# Supplementary material for: Widespread extracellular electron transfer pathways for charging microbial cytochrome OmcS nanowires via periplasmic cytochromes PpcABCDE
Source: Nat Commun. 2024 Mar 20;15:2434. doi: 10.1038/s41467-024-46192-0 (PMC10954620; doi:10.1038/s41467-024-46192-0)
Supplement: Supplementary file 4 — Source Data [file 41467_2024_46192_MOESM4_ESM.zip]

Archive with 36 entries (31 files):
- 9. Malvankar_Source_Data/9. Malvankar_Source_Data.xlsx
- 9. Malvankar_Source_Data/9. Malvankar_Source_Data_NMR/
- 9. Malvankar_Source_Data/9. Malvankar_Source_Data_NMR/Fig. 4b_ELectron Transfer/
- 9. Malvankar_Source_Data/9. Malvankar_Source_Data_NMR/Fig. 4b_ELectron Transfer/Fig.4B_ET_PpcA_OmcS_1_4_fully_oxidized.txt
- 9. Malvankar_Source_Data/9. Malvankar_Source_Data_NMR/Fig. 4b_ELectron Transfer/Fig4B_ET_PpcA_fully_reduced.txt
- 9. Malvankar_Source_Data/9. Malvankar_Source_Data_NMR/Fig. 4b_ELectron Transfer/Fig4B_ET_PpcA_OmcS_1_1.txt
- 9. Malvankar_Source_Data/9. Malvankar_Source_Data_NMR/Fig. 4b_ELectron Transfer/Fig4B_ET_PpcA_OmcS_1_4.txt
- 9. Malvankar_Source_Data/9. Malvankar_Source_Data_NMR/Fig_5_Electron Transfer/
- 9. Malvankar_Source_Data/9. Malvankar_Source_Data_NMR/Fig_5_Electron Transfer/Fig5a_ET_PpcB_fully_reduced.txt
- 9. Malvankar_Source_Data/9. Malvankar_Source_Data_NMR/Fig_5_Electron Transfer/Fig5a_ET_PpcB_OmcS_1_1.txt
- 9. Malvankar_Source_Data/9. Malvankar_Source_Data_NMR/Fig_5_Electron Transfer/Fig5a_ET_PpcB_OmcS_1_4.txt
- 9. Malvankar_Source_Data/9. Malvankar_Source_Data_NMR/Fig_5_Electron Transfer/Fig5a_ET_PpcB_OmcS_1_4_fully_oxidized.txt
- 9. Malvankar_Source_Data/9. Malvankar_Source_Data_NMR/Fig_5_Electron Transfer/Fig5b_ET_PpcC_fully_reduced_spectrum.txt
- 9. Malvankar_Source_Data/9. Malvankar_Source_Data_NMR/Fig_5_Electron Transfer/Fig5b_ET_PpcC_OmcS_1_1.txt
- 9. Malvankar_Source_Data/9. Malvankar_Source_Data_NMR/Fig_5_Electron Transfer/Fig5b_ET_PpcC_OmcS_1_4.txt
- 9. Malvankar_Source_Data/9. Malvankar_Source_Data_NMR/Fig_5_Electron Transfer/Fig5b_ET_PpcC_OmcS_1_4_fully_oxidized.txt
- 9. Malvankar_Source_Data/9. Malvankar_Source_Data_NMR/Fig_5_Electron Transfer/Fig5c_ET_PpcD_fully_reduced.txt
- 9. Malvankar_Source_Data/9. Malvankar_Source_Data_NMR/Fig_5_Electron Transfer/Fig5c_ET_PpcD_OmcS_1_1.txt
- 9. Malvankar_Source_Data/9. Malvankar_Source_Data_NMR/Fig_5_Electron Transfer/Fig5c_ET_PpcD_OmcS_1_4.txt
- 9. Malvankar_Source_Data/9. Malvankar_Source_Data_NMR/Fig_5_Electron Transfer/Fig5c_ET_PpcD_OmcS_1_4_fully_oxidized.txt
- 9. Malvankar_Source_Data/9. Malvankar_Source_Data_NMR/Fig_5_Electron Transfer/Fig5d_ET_PpcE_fully_reduced.txt
- 9. Malvankar_Source_Data/9. Malvankar_Source_Data_NMR/Fig_5_Electron Transfer/Fig5d_ET_PpcE_OmcS_1_1.txt
- 9. Malvankar_Source_Data/9. Malvankar_Source_Data_NMR/Fig_5_Electron Transfer/Fig5d_ET_PpcE_OmcS_1_4.txt
- 9. Malvankar_Source_Data/9. Malvankar_Source_Data_NMR/Fig_5_Electron Transfer/Fig5d_ET_PpcE_OmcS_1_4_fully_oxidized.txt
- 9. Malvankar_Source_Data/9. Malvankar_Source_Data_NMR/Fig_6_PpcA reoxidation/
- 9. Malvankar_Source_Data/9. Malvankar_Source_Data_NMR/Fig_6_PpcA reoxidation/Fig6_PpcA_Gs_Reoxidation_1.txt
- 9. Malvankar_Source_Data/9. Malvankar_Source_Data_NMR/Fig_6_PpcA reoxidation/Fig6_PpcA_Gs_Reoxidation_2.txt
- 9. Malvankar_Source_Data/9. Malvankar_Source_Data_NMR/Fig_6_PpcA reoxidation/Fig6_PpcA_Gs_Reoxidation_3.txt
- 9. Malvankar_Source_Data/9. Malvankar_Source_Data_NMR/Fig_6_PpcA reoxidation/Fig6_PpcA_Gs_Reoxidation_4.txt
- 9. Malvankar_Source_Data/9. Malvankar_Source_Data_NMR/Fig_6_PpcA reoxidation/Fig6_PpcA_Gs_Reoxidation_5.txt
- 9. Malvankar_Source_Data/9. Malvankar_Source_Data_NMR/Fig_6_PpcA reoxidation/Fig6_PpcA_Gs_Reoxidation_6.txt
- 9. Malvankar_Source_Data/9. Malvankar_Source_Data_NMR/Fig_6_PpcA reoxidation/Fig6_PpcA_Gs_Reoxidation_7.txt
- 9. Malvankar_Source_Data/9. Malvankar_Source_Data_NMR/Fig_6_PpcA reoxidation/Fig6_PpcA_Gs_Reoxidation_8.txt
- 9. Malvankar_Source_Data/9. Malvankar_Source_Data_NMR/Fig_7d_Heme Interaction/
- 9. Malvankar_Source_Data/9. Malvankar_Source_Data_NMR/Fig_7d_Heme Interaction/Fig7d_15NHSQC_PpcA_fully_oxidized.txt
- 9. Malvankar_Source_Data/9. Malvankar_Source_Data_NMR/Fig_7d_Heme Interaction/Fig7d_15NHSQC_PpcA_OmcS_1_4.txt
