# Supplementary material for: Widespread extracellular electron transfer pathways for charging microbial cytochrome OmcS nanowires via periplasmic cytochromes PpcABCDE
Source: Nat Commun. 2024 Mar 20;15:2434. doi: 10.1038/s41467-024-46192-0 (PMC10954620; doi:10.1038/s41467-024-46192-0)
Supplement: Supplementary file 4 — Source Data [file 41467_2024_46192_MOESM4_ESM.zip › 9. Malvankar_Source_Data/9. Malvankar_Source_Data.xlsx]

## Sheet: Fig. 1C
Chrom.1		Chrom.1		Chrom.1		Chrom.1		Chrom.1		Chrom.1		Chrom.1		Chrom.1
Run Log		Fraction		UV 1_280_CUT_TEMP@100,BASEM		UV 1_280		Injection		UV 2_410		Conc B		Cond
ml	Logbook	ml	Fraction	ml	mAU	ml	mAU	ml	Injection	ml	mAU	ml	%	ml	mS/cm
-0.00941	Method Settings	80.6267	2.A.1	0	-0.132333	-0.00941	0.058657	-0.000749		-0.00941	0	-0.00941	0	-0.00941	0.298855
-0.009337	Sample Application	81.8754	2.A.2	0.008661	-0.13227	-0.000749	0.498443			0.001417	0.391621	0.012243	100	-0.000749	0.296299
10.5126	Zero UV	83.1253	2.A.3	0.017322	-0.132208	0.007912	0.372807			0.012243	0.418311	0.033896	100	0.007912	0.296231
10.5157	Elution	84.3774	2.A.4	0.025983	-0.132146	0.016573	0.246228			0.023069	0.36897	0.055548	100	0.016573	0.296193
313.179	Elution	85.6273	2.A.5	0.034644	-0.132083	0.025234	0.121502			0.033895	0.352809	0.077201	100	0.025234	0.296231
		86.8773	2.A.6	0.043305	-0.132021	0.033895	0.031616			0.044722	0.338978	0.098854	100	0.033895	0.29626
		88.1272	2.A.7	0.051966	-0.131959	0.042556	-0.024404			0.055548	0.343919	0.120507	100	0.042556	0.296153
		89.3771	2.A.8	0.060627	-0.131896	0.051217	-0.077044			0.066374	0.362695	0.142159	100	0.051217	0.29573
		90.627	2.A.9	0.069288	-0.132987	0.059878	-0.108404			0.0772	0.374476	0.163812	100	0.059878	0.294171
		91.877	2.A.10	0.077949	-0.143622	0.068539	-0.132987			0.088027	0.383717	0.185465	100	0.068539	0.291141
		93.1269	2.A.11	0.08661	-0.145914	0.0772	-0.143622			0.098853	0.397012	0.207118	100	0.0772	0.286934
		94.3768	2.A.12	0.095271	-0.147121	0.085861	-0.145914			0.109679	0.425307	0.22877	100	0.085861	0.282674
		95.6268	2.B.1	0.103932	-0.131586	0.094522	-0.147121			0.120505	0.502078	0.250423	100	0.094522	0.279152
		96.8789	2.B.2	0.112593	-0.131525	0.103183	-0.117507			0.131332	0.614104	0.272076	100	0.103183	0.276433
		98.1288	2.B.3	0.121253	-0.131463	0.111844	-0.068951			0.142158	0.688684	0.293729	100	0.111844	0.274337
		99.3787	2.B.4	0.129914	-0.131402	0.120505	-0.018907			0.152984	0.728734	0.315381	100	0.120505	0.272661
		100.629	2.B.5	0.138575	-0.13134	0.129166	0.068613			0.16381	0.715184	0.337034	100	0.129166	0.271323
		101.879	2.B.6	0.147236	-0.131279	0.137827	0.147026			0.174637	0.686382	0.358687	100	0.137827	0.270245
		103.128	2.B.7	0.155897	-0.131218	0.146488	0.163926			0.185463	0.662086	0.38034	100	0.146488	0.269466
		104.378	2.B.8	0.164558	-0.131156	0.155149	0.175352			0.196289	0.637586	0.401992	100	0.155149	0.268996
		105.628	2.B.9	0.173219	-0.131095	0.16381	0.170357			0.207115	0.613234	0.423645	100	0.16381	0.268745
		106.878	2.B.10	0.18188	-0.13103	0.172471	0.157336			0.217942	0.591933	0.445298	100	0.172471	0.268813
		108.128	2.B.11	0.190541	-0.130965	0.181131	0.139037			0.228768	0.574205	0.466951	100	0.181131	0.26909
		109.38	2.B.12	0.199202	-0.1309	0.189792	0.107376			0.239594	0.556057	0.488603	100	0.189792	0.269523
		110.63	2.C.1	0.207863	-0.130835	0.198453	0.07555			0.250421	0.542902	0.510256	100	0.198453	0.270133
		111.88	2.C.2	0.216524	-0.130771	0.207114	0.043611			0.261247	0.534834	0.531909	100	0.207114	0.27089
		113.13	2.C.3	0.225185	-0.130706	0.215775	0.012612			0.272073	0.530553	0.553562	100	0.215775	0.27179
		114.38	2.C.4	0.233846	-0.130641	0.224436	-0.008188			0.282899	0.526095	0.575214	100	0.224436	0.272736
		115.63	2.C.5	0.242507	-0.130576	0.233097	-0.02207			0.293726	0.52238	0.596867	100	0.233097	0.27378
		116.88	2.C.6	0.251168	-0.130511	0.241758	-0.027018			0.304552	0.519284	0.61852	100	0.241758	0.274802
		118.13	2.C.7	0.259829	-0.130446	0.250419	-0.024103			0.315378	0.518357	0.640173	100	0.250419	0.275896
		119.38	2.C.8	0.26849	-0.130384	0.25908	-0.026676			0.326204	0.518194	0.661825	100	0.25908	0.277096
		120.63	2.C.9	0.277151	-0.130322	0.267741	-0.027144			0.337031	0.519333	0.683478	100	0.267741	0.278285
		121.882	2.C.10	0.285812	-0.13026	0.276402	-0.027232			0.347857	0.525054	0.705131	100	0.276402	0.279446
		123.132	2.C.11	0.294473	-0.130198	0.285063	-0.02735			0.358683	0.534287	0.726784	100	0.285063	0.280615
		124.382	2.C.12	0.303134	-0.130136	0.293724	-0.027266			0.369509	0.545897	0.748436	100	0.293724	0.281764
		125.631	2.D.1	0.311795	-0.130074	0.302385	-0.026159			0.380336	0.566942	0.770089	100	0.302385	0.282898
		126.881	2.D.2	0.320456	-0.130011	0.311046	-0.025093			0.391162	0.593319	0.791742	100	0.311046	0.28394
		128.131	2.D.3	0.329117	-0.129949	0.319707	-0.02069			0.401988	0.627426	0.813394	100	0.319707	0.284832
		129.381	2.D.4	0.337778	-0.129887	0.328368	-0.016371			0.412814	0.667384	0.835047	100	0.328368	0.285638
		130.631	2.D.5	0.346439	-0.129825	0.337029	-0.010333			0.423641	0.720811	0.8567	100	0.337029	0.286392
		131.881	2.D.6	0.3551	-0.129764	0.34569	-0.003953			0.434467	0.778788	0.878353	100	0.34569	0.287011
		133.131	2.D.7	0.36376	-0.129703	0.354351	-0.000226			0.445293	0.852864	0.900006	100	0.354351	0.287661
		134.383	2.D.8	0.372421	-0.129642	0.363012	0.011287			0.456119	0.931801	0.921658	100	0.363012	0.288231
		135.633	2.D.9	0.381082	-0.129581	0.371673	0.029401			0.466946	1.01948	0.943311	100	0.371673	0.288751
		136.883	2.D.10	0.389743	-0.12952	0.380334	0.059507			0.477772	1.11157	0.964964	100	0.380334	0.289143
		138.133	2.D.11	0.398404	-0.129459	0.388995	0.095871			0.488598	1.20662	0.986616	100	0.388995	0.289611
		139.383	2.D.12	0.407065	-0.129398	0.397656	0.139386			0.499425	1.31454	1.00827	100	0.397656	0.289885
		140.633	2.E.1	0.415726	-0.129337	0.406317	0.19623			0.510251	1.42742	1.02992	100	0.406317	0.290133
		141.883	2.E.2	0.424387	-0.129276	0.414977	0.252862			0.521077	1.5435	1.05157	100	0.414977	0.290336
		143.133	2.E.3	0.433048	-0.129215	0.423638	0.333687			0.531903	1.65275	1.07323	100	0.423638	0.290473
		144.383	2.E.4	0.441709	-0.129151	0.432299	0.411431			0.54273	1.77833	1.09488	100	0.432299	0.290604
		145.633	2.E.5	0.45037	-0.129087	0.44096	0.504345			0.553556	1.89472	1.11653	100	0.44096	0.290812
		146.885	2.E.6	0.459031	-0.129023	0.449621	0.601264			0.564382	2.01948	1.13819	100	0.449621	0.291025
		148.135	2.E.7	0.467692	-0.128958	0.458282	0.703598			0.575208	2.13785	1.15984	100	0.458282	0.291144
		149.384	2.E.8	0.476353	-0.128894	0.466943	0.819032			0.586035	2.26353	1.18149	100	0.466943	0.291222
		150.634	2.E.9	0.485014	-0.12883	0.475604	0.931634			0.596861	2.38424	1.20314	100	0.475604	0.291266
		151.884	2.E.10	0.493675	-0.128765	0.484265	1.06567			0.607687	2.50451	1.2248	100	0.484265	0.291294
		153.134	2.E.11	0.502336	-0.128701	0.492926	1.18592			0.618513	2.62348	1.24645	100	0.492926	0.291306
		154.384	2.E.12	0.510997	-0.128637	0.501587	1.31532			0.62934	2.75635	1.2681	100	0.501587	0.291391
		155.634	2.F.1	0.519658	-0.128572	0.510248	1.43076			0.640166	2.89939	1.28975	100	0.510248	0.291394
		156.884	2.F.2	0.528319	-0.128513	0.518909	1.55293			0.650992	3.04542	1.31141	100	0.518909	0.291355
		158.134	2.F.3	0.53698	-0.128453	0.52757	1.68103			0.661818	3.21542	1.33306	100	0.52757	0.291349
		159.386	2.F.4	0.545641	-0.128394	0.536231	1.79549			0.672645	3.39285	1.35471	100	0.536231	0.291351
		160.636	2.F.5	0.554302	-0.128334	0.544892	1.9258			0.683471	3.57677	1.37637	100	0.544892	0.291377
		161.886	2.F.6	0.562963	-0.128274	0.553553	2.03496			0.694297	3.76768	1.39802	100	0.553553	0.291404
		163.136	2.F.7	0.571624	-0.128215	0.562214	2.14422			0.705123	4.0289	1.41967	100	0.562214	0.291366
		164.386	2.F.8	0.580285	-0.128155	0.570875	2.23677			0.71595	4.31582	1.44132	100	0.570875	0.291414
		165.636	2.F.9	0.588946	-0.128096	0.579536	2.3273			0.726776	4.69631	1.46298	100	0.579536	0.291463
		166.886	2.F.10	0.597606	-0.128036	0.588197	2.41484			0.737602	5.06283	1.48463	100	0.588197	0.291403
		168.136	2.F.11	0.606267	-0.127976	0.596858	2.48905			0.748428	5.41395	1.50628	100	0.596858	0.291391
		169.385	2.F.12	0.614928	-0.127908	0.605519	2.56564			0.759255	5.74348	1.52794	100	0.605519	0.291398
		170.635	2.G.1	0.623589	-0.127841	0.61418	2.63013			0.770081	6.04962	1.54959	100	0.61418	0.291401
		171.887	2.G.2	0.63225	-0.127773	0.622841	2.69853			0.780907	6.33455	1.57124	100	0.622841	0.291432
		173.137	2.G.3	0.640911	-0.127705	0.631502	2.74703			0.791734	6.61439	1.59289	100	0.631502	0.291517
		174.387	2.G.4	0.649572	-0.127637	0.640163	2.79264			0.80256	6.87255	1.61455	100	0.640163	0.291524
		175.637	2.G.5	0.658233	-0.127569	0.648823	2.83533			0.813386	7.06078	1.6362	100	0.648823	0.291438
		176.887	2.G.6	0.666894	-0.127501	0.657484	2.86862			0.824212	7.24294	1.65785	100	0.657484	0.291223
		178.137	2.G.7	0.675555	-0.127433	0.666145	2.91029			0.835039	7.34919	1.6795	100	0.666145	0.291115
		179.387	2.G.8	0.684216	-0.127365	0.674806	2.9518			0.845865	7.50807	1.70116	100	0.674806	0.291123
		180.637	2.G.9	0.692877	-0.127298	0.683467	2.99562			0.856691	7.69166	1.72281	100	0.683467	0.291056
		181.887	2.G.10	0.701538	-0.127236	0.692128	3.03295			0.867517	7.89613	1.74446	100	0.692128	0.291034
		183.137	2.G.11	0.710199	-0.127175	0.700789	3.07029			0.878344	8.09574	1.76612	100	0.700789	0.291022
		184.389	2.G.12	0.71886	-0.127113	0.70945	3.11669			0.88917	8.29207	1.78777	100	0.70945	0.290995
		185.639	2.H.1	0.727521	-0.127052	0.718111	3.1596			0.899996	8.4835	1.80942	100	0.718111	0.291077
		186.889	2.H.2	0.736182	-0.126991	0.726772	3.19633			0.910822	8.67083	1.83107	100	0.726772	0.29105
		188.139	2.H.3	0.744843	-0.126929	0.735433	3.22695			0.921649	8.84816	1.85273	100	0.735433	0.291085
		189.389	2.H.4	0.753504	-0.126868	0.744094	3.25535			0.932475	8.98264	1.87438	100	0.744094	0.291127
		190.639	2.H.5	0.762165	-0.126807	0.752755	3.27574			0.943301	9.07235	1.89603	100	0.752755	0.291173
		191.888	2.H.6	0.770826	-0.126745	0.761416	3.29143			0.954127	9.08933	1.91768	100	0.761416	0.291211
		193.138	2.H.7	0.779487	-0.126684	0.770077	3.2937			0.964954	9.06399	1.93934	100	0.770077	0.291183
		194.388	2.H.8	0.788148	-0.126622	0.778738	3.29001			0.97578	8.99806	1.96099	100	0.778738	0.291197
		195.638	2.H.9	0.796809	-0.126561	0.787399	3.27809			0.986606	8.91067	1.98264	100	0.787399	0.291162
		196.89	2.H.10	0.80547	-0.1265	0.79606	3.26063			0.997432	8.81078	2.00429	100	0.79606	0.291177
		198.14	2.H.11	0.814131	-0.126438	0.804721	3.24471			1.00826	8.69313	2.02595	100	0.804721	0.291143
		199.39	2.H.12	0.822792	-0.126377	0.813382	3.21975			1.01909	8.56985	2.0476	100	0.813382	0.291153
		200.64	3.A.1	0.831453	-0.126315	0.822043	3.192			1.02991	8.43085	2.06925	100	0.822043	0.29116
		201.89	3.A.2	0.840113	-0.126254	0.830704	3.17289			1.04074	8.28999	2.09091	100	0.830704	0.291138
		203.14	3.A.3	0.848774	-0.126193	0.839365	3.15757			1.05156	8.13583	2.11256	100	0.839365	0.291142
		204.39	3.A.4	0.857435	-0.126131	0.848026	3.14721			1.06239	7.98943	2.13421	100	0.848026	0.29114
		205.64	3.A.5	0.866096	-0.12607	0.856687	3.14175			1.07322	7.8392	2.15586	100	0.856687	0.291122
		206.89	3.A.6	0.874757	-0.126016	0.865348	3.13586			1.08404	7.69193	2.17752	100	0.865348	0.291166
		208.14	3.A.7	0.883418	-0.125962	0.874009	3.13766			1.09487	7.54009	2.19917	100	0.874009	0.291189
		209.392	3.A.8	0.892079	-0.125908	0.88267	3.14154			1.1057	7.3876	2.22082	100	0.88267	0.291333
		210.642	3.A.9	0.90074	-0.125854	0.89133	3.14176			1.11652	7.23719	2.24248	100	0.89133	0.291382
		211.892	3.A.10	0.909401	-0.1258	0.899991	3.14798			1.12735	7.08105	2.26413	100	0.899991	0.291401
		213.142	3.A.11	0.918062	-0.125746	0.908652	3.14888			1.13817	6.92902	2.28578	100	0.908652	0.29146
		214.391	3.A.12	0.926723	-0.125692	0.917313	3.14592			1.149	6.76863	2.30743	100	0.917313	0.291426
		215.641	3.B.1	0.935384	-0.125638	0.925974	3.13622			1.15983	6.61924	2.32909	100	0.925974	0.29137
		216.891	3.B.2	0.944045	-0.125584	0.934635	3.11574			1.17065	6.44663	2.35074	100	0.934635	0.291326
		218.141	3.B.3	0.952706	-0.12553	0.943296	3.09156			1.18148	6.27956	2.37239	100	0.943296	0.291342
		219.391	3.B.4	0.961367	-0.125463	0.951957	3.06007			1.1923	6.09898	2.39405	100	0.951957	0.291348
		220.641	3.B.5	0.970028	-0.125396	0.960618	3.0246			1.20313	5.9364	2.4157	100	0.960618	0.291343
		221.893	3.B.6	0.978689	-0.125329	0.969279	2.98026			1.21396	5.77583	2.43735	100	0.969279	0.291353
		223.143	3.B.7	0.98735	-0.125262	0.97794	2.9349			1.22478	5.6261	2.459	100	0.97794	0.291337
		224.393	3.B.8	0.996011	-0.125195	0.986601	2.88617			1.23561	5.47912	2.48066	100	0.986601	0.291327
		225.643	3.B.9	1.00467	-0.125128	0.995262	2.83865			1.24644	5.33962	2.50231	100	0.995262	0.291219
		226.893	3.B.10	1.01333	-0.125061	1.00392	2.79265			1.25726	5.20591	2.52396	100	1.00392	0.291265
		228.143	3.B.11	1.02199	-0.124994	1.01258	2.74125			1.26809	5.06849	2.54561	100	1.01258	0.291375
		229.393	3.B.12	1.03066	-0.124927	1.02124	2.69382			1.27892	4.94605	2.56727	100	1.02124	0.291439
		230.643	3.C.1	1.03932	-0.12486	1.02991	2.64053			1.28974	4.84108	2.58892	100	1.02991	0.291504
		231.893	3.C.2	1.04798	-0.124794	1.03857	2.59817			1.30057	4.76227	2.61057	100	1.03857	0.29147
		233.142	3.C.3	1.05664	-0.124729	1.04723	2.55222			1.31139	4.67028	2.63223	100	1.04723	0.291413
		234.395	3.C.4	1.0653	-0.124663	1.05589	2.50613			1.32222	4.57547	2.65388	100	1.05589	0.291408
		235.645	3.C.5	1.07396	-0.124597	1.06455	2.46124			1.33305	4.46517	2.67553	100	1.06455	0.291455
		236.894	3.C.6	1.08262	-0.124532	1.07321	2.41363			1.34387	4.35911	2.69718	100	1.07321	0.29155
		238.144	3.C.7	1.09128	-0.124466	1.08187	2.37317			1.3547	4.24821	2.71884	100	1.08187	0.291497
		239.394	3.C.8	1.09994	-0.124401	1.09053	2.32815			1.36553	4.14661	2.74049	100	1.09053	0.291554
		240.644	3.C.9	1.1086	-0.124335	1.09919	2.28967			1.37635	4.05299	2.76214	100	1.09919	0.291472
		241.894	3.C.10	1.11726	-0.124269	1.10785	2.24764			1.38718	3.96953	2.78379	100	1.10785	0.291479
		243.144	3.C.11	1.12593	-0.124204	1.11652	2.20722			1.398	3.86716	2.80545	100	1.11652	0.29152
		244.394	3.C.12	1.13459	-0.12414	1.12518	2.16926			1.40883	3.76037	2.8271	100	1.12518	0.291493
		245.644	3.D.1	1.14325	-0.124076	1.13384	2.12741			1.41966	3.66377	2.84875	100	1.13384	0.291451
		246.896	3.D.2	1.15191	-0.124012	1.1425	2.09052			1.43048	3.57227	2.8704	100	1.1425	0.291401
		248.146	3.D.3	1.16057	-0.123949	1.15116	2.04733			1.44131	3.49241	2.89206	100	1.15116	0.291383
		249.396	3.D.4	1.16923	-0.123885	1.15982	2.00981			1.45213	3.41431	2.91371	100	1.15982	0.291395
		250.646	3.D.5	1.17789	-0.123821	1.16848	1.97128			1.46296	3.34259	2.93536	100	1.16848	0.291417
		251.896	3.D.6	1.18655	-0.123757	1.17714	1.93564			1.47379	3.26982	2.95702	100	1.17714	0.291374
		253.146	3.D.7	1.19521	-0.123694	1.1858	1.90173			1.48461	3.20169	2.97867	100	1.1858	0.291409
		254.396	3.D.8	1.20387	-0.12363	1.19446	1.86261			1.49544	3.13064	3.00032	100	1.19446	0.291431
		255.645	3.D.9	1.21253	-0.123566	1.20312	1.82764			1.50627	3.07058	3.02197	100	1.20312	0.291475
		256.895	3.D.10	1.2212	-0.123504	1.21179	1.78915			1.51709	3.00979	3.04363	100	1.21179	0.291411
		258.145	3.D.11	1.22986	-0.123443	1.22045	1.75713			1.52792	2.95471	3.06528	100	1.22045	0.291514
		259.397	3.D.12	1.23852	-0.123381	1.22911	1.7221			1.53875	2.89618	3.08693	100	1.22911	0.291572
		260.647	3.E.1	1.24718	-0.123319	1.23777	1.687			1.54957	2.84527	3.10859	100	1.23777	0.291639
		261.897	3.E.2	1.25584	-0.123258	1.24643	1.6543			1.5604	2.79514	3.13024	100	1.24643	0.291627
		263.147	3.E.3	1.2645	-0.123196	1.25509	1.62095			1.57122	2.74791	3.15189	100	1.25509	0.291597
		264.397	3.E.4	1.27316	-0.123134	1.26375	1.59362			1.58205	2.70047	3.17354	100	1.26375	0.2916
		265.647	3.E.5	1.28182	-0.123073	1.27241	1.56433			1.59288	2.65393	3.1952	100	1.27241	0.291626
		266.897	3.E.6	1.29048	-0.123011	1.28107	1.53672			1.6037	2.61196	3.21685	100	1.28107	0.291577
		268.147	3.E.7	1.29914	-0.122949	1.28974	1.50796			1.61453	2.56896	3.2385	100	1.28974	0.291599
		269.397	3.E.8	1.30781	-0.12289	1.2984	1.48168			1.62536	2.52706	3.26015	100	1.2984	0.291644
		270.647	3.E.9	1.31647	-0.122831	1.30706	1.4584			1.63618	2.48282	3.28181	100	1.30706	0.291658
		271.899	3.E.10	1.32513	-0.122771	1.31572	1.42925			1.64701	2.44485	3.30346	100	1.31572	0.291602
		273.149	3.E.11	1.33379	-0.122712	1.32438	1.40275			1.65783	2.40541	3.32511	100	1.32438	0.291521
		274.399	3.E.12	1.34245	-0.122652	1.33304	1.37524			1.66866	2.36985	3.34677	100	1.33304	0.291423
		275.649	3.F.1	1.35111	-0.122593	1.3417	1.35423			1.67949	2.33461	3.36842	100	1.3417	0.291474
		276.899	3.F.2	1.35977	-0.122534	1.35036	1.33243			1.69031	2.30309	3.39007	100	1.35036	0.291517
		278.148	3.F.3	1.36843	-0.122474	1.35902	1.30969			1.70114	2.26786	3.41172	100	1.35902	0.291602
		279.398	3.F.4	1.37709	-0.122415	1.36768	1.28862			1.71197	2.23502	3.43338	100	1.36768	0.291602
		280.648	3.F.5	1.38575	-0.122356	1.37634	1.26452			1.72279	2.20243	3.45503	100	1.37634	0.291654
		281.898	3.F.6	1.39441	-0.122287	1.38501	1.24242			1.73362	2.17212	3.47668	100	1.38501	0.291661
		283.148	3.F.7	1.40308	-0.122219	1.39367	1.21775			1.74444	2.14337	3.49833	100	1.39367	0.291644
		284.4	3.F.8	1.41174	-0.12215	1.40233	1.19466			1.75527	2.11713	3.51999	100	1.40233	0.291608
		285.65	3.F.9	1.4204	-0.122082	1.41099	1.17229			1.7661	2.09251	3.54164	100	1.41099	0.291655
		286.9	3.F.10	1.42906	-0.122013	1.41965	1.1542			1.77692	2.06831	3.56329	100	1.41965	0.291674
		288.15	3.F.11	1.43772	-0.121944	1.42831	1.13962			1.78775	2.0449	3.58495	100	1.42831	0.291691
		289.4	3.F.12	1.44638	-0.121876	1.43697	1.12238			1.79858	2.01941	3.6066	100	1.43697	0.291728
		290.65	3.G.1	1.45504	-0.121807	1.44563	1.10619			1.8094	1.99683	3.62825	100	1.44563	0.29172
		291.9	3.G.2	1.4637	-0.121739	1.45429	1.08724			1.82023	1.97399	3.6499	100	1.45429	0.291672
		293.15	3.G.3	1.47236	-0.12167	1.46295	1.07011			1.83105	1.95376	3.67156	100	1.46295	0.291715
		294.4	3.G.4	1.48103	-0.121606	1.47161	1.05368			1.84188	1.93231	3.69321	100	1.47161	0.29172
		295.65	3.G.5	1.48969	-0.121541	1.48028	1.03804			1.85271	1.91357	3.71486	100	1.48028	0.291732
		296.902	3.G.6	1.49835	-0.121476	1.48894	1.02436			1.86353	1.89411	3.73651	100	1.48894	0.291656
		298.152	3.G.7	1.50701	-0.121411	1.4976	1.00703			1.87436	1.87544	3.75817	100	1.4976	0.291648
		299.402	3.G.8	1.51567	-0.121347	1.50626	0.992833			1.88519	1.85392	3.77982	100	1.50626	0.291633
		300.651	3.G.9	1.52433	-0.121282	1.51492	0.978264			1.89601	1.83298	3.80147	100	1.51492	0.291569
		301.901	3.G.10	1.53299	-0.121217	1.52358	0.963098			1.90684	1.81229	3.82313	100	1.52358	0.291538
		303.151	3.G.11	1.54165	-0.121152	1.53224	0.947314			1.91766	1.79351	3.84478	100	1.53224	0.291603
		304.401	3.G.12	1.55031	-0.121088	1.5409	0.931294			1.92849	1.77434	3.86643	100	1.5409	0.291636
		305.651	3.H.1	1.55897	-0.121023	1.54956	0.917173			1.93932	1.75571	3.88808	100	1.54956	0.291741
		306.901	3.H.2	1.56763	-0.120962	1.55822	0.902778			1.95014	1.73919	3.90974	100	1.55822	0.291748
		308.151	3.H.3	1.5763	-0.120901	1.56689	0.892328			1.96097	1.72244	3.93139	100	1.56689	0.291698
		309.401	3.H.4	1.58496	-0.12084	1.57555	0.880606			1.9718	1.70596	3.95304	100	1.57555	0.291764
		310.653	3.H.5	1.59362	-0.120779	1.58421	0.868256			1.98262	1.68825	3.9747	100	1.58421	0.291722
		311.903	3.H.6	1.60228	-0.120718	1.59287	0.855709			1.99345	1.67311	3.99635	100	1.59287	0.291784
		313.153	3.H.7	1.61094	-0.120657	1.60153	0.843419			2.00427	1.65542	4.018	100	1.60153	0.29185
		313.177	Waste(Frac)	1.6196	-0.120597	1.61019	0.833762			2.0151	1.64057	4.03965	100	1.61019	0.291899
		313.696	Waste	1.62826	-0.120536	1.61885	0.823372			2.02593	1.62692	4.06131	100	1.61885	0.291943
				1.63692	-0.120475	1.62751	0.813639			2.03675	1.61444	4.08296	100	1.62751	0.291965
				1.64558	-0.120414	1.63617	0.802748			2.04758	1.59971	4.10461	100	1.63617	0.291953
				1.65424	-0.120357	1.64483	0.791458			2.05841	1.58561	4.12626	100	1.64483	0.291989
				1.66291	-0.1203	1.65349	0.780755			2.06923	1.57219	4.14792	100	1.65349	0.292016
				1.67157	-0.120243	1.66216	0.770481			2.08006	1.55844	4.16957	100	1.66216	0.29197
				1.68023	-0.120186	1.67082	0.760872			2.09089	1.54422	4.19122	100	1.67082	0.291904
				1.68889	-0.120129	1.67948	0.750162			2.10171	1.53079	4.21288	100	1.67948	0.291877
				1.69755	-0.120072	1.68814	0.741978			2.11254	1.52038	4.23453	100	1.68814	0.291862
				1.70621	-0.120015	1.6968	0.733042			2.12336	1.5105	4.25618	100	1.6968	0.291851
				1.71487	-0.119957	1.70546	0.724399			2.13419	1.49956	4.27783	100	1.70546	0.291835
				1.72353	-0.1199	1.71412	0.71617			2.14502	1.48552	4.29949	100	1.71412	0.291884
				1.73219	-0.119843	1.72278	0.705236			2.15584	1.47318	4.32114	100	1.72278	0.291904
				1.74085	-0.119772	1.73144	0.694896			2.16667	1.46361	4.34279	100	1.73144	0.29188
				1.74951	-0.119701	1.74011	0.684146			2.17749	1.45434	4.36444	100	1.74011	0.291915
				1.75818	-0.119629	1.74877	0.675748			2.18832	1.4416	4.3861	100	1.74877	0.291913
				1.76684	-0.119558	1.75743	0.66777			2.19915	1.43106	4.40775	100	1.75743	0.291894
				1.7755	-0.119487	1.76609	0.659855			2.20997	1.42041	4.4294	100	1.76609	0.291858
				1.78416	-0.119415	1.77475	0.651922			2.2208	1.40994	4.45106	100	1.77475	0.291863
				1.79282	-0.119344	1.78341	0.645679			2.23163	1.39812	4.47271	100	1.78341	0.291807
				1.80148	-0.119273	1.79207	0.640764			2.24245	1.38652	4.49436	100	1.79207	0.291822
				1.81014	-0.119201	1.80073	0.632722			2.25328	1.37786	4.51601	100	1.80073	0.29187
				1.8188	-0.11913	1.80939	0.624316			2.2641	1.36955	4.53767	100	1.80939	0.291895
				1.82746	-0.119066	1.81805	0.615695			2.27493	1.35762	4.55932	100	1.81805	0.291896
				1.83612	-0.119001	1.82672	0.608053			2.28576	1.34372	4.58097	100	1.82672	0.291876
				1.84478	-0.118936	1.83538	0.60188			2.29658	1.33374	4.60262	100	1.83538	0.291872
				1.85345	-0.118872	1.84404	0.595338			2.30741	1.32691	4.62428	100	1.84404	0.29197
				1.86211	-0.118807	1.8527	0.589283			2.31824	1.32154	4.64593	100	1.8527	0.29192
				1.87077	-0.118743	1.86136	0.582631			2.32906	1.31329	4.66758	100	1.86136	0.291915
				1.87943	-0.118678	1.87002	0.575243			2.33989	1.30568	4.68924	100	1.87002	0.291882
				1.88809	-0.118613	1.87868	0.567421			2.35072	1.2977	4.71089	100	1.87868	0.291901
				1.89675	-0.118549	1.88734	0.5574			2.36154	1.28965	4.73254	100	1.88734	0.291886
				1.90541	-0.118484	1.896	0.546636			2.37237	1.27867	4.75419	100	1.896	0.291942
				1.91407	-0.118426	1.90466	0.536034			2.38319	1.269	4.77585	100	1.90466	0.291949
				1.92273	-0.118368	1.91332	0.529764			2.39402	1.26171	4.7975	100	1.91332	0.291924
				1.93139	-0.11831	1.92199	0.524839			2.40485	1.25507	4.81915	100	1.92199	0.291947
				1.94006	-0.118251	1.93065	0.521792			2.41567	1.24455	4.8408	100	1.93065	0.291921
				1.94872	-0.118193	1.93931	0.517837			2.4265	1.2311	4.86246	100	1.93931	0.291968
				1.95738	-0.118135	1.94797	0.509551			2.43732	1.21949	4.88411	100	1.94797	0.291947
				1.96604	-0.118077	1.95663	0.501428			2.44815	1.21182	4.90576	100	1.95663	0.291939
				1.9747	-0.118019	1.96529	0.494065			2.45898	1.20641	4.92741	100	1.96529	0.291943
				1.98336	-0.11796	1.97395	0.488034			2.4698	1.19933	4.94907	100	1.97395	0.291963
				1.99202	-0.117902	1.98261	0.4811			2.48063	1.19532	4.97072	100	1.98261	0.291988
				2.00068	-0.117837	1.99127	0.474551			2.49146	1.19252	4.99237	100	1.99127	0.292
				2.00934	-0.117771	1.99993	0.468399			2.50228	1.18919	5.01403	100	1.99993	0.291927
				2.01801	-0.117706	2.0086	0.461676			2.51311	1.18313	5.03568	100	2.0086	0.291901
				2.02667	-0.11764	2.01726	0.455143			2.52393	1.17753	5.05733	100	2.01726	0.291886
				2.03533	-0.117575	2.02592	0.449487			2.53476	1.17231	5.07899	100	2.02592	0.291855
				2.04399	-0.117509	2.03458	0.4423			2.54559	1.16932	5.10064	100	2.03458	0.291914
				2.05265	-0.117443	2.04324	0.433254			2.55641	1.16375	5.12229	100	2.04324	0.291972
				2.06131	-0.117378	2.0519	0.42686			2.56724	1.15473	5.14394	100	2.0519	0.291973
				2.06997	-0.117312	2.06056	0.422895			2.57807	1.14571	5.1656	100	2.06056	0.291963
				2.07863	-0.117247	2.06922	0.421009			2.58889	1.13675	5.18725	100	2.06922	0.291939
				2.08729	-0.117202	2.07788	0.418771			2.59972	1.12644	5.2089	100	2.07788	0.291895
				2.09595	-0.117156	2.08654	0.417131			2.61055	1.11984	5.23055	100	2.08654	0.291889
				2.10461	-0.117111	2.0952	0.417399			2.62137	1.11795	5.25221	100	2.0952	0.291885
				2.11327	-0.117066	2.10386	0.416524			2.6322	1.11354	5.27386	100	2.10386	0.291931
				2.12194	-0.11702	2.11253	0.4151			2.64302	1.11002	5.29551	100	2.11253	0.291965
				2.1306	-0.116975	2.12119	0.413796			2.65385	1.10486	5.31717	100	2.12119	0.291968
				2.13926	-0.11693	2.12985	0.411301			2.66468	1.09853	5.33882	100	2.12985	0.291971
				2.14792	-0.116884	2.13851	0.408029			2.6755	1.0915	5.36047	100	2.13851	0.291969
				2.15658	-0.116839	2.14717	0.402774			2.68633	1.08647	5.38212	100	2.14717	0.292066
				2.16524	-0.116794	2.15583	0.399896			2.69715	1.07997	5.40378	100	2.15583	0.292088
				2.1739	-0.116712	2.16449	0.397819			2.70798	1.07468	5.42543	100	2.16449	0.292098
				2.18256	-0.116631	2.17315	0.394389			2.71881	1.06846	5.44708	100	2.17315	0.29208
				2.19122	-0.116549	2.18181	0.389606			2.72963	1.05943	5.46873	100	2.18181	0.292116
				2.19989	-0.116468	2.19048	0.382664			2.74046	1.05141	5.49039	100	2.19048	0.292136
				2.20855	-0.116386	2.19914	0.375129			2.75129	1.04569	5.51204	100	2.19914	0.292072
				2.21721	-0.116305	2.2078	0.366343			2.76211	1.04253	5.53369	100	2.2078	0.291919
				2.22587	-0.116223	2.21646	0.359529			2.77294	1.03923	5.55534	100	2.21646	0.291975
				2.23453	-0.116142	2.22512	0.353408			2.78376	1.03805	5.577	100	2.22512	0.292047
				2.24319	-0.11606	2.23378	0.348459			2.79459	1.0361	5.59865	100	2.23378	0.291959
				2.25185	-0.115979	2.24244	0.343903			2.80542	1.0358	5.6203	100	2.24244	0.292067
				2.26051	-0.115916	2.2511	0.339731			2.81624	1.03448	5.64196	100	2.2511	0.292148
				2.26917	-0.115853	2.25976	0.337285			2.82707	1.03069	5.66361	100	2.25976	0.292156
				2.27783	-0.11579	2.26842	0.334673			2.8379	1.02939	5.68526	100	2.26842	0.292163
				2.28649	-0.115727	2.27709	0.330796			2.84872	1.02914	5.70691	100	2.27709	0.292185
				2.29516	-0.115664	2.28575	0.326481			2.85955	1.02246	5.72857	100	2.28575	0.292154
				2.30382	-0.115601	2.29441	0.32316			2.87038	1.01498	5.75022	100	2.29441	0.292105
				2.31248	-0.115538	2.30307	0.320655			2.8812	1.00925	5.77187	100	2.30307	0.292084
				2.32114	-0.115475	2.31173	0.318577			2.89203	1.0042	5.79352	100	2.31173	0.292056
				2.3298	-0.115412	2.32039	0.317629			2.90285	1.00062	5.81518	100	2.32039	0.292049
				2.33846	-0.115349	2.32905	0.315849			2.91368	0.99723	5.83683	100	2.32905	0.292046
				2.34712	-0.115301	2.33771	0.312641			2.92451	0.993211	5.85848	100	2.33771	0.292057
				2.35578	-0.115253	2.34637	0.309239			2.93533	0.986664	5.88014	100	2.34637	0.29208
				2.36444	-0.115204	2.35503	0.306109			2.94616	0.977395	5.90179	100	2.35503	0.292041
				2.3731	-0.115156	2.36369	0.303182			2.95698	0.969367	5.92344	100	2.36369	0.292044
				2.38177	-0.115108	2.37236	0.299805			2.96781	0.966591	5.9451	100	2.37236	0.292053
				2.39043	-0.11506	2.38102	0.29674			2.97864	0.962698	5.96675	100	2.38102	0.292041
				2.39909	-0.115011	2.38968	0.294314			2.98946	0.957566	5.9884	100	2.38968	0.292065
				2.40775	-0.114963	2.39834	0.292862			3.00029	0.952951	6.01005	100	2.39834	0.292071
				2.41641	-0.114915	2.407	0.291002			3.01112	0.948102	6.0317	100	2.407	0.292086
				2.42507	-0.114867	2.41566	0.288263			3.02194	0.942842	6.05336	100	2.41566	0.292098
				2.43373	-0.114793	2.42432	0.28544			3.03277	0.938023	6.07501	100	2.42432	0.292138
				2.44239	-0.114718	2.43298	0.281904			3.0436	0.935269	6.09666	100	2.43298	0.292082
				2.45105	-0.114644	2.44164	0.279285			3.05442	0.93475	6.11832	100	2.44164	0.292009
				2.45971	-0.11457	2.4503	0.276292			3.06525	0.935016	6.13997	100	2.4503	0.29198
				2.46837	-0.114496	2.45897	0.273044			3.07607	0.934484	6.16162	100	2.45897	0.291981
				2.47704	-0.114422	2.46763	0.269753			3.0869	0.933913	6.18328	100	2.46763	0.291902
				2.4857	-0.114348	2.47629	0.266751			3.09773	0.93324	6.20493	100	2.47629	0.291913
				2.49436	-0.114274	2.48495	0.264004			3.10855	0.931703	6.22658	100	2.48495	0.291937
				2.50302	-0.1142	2.49361	0.259986			3.11938	0.928763	6.24823	100	2.49361	0.291964
				2.51168	-0.114126	2.50227	0.255161			3.13021	0.926007	6.26989	100	2.50227	0.292021
				2.52034	-0.114069	2.51093	0.25148			3.14103	0.924035	6.29154	100	2.51093	0.29205
				2.529	-0.114012	2.51959	0.249832			3.15186	0.922037	6.31319	100	2.51959	0.292034
				2.53766	-0.113955	2.52825	0.248051			3.16268	0.914844	6.33484	100	2.52825	0.292028
				2.54632	-0.113898	2.53691	0.245925			3.17351	0.90662	6.3565	100	2.53691	0.292061
				2.55498	-0.113841	2.54557	0.244241			3.18434	0.901604	6.37815	100	2.54557	0.292057
				2.56365	-0.113784	2.55424	0.241712			3.19516	0.89684	6.3998	100	2.55424	0.292087
				2.57231	-0.113727	2.5629	0.239622			3.20599	0.89016	6.42145	100	2.5629	0.292109
				2.58097	-0.11367	2.57156	0.237252			3.21682	0.883949	6.44311	100	2.57156	0.292068
				2.58963	-0.113613	2.58022	0.23475			3.22764	0.879764	6.46476	100	2.58022	0.292135
				2.59829	-0.113556	2.58888	0.232074			3.23847	0.876681	6.48641	100	2.58888	0.292112
				2.60695	-0.113492	2.59754	0.229718			3.2493	0.873423	6.50807	100	2.59754	0.292158
				2.61561	-0.113428	2.6062	0.227896			3.26012	0.868498	6.52972	100	2.6062	0.292145
				2.62427	-0.113364	2.61486	0.228079			3.27095	0.866506	6.55137	100	2.61486	0.292139
				2.63293	-0.1133	2.62352	0.22701			3.28177	0.865702	6.57302	100	2.62352	0.292092
				2.64159	-0.113236	2.63218	0.223494			3.2926	0.863052	6.59468	100	2.63218	0.292085
				2.65026	-0.113172	2.64085	0.219506			3.30343	0.860272	6.61633	100	2.64085	0.29205
				2.65892	-0.113108	2.64951	0.215907			3.31425	0.859405	6.63798	100	2.64951	0.29208
				2.66758	-0.113044	2.65817	0.213342			3.32508	0.858769	6.65963	100	2.65817	0.292111
				2.67624	-0.11298	2.66683	0.211393			3.3359	0.857606	6.68129	100	2.66683	0.292168
				2.6849	-0.112916	2.67549	0.207209			3.34673	0.854986	6.70294	100	2.67549	0.29216
				2.69356	-0.112848	2.68415	0.203012			3.35756	0.851753	6.72459	100	2.68415	0.29219
				2.70222	-0.11278	2.69281	0.198481			3.36838	0.850264	6.74625	100	2.69281	0.292216
				2.71088	-0.112712	2.70147	0.194045			3.37921	0.850815	6.7679	100	2.70147	0.292186
				2.71954	-0.112644	2.71013	0.190404			3.39004	0.851252	6.78955	100	2.71013	0.292157
				2.7282	-0.112576	2.71879	0.188698			3.40086	0.851939	6.8112	100	2.71879	0.29221
				2.73686	-0.112508	2.72745	0.186104			3.41169	0.854203	6.83286	100	2.72745	0.292215
				2.74553	-0.11244	2.73612	0.182162			3.42252	0.854121	6.85451	100	2.73612	0.2922
				2.75419	-0.112372	2.74478	0.180866			3.43334	0.851375	6.87616	100	2.74478	0.292189
				2.76285	-0.112304	2.75344	0.180761			3.44417	0.847861	6.89781	100	2.75344	0.29224
				2.77151	-0.112237	2.7621	0.181094			3.45499	0.844971	6.91947	100	2.7621	0.292272
				2.78017	-0.112168	2.77076	0.181412			3.46582	0.843085	6.94112	100	2.77076	0.292265
				2.78883	-0.112099	2.77942	0.183242			3.47665	0.841452	6.96277	100	2.77942	0.292229
				2.79749	-0.112031	2.78808	0.186648			3.48747	0.836136	6.98443	100	2.78808	0.292211
				2.80615	-0.111962	2.79674	0.188109			3.4983	0.829819	7.00608	100	2.79674	0.292189
				2.81481	-0.111893	2.8054	0.189455			3.50913	0.829091	7.02773	100	2.8054	0.292137
				2.82347	-0.111825	2.81406	0.18996			3.51995	0.826505	7.04939	100	2.81406	0.292133
				2.83214	-0.111756	2.82273	0.186849			3.53078	0.822478	7.07104	100	2.82273	0.292159
				2.8408	-0.111687	2.83139	0.182133			3.5416	0.820683	7.09269	100	2.83139	0.292122
				2.84946	-0.111619	2.84005	0.177747			3.55243	0.819645	7.11434	100	2.84005	0.292136
				2.85812	-0.11155	2.84871	0.174801			3.56326	0.818729	7.136	100	2.84871	0.292108
				2.86678	-0.111504	2.85737	0.172954			3.57408	0.81644	7.15765	100	2.85737	0.292036
				2.87544	-0.111458	2.86603	0.16985			3.58491	0.813458	7.1793	100	2.86603	0.291939
				2.8841	-0.111412	2.87469	0.167032			3.59573	0.813363	7.20095	100	2.87469	0.291906
				2.89276	-0.111366	2.88335	0.164602			3.60656	0.816928	7.22261	100	2.88335	0.291888
				2.90142	-0.11132	2.89201	0.162211			3.61739	0.815798	7.24426	100	2.89201	0.291897
				2.91008	-0.111274	2.90067	0.162019			3.62821	0.809838	7.26591	100	2.90067	0.291939
				2.91874	-0.111228	2.90934	0.163885			3.63904	0.806413	7.28756	100	2.90934	0.291884
				2.92741	-0.111182	2.918	0.163879			3.64987	0.806808	7.30922	100	2.918	0.291891
				2.93607	-0.111136	2.92666	0.16465			3.66069	0.807471	7.33087	100	2.92666	0.291967
				2.94473	-0.11109	2.93532	0.165227			3.67152	0.806878	7.35252	100	2.93532	0.291987
				2.95339	-0.11102	2.94398	0.165288			3.68235	0.806064	7.37418	100	2.94398	0.291964
				2.96205	-0.11095	2.95264	0.165381			3.69317	0.803792	7.39583	100	2.95264	0.291997
				2.97071	-0.110881	2.9613	0.165565			3.704	0.801889	7.41748	100	2.9613	0.292033
				2.97937	-0.110811	2.96996	0.164908			3.71482	0.796252	7.43913	100	2.96996	0.292126
				2.98803	-0.110741	2.97862	0.164631			3.72565	0.788758	7.46079	100	2.97862	0.292203
				2.99669	-0.110672	2.98728	0.163577			3.73648	0.786842	7.48244	100	2.98728	0.292241
				3.00535	-0.110602	2.99594	0.161685			3.7473	0.787759	7.50409	100	2.99594	0.29224
				3.01402	-0.110532	3.00461	0.157742			3.75813	0.785873	7.52574	100	3.00461	0.292193
				3.02268	-0.110462	3.01327	0.152943			3.76896	0.784146	7.5474	100	3.01327	0.292104
				3.03134	-0.110393	3.02193	0.149069			3.77978	0.783964	7.56905	100	3.02193	0.292131
				3.04	-0.110323	3.03059	0.147383			3.79061	0.782466	7.5907	100	3.03059	0.292045
				3.04866	-0.110252	3.03925	0.146095			3.80143	0.782661	7.61236	100	3.03925	0.291992
				3.05732	-0.110182	3.04791	0.14572			3.81226	0.782678	7.63401	100	3.04791	0.292055
				3.06598	-0.110112	3.05657	0.144829			3.82309	0.782984	7.65566	100	3.05657	0.292038
				3.07464	-0.110042	3.06523	0.142354			3.83391	0.78485	7.67731	100	3.06523	0.292043
				3.0833	-0.109971	3.07389	0.139518			3.84474	0.786034	7.69897	100	3.07389	0.292063
				3.09196	-0.109901	3.08255	0.137667			3.85556	0.783409	7.72062	100	3.08255	0.292077
				3.10062	-0.109831	3.09122	0.135437			3.86639	0.780598	7.74227	100	3.09122	0.292052
				3.10929	-0.109761	3.09988	0.133383			3.87722	0.778855	7.76393	100	3.09988	0.292004
				3.11795	-0.10969	3.10854	0.132966			3.88804	0.777315	7.78558	100	3.10854	0.292051
				3.12661	-0.109643	3.1172	0.132794			3.89887	0.777893	7.80723	100	3.1172	0.292055
				3.13527	-0.109596	3.12586	0.131961			3.9097	0.777232	7.82888	100	3.12586	0.292008
				3.14393	-0.109549	3.13452	0.130898			3.92052	0.775765	7.85054	100	3.13452	0.29193
				3.15259	-0.109502	3.14318	0.130525			3.93135	0.775098	7.87219	100	3.14318	0.29193
				3.16125	-0.109455	3.15184	0.130202			3.94218	0.773308	7.89384	100	3.15184	0.291949
				3.16991	-0.109408	3.1605	0.129067			3.953	0.770548	7.91549	100	3.1605	0.291951
				3.17857	-0.109361	3.16916	0.128814			3.96383	0.770001	7.93715	100	3.16916	0.291907
				3.18723	-0.109314	3.17782	0.129394			3.97465	0.769167	7.9588	100	3.17782	0.291937
				3.1959	-0.109267	3.18649	0.131154			3.98548	0.766375	7.98045	100	3.18649	0.291948
				3.20456	-0.10922	3.19515	0.132518			3.99631	0.760987	8.00211	100	3.19515	0.29199
				3.21322	-0.109149	3.20381	0.131166			4.00713	0.755605	8.02376	100	3.20381	0.291966
				3.22188	-0.109078	3.21247	0.128605			4.01796	0.752551	8.04541	100	3.21247	0.291986
				3.23054	-0.109007	3.22113	0.126279			4.02879	0.751967	8.06706	100	3.22113	0.292005
				3.2392	-0.108936	3.22979	0.124902			4.03961	0.752792	8.08872	100	3.22979	0.291933
				3.24786	-0.108865	3.23845	0.123538			4.05044	0.752092	8.11037	100	3.23845	0.291854
				3.25652	-0.108794	3.24711	0.120707			4.06126	0.75195	8.13202	100	3.24711	0.291844
				3.26518	-0.108723	3.25577	0.117213			4.07209	0.753084	8.15367	100	3.25577	0.291801
				3.27384	-0.108652	3.26444	0.114372			4.08292	0.754137	8.17533	100	3.26444	0.291872
				3.28251	-0.108581	3.2731	0.113239			4.09374	0.75364	8.19698	100	3.2731	0.291854
				3.29117	-0.10851	3.28176	0.11267			4.10457	0.754968	8.21863	100	3.28176	0.29183
				3.29983	-0.108438	3.29042	0.111041			4.1154	0.757211	8.24029	100	3.29042	0.291836
				3.30849	-0.108367	3.29908	0.108553			4.12622	0.75881	8.26194	100	3.29908	0.29182
				3.31715	-0.108295	3.30774	0.106668			4.13705	0.755292	8.28359	100	3.30774	0.291792
				3.32581	-0.108224	3.3164	0.106852			4.14787	0.74945	8.30524	100	3.3164	0.291803
				3.33447	-0.108152	3.32506	0.107623			4.1587	0.74592	8.3269	100	3.32506	0.291865
				3.34313	-0.108081	3.33372	0.107851			4.16953	0.743374	8.34855	100	3.33372	0.291921
				3.35179	-0.108009	3.34238	0.106865			4.18035	0.739193	8.3702	100	3.34238	0.291991
				3.36045	-0.107938	3.35104	0.105268			4.19118	0.733636	8.39185	100	3.35104	0.292019
				3.36911	-0.107866	3.3597	0.10395			4.202	0.728962	8.41351	100	3.3597	0.291884
				3.37778	-0.107795	3.36837	0.102033			4.21283	0.725677	8.43516	100	3.36837	0.291809
				3.38644	-0.107747	3.37703	0.099491			4.22366	0.721882	8.45681	100	3.37703	0.291815
				3.3951	-0.107699	3.38569	0.096822			4.23448	0.716677	8.47846	100	3.38569	0.29179
				3.40376	-0.107652	3.39435	0.093495			4.24531	0.714413	8.50012	100	3.39435	0.291747
				3.41242	-0.107604	3.40301	0.090151			4.25614	0.71376	8.52177	100	3.40301	0.291722
				3.42108	-0.107556	3.41167	0.087158			4.26696	0.712557	8.54342	100	3.41167	0.291812
				3.42974	-0.107508	3.42033	0.084449			4.27779	0.712352	8.56508	100	3.42033	0.291879
				3.4384	-0.10746	3.42899	0.082641			4.28862	0.712932	8.58673	100	3.42899	0.291898
				3.44706	-0.107413	3.43765	0.080727			4.29944	0.71602	8.60838	100	3.43765	0.291903
				3.45573	-0.107365	3.44631	0.078803			4.31027	0.720301	8.63003	100	3.44631	0.291848
				3.46439	-0.107317	3.45498	0.07925			4.32109	0.723788	8.65169	100	3.45498	0.291854
				3.47305	-0.107245	3.46364	0.080158			4.33192	0.726316	8.67334	100	3.46364	0.29181
				3.48171	-0.107173	3.4723	0.081206			4.34275	0.729297	8.69499	100	3.4723	0.291745
				3.49037	-0.107101	3.48096	0.08241			4.35357	0.73203	8.71664	100	3.48096	0.29171
				3.49903	-0.107029	3.48962	0.082563			4.3644	0.731599	8.7383	100	3.48962	0.291666
				3.50769	-0.106957	3.49828	0.082555			4.37523	0.731521	8.75995	100	3.49828	0.291703
				3.51635	-0.106885	3.50694	0.084421			4.38605	0.731411	8.7816	100	3.50694	0.291713
				3.52501	-0.106812	3.5156	0.087308			4.39688	0.729116	8.80326	100	3.5156	0.291732
				3.53367	-0.10674	3.52426	0.089797			4.4077	0.724092	8.82491	100	3.52426	0.291771
				3.54233	-0.106668	3.53292	0.090639			4.41853	0.719232	8.84656	100	3.53292	0.29179
				3.55099	-0.106596	3.54158	0.090757			4.42936	0.714462	8.86821	100	3.54158	0.291859
				3.55966	-0.106524	3.55025	0.089392			4.44018	0.712186	8.88987	100	3.55025	0.291854
				3.56832	-0.106451	3.55891	0.087741			4.45101	0.710918	8.91152	100	3.55891	0.291861
				3.57698	-0.106379	3.56757	0.086425			4.46183	0.70855	8.93317	100	3.56757	0.291881
				3.58564	-0.106307	3.57623	0.085566			4.47266	0.707947	8.95482	100	3.57623	0.291784
				3.5943	-0.106234	3.58489	0.083797			4.48349	0.707771	8.97648	100	3.58489	0.291844
				3.60296	-0.106162	3.59355	0.080035			4.49431	0.705959	8.99813	100	3.59355	0.291849
				3.61162	-0.106089	3.60221	0.076472			4.50514	0.704101	9.01978	100	3.60221	0.2919
				3.62028	-0.106017	3.61087	0.075033			4.51597	0.70339	9.04144	100	3.61087	0.291904
				3.62894	-0.105945	3.61953	0.071739			4.52679	0.702603	9.06309	100	3.61953	0.291916
				3.63761	-0.105872	3.62819	0.068786			4.53762	0.702358	9.08474	100	3.62819	0.291884
				3.64627	-0.105824	3.63686	0.067635			4.54845	0.700518	9.10639	100	3.63686	0.291892
				3.65493	-0.105776	3.64552	0.067028			4.55927	0.698168	9.12805	100	3.64552	0.29192
				3.66359	-0.105727	3.65418	0.067179			4.5701	0.697731	9.1497	100	3.65418	0.291908
				3.67225	-0.105679	3.66284	0.068152			4.58092	0.698461	9.17135	100	3.66284	0.29187
				3.68091	-0.105631	3.6715	0.067308			4.59175	0.698175	9.19301	100	3.6715	0.291863
				3.68957	-0.105582	3.68016	0.0656			4.60258	0.695289	9.21466	100	3.68016	0.291946
				3.69823	-0.105534	3.68882	0.064673			4.6134	0.694104	9.23631	100	3.68882	0.291962
				3.70689	-0.105486	3.69748	0.067038			4.62423	0.696005	9.25796	100	3.69748	0.291985
				3.71555	-0.105437	3.70614	0.070763			4.63506	0.697528	9.27962	100	3.70614	0.292018
				3.72422	-0.105389	3.71481	0.073591			4.64588	0.69669	9.30127	100	3.71481	0.29207
				3.73287	-0.105316	3.72347	0.074871			4.65671	0.694832	9.32292	100	3.72347	0.292013
				3.74154	-0.105243	3.73213	0.07394			4.66753	0.692041	9.34458	100	3.73213	0.291976
				3.7502	-0.10517	3.74079	0.071577			4.67836	0.689737	9.36623	100	3.74079	0.291985
				3.75886	-0.105098	3.74945	0.069552			4.68919	0.686507	9.38788	100	3.74945	0.291948
				3.76752	-0.105025	3.75811	0.067942			4.70001	0.68349	9.40953	100	3.75811	0.291897
				3.77618	-0.104952	3.76677	0.06556			4.71084	0.684526	9.43119	100	3.76677	0.2919
				3.78484	-0.104879	3.77543	0.062042			4.72167	0.684364	9.45284	100	3.77543	0.291921
				3.7935	-0.104806	3.78409	0.059244			4.73249	0.680129	9.47449	100	3.78409	0.291901
				3.80216	-0.104733	3.79275	0.05641			4.74332	0.676509	9.49614	100	3.79275	0.291865
				3.81082	-0.104661	3.80141	0.052481			4.75415	0.674782	9.5178	100	3.80141	0.291797
				3.81948	-0.104612	3.81007	0.049921			4.76497	0.676879	9.53945	100	3.81007	0.291883
				3.82815	-0.104563	3.81874	0.048352			4.7758	0.68098	9.5611	100	3.81874	0.291889
				3.83681	-0.104515	3.8274	0.046794			4.78662	0.684858	9.58276	100	3.8274	0.291946
				3.84547	-0.104466	3.83606	0.04582			4.79745	0.688014	9.60441	100	3.83606	0.29197
				3.85413	-0.104418	3.84472	0.04593			4.80828	0.6886	9.62606	100	3.84472	0.292033
				3.86279	-0.104369	3.85338	0.047575			4.8191	0.68866	9.64771	100	3.85338	0.292034
				3.87145	-0.104321	3.86204	0.04882			4.82993	0.690537	9.66937	100	3.86204	0.292021
				3.88011	-0.104272	3.8707	0.048748			4.84075	0.693028	9.69102	100	3.8707	0.291997
				3.88877	-0.104223	3.87936	0.049825			4.85158	0.69453	9.71267	100	3.87936	0.292001
				3.89743	-0.104175	3.88802	0.052056			4.86241	0.695812	9.73432	100	3.88802	0.292016
				3.9061	-0.104102	3.89669	0.055296			4.87323	0.693645	9.75598	100	3.89669	0.292005
				3.91476	-0.104029	3.90535	0.058712			4.88406	0.690849	9.77763	100	3.90535	0.291994
				3.92342	-0.103955	3.91401	0.060361			4.89489	0.688004	9.79928	100	3.91401	0.292007
				3.93208	-0.103882	3.92267	0.059423			4.90571	0.685945	9.82094	100	3.92267	0.291994
				3.94074	-0.103809	3.93133	0.057938			4.91654	0.686145	9.84259	100	3.93133	0.291977
				3.9494	-0.103736	3.93999	0.056615			4.92736	0.685174	9.86424	100	3.93999	0.291954
				3.95806	-0.103663	3.94865	0.055935			4.93819	0.683749	9.88589	100	3.94865	0.291954
				3.96672	-0.10359	3.95731	0.056102			4.94902	0.684345	9.90755	100	3.95731	0.29202
				3.97538	-0.103516	3.96597	0.055588			4.95984	0.685716	9.9292	100	3.96597	0.292016
				3.98404	-0.103443	3.97463	0.052698			4.97067	0.685935	9.95085	100	3.97463	0.292036
				3.9927	-0.10337	3.9833	0.050908			4.9815	0.685666	9.9725	100	3.9833	0.29208
				4.00136	-0.103297	3.99196	0.049438			4.99232	0.683124	9.99416	100	3.99196	0.292029
				4.01003	-0.103223	4.00062	0.047068			5.00315	0.680868	10.0158	100	4.00062	0.292025
				4.01869	-0.10315	4.00928	0.044033			5.01398	0.678632	10.0375	100	4.00928	0.29205
				4.02735	-0.103077	4.01794	0.040687			5.0248	0.675925	10.0591	100	4.01794	0.292071
				4.03601	-0.103003	4.0266	0.038163			5.03563	0.674088	10.0808	100	4.0266	0.292045
				4.04467	-0.10293	4.03526	0.035918			5.04645	0.673722	10.1024	100	4.03526	0.291977
				4.05333	-0.102857	4.04392	0.033869			5.05728	0.6726	10.1241	100	4.04392	0.292065
				4.06199	-0.102783	4.05258	0.033222			5.06811	0.668049	10.1457	100	4.05258	0.292135
				4.07065	-0.10271	4.06124	0.032532			5.07893	0.663161	10.1674	100	4.06124	0.292115
				4.07931	-0.102661	4.0699	0.031003			5.08976	0.659852	10.189	100	4.0699	0.292098
				4.08798	-0.102612	4.07857	0.029251			5.10058	0.65905	10.2107	100	4.07857	0.292076
				4.09664	-0.102564	4.08723	0.028962			5.11141	0.659145	10.2323	100	4.08723	0.29207
				4.1053	-0.102515	4.09589	0.029331			5.12224	0.658709	10.254	100	4.09589	0.292014
				4.11396	-0.102466	4.10455	0.029856			5.13306	0.658513	10.2756	100	4.10455	0.291985
				4.12262	-0.102417	4.11321	0.0311			5.14389	0.65862	10.2973	100	4.11321	0.292014
				4.13128	-0.102368	4.12187	0.033946			5.15472	0.657836	10.3189	100	4.12187	0.292047
				4.13994	-0.102319	4.13053	0.037369			5.16554	0.655637	10.3406	100	4.13053	0.292067
				4.1486	-0.102271	4.13919	0.04047			5.17637	0.655503	10.3623	100	4.13919	0.292034
				4.15726	-0.102222	4.14785	0.043412			5.1872	0.656904	10.3839	100	4.14785	0.292041
				4.16592	-0.102148	4.15651	0.044823			5.19802	0.657244	10.4056	100	4.15651	0.292082
				4.17458	-0.102075	4.16517	0.043263			5.20885	0.657713	10.4272	100	4.16517	0.292064
				4.18325	-0.102001	4.17384	0.040445			5.21967	0.657342	10.4489	100	4.17384	0.292
				4.19191	-0.101928	4.1825	0.037953			5.2305	0.655551	10.4705	100	4.1825	0.291882
				4.20057	-0.101854	4.19116	0.036005			5.24133	0.652905	10.4922	100	4.19116	0.291893
				4.20923	-0.101781	4.19982	0.034163			5.25215	0.65028	10.5138	100	4.19982	0.29187
				4.21789	-0.101707	4.20848	0.032064			5.26298	0.647323	10.5355	100	4.20848	0.291823
				4.22655	-0.101634	4.21714	0.028991			5.27381	0.646408	10.5571	100	4.21714	0.291857
				4.23521	-0.10156	4.2258	0.024081			5.28463	0.646963	10.5788	100	4.2258	0.291885
				4.24387	-0.101487	4.23446	0.019172			5.29546	0.64543	10.6004	100	4.23446	0.291854
				4.25253	-0.101438	4.24312	0.015062			5.30628	0.64391	10.6221	100	4.24312	0.291905
				4.26119	-0.101389	4.25178	0.011202			5.31711	0.642096	10.6437	100	4.25178	0.291921
				4.26985	-0.10134	4.26044	0.007395			5.32794	0.640389	10.6654	100	4.26044	0.291943
				4.27852	-0.101291	4.26911	0.004656			5.33876	0.641636	10.687	100	4.26911	0.291994
				4.28718	-0.101242	4.27777	0.002729			5.34959	0.643535	10.7087	100	4.27777	0.291992
				4.29584	-0.101193	4.28643	0.00227			5.36041	0.645044	10.7303	100	4.28643	0.291993
				4.3045	-0.101144	4.29509	0.001912			5.37124	0.647547	10.752	100	4.29509	0.291985
				4.31316	-0.101095	4.30375	0.001044			5.38207	0.649579	10.7737	100	4.30375	0.291971
				4.32182	-0.101046	4.31241	-1e-06			5.39289	0.651228	10.7953	100	4.31241	0.291868
				4.33048	-0.100998	4.32107	-0.001032			5.40372	0.654866	10.817	100	4.32107	0.291899
				4.33914	-0.100924	4.32973	-0.001264			5.41455	0.655325	10.8386	100	4.32973	0.291968
				4.3478	-0.10085	4.33839	-0.00062			5.42537	0.654575	10.8603	100	4.33839	0.291973
				4.35646	-0.100777	4.34706	-0.00037			5.4362	0.657638	10.8819	100	4.34706	0.291972
				4.36513	-0.100703	4.35572	8e-06			5.44703	0.659652	10.9036	100	4.35572	0.291956
				4.37379	-0.10063	4.36438	0.001213			5.45785	0.660484	10.9252	100	4.36438	0.292016
				4.38245	-0.100556	4.37304	0.002724			5.46868	0.661363	10.9469	100	4.37304	0.292019
				4.39111	-0.100482	4.3817	0.002706			5.4795	0.658882	10.9685	100	4.3817	0.292009
				4.39977	-0.100409	4.39036	0.001815			5.49033	0.656149	10.9902	100	4.39036	0.292026
				4.40843	-0.100335	4.39902	0.000755			5.50116	0.656518	11.0118	100	4.39902	0.291954
				4.41709	-0.100262	4.40768	0.000175			5.51198	0.656295	11.0335	100	4.40768	0.291932
				4.42575	-0.100188	4.41634	-0.000129			5.52281	0.657877	11.0551	100	4.41634	0.291938
				4.43441	-0.100114	4.425	-6.7e-05			5.53364	0.660098	11.0768	100	4.425	0.291907
				4.44307	-0.100041	4.43366	0.000333			5.54446	0.65747	11.0984	100	4.43366	0.291857
				4.45174	-0.099967	4.44233	0.001991			5.55529	0.65194	11.1201	100	4.44233	0.291836
				4.4604	-0.099894	4.45099	0.003281			5.56611	0.646185	11.1418	100	4.45099	0.291847
				4.46906	-0.09982	4.45965	0.004114			5.57694	0.646224	11.1634	100	4.45965	0.291809
				4.47772	-0.099746	4.46831	0.00416			5.58777	0.651014	11.1851	100	4.46831	0.291792
				4.48638	-0.099673	4.47697	0.003332			5.59859	0.652397	11.2067	100	4.47697	0.291785
				4.49504	-0.099599	4.48563	0.002096			5.60942	0.650313	11.2284	100	4.48563	0.291799
				4.5037	-0.099526	4.49429	0.00145			5.62024	0.648909	11.25	100	4.49429	0.291822
				4.51236	-0.099477	4.50295	0.001787			5.63107	0.648876	11.2717	100	4.50295	0.291878
				4.52102	-0.099428	4.51161	0.002383			5.6419	0.649392	11.2933	100	4.51161	0.291901
				4.52968	-0.099379	4.52027	0.002593			5.65272	0.649644	11.315	100	4.52027	0.291981
				4.53834	-0.09933	4.52893	0.002323			5.66355	0.649213	11.3366	100	4.52893	0.292035
				4.54701	-0.099281	4.5376	0.001572			5.67438	0.651795	11.3583	100	4.5376	0.292025
				4.55567	-0.099232	4.54626	-0.000817			5.6852	0.651848	11.3799	100	4.54626	0.292074
				4.56433	-0.099183	4.55492	-0.004251			5.69603	0.649089	11.4016	100	4.55492	0.292107
				4.57299	-0.099134	4.56358	-0.006113			5.70686	0.648347	11.4232	100	4.56358	0.292145
				4.58165	-0.099085	4.57224	-0.007183			5.71768	0.646029	11.4449	100	4.57224	0.292151
				4.59031	-0.099036	4.5809	-0.009003			5.72851	0.642024	11.4665	100	4.5809	0.292132
				4.59897	-0.098962	4.58956	-0.010025			5.73933	0.639123	11.4882	100	4.58956	0.292126
				4.60763	-0.098889	4.59822	-0.010093			5.75016	0.636678	11.5099	100	4.59822	0.292154
				4.61629	-0.098815	4.60688	-0.009182			5.76099	0.632446	11.5315	100	4.60688	0.292149
				4.62495	-0.098742	4.61555	-0.008441			5.77181	0.630593	11.5532	100	4.61555	0.292151
				4.63361	-0.098668	4.62421	-0.006804			5.78264	0.630914	11.5748	100	4.62421	0.292118
				4.64228	-0.098595	4.63287	-0.004388			5.79347	0.628738	11.5965	100	4.63287	0.292068
				4.65094	-0.098521	4.64153	-0.003087			5.80429	0.628927	11.6181	100	4.64153	0.291957
				4.6596	-0.098448	4.65019	-0.002214			5.81512	0.629272	11.6398	100	4.65019	0.291845
				4.66826	-0.098374	4.65885	-0.001047			5.82594	0.630401	11.6614	100	4.65885	0.291789
				4.67692	-0.0983	4.66751	-4.2e-05			5.83677	0.632294	11.6831	100	4.66751	0.291737
				4.68558	-0.098251	4.67617	2e-06			5.8476	0.631487	11.7047	100	4.67617	0.291763
				4.69424	-0.098203	4.68483	-0.001189			5.85842	0.630619	11.7264	100	4.68483	0.291787
				4.7029	-0.098154	4.69349	-0.001724			5.86925	0.632872	11.748	100	4.69349	0.291786
				4.71156	-0.098105	4.70215	-0.001022			5.88007	0.637191	11.7697	100	4.70215	0.291783
				4.72023	-0.098056	4.71082	-0.000543			5.8909	0.638939	11.7913	100	4.71082	0.291761
				4.72889	-0.098007	4.71948	-0.000719			5.90173	0.638156	11.813	100	4.71948	0.291824
				4.73755	-0.097958	4.72814	-0.002113			5.91255	0.634504	11.8346	100	4.72814	0.291845
				4.74621	-0.097909	4.7368	-0.004337			5.92338	0.633248	11.8563	100	4.7368	0.291833
				4.75487	-0.09786	4.74546	-0.007029			5.93421	0.633708	11.8779	100	4.74546	0.291822
				4.76353	-0.097811	4.75412	-0.007863			5.94503	0.632744	11.8996	100	4.75412	0.291835
				4.77219	-0.097738	4.76278	-0.008111			5.95586	0.633338	11.9213	100	4.76278	0.291931
				4.78085	-0.097664	4.77144	-0.008824			5.96669	0.634549	11.9429	100	4.77144	0.291954
				4.78951	-0.097591	4.7801	-0.009606			5.97751	0.6352	11.9646	100	4.7801	0.291895
				4.79817	-0.097517	4.78876	-0.007532			5.98834	0.633974	11.9862	100	4.78876	0.291846
				4.80684	-0.097444	4.79742	-0.003809			5.99916	0.63241	12.0079	100	4.79742	0.291821
				4.8155	-0.09737	4.80609	-0.00155			6.00999	0.6343	12.0295	100	4.80609	0.291775
				4.82416	-0.097297	4.81475	-0.001939			6.02082	0.636496	12.0512	100	4.81475	0.291762
				4.83282	-0.097223	4.82341	-0.003481			6.03164	0.635954	12.0728	100	4.82341	0.291852
				4.84148	-0.09715	4.83207	-0.005356			6.04247	0.635136	12.0945	100	4.83207	0.291905
				4.85014	-0.097077	4.84073	-0.007008			6.0533	0.636783	12.1161	100	4.84073	0.291968
				4.8588	-0.097003	4.84939	-0.008322			6.06412	0.637883	12.1378	100	4.84939	0.292058
				4.86746	-0.09693	4.85805	-0.009201			6.07495	0.63768	12.1594	100	4.85805	0.292051
				4.87612	-0.096856	4.86671	-0.009639			6.08577	0.636531	12.1811	100	4.86671	0.292038
				4.88478	-0.096783	4.87537	-0.009942			6.0966	0.635502	12.2027	100	4.87537	0.292066
				4.89344	-0.09671	4.88403	-0.009885			6.10743	0.633719	12.2244	100	4.88403	0.292067
				4.9021	-0.096636	4.89269	-0.010687			6.11825	0.630707	12.246	100	4.89269	0.292064
				4.91077	-0.096563	4.90136	-0.012829			6.12908	0.630143	12.2677	100	4.90136	0.29209
				4.91943	-0.09649	4.91002	-0.015533			6.13991	0.629953	12.2893	100	4.91002	0.292056
				4.92809	-0.096416	4.91868	-0.016807			6.15073	0.628008	12.311	100	4.91868	0.292107
				4.93675	-0.096343	4.92734	-0.018677			6.16156	0.625649	12.3327	100	4.92734	0.292116
				4.94541	-0.096294	4.936	-0.020277			6.17238	0.623527	12.3543	100	4.936	0.29207
				4.95407	-0.096245	4.94466	-0.021522			6.18321	0.623861	12.376	100	4.94466	0.292035
				4.96273	-0.096197	4.95332	-0.022572			6.19404	0.627654	12.3976	100	4.95332	0.291949
				4.97139	-0.096148	4.96198	-0.023619			6.20486	0.630099	12.4193	100	4.96198	0.291956
				4.98005	-0.096099	4.97064	-0.024393			6.21569	0.631416	12.4409	100	4.97064	0.291939
				4.98872	-0.09605	4.97931	-0.025413			6.22652	0.630388	12.4626	100	4.97931	0.291898
				4.99738	-0.096002	4.98797	-0.026212			6.23734	0.626646	12.4842	100	4.98797	0.291882
				5.00604	-0.095953	4.99663	-0.027571			6.24817	0.624813	12.5059	100	4.99663	0.291873
				5.0147	-0.095904	5.00529	-0.029656			6.25899	0.624891	12.5275	100	5.00529	0.291869
				5.02336	-0.095855	5.01395	-0.032428			6.26982	0.624189	12.5492	100	5.01395	0.291835
				5.03202	-0.095782	5.02261	-0.034986			6.28065	0.624057	12.5708	100	5.02261	0.291851
				5.04068	-0.095709	5.03127	-0.036146			6.29147	0.623246	12.5925	100	5.03127	0.291844
				5.04934	-0.095636	5.03993	-0.035525			6.3023	0.619497	12.6141	100	5.03993	0.291843
				5.058	-0.095563	5.04859	-0.033792			6.31313	0.615932	12.6358	100	5.04859	0.291808
				5.06666	-0.095489	5.05725	-0.031677			6.32395	0.613603	12.6574	100	5.05725	0.291763
				5.07533	-0.095416	5.06592	-0.029916			6.33478	0.613587	12.6791	100	5.06592	0.291821
				5.08399	-0.095343	5.07458	-0.029357			6.3456	0.614159	12.7007	100	5.07458	0.291869
				5.09265	-0.09527	5.08324	-0.029335			6.35643	0.612993	12.7224	100	5.08324	0.291849
				5.10131	-0.095197	5.0919	-0.029753			6.36726	0.611884	12.7441	100	5.0919	0.291828
				5.10997	-0.095124	5.10056	-0.030691			6.37808	0.611997	12.7657	100	5.10056	0.291866
				5.11863	-0.095075	5.10922	-0.031759			6.38891	0.615742	12.7874	100	5.10922	0.291864
				5.12729	-0.095026	5.11788	-0.031728			6.39974	0.618981	12.809	100	5.11788	0.291827
				5.13595	-0.094978	5.12654	-0.031074			6.41056	0.620857	12.8307	100	5.12654	0.29186
				5.14461	-0.094929	5.1352	-0.030848			6.42139	0.623881	12.8523	100	5.1352	0.291825
				5.15327	-0.094881	5.14386	-0.031343			6.43222	0.625971	12.874	100	5.14386	0.291782
				5.16193	-0.094832	5.15252	-0.033241			6.44304	0.628362	12.8956	100	5.15252	0.291794
				5.17059	-0.094783	5.16118	-0.036623			6.45387	0.632923	12.9173	100	5.16118	0.29185
				5.17926	-0.094735	5.16985	-0.04044			6.46469	0.636766	12.9389	100	5.16985	0.291815
				5.18792	-0.094686	5.17851	-0.043403			6.47552	0.637762	12.9606	100	5.17851	0.291808
				5.19658	-0.094638	5.18717	-0.045644			6.48635	0.637354	12.9822	100	5.18717	0.291765
				5.20524	-0.094565	5.19583	-0.046843			6.49717	0.631692	13.0039	100	5.19583	0.291803
				5.2139	-0.094492	5.20449	-0.0476			6.508	0.627121	13.0255	100	5.20449	0.291833
				5.22256	-0.094419	5.21315	-0.04846			6.51882	0.626152	13.0472	100	5.21315	0.291787
				5.23122	-0.094346	5.22181	-0.049382			6.52965	0.623189	13.0688	100	5.22181	0.291745
				5.23988	-0.094273	5.23047	-0.049501			6.54048	0.619985	13.0905	100	5.23047	0.291764
				5.24854	-0.0942	5.23913	-0.048446			6.5513	0.617016	13.1122	100	5.23913	0.291816
				5.2572	-0.094127	5.24779	-0.047184			6.56213	0.612327	13.1338	100	5.24779	0.291849
				5.26587	-0.094054	5.25646	-0.046165			6.57296	0.611099	13.1555	100	5.25646	0.291843
				5.27453	-0.093981	5.26512	-0.044441			6.58378	0.612541	13.1771	100	5.26512	0.291838
				5.28319	-0.093909	5.27378	-0.042888			6.59461	0.614698	13.1988	100	5.27378	0.29177
				5.29185	-0.093836	5.28244	-0.041382			6.60543	0.618055	13.2204	100	5.28244	0.291811
				5.30051	-0.093763	5.2911	-0.038893			6.61626	0.618444	13.2421	100	5.2911	0.291852
				5.30917	-0.09369	5.29976	-0.035455			6.62709	0.618162	13.2637	100	5.29976	0.291834
				5.31783	-0.093618	5.30842	-0.03227			6.63791	0.622678	13.2854	100	5.30842	0.291805
				5.32649	-0.093545	5.31708	-0.031449			6.64874	0.626619	13.307	100	5.31708	0.29182
				5.33515	-0.093472	5.32574	-0.031232			6.65957	0.627432	13.3287	100	5.32574	0.291826
				5.34381	-0.093399	5.33441	-0.03086			6.67039	0.630643	13.3503	100	5.33441	0.291829
				5.35248	-0.093327	5.34307	-0.032054			6.68122	0.633436	13.372	100	5.34307	0.29182
				5.36114	-0.093254	5.35173	-0.034272			6.69205	0.634902	13.3936	100	5.35173	0.291835
				5.3698	-0.093181	5.36039	-0.03689			6.70287	0.636333	13.4153	100	5.36039	0.291874
				5.37846	-0.093133	5.36905	-0.039276			6.7137	0.634063	13.4369	100	5.36905	0.291924
				5.38712	-0.093085	5.37771	-0.040844			6.72452	0.63171	13.4586	100	5.37771	0.291846
				5.39578	-0.093037	5.38637	-0.041796			6.73535	0.63098	13.4802	100	5.38637	0.29184
				5.40444	-0.092988	5.39503	-0.042039			6.74618	0.628064	13.5019	100	5.39503	0.291868
				5.4131	-0.09294	5.40369	-0.043888			6.757	0.625787	13.5236	100	5.40369	0.291896
				5.42176	-0.092892	5.41235	-0.046198			6.76783	0.625812	13.5452	100	5.41235	0.291959
				5.43042	-0.092843	5.42101	-0.04646			6.77865	0.622855	13.5669	100	5.42101	0.29203
				5.43909	-0.092795	5.42967	-0.045041			6.78948	0.617765	13.5885	100	5.42967	0.292012
				5.44775	-0.092747	5.43834	-0.044183			6.80031	0.613847	13.6102	100	5.43834	0.292037
				5.45641	-0.092699	5.447	-0.043754			6.81113	0.610416	13.6318	100	5.447	0.29207
				5.46507	-0.092626	5.45566	-0.043368			6.82196	0.610799	13.6535	100	5.45566	0.292049
				5.47373	-0.092554	5.46432	-0.041986			6.83279	0.612517	13.6751	100	5.46432	0.29203
				5.48239	-0.092481	5.47298	-0.040671			6.84361	0.611844	13.6968	100	5.47298	0.292029
				5.49105	-0.092409	5.48164	-0.041119			6.85444	0.610489	13.7184	100	5.48164	0.292002
				5.49971	-0.092337	5.4903	-0.042375			6.86526	0.609995	13.7401	100	5.4903	0.291952
				5.50837	-0.092264	5.49896	-0.042627			6.87609	0.608528	13.7617	100	5.49896	0.291928
				5.51703	-0.092192	5.50762	-0.043089			6.88692	0.607128	13.7834	100	5.50762	0.291916
				5.52569	-0.09212	5.51628	-0.044008			6.89774	0.605696	13.805	100	5.51628	0.291905
				5.53436	-0.092047	5.52495	-0.045962			6.90857	0.604272	13.8267	100	5.52495	0.291899
				5.54302	-0.091975	5.53361	-0.047885			6.9194	0.603904	13.8483	100	5.53361	0.291892
				5.55168	-0.091903	5.54227	-0.047949			6.93022	0.604084	13.87	100	5.54227	0.291912
				5.56034	-0.091831	5.55093	-0.046988			6.94105	0.605437	13.8917	100	5.55093	0.2919
				5.569	-0.091758	5.55959	-0.045037			6.95188	0.604508	13.9133	100	5.55959	0.291829
				5.57766	-0.091686	5.56825	-0.04271			6.9627	0.599352	13.935	100	5.56825	0.291859
				5.58632	-0.091614	5.57691	-0.040775			6.97353	0.596713	13.9566	100	5.57691	0.291891
				5.59498	-0.091542	5.58557	-0.037834			6.98435	0.598515	13.9783	100	5.58557	0.29191
				5.60364	-0.09147	5.59423	-0.03451			6.99518	0.598949	13.9999	100	5.59423	0.291937
				5.6123	-0.091398	5.6029	-0.033054			7.00601	0.597971	14.0216	100	5.6029	0.291941
				5.62096	-0.091326	5.61156	-0.033003			7.01683	0.597586	14.0432	100	5.61156	0.2919
				5.62963	-0.091253	5.62022	-0.032235			7.02766	0.596544	14.0649	100	5.62022	0.2919
				5.63829	-0.091206	5.62888	-0.03066			7.03848	0.596862	14.0865	100	5.62888	0.291917
				5.64695	-0.091158	5.63754	-0.028442			7.04931	0.596031	14.1082	100	5.63754	0.291922
				5.65561	-0.09111	5.6462	-0.027002			7.06014	0.59649	14.1298	100	5.6462	0.291929
				5.66427	-0.091062	5.65486	-0.026087			7.07096	0.600989	14.1515	100	5.65486	0.291902
				5.67293	-0.091014	5.66352	-0.024829			7.08179	0.600876	14.1731	100	5.66352	0.291835
				5.68159	-0.090966	5.67218	-0.023933			7.09262	0.598168	14.1948	100	5.67218	0.291807
				5.69025	-0.090918	5.68084	-0.025373			7.10344	0.599441	14.2164	100	5.68084	0.291837
				5.69891	-0.09087	5.6895	-0.027329			7.11427	0.601251	14.2381	100	5.6895	0.29187
				5.70758	-0.090823	5.69817	-0.027951			7.12509	0.600802	14.2597	100	5.69817	0.291894
				5.71624	-0.090775	5.70683	-0.025716			7.13592	0.599854	14.2814	100	5.70683	0.291881
				5.7249	-0.090703	5.71549	-0.022528			7.14675	0.597086	14.3031	100	5.71549	0.291882
				5.73356	-0.090631	5.72415	-0.022074			7.15757	0.594683	14.3247	100	5.72415	0.291906
				5.74222	-0.09056	5.73281	-0.023272			7.1684	0.593338	14.3464	100	5.73281	0.291922
				5.75088	-0.090488	5.74147	-0.022692			7.17923	0.592005	14.368	100	5.74147	0.291899
				5.75954	-0.090416	5.75013	-0.021735			7.19005	0.592805	14.3897	100	5.75013	0.291914
				5.7682	-0.090344	5.75879	-0.02083			7.20088	0.590688	14.4113	100	5.75879	0.291924
				5.77686	-0.090273	5.76745	-0.020466			7.21171	0.585858	14.433	100	5.76745	0.291862
				5.78552	-0.090201	5.77611	-0.020958			7.22253	0.583015	14.4546	100	5.77611	0.29184
				5.79418	-0.090129	5.78477	-0.022728			7.23336	0.58173	14.4763	100	5.78477	0.291886
				5.80284	-0.090058	5.79344	-0.023229			7.24418	0.57978	14.4979	100	5.79344	0.291938
				5.81151	-0.089986	5.8021	-0.02314			7.25501	0.578254	14.5196	100	5.8021	0.291974
				5.82017	-0.089915	5.81076	-0.025498			7.26584	0.577162	14.5412	100	5.81076	0.291953
				5.82883	-0.089843	5.81942	-0.028289			7.27666	0.576601	14.5629	100	5.81942	0.291912
				5.83749	-0.089772	5.82808	-0.028611			7.28749	0.577967	14.5845	100	5.82808	0.291856
				5.84615	-0.0897	5.83674	-0.027177			7.29832	0.57922	14.6062	100	5.83674	0.291843
				5.85481	-0.089629	5.8454	-0.026749			7.30914	0.582276	14.6278	100	5.8454	0.291819
				5.86347	-0.089557	5.85406	-0.028515			7.31997	0.583452	14.6495	100	5.85406	0.291842
				5.87213	-0.089486	5.86272	-0.030488			7.33079	0.582142	14.6712	100	5.86272	0.291843
				5.88079	-0.089414	5.87139	-0.032385			7.34162	0.582644	14.6928	100	5.87139	0.291849
				5.88945	-0.089343	5.88004	-0.034125			7.35245	0.584698	14.7145	100	5.88004	0.291869
				5.89812	-0.089296	5.88871	-0.034082			7.36327	0.586051	14.7361	100	5.88871	0.291884
				5.90678	-0.089248	5.89737	-0.032548			7.3741	0.586169	14.7578	100	5.89737	0.291931
				5.91544	-0.089201	5.90603	-0.030382			7.38492	0.58612	14.7794	100	5.90603	0.291977
				5.9241	-0.089153	5.91469	-0.028064			7.39575	0.584806	14.8011	100	5.91469	0.291965
				5.93276	-0.089106	5.92335	-0.027909			7.40658	0.58453	14.8227	100	5.92335	0.29195
				5.94142	-0.089059	5.93201	-0.030354			7.4174	0.583894	14.8444	100	5.93201	0.292014
				5.95008	-0.089011	5.94067	-0.033151			7.42823	0.583323	14.866	100	5.94067	0.291982
				5.95874	-0.088964	5.94933	-0.034905			7.43906	0.584609	14.8877	100	5.94933	0.291984
				5.9674	-0.088917	5.95799	-0.0361			7.44988	0.585277	14.9093	100	5.95799	0.292008
				5.97607	-0.088869	5.96666	-0.037897			7.46071	0.58507	14.931	100	5.96666	0.291984
				5.98473	-0.088798	5.97532	-0.040356			7.47154	0.584862	14.9526	100	5.97532	0.292036
				5.99339	-0.088727	5.98398	-0.042981			7.48236	0.584817	14.9743	100	5.98398	0.292083
				6.00205	-0.088656	5.99264	-0.04602			7.49319	0.584093	14.9959	100	5.99264	0.292116
				6.01071	-0.088585	6.0013	-0.048929			7.50401	0.581878	15.0176	100	6.0013	0.292098
				6.01937	-0.088514	6.00996	-0.051248			7.51484	0.578275	15.0392	100	6.00996	0.292083
				6.02803	-0.088443	6.01862	-0.053501			7.52567	0.575898	15.0609	100	6.01862	0.292093
				6.03669	-0.088372	6.02728	-0.055391			7.53649	0.575879	15.0826	100	6.02728	0.292072
				6.04535	-0.088301	6.03594	-0.05495			7.54732	0.576974	15.1042	100	6.03594	0.292093
				6.05401	-0.08823	6.0446	-0.054097			7.55815	0.577155	15.1259	100	6.0446	0.292076
				6.06267	-0.08816	6.05326	-0.054412			7.56897	0.578125	15.1475	100	6.05326	0.292054
				6.07134	-0.088089	6.06193	-0.054586			7.5798	0.578828	15.1692	100	6.06193	0.292058
				6.08	-0.088018	6.07059	-0.052794			7.59062	0.577556	15.1908	100	6.07059	0.292031
				6.08866	-0.087948	6.07925	-0.050044			7.60145	0.577012	15.2125	100	6.07925	0.292003
				6.09732	-0.087877	6.08791	-0.048342			7.61228	0.579549	15.2341	100	6.08791	0.291974
				6.10598	-0.087806	6.09657	-0.047148			7.6231	0.581316	15.2558	100	6.09657	0.291962
				6.11464	-0.087736	6.10523	-0.04697			7.63393	0.581006	15.2774	100	6.10523	0.29197
				6.1233	-0.087665	6.11389	-0.048619			7.64476	0.580788	15.2991	100	6.11389	0.291989
				6.13196	-0.087594	6.12255	-0.050356			7.65558	0.57928	15.3207	100	6.12255	0.291993
				6.14062	-0.087524	6.13121	-0.050177			7.66641	0.578979	15.3424	100	6.13121	0.291984
				6.14928	-0.087453	6.13987	-0.049136			7.67723	0.578711	15.364	100	6.13987	0.291993
				6.15794	-0.087383	6.14853	-0.049761			7.68806	0.578468	15.3857	100	6.14853	0.292003
				6.16661	-0.087312	6.1572	-0.0506			7.69889	0.579955	15.4073	100	6.1572	0.291985
				6.17527	-0.087242	6.16586	-0.051438			7.70971	0.581634	15.429	100	6.16586	0.291991
				6.18393	-0.087172	6.17452	-0.054158			7.72054	0.581388	15.4506	100	6.17452	0.292008
				6.19259	-0.087101	6.18318	-0.057489			7.73137	0.581044	15.4723	100	6.18318	0.292021
				6.20125	-0.087031	6.19184	-0.058857			7.74219	0.581983	15.494	100	6.19184	0.291958
				6.20991	-0.086961	6.2005	-0.058785			7.75302	0.582183	15.5156	100	6.2005	0.291977
				6.21857	-0.08689	6.20916	-0.058888			7.76384	0.583333	15.5373	100	6.20916	0.292034
				6.22723	-0.08682	6.21782	-0.057804			7.77467	0.584907	15.5589	100	6.21782	0.292057
				6.23589	-0.08675	6.22648	-0.056335			7.7855	0.58543	15.5806	100	6.22648	0.292084
				6.24456	-0.086703	6.23515	-0.056835			7.79632	0.585976	15.6022	100	6.23515	0.292094
				6.25322	-0.086656	6.24381	-0.058334			7.80715	0.58751	15.6239	100	6.24381	0.292106
				6.26188	-0.08661	6.25247	-0.058391			7.81798	0.588549	15.6455	100	6.25247	0.292181
				6.27054	-0.086563	6.26113	-0.056794			7.8288	0.587907	15.6672	100	6.26113	0.292174
				6.2792	-0.086516	6.26979	-0.05533			7.83963	0.58797	15.6888	100	6.26979	0.292187
				6.28786	-0.08647	6.27845	-0.053828			7.85046	0.588164	15.7105	100	6.27845	0.292233
				6.29652	-0.086423	6.28711	-0.051652			7.86128	0.588832	15.7321	100	6.28711	0.292262
				6.30518	-0.086377	6.29577	-0.05033			7.87211	0.586183	15.7538	100	6.29577	0.292273
				6.31384	-0.08633	6.30443	-0.04962			7.88293	0.58176	15.7754	100	6.30443	0.292286
				6.3225	-0.086283	6.31309	-0.048002			7.89376	0.580354	15.7971	100	6.31309	0.292211
				6.33116	-0.086214	6.32175	-0.045594			7.90459	0.57951	15.8187	100	6.32175	0.292199
				6.33983	-0.086144	6.33042	-0.044438			7.91541	0.576944	15.8404	100	6.33042	0.292243
				6.34849	-0.086074	6.33908	-0.043671			7.92624	0.573102	15.8621	100	6.33908	0.292251
				6.35715	-0.086004	6.34774	-0.04273			7.93706	0.569828	15.8837	100	6.34774	0.292222
				6.36581	-0.085934	6.3564	-0.042378			7.94789	0.566608	15.9054	100	6.3564	0.292201
				6.37447	-0.085865	6.36506	-0.042688			7.95872	0.562875	15.927	100	6.36506	0.292189
				6.38313	-0.085795	6.37372	-0.043336			7.96954	0.561574	15.9487	100	6.37372	0.292164
				6.39179	-0.085725	6.38238	-0.043716			7.98037	0.564214	15.9703	100	6.38238	0.292171
				6.40045	-0.085655	6.39104	-0.04369			7.9912	0.566158	15.992	100	6.39104	0.292158
				6.40911	-0.085586	6.3997	-0.044327			8.00202	0.565113	16.0136	100	6.3997	0.292086
				6.41777	-0.085539	6.40836	-0.043916			8.01285	0.56747	16.0353	100	6.40836	0.292044
				6.42643	-0.085493	6.41702	-0.042789			8.02368	0.571743	16.0569	100	6.41702	0.292006
				6.4351	-0.085447	6.42569	-0.042625			8.0345	0.574221	16.0786	100	6.42569	0.291986
				6.44376	-0.085401	6.43435	-0.044114			8.04533	0.577645	16.1002	100	6.43435	0.29199
				6.45242	-0.085354	6.44301	-0.045368			8.05615	0.582732	16.1219	100	6.44301	0.291994
				6.46108	-0.085308	6.45167	-0.044845			8.06698	0.588398	16.1435	100	6.45167	0.291953
				6.46974	-0.085262	6.46033	-0.043662			8.07781	0.590676	16.1652	100	6.46033	0.291885
				6.4784	-0.085216	6.46899	-0.043087			8.08863	0.590671	16.1868	100	6.46899	0.29185
				6.48706	-0.085169	6.47765	-0.042743			8.09946	0.590662	16.2085	100	6.47765	0.291874
				6.49572	-0.085123	6.48631	-0.042398			8.11028	0.592476	16.2301	100	6.48631	0.29189
				6.50438	-0.085031	6.49497	-0.042688			8.12111	0.592582	16.2518	100	6.49497	0.291842
				6.51304	-0.084939	6.50364	-0.043453			8.13194	0.591387	16.2735	100	6.50364	0.291794
				6.52171	-0.084846	6.5123	-0.045832			8.14276	0.592379	16.2951	100	6.5123	0.291751
				6.53037	-0.084754	6.52096	-0.051002			8.15359	0.591739	16.3168	100	6.52096	0.291726
				6.53903	-0.084661	6.52962	-0.056002			8.16442	0.589353	16.3384	100	6.52962	0.291771
				6.54769	-0.084569	6.53828	-0.05739			8.17524	0.587401	16.3601	100	6.53828	0.291872
				6.55635	-0.084477	6.54694	-0.057108			8.18607	0.586558	16.3817	100	6.54694	0.291941
				6.56501	-0.084384	6.5556	-0.058421			8.19689	0.587963	16.4034	100	6.5556	0.291929
				6.57367	-0.084292	6.56426	-0.061418			8.20772	0.590062	16.425	100	6.56426	0.29194
				6.58233	-0.0842	6.57292	-0.061631			8.21855	0.589563	16.4467	100	6.57292	0.291938
				6.59099	-0.084154	6.58158	-0.058987			8.22937	0.587247	16.4683	100	6.58158	0.291947
				6.59965	-0.084108	6.59024	-0.057173			8.2402	0.585406	16.49	100	6.59024	0.291985
				6.60832	-0.084062	6.59891	-0.056942			8.25103	0.583678	16.5116	100	6.59891	0.291999
				6.61698	-0.084017	6.60757	-0.056752			8.26185	0.583404	16.5333	100	6.60757	0.291997
				6.62564	-0.083971	6.61623	-0.054962			8.27268	0.583541	16.5549	100	6.61623	0.291979
				6.6343	-0.083925	6.62489	-0.051665			8.2835	0.583032	16.5766	100	6.62489	0.291956
				6.64296	-0.083879	6.63355	-0.048675			8.29433	0.583453	16.5982	100	6.63355	0.291989
				6.65162	-0.083834	6.64221	-0.048109			8.30516	0.582794	16.6199	100	6.64221	0.292019
				6.66028	-0.083788	6.65087	-0.048342			8.31598	0.582167	16.6415	100	6.65087	0.292011
				6.66894	-0.083742	6.65953	-0.047319			8.32681	0.582691	16.6632	100	6.65953	0.291966
				6.6776	-0.083697	6.66819	-0.045229			8.33764	0.580378	16.6849	100	6.66819	0.291931
				6.68626	-0.083651	6.67685	-0.043527			8.34846	0.577248	16.7065	100	6.67685	0.291962
				6.69492	-0.083605	6.68551	-0.044209			8.35929	0.576647	16.7282	100	6.68551	0.29202
				6.70359	-0.08356	6.69418	-0.047067			8.37012	0.576517	16.7498	100	6.69418	0.29202
				6.71225	-0.083514	6.70284	-0.048001			8.38094	0.575124	16.7715	100	6.70284	0.291973
				6.72091	-0.083469	6.7115	-0.047705			8.39177	0.574807	16.7931	100	6.7115	0.291947
				6.72957	-0.083423	6.72016	-0.048103			8.40259	0.576006	16.8148	100	6.72016	0.291915
				6.73823	-0.083378	6.72882	-0.049246			8.41342	0.576302	16.8364	100	6.72882	0.291925
				6.74689	-0.083332	6.73748	-0.051057			8.42425	0.57547	16.8581	100	6.73748	0.291936
				6.75555	-0.083286	6.74614	-0.052611			8.43507	0.573864	16.8797	100	6.74614	0.291911
				6.76421	-0.083195	6.7548	-0.052733			8.4459	0.574507	16.9014	100	6.7548	0.291919
				6.77287	-0.083104	6.76346	-0.052241			8.45673	0.576005	16.923	100	6.76346	0.291816
				6.78153	-0.083013	6.77212	-0.051727			8.46755	0.575492	16.9447	100	6.77212	0.291803
				6.79019	-0.082922	6.78079	-0.051802			8.47838	0.574645	16.9663	100	6.78079	0.291831
				6.79886	-0.082831	6.78945	-0.052531			8.4892	0.575316	16.988	100	6.78945	0.291846
				6.80752	-0.08274	6.79811	-0.054245			8.50003	0.577385	17.0096	100	6.79811	0.291857
				6.81618	-0.082649	6.80677	-0.055411			8.51086	0.577582	17.0313	100	6.80677	0.291852
				6.82484	-0.082558	6.81543	-0.057131			8.52168	0.578876	17.053	100	6.81543	0.291857
				6.8335	-0.082467	6.82409	-0.059864			8.53251	0.581345	17.0746	100	6.82409	0.291838
				6.84216	-0.082376	6.83275	-0.062445			8.54334	0.58464	17.0963	100	6.83275	0.291864
				6.85082	-0.082331	6.84141	-0.063658			8.55416	0.588262	17.1179	100	6.84141	0.291915
				6.85948	-0.082286	6.85007	-0.064026			8.56499	0.590108	17.1396	100	6.85007	0.291947
				6.86814	-0.082241	6.85873	-0.065685			8.57581	0.590735	17.1612	100	6.85873	0.291937
				6.87681	-0.082196	6.8674	-0.069247			8.58664	0.590172	17.1829	100	6.8674	0.291914
				6.88547	-0.082151	6.87606	-0.07343			8.59747	0.589422	17.2045	100	6.87606	0.291913
				6.89413	-0.082106	6.88472	-0.077685			8.60829	0.586409	17.2262	100	6.88472	0.291911
				6.90279	-0.085388	6.89338	-0.081942			8.61912	0.583113	17.2478	100	6.89338	0.291881
				6.91145	-0.087815	6.90204	-0.085388			8.62995	0.579241	17.2695	100	6.90204	0.291838
				6.92011	-0.089685	6.9107	-0.087815			8.64077	0.575726	17.2911	100	6.9107	0.291787
				6.92877	-0.090267	6.91936	-0.089685			8.6516	0.57241	17.3128	100	6.91936	0.291747
				6.93743	-0.088811	6.92802	-0.090267			8.66242	0.569733	17.3344	100	6.92802	0.291692
				6.94609	-0.086978	6.93668	-0.088811			8.67325	0.56867	17.3561	100	6.93668	0.291703
				6.95475	-0.08567	6.94534	-0.086978			8.68408	0.569681	17.3777	100	6.94534	0.291747
				6.96342	-0.084329	6.95401	-0.08567			8.6949	0.572403	17.3994	100	6.95401	0.291798
				6.97208	-0.082405	6.96267	-0.084329			8.70573	0.575648	17.421	100	6.96267	0.291805
				6.98074	-0.081386	6.97133	-0.082405			8.71656	0.578862	17.4427	100	6.97133	0.291839
				6.9894	-0.081296	6.97999	-0.080565			8.72738	0.580822	17.4644	100	6.97999	0.291908
				6.99806	-0.081206	6.98865	-0.078844			8.73821	0.581337	17.486	100	6.98865	0.291949
				7.00672	-0.081116	6.99731	-0.077397			8.74903	0.579379	17.5077	100	6.99731	0.291973
				7.01538	-0.081026	7.00597	-0.076294			8.75986	0.577692	17.5293	100	7.00597	0.292002
				7.02404	-0.080981	7.01463	-0.07508			8.77069	0.576651	17.551	100	7.01463	0.291981
				7.0327	-0.080937	7.02329	-0.073365			8.78151	0.576346	17.5726	100	7.02329	0.291965
				7.04136	-0.080892	7.03195	-0.071513			8.79234	0.575428	17.5943	100	7.03195	0.291892
				7.05002	-0.080848	7.04061	-0.071866			8.80316	0.572815	17.6159	100	7.04061	0.291869
				7.05868	-0.080803	7.04927	-0.074981			8.81399	0.569261	17.6376	100	7.04927	0.291929
				7.06735	-0.080759	7.05794	-0.07721			8.82482	0.565874	17.6592	100	7.05794	0.291971
				7.07601	-0.080714	7.0666	-0.077343			8.83564	0.563359	17.6809	100	7.0666	0.291989
				7.08467	-0.08067	7.07526	-0.076879			8.84647	0.560324	17.7025	100	7.07526	0.291995
				7.09333	-0.080625	7.08392	-0.076396			8.8573	0.55916	17.7242	100	7.08392	0.292025
				7.10199	-0.080581	7.09258	-0.075752			8.86812	0.559006	17.7458	100	7.09258	0.292035
				7.11065	-0.080492	7.10124	-0.075158			8.87895	0.558237	17.7675	100	7.10124	0.291996
				7.11931	-0.080403	7.1099	-0.074289			8.88978	0.556893	17.7891	100	7.1099	0.291948
				7.12797	-0.080314	7.11856	-0.073218			8.9006	0.556205	17.8108	100	7.11856	0.291905
				7.13663	-0.080225	7.12722	-0.072636			8.91143	0.558998	17.8325	100	7.12722	0.291887
				7.14529	-0.080136	7.13589	-0.072322			8.92225	0.561372	17.8541	100	7.13589	0.291906
				7.15396	-0.080048	7.14455	-0.070893			8.93308	0.562133	17.8758	100	7.14455	0.291983
				7.16262	-0.079959	7.15321	-0.068005			8.94391	0.562853	17.8974	100	7.15321	0.292044
				7.17128	-0.07987	7.16187	-0.064366			8.95473	0.565359	17.9191	100	7.16187	0.292012
				7.17994	-0.079781	7.17053	-0.062436			8.96556	0.567847	17.9407	100	7.17053	0.291961
				7.1886	-0.079692	7.17919	-0.062148			8.97639	0.568793	17.9624	100	7.17919	0.291946
				7.19726	-0.079648	7.18785	-0.062276			8.98721	0.568698	17.984	100	7.18785	0.291951
				7.20592	-0.079604	7.19651	-0.062464			8.99804	0.568219	18.0057	100	7.19651	0.291861
				7.21458	-0.07956	7.20517	-0.062647			9.00886	0.567548	18.0273	100	7.20517	0.291833
				7.22324	-0.079516	7.21383	-0.06272			9.01969	0.565029	18.049	100	7.21383	0.291813
				7.23191	-0.079472	7.2225	-0.063584			9.03052	0.563621	18.0706	100	7.2225	0.291834
				7.24057	-0.079428	7.23116	-0.06498			9.04134	0.563896	18.0923	100	7.23116	0.291834
				7.24923	-0.079384	7.23982	-0.066794			9.05217	0.564236	18.1139	100	7.23982	0.291773
				7.25789	-0.07934	7.24848	-0.069215			9.063	0.564511	18.1356	100	7.24848	0.291742
				7.26655	-0.079296	7.25714	-0.071539			9.07382	0.564953	18.1572	100	7.25714	0.291738
				7.27521	-0.079252	7.2658	-0.073321			9.08465	0.565258	18.1789	100	7.2658	0.291725
				7.28387	-0.079165	7.27446	-0.075279			9.09547	0.566077	18.2005	100	7.27446	0.291719
				7.29253	-0.082426	7.28312	-0.078796			9.1063	0.567878	18.2222	100	7.28312	0.291803
				7.30119	-0.085507	7.29178	-0.082426			9.11713	0.569196	18.2439	100	7.29178	0.291897
				7.30985	-0.088217	7.30044	-0.085507			9.12795	0.569147	18.2655	100	7.30044	0.29192
				7.31851	-0.090645	7.3091	-0.088217			9.13878	0.568752	18.2872	100	7.3091	0.291888
				7.32718	-0.092253	7.31776	-0.090645			9.14961	0.568364	18.3088	100	7.31776	0.291871
				7.33584	-0.092956	7.32643	-0.092253			9.16043	0.568275	18.3305	100	7.32643	0.291885
				7.3445	-0.092284	7.33509	-0.092956			9.17126	0.571013	18.3521	100	7.33509	0.291855
				7.35316	-0.090344	7.34375	-0.092284			9.18209	0.573233	18.3738	100	7.34375	0.291838
				7.36182	-0.08862	7.35241	-0.090344			9.19291	0.57252	18.3954	100	7.35241	0.291864
				7.37048	-0.088568	7.36107	-0.08862			9.20374	0.570657	18.4171	100	7.36107	0.291933
				7.37914	-0.089564	7.36973	-0.088568			9.21456	0.566589	18.4387	100	7.36973	0.291976
				7.3878	-0.090083	7.37839	-0.089564			9.22539	0.56326	18.4604	100	7.37839	0.291947
				7.39646	-0.08931	7.38705	-0.090083			9.23622	0.562869	18.482	100	7.38705	0.291916
				7.40512	-0.08762	7.39571	-0.08931			9.24704	0.563812	18.5037	100	7.39571	0.291876
				7.41378	-0.085946	7.40437	-0.08762			9.25787	0.56527	18.5253	100	7.40437	0.291877
				7.42245	-0.085167	7.41304	-0.085946			9.26869	0.566519	18.547	100	7.41304	0.29187
				7.43111	-0.085875	7.4217	-0.085167			9.27952	0.564896	18.5686	100	7.4217	0.291849
				7.43977	-0.087291	7.43036	-0.085875			9.29035	0.564123	18.5903	100	7.43036	0.29183
				7.44843	-0.089184	7.43902	-0.087291			9.30117	0.566622	18.612	100	7.43902	0.291861
				7.45709	-0.091993	7.44768	-0.089184			9.312	0.566841	18.6336	100	7.44768	0.291945
				7.46575	-0.095133	7.45634	-0.091993			9.32283	0.567583	18.6553	100	7.45634	0.291983
				7.47441	-0.097299	7.465	-0.095133			9.33365	0.566928	18.6769	100	7.465	0.292016
				7.48307	-0.098742	7.47366	-0.097299			9.34448	0.565402	18.6986	100	7.47366	0.292055
				7.49173	-0.099801	7.48232	-0.098742			9.3553	0.56594	18.7202	100	7.48232	0.292012
				7.50039	-0.100555	7.49099	-0.099801			9.36613	0.56577	18.7419	100	7.49099	0.291948
				7.50906	-0.100325	7.49965	-0.100555			9.37696	0.563962	18.7635	100	7.49965	0.291934
				7.51772	-0.09987	7.50831	-0.100325			9.38778	0.560785	18.7852	100	7.50831	0.291922
				7.52638	-0.099303	7.51697	-0.09987			9.39861	0.555878	18.8068	100	7.51697	0.29189
				7.53504	-0.097078	7.52563	-0.099303			9.40944	0.549895	18.8285	100	7.52563	0.291874
				7.5437	-0.094753	7.53429	-0.097078			9.42026	0.54691	18.8501	100	7.53429	0.291924
				7.55236	-0.093973	7.54295	-0.094753			9.43109	0.546522	18.8718	100	7.54295	0.291981
				7.56102	-0.093826	7.55161	-0.093973			9.44191	0.547358	18.8934	100	7.55161	0.291996
				7.56968	-0.0935	7.56027	-0.093826			9.45274	0.547794	18.9151	100	7.56027	0.291999
				7.57834	-0.093065	7.56893	-0.0935			9.46357	0.545355	18.9367	100	7.56893	0.291981
				7.587	-0.093286	7.57759	-0.093065			9.47439	0.54357	18.9584	100	7.57759	0.292006
				7.59567	-0.094467	7.58626	-0.093286			9.48522	0.543453	18.98	100	7.58626	0.292026
				7.60433	-0.095689	7.59492	-0.094467			9.49605	0.544984	19.0017	100	7.59492	0.292002
				7.61299	-0.096993	7.60358	-0.095689			9.50687	0.547806	19.0234	100	7.60358	0.291975
				7.62165	-0.098871	7.61224	-0.096993			9.5177	0.551406	19.045	100	7.61224	0.29194
				7.63031	-0.100342	7.6209	-0.098871			9.52853	0.55514	19.0667	100	7.6209	0.291892
				7.63897	-0.101655	7.62956	-0.100342			9.53935	0.556349	19.0883	100	7.62956	0.291889
				7.64763	-0.103667	7.63822	-0.101655			9.55018	0.556447	19.11	100	7.63822	0.29191
				7.65629	-0.104553	7.64688	-0.103667			9.561	0.55619	19.1316	100	7.64688	0.291945
				7.66495	-0.104348	7.65554	-0.104553			9.57183	0.557018	19.1533	100	7.65554	0.292012
				7.67361	-0.104043	7.6642	-0.104348			9.58266	0.558339	19.1749	100	7.6642	0.292052
				7.68227	-0.103812	7.67286	-0.104043			9.59348	0.55852	19.1966	100	7.67286	0.292048
				7.69094	-0.102797	7.68153	-0.103812			9.60431	0.557781	19.2182	100	7.68153	0.292059
				7.6996	-0.100664	7.69019	-0.102797			9.61514	0.555134	19.2399	100	7.69019	0.29207
				7.70826	-0.098122	7.69885	-0.100664			9.62596	0.551977	19.2615	100	7.69885	0.292071
				7.71692	-0.096267	7.70751	-0.098122			9.63679	0.550265	19.2832	100	7.70751	0.292052
				7.72558	-0.095278	7.71617	-0.096267			9.64761	0.549725	19.3048	100	7.71617	0.292008
				7.73424	-0.095642	7.72483	-0.095278			9.65844	0.550041	19.3265	100	7.72483	0.291998
				7.7429	-0.09694	7.73349	-0.095642			9.66927	0.549846	19.3481	100	7.73349	0.292031
				7.75156	-0.097061	7.74215	-0.09694			9.68009	0.546994	19.3698	100	7.74215	0.292038
				7.76022	-0.09576	7.75081	-0.097061			9.69092	0.543727	19.3914	100	7.75081	0.292004
				7.76888	-0.094887	7.75948	-0.09576			9.70175	0.542753	19.4131	100	7.75948	0.291997
				7.77754	-0.094936	7.76814	-0.094887			9.71257	0.542382	19.4348	100	7.76814	0.291985
				7.78621	-0.094887	7.7768	-0.094936			9.7234	0.543627	19.4564	100	7.7768	0.292024
				7.79487	-0.094294	7.78546	-0.094887			9.73422	0.545909	19.4781	100	7.78546	0.292047
				7.80353	-0.093784	7.79412	-0.094294			9.74505	0.547543	19.4997	100	7.79412	0.292008
				7.81219	-0.094155	7.80278	-0.093784			9.75588	0.54815	19.5214	100	7.80278	0.291978
				7.82085	-0.095002	7.81144	-0.094155			9.7667	0.547619	19.543	100	7.81144	0.291987
				7.82951	-0.095321	7.8201	-0.095002			9.77753	0.547719	19.5647	100	7.8201	0.292007
				7.83817	-0.094093	7.82876	-0.095321			9.78835	0.54936	19.5863	100	7.82876	0.29197
				7.84683	-0.092467	7.83742	-0.094093			9.79918	0.550384	19.608	100	7.83742	0.291928
				7.85549	-0.092949	7.84608	-0.092467			9.81001	0.549959	19.6296	100	7.84608	0.291928
				7.86416	-0.095179	7.85475	-0.092949			9.82083	0.548922	19.6513	100	7.85475	0.291911
				7.87282	-0.096107	7.86341	-0.095179			9.83166	0.548355	19.6729	100	7.86341	0.291902
				7.88148	-0.095085	7.87207	-0.096107			9.84249	0.548246	19.6946	100	7.87207	0.291968
				7.89014	-0.094118	7.88073	-0.095085			9.85331	0.54759	19.7162	100	7.88073	0.292022
				7.8988	-0.094894	7.88939	-0.094118			9.86414	0.546928	19.7379	100	7.88939	0.292016
				7.90746	-0.096112	7.89805	-0.094894			9.87497	0.54655	19.7595	100	7.89805	0.292002
				7.91612	-0.095109	7.90671	-0.096112			9.88579	0.546009	19.7812	100	7.90671	0.291992
				7.92478	-0.092493	7.91537	-0.095109			9.89662	0.546354	19.8029	100	7.91537	0.291935
				7.93344	-0.090975	7.92403	-0.092493			9.90744	0.547537	19.8245	100	7.92403	0.291863
				7.9421	-0.091237	7.93269	-0.090975			9.91827	0.54882	19.8462	100	7.93269	0.291861
				7.95076	-0.092053	7.94135	-0.091237			9.9291	0.550605	19.8678	100	7.94135	0.291862
				7.95943	-0.091524	7.95002	-0.092053			9.93992	0.552979	19.8895	100	7.95002	0.291859
				7.96809	-0.089596	7.95868	-0.091524			9.95075	0.554821	19.9111	100	7.95868	0.291843
				7.97675	-0.087424	7.96734	-0.089596			9.96158	0.557581	19.9328	100	7.96734	0.291819
				7.98541	-0.086125	7.976	-0.087424			9.9724	0.560943	19.9544	100	7.976	0.291875
				7.99407	-0.085919	7.98466	-0.086125			9.98323	0.562455	19.9761	100	7.98466	0.291908
				8.00273	-0.085175	7.99332	-0.085919			9.99405	0.562977	19.9977	100	7.99332	0.291905
				8.01139	-0.08368	8.00198	-0.085175			10.0049	0.560871	20.0194	100	8.00198	0.291909
				8.02005	-0.083529	8.01064	-0.08368			10.0157	0.55822	20.041	100	8.01064	0.291938
				8.02871	-0.084844	8.0193	-0.083529			10.0265	0.556743	20.0627	100	8.0193	0.291964
				8.03737	-0.085807	8.02797	-0.084844			10.0374	0.55674	20.0843	100	8.02797	0.291986
				8.04603	-0.085461	8.03663	-0.085807			10.0482	0.557358	20.106	100	8.03663	0.291975
				8.0547	-0.08504	8.04529	-0.085461			10.059	0.556975	20.1276	100	8.04529	0.291971
				8.06336	-0.085106	8.05395	-0.08504			10.0698	0.55501	20.1493	100	8.05395	0.291966
				8.07202	-0.084195	8.06261	-0.085106			10.0807	0.554066	20.1709	100	8.06261	0.291932
				8.08068	-0.081971	8.07127	-0.084195			10.0915	0.555753	20.1926	100	8.07127	0.291904
				8.08934	-0.079648	8.07993	-0.081971			10.1023	0.55726	20.2143	100	8.07993	0.291906
				8.098	-0.077827	8.08859	-0.079648			10.1131	0.559862	20.2359	100	8.08859	0.291972
				8.10666	-0.075746	8.09725	-0.077827			10.124	0.561532	20.2576	100	8.09725	0.291975
				8.11532	-0.073306	8.10591	-0.075746			10.1348	0.561834	20.2792	100	8.10591	0.291949
				8.12398	-0.072955	8.11457	-0.073306			10.1456	0.560315	20.3009	100	8.11457	0.291998
				8.13265	-0.072914	8.12323	-0.071096			10.1564	0.557368	20.3225	100	8.12323	0.291992
				8.14131	-0.072873	8.1319	-0.069709			10.1673	0.555493	20.3442	100	8.1319	0.291949
				8.14997	-0.072791	8.14056	-0.069608			10.1781	0.554256	20.3658	100	8.14056	0.29193
				8.15863	-0.072709	8.14922	-0.070115			10.1889	0.551073	20.3875	100	8.14922	0.291913
				8.16729	-0.072628	8.15788	-0.07019			10.1998	0.546919	20.4091	100	8.15788	0.291876
				8.17595	-0.072546	8.16654	-0.069571			10.2106	0.543815	20.4308	100	8.16654	0.291891
				8.18461	-0.072464	8.1752	-0.068753			10.2214	0.541558	20.4524	100	8.1752	0.291884
				8.19327	-0.072975	8.18386	-0.070164			10.2322	0.540372	20.4741	100	8.18386	0.291865
				8.20193	-0.075193	8.19252	-0.072975			10.2431	0.538776	20.4957	100	8.19252	0.291849
				8.21059	-0.076621	8.20118	-0.075193			10.2539	0.537084	20.5174	100	8.20118	0.291809
				8.21925	-0.076082	8.20984	-0.076621			10.2647	0.536313	20.539	100	8.20984	0.291799
				8.22792	-0.074467	8.21851	-0.076082			10.2755	0.535705	20.5607	100	8.21851	0.291826
				8.23658	-0.073561	8.22717	-0.074467			10.2864	0.536883	20.5824	100	8.22717	0.291886
				8.24524	-0.072005	8.23583	-0.073561			10.2972	0.539664	20.604	100	8.23583	0.291958
				8.2539	-0.071813	8.24449	-0.072005			10.308	0.541148	20.6257	100	8.24449	0.292003
				8.26256	-0.071732	8.25315	-0.069821			10.3188	0.542508	20.6473	100	8.25315	0.291963
				8.27122	-0.071651	8.26181	-0.068131			10.3297	0.545476	20.669	100	8.26181	0.291901
				8.27988	-0.07157	8.27047	-0.066904			10.3405	0.548133	20.6906	100	8.27047	0.291868
				8.28854	-0.071489	8.27913	-0.066415			10.3513	0.550006	20.7123	100	8.27913	0.291824
				8.2972	-0.071408	8.28779	-0.066292			10.3621	0.552245	20.7339	100	8.28779	0.291782
				8.30586	-0.071328	8.29645	-0.065637			10.373	0.553903	20.7556	100	8.29645	0.29176
				8.31452	-0.071247	8.30512	-0.064647			10.3838	0.55548	20.7772	100	8.30512	0.291758
				8.32319	-0.071207	8.31378	-0.064269			10.3946	0.556021	20.7989	100	8.31378	0.291796
				8.33185	-0.071167	8.32244	-0.066239			10.4055	0.555731	20.8205	100	8.32244	0.291804
				8.34051	-0.073498	8.3311	-0.070227			10.4163	0.556749	20.8422	100	8.3311	0.291816
				8.34917	-0.075284	8.33976	-0.073498			10.4271	0.55801	20.8638	100	8.33976	0.291834
				8.35783	-0.077109	8.34842	-0.075284			10.4379	0.557444	20.8855	100	8.34842	0.291841
				8.36649	-0.079083	8.35708	-0.077109			10.4488	0.557765	20.9071	100	8.35708	0.291827
				8.37515	-0.080639	8.36574	-0.079083			10.4596	0.559931	20.9288	100	8.36574	0.291811
				8.38381	-0.081157	8.3744	-0.080639			10.4704	0.561757	20.9504	100	8.3744	0.291782
				8.39247	-0.08079	8.38306	-0.081157			10.4812	0.562938	20.9721	100	8.38306	0.291776
				8.40113	-0.081064	8.39172	-0.08079			10.4921	0.561961	20.9938	100	8.39172	0.29182
				8.4098	-0.082437	8.40039	-0.081064			10.5029	0.559692	21.0154	100	8.40039	0.291799
				8.41846	-0.084888	8.40905	-0.082437			10.5137	0.558714	21.0371	100	8.40905	0.291775
				8.42712	-0.0869	8.41771	-0.084888			10.5245	0.021036	21.0587	100	8.41771	0.291757
				8.43578	-0.087784	8.42637	-0.0869			10.5354	-0.00011	21.0804	100	8.42637	0.291728
				8.44444	-0.088143	8.43503	-0.087784			10.5462	-0.000925	21.102	100	8.43503	0.291717
				8.4531	-0.088803	8.44369	-0.088143			10.557	-0.003006	21.1237	100	8.44369	0.29171
				8.46176	-0.090163	8.45235	-0.088803			10.5678	-0.00508	21.1453	100	8.45235	0.291726
				8.47042	-0.091325	8.46101	-0.090163			10.5787	-0.007431	21.167	100	8.46101	0.291756
				8.47908	-0.092455	8.46967	-0.091325			10.5895	-0.007983	21.1886	100	8.46967	0.291779
				8.48774	-0.094597	8.47833	-0.092455			10.6003	-0.0094	21.2103	100	8.47833	0.291772
				8.49641	-0.097103	8.487	-0.094597			10.6112	-0.011613	21.2319	100	8.487	0.291685
				8.50507	-0.098095	8.49566	-0.097103			10.622	-0.012403	21.2536	100	8.49566	0.291673
				8.51373	-0.097753	8.50432	-0.098095			10.6328	-0.013324	21.2752	100	8.50432	0.291793
				8.52239	-0.096869	8.51298	-0.097753			10.6436	-0.013783	21.2969	100	8.51298	0.291861
				8.53105	-0.094875	8.52164	-0.096869			10.6545	-0.014593	21.3185	100	8.52164	0.291914
				8.53971	-0.092179	8.5303	-0.094875			10.6653	-0.014484	21.3402	100	8.5303	0.291944
				8.54837	-0.090287	8.53896	-0.092179			10.6761	-0.014504	21.3618	100	8.53896	0.291916
				8.55703	-0.089573	8.54762	-0.090287			10.6869	-0.015608	21.3835	100	8.54762	0.291915
				8.56569	-0.090348	8.55628	-0.089573			10.6978	-0.017193	21.4052	100	8.55628	0.291949
				8.57435	-0.091588	8.56494	-0.090348			10.7086	-0.018947	21.4268	100	8.56494	0.291962
				8.58301	-0.091799	8.57361	-0.091588			10.7194	-0.020129	21.4485	100	8.57361	0.291943
				8.59168	-0.090881	8.58227	-0.091799			10.7302	-0.022523	21.4701	100	8.58227	0.291909
				8.60034	-0.089285	8.59093	-0.090881			10.7411	-0.023449	21.4918	100	8.59093	0.291864
				8.609	-0.088218	8.59959	-0.089285			10.7519	-0.024445	21.5134	100	8.59959	0.291837
				8.61766	-0.087927	8.60825	-0.088218			10.7627	-0.027509	21.5351	100	8.60825	0.291863
				8.62632	-0.087328	8.61691	-0.087927			10.7735	-0.030907	21.5567	100	8.61691	0.291898
				8.63498	-0.086446	8.62557	-0.087328			10.7844	-0.029844	21.5784	100	8.62557	0.291861
				8.64364	-0.087175	8.63423	-0.086446			10.7952	-0.026952	21.6	100	8.63423	0.291801
				8.6523	-0.089519	8.64289	-0.087175			10.806	-0.025449	21.6217	100	8.64289	0.291793
				8.66096	-0.092474	8.65155	-0.089519			10.8169	-0.022868	21.6433	100	8.65155	0.29178
				8.66962	-0.094758	8.66021	-0.092474			10.8277	-0.019504	21.665	100	8.66021	0.291767
				8.67829	-0.095492	8.66888	-0.094758			10.8385	-0.016272	21.6866	100	8.66888	0.291764
				8.68695	-0.093986	8.67754	-0.095492			10.8493	-0.014209	21.7083	100	8.67754	0.291761
				8.69561	-0.091813	8.6862	-0.093986			10.8602	-0.012849	21.7299	100	8.6862	0.29177
				8.70427	-0.09206	8.69486	-0.091813			10.871	-0.009437	21.7516	100	8.69486	0.29167
				8.71293	-0.094728	8.70352	-0.09206			10.8818	-0.006858	21.7733	100	8.70352	0.291657
				8.72159	-0.097697	8.71218	-0.094728			10.8926	-0.009008	21.7949	100	8.71218	0.29176
				8.73025	-0.100402	8.72084	-0.097697			10.9035	-0.009159	21.8166	100	8.72084	0.291803
				8.73891	-0.10343	8.7295	-0.100402			10.9143	-0.006111	21.8382	100	8.7295	0.291798
				8.74757	-0.106681	8.73816	-0.10343			10.9251	-0.004678	21.8599	100	8.73816	0.2918
				8.75623	-0.108652	8.74682	-0.106681			10.9359	-0.00483	21.8815	100	8.74682	0.291798
				8.76489	-0.108479	8.75549	-0.108652			10.9468	-0.003478	21.9032	100	8.75549	0.291823
				8.77356	-0.106614	8.76415	-0.108479			10.9576	-0.002622	21.9248	100	8.76415	0.291831
				8.78222	-0.104236	8.77281	-0.106614			10.9684	-0.003259	21.9465	100	8.77281	0.291843
				8.79088	-0.10356	8.78147	-0.104236			10.9792	-0.004323	21.9681	100	8.78147	0.291867
				8.79954	-0.104972	8.79013	-0.10356			10.9901	-0.005364	21.9898	100	8.79013	0.291888
				8.8082	-0.106834	8.79879	-0.104972			11.0009	-0.005162	22.0114	100	8.79879	0.291932
				8.81686	-0.106947	8.80745	-0.106834			11.0117	-0.006879	22.0331	100	8.80745	0.291924
				8.82552	-0.10628	8.81611	-0.106947			11.0225	-0.00924	22.0547	100	8.81611	0.29187
				8.83418	-0.106924	8.82477	-0.10628			11.0334	-0.009667	22.0764	100	8.82477	0.291858
				8.84284	-0.108189	8.83343	-0.106924			11.0442	-0.011933	22.098	100	8.83343	0.291874
				8.8515	-0.108758	8.8421	-0.108189			11.055	-0.0175	22.1197	100	8.8421	0.29189
				8.86017	-0.108555	8.85076	-0.108758			11.0659	-0.021485	22.1413	100	8.85076	0.291881
				8.86883	-0.108095	8.85942	-0.108555			11.0767	-0.0234	22.163	100	8.85942	0.29187
				8.87749	-0.108576	8.86808	-0.108095			11.0875	-0.024622	22.1847	100	8.86808	0.29188
				8.88615	-0.110399	8.87674	-0.108576			11.0983	-0.024555	22.2063	100	8.87674	0.29188
				8.89481	-0.112686	8.8854	-0.110399			11.1092	-0.023132	22.228	100	8.8854	0.291859
				8.90347	-0.113971	8.89406	-0.112686			11.12	-0.02228	22.2496	100	8.89406	0.291886
				8.91213	-0.112693	8.90272	-0.113971			11.1308	-0.025236	22.2713	100	8.90272	0.291918
				8.92079	-0.109943	8.91138	-0.112693			11.1416	-0.028377	22.2929	100	8.91138	0.291902
				8.92945	-0.108599	8.92004	-0.109943			11.1525	-0.027587	22.3146	100	8.92004	0.291854
				8.93811	-0.107976	8.9287	-0.108599			11.1633	-0.025797	22.3362	100	8.9287	0.291807
				8.94678	-0.106992	8.93737	-0.107976			11.1741	-0.027282	22.3579	100	8.93737	0.291795
				8.95544	-0.106279	8.94603	-0.106992			11.1849	-0.028244	22.3795	100	8.94603	0.291808
				8.9641	-0.105663	8.95469	-0.106279			11.1958	-0.027264	22.4012	100	8.95469	0.291853
				8.97276	-0.105098	8.96335	-0.105663			11.2066	-0.025298	22.4228	100	8.96335	0.291887
				8.98142	-0.104825	8.97201	-0.105098			11.2174	-0.023753	22.4445	100	8.97201	0.291858
				8.99008	-0.104157	8.98067	-0.104825			11.2282	-0.024862	22.4661	100	8.98067	0.291803
				8.99874	-0.102475	8.98933	-0.104157			11.2391	-0.024629	22.4878	100	8.98933	0.291726
				9.0074	-0.100289	8.99799	-0.102475			11.2499	-0.023153	22.5094	100	8.99799	0.291678
				9.01606	-0.100202	9.00665	-0.100289			11.2607	-0.022739	22.5311	100	9.00665	0.291662
				9.02472	-0.102001	9.01531	-0.100202			11.2716	-0.021289	22.5527	100	9.01531	0.291668
				9.03339	-0.10285	9.02398	-0.102001			11.2824	-0.017972	22.5744	100	9.02398	0.291716
				9.04205	-0.102151	9.03264	-0.10285			11.2932	-0.019948	22.5961	100	9.03264	0.291725
				9.05071	-0.101473	9.0413	-0.102151			11.304	-0.024085	22.6177	100	9.0413	0.291738
				9.05937	-0.101256	9.04996	-0.101473			11.3149	-0.025831	22.6394	100	9.04996	0.291758
				9.06803	-0.100283	9.05862	-0.101256			11.3257	-0.028639	22.661	100	9.05862	0.29177
				9.07669	-0.098763	9.06728	-0.100283			11.3365	-0.029218	22.6827	100	9.06728	0.29177
				9.08535	-0.097952	9.07594	-0.098763			11.3473	-0.027259	22.7043	100	9.07594	0.291764
				9.09401	-0.098696	9.0846	-0.097952			11.3582	-0.025744	22.726	100	9.0846	0.291787
				9.10267	-0.100544	9.09326	-0.098696			11.369	-0.025814	22.7476	100	9.09326	0.291838
				9.11133	-0.103327	9.10192	-0.100544			11.3798	-0.027487	22.7693	100	9.10192	0.291849
				9.11999	-0.106755	9.11059	-0.103327			11.3906	-0.028608	22.7909	100	9.11059	0.291808
				9.12866	-0.109471	9.11925	-0.106755			11.4015	-0.025107	22.8126	100	9.11925	0.291782
				9.13732	-0.11137	9.12791	-0.109471			11.4123	-0.023433	22.8342	100	9.12791	0.291783
				9.14598	-0.112797	9.13657	-0.11137			11.4231	-0.025949	22.8559	100	9.13657	0.291796
				9.15464	-0.113139	9.14523	-0.112797			11.4339	-0.027923	22.8775	100	9.14523	0.291821
				9.1633	-0.112638	9.15389	-0.113139			11.4448	-0.02914	22.8992	100	9.15389	0.291822
				9.17196	-0.113695	9.16255	-0.112638			11.4556	-0.031838	22.9208	100	9.16255	0.291801
				9.18062	-0.116831	9.17121	-0.113695			11.4664	-0.03522	22.9425	100	9.17121	0.291782
				9.18928	-0.11998	9.17987	-0.116831			11.4773	-0.034775	22.9642	100	9.17987	0.291749
				9.19794	-0.12113	9.18853	-0.11998			11.4881	-0.033133	22.9858	100	9.18853	0.291744
				9.2066	-0.120315	9.19719	-0.12113			11.4989	-0.032295	23.0075	100	9.19719	0.291792
				9.21527	-0.117621	9.20585	-0.120315			11.5097	-0.032328	23.0291	100	9.20585	0.291806
				9.22393	-0.113577	9.21452	-0.117621			11.5206	-0.031168	23.0508	100	9.21452	0.291832
				9.23259	-0.110394	9.22318	-0.113577			11.5314	-0.027137	23.0724	100	9.22318	0.291876
				9.24125	-0.10877	9.23184	-0.110394			11.5422	-0.021547	23.0941	100	9.23184	0.291887
				9.24991	-0.108662	9.2405	-0.10877			11.553	-0.019303	23.1157	100	9.2405	0.291857
				9.25857	-0.110445	9.24916	-0.108662			11.5639	-0.018253	23.1374	100	9.24916	0.291846
				9.26723	-0.112691	9.25782	-0.110445			11.5747	-0.014954	23.159	100	9.25782	0.291863
				9.27589	-0.112771	9.26648	-0.112691			11.5855	-0.013598	23.1807	100	9.26648	0.291846
				9.28455	-0.110703	9.27514	-0.112771			11.5963	-0.015837	23.2023	100	9.27514	0.291821
				9.29321	-0.108495	9.2838	-0.110703			11.6072	-0.01849	23.224	100	9.2838	0.291825
				9.30188	-0.107184	9.29246	-0.108495			11.618	-0.019836	23.2456	100	9.29246	0.291822
				9.31053	-0.107529	9.30113	-0.107184			11.6288	-0.020623	23.2673	100	9.30113	0.291769
				9.3192	-0.110813	9.30979	-0.107529			11.6396	-0.024427	23.2889	100	9.30979	0.291748
				9.32786	-0.115068	9.31845	-0.110813			11.6505	-0.029398	23.3106	100	9.31845	0.291781
				9.33652	-0.116555	9.32711	-0.115068			11.6613	-0.028093	23.3322	100	9.32711	0.291772
				9.34518	-0.115821	9.33577	-0.116555			11.6721	-0.025012	23.3539	100	9.33577	0.291717
				9.35384	-0.116495	9.34443	-0.115821			11.683	-0.02548	23.3756	100	9.34443	0.291703
				9.3625	-0.117677	9.35309	-0.116495			11.6938	-0.028155	23.3972	100	9.35309	0.291707
				9.37116	-0.117374	9.36175	-0.117677			11.7046	-0.028726	23.4189	100	9.36175	0.291698
				9.37982	-0.117474	9.37041	-0.117374			11.7154	-0.027406	23.4405	100	9.37041	0.291674
				9.38848	-0.118654	9.37908	-0.117474			11.7263	-0.025963	23.4622	100	9.37908	0.29164
				9.39715	-0.120156	9.38773	-0.118654			11.7371	-0.024665	23.4838	100	9.38773	0.291643
				9.40581	-0.12165	9.3964	-0.120156			11.7479	-0.022583	23.5055	100	9.3964	0.291674
				9.41447	-0.122704	9.40506	-0.12165			11.7587	-0.020295	23.5271	100	9.40506	0.291662
				9.42313	-0.121917	9.41372	-0.122704			11.7696	-0.020758	23.5488	100	9.41372	0.291653
				9.43179	-0.119949	9.42238	-0.121917			11.7804	-0.021349	23.5704	100	9.42238	0.291684
				9.44045	-0.120264	9.43104	-0.119949			11.7912	-0.021107	23.5921	100	9.43104	0.291709
				9.44911	-0.122941	9.4397	-0.120264			11.802	-0.020031	23.6137	100	9.4397	0.29171
				9.45777	-0.125213	9.44836	-0.122941			11.8129	-0.017674	23.6354	100	9.44836	0.291733
				9.46643	-0.125685	9.45702	-0.125213			11.8237	-0.016813	23.657	100	9.45702	0.291757
				9.47509	-0.125176	9.46569	-0.125685			11.8345	-0.01695	23.6787	100	9.46569	0.291761
				9.48376	-0.125405	9.47434	-0.125176			11.8453	-0.016746	23.7003	100	9.47434	0.291782
				9.49242	-0.126195	9.48301	-0.125405			11.8562	-0.016817	23.722	100	9.48301	0.2918
				9.50108	-0.126562	9.49167	-0.126195			11.867	-0.018591	23.7436	100	9.49167	0.291858
				9.50974	-0.12658	9.50033	-0.126562			11.8778	-0.021242	23.7653	100	9.50033	0.291904
				9.5184	-0.126559	9.50899	-0.12658			11.8887	-0.023991	23.787	100	9.50899	0.291908
				9.52706	-0.126613	9.51765	-0.126559			11.8995	-0.026547	23.8086	100	9.51765	0.291905
				9.53572	-0.126436	9.52631	-0.126613			11.9103	-0.028605	23.8303	100	9.52631	0.291869
				9.54438	-0.125733	9.53497	-0.126436			11.9211	-0.030616	23.8519	100	9.53497	0.291823
				9.55304	-0.124848	9.54363	-0.125733			11.932	-0.032451	23.8736	100	9.54363	0.291819
				9.5617	-0.123943	9.55229	-0.124848			11.9428	-0.033849	23.8952	100	9.55229	0.291818
				9.57037	-0.122968	9.56095	-0.123943			11.9536	-0.035241	23.9169	100	9.56095	0.291753
				9.57902	-0.122218	9.56962	-0.122968			11.9644	-0.035385	23.9385	100	9.56962	0.291712
				9.58769	-0.121766	9.57828	-0.122218			11.9753	-0.034549	23.9602	100	9.57828	0.291712
				9.59635	-0.12155	9.58694	-0.121766			11.9861	-0.031844	23.9818	100	9.58694	0.291698
				9.60501	-0.121681	9.5956	-0.12155			11.9969	-0.028948	24.0035	100	9.5956	0.291691
				9.61367	-0.122245	9.60426	-0.121681			12.0077	-0.027068	24.0251	100	9.60426	0.29168
				9.62233	-0.123253	9.61292	-0.122245			12.0186	-0.025392	24.0468	100	9.61292	0.291671
				9.63099	-0.12448	9.62158	-0.123253			12.0294	-0.023754	24.0684	100	9.62158	0.291689
				9.63965	-0.125846	9.63024	-0.12448			12.0402	-0.021951	24.0901	100	9.63024	0.291685
				9.64831	-0.127484	9.6389	-0.125846			12.051	-0.020479	24.1117	100	9.6389	0.291695
				9.65697	-0.128378	9.64757	-0.127484			12.0619	-0.019019	24.1334	100	9.64757	0.291691
				9.66563	-0.128249	9.65622	-0.128378			12.0727	-0.018332	24.1551	100	9.65622	0.291678
				9.6743	-0.128292	9.66489	-0.128249			12.0835	-0.018105	24.1767	100	9.66489	0.29171
				9.68296	-0.128809	9.67355	-0.128292			12.0943	-0.019179	24.1984	100	9.67355	0.291748
				9.69162	-0.12948	9.68221	-0.128809			12.1052	-0.020407	24.22	100	9.68221	0.291786
				9.70028	-0.130369	9.69087	-0.12948			12.116	-0.02063	24.2417	100	9.69087	0.291772
				9.70894	-0.131353	9.69953	-0.130369			12.1268	-0.018798	24.2633	100	9.69953	0.291737
				9.7176	-0.129889	9.70819	-0.131353			12.1377	-0.016808	24.285	100	9.70819	0.291747
				9.72626	-0.125452	9.71685	-0.129889			12.1485	-0.015253	24.3066	100	9.71685	0.291792
				9.73492	-0.12162	9.72551	-0.125452			12.1593	-0.014011	24.3283	100	9.72551	0.291807
				9.74358	-0.120273	9.73418	-0.12162			12.1701	-0.013227	24.3499	100	9.73418	0.291781
				9.75225	-0.119957	9.74283	-0.120273			12.181	-0.014372	24.3716	100	9.74283	0.291767
				9.76091	-0.119397	9.7515	-0.119957			12.1918	-0.017753	24.3932	100	9.7515	0.291739
				9.76957	-0.119287	9.76016	-0.119397			12.2026	-0.020259	24.4149	100	9.76016	0.291731
				9.77823	-0.119397	9.76882	-0.119287			12.2134	-0.021485	24.4365	100	9.76882	0.291788
				9.78689	-0.118563	9.77748	-0.119397			12.2243	-0.021912	24.4582	100	9.77748	0.291845
				9.79555	-0.116364	9.78614	-0.118563			12.2351	-0.023807	24.4798	100	9.78614	0.291831
				9.80421	-0.112442	9.7948	-0.116364			12.2459	-0.026656	24.5015	100	9.7948	0.291824
				9.81287	-0.107524	9.80346	-0.112442			12.2567	-0.029489	24.5231	100	9.80346	0.291878
				9.82153	-0.103822	9.81212	-0.107524			12.2676	-0.030611	24.5448	100	9.81212	0.2919
				9.83019	-0.102955	9.82078	-0.103822			12.2784	-0.031135	24.5665	100	9.82078	0.291899
				9.83886	-0.103522	9.82944	-0.102955			12.2892	-0.029549	24.5881	100	9.82944	0.291901
				9.84752	-0.101429	9.83811	-0.103522			12.3	-0.025978	24.6098	100	9.83811	0.291889
				9.85618	-0.097793	9.84677	-0.101429			12.3109	-0.024688	24.6314	100	9.84677	0.291896
				9.86484	-0.096715	9.85543	-0.097793			12.3217	-0.023618	24.6531	100	9.85543	0.291923
				9.8735	-0.097199	9.86409	-0.096715			12.3325	-0.021992	24.6747	100	9.86409	0.291925
				9.88216	-0.095306	9.87275	-0.097199			12.3434	-0.021971	24.6964	100	9.87275	0.291932
				9.89082	-0.091338	9.88141	-0.095306			12.3542	-0.022584	24.718	100	9.88141	0.291964
				9.89948	-0.088733	9.89007	-0.091338			12.365	-0.021506	24.7397	100	9.89007	0.291964
				9.90814	-0.089169	9.89873	-0.088733			12.3758	-0.020768	24.7613	100	9.89873	0.291949
				9.9168	-0.091221	9.90739	-0.089169			12.3867	-0.019994	24.783	100	9.90739	0.291947
				9.92547	-0.092333	9.91606	-0.091221			12.3975	-0.019371	24.8046	100	9.91606	0.291971
				9.93412	-0.092683	9.92472	-0.092333			12.4083	-0.019633	24.8263	100	9.92472	0.291999
				9.94279	-0.09313	9.93338	-0.092683			12.4191	-0.018818	24.8479	100	9.93338	0.291982
				9.95145	-0.093865	9.94204	-0.09313			12.43	-0.017746	24.8696	100	9.94204	0.291985
				9.96011	-0.095596	9.9507	-0.093865			12.4408	-0.018039	24.8912	100	9.9507	0.292011
				9.96877	-0.096668	9.95936	-0.095596			12.4516	-0.01819	24.9129	100	9.95936	0.292003
				9.97743	-0.095988	9.96802	-0.096668			12.4624	-0.01749	24.9346	100	9.96802	0.29193
				9.98609	-0.09662	9.97668	-0.095988			12.4733	-0.020373	24.9562	100	9.97668	0.291874
				9.99475	-0.099825	9.98534	-0.09662			12.4841	-0.024391	24.9779	100	9.98534	0.291878
				10.0034	-0.101893	9.994	-0.099825			12.4949	-0.028124	24.9995	100	9.994	0.291879
				10.0121	-0.100563	10.0027	-0.101893			12.5057	-0.031017	25.0212	100	10.0027	0.291882
				10.0207	-0.099384	10.0113	-0.100563			12.5166	-0.031527	25.0428	100	10.0113	0.291918
				10.0294	-0.100871	10.02	-0.099384			12.5274	-0.030787	25.0645	100	10.02	0.291962
				10.0381	-0.103386	10.0286	-0.100871			12.5382	-0.030171	25.0861	100	10.0286	0.291946
				10.0467	-0.104459	10.0373	-0.103386			12.5491	-0.031522	25.1078	100	10.0373	0.29191
				10.0554	-0.104297	10.046	-0.104459			12.5599	-0.03294	25.1294	100	10.046	0.291899
				10.064	-0.104708	10.0546	-0.104297			12.5707	-0.032428	25.1511	100	10.0546	0.29193
				10.0727	-0.104771	10.0633	-0.104708			12.5815	-0.029309	25.1727	100	10.0633	0.29196
				10.0814	-0.103141	10.072	-0.104771			12.5924	-0.027097	25.1944	100	10.072	0.291943
				10.09	-0.100479	10.0806	-0.103141			12.6032	-0.025757	25.216	100	10.0806	0.291946
				10.0987	-0.097623	10.0893	-0.100479			12.614	-0.026457	25.2377	100	10.0893	0.291933
				10.1073	-0.096391	10.0979	-0.097623			12.6248	-0.027585	25.2593	100	10.0979	0.29188
				10.116	-0.09757	10.1066	-0.096391			12.6357	-0.02637	25.281	100	10.1066	0.29184
				10.1247	-0.099024	10.1153	-0.09757			12.6465	-0.026141	25.3026	100	10.1153	0.291849
				10.1333	-0.098035	10.1239	-0.099024			12.6573	-0.025367	25.3243	100	10.1239	0.291904
				10.142	-0.094871	10.1326	-0.098035			12.6681	-0.023515	25.346	100	10.1326	0.291928
				10.1506	-0.092131	10.1412	-0.094871			12.679	-0.022727	25.3676	100	10.1412	0.29194
				10.1593	-0.090607	10.1499	-0.092131			12.6898	-0.02221	25.3893	100	10.1499	0.29196
				10.168	-0.089344	10.1586	-0.090607			12.7006	-0.020697	25.4109	100	10.1586	0.291932
				10.1766	-0.087396	10.1672	-0.089344			12.7114	-0.019593	25.4326	100	10.1672	0.291879
				10.1853	-0.087119	10.1759	-0.087396			12.7223	-0.017793	25.4542	100	10.1759	0.291855
				10.194	-0.090855	10.1845	-0.087119			12.7331	-0.014968	25.4759	100	10.1845	0.291854
				10.2026	-0.096101	10.1932	-0.090855			12.7439	-0.014739	25.4975	100	10.1932	0.291836
				10.2113	-0.100315	10.2019	-0.096101			12.7547	-0.013374	25.5192	100	10.2019	0.291785
				10.2199	-0.1036	10.2105	-0.100315			12.7656	-0.01061	25.5408	100	10.2105	0.291694
				10.2286	-0.107796	10.2192	-0.1036			12.7764	-0.008642	25.5625	100	10.2192	0.291644
				10.2373	-0.113331	10.2278	-0.107796			12.7872	-0.008014	25.5841	100	10.2278	0.291665
				10.2459	-0.117869	10.2365	-0.113331			12.7981	-0.011798	25.6058	100	10.2365	0.291683
				10.2546	-0.121282	10.2452	-0.117869			12.8089	-0.014659	25.6274	100	10.2452	0.291672
				10.2632	-0.125122	10.2538	-0.121282			12.8197	-0.013415	25.6491	100	10.2538	0.291684
				10.2719	-0.129298	10.2625	-0.125122			12.8305	-0.011786	25.6707	100	10.2625	0.291739
				10.2806	-0.133501	10.2712	-0.129298			12.8414	-0.012429	25.6924	100	10.2712	0.291762
				10.2892	-0.136362	10.2798	-0.133501			12.8522	-0.015233	25.7141	100	10.2798	0.291771
				10.2979	-0.13592	10.2885	-0.136362			12.863	-0.020068	25.7357	100	10.2885	0.291775
				10.3065	-0.133656	10.2971	-0.13592			12.8738	-0.022855	25.7574	100	10.2971	0.291744
				10.3152	-0.132333	10.3058	-0.133656			12.8847	-0.023734	25.779	100	10.3058	0.291699
				10.3239	-0.131119	10.3145	-0.132333			12.8955	-0.023331	25.8007	100	10.3145	0.291659
				10.3325	-0.127606	10.3231	-0.131119			12.9063	-0.018675	25.8223	100	10.3231	0.291647
				10.3412	-0.121872	10.3318	-0.127606			12.9171	-0.016016	25.844	100	10.3318	0.291679
				10.3499	-0.118287	10.3404	-0.121872			12.928	-0.017125	25.8656	100	10.3404	0.291681
				10.3585	-0.118728	10.3491	-0.118287			12.9388	-0.01945	25.8873	100	10.3491	0.29166
				10.3672	-0.120413	10.3578	-0.118728			12.9496	-0.021072	25.9089	100	10.3578	0.291687
				10.3758	-0.121472	10.3664	-0.120413			12.9604	-0.019905	25.9306	100	10.3664	0.291715
				10.3845	-0.121432	10.3751	-0.121472			12.9713	-0.017814	25.9522	100	10.3751	0.291745
				10.3932	-0.120132	10.3837	-0.121432			12.9821	-0.01868	25.9739	100	10.3837	0.291754
				10.4018	-0.118353	10.3924	-0.120132			12.9929	-0.020702	25.9955	100	10.3924	0.291723
				10.4105	-0.116396	10.4011	-0.118353			13.0038	-0.022792	26.0172	100	10.4011	0.291729
				10.4191	-0.113588	10.4097	-0.116396			13.0146	-0.024923	26.0388	100	10.4097	0.29173
				10.4278	-0.110793	10.4184	-0.113588			13.0254	-0.026064	26.0605	100	10.4184	0.291741
				10.4365	-0.110246	10.4271	-0.110793			13.0362	-0.026618	26.0821	100	10.4271	0.291763
				10.4451	-0.111733	10.4357	-0.110246			13.0471	-0.025809	26.1038	100	10.4357	0.291753
				10.4538	-0.111839	10.4444	-0.111733			13.0579	-0.026719	26.1255	100	10.4444	0.291722
				10.4624	-0.109235	10.453	-0.111839			13.0687	-0.029301	26.1471	100	10.453	0.291701
				10.4711	-0.10502	10.4617	-0.109235			13.0795	-0.029217	26.1688	100	10.4617	0.291648
				10.4798	-0.100384	10.4704	-0.10502			13.0904	-0.027857	26.1904	100	10.4704	0.291641
				10.4884	-0.096017	10.479	-0.100384			13.1012	-0.025983	26.2121	100	10.479	0.291707
				10.4971	-0.093015	10.4877	-0.096017			13.112	-0.024092	26.2337	100	10.4877	0.29175
				10.5057	-0.091601	10.4963	-0.093015			13.1228	-0.022008	26.2554	100	10.4963	0.291791
				10.5144	-0.054725	10.505	-0.091601			13.1337	-0.020937	26.277	100	10.505	0.291784
				10.5231	-0.054664	10.5137	-0.031493			13.1445	-0.022181	26.2987	100	10.5137	0.291766
				10.5317	-0.054603	10.5223	-0.001404			13.1553	-0.023172	26.3203	100	10.5223	0.291724
				10.5404	-0.054542	10.531	-0.00157			13.1661	-0.02189	26.342	100	10.531	0.291707
				10.5491	-0.054481	10.5396	-0.002684			13.177	-0.021638	26.3636	100	10.5396	0.291708
				10.5577	-0.054421	10.5483	-0.005714			13.1878	-0.024969	26.3853	100	10.5483	0.291798
				10.5664	-0.05436	10.557	-0.008408			13.1986	-0.027386	26.4069	100	10.557	0.291781
				10.575	-0.054299	10.5656	-0.00885			13.2095	-0.029629	26.4286	100	10.5656	0.291751
				10.5837	-0.054239	10.5743	-0.009924			13.2203	-0.031677	26.4502	100	10.5743	0.291717
				10.5924	-0.054179	10.5829	-0.010372			13.2311	-0.033821	26.4719	100	10.5829	0.291654
				10.601	-0.054119	10.5916	-0.010109			13.2419	-0.035192	26.4935	100	10.5916	0.291684
				10.6097	-0.054059	10.6003	-0.012331			13.2528	-0.034687	26.5152	100	10.6003	0.29169
				10.6183	-0.053999	10.6089	-0.016271			13.2636	-0.035477	26.5369	100	10.6089	0.29168
				10.627	-0.053939	10.6176	-0.020019			13.2744	-0.037279	26.5585	100	10.6176	0.29174
				10.6357	-0.053879	10.6263	-0.023433			13.2852	-0.038039	26.5802	100	10.6263	0.291732
				10.6443	-0.053818	10.6349	-0.026231			13.2961	-0.03736	26.6018	100	10.6349	0.291763
				10.653	-0.053758	10.6436	-0.028562			13.3069	-0.037468	26.6235	100	10.6436	0.291773
				10.6616	-0.053669	10.6522	-0.028821			13.3177	-0.038955	26.6451	100	10.6522	0.291767
				10.6703	-0.05358	10.6609	-0.029371			13.3285	-0.04159	26.6668	100	10.6609	0.291776
				10.679	-0.053491	10.6696	-0.032731			13.3394	-0.043652	26.6884	100	10.6696	0.291741
				10.6876	-0.053402	10.6782	-0.036789			13.3502	-0.044899	26.7101	100	10.6782	0.291725
				10.6963	-0.053313	10.6869	-0.036325			13.361	-0.045023	26.7317	100	10.6869	0.29169
				10.705	-0.053224	10.6955	-0.036213			13.3718	-0.043847	26.7534	100	10.6955	0.291642
				10.7136	-0.053135	10.7042	-0.038097			13.3827	-0.043229	26.775	100	10.7042	0.291675
				10.7223	-0.053046	10.7129	-0.036183			13.3935	-0.042387	26.7967	100	10.7129	0.291659
				10.7309	-0.052956	10.7215	-0.033441			13.4043	-0.040779	26.8183	100	10.7215	0.291721
				10.7396	-0.052867	10.7302	-0.029593			13.4152	-0.039609	26.84	100	10.7302	0.291758
				10.7483	-0.052809	10.7388	-0.025909			13.426	-0.037882	26.8616	100	10.7388	0.291701
				10.7569	-0.052751	10.7475	-0.024536			13.4368	-0.035253	26.8833	100	10.7475	0.291748
				10.7656	-0.052693	10.7562	-0.023609			13.4476	-0.033068	26.905	100	10.7562	0.291774
				10.7742	-0.052635	10.7648	-0.021176			13.4585	-0.031944	26.9266	100	10.7648	0.291781
				10.7829	-0.052576	10.7735	-0.017442			13.4693	-0.032611	26.9483	100	10.7735	0.291751
				10.7916	-0.052518	10.7822	-0.013659			13.4801	-0.033817	26.9699	100	10.7822	0.291689
				10.8002	-0.05246	10.7908	-0.01289			13.4909	-0.034244	26.9916	100	10.7908	0.29171
				10.8089	-0.052402	10.7995	-0.014374			13.5018	-0.035114	27.0132	100	10.7995	0.291757
				10.8175	-0.052344	10.8081	-0.017996			13.5126	-0.037393	27.0349	100	10.8081	0.291741
				10.8262	-0.052285	10.8168	-0.019468			13.5234	-0.037563	27.0565	100	10.8168	0.291815
				10.8349	-0.052228	10.8255	-0.021608			13.5342	-0.036667	27.0782	100	10.8255	0.291791
				10.8435	-0.052171	10.8341	-0.025735			13.5451	-0.035258	27.0998	100	10.8341	0.291765
				10.8522	-0.052113	10.8428	-0.029859			13.5559	-0.034069	27.1215	100	10.8428	0.291783
				10.8608	-0.052056	10.8514	-0.032261			13.5667	-0.034196	27.1431	100	10.8514	0.291776
				10.8695	-0.051998	10.8601	-0.033596			13.5775	-0.033382	27.1648	100	10.8601	0.29185
				10.8782	-0.051941	10.8688	-0.033328			13.5884	-0.03049	27.1864	100	10.8688	0.29188
				10.8868	-0.051883	10.8774	-0.034397			13.5992	-0.027642	27.2081	100	10.8774	0.29184
				10.8955	-0.051826	10.8861	-0.037451			13.61	-0.025248	27.2297	100	10.8861	0.291849
				10.9042	-0.051769	10.8947	-0.041658			13.6209	-0.022752	27.2514	100	10.8947	0.291849
				10.9128	-0.051711	10.9034	-0.044794			13.6317	-0.022701	27.273	100	10.9034	0.291867
				10.9215	-0.051654	10.9121	-0.044017			13.6425	-0.023634	27.2947	100	10.9121	0.291823
				10.9301	-0.051598	10.9207	-0.041719			13.6533	-0.025158	27.3164	100	10.9207	0.291868
				10.9388	-0.051541	10.9294	-0.041761			13.6642	-0.027802	27.338	100	10.9294	0.29193
				10.9475	-0.051484	10.938	-0.041063			13.675	-0.029432	27.3597	100	10.938	0.291909
				10.9561	-0.051428	10.9467	-0.040083			13.6858	-0.02874	27.3813	100	10.9467	0.291903
				10.9648	-0.051371	10.9554	-0.039499			13.6966	-0.028562	27.403	100	10.9554	0.291987
				10.9734	-0.051314	10.964	-0.039389			13.7075	-0.030397	27.4246	100	10.964	0.291978
				10.9821	-0.051258	10.9727	-0.041035			13.7183	-0.032033	27.4463	100	10.9727	0.29195
				10.9908	-0.051201	10.9814	-0.043947			13.7291	-0.033426	27.4679	100	10.9814	0.291906
				10.9994	-0.051144	10.99	-0.04637			13.7399	-0.034553	27.4896	100	10.99	0.29192
				11.0081	-0.051089	10.9987	-0.04609			13.7508	-0.03492	27.5112	100	10.9987	0.291905
				11.0167	-0.051033	11.0073	-0.043114			13.7616	-0.035179	27.5329	100	11.0073	0.291914
				11.0254	-0.050977	11.016	-0.041339			13.7724	-0.034435	27.5545	100	11.016	0.291965
				11.0341	-0.050921	11.0247	-0.041474			13.7832	-0.032337	27.5762	100	11.0247	0.291973
				11.0427	-0.050865	11.0333	-0.04341			13.7941	-0.031383	27.5978	100	11.0333	0.291978
				11.0514	-0.050809	11.042	-0.044051			13.8049	-0.031482	27.6195	100	11.042	0.292002
				11.0601	-0.050753	11.0506	-0.043289			13.8157	-0.029308	27.6411	100	11.0506	0.291972
				11.0687	-0.050697	11.0593	-0.042711			13.8265	-0.027591	27.6628	100	11.0593	0.291996
				11.0774	-0.050641	11.068	-0.042993			13.8374	-0.026982	27.6844	100	11.068	0.291964
				11.086	-0.050585	11.0766	-0.042911			13.8482	-0.026233	27.7061	100	11.0766	0.291948
				11.0947	-0.05053	11.0853	-0.042548			13.859	-0.026009	27.7278	100	11.0853	0.291888
				11.1034	-0.050475	11.0939	-0.042066			13.8699	-0.026339	27.7494	100	11.0939	0.291905
				11.112	-0.05042	11.1026	-0.041663			13.8807	-0.026725	27.7711	100	11.1026	0.291861
				11.1207	-0.050365	11.1113	-0.040856			13.8915	-0.026786	27.7927	100	11.1113	0.291837
				11.1293	-0.050309	11.1199	-0.043513			13.9023	-0.027974	27.8144	100	11.1199	0.291777
				11.138	-0.050254	11.1286	-0.04675			13.9132	-0.029672	27.836	100	11.1286	0.291742
				11.1467	-0.050199	11.1373	-0.047169			13.924	-0.03159	27.8577	100	11.1373	0.291731
				11.1553	-0.050144	11.1459	-0.046555			13.9348	-0.032127	27.8793	100	11.1459	0.291752
				11.164	-0.050089	11.1546	-0.046814			13.9456	-0.032165	27.901	100	11.1546	0.291809
				11.1726	-0.050034	11.1632	-0.047915			13.9565	-0.033594	27.9226	100	11.1632	0.291848
				11.1813	-0.049925	11.1719	-0.04816			13.9673	-0.034342	27.9443	100	11.1719	0.291888
				11.19	-0.049816	11.1806	-0.046884			13.9781	-0.033444	27.9659	100	11.1806	0.291892
				11.1986	-0.049707	11.1892	-0.045807			13.9889	-0.030925	27.9876	100	11.1892	0.291889
				11.2073	-0.049598	11.1979	-0.045406			13.9998	-0.028364	28.0092	100	11.1979	0.291866
				11.2159	-0.049489	11.2065	-0.045165			14.0106	-0.025061	28.0309	100	11.2065	0.291949
				11.2246	-0.04938	11.2152	-0.046502			14.0214	-0.021231	28.0525	100	11.2152	0.291875
				11.2333	-0.049271	11.2239	-0.048527			14.0322	-0.019145	28.0742	100	11.2239	0.291857
				11.2419	-0.049162	11.2325	-0.048347			14.0431	-0.017672	28.0959	100	11.2325	0.291824
				11.2506	-0.049053	11.2412	-0.046415			14.0539	-0.016178	28.1175	100	11.2412	0.29183
				11.2593	-0.048944	11.2498	-0.044347			14.0647	-0.013789	28.1392	100	11.2498	0.291916
				11.2679	-0.048891	11.2585	-0.042023			14.0756	-0.01323	28.1608	100	11.2585	0.291901
				11.2766	-0.048838	11.2672	-0.039603			14.0864	-0.015008	28.1825	100	11.2672	0.291877
				11.2852	-0.048785	11.2758	-0.038743			14.0972	-0.020875	28.2041	100	11.2758	0.291871
				11.2939	-0.048732	11.2845	-0.038749			14.108	-0.026693	28.2258	100	11.2845	0.291952
				11.3026	-0.048679	11.2931	-0.040327			14.1189	-0.031089	28.2474	100	11.2931	0.291928
				11.3112	-0.048626	11.3018	-0.042252			14.1297	-0.034314	28.2691	100	11.3018	0.291897
				11.3199	-0.048573	11.3105	-0.043565			14.1405	-0.034577	28.2907	100	11.3105	0.291846
				11.3285	-0.04852	11.3191	-0.042908			14.1513	-0.036504	28.3124	100	11.3191	0.291883
				11.3372	-0.048467	11.3278	-0.04159			14.1622	-0.039622	28.334	100	11.3278	0.291924
				11.3459	-0.048414	11.3365	-0.041544			14.173	-0.04039	28.3557	100	11.3365	0.291921
				11.3545	-0.048362	11.3451	-0.044129			14.1838	-0.039075	28.3773	100	11.3451	0.29194
				11.3632	-0.052359	11.3538	-0.047874			14.1946	-0.038059	28.399	100	11.3538	0.291948
				11.3718	-0.056544	11.3624	-0.052359			14.2055	-0.035127	28.4206	100	11.3624	0.291924
				11.3805	-0.059124	11.3711	-0.056544			14.2163	-0.031193	28.4423	100	11.3711	0.291906
				11.3892	-0.060974	11.3798	-0.059124			14.2271	-0.029057	28.4639	100	11.3798	0.291905
				11.3978	-0.062647	11.3884	-0.060974			14.2379	-0.029321	28.4856	100	11.3884	0.291985
				11.4065	-0.062205	11.3971	-0.062647			14.2488	-0.030746	28.5073	100	11.3971	0.291925
				11.4152	-0.06175	11.4057	-0.062205			14.2596	-0.029016	28.5289	100	11.4057	0.291979
				11.4238	-0.062838	11.4144	-0.06175			14.2704	-0.026039	28.5506	100	11.4144	0.291977
				11.4325	-0.064199	11.4231	-0.062838			14.2813	-0.026717	28.5722	100	11.4231	0.291981
				11.4411	-0.064771	11.4317	-0.064199			14.2921	-0.028164	28.5939	100	11.4317	0.291978
				11.4498	-0.064911	11.4404	-0.064771			14.3029	-0.027336	28.6155	100	11.4404	0.29197
				11.4585	-0.062344	11.449	-0.064911			14.3137	-0.025702	28.6372	100	11.449	0.291932
				11.4671	-0.058087	11.4577	-0.062344			14.3246	-0.026004	28.6588	100	11.4577	0.291908
				11.4758	-0.055126	11.4664	-0.058087			14.3354	-0.026333	28.6805	100	11.4664	0.291938
				11.4844	-0.054184	11.475	-0.055126			14.3462	-0.025554	28.7021	100	11.475	0.291906
				11.4931	-0.053605	11.4837	-0.054184			14.357	-0.025009	28.7238	100	11.4837	0.291873
				11.5018	-0.052903	11.4924	-0.053605			14.3679	-0.025475	28.7454	100	11.4924	0.291841
				11.5104	-0.052097	11.501	-0.052903			14.3787	-0.025213	28.7671	100	11.501	0.291862
				11.5191	-0.052593	11.5097	-0.052097			14.3895	-0.023328	28.7887	100	11.5097	0.291883
				11.5277	-0.053093	11.5183	-0.052593			14.4003	-0.022194	28.8104	100	11.5183	0.291856
				11.5364	-0.052416	11.527	-0.053093			14.4112	-0.022308	28.832	100	11.527	0.291849
				11.5451	-0.051387	11.5357	-0.052416			14.422	-0.023428	28.8537	100	11.5357	0.291852
				11.5537	-0.050652	11.5443	-0.051387			14.4328	-0.024305	28.8754	100	11.5443	0.291907
				11.5624	-0.051639	11.553	-0.050652			14.4436	-0.024958	28.897	100	11.553	0.291929
				11.571	-0.054194	11.5616	-0.051639			14.4545	-0.025855	28.9187	100	11.5616	0.291988
				11.5797	-0.056321	11.5703	-0.054194			14.4653	-0.026689	28.9403	100	11.5703	0.291944
				11.5884	-0.056271	11.579	-0.056321			14.4761	-0.025781	28.962	100	11.579	0.291918
				11.597	-0.055604	11.5876	-0.056271			14.487	-0.023727	28.9836	100	11.5876	0.291945
				11.6057	-0.054619	11.5963	-0.055604			14.4978	-0.023515	29.0053	100	11.5963	0.291967
				11.6144	-0.053971	11.6049	-0.054619			14.5086	-0.023931	29.0269	100	11.6049	0.291967
				11.623	-0.05393	11.6136	-0.053971			14.5194	-0.022894	29.0486	100	11.6136	0.292021
				11.6317	-0.053111	11.6223	-0.05393			14.5303	-0.020607	29.0702	100	11.6223	0.292041
				11.6403	-0.051303	11.6309	-0.053111			14.5411	-0.019443	29.0919	100	11.6309	0.292065
				11.649	-0.050923	11.6396	-0.051303			14.5519	-0.019421	29.1135	100	11.6396	0.292017
				11.6577	-0.05166	11.6482	-0.050923			14.5627	-0.02102	29.1352	100	11.6482	0.291969
				11.6663	-0.052955	11.6569	-0.05166			14.5736	-0.022174	29.1568	100	11.6569	0.291901
				11.675	-0.054103	11.6656	-0.052955			14.5844	-0.022968	29.1785	100	11.6656	0.291925
				11.6836	-0.055264	11.6742	-0.054103			14.5952	-0.025138	29.2001	100	11.6742	0.291949
				11.6923	-0.056635	11.6829	-0.055264			14.606	-0.026295	29.2218	100	11.6829	0.291974
				11.701	-0.056879	11.6916	-0.056635			14.6169	-0.026897	29.2434	100	11.6916	0.291909
				11.7096	-0.057439	11.7002	-0.056879			14.6277	-0.028934	29.2651	100	11.7002	0.291897
				11.7183	-0.056888	11.7089	-0.057439			14.6385	-0.029725	29.2868	100	11.7089	0.291878
				11.7269	-0.053573	11.7175	-0.056888			14.6493	-0.028355	29.3084	100	11.7175	0.291904
				11.7356	-0.049826	11.7262	-0.053573			14.6602	-0.029531	29.3301	100	11.7262	0.291953
				11.7443	-0.049327	11.7349	-0.049826			14.671	-0.030669	29.3517	100	11.7349	0.291955
				11.7529	-0.050035	11.7435	-0.049327			14.6818	-0.030351	29.3734	100	11.7435	0.291927
				11.7616	-0.051727	11.7522	-0.050035			14.6927	-0.031423	29.395	100	11.7522	0.291975
				11.7702	-0.051884	11.7608	-0.051727			14.7035	-0.032622	29.4167	100	11.7608	0.291972
				11.7789	-0.051659	11.7695	-0.051884			14.7143	-0.032883	29.4383	100	11.7695	0.292031
				11.7876	-0.051033	11.7782	-0.051659			14.7251	-0.031612	29.46	100	11.7782	0.292044
				11.7962	-0.050416	11.7868	-0.051033			14.736	-0.029758	29.4816	100	11.7868	0.292067
				11.8049	-0.048633	11.7955	-0.050416			14.7468	-0.029611	29.5033	100	11.7955	0.292035
				11.8136	-0.047786	11.8041	-0.048633			14.7576	-0.029971	29.5249	100	11.8041	0.292054
				11.8222	-0.047619	11.8128	-0.047786			14.7684	-0.025723	29.5466	100	11.8128	0.291968
				11.8309	-0.05031	11.8215	-0.047619			14.7793	-0.020171	29.5682	100	11.8215	0.291934
				11.8395	-0.052748	11.8301	-0.05031			14.7901	-0.017216	29.5899	100	11.8301	0.291948
				11.8482	-0.051611	11.8388	-0.052748			14.8009	-0.014451	29.6115	100	11.8388	0.291981
				11.8569	-0.048826	11.8474	-0.051611			14.8117	-0.010934	29.6332	100	11.8474	0.291956
				11.8655	-0.048478	11.8561	-0.048826			14.8226	-0.008694	29.6548	100	11.8561	0.291929
				11.8742	-0.047642	11.8648	-0.048478			14.8334	-0.008344	29.6765	100	11.8648	0.291952
				11.8828	-0.045778	11.8734	-0.047642			14.8442	-0.007488	29.6982	100	11.8734	0.291897
				11.8915	-0.044133	11.8821	-0.045778			14.855	-0.006149	29.7198	100	11.8821	0.291892
				11.9002	-0.044039	11.8908	-0.043736			14.8659	-0.006294	29.7415	100	11.8908	0.291919
				11.9088	-0.043946	11.8994	-0.041784			14.8767	-0.008253	29.7631	100	11.8994	0.291973
				11.9175	-0.043852	11.9081	-0.040584			14.8875	-0.009529	29.7848	100	11.9081	0.292021
				11.9261	-0.043758	11.9167	-0.040268			14.8984	-0.009769	29.8064	100	11.9167	0.29201
				11.9348	-0.043665	11.9254	-0.03839			14.9092	-0.010208	29.8281	100	11.9254	0.291994
				11.9435	-0.043571	11.9341	-0.035453			14.92	-0.011053	29.8497	100	11.9341	0.292
				11.9521	-0.043478	11.9427	-0.033278			14.9308	-0.010483	29.8714	100	11.9427	0.292008
				11.9608	-0.043432	11.9514	-0.033744			14.9417	-0.008299	29.893	100	11.9514	0.292001
				11.9695	-0.043387	11.96	-0.035161			14.9525	-0.005954	29.9147	100	11.96	0.292028
				11.9781	-0.043341	11.9687	-0.035834			14.9633	-0.003913	29.9363	100	11.9687	0.291971
				11.9868	-0.043296	11.9774	-0.03469			14.9741	-0.001237	29.958	100	11.9774	0.291954
				11.9954	-0.04325	11.986	-0.034508			14.985	-0.000235	29.9796	100	11.986	0.291996
				12.0041	-0.043205	11.9947	-0.035925			14.9958	-0.000646	30.0013	100	11.9947	0.292016
				12.0128	-0.043159	12.0033	-0.036499			15.0066	-0.000182	30.0229	100	12.0033	0.292002
				12.0214	-0.043114	12.012	-0.036281			15.0174	0.000457	30.0446	100	12.012	0.292014
				12.0301	-0.043069	12.0207	-0.036189			15.0283	-0.001243	30.0663	100	12.0207	0.292035
				12.0387	-0.043023	12.0293	-0.037518			15.0391	-0.003538	30.0879	100	12.0293	0.292007
				12.0474	-0.042933	12.038	-0.039936			15.0499	-0.004686	30.1096	100	12.038	0.291999
				12.0561	-0.042844	12.0467	-0.0404			15.0607	-0.006194	30.1312	100	12.0467	0.292012
				12.0647	-0.042754	12.0553	-0.039094			15.0716	-0.007658	30.1529	100	12.0553	0.291995
				12.0734	-0.042664	12.064	-0.03816			15.0824	-0.009502	30.1745	100	12.064	0.29199
				12.082	-0.042575	12.0726	-0.037232			15.0932	-0.010532	30.1962	100	12.0726	0.291996
				12.0907	-0.042485	12.0813	-0.036031			15.104	-0.011306	30.2178	100	12.0813	0.292007
				12.0994	-0.042395	12.09	-0.033834			15.1149	-0.013788	30.2395	100	12.09	0.292076
				12.108	-0.042306	12.0986	-0.030945			15.1257	-0.016902	30.2611	100	12.0986	0.292068
				12.1167	-0.042216	12.1073	-0.028913			15.1365	-0.017974	30.2828	100	12.1073	0.292046
				12.1253	-0.042126	12.1159	-0.028714			15.1474	-0.017797	30.3044	100	12.1159	0.291995
				12.134	-0.042083	12.1246	-0.028876			15.1582	-0.018915	30.3261	100	12.1246	0.292018
				12.1427	-0.042039	12.1333	-0.028564			15.169	-0.020903	30.3477	100	12.1333	0.292008
				12.1513	-0.041996	12.1419	-0.027708			15.1798	-0.023188	30.3694	100	12.1419	0.292055
				12.16	-0.041952	12.1506	-0.026567			15.1907	-0.025128	30.391	100	12.1506	0.29209
				12.1687	-0.041909	12.1592	-0.026756			15.2015	-0.026374	30.4127	100	12.1592	0.292171
				12.1773	-0.041865	12.1679	-0.026621			15.2123	-0.030288	30.4343	100	12.1679	0.292171
				12.186	-0.041821	12.1766	-0.025397			15.2231	-0.033825	30.456	100	12.1766	0.292117
				12.1946	-0.041778	12.1852	-0.023982			15.234	-0.034289	30.4777	100	12.1852	0.292139
				12.2033	-0.041734	12.1939	-0.022902			15.2448	-0.034214	30.4993	100	12.1939	0.292117
				12.212	-0.041691	12.2025	-0.022077			15.2556	-0.035821	30.521	100	12.2025	0.292148
				12.2206	-0.041605	12.2112	-0.021127			15.2664	-0.038095	30.5426	100	12.2112	0.292203
				12.2293	-0.041519	12.2199	-0.019587			15.2773	-0.039814	30.5643	100	12.2199	0.292193
				12.2379	-0.041433	12.2285	-0.021154			15.2881	-0.043391	30.5859	100	12.2285	0.292171
				12.2466	-0.041347	12.2372	-0.023614			15.2989	-0.049231	30.6076	100	12.2372	0.292188
				12.2553	-0.041261	12.2459	-0.024804			15.3097	-0.052419	30.6292	100	12.2459	0.292214
				12.2639	-0.041175	12.2545	-0.025182			15.3206	-0.050104	30.6509	100	12.2545	0.292207
				12.2726	-0.041089	12.2632	-0.025887			15.3314	-0.047206	30.6725	100	12.2632	0.292181
				12.2812	-0.041003	12.2718	-0.026831			15.3422	-0.04718	30.6942	100	12.2718	0.292153
				12.2899	-0.040917	12.2805	-0.028138			15.3531	-0.047885	30.7158	100	12.2805	0.292186
				12.2986	-0.040831	12.2892	-0.031017			15.3639	-0.047828	30.7375	100	12.2892	0.29223
				12.3072	-0.04079	12.2978	-0.034699			15.3747	-0.04731	30.7591	100	12.2978	0.292172
				12.3159	-0.040748	12.3065	-0.037281			15.3855	-0.047046	30.7808	100	12.3065	0.292174
				12.3246	-0.040706	12.3151	-0.038124			15.3964	-0.045347	30.8024	100	12.3151	0.292132
				12.3332	-0.040665	12.3238	-0.038944			15.4072	-0.041501	30.8241	100	12.3238	0.292169
				12.3419	-0.040623	12.3325	-0.040461			15.418	-0.040102	30.8458	100	12.3325	0.292185
				12.3505	-0.040581	12.3411	-0.039302			15.4288	-0.040661	30.8674	100	12.3411	0.292212
				12.3592	-0.04161	12.3498	-0.038872			15.4397	-0.041195	30.8891	100	12.3498	0.292213
				12.3679	-0.044214	12.3584	-0.04161			15.4505	-0.04185	30.9107	100	12.3584	0.292209
				12.3765	-0.045917	12.3671	-0.044214			15.4613	-0.042488	30.9324	100	12.3671	0.29218
				12.3852	-0.047352	12.3758	-0.045917			15.4721	-0.043937	30.954	100	12.3758	0.292221
				12.3938	-0.046265	12.3844	-0.047352			15.483	-0.046368	30.9757	100	12.3844	0.292226
				12.4025	-0.043431	12.3931	-0.046265			15.4938	-0.047212	30.9973	100	12.3931	0.292304
				12.4112	-0.041144	12.4018	-0.043431			15.5046	-0.046558	31.019	100	12.4018	0.292238
				12.4198	-0.041725	12.4104	-0.041144			15.5154	-0.047144	31.0406	100	12.4104	0.29221
				12.4285	-0.042954	12.4191	-0.041725			15.5263	-0.048308	31.0623	100	12.4191	0.292172
				12.4371	-0.043133	12.4277	-0.042954			15.5371	-0.048624	31.0839	100	12.4277	0.292195
				12.4458	-0.042371	12.4364	-0.043133			15.5479	-0.049047	31.1056	100	12.4364	0.292166
				12.4545	-0.041127	12.4451	-0.042371			15.5588	-0.050616	31.1272	100	12.4451	0.292185
				12.4631	-0.039674	12.4537	-0.041127			15.5696	-0.05195	31.1489	100	12.4537	0.29214
				12.4718	-0.039591	12.4624	-0.038878			15.5804	-0.049608	31.1705	100	12.4624	0.292054
				12.4804	-0.039511	12.471	-0.037181			15.5912	-0.046889	31.1922	100	12.471	0.291989
				12.4891	-0.039431	12.4797	-0.037226			15.6021	-0.049011	31.2138	100	12.4797	0.291977
				12.4978	-0.039352	12.4884	-0.036759			15.6129	-0.052101	31.2355	100	12.4884	0.292014
				12.5064	-0.039272	12.497	-0.035795			15.6237	-0.052245	31.2572	100	12.497	0.292095
				12.5151	-0.039192	12.5057	-0.035667			15.6345	-0.051458	31.2788	100	12.5057	0.292128
				12.5238	-0.039112	12.5143	-0.035955			15.6454	-0.051898	31.3005	100	12.5143	0.292105
				12.5324	-0.039032	12.523	-0.035481			15.6562	-0.050396	31.3221	100	12.523	0.292117
				12.5411	-0.038952	12.5317	-0.036178			15.667	-0.045821	31.3438	100	12.5317	0.292093
				12.5497	-0.038872	12.5403	-0.037469			15.6778	-0.040249	31.3654	100	12.5403	0.292094
				12.5584	-0.039507	12.549	-0.038642			15.6887	-0.037097	31.3871	100	12.549	0.292117
				12.5671	-0.040322	12.5576	-0.039507			15.6995	-0.038135	31.4087	100	12.5576	0.292071
				12.5757	-0.041055	12.5663	-0.040322			15.7103	-0.037724	31.4304	100	12.5663	0.292017
				12.5844	-0.040939	12.575	-0.041055			15.7211	-0.036661	31.452	100	12.575	0.291984
				12.593	-0.040691	12.5836	-0.040939			15.732	-0.036635	31.4737	100	12.5836	0.29204
				12.6017	-0.042523	12.5923	-0.040691			15.7428	-0.03548	31.4953	100	12.5923	0.292041
				12.6104	-0.044729	12.601	-0.042523			15.7536	-0.033844	31.517	100	12.601	0.29199
				12.619	-0.046042	12.6096	-0.044729			15.7645	-0.034678	31.5386	100	12.6096	0.29193
				12.6277	-0.046955	12.6183	-0.046042			15.7753	-0.037544	31.5603	100	12.6183	0.291894
				12.6363	-0.047594	12.6269	-0.046955			15.7861	-0.041684	31.5819	100	12.6269	0.291878
				12.645	-0.046509	12.6356	-0.047594			15.7969	-0.0459	31.6036	100	12.6356	0.291923
				12.6537	-0.046574	12.6443	-0.046509			15.8078	-0.04524	31.6252	100	12.6443	0.291901
				12.6623	-0.048104	12.6529	-0.046574			15.8186	-0.043718	31.6469	100	12.6529	0.29188
				12.671	-0.049604	12.6616	-0.048104			15.8294	-0.043752	31.6686	100	12.6616	0.291926
				12.6797	-0.050064	12.6702	-0.049604			15.8402	-0.043973	31.6902	100	12.6702	0.292023
				12.6883	-0.050318	12.6789	-0.050064			15.8511	-0.045209	31.7119	100	12.6789	0.29213
				12.697	-0.051433	12.6876	-0.050318			15.8619	-0.048258	31.7335	100	12.6876	0.292115
				12.7056	-0.052811	12.6962	-0.051433			15.8727	-0.051598	31.7552	100	12.6962	0.292021
				12.7143	-0.052672	12.7049	-0.052811			15.8835	-0.050673	31.7768	100	12.7049	0.291938
				12.723	-0.051791	12.7135	-0.052672			15.8944	-0.048835	31.7985	100	12.7135	0.291914
				12.7316	-0.051481	12.7222	-0.051791			15.9052	-0.051468	31.8201	100	12.7222	0.291924
				12.7403	-0.052865	12.7309	-0.051481			15.916	-0.055212	31.8418	100	12.7309	0.291896
				12.7489	-0.054472	12.7395	-0.052865			15.9268	-0.056096	31.8634	100	12.7395	0.291908
				12.7576	-0.052809	12.7482	-0.054472			15.9377	-0.054305	31.8851	100	12.7482	0.291931
				12.7663	-0.048095	12.7569	-0.052809			15.9485	-0.050721	31.9067	100	12.7569	0.29196
				12.7749	-0.043458	12.7655	-0.048095			15.9593	-0.047374	31.9284	100	12.7655	0.291958
				12.7836	-0.040169	12.7742	-0.043458			15.9702	-0.043123	31.95	100	12.7742	0.29192
				12.7922	-0.037836	12.7828	-0.040169			15.981	-0.040083	31.9717	100	12.7828	0.291908
				12.8009	-0.037161	12.7915	-0.037836			15.9918	-0.04252	31.9933	100	12.7915	0.291912
				12.8096	-0.03697	12.8002	-0.037161			16.0026	-0.044207	32.015	100	12.8002	0.291891
				12.8182	-0.036895	12.8088	-0.036125			16.0135	-0.040732	32.0366	100	12.8088	0.291886
				12.8269	-0.036823	12.8175	-0.034876			16.0243	-0.036606	32.0583	100	12.8175	0.291912
				12.8355	-0.037142	12.8261	-0.036184			16.0351	-0.034536	32.08	100	12.8261	0.291953
				12.8442	-0.036679	12.8348	-0.037142			16.0459	-0.036352	32.1016	100	12.8348	0.292005
				12.8529	-0.036607	12.8435	-0.03575			16.0568	-0.040931	32.1233	100	12.8435	0.291994
				12.8615	-0.036535	12.8521	-0.033251			16.0676	-0.045617	32.1449	100	12.8521	0.291997
				12.8702	-0.036462	12.8608	-0.031312			16.0784	-0.049796	32.1666	100	12.8608	0.292048
				12.8789	-0.03639	12.8694	-0.031637			16.0892	-0.052444	32.1882	100	12.8694	0.292026
				12.8875	-0.036318	12.8781	-0.033466			16.1001	-0.053148	32.2099	100	12.8781	0.29205
				12.8962	-0.036246	12.8868	-0.034883			16.1109	-0.054228	32.2315	100	12.8868	0.292107
				12.9048	-0.036174	12.8954	-0.03619			16.1217	-0.056068	32.2532	100	12.8954	0.292115
				12.9135	-0.036104	12.9041	-0.035958			16.1325	-0.057934	32.2748	100	12.9041	0.292145
				12.9222	-0.036034	12.9127	-0.034943			16.1434	-0.059553	32.2965	100	12.9127	0.292186
				12.9308	-0.036102	12.9214	-0.035305			16.1542	-0.058929	32.3181	100	12.9214	0.292155
				12.9395	-0.035893	12.9301	-0.036102			16.165	-0.057034	32.3398	100	12.9301	0.292233
				12.9481	-0.036072	12.9387	-0.035614			16.1759	-0.054776	32.3614	100	12.9387	0.292267
				12.9568	-0.036488	12.9474	-0.036072			16.1867	-0.049937	32.3831	100	12.9474	0.292228
				12.9655	-0.037104	12.9561	-0.036488			16.1975	-0.043663	32.4047	100	12.9561	0.29222
				12.9741	-0.038006	12.9647	-0.037104			16.2083	-0.041451	32.4264	100	12.9647	0.292229
				12.9828	-0.038593	12.9734	-0.038006			16.2192	-0.041643	32.4481	100	12.9734	0.292192
				12.9914	-0.038227	12.982	-0.038593			16.23	-0.042877	32.4697	100	12.982	0.292192
				13.0001	-0.039262	12.9907	-0.038227			16.2408	-0.044431	32.4914	100	12.9907	0.292228
				13.0088	-0.041032	12.9994	-0.039262			16.2516	-0.046271	32.513	100	12.9994	0.292216
				13.0174	-0.04234	13.008	-0.041032			16.2625	-0.047631	32.5347	100	13.008	0.292221
				13.0261	-0.041852	13.0167	-0.04234			16.2733	-0.048321	32.5563	100	13.0167	0.292259
				13.0348	-0.040252	13.0253	-0.041852			16.2841	-0.048473	32.578	100	13.0253	0.292216
				13.0434	-0.037314	13.034	-0.040252			16.2949	-0.050355	32.5996	100	13.034	0.292179
				13.0521	-0.035247	13.0427	-0.037314			16.3058	-0.053231	32.6213	100	13.0427	0.292156
				13.0607	-0.034929	13.0513	-0.035247			16.3166	-0.052534	32.6429	100	13.0513	0.292136
				13.0694	-0.034908	13.06	-0.034543			16.3274	-0.050705	32.6646	100	13.06	0.292148
				13.0781	-0.035837	13.0686	-0.034908			16.3382	-0.048322	32.6862	100	13.0686	0.292127
				13.0867	-0.03729	13.0773	-0.035837			16.3491	-0.045259	32.7079	100	13.0773	0.292052
				13.0954	-0.038582	13.086	-0.03729			16.3599	-0.041763	32.7295	100	13.086	0.292039
				13.104	-0.037068	13.0946	-0.038582			16.3707	-0.039677	32.7512	100	13.0946	0.292072
				13.1127	-0.034529	13.1033	-0.037068			16.3815	-0.039097	32.7728	100	13.1033	0.292117
				13.1214	-0.034463	13.112	-0.033583			16.3924	-0.039295	32.7945	100	13.112	0.292147
				13.13	-0.034397	13.1206	-0.031133			16.4032	-0.039766	32.8161	100	13.1206	0.292154
				13.1387	-0.034331	13.1293	-0.030563			16.414	-0.039181	32.8378	100	13.1293	0.292161
				13.1473	-0.034264	13.1379	-0.030615			16.4249	-0.038894	32.8595	100	13.1379	0.292154
				13.156	-0.035099	13.1466	-0.032336			16.4357	-0.039612	32.8811	100	13.1466	0.29214
				13.1647	-0.03742	13.1553	-0.035099			16.4465	-0.039645	32.9028	100	13.1553	0.292106
				13.1733	-0.038549	13.1639	-0.03742			16.4573	-0.038941	32.9244	100	13.1639	0.292114
				13.182	-0.038106	13.1726	-0.038549			16.4682	-0.038728	32.9461	100	13.1726	0.29215
				13.1906	-0.036028	13.1812	-0.038106			16.479	-0.038148	32.9677	100	13.1812	0.292121
				13.1993	-0.034323	13.1899	-0.036028			16.4898	-0.035688	32.9894	100	13.1899	0.29214
				13.208	-0.035385	13.1986	-0.034323			16.5006	-0.032189	33.011	100	13.1986	0.29215
				13.2166	-0.038001	13.2072	-0.035385			16.5115	-0.032886	33.0327	100	13.2072	0.29215
				13.2253	-0.040677	13.2159	-0.038001			16.5223	-0.03663	33.0543	100	13.2159	0.292152
				13.234	-0.041942	13.2245	-0.040677			16.5331	-0.039476	33.076	100	13.2245	0.292128
				13.2426	-0.042445	13.2332	-0.041942			16.5439	-0.040564	33.0976	100	13.2332	0.29215
				13.2513	-0.04205	13.2419	-0.042445			16.5548	-0.04071	33.1193	100	13.2419	0.292141
				13.2599	-0.041399	13.2505	-0.04205			16.5656	-0.041964	33.1409	100	13.2505	0.292072
				13.2686	-0.040764	13.2592	-0.041399			16.5764	-0.04456	33.1626	100	13.2592	0.292035
				13.2773	-0.040221	13.2678	-0.040764			16.5872	-0.045808	33.1842	100	13.2678	0.292033
				13.2859	-0.040272	13.2765	-0.040221			16.5981	-0.045854	33.2059	100	13.2765	0.292053
				13.2946	-0.041885	13.2852	-0.040272			16.6089	-0.047185	33.2276	100	13.2852	0.291981
				13.3032	-0.043737	13.2938	-0.041885			16.6197	-0.046235	33.2492	100	13.2938	0.291921
				13.3119	-0.043871	13.3025	-0.043737			16.6306	-0.044288	33.2709	100	13.3025	0.291972
				13.3206	-0.042994	13.3112	-0.043871			16.6414	-0.043429	33.2925	100	13.3112	0.29193
				13.3292	-0.041076	13.3198	-0.042994			16.6522	-0.043016	33.3142	100	13.3198	0.291915
				13.3379	-0.038835	13.3285	-0.041076			16.663	-0.043898	33.3358	100	13.3285	0.291917
				13.3465	-0.037818	13.3371	-0.038835			16.6739	-0.044393	33.3575	100	13.3371	0.291995
				13.3552	-0.03765	13.3458	-0.037818			16.6847	-0.043015	33.3791	100	13.3458	0.292037
				13.3639	-0.037545	13.3545	-0.03765			16.6955	-0.03923	33.4008	100	13.3545	0.292045
				13.3725	-0.037482	13.3631	-0.037545			16.7063	-0.037112	33.4224	100	13.3631	0.292004
				13.3812	-0.038424	13.3718	-0.037482			16.7172	-0.035727	33.4441	100	13.3718	0.291991
				13.3898	-0.041532	13.3804	-0.038424			16.728	-0.03441	33.4657	100	13.3804	0.29197
				13.3985	-0.04497	13.3891	-0.041532			16.7388	-0.036008	33.4874	100	13.3891	0.292045
				13.4072	-0.048812	13.3978	-0.04497			16.7496	-0.03794	33.509	100	13.3978	0.292101
				13.4158	-0.052789	13.4064	-0.048812			16.7605	-0.039039	33.5307	100	13.4064	0.292089
				13.4245	-0.056117	13.4151	-0.052789			16.7713	-0.040818	33.5523	100	13.4151	0.292083
				13.4332	-0.059902	13.4237	-0.056117			16.7821	-0.044074	33.574	100	13.4237	0.292101
				13.4418	-0.063494	13.4324	-0.059902			16.7929	-0.045612	33.5956	100	13.4324	0.292133
				13.4505	-0.065239	13.4411	-0.063494			16.8038	-0.048359	33.6173	100	13.4411	0.292135
				13.4591	-0.06605	13.4497	-0.065239			16.8146	-0.053363	33.639	100	13.4497	0.292166
				13.4678	-0.065495	13.4584	-0.06605			16.8254	-0.058535	33.6606	100	13.4584	0.292167
				13.4765	-0.064681	13.4671	-0.065495			16.8363	-0.059992	33.6823	100	13.4671	0.292145
				13.4851	-0.064583	13.4757	-0.064681			16.8471	-0.056666	33.7039	100	13.4757	0.292162
				13.4938	-0.062609	13.4844	-0.064583			16.8579	-0.053514	33.7256	100	13.4844	0.292155
				13.5024	-0.060029	13.493	-0.062609			16.8687	-0.051404	33.7472	100	13.493	0.292131
				13.5111	-0.058184	13.5017	-0.060029			16.8796	-0.047763	33.7689	100	13.5017	0.292077
				13.5198	-0.056315	13.5104	-0.058184			16.8904	-0.043672	33.7905	100	13.5104	0.292055
				13.5284	-0.052754	13.519	-0.056315			16.9012	-0.044023	33.8122	100	13.519	0.292019
				13.5371	-0.049553	13.5277	-0.052754			16.912	-0.046168	33.8338	100	13.5277	0.292011
				13.5457	-0.046491	13.5363	-0.049553			16.9229	-0.045516	33.8555	100	13.5363	0.292019
				13.5544	-0.044796	13.545	-0.046491			16.9337	-0.042736	33.8771	100	13.545	0.292033
				13.5631	-0.043728	13.5537	-0.044796			16.9445	-0.041495	33.8988	100	13.5537	0.292078
				13.5717	-0.043269	13.5623	-0.043728			16.9553	-0.043839	33.9204	100	13.5623	0.292137
				13.5804	-0.043651	13.571	-0.043269			16.9662	-0.047416	33.9421	100	13.571	0.292129
				13.5891	-0.043402	13.5796	-0.043651			16.977	-0.049024	33.9637	100	13.5796	0.292155
				13.5977	-0.041922	13.5883	-0.043402			16.9878	-0.050265	33.9854	100	13.5883	0.292105
				13.6064	-0.040964	13.597	-0.041922			16.9986	-0.051194	34.007	100	13.597	0.292127
				13.615	-0.039856	13.6056	-0.040964			17.0095	-0.049845	34.0287	100	13.6056	0.292134
				13.6237	-0.038315	13.6143	-0.039856			17.0203	-0.048808	34.0504	100	13.6143	0.292059
				13.6324	-0.037269	13.6229	-0.038315			17.0311	-0.049544	34.072	100	13.6229	0.292027
				13.641	-0.037392	13.6316	-0.037269			17.0419	-0.051601	34.0937	100	13.6316	0.292042
				13.6497	-0.036588	13.6403	-0.037392			17.0528	-0.053759	34.1153	100	13.6403	0.292076
				13.6583	-0.035283	13.6489	-0.036588			17.0636	-0.051981	34.137	100	13.6489	0.291961
				13.667	-0.034492	13.6576	-0.035283			17.0744	-0.047353	34.1586	100	13.6576	0.292032
				13.6757	-0.034585	13.6663	-0.034492			17.0853	-0.044317	34.1803	100	13.6663	0.29204
				13.6843	-0.034896	13.6749	-0.034585			17.0961	-0.045252	34.2019	100	13.6749	0.292082
				13.693	-0.036051	13.6836	-0.034896			17.1069	-0.048716	34.2236	100	13.6836	0.292132
				13.7016	-0.037814	13.6922	-0.036051			17.1177	-0.051054	34.2452	100	13.6922	0.292117
				13.7103	-0.039164	13.7009	-0.037814			17.1286	-0.051978	34.2669	100	13.7009	0.2921
				13.719	-0.03874	13.7096	-0.039164			17.1394	-0.05183	34.2885	100	13.7096	0.292039
				13.7276	-0.037985	13.7182	-0.03874			17.1502	-0.05105	34.3102	100	13.7182	0.29201
				13.7363	-0.037594	13.7269	-0.037985			17.161	-0.052024	34.3318	100	13.7269	0.292012
				13.7449	-0.037394	13.7355	-0.037594			17.1719	-0.055101	34.3535	100	13.7355	0.292031
				13.7536	-0.036741	13.7442	-0.037394			17.1827	-0.060255	34.3751	100	13.7442	0.292056
				13.7623	-0.036935	13.7529	-0.036741			17.1935	-0.065333	34.3968	100	13.7529	0.292021
				13.7709	-0.038133	13.7615	-0.036935			17.2043	-0.064919	34.4184	100	13.7615	0.292024
				13.7796	-0.038698	13.7702	-0.038133			17.2152	-0.06112	34.4401	100	13.7702	0.291989
				13.7883	-0.039164	13.7788	-0.038698			17.226	-0.05937	34.4618	100	13.7788	0.29196
				13.7969	-0.039645	13.7875	-0.039164			17.2368	-0.05902	34.4834	100	13.7875	0.291948
				13.8056	-0.039829	13.7962	-0.039645			17.2477	-0.05915	34.5051	100	13.7962	0.291999
				13.8142	-0.038301	13.8048	-0.039829			17.2585	-0.059769	34.5267	100	13.8048	0.292019
				13.8229	-0.036946	13.8135	-0.038301			17.2693	-0.059432	34.5484	100	13.8135	0.291958
				13.8316	-0.035403	13.8221	-0.036946			17.2801	-0.059846	34.57	100	13.8221	0.291943
				13.8402	-0.033478	13.8308	-0.035403			17.291	-0.059871	34.5917	100	13.8308	0.291931
				13.8489	-0.032101	13.8395	-0.033478			17.3018	-0.05864	34.6133	100	13.8395	0.291922
				13.8575	-0.032519	13.8481	-0.032101			17.3126	-0.059343	34.635	100	13.8481	0.291929
				13.8662	-0.033837	13.8568	-0.032519			17.3234	-0.059926	34.6566	100	13.8568	0.291901
				13.8749	-0.035816	13.8655	-0.033837			17.3343	-0.059267	34.6783	100	13.8655	0.29188
				13.8835	-0.037001	13.8741	-0.035816			17.3451	-0.060229	34.6999	100	13.8741	0.291889
				13.8922	-0.037683	13.8828	-0.037001			17.3559	-0.061983	34.7216	100	13.8828	0.291907
				13.9008	-0.037782	13.8914	-0.037683			17.3667	-0.061989	34.7432	100	13.8914	0.291924
				13.9095	-0.037712	13.9001	-0.037782			17.3776	-0.061652	34.7649	100	13.9001	0.291935
				13.9182	-0.038619	13.9088	-0.037712			17.3884	-0.06106	34.7865	100	13.9088	0.291904
				13.9268	-0.040631	13.9174	-0.038619			17.3992	-0.059957	34.8082	100	13.9174	0.291884
				13.9355	-0.042151	13.9261	-0.040631			17.41	-0.06054	34.8299	100	13.9261	0.29183
				13.9442	-0.043887	13.9347	-0.042151			17.4209	-0.060629	34.8515	100	13.9347	0.291839
				13.9528	-0.045819	13.9434	-0.043887			17.4317	-0.059875	34.8732	100	13.9434	0.291809
				13.9615	-0.046305	13.9521	-0.045819			17.4425	-0.059776	34.8948	100	13.9521	0.29177
				13.9701	-0.045925	13.9607	-0.046305			17.4533	-0.058658	34.9165	100	13.9607	0.291801
				13.9788	-0.04464	13.9694	-0.045925			17.4642	-0.057036	34.9381	100	13.9694	0.291866
				13.9875	-0.042792	13.978	-0.04464			17.475	-0.056903	34.9598	100	13.978	0.291946
				13.9961	-0.040081	13.9867	-0.042792			17.4858	-0.056226	34.9814	100	13.9867	0.291966
				14.0048	-0.037511	13.9954	-0.040081			17.4967	-0.053977	35.0031	100	13.9954	0.292017
				14.0134	-0.034298	14.004	-0.037511			17.5075	-0.050607	35.0247	100	14.004	0.29204
				14.0221	-0.030432	14.0127	-0.034298			17.5183	-0.04711	35.0464	100	14.0127	0.292053
				14.0308	-0.027549	14.0214	-0.030432			17.5291	-0.045994	35.068	100	14.0214	0.292004
				14.0394	-0.02746	14.03	-0.026848			17.54	-0.046765	35.0897	100	14.03	0.291974
				14.0481	-0.027371	14.0387	-0.024623			17.5508	-0.046984	35.1113	100	14.0387	0.292013
				14.0567	-0.027282	14.0473	-0.023126			17.5616	-0.046654	35.133	100	14.0473	0.292038
				14.0654	-0.027193	14.056	-0.022329			17.5724	-0.046686	35.1546	100	14.056	0.292046
				14.0741	-0.027104	14.0647	-0.021556			17.5833	-0.047155	35.1763	100	14.0647	0.292034
				14.0827	-0.027015	14.0733	-0.021171			17.5941	-0.04844	35.1979	100	14.0733	0.291976
				14.0914	-0.026926	14.082	-0.02165			17.6049	-0.049723	35.2196	100	14.082	0.291946
				14.1	-0.026837	14.0906	-0.021886			17.6157	-0.051264	35.2413	100	14.0906	0.291873
				14.1087	-0.026748	14.0993	-0.021163			17.6266	-0.053026	35.2629	100	14.0993	0.291878
				14.1174	-0.026659	14.108	-0.020637			17.6374	-0.054058	35.2846	100	14.108	0.291939
				14.126	-0.026575	14.1166	-0.022148			17.6482	-0.054889	35.3062	100	14.1166	0.291952
				14.1347	-0.027628	14.1253	-0.025213			17.659	-0.055719	35.3279	100	14.1253	0.291929
				14.1434	-0.028056	14.1339	-0.027628			17.6699	-0.056217	35.3495	100	14.1339	0.291933
				14.152	-0.027572	14.1426	-0.028056			17.6807	-0.055485	35.3712	100	14.1426	0.291948
				14.1607	-0.02624	14.1513	-0.027572			17.6915	-0.052434	35.3928	100	14.1513	0.291946
				14.1693	-0.026157	14.1599	-0.026003			17.7024	-0.049658	35.4145	100	14.1599	0.291911
				14.178	-0.026073	14.1686	-0.023879			17.7132	-0.048884	35.4361	100	14.1686	0.291887
				14.1867	-0.025989	14.1772	-0.023223			17.724	-0.049727	35.4578	100	14.1772	0.291825
				14.1953	-0.025905	14.1859	-0.022755			17.7348	-0.051107	35.4794	100	14.1859	0.291794
				14.204	-0.025822	14.1946	-0.021988			17.7457	-0.051966	35.5011	100	14.1946	0.291869
				14.2126	-0.025783	14.2032	-0.02226			17.7565	-0.052207	35.5227	100	14.2032	0.291904
				14.2213	-0.025743	14.2119	-0.023217			17.7673	-0.05343	35.5444	100	14.2119	0.291925
				14.23	-0.025704	14.2206	-0.023656			17.7781	-0.055478	35.566	100	14.2206	0.291962
				14.2386	-0.025665	14.2292	-0.022916			17.789	-0.057106	35.5877	100	14.2292	0.291987
				14.2473	-0.025625	14.2379	-0.022036			17.7998	-0.05987	35.6094	100	14.2379	0.292004
				14.2559	-0.025586	14.2465	-0.02269			17.8106	-0.061046	35.631	100	14.2465	0.292016
				14.2646	-0.025547	14.2552	-0.023603			17.8214	-0.060379	35.6527	100	14.2552	0.292024
				14.2733	-0.026524	14.2639	-0.024919			17.8323	-0.059179	35.6743	100	14.2639	0.292056
				14.2819	-0.027232	14.2725	-0.026524			17.8431	-0.057066	35.696	100	14.2725	0.292059
				14.2906	-0.026334	14.2812	-0.027232			17.8539	-0.054598	35.7176	100	14.2812	0.292026
				14.2993	-0.02661	14.2898	-0.026334			17.8647	-0.052492	35.7393	100	14.2898	0.291984
				14.3079	-0.028227	14.2985	-0.02661			17.8756	-0.049561	35.7609	100	14.2985	0.291928
				14.3166	-0.029171	14.3072	-0.028227			17.8864	-0.045667	35.7826	100	14.3072	0.291885
				14.3252	-0.028631	14.3158	-0.029171			17.8972	-0.042896	35.8042	100	14.3158	0.291863
				14.3339	-0.027702	14.3245	-0.028631			17.9081	-0.04217	35.8259	100	14.3245	0.291823
				14.3426	-0.02709	14.3331	-0.027702			17.9189	-0.043471	35.8475	100	14.3331	0.291787
				14.3512	-0.026551	14.3418	-0.02709			17.9297	-0.044514	35.8692	100	14.3418	0.291791
				14.3599	-0.026039	14.3505	-0.026551			17.9405	-0.044402	35.8908	100	14.3505	0.291841
				14.3685	-0.025894	14.3591	-0.026039			17.9514	-0.044414	35.9125	100	14.3591	0.291877
				14.3772	-0.024925	14.3678	-0.025894			17.9622	-0.045272	35.9341	100	14.3678	0.291895
				14.3859	-0.024595	14.3765	-0.024925			17.973	-0.046841	35.9558	100	14.3765	0.291861
				14.3945	-0.024523	14.3851	-0.022612			17.9838	-0.048533	35.9774	100	14.3851	0.29181
				14.4032	-0.024452	14.3938	-0.020203			17.9947	-0.050616	35.9991	100	14.3938	0.291759
				14.4118	-0.02438	14.4024	-0.018171			18.0055	-0.053853	36.0208	100	14.4024	0.29176
				14.4205	-0.024309	14.4111	-0.014868			18.0163	-0.057527	36.0424	100	14.4111	0.291771
				14.4292	-0.024237	14.4198	-0.011861			18.0271	-0.059093	36.0641	100	14.4198	0.291793
				14.4378	-0.024165	14.4284	-0.011292			18.038	-0.058595	36.0857	100	14.4284	0.29179
				14.4465	-0.024094	14.4371	-0.010884			18.0488	-0.057943	36.1074	100	14.4371	0.291743
				14.4551	-0.024022	14.4457	-0.009262			18.0596	-0.05753	36.129	100	14.4457	0.291712
				14.4638	-0.023951	14.4544	-0.007133			18.0704	-0.059442	36.1507	100	14.4544	0.291742
				14.4725	-0.023883	14.4631	-0.004416			18.0813	-0.062557	36.1723	100	14.4631	0.291747
				14.4811	-0.023816	14.4717	-0.001511			18.0921	-0.063232	36.194	100	14.4717	0.291766
				14.4898	-0.023749	14.4804	0.001565			18.1029	-0.062445	36.2156	100	14.4804	0.291766
				14.4985	-0.023682	14.489	0.002664			18.1137	-0.061901	36.2373	100	14.489	0.29174
				14.5071	-0.023615	14.4977	0.002369			18.1246	-0.060288	36.2589	100	14.4977	0.291761
				14.5158	-0.023547	14.5064	0.001567			18.1354	-0.059393	36.2806	100	14.5064	0.291794
				14.5244	-0.02348	14.515	0.000978			18.1462	-0.061133	36.3022	100	14.515	0.291813
				14.5331	-0.023413	14.5237	-0.000519			18.1571	-0.06414	36.3239	100	14.5237	0.291819
				14.5418	-0.023346	14.5323	-0.001628			18.1679	-0.066023	36.3455	100	14.5323	0.291841
				14.5504	-0.023278	14.541	-0.001162			18.1787	-0.063684	36.3672	100	14.541	0.291889
				14.5591	-0.023215	14.5497	-0.000905			18.1895	-0.058689	36.3889	100	14.5497	0.291974
				14.5677	-0.023152	14.5583	-0.000938			18.2004	-0.05554	36.4105	100	14.5583	0.292049
				14.5764	-0.023089	14.567	-0.001254			18.2112	-0.053999	36.4322	100	14.567	0.292073
				14.5851	-0.023026	14.5757	-0.001911			18.222	-0.051673	36.4538	100	14.5757	0.292105
				14.5937	-0.022963	14.5843	-0.003736			18.2328	-0.049262	36.4755	100	14.5843	0.292042
				14.6024	-0.0229	14.593	-0.006041			18.2437	-0.04752	36.4971	100	14.593	0.291915
				14.611	-0.022836	14.6016	-0.007437			18.2545	-0.046415	36.5188	100	14.6016	0.29191
				14.6197	-0.022773	14.6103	-0.006705			18.2653	-0.04482	36.5404	100	14.6103	0.291965
				14.6284	-0.02271	14.619	-0.005763			18.2761	-0.042881	36.5621	100	14.619	0.291908
				14.637	-0.022647	14.6276	-0.005074			18.287	-0.042092	36.5837	100	14.6276	0.291883
				14.6457	-0.022588	14.6363	-0.00384			18.2978	-0.042017	36.6054	100	14.6363	0.29191
				14.6544	-0.022528	14.6449	-0.00177			18.3086	-0.043033	36.627	100	14.6449	0.291919
				14.663	-0.022469	14.6536	-0.001013			18.3194	-0.045852	36.6487	100	14.6536	0.291951
				14.6717	-0.02241	14.6623	-0.001817			18.3303	-0.04799	36.6703	100	14.6623	0.291972
				14.6803	-0.022351	14.6709	-0.003513			18.3411	-0.047882	36.692	100	14.6709	0.291974
				14.689	-0.022291	14.6796	-0.005611			18.3519	-0.048223	36.7136	100	14.6796	0.291941
				14.6977	-0.022232	14.6882	-0.007665			18.3628	-0.049324	36.7353	100	14.6882	0.29188
				14.7063	-0.022173	14.6969	-0.009177			18.3736	-0.049953	36.7569	100	14.6969	0.291903
				14.715	-0.022114	14.7056	-0.009383			18.3844	-0.051141	36.7786	100	14.7056	0.291935
				14.7236	-0.022054	14.7142	-0.010343			18.3952	-0.054469	36.8003	100	14.7142	0.291966
				14.7323	-0.021999	14.7229	-0.010786			18.4061	-0.059045	36.8219	100	14.7229	0.291997
				14.741	-0.021943	14.7316	-0.009188			18.4169	-0.061943	36.8436	100	14.7316	0.292072
				14.7496	-0.021887	14.7402	-0.006494			18.4277	-0.062318	36.8652	100	14.7402	0.292076
				14.7583	-0.021832	14.7489	-0.003106			18.4385	-0.063288	36.8869	100	14.7489	0.292044
				14.7669	-0.021776	14.7575	-7.7e-05			18.4494	-0.065613	36.9085	100	14.7575	0.292047
				14.7756	-0.02172	14.7662	0.00193			18.4602	-0.065406	36.9302	100	14.7662	0.292072
				14.7843	-0.021665	14.7749	0.004688			18.471	-0.064127	36.9518	100	14.7749	0.292037
				14.7929	-0.021609	14.7835	0.008125			18.4818	-0.06549	36.9735	100	14.7835	0.292038
				14.8016	-0.021554	14.7922	0.012528			18.4927	-0.067818	36.9951	100	14.7922	0.292013
				14.8102	-0.021498	14.8008	0.017282			18.5035	-0.067837	37.0168	100	14.8008	0.291929
				14.8189	-0.021393	14.8095	0.021077			18.5143	-0.06513	37.0384	100	14.8095	0.291901
				14.8276	-0.021289	14.8182	0.023819			18.5251	-0.061856	37.0601	100	14.8182	0.291962
				14.8362	-0.021184	14.8268	0.027366			18.536	-0.060254	37.0817	100	14.8268	0.291961
				14.8449	-0.02108	14.8355	0.030205			18.5468	-0.059685	37.1034	100	14.8355	0.291931
				14.8536	-0.020975	14.8441	0.032801			18.5576	-0.061331	37.125	100	14.8441	0.291878
				14.8622	-0.020871	14.8528	0.034549			18.5685	-0.065616	37.1467	100	14.8528	0.291801
				14.8709	-0.020766	14.8615	0.035361			18.5793	-0.067405	37.1683	100	14.8615	0.291789
				14.8795	-0.020662	14.8701	0.035057			18.5901	-0.065197	37.19	100	14.8701	0.291804
				14.8882	-0.020557	14.8788	0.035275			18.6009	-0.060992	37.2117	100	14.8788	0.291846
				14.8969	-0.020453	14.8874	0.034566			18.6118	-0.057226	37.2333	100	14.8874	0.291845
				14.9055	-0.020407	14.8961	0.032527			18.6226	-0.055969	37.255	100	14.8961	0.29188
				14.9142	-0.020361	14.9048	0.030193			18.6334	-0.057343	37.2766	100	14.9048	0.291942
				14.9228	-0.020315	14.9134	0.028108			18.6442	-0.058971	37.2983	100	14.9134	0.291946
				14.9315	-0.020269	14.9221	0.026283			18.6551	-0.058716	37.3199	100	14.9221	0.291998
				14.9402	-0.020224	14.9308	0.02449			18.6659	-0.055268	37.3416	100	14.9308	0.292031
				14.9488	-0.020178	14.9394	0.021705			18.6767	-0.051663	37.3632	100	14.9394	0.292002
				14.9575	-0.020132	14.9481	0.019256			18.6875	-0.051257	37.3849	100	14.9481	0.291939
				14.9661	-0.020086	14.9567	0.016934			18.6984	-0.052843	37.4065	100	14.9567	0.291904
				14.9748	-0.02004	14.9654	0.014773			18.7092	-0.056128	37.4282	100	14.9654	0.291956
				14.9835	-0.019995	14.9741	0.013911			18.72	-0.058122	37.4498	100	14.9741	0.291938
				14.9921	-0.019909	14.9827	0.013996			18.7308	-0.058285	37.4715	100	14.9827	0.291942
				15.0008	-0.019823	14.9914	0.014409			18.7417	-0.05801	37.4931	100	14.9914	0.291942
				15.0094	-0.019736	15	0.015858			18.7525	-0.056612	37.5148	100	15	0.291957
				15.0181	-0.01965	15.0087	0.016967			18.7633	-0.055054	37.5364	100	15.0087	0.29197
				15.0268	-0.019564	15.0174	0.0176			18.7742	-0.054557	37.5581	100	15.0174	0.291941
				15.0354	-0.019478	15.026	0.01897			18.785	-0.053352	37.5797	100	15.026	0.291914
				15.0441	-0.019392	15.0347	0.021415			18.7958	-0.051488	37.6014	100	15.0347	0.291903
				15.0528	-0.019306	15.0433	0.023855			18.8066	-0.050152	37.6231	100	15.0433	0.29192
				15.0614	-0.01922	15.052	0.024932			18.8175	-0.049328	37.6447	100	15.052	0.291901
				15.0701	-0.019134	15.0607	0.025017			18.8283	-0.050465	37.6664	100	15.0607	0.291896
				15.0787	-0.019059	15.0693	0.024977			18.8391	-0.05159	37.688	100	15.0693	0.291877
				15.0874	-0.018984	15.078	0.024636			18.8499	-0.05089	37.7097	100	15.078	0.291898
				15.0961	-0.018908	15.0867	0.023746			18.8608	-0.050458	37.7313	100	15.0867	0.291902
				15.1047	-0.018833	15.0953	0.02224			18.8716	-0.051449	37.753	100	15.0953	0.291897
				15.1134	-0.018757	15.104	0.020693			18.8824	-0.051824	37.7746	100	15.104	0.29188
				15.122	-0.018682	15.1126	0.019536			18.8932	-0.051697	37.7963	100	15.1126	0.291891
				15.1307	-0.018607	15.1213	0.019142			18.9041	-0.051902	37.8179	100	15.1213	0.291948
				15.1394	-0.018531	15.13	0.018651			18.9149	-0.051723	37.8396	100	15.13	0.292005
				15.148	-0.018456	15.1386	0.016107			18.9257	-0.051551	37.8612	100	15.1386	0.292014
				15.1567	-0.01838	15.1473	0.013028			18.9365	-0.05158	37.8829	100	15.1473	0.292045
				15.1653	-0.018314	15.1559	0.011375			18.9474	-0.053054	37.9045	100	15.1559	0.292057
				15.174	-0.018248	15.1646	0.010669			18.9582	-0.055806	37.9262	100	15.1646	0.292187
				15.1827	-0.018182	15.1733	0.008631			18.969	-0.057958	37.9478	100	15.1733	0.292282
				15.1913	-0.018116	15.1819	0.005988			18.9799	-0.059004	37.9695	100	15.1819	0.29236
				15.2	-0.01805	15.1906	0.003646			18.9907	-0.06049	37.9912	100	15.1906	0.292401
				15.2087	-0.017984	15.1992	0.002606			19.0015	-0.062108	38.0128	100	15.1992	0.29242
				15.2173	-0.017918	15.2079	0.00205			19.0123	-0.062657	38.0345	100	15.2079	0.292475
				15.226	-0.017852	15.2166	0.00119			19.0232	-0.062787	38.0561	100	15.2166	0.29253
				15.2346	-0.017786	15.2252	0.000159			19.034	-0.062463	38.0778	100	15.2252	0.292498
				15.2433	-0.01772	15.2339	-0.000841			19.0448	-0.063395	38.0994	100	15.2339	0.292521
				15.252	-0.017662	15.2425	-0.001427			19.0556	-0.064794	38.1211	100	15.2425	0.292546
				15.2606	-0.017604	15.2512	-0.001463			19.0665	-0.064498	38.1427	100	15.2512	0.292533
				15.2693	-0.017546	15.2599	-0.001841			19.0773	-0.063278	38.1644	100	15.2599	0.29254
				15.2779	-0.017488	15.2685	-0.002739			19.0881	-0.062053	38.186	100	15.2685	0.292495
				15.2866	-0.01743	15.2772	-0.003651			19.0989	-0.061165	38.2077	100	15.2772	0.29245
				15.2953	-0.017372	15.2859	-0.003789			19.1098	-0.060718	38.2293	100	15.2859	0.292391
				15.3039	-0.017314	15.2945	-0.003634			19.1206	-0.0609	38.251	100	15.2945	0.292388
				15.3126	-0.017256	15.3032	-0.003897			19.1314	-0.061601	38.2726	100	15.3032	0.292469
				15.3212	-0.017199	15.3118	-0.004472			19.1422	-0.062208	38.2943	100	15.3118	0.292501
				15.3299	-0.017141	15.3205	-0.00494			19.1531	-0.060788	38.3159	100	15.3205	0.292473
				15.3386	-0.01709	15.3292	-0.004999			19.1639	-0.058434	38.3376	100	15.3292	0.292422
				15.3472	-0.017039	15.3378	-0.003994			19.1747	-0.057738	38.3592	100	15.3378	0.292412
				15.3559	-0.016989	15.3465	-0.002614			19.1856	-0.055727	38.3809	100	15.3465	0.292444
				15.3645	-0.016938	15.3551	-0.00245			19.1964	-0.05209	38.4026	100	15.3551	0.29248
				15.3732	-0.016887	15.3638	-0.003636			19.2072	-0.051085	38.4242	100	15.3638	0.292521
				15.3819	-0.016836	15.3725	-0.005254			19.218	-0.052159	38.4459	100	15.3725	0.292551
				15.3905	-0.016786	15.3811	-0.006464			19.2289	-0.052511	38.4675	100	15.3811	0.292561
				15.3992	-0.016735	15.3898	-0.007094			19.2397	-0.051914	38.4892	100	15.3898	0.292531
				15.4079	-0.016684	15.3984	-0.006894			19.2505	-0.051949	38.5108	100	15.3984	0.292499
				15.4165	-0.016634	15.4071	-0.006498			19.2613	-0.052753	38.5325	100	15.4071	0.292477
				15.4252	-0.016545	15.4158	-0.006786			19.2722	-0.053788	38.5541	100	15.4158	0.292459
				15.4338	-0.016456	15.4244	-0.007208			19.283	-0.054559	38.5758	100	15.4244	0.292441
				15.4425	-0.016367	15.4331	-0.008484			19.2938	-0.057125	38.5974	100	15.4331	0.292424
				15.4512	-0.016278	15.4418	-0.011879			19.3046	-0.061174	38.6191	100	15.4418	0.29242
				15.4598	-0.018149	15.4504	-0.016042			19.3155	-0.062314	38.6407	100	15.4504	0.292485
				15.4685	-0.018606	15.4591	-0.018149			19.3263	-0.06125	38.6624	100	15.4591	0.292506
				15.4771	-0.019361	15.4677	-0.018606			19.3371	-0.060627	38.684	100	15.4677	0.292471
				15.4858	-0.020378	15.4764	-0.019361			19.3479	-0.061656	38.7057	100	15.4764	0.292424
				15.4945	-0.021236	15.4851	-0.020378			19.3588	-0.06306	38.7273	100	15.4851	0.292474
				15.5031	-0.022396	15.4937	-0.021236			19.3696	-0.062883	38.749	100	15.4937	0.292462
				15.5118	-0.023973	15.5024	-0.022396			19.3804	-0.061484	38.7707	100	15.5024	0.292455
				15.5204	-0.024746	15.511	-0.023973			19.3912	-0.059195	38.7923	100	15.511	0.292438
				15.5291	-0.02463	15.5197	-0.024746			19.4021	-0.057231	38.814	100	15.5197	0.292438
				15.5378	-0.025174	15.5284	-0.02463			19.4129	-0.057433	38.8356	100	15.5284	0.292458
				15.5464	-0.024739	15.537	-0.025174			19.4237	-0.059053	38.8573	100	15.537	0.292507
				15.5551	-0.023319	15.5457	-0.024739			19.4346	-0.06089	38.8789	100	15.5457	0.292508
				15.5638	-0.021307	15.5543	-0.023319			19.4454	-0.062239	38.9006	100	15.5543	0.292436
				15.5724	-0.019789	15.563	-0.021307			19.4562	-0.061142	38.9222	100	15.563	0.292392
				15.5811	-0.019098	15.5717	-0.019789			19.467	-0.059358	38.9439	100	15.5717	0.292411
				15.5897	-0.018182	15.5803	-0.019098			19.4779	-0.060234	38.9655	100	15.5803	0.292481
				15.5984	-0.017363	15.589	-0.018182			19.4887	-0.061201	38.9872	100	15.589	0.292537
				15.6071	-0.017309	15.5976	-0.017363			19.4995	-0.061223	39.0088	100	15.5976	0.292487
				15.6157	-0.017469	15.6063	-0.017309			19.5103	-0.06108	39.0305	100	15.6063	0.292457
				15.6244	-0.017513	15.615	-0.017469			19.5212	-0.059673	39.0521	100	15.615	0.292435
				15.633	-0.017834	15.6236	-0.017513			19.532	-0.057249	39.0738	100	15.6236	0.292417
				15.6417	-0.018586	15.6323	-0.017834			19.5428	-0.05464	39.0954	100	15.6323	0.292352
				15.6504	-0.018416	15.641	-0.018586			19.5536	-0.053494	39.1171	100	15.641	0.292285
				15.659	-0.017812	15.6496	-0.018416			19.5645	-0.054326	39.1387	100	15.6496	0.292288
				15.6677	-0.018636	15.6583	-0.017812			19.5753	-0.056036	39.1604	100	15.6583	0.292293
				15.6763	-0.020302	15.6669	-0.018636			19.5861	-0.055967	39.1821	100	15.6669	0.292296
				15.685	-0.020118	15.6756	-0.020302			19.5969	-0.054127	39.2037	100	15.6756	0.292284
				15.6937	-0.018522	15.6843	-0.020118			19.6078	-0.054326	39.2254	100	15.6843	0.292361
				15.7023	-0.01718	15.6929	-0.018522			19.6186	-0.058016	39.247	100	15.6929	0.292428
				15.711	-0.015598	15.7016	-0.01718			19.6294	-0.06188	39.2687	100	15.7016	0.292453
				15.7196	-0.014011	15.7102	-0.015598			19.6403	-0.064407	39.2903	100	15.7102	0.29246
				15.7283	-0.013948	15.7189	-0.012937			19.6511	-0.068017	39.312	100	15.7189	0.292471
				15.737	-0.013885	15.7276	-0.009232			19.6619	-0.072431	39.3336	100	15.7276	0.292469
				15.7456	-0.013823	15.7362	-0.005508			19.6727	-0.075444	39.3553	100	15.7362	0.292406
				15.7543	-0.01376	15.7449	-0.002493			19.6836	-0.07616	39.3769	100	15.7449	0.292376
				15.763	-0.013697	15.7535	0.000646			19.6944	-0.076262	39.3986	100	15.7535	0.292354
				15.7716	-0.013634	15.7622	0.003796			19.7052	-0.07849	39.4202	100	15.7622	0.292334
				15.7803	-0.013571	15.7709	0.006832			19.716	-0.07949	39.4419	100	15.7709	0.29236
				15.7889	-0.013509	15.7795	0.009629			19.7269	-0.076728	39.4635	100	15.7795	0.292404
				15.7976	-0.013446	15.7882	0.010801			19.7377	-0.074031	39.4852	100	15.7882	0.292396
				15.8063	-0.013383	15.7968	0.010614			19.7485	-0.07347	39.5068	100	15.7968	0.292409
				15.8149	-0.01332	15.8055	0.010129			19.7593	-0.072934	39.5285	100	15.8055	0.292469
				15.8236	-0.013257	15.8142	0.010051			19.7702	-0.071421	39.5502	100	15.8142	0.292452
				15.8322	-0.013194	15.8228	0.009146			19.781	-0.070996	39.5718	100	15.8228	0.292447
				15.8409	-0.013132	15.8315	0.005595			19.7918	-0.070473	39.5935	100	15.8315	0.292481
				15.8496	-0.013069	15.8402	0.001567			19.8026	-0.068746	39.6151	100	15.8402	0.292502
				15.8582	-0.012967	15.8488	-0.000724			19.8135	-0.066569	39.6368	100	15.8488	0.292488
				15.8669	-0.012865	15.8575	-0.002031			19.8243	-0.065281	39.6584	100	15.8575	0.292511
				15.8755	-0.012763	15.8661	-0.003634			19.8351	-0.064609	39.6801	100	15.8661	0.292501
				15.8842	-0.012662	15.8748	-0.005295			19.846	-0.06347	39.7017	100	15.8748	0.292506
				15.8929	-0.01256	15.8835	-0.006862			19.8568	-0.062629	39.7234	100	15.8835	0.292495
				15.9015	-0.012458	15.8921	-0.007912			19.8676	-0.061506	39.745	100	15.8921	0.292445
				15.9102	-0.012356	15.9008	-0.00872			19.8784	-0.058718	39.7667	100	15.9008	0.29244
				15.9189	-0.012254	15.9094	-0.009424			19.8893	-0.054881	39.7883	100	15.9094	0.292466
				15.9275	-0.012153	15.9181	-0.010031			19.9001	-0.053343	39.81	100	15.9181	0.292494
				15.9362	-0.012051	15.9268	-0.011002			19.9109	-0.054874	39.8316	100	15.9268	0.292478
				15.9448	-0.012	15.9354	-0.011067			19.9217	-0.058394	39.8533	100	15.9354	0.292453
				15.9535	-0.01195	15.9441	-0.009228			19.9326	-0.062227	39.8749	100	15.9441	0.292427
				15.9622	-0.011899	15.9527	-0.007281			19.9434	-0.06505	39.8966	100	15.9527	0.292428
				15.9708	-0.011849	15.9614	-0.006198			19.9542	-0.067627	39.9182	100	15.9614	0.292432
				15.9795	-0.011798	15.9701	-0.005993			19.965	-0.069714	39.9399	100	15.9701	0.292448
				15.9881	-0.011747	15.9787	-0.005828			19.9759	-0.070881	39.9616	100	15.9787	0.292452
				15.9968	-0.011697	15.9874	-0.004736			19.9867	-0.072411	39.9832	100	15.9874	0.292466
				16.0055	-0.011646	15.9961	-0.00331			19.9975	-0.073902	40.0049	100	15.9961	0.292462
				16.0141	-0.011596	16.0047	-0.002219			20.0083	-0.07386	40.0265	100	16.0047	0.292444
				16.0228	-0.011545	16.0134	-0.0014			20.0192	-0.071927	40.0482	100	16.0134	0.292383
				16.0314	-0.011444	16.022	-0.000883			20.03	-0.068489	40.0698	100	16.022	0.292343
				16.0401	-0.011343	16.0307	-0.000532			20.0408	-0.066065	40.0915	100	16.0307	0.292364
				16.0488	-0.011242	16.0394	0.000118			20.0517	-0.065329	40.1131	100	16.0394	0.292393
				16.0574	-0.011141	16.048	0.002374			20.0625	-0.064372	40.1348	100	16.048	0.292409
				16.0661	-0.011041	16.0567	0.003462			20.0733	-0.062716	40.1564	100	16.0567	0.292414
				16.0747	-0.01094	16.0653	0.002534			20.0841	-0.061238	40.1781	100	16.0653	0.292395
				16.0834	-0.010839	16.074	0.001452			20.095	-0.05946	40.1997	100	16.074	0.292371
				16.0921	-0.010738	16.0827	0.000812			20.1058	-0.056755	40.2214	100	16.0827	0.292333
				16.1007	-0.010637	16.0913	-2.9e-05			20.1166	-0.056143	40.243	100	16.0913	0.292303
				16.1094	-0.010536	16.1	-0.001436			20.1274	-0.059684	40.2647	100	16.1	0.292278
				16.1181	-0.010486	16.1086	-0.001985			20.1383	-0.063313	40.2863	100	16.1086	0.292264
				16.1267	-0.010436	16.1173	-0.001568			20.1491	-0.06411	40.308	100	16.1173	0.292243
				16.1354	-0.010386	16.126	-0.002026			20.1599	-0.063275	40.3297	100	16.126	0.292225
				16.144	-0.010336	16.1346	-0.003304			20.1707	-0.062387	40.3513	100	16.1346	0.292268
				16.1527	-0.010285	16.1433	-0.004295			20.1816	-0.060886	40.373	100	16.1433	0.292254
				16.1614	-0.010235	16.1519	-0.00486			20.1924	-0.058995	40.3946	100	16.1519	0.292195
				16.17	-0.010185	16.1606	-0.006195			20.2032	-0.05978	40.4163	100	16.1606	0.292179
				16.1787	-0.010135	16.1693	-0.007496			20.214	-0.0629	40.4379	100	16.1693	0.292179
				16.1873	-0.010085	16.1779	-0.00695			20.2249	-0.062816	40.4596	100	16.1779	0.292128
				16.196	-0.010035	16.1866	-0.005667			20.2357	-0.058868	40.4812	100	16.1866	0.292098
				16.2047	-0.009985	16.1953	-0.004547			20.2465	-0.05629	40.5029	100	16.1953	0.292101
				16.2133	-0.009935	16.2039	-0.00348			20.2573	-0.055403	40.5245	100	16.2039	0.292147
				16.222	-0.009885	16.2126	-0.002662			20.2682	-0.054353	40.5462	100	16.2126	0.292165
				16.2306	-0.009835	16.2212	-0.002568			20.279	-0.053842	40.5678	100	16.2212	0.292137
				16.2393	-0.009785	16.2299	-0.002105			20.2898	-0.05503	40.5895	100	16.2299	0.292118
				16.248	-0.009735	16.2386	0.000652			20.3007	-0.056119	40.6111	100	16.2386	0.292098
				16.2566	-0.009685	16.2472	0.004734			20.3115	-0.054317	40.6328	100	16.2472	0.292083
				16.2653	-0.009635	16.2559	0.008296			20.3223	-0.051862	40.6544	100	16.2559	0.29211
				16.274	-0.009585	16.2645	0.011125			20.3331	-0.051397	40.6761	100	16.2645	0.292134
				16.2826	-0.009535	16.2732	0.013519			20.344	-0.052274	40.6977	100	16.2732	0.292164
				16.2913	-0.009435	16.2819	0.015624			20.3548	-0.052689	40.7194	100	16.2819	0.292145
				16.2999	-0.009336	16.2905	0.017937			20.3656	-0.052348	40.7411	100	16.2905	0.292159
				16.3086	-0.009236	16.2992	0.020543			20.3764	-0.052606	40.7627	100	16.2992	0.292161
				16.3173	-0.009136	16.3078	0.023432			20.3873	-0.053066	40.7844	100	16.3078	0.292162
				16.3259	-0.009036	16.3165	0.026551			20.3981	-0.053311	40.806	100	16.3165	0.292124
				16.3346	-0.008937	16.3252	0.029608			20.4089	-0.055488	40.8277	100	16.3252	0.292115
				16.3432	-0.008837	16.3338	0.031956			20.4197	-0.058555	40.8493	100	16.3338	0.292135
				16.3519	-0.008737	16.3425	0.03355			20.4306	-0.059259	40.871	100	16.3425	0.292174
				16.3606	-0.008638	16.3512	0.0336			20.4414	-0.059025	40.8926	100	16.3512	0.292177
				16.3692	-0.008538	16.3598	0.031903			20.4522	-0.058999	40.9143	100	16.3598	0.292149
				16.3779	-0.008488	16.3685	0.03031			20.463	-0.059094	40.9359	100	16.3685	0.292142
				16.3865	-0.008439	16.3771	0.029941			20.4739	-0.060304	40.9576	100	16.3771	0.292137
				16.3952	-0.008389	16.3858	0.030179			20.4847	-0.060885	40.9792	100	16.3858	0.292146
				16.4039	-0.00834	16.3945	0.031037			20.4955	-0.059971	41.0009	100	16.3945	0.29214
				16.4125	-0.00829	16.4031	0.031933			20.5064	-0.05962	41.0225	100	16.4031	0.292141
				16.4212	-0.008241	16.4118	0.032759			20.5172	-0.058997	41.0442	100	16.4118	0.292146
				16.4298	-0.008191	16.4204	0.033161			20.528	-0.058306	41.0658	100	16.4204	0.29218
				16.4385	-0.008142	16.4291	0.033242			20.5388	-0.059763	41.0875	100	16.4291	0.292172
				16.4472	-0.008092	16.4378	0.033478			20.5497	-0.062701	41.1091	100	16.4378	0.292174
				16.4558	-0.008043	16.4464	0.033941			20.5605	-0.064878	41.1308	100	16.4464	0.292208
				16.4645	-0.007944	16.4551	0.034267			20.5713	-0.065215	41.1525	100	16.4551	0.292275
				16.4732	-0.007845	16.4637	0.035716			20.5821	-0.064903	41.1741	100	16.4637	0.29228
				16.4818	-0.007746	16.4724	0.037301			20.593	-0.066384	41.1958	100	16.4724	0.292253
				16.4905	-0.007647	16.4811	0.037094			20.6038	-0.06836	41.2174	100	16.4811	0.292215
				16.4991	-0.007549	16.4897	0.035797			20.6146	-0.067636	41.2391	100	16.4897	0.292201
				16.5078	-0.00745	16.4984	0.033571			20.6254	-0.065466	41.2607	100	16.4984	0.292154
				16.5165	-0.007351	16.507	0.030685			20.6363	-0.063726	41.2824	100	16.507	0.292126
				16.5251	-0.007252	16.5157	0.02866			20.6471	-0.063849	41.304	100	16.5157	0.292115
				16.5338	-0.007153	16.5244	0.027108			20.6579	-0.064672	41.3257	100	16.5244	0.292129
				16.5424	-0.007054	16.533	0.024582			20.6687	-0.063002	41.3473	100	16.533	0.29217
				16.5511	-0.007005	16.5417	0.021291			20.6796	-0.0604	41.369	100	16.5417	0.292217
				16.5598	-0.006956	16.5504	0.018032			20.6904	-0.057901	41.3906	100	16.5504	0.292264
				16.5684	-0.006907	16.559	0.015539			20.7012	-0.054915	41.4123	100	16.559	0.292263
				16.5771	-0.006858	16.5677	0.01371			20.7121	-0.053842	41.4339	100	16.5677	0.292185
				16.5857	-0.006809	16.5763	0.013869			20.7229	-0.05496	41.4556	100	16.5763	0.292191
				16.5944	-0.00676	16.585	0.015511			20.7337	-0.055999	41.4772	100	16.585	0.292228
				16.6031	-0.006711	16.5937	0.016155			20.7445	-0.05674	41.4989	100	16.5937	0.292215
				16.6117	-0.006662	16.6023	0.0158			20.7554	-0.055941	41.5206	100	16.6023	0.292253
				16.6204	-0.006613	16.611	0.015281			20.7662	-0.05374	41.5422	100	16.611	0.292308
				16.6291	-0.006564	16.6196	0.01409			20.777	-0.053999	41.5639	100	16.6196	0.292288
				16.6377	-0.006515	16.6283	0.012062			20.7878	-0.05718	41.5855	100	16.6283	0.292242
				16.6464	-0.006466	16.637	0.011614			20.7987	-0.06144	41.6072	100	16.637	0.292227
				16.655	-0.006417	16.6456	0.013332			20.8095	-0.06351	41.6288	100	16.6456	0.292193
				16.6637	-0.006368	16.6543	0.014778			20.8203	-0.062151	41.6505	100	16.6543	0.29219
				16.6724	-0.006319	16.6629	0.014826			20.8311	-0.060891	41.6721	100	16.6629	0.292219
				16.681	-0.00627	16.6716	0.014393			20.842	-0.060958	41.6938	100	16.6716	0.292231
				16.6897	-0.006221	16.6803	0.013313			20.8528	-0.060565	41.7154	100	16.6803	0.292231
				16.6983	-0.006172	16.6889	0.011049			20.8636	-0.059489	41.7371	100	16.6889	0.292209
				16.707	-0.006123	16.6976	0.009426			20.8744	-0.058467	41.7587	100	16.6976	0.292201
				16.7157	-0.006074	16.7063	0.01022			20.8853	-0.057414	41.7804	100	16.7063	0.292236
				16.7243	-0.005977	16.7149	0.012351			20.8961	-0.055459	41.802	100	16.7149	0.292279
				16.733	-0.005879	16.7236	0.015043			20.9069	-0.052745	41.8237	100	16.7236	0.292317
				16.7416	-0.005781	16.7322	0.018019			20.9178	-0.052305	41.8453	100	16.7322	0.292369
				16.7503	-0.005684	16.7409	0.020447			20.9286	-0.054221	41.867	100	16.7409	0.292404
				16.759	-0.005586	16.7496	0.021631			20.9394	-0.055367	41.8886	100	16.7496	0.292386
				16.7676	-0.005488	16.7582	0.022553			20.9502	-0.054269	41.9103	100	16.7582	0.292408
				16.7763	-0.005391	16.7669	0.024877			20.9611	-0.052219	41.932	100	16.7669	0.292445
				16.7849	-0.005293	16.7755	0.027174			20.9719	-0.052629	41.9536	100	16.7755	0.292444
				16.7936	-0.005195	16.7842	0.028385			20.9827	-0.054847	41.9753	100	16.7842	0.292419
				16.8023	-0.005098	16.7929	0.029056			20.9935	-0.056633	41.9969	100	16.7929	0.292426
				16.8109	-0.005049	16.8015	0.028941			21.0044	-0.05821	42.0186	100	16.8015	0.292424
				16.8196	-0.005001	16.8102	0.027982			21.0152	-0.059756	42.0402	100	16.8102	0.292417
				16.8283	-0.004952	16.8188	0.026272			21.026	-0.060913	42.0619	100	16.8188	0.292435
				16.8369	-0.004904	16.8275	0.023747			21.0368	-0.061439	42.0835	100	16.8275	0.292424
				16.8456	-0.004855	16.8362	0.02184			21.0477	-0.060662	42.1052	100	16.8362	0.292388
				16.8542	-0.004807	16.8448	0.020845			21.0585	-0.059057	42.1268	100	16.8448	0.292395
				16.8629	-0.004758	16.8535	0.019782			21.0693	-0.058871	42.1485	100	16.8535	0.292432
				16.8716	-0.00471	16.8621	0.01788			21.0801	-0.058321	42.1701	100	16.8621	0.292421
				16.8802	-0.004661	16.8708	0.015562			21.091	-0.055541	42.1918	100	16.8708	0.292404
				16.8889	-0.004613	16.8795	0.012151			21.1018	-0.052051	42.2134	100	16.8795	0.292381
				16.8975	-0.004516	16.8881	0.009138			21.1126	-0.049795	42.2351	100	16.8881	0.292332
				16.9062	-0.004419	16.8968	0.007646			21.1234	-0.048747	42.2567	100	16.8968	0.292318
				16.9149	-0.004323	16.9055	0.007607			21.1343	-0.04785	42.2784	100	16.9055	0.292262
				16.9235	-0.004226	16.9141	0.00786			21.1451	-0.047308	42.3	100	16.9141	0.2922
				16.9322	-0.004129	16.9228	0.00717			21.1559	-0.048016	42.3217	100	16.9228	0.292173
				16.9408	-0.004032	16.9314	0.006268			21.1668	-0.051106	42.3434	100	16.9314	0.292184
				16.9495	-0.003936	16.9401	0.00524			21.1776	-0.055484	42.365	100	16.9401	0.292219
				16.9582	-0.003839	16.9488	0.002798			21.1884	-0.059026	42.3867	100	16.9488	0.292229
				16.9668	-0.003742	16.9574	0.001313			21.1992	-0.062625	42.4083	100	16.9574	0.292246
				16.9755	-0.003645	16.9661	0.002753			21.2101	-0.06646	42.43	100	16.9661	0.292258
				16.9841	-0.003597	16.9747	0.005276			21.2209	-0.068013	42.4516	100	16.9747	0.292292
				16.9928	-0.003549	16.9834	0.007556			21.2317	-0.067817	42.4733	100	16.9834	0.292256
				17.0015	-0.003501	16.9921	0.010396			21.2425	-0.067825	42.4949	100	16.9921	0.292211
				17.0101	-0.003453	17.0007	0.012324			21.2534	-0.068923	42.5166	100	17.0007	0.292189
				17.0188	-0.003405	17.0094	0.011996			21.2642	-0.071068	42.5382	100	17.0094	0.292181
				17.0275	-0.003357	17.018	0.010747			21.275	-0.072826	42.5599	100	17.018	0.29218
				17.0361	-0.003309	17.0267	0.010464			21.2858	-0.072964	42.5815	100	17.0267	0.29218
				17.0448	-0.003261	17.0354	0.010979			21.2967	-0.071885	42.6032	100	17.0354	0.29216
				17.0534	-0.003213	17.044	0.011258			21.3075	-0.07026	42.6248	100	17.044	0.292178
				17.0621	-0.003165	17.0527	0.011378			21.3183	-0.067539	42.6465	100	17.0527	0.292181
				17.0708	-0.003069	17.0614	0.012364			21.3291	-0.064901	42.6681	100	17.0614	0.292189
				17.0794	-0.002973	17.07	0.011264			21.34	-0.063279	42.6898	100	17.07	0.292208
				17.0881	-0.002877	17.0787	0.007991			21.3508	-0.062104	42.7115	100	17.0787	0.292187
				17.0967	-0.002781	17.0873	0.004601			21.3616	-0.060809	42.7331	100	17.0873	0.292151
				17.1054	-0.002685	17.096	0.001707			21.3725	-0.058564	42.7548	100	17.096	0.29214
				17.1141	-0.00259	17.1047	-8.9e-05			21.3833	-0.055619	42.7764	100	17.1047	0.292128
				17.1227	-0.002494	17.1133	-0.000594			21.3941	-0.053062	42.7981	100	17.1133	0.2921
				17.1314	-0.002398	17.122	-0.000831			21.4049	-0.051437	42.8197	100	17.122	0.292063
				17.14	-0.002302	17.1306	-0.001175			21.4158	-0.050788	42.8414	100	17.1306	0.29212
				17.1487	-0.002206	17.1393	-0.00147			21.4266	-0.052234	42.863	100	17.1393	0.292169
				17.1574	-0.002158	17.148	-0.001318			21.4374	-0.054352	42.8847	100	17.148	0.292141
				17.166	-0.002111	17.1566	-0.000451			21.4482	-0.05524	42.9063	100	17.1566	0.292106
				17.1747	-0.002063	17.1653	0.001494			21.4591	-0.055719	42.928	100	17.1653	0.292077
				17.1834	-0.002016	17.1739	0.003229			21.4699	-0.055749	42.9496	100	17.1739	0.292071
				17.192	-0.001968	17.1826	0.004214			21.4807	-0.055955	42.9713	100	17.1826	0.292122
				17.2007	-0.00192	17.1913	0.005967			21.4915	-0.056522	42.9929	100	17.1913	0.292164
				17.2093	-0.001873	17.1999	0.008101			21.5024	-0.054801	43.0146	100	17.1999	0.292169
				17.218	-0.001825	17.2086	0.009559			21.5132	-0.05182	43.0362	100	17.2086	0.292167
				17.2267	-0.001777	17.2172	0.010701			21.524	-0.050472	43.0579	100	17.2172	0.292151
				17.2353	-0.00173	17.2259	0.013148			21.5348	-0.049591	43.0795	100	17.2259	0.292149
				17.244	-0.001635	17.2346	0.016547			21.5457	-0.048621	43.1012	100	17.2346	0.292136
				17.2526	-0.00154	17.2432	0.017484			21.5565	-0.047781	43.1229	100	17.2432	0.292089
				17.2613	-0.001445	17.2519	0.016118			21.5673	-0.046307	43.1445	100	17.2519	0.292042
				17.27	-0.00135	17.2606	0.014259			21.5782	-0.044802	43.1662	100	17.2606	0.292037
				17.2786	-0.001255	17.2692	0.011226			21.589	-0.043583	43.1878	100	17.2692	0.292051
				17.2873	-0.00116	17.2779	0.00734			21.5998	-0.041011	43.2095	100	17.2779	0.292051
[truncated: 47,039 more rows]

## Sheet: Fig. 2B
	Applied Voltage (V vs Ag/AgCl)
Wavelength (nm)	-700	-650	-600	-550	-500	-475	-450	-425	-400	-375	-350	-325	-300	-275	-250	-225	-200	-150	-100	0	100
180.116	-0.0658831	-0.0634885	-0.061677	-0.0585155	-0.0573109	-0.0563397	-0.0543252	-0.0540193	-0.0527586	-0.0522002	-0.0510861	-0.050093	-0.0491501	-0.0483941	-0.0477581	-0.0471888	-0.0462616	-0.0453872	-0.0452249	-0.0449815	-0.044592
180.415	-0.0658831	-0.0634885	-0.061677	-0.0585155	-0.0573109	-0.0563397	-0.0543252	-0.0540193	-0.0527586	-0.0522002	-0.0510861	-0.050093	-0.0491501	-0.0483941	-0.0477581	-0.0471888	-0.0462616	-0.0453872	-0.0452249	-0.0449815	-0.044592
180.713	-0.0884749	-0.1242	-0.370827	-0.239123	0.00316862	-0.214683	-0.102591	-0.203907	-0.374614	-0.0516052	-0.281622	-0.209512	0.0650442	-0.375483	-0.215104	-0.324993	0.233412	0.27719	0.302676	0.150131	-0.027706
181.012	-0.248952	-0.120318	-0.390296	-0.166099	-0.117716	-0.226555	-0.238901	-0.197308	-0.376163	0.0280217	-0.310093	-0.154	0.0136282	-0.29497	-0.323483	-0.269541	0.0551263	-0.046484	0.279442	0.0564294	-6.1958e-05
181.31	-0.0658831	-0.0634885	-0.061677	-0.0585155	-0.0573109	-0.0563397	-0.0543252	-0.0540193	-0.0527586	-0.0522002	-0.0510861	-0.050093	-0.0491501	-0.0483941	-0.0477581	-0.0471888	-0.0462616	-0.0453872	-0.0452249	-0.0449815	-0.044592
181.609	-0.0658831	-0.0634885	-0.061677	-0.0585155	-0.0573109	-0.0563397	-0.0543252	-0.0540193	-0.0527586	-0.0522002	-0.0510861	-0.050093	-0.0491501	-0.0483941	-0.0477581	-0.0471888	-0.0462616	-0.0453872	-0.0452249	-0.0449815	-0.044592
181.907	-0.0658831	-0.0634885	-0.061677	-0.0585155	-0.0573109	-0.0563397	-0.0543252	-0.0540193	-0.0527586	-0.0522002	-0.0510861	-0.050093	-0.0491501	-0.0483941	-0.0477581	-0.0471888	-0.0462616	-0.0453872	-0.0452249	-0.0449815	-0.044592
182.206	-0.0658831	-0.0634885	-0.061677	-0.0585155	-0.0573109	-0.0563397	-0.0543252	-0.0540193	-0.0527586	-0.0522002	-0.0510861	-0.050093	-0.0491501	-0.0483941	-0.0477581	-0.0471888	-0.0462616	-0.0453872	-0.0452249	-0.0449815	-0.044592
182.504	-0.0658831	-0.0634885	-0.061677	-0.0585155	-0.0573109	-0.0563397	-0.0543252	-0.0540193	-0.0527586	-0.0522002	-0.0510861	-0.050093	-0.0491501	-0.0483941	-0.0477581	-0.0471888	-0.0462616	-0.0453872	-0.0452249	-0.0449815	-0.044592
182.802	-0.387254	-0.281872	-0.522747	-0.450076	-0.204121	-0.358576	-0.557586	-0.206713	-0.385361	0.169913	-0.286265	4.94991	0.18701	-0.380759	-0.360065	-0.4937	0.741008	-0.0690577	0.263173	4.95502	0.338108
183.101	-0.028335	-0.0181791	-0.125782	-0.0813216	-0.00707358	0.0534223	-0.147935	-0.00921939	-0.152212	0.0633653	-0.115469	0.138632	0.233867	-0.127789	0.0125151	-0.131664	0.265252	0.00574742	0.0376612	0.158108	0.21077
183.399	-0.0658831	-0.0634885	-0.061677	-0.0585155	-0.0573109	-0.0563397	-0.0543252	-0.0540193	-0.0527586	-0.0522002	-0.0510861	-0.050093	-0.0491501	-0.0483941	-0.0477581	-0.0471888	-0.0462616	-0.0453872	-0.0452249	-0.0449815	-0.044592
183.698	-0.0658831	-0.0634885	-0.061677	-0.0585155	-0.0573109	-0.0563397	-0.0543252	-0.0540193	-0.0527586	-0.0522002	-0.0510861	-0.050093	-0.0491501	-0.0483941	-0.0477581	-0.0471888	-0.0462616	-0.0453872	-0.0452249	-0.0449815	-0.044592
183.996	-0.0938911	0.0186954	-0.550262	-0.174443	-0.208326	0.0696832	-0.440809	0.576998	-0.266709	4.9478	4.94891	1.07613	0.283413	-0.316937	0.0133238	-0.205977	4.95374	4.95461	4.95478	4.95502	4.95541
184.294	-0.171308	-0.109491	-0.291037	-0.231284	-0.210979	-0.101133	-0.235472	-0.0597384	-0.151268	0.182253	0.0200488	0.0210187	0.106972	-0.196828	-0.0794881	-0.117406	0.238912	0.049587	0.545509	0.100578	0.111139
184.593	0.170865	0.223036	0.108527	0.148561	0.154231	0.196401	0.184412	0.181769	0.188277	0.232922	0.195694	0.222623	0.258887	0.139111	0.196801	0.181536	0.265429	0.193497	0.277566	0.26335	0.261076
184.891	0.391648	0.497957	0.3506	0.360714	0.360387	0.471369	0.40834	0.371636	0.44156	0.497523	0.390937	0.436092	0.462254	0.367495	0.409249	0.349719	0.440275	0.377191	0.402056	0.448231	0.472723
185.189	0.445143	0.505831	0.407511	0.426016	0.451377	0.495234	0.448248	0.412925	0.443404	0.498803	0.430939	0.49302	0.441228	0.441313	0.403483	0.397629	0.469268	0.371871	0.420475	0.446338	0.464533
185.488	0.554422	0.624021	0.481932	0.483816	0.613194	0.598023	0.497312	0.516104	0.485746	0.65538	0.501505	0.584619	0.517877	0.532951	0.45109	0.431904	0.580492	0.481174	0.519305	0.47513	0.56139
185.786	0.753531	1.08217	0.614661	0.662863	0.856081	0.835875	0.700073	0.722539	0.604759	1.01684	0.625733	0.879154	0.751444	0.68282	0.630631	0.563676	0.856899	0.641444	0.74878	0.649747	0.806065
186.084	0.608995	0.879974	0.52451	0.567002	0.653684	0.711233	0.562624	0.606096	0.554084	0.821859	0.563028	0.628441	0.648234	0.52014	0.536863	0.462203	0.647203	0.561828	0.614673	0.517218	0.642031
186.382	0.5129	0.678621	0.478662	0.495432	0.524661	0.575495	0.502658	0.482954	0.481798	0.654654	0.51848	0.555414	0.557011	0.455683	0.465448	0.439259	0.51258	0.493243	0.506484	0.470377	0.532827
186.68	0.663744	0.719598	0.573282	0.568808	0.668674	0.681644	0.509755	0.543684	0.575373	0.824667	0.627786	0.670343	0.666058	0.496859	0.497286	0.494877	0.602859	0.545087	0.607097	0.569427	0.623693
186.979	0.811777	0.863374	0.666754	0.683101	0.732352	0.744416	0.558865	0.657972	0.701424	0.905539	0.667735	0.8231	0.774422	0.613296	0.578233	0.558558	0.683448	0.681622	0.6956	0.710609	0.691747
187.277	0.545969	0.550241	0.458586	0.523507	0.496075	0.507135	0.418331	0.489194	0.495329	0.597438	0.459121	0.56231	0.530041	0.43438	0.43913	0.460033	0.486757	0.447571	0.493521	0.46942	0.499199
187.575	0.4077	0.461837	0.374856	0.415507	0.398322	0.410666	0.382507	0.409972	0.404825	0.488891	0.396918	0.455859	0.421675	0.360058	0.367555	0.387638	0.389699	0.388139	0.420624	0.361239	0.39569
187.873	0.432876	0.472743	0.417226	0.430526	0.469012	0.434779	0.415784	0.425867	0.412629	0.554578	0.43607	0.476556	0.464977	0.367907	0.406839	0.408921	0.40898	0.400302	0.421004	0.374185	0.446785
188.171	0.486219	0.552666	0.471326	0.474996	0.584847	0.512414	0.469009	0.49645	0.487841	0.63901	0.479896	0.511303	0.57479	0.453295	0.450006	0.418034	0.45829	0.500855	0.507068	0.453549	0.518963
188.469	0.490581	0.538331	0.470896	0.509903	0.603801	0.493348	0.45779	0.487614	0.474235	0.595528	0.468513	0.479713	0.571172	0.492906	0.470371	0.435155	0.46508	0.542903	0.462356	0.462927	0.543894
188.768	0.504294	0.534876	0.44642	0.524366	0.567303	0.498345	0.454454	0.475867	0.437668	0.560201	0.460221	0.488042	0.56468	0.499086	0.477744	0.428048	0.48489	0.555738	0.50062	0.454274	0.522267
189.066	0.575031	0.574036	0.550056	0.637981	0.583471	0.594733	0.483625	0.575767	0.469232	0.643031	0.557648	0.605536	0.595832	0.517806	0.521031	0.506904	0.557628	0.596359	0.535895	0.503369	0.573127
189.364	0.538801	0.615798	0.501319	0.642784	0.559298	0.614446	0.4864	0.584974	0.470256	0.58882	0.548429	0.624514	0.616824	0.480155	0.49057	0.510762	0.546694	0.57033	0.567843	0.47291	0.543297
189.662	0.585065	0.729728	0.555434	0.699569	0.630935	0.728349	0.541523	0.678339	0.545415	0.731268	0.650026	0.715727	0.649674	0.523942	0.508236	0.63843	0.681407	0.654121	0.575683	0.524326	0.633018
189.96	0.591131	0.790121	0.569266	0.604647	0.650682	0.67318	0.618663	0.592847	0.601057	0.734209	0.621677	0.72052	0.726552	0.569126	0.509211	0.603259	0.687799	0.655182	0.574969	0.525713	0.633566
190.258	0.544182	0.562684	0.486617	0.462359	0.499869	0.515847	0.480608	0.45807	0.50683	0.563725	0.525693	0.5895	0.530789	0.462541	0.428217	0.486638	0.579216	0.47757	0.442544	0.468083	0.500359
190.556	0.53007	0.511086	0.480563	0.43961	0.476861	0.509212	0.438695	0.414862	0.516572	0.50517	0.472018	0.552799	0.50595	0.441558	0.433917	0.417488	0.525622	0.453182	0.431193	0.465268	0.506234
190.854	0.572032	0.550772	0.442424	0.482326	0.521442	0.547859	0.464566	0.477395	0.551749	0.493875	0.512962	0.572506	0.525803	0.437613	0.476215	0.413245	0.534489	0.508509	0.435593	0.466891	0.542801
191.152	0.552007	0.541282	0.460381	0.471269	0.540237	0.543807	0.4862	0.511092	0.529389	0.49861	0.478455	0.538967	0.505411	0.449267	0.462135	0.40235	0.529544	0.526935	0.455599	0.472538	0.545052
191.45	0.479597	0.480727	0.41539	0.433731	0.495997	0.458851	0.470007	0.502967	0.455159	0.464506	0.445468	0.481156	0.484728	0.419964	0.415077	0.38356	0.446243	0.465106	0.431072	0.427897	0.434804
191.748	0.418271	0.417773	0.384003	0.3944	0.428728	0.393553	0.399946	0.428415	0.375622	0.427468	0.402651	0.426383	0.392671	0.366245	0.367356	0.350045	0.412328	0.380411	0.369429	0.398244	0.383134
192.046	0.366852	0.411869	0.35707	0.38147	0.408188	0.378904	0.373808	0.422498	0.344209	0.426141	0.388702	0.397819	0.389693	0.330935	0.365659	0.327967	0.363973	0.365546	0.355518	0.381757	0.376084
192.344	0.395532	0.449702	0.370222	0.420779	0.422744	0.389492	0.369146	0.429912	0.362127	0.430961	0.397271	0.419109	0.397068	0.344507	0.381192	0.337398	0.388017	0.373151	0.367498	0.37971	0.403289
192.642	0.453473	0.514859	0.411749	0.474075	0.495546	0.468675	0.414353	0.495899	0.425449	0.470463	0.431282	0.470722	0.487668	0.399289	0.434532	0.387975	0.448362	0.432382	0.469477	0.422796	0.469533
192.939	0.573464	0.664651	0.526827	0.602769	0.622822	0.612891	0.535016	0.611822	0.564101	0.611892	0.551314	0.630392	0.619313	0.533924	0.519594	0.476072	0.630412	0.529525	0.62156	0.53645	0.603601
193.237	0.546141	0.635467	0.499645	0.540954	0.606774	0.604806	0.523418	0.596796	0.515281	0.621459	0.540785	0.593409	0.579059	0.483915	0.493635	0.469985	0.617531	0.517367	0.59721	0.534365	0.596297
193.535	0.4378	0.521036	0.440292	0.466139	0.486944	0.456516	0.427598	0.471608	0.423568	0.533161	0.438533	0.475122	0.439002	0.415028	0.397297	0.410322	0.477848	0.429504	0.478224	0.458388	0.472107
193.833	0.413539	0.450952	0.398063	0.435313	0.435122	0.39131	0.379515	0.409033	0.378991	0.444444	0.391465	0.406538	0.376183	0.366975	0.363046	0.390073	0.431817	0.394307	0.414673	0.413244	0.405183
194.131	0.421243	0.424373	0.425343	0.455641	0.444893	0.422166	0.415934	0.419776	0.405606	0.4629	0.412703	0.413065	0.393329	0.417826	0.364201	0.410085	0.428921	0.384342	0.434104	0.449887	0.396218
194.429	0.526834	0.518	0.544938	0.543774	0.599175	0.589401	0.537599	0.538818	0.504483	0.608004	0.563503	0.536214	0.502507	0.506788	0.481429	0.503339	0.56378	0.470506	0.528485	0.565622	0.486825
194.727	0.581538	0.535848	0.548599	0.557182	0.630969	0.684312	0.628699	0.554533	0.56601	0.678446	0.642406	0.603899	0.569787	0.564092	0.506477	0.476063	0.570366	0.502671	0.574073	0.565189	0.514404
195.024	0.480365	0.485322	0.448046	0.476141	0.52815	0.528075	0.49433	0.442673	0.488107	0.553675	0.502267	0.487192	0.502703	0.443308	0.430719	0.397185	0.473654	0.451931	0.470507	0.446288	0.444325
195.322	0.402392	0.410127	0.363243	0.420749	0.396847	0.431651	0.402807	0.373925	0.404943	0.43474	0.388591	0.387597	0.393169	0.362025	0.33277	0.322373	0.383657	0.387013	0.40259	0.366729	0.369844
195.62	0.412053	0.408868	0.379214	0.428685	0.408243	0.42991	0.401003	0.398968	0.41025	0.452816	0.383146	0.399943	0.408281	0.361926	0.355145	0.336167	0.390346	0.377564	0.415091	0.385626	0.376392
195.918	0.474701	0.466556	0.456684	0.483296	0.462204	0.487275	0.466391	0.485811	0.468976	0.511167	0.451247	0.480609	0.471199	0.396001	0.405233	0.383228	0.477944	0.44441	0.495559	0.446414	0.461751
196.215	0.747024	0.672406	0.680386	0.656828	0.679868	0.692793	0.718519	0.753559	0.697602	0.813593	0.698888	0.721875	0.785769	0.566434	0.598022	0.58855	0.694541	0.619047	0.744409	0.64475	0.696632
196.513	0.773164	0.792033	0.701637	0.70815	0.75038	0.765603	0.772165	0.8892	0.662085	0.972773	0.775343	0.77153	0.891653	0.57685	0.628934	0.68233	0.812184	0.705221	0.854402	0.700676	0.771164
196.811	0.573832	0.595564	0.515194	0.538736	0.552348	0.610513	0.572078	0.618018	0.511772	0.651185	0.585032	0.559727	0.628538	0.4972	0.516043	0.520403	0.594176	0.513293	0.589808	0.525018	0.556259
197.108	0.53499	0.583116	0.486323	0.54584	0.564676	0.581196	0.543035	0.565709	0.47676	0.595587	0.59286	0.575988	0.598556	0.493883	0.516424	0.484694	0.585185	0.518	0.54244	0.506564	0.530937
197.406	0.688819	0.715399	0.606236	0.686188	0.722363	0.724255	0.699342	0.689483	0.660733	0.714461	0.762131	0.747091	0.735044	0.622424	0.65936	0.611475	0.705036	0.631731	0.657342	0.606492	0.660746
197.704	0.700484	0.666678	0.594557	0.703025	0.723704	0.668249	0.706131	0.681347	0.643137	0.718422	0.697879	0.770967	0.682094	0.58707	0.617628	0.61653	0.675266	0.635028	0.648703	0.592043	0.629625
198.001	0.661796	0.621047	0.567455	0.676937	0.646371	0.661421	0.688351	0.649441	0.658626	0.708667	0.606105	0.706452	0.643306	0.567541	0.569469	0.582075	0.637606	0.58676	0.634218	0.574226	0.601511
198.299	0.557611	0.549019	0.520743	0.55307	0.551447	0.570617	0.568484	0.552333	0.550318	0.593154	0.511919	0.571057	0.56761	0.522635	0.487398	0.497303	0.54221	0.520584	0.527287	0.518113	0.523064
198.596	0.579144	0.605754	0.556509	0.601447	0.586496	0.624141	0.599499	0.566724	0.585096	0.626068	0.571507	0.609841	0.612031	0.570566	0.555096	0.529449	0.558761	0.58961	0.574322	0.57222	0.553234
198.894	0.73708	0.76561	0.718279	0.751487	0.766326	0.791419	0.729652	0.712233	0.704212	0.755437	0.754406	0.773031	0.778296	0.716423	0.718527	0.673429	0.697014	0.783958	0.700981	0.699991	0.699367
199.192	0.698082	0.704585	0.651966	0.718387	0.698814	0.721758	0.66897	0.675888	0.66676	0.704489	0.719032	0.726046	0.688838	0.65625	0.679044	0.616062	0.671423	0.716915	0.674395	0.638257	0.66232
199.489	0.752633	0.75496	0.685159	0.7355	0.762093	0.778684	0.725158	0.744217	0.731833	0.768819	0.777863	0.768363	0.75302	0.715694	0.731912	0.659415	0.744532	0.742978	0.70487	0.681043	0.736192
199.787	1.01145	0.981522	0.90365	0.936657	1.01392	1.01041	0.966593	0.993323	0.953788	1.07366	1.00219	0.998058	1.00055	0.928787	0.94554	0.830218	1.00515	0.942968	0.926299	0.898217	0.96631
200.084	1.2355	1.16095	1.12994	1.16697	1.27243	1.28553	1.25686	1.23116	1.10311	1.41383	1.22861	1.27366	1.32538	1.12316	1.13477	1.00776	1.26265	1.16611	1.07478	1.12565	1.15985
200.382	1.45029	1.3319	1.38783	1.4526	1.40165	1.51328	1.36447	1.60739	1.29796	1.64197	1.47778	1.41193	1.52645	1.25097	1.19937	1.15542	1.40021	1.31159	1.30134	1.23574	1.32279
200.679	1.24212	1.23458	1.23976	1.30911	1.20787	1.27113	1.17195	1.31976	1.16704	1.31282	1.26448	1.21662	1.26377	1.17766	1.06891	1.0879	1.21344	1.15423	1.21847	1.12372	1.16144
200.977	1.16954	1.21627	1.12935	1.18904	1.13658	1.14673	1.11211	1.17429	1.12196	1.20044	1.13133	1.11053	1.1635	1.06567	1.02753	1.04423	1.0874	1.06993	1.18785	1.06	1.10488
201.274	1.10642	1.13955	1.0561	1.09214	1.07973	1.04433	1.0528	1.05918	1.01162	1.11504	1.01612	1.05298	1.08465	1.01575	1.00788	0.990202	1.01978	1.00629	1.07689	1.00699	1.01901
201.572	1.17043	1.18014	1.07996	1.14873	1.1282	1.13107	1.11012	1.13949	1.07949	1.18153	1.08679	1.11725	1.14252	1.06233	1.09252	1.01426	1.05643	1.04659	1.10138	1.04273	1.07929
201.869	1.1345	1.15146	1.08449	1.11714	1.11989	1.12947	1.05052	1.12699	1.08169	1.12016	1.09322	1.08693	1.1021	1.06919	1.08151	0.99832	1.05645	1.025	1.05315	1.01057	1.05962
202.166	1.0468	1.0642	1.03209	1.01483	1.04126	1.05011	0.99952	1.054	1.01379	1.04082	1.03695	1.01624	1.03702	1.0061	0.993373	0.945521	0.988408	0.970394	0.994089	0.979275	0.989646
202.464	1.07029	1.08516	1.0609	1.04164	1.08374	1.05959	1.02083	1.05774	1.03383	1.05936	1.04844	1.03666	1.07258	1.0091	1.02151	0.977019	1.00165	1.00341	1.00095	1.01962	0.995118
202.761	1.2014	1.21964	1.17496	1.18904	1.23009	1.19357	1.16092	1.20591	1.15654	1.2216	1.19915	1.18459	1.22984	1.11201	1.16314	1.09398	1.1202	1.14542	1.12221	1.1374	1.10157
203.059	1.31219	1.30089	1.24233	1.29881	1.33438	1.26689	1.24623	1.29182	1.25286	1.33676	1.28452	1.26826	1.29168	1.16682	1.25827	1.1761	1.20045	1.23485	1.184	1.19736	1.19242
203.356	1.2747	1.2927	1.20634	1.27896	1.30762	1.24231	1.24001	1.2572	1.23689	1.29776	1.25007	1.2323	1.24196	1.16675	1.20631	1.15261	1.18315	1.21284	1.15504	1.14241	1.16238
203.653	1.1734	1.18245	1.13781	1.16797	1.189	1.15338	1.15172	1.15116	1.14795	1.1828	1.15369	1.12373	1.13586	1.10531	1.09587	1.08009	1.09215	1.10802	1.09389	1.07372	1.07961
203.951	1.18618	1.19052	1.15017	1.17902	1.20218	1.17086	1.15132	1.142	1.1425	1.15873	1.15218	1.10905	1.13821	1.10993	1.09488	1.06642	1.09099	1.09258	1.09114	1.07178	1.06227
204.248	1.26895	1.25551	1.23914	1.24807	1.28332	1.2555	1.22007	1.22533	1.21189	1.22422	1.21969	1.1779	1.22116	1.16172	1.15601	1.10742	1.15935	1.14295	1.15227	1.14487	1.13036
204.545	1.349	1.31886	1.27627	1.29966	1.33753	1.30788	1.25832	1.26586	1.23591	1.2704	1.24027	1.22085	1.25577	1.19292	1.19192	1.13141	1.19273	1.1702	1.15841	1.18052	1.16544
204.842	1.30744	1.28205	1.23775	1.25823	1.27475	1.286	1.23716	1.22986	1.23036	1.25983	1.21701	1.22947	1.22725	1.17207	1.16151	1.12202	1.1711	1.14412	1.12391	1.16358	1.14046
205.14	1.28599	1.28353	1.22822	1.24241	1.24159	1.26259	1.22954	1.22	1.2069	1.25063	1.21522	1.22454	1.20703	1.16699	1.15113	1.14104	1.15351	1.13859	1.13326	1.1391	1.129
205.437	1.34345	1.33477	1.28901	1.28605	1.30238	1.31393	1.28993	1.27611	1.2601	1.2982	1.26625	1.26936	1.25524	1.21522	1.20295	1.19959	1.19919	1.17799	1.1762	1.17559	1.16234
205.734	1.40423	1.4144	1.37329	1.36196	1.37683	1.36504	1.35822	1.35632	1.2961	1.35033	1.32393	1.31969	1.31197	1.26809	1.25025	1.25156	1.24976	1.22894	1.23612	1.20646	1.19495
206.031	1.42583	1.38919	1.37904	1.36702	1.38407	1.36464	1.35039	1.35097	1.30491	1.35843	1.3274	1.31706	1.31749	1.28212	1.25317	1.25208	1.25774	1.22826	1.21786	1.2063	1.19924
206.328	1.42229	1.4106	1.38751	1.40463	1.38873	1.3719	1.35606	1.36318	1.30643	1.37127	1.34413	1.3514	1.30941	1.29782	1.23959	1.25073	1.2664	1.23239	1.21561	1.21473	1.20565
206.626	1.43746	1.42696	1.39146	1.42799	1.394	1.38408	1.34213	1.36747	1.34614	1.36836	1.35249	1.35844	1.31175	1.30208	1.25447	1.25404	1.27442	1.24286	1.21594	1.22736	1.21636
206.923	1.41616	1.44368	1.37941	1.43406	1.40645	1.3787	1.35246	1.37918	1.34089	1.35521	1.36209	1.34697	1.30858	1.27986	1.24564	1.24414	1.25232	1.23636	1.21549	1.21791	1.20219
207.22	1.40031	1.41727	1.36748	1.42182	1.39676	1.36039	1.34454	1.35816	1.32358	1.3453	1.34092	1.31603	1.31127	1.25888	1.24692	1.23521	1.24227	1.22509	1.21055	1.18541	1.18276
207.517	1.4402	1.43474	1.37922	1.4541	1.42999	1.39864	1.37795	1.37351	1.31283	1.38143	1.34476	1.32679	1.33698	1.27845	1.26122	1.24442	1.2535	1.23748	1.22857	1.18226	1.1935
207.814	1.41424	1.42655	1.35821	1.41328	1.39085	1.37083	1.35727	1.33459	1.29421	1.34612	1.29797	1.31607	1.31266	1.26121	1.25018	1.22254	1.23756	1.21161	1.20554	1.16678	1.16482
208.111	1.34081	1.35033	1.29921	1.32996	1.31492	1.2964	1.28597	1.26898	1.24631	1.28151	1.22926	1.2574	1.24448	1.20778	1.18808	1.17284	1.1787	1.15719	1.15092	1.13092	1.11808
208.408	1.32492	1.34838	1.30697	1.31184	1.31455	1.28387	1.28501	1.27469	1.24365	1.25514	1.22724	1.25581	1.22901	1.19514	1.17457	1.16694	1.16825	1.14695	1.13352	1.13182	1.12063
208.705	1.39097	1.38436	1.35726	1.35664	1.35982	1.33229	1.31899	1.31377	1.28262	1.29595	1.26741	1.28585	1.25574	1.22696	1.19763	1.19505	1.19867	1.16971	1.16908	1.15336	1.14914
209.002	1.40078	1.36775	1.35415	1.34328	1.35541	1.33425	1.32332	1.30713	1.28499	1.27818	1.26352	1.29098	1.24435	1.22005	1.20169	1.1904	1.1868	1.15786	1.1688	1.15061	1.153
209.299	1.36841	1.33822	1.32503	1.30675	1.31737	1.30111	1.29492	1.27273	1.26716	1.2739	1.24659	1.26573	1.22353	1.2029	1.17871	1.16906	1.1593	1.14141	1.15425	1.12492	1.12218
209.596	1.38295	1.36892	1.3552	1.33878	1.34549	1.32957	1.31628	1.29765	1.29517	1.29314	1.26922	1.29014	1.24288	1.2208	1.2001	1.18848	1.1799	1.17185	1.16584	1.15125	1.13698
209.893	1.4025	1.3968	1.3715	1.3707	1.37202	1.34371	1.33567	1.31554	1.29357	1.31194	1.27818	1.29301	1.26632	1.24225	1.20863	1.19688	1.19386	1.18732	1.16974	1.15197	1.13927
210.19	1.40604	1.39335	1.35527	1.38452	1.37108	1.34675	1.33368	1.3243	1.27968	1.30396	1.26916	1.28529	1.277	1.23606	1.21156	1.19646	1.19615	1.18685	1.16244	1.14848	1.14382
210.487	1.37939	1.34414	1.32296	1.35163	1.32524	1.30724	1.30049	1.28773	1.25272	1.28193	1.22725	1.23619	1.24814	1.21533	1.1749	1.17371	1.16929	1.14802	1.13503	1.11544	1.11633
210.784	1.31994	1.29124	1.2772	1.29829	1.27678	1.26668	1.24476	1.23512	1.2187	1.23291	1.19324	1.1956	1.20187	1.17217	1.13785	1.13991	1.13414	1.11224	1.10224	1.08647	1.08105
211.081	1.34616	1.31965	1.31018	1.32007	1.30178	1.29232	1.27148	1.24935	1.24791	1.25247	1.21057	1.21106	1.20909	1.18778	1.15628	1.1548	1.14971	1.1208	1.11289	1.09878	1.0821
211.378	1.36403	1.35048	1.32762	1.33632	1.3278	1.30875	1.28741	1.25864	1.25319	1.2654	1.231	1.23515	1.2194	1.19295	1.17881	1.16126	1.1509	1.1317	1.11475	1.10826	1.09646
211.675	1.3515	1.33653	1.30386	1.31525	1.30201	1.29766	1.27258	1.24964	1.23161	1.25555	1.21586	1.21825	1.20071	1.17705	1.166	1.14745	1.13422	1.12796	1.10303	1.09847	1.08619
211.972	1.31481	1.29181	1.2642	1.27381	1.25776	1.24968	1.23034	1.22151	1.19666	1.21346	1.18249	1.18799	1.16765	1.1467	1.13644	1.1169	1.10403	1.10056	1.08009	1.0687	1.06114
212.269	1.2793	1.25116	1.23367	1.23753	1.23091	1.22009	1.20481	1.19967	1.17224	1.18056	1.16474	1.16097	1.14258	1.11969	1.1138	1.0935	1.08771	1.07883	1.06131	1.0464	1.03446
212.566	1.27666	1.26227	1.24161	1.24271	1.23636	1.21656	1.20658	1.20896	1.18341	1.17779	1.17056	1.16297	1.14673	1.12091	1.11774	1.09551	1.09066	1.07437	1.0672	1.04921	1.03389
212.862	1.32322	1.30566	1.27896	1.27757	1.2724	1.26098	1.23317	1.22964	1.21539	1.2086	1.20203	1.18416	1.17503	1.14499	1.14085	1.12153	1.10813	1.0887	1.08164	1.07079	1.05706
213.159	1.3203	1.31344	1.27521	1.27225	1.26665	1.2601	1.22363	1.22598	1.21473	1.20836	1.19397	1.18024	1.17332	1.14147	1.13672	1.11908	1.10704	1.08436	1.07107	1.06951	1.05532
213.456	1.30047	1.29143	1.24768	1.24876	1.23921	1.23812	1.2021	1.1977	1.19675	1.18822	1.16992	1.15863	1.15287	1.12107	1.1179	1.09499	1.08881	1.06792	1.04756	1.05061	1.03725
213.753	1.28482	1.28493	1.25456	1.25003	1.23643	1.23447	1.20869	1.19597	1.19018	1.18938	1.16676	1.16072	1.1466	1.12596	1.11298	1.08976	1.09337	1.06651	1.04839	1.04908	1.02839
214.05	1.29231	1.29404	1.26336	1.26147	1.24017	1.24206	1.21764	1.20257	1.19562	1.20109	1.17435	1.17038	1.15148	1.1331	1.11599	1.09231	1.09364	1.06822	1.05392	1.05033	1.02757
214.346	1.28694	1.28564	1.26064	1.25203	1.23774	1.23105	1.21619	1.19507	1.18634	1.20115	1.17096	1.16442	1.1499	1.12983	1.10607	1.08996	1.08768	1.062	1.04937	1.04527	1.02187
214.643	1.28838	1.28521	1.25049	1.2502	1.23751	1.22505	1.21099	1.19874	1.18192	1.1977	1.1697	1.16398	1.15041	1.11663	1.09989	1.08791	1.07615	1.05603	1.04699	1.03967	1.01786
214.94	1.30906	1.29543	1.26095	1.26134	1.25798	1.23458	1.22374	1.20918	1.19229	1.19978	1.17891	1.16632	1.15499	1.12342	1.10722	1.09468	1.08297	1.0618	1.05612	1.04174	1.02388
215.237	1.27231	1.25702	1.23701	1.234	1.22762	1.21039	1.19698	1.19032	1.16577	1.16891	1.15977	1.14594	1.13217	1.09759	1.09182	1.07513	1.06403	1.04262	1.03551	1.01744	1.00742
215.533	1.23966	1.22275	1.2066	1.20203	1.19953	1.18749	1.16905	1.16472	1.14688	1.15193	1.13789	1.12404	1.11213	1.08039	1.0757	1.05439	1.04898	1.02787	1.01798	1.00266	0.989805
215.83	1.23067	1.22271	1.20616	1.19813	1.18954	1.18627	1.16593	1.15734	1.13878	1.14311	1.13247	1.12131	1.10522	1.07254	1.07147	1.0489	1.04389	1.02548	1.01155	1.00052	0.988923
216.127	1.23312	1.22638	1.19909	1.19676	1.18291	1.18426	1.16461	1.15124	1.13461	1.14398	1.12206	1.11778	1.09677	1.07623	1.06548	1.0443	1.04014	1.02077	1.00732	0.997525	0.981784
216.423	1.23188	1.22786	1.20175	1.19336	1.18167	1.18068	1.1608	1.14354	1.12932	1.13505	1.11767	1.10927	1.09275	1.07263	1.06415	1.04073	1.04084	1.01594	1.00079	0.990681	0.982451
216.72	1.22884	1.2241	1.2005	1.19311	1.18006	1.18268	1.15741	1.15014	1.13253	1.14026	1.1134	1.10723	1.09383	1.07641	1.06207	1.03535	1.03744	1.01247	1.00157	0.985381	0.977137
217.016	1.22703	1.22252	1.20356	1.18347	1.18567	1.18309	1.15735	1.14632	1.13805	1.13299	1.1173	1.10736	1.09042	1.07345	1.06244	1.03744	1.03691	1.0115	1.00306	0.9839	0.979822
217.313	1.2264	1.22242	1.19994	1.18581	1.18955	1.17961	1.16377	1.14757	1.14006	1.13179	1.11883	1.10989	1.09148	1.08024	1.05754	1.03564	1.03191	1.01174	1.00403	0.982399	0.978241
217.61	1.23664	1.23561	1.21042	1.199	1.20264	1.18276	1.17282	1.157	1.14578	1.14314	1.12811	1.12047	1.0994	1.08526	1.06468	1.04854	1.03904	1.01611	1.00796	0.986435	0.980927
217.906	1.23685	1.22635	1.20412	1.19996	1.19601	1.18001	1.16224	1.15357	1.13826	1.13948	1.12203	1.11469	1.09619	1.07937	1.06017	1.0428	1.03041	1.01431	1.00152	0.983681	0.973864
218.203	1.22645	1.21657	1.1963	1.18779	1.17626	1.16691	1.14632	1.13892	1.12682	1.12466	1.10994	1.10025	1.08186	1.06334	1.05165	1.03248	1.02143	1.00122	0.990857	0.976298	0.961007
218.499	1.22869	1.20922	1.19131	1.17611	1.17009	1.16236	1.14119	1.1244	1.12391	1.12201	1.10306	1.09047	1.0744	1.06344	1.04336	1.02148	1.01392	0.996567	0.98612	0.974184	0.958145
218.796	1.21878	1.20136	1.18283	1.16788	1.16319	1.15222	1.13378	1.11897	1.11504	1.11507	1.09216	1.07969	1.06743	1.0555	1.03532	1.01261	1.01172	0.986771	0.979627	0.964665	0.952146
219.092	1.21414	1.20127	1.18274	1.16138	1.16843	1.15336	1.13295	1.1238	1.11244	1.11718	1.08701	1.07949	1.06478	1.0562	1.03528	1.01442	1.01134	0.988511	0.976478	0.964376	0.953537
219.389	1.20443	1.18832	1.17394	1.15733	1.15693	1.14683	1.12811	1.12107	1.10221	1.10353	1.08445	1.07502	1.06204	1.0472	1.03263	1.01431	1.00622	0.984023	0.971061	0.959432	0.946903
219.685	1.18132	1.16609	1.1524	1.13538	1.13385	1.12081	1.10658	1.10084	1.08445	1.08157	1.06742	1.05843	1.04339	1.02908	1.01456	0.997633	0.989512	0.970445	0.955295	0.947294	0.934076
219.982	1.1632	1.14697	1.13321	1.124	1.11047	1.10513	1.08819	1.08113	1.06735	1.06379	1.05271	1.04419	1.0281	1.01203	1.00085	0.983611	0.974312	0.952334	0.943775	0.93252	0.922652
220.278	1.16695	1.15656	1.13586	1.1285	1.11733	1.11002	1.09082	1.08733	1.07085	1.06702	1.05309	1.05061	1.03117	1.01148	1.0034	0.980322	0.976044	0.953359	0.943381	0.933747	0.924058
220.574	1.16404	1.15864	1.13701	1.1268	1.11867	1.10859	1.09083	1.08817	1.06867	1.06996	1.0504	1.05009	1.0306	1.01023	1.00424	0.978425	0.973411	0.953233	0.941172	0.93326	0.919343
220.871	1.14661	1.13691	1.11858	1.1073	1.10132	1.09366	1.07731	1.07142	1.05525	1.05554	1.0371	1.03403	1.01593	0.995329	0.987204	0.965458	0.962221	0.945354	0.927469	0.921831	0.906412
221.167	1.13232	1.12106	1.10284	1.0934	1.08585	1.07493	1.06336	1.05218	1.04265	1.04233	1.02374	1.01437	1.00062	0.985107	0.974198	0.957588	0.951849	0.931655	0.917631	0.90868	0.897811
221.464	1.12582	1.1136	1.09709	1.09322	1.07656	1.07636	1.05977	1.04664	1.03711	1.03355	1.02258	1.00973	0.999538	0.982476	0.969468	0.955523	0.947476	0.927277	0.914444	0.901755	0.893782
221.76	1.12754	1.11758	1.09969	1.09705	1.08225	1.07521	1.0626	1.05016	1.03753	1.03477	1.0239	1.00957	1.00262	0.984138	0.972784	0.954751	0.947768	0.924314	0.915724	0.900587	0.893727
222.056	1.12326	1.1098	1.09551	1.0873	1.07649	1.06984	1.05459	1.04623	1.03089	1.02467	1.02107	1.00536	0.995202	0.977712	0.96597	0.948895	0.941654	0.923902	0.911391	0.896591	0.885708
222.353	1.11457	1.09827	1.07982	1.07329	1.06523	1.05456	1.04521	1.03579	1.02148	1.01549	1.00774	0.993792	0.984052	0.967938	0.954041	0.940054	0.932503	0.915105	0.901669	0.889343	0.879585
222.649	1.10966	1.09417	1.07238	1.06694	1.06049	1.04908	1.03973	1.03397	1.01814	1.0104	1.00468	0.990924	0.980684	0.961776	0.948746	0.938444	0.927807	0.91392	0.897122	0.885827	0.876387
222.945	1.09442	1.08284	1.06133	1.05567	1.05023	1.03662	1.03036	1.0217	1.00611	1.00291	0.990711	0.981432	0.971653	0.950026	0.938871	0.929484	0.916603	0.901384	0.887901	0.878585	0.869743
223.241	1.07174	1.06265	1.04807	1.03501	1.03431	1.0195	1.01058	1.00474	0.987366	0.986588	0.977255	0.963103	0.953953	0.933952	0.929544	0.915068	0.903138	0.886855	0.877115	0.865579	0.857054
223.538	1.06772	1.06112	1.04917	1.03336	1.03335	1.01842	1.00669	0.997022	0.982285	0.982899	0.971949	0.959699	0.949122	0.933282	0.928303	0.911248	0.90305	0.885015	0.875746	0.862278	0.854179
223.834	1.06062	1.05664	1.04157	1.03345	1.02859	1.01937	0.999993	0.99454	0.980876	0.98078	0.970788	0.958094	0.946342	0.932116	0.925554	0.907567	0.900541	0.883914	0.87232	0.85681	0.851894
224.13	1.05028	1.04669	1.03047	1.02584	1.02057	1.01025	0.992558	0.985644	0.976606	0.971754	0.963893	0.954033	0.93846	0.924744	0.914555	0.902121	0.894726	0.876283	0.863532	0.851985	0.845143
224.426	1.04584	1.03759	1.02453	1.02033	1.01481	1.0044	0.988515	0.982349	0.97236	0.968619	0.95994	0.949222	0.934963	0.91902	0.907295	0.897589	0.888114	0.87233	0.857334	0.848593	0.841734
224.723	1.03848	1.02704	1.01714	1.00839	1.00474	0.992435	0.980377	0.972039	0.960759	0.957333	0.948851	0.937815	0.927147	0.912086	0.8998	0.887834	0.879602	0.863752	0.849845	0.842801	0.834218
225.019	1.03204	1.01804	1.00642	1.0033	0.994423	0.985332	0.970593	0.963365	0.94955	0.951589	0.937062	0.928503	0.921137	0.90719	0.893716	0.87886	0.871265	0.857114	0.845465	0.836314	0.828121
225.315	1.0291	1.01454	1.00075	0.999172	0.987503	0.978743	0.965689	0.959189	0.947741	0.945922	0.93425	0.925504	0.918821	0.905018	0.890334	0.873437	0.867006	0.853889	0.842396	0.832938	0.82412
225.611	1.02563	1.01008	0.995937	0.992127	0.980434	0.973737	0.963083	0.955635	0.946221	0.94097	0.932092	0.925273	0.91413	0.898314	0.887499	0.870707	0.865724	0.848309	0.83794	0.830076	0.818873
225.907	1.01721	1.00368	0.991418	0.982717	0.973626	0.966595	0.958987	0.947572	0.94069	0.932214	0.927197	0.919641	0.907963	0.891901	0.881338	0.86751	0.861386	0.844225	0.832647	0.826219	0.813525
226.203	1.01017	0.996186	0.981129	0.97474	0.968245	0.961758	0.952443	0.941296	0.932864	0.926689	0.92276	0.913225	0.901553	0.885699	0.877052	0.863827	0.856999	0.83729	0.825382	0.822435	0.809652
226.499	0.993598	0.979106	0.967837	0.963107	0.956537	0.947305	0.936861	0.927235	0.918458	0.91555	0.909482	0.89919	0.889198	0.87592	0.864528	0.854056	0.845022	0.827859	0.815034	0.811806	0.801354
226.795	0.984251	0.969418	0.957379	0.954487	0.947905	0.938592	0.928913	0.917748	0.911497	0.909879	0.901338	0.89209	0.882158	0.86787	0.858345	0.845967	0.838196	0.821043	0.807937	0.803866	0.795912
227.091	0.974217	0.964119	0.953242	0.945654	0.940106	0.930368	0.922947	0.909906	0.903259	0.903519	0.892282	0.88349	0.87289	0.860997	0.851964	0.839653	0.831539	0.81564	0.804423	0.796507	0.789312
227.387	0.964699	0.956295	0.944663	0.936201	0.929326	0.924217	0.917218	0.901431	0.895827	0.895263	0.884576	0.875974	0.865976	0.854471	0.845236	0.833092	0.826207	0.809182	0.798516	0.792491	0.783742
227.683	0.954648	0.945143	0.936093	0.925498	0.920196	0.913222	0.908115	0.894927	0.886959	0.886094	0.875559	0.869197	0.858495	0.847776	0.835411	0.824804	0.817715	0.801648	0.791625	0.78647	0.775667
227.979	0.943092	0.932353	0.924159	0.916057	0.909679	0.903772	0.897756	0.885313	0.878917	0.874024	0.865387	0.862238	0.851614	0.839785	0.827045	0.818153	0.808997	0.793451	0.783862	0.78023	0.767384
228.275	0.932528	0.92279	0.912508	0.905058	0.900612	0.891839	0.885951	0.87853	0.868293	0.86594	0.858055	0.852729	0.84312	0.8298	0.818702	0.810605	0.800002	0.785393	0.775587	0.770683	0.757852
228.571	0.919428	0.912404	0.900904	0.89445	0.888711	0.882966	0.87469	0.86817	0.857446	0.855496	0.848922	0.841376	0.833827	0.821049	0.811657	0.802856	0.792677	0.778241	0.766954	0.761243	0.750641
228.867	0.90976	0.900355	0.891991	0.885578	0.875509	0.872051	0.863269	0.858339	0.847993	0.847495	0.840506	0.831808	0.824015	0.812089	0.80388	0.793719	0.784378	0.770158	0.759261	0.752239	0.742723
229.163	0.899676	0.890175	0.88136	0.875259	0.864197	0.862401	0.854045	0.84674	0.838259	0.836233	0.829404	0.823858	0.814136	0.804243	0.795224	0.783628	0.775526	0.763048	0.751053	0.744096	0.735143
229.459	0.889987	0.878154	0.869273	0.865107	0.853885	0.852349	0.843537	0.835425	0.828503	0.825484	0.81929	0.815574	0.805802	0.795539	0.785903	0.7753	0.767239	0.754558	0.740077	0.736639	0.728647
229.755	0.879175	0.866449	0.856005	0.852574	0.845459	0.841652	0.833142	0.82554	0.818283	0.816117	0.810102	0.80539	0.795365	0.787552	0.777061	0.766863	0.758728	0.746485	0.730522	0.728395	0.719358
230.051	0.867728	0.85454	0.845278	0.842271	0.836356	0.831481	0.82316	0.815379	0.809924	0.807937	0.80001	0.795735	0.785833	0.77863	0.768256	0.760104	0.751999	0.738254	0.72277	0.720498	0.711913
230.347	0.853132	0.841465	0.831397	0.827482	0.824316	0.816921	0.80973	0.803165	0.798382	0.7972	0.788776	0.784127	0.772961	0.767279	0.758739	0.7487	0.741228	0.72774	0.715257	0.709816	0.70108
230.643	0.839139	0.828206	0.819921	0.814054	0.811545	0.804201	0.797111	0.790466	0.785899	0.784903	0.77824	0.773138	0.762697	0.755	0.747494	0.737154	0.731392	0.717967	0.705992	0.699098	0.693234
230.939	0.822269	0.812505	0.804277	0.799217	0.796327	0.789115	0.78238	0.775921	0.772134	0.769441	0.765457	0.759712	0.751019	0.742479	0.735787	0.72471	0.71887	0.706607	0.694933	0.688309	0.684245
231.234	0.805563	0.796021	0.78793	0.783791	0.778585	0.774127	0.767452	0.76181	0.756553	0.75396	0.751383	0.745016	0.73669	0.729012	0.722153	0.712751	0.706019	0.694828	0.684118	0.677306	0.673338
231.53	0.789636	0.781963	0.771491	0.768903	0.762433	0.757956	0.752762	0.747279	0.741558	0.739863	0.736714	0.731337	0.723956	0.71748	0.710145	0.700513	0.693266	0.682576	0.673272	0.666623	0.662881
231.826	0.77552	0.768073	0.756644	0.755541	0.747792	0.74547	0.740433	0.734916	0.729078	0.728261	0.724344	0.719127	0.711699	0.706499	0.699579	0.688717	0.682742	0.672819	0.663855	0.656765	0.651941
232.122	0.763246	0.755812	0.745336	0.742824	0.736229	0.73241	0.727799	0.721405	0.717075	0.715846	0.711214	0.707096	0.701412	0.695144	0.688052	0.677811	0.672568	0.662865	0.653561	0.647367	0.642798
232.418	0.750307	0.741982	0.733723	0.730334	0.724654	0.721157	0.716852	0.709111	0.705462	0.703826	0.698891	0.696265	0.690392	0.683945	0.677406	0.667878	0.662732	0.653922	0.644244	0.63919	0.634132
232.713	0.734633	0.72554	0.719981	0.715468	0.711803	0.705852	0.700598	0.694342	0.691195	0.689684	0.685534	0.682501	0.677474	0.670777	0.664193	0.65699	0.650759	0.642248	0.633182	0.629373	0.624385
233.009	0.719608	0.711808	0.705869	0.702564	0.699181	0.693323	0.688135	0.682908	0.678812	0.678579	0.674688	0.670017	0.666998	0.6598	0.653946	0.646888	0.640527	0.632193	0.623665	0.620176	0.614856
233.305	0.70558	0.698004	0.692007	0.689626	0.686659	0.681024	0.674251	0.671232	0.666963	0.666723	0.663977	0.658628	0.655691	0.649381	0.64318	0.637863	0.630032	0.621574	0.613693	0.610669	0.605116
233.6	0.690338	0.684065	0.676745	0.674565	0.671954	0.667163	0.660955	0.658378	0.653678	0.653745	0.650259	0.646216	0.643939	0.637496	0.631968	0.625559	0.619027	0.609548	0.601506	0.599446	0.593701
233.896	0.673822	0.666772	0.661136	0.658661	0.655592	0.650647	0.645769	0.643677	0.638645	0.638664	0.636477	0.632802	0.630011	0.62367	0.619659	0.61248	0.606853	0.596786	0.588519	0.58782	0.581804
234.192	0.659118	0.652359	0.646332	0.643812	0.641672	0.635879	0.632423	0.630746	0.625436	0.625577	0.622919	0.620121	0.618257	0.611257	0.608225	0.600685	0.595529	0.585534	0.578343	0.577707	0.571961
234.487	0.6445	0.636797	0.631831	0.628783	0.626704	0.6209	0.618896	0.616643	0.612146	0.61188	0.609815	0.607371	0.604501	0.598079	0.595769	0.589057	0.583591	0.575076	0.567805	0.566438	0.56188
234.783	0.628095	0.62022	0.615596	0.613315	0.61156	0.606058	0.602401	0.600987	0.597537	0.597007	0.595404	0.593376	0.589935	0.585027	0.582147	0.575369	0.570239	0.563342	0.555832	0.554176	0.550482
235.079	0.611392	0.604515	0.599609	0.597717	0.595834	0.591226	0.588211	0.585533	0.582979	0.582635	0.582189	0.580085	0.575966	0.571776	0.569357	0.561626	0.558468	0.551921	0.544123	0.542187	0.538739
235.374	0.59562	0.58904	0.584876	0.583437	0.58012	0.577016	0.574122	0.571182	0.56871	0.568809	0.569299	0.567023	0.563819	0.559247	0.557134	0.549457	0.546544	0.539737	0.533235	0.531212	0.527644
235.67	0.579795	0.573649	0.569634	0.567291	0.564632	0.562699	0.560092	0.556531	0.555422	0.555358	0.5558	0.553019	0.549327	0.546195	0.54496	0.537895	0.53466	0.52735	0.522299	0.519606	0.517405
235.965	0.564438	0.559008	0.554619	0.552623	0.549636	0.548266	0.545087	0.542288	0.541741	0.541023	0.541223	0.538919	0.536668	0.532936	0.532294	0.527047	0.522856	0.51557	0.509434	0.508353	0.506739
236.261	0.549713	0.545283	0.540005	0.538543	0.536295	0.534899	0.531492	0.528723	0.528459	0.529197	0.528973	0.527226	0.52465	0.52188	0.521067	0.516641	0.512084	0.506051	0.499395	0.498833	0.496992
236.556	0.536402	0.532595	0.525898	0.525273	0.523506	0.522643	0.520212	0.516953	0.516131	0.517914	0.516899	0.516838	0.514985	0.511218	0.510189	0.506515	0.502528	0.496641	0.489959	0.489844	0.487619
236.852	0.523312	0.518997	0.513433	0.512572	0.510516	0.510377	0.5086	0.504934	0.505192	0.506919	0.506412	0.505811	0.503746	0.501281	0.500141	0.49614	0.492812	0.487121	0.481994	0.481119	0.478715
237.147	0.511149	0.508115	0.502639	0.501363	0.49972	0.498419	0.496933	0.495499	0.495058	0.495816	0.495701	0.495072	0.493889	0.491824	0.490871	0.486854	0.484117	0.478292	0.472748	0.47256	0.470785
237.443	0.500063	0.496598	0.49342	0.491052	0.489272	0.487902	0.485628	0.485872	0.485572	0.485351	0.485972	0.485322	0.485028	0.483579	0.48238	0.478845	0.475689	0.470778	0.464957	0.465321	0.462844
237.738	0.488658	0.48537	0.483573	0.480929	0.479987	0.477525	0.474857	0.47564	0.475803	0.476334	0.476686	0.477054	0.476921	0.475065	0.473946	0.471094	0.467754	0.462488	0.457235	0.45723	0.456127
238.034	0.478908	0.474842	0.473866	0.471028	0.470897	0.469238	0.466063	0.466122	0.467543	0.46791	0.46841	0.468247	0.469615	0.466084	0.465457	0.463284	0.459883	0.454532	0.450585	0.451163	0.449205
238.329	0.47083	0.466141	0.465212	0.463029	0.462849	0.460572	0.45872	0.458373	0.459386	0.460923	0.460813	0.461075	0.462189	0.458611	0.457864	0.456708	0.453255	0.448392	0.445026	0.445049	0.443387
238.625	0.462111	0.457648	0.456744	0.454399	0.454054	0.451958	0.450873	0.451095	0.450503	0.452746	0.452053	0.452495	0.453883	0.450834	0.449445	0.448551	0.446663	0.442516	0.438457	0.439278	0.436837
238.92	0.454592	0.448796	0.448244	0.445674	0.445161	0.44324	0.443036	0.443047	0.442077	0.444757	0.444219	0.444897	0.444936	0.443237	0.442157	0.441292	0.439445	0.436604	0.431649	0.432127	0.430582
239.215	0.446236	0.44135	0.440379	0.438382	0.43754	0.435567	0.436175	0.434616	0.434681	0.437735	0.437689	0.438081	0.438301	0.436339	0.435884	0.434866	0.434098	0.430382	0.424374	0.426507	0.425383
239.511	0.44003	0.434755	0.433571	0.43194	0.431847	0.429982	0.429679	0.428268	0.429882	0.431836	0.432772	0.432064	0.432712	0.430874	0.432087	0.430882	0.428447	0.425451	0.419558	0.421908	0.420608
239.806	0.43374	0.429247	0.427858	0.426729	0.426834	0.42527	0.424976	0.423922	0.42474	0.426944	0.427721	0.427741	0.428431	0.427078	0.427964	0.427326	0.425301	0.421205	0.41544	0.417906	0.41727
240.101	0.428157	0.423985	0.42268	0.421789	0.421878	0.420716	0.41937	0.420162	0.41994	0.421293	0.422886	0.423523	0.424187	0.422682	0.424204	0.423027	0.421301	0.417066	0.412372	0.414638	0.413353
240.397	0.422054	0.417693	0.415292	0.415497	0.414809	0.414369	0.413478	0.415217	0.413201	0.415801	0.415675	0.418737	0.418492	0.416821	0.418424	0.416712	0.4162	0.411756	0.406741	0.410836	0.409199
240.692	0.417028	0.413339	0.409871	0.410415	0.410601	0.410086	0.40888	0.410168	0.40965	0.412036	0.411886	0.414243	0.415286	0.413269	0.415159	0.412586	0.413555	0.40844	0.403648	0.409127	0.405499
240.987	0.413245	0.410649	0.406646	0.406974	0.407091	0.40615	0.405937	0.406256	0.407559	0.410515	0.408834	0.411247	0.412155	0.410667	0.41168	0.411269	0.411207	0.405748	0.401169	0.407336	0.403866
241.282	0.409754	0.407406	0.404122	0.40378	0.403682	0.403438	0.402774	0.403033	0.405418	0.406999	0.406743	0.40768	0.409143	0.408195	0.408904	0.408898	0.409349	0.404103	0.399314	0.403867	0.401016
241.578	0.405669	0.403147	0.401413	0.400166	0.398296	0.398209	0.398863	0.39971	0.401123	0.402107	0.403039	0.403814	0.405224	0.405106	0.404748	0.405366	0.404715	0.400509	0.396512	0.399027	0.399174
241.873	0.40162	0.398865	0.397233	0.396565	0.394356	0.394305	0.395147	0.39611	0.396979	0.397346	0.399874	0.399946	0.401142	0.401417	0.401376	0.399789	0.400434	0.397564	0.393548	0.395751	0.395179
242.168	0.39696	0.394461	0.392783	0.39186	0.390795	0.389829	0.391991	0.391673	0.3923	0.393551	0.396627	0.396928	0.39828	0.397557	0.397413	0.395817	0.396384	0.394016	0.390114	0.392808	0.39149
242.463	0.39405	0.391366	0.389909	0.389313	0.38864	0.387552	0.388489	0.389645	0.390028	0.391876	0.39389	0.395236	0.394634	0.394645	0.395585	0.393959	0.394164	0.392243	0.388519	0.392227	0.389677
242.759	0.391402	0.388223	0.386966	0.386359	0.385709	0.385962	0.385366	0.388966	0.386815	0.390039	0.391274	0.393443	0.392599	0.393059	0.393282	0.392989	0.392633	0.390403	0.387492	0.39139	0.389344
243.054	0.388881	0.385965	0.385024	0.384516	0.384071	0.384149	0.38285	0.386899	0.384722	0.388058	0.389603	0.391292	0.39016	0.391726	0.390715	0.390991	0.390936	0.38828	0.386746	0.38994	0.388972
243.349	0.38732	0.383715	0.382533	0.381733	0.382297	0.382873	0.382018	0.384436	0.382727	0.385652	0.387057	0.389252	0.389046	0.389857	0.388826	0.388884	0.389988	0.386417	0.384874	0.388316	0.386575
243.644	0.385174	0.382243	0.380832	0.378142	0.381021	0.381429	0.381318	0.380756	0.381825	0.383354	0.385524	0.387381	0.387289	0.386992	0.387153	0.387115	0.388978	0.384971	0.383601	0.38472	0.38407
243.939	0.384159	0.381068	0.379327	0.377227	0.379532	0.379249	0.380451	0.380615	0.381045	0.383021	0.38437	0.38641	0.38594	0.385868	0.387499	0.386166	0.388425	0.383582	0.383056	0.384812	0.382732
244.234	0.382767	0.379744	0.376882	0.376733	0.378601	0.377141	0.378298	0.378424	0.379616	0.3815	0.383289	0.385306	0.384368	0.384404	0.385252	0.385011	0.3865	0.381526	0.381723	0.382828	0.381916
244.529	0.383067	0.379776	0.37662	0.378523	0.378593	0.377541	0.378428	0.379866	0.379769	0.38214	0.383872	0.385667	0.385971	0.386124	0.387408	0.3854	0.385902	0.381852	0.381652	0.385667	0.384126
244.824	0.382542	0.37805	0.375611	0.377744	0.37755	0.377016	0.377175	0.378573	0.3791	0.380571	0.38223	0.383415	0.386279	0.384984	0.385697	0.384432	0.38444	0.380476	0.379891	0.384201	0.383857
245.119	0.378279	0.376412	0.374325	0.376049	0.375236	0.37504	0.375522	0.376729	0.376751	0.378675	0.380632	0.38111	0.384067	0.382262	0.383897	0.381872	0.382943	0.377675	0.37916	0.381564	0.38351
245.414	0.376572	0.374663	0.373217	0.373797	0.374146	0.372662	0.372372	0.375255	0.373245	0.378088	0.377909	0.380136	0.381198	0.379224	0.381675	0.380043	0.380591	0.37563	0.37757	0.378889	0.381249
245.709	0.376331	0.37661	0.374508	0.373969	0.374449	0.373357	0.372694	0.375774	0.372813	0.379458	0.379183	0.38098	0.379782	0.379314	0.381819	0.380989	0.380993	0.378142	0.377947	0.379886	0.382828
246.004	0.376534	0.37482	0.372874	0.372073	0.374564	0.372371	0.371321	0.375487	0.371606	0.378127	0.379116	0.379859	0.379107	0.377517	0.379677	0.379468	0.378734	0.37862	0.375749	0.380378	0.381155
246.299	0.375856	0.373888	0.372195	0.371601	0.373546	0.370768	0.371068	0.374343	0.372137	0.375975	0.377335	0.377612	0.378886	0.37734	0.378956	0.3783	0.378603	0.377168	0.373597	0.37867	0.379998
246.594	0.375521	0.372462	0.369875	0.370615	0.372325	0.370819	0.370451	0.373336	0.371018	0.374608	0.375143	0.376776	0.378106	0.376845	0.376577	0.377138	0.377802	0.375528	0.373463	0.377905	0.378596
246.889	0.372467	0.370301	0.366792	0.36764	0.36844	0.368641	0.366996	0.369615	0.367946	0.371636	0.370524	0.374162	0.37509	0.375464	0.37485	0.37505	0.375985	0.372652	0.370408	0.374843	0.375762
247.184	0.371716	0.368653	0.365292	0.366629	0.368232	0.369334	0.366775	0.367819	0.367294	0.371347	0.37108	0.373018	0.372536	0.373621	0.372386	0.372704	0.374698	0.371603	0.371022	0.375238	0.374945
247.479	0.371708	0.368398	0.36638	0.368151	0.369699	0.368587	0.366011	0.368632	0.367559	0.371077	0.372174	0.373441	0.374344	0.372636	0.373868	0.372831	0.374423	0.371402	0.370203	0.377004	0.376068
247.774	0.371795	0.367428	0.366944	0.367559	0.369411	0.368536	0.36705	0.368178	0.36695	0.370538	0.37124	0.371942	0.373401	0.371422	0.372792	0.370923	0.373147	0.368726	0.370367	0.376235	0.374667
248.069	0.371188	0.367381	0.365949	0.366941	0.36713	0.366716	0.364618	0.367988	0.365455	0.368632	0.369252	0.371161	0.37249	0.370939	0.371932	0.370611	0.372675	0.368986	0.368185	0.375979	0.376197
248.364	0.368735	0.366511	0.364643	0.364853	0.365289	0.364453	0.364407	0.365539	0.364235	0.368097	0.367107	0.37039	0.369801	0.369552	0.370738	0.368597	0.371615	0.367724	0.368163	0.373958	0.374793
248.658	0.365941	0.364127	0.363399	0.363629	0.363477	0.362182	0.361169	0.36369	0.363409	0.366742	0.365505	0.36862	0.367726	0.366878	0.367964	0.365896	0.368551	0.366857	0.364927	0.37303	0.37465
248.953	0.363917	0.362515	0.360843	0.361901	0.36147	0.360239	0.360588	0.361479	0.362171	0.364448	0.364168	0.366219	0.36616	0.364437	0.364028	0.363962	0.364818	0.364809	0.363667	0.370341	0.372169
249.248	0.363002	0.361804	0.359326	0.360173	0.360735	0.36035	0.358826	0.361238	0.361481	0.362068	0.363316	0.364911	0.365791	0.36317	0.362097	0.363391	0.363271	0.364182	0.362277	0.369942	0.371024
249.543	0.362029	0.361772	0.35649	0.359528	0.359492	0.359907	0.359199	0.360948	0.360175	0.3609	0.362077	0.364035	0.36427	0.362848	0.361736	0.36301	0.36287	0.362998	0.362678	0.368984	0.370218
249.838	0.359445	0.35904	0.355258	0.356694	0.357939	0.358313	0.357507	0.358789	0.357722	0.359646	0.360111	0.362061	0.361574	0.360757	0.360743	0.360701	0.360263	0.361223	0.360659	0.367918	0.36778
250.132	0.359958	0.357896	0.355048	0.357031	0.356572	0.357417	0.357719	0.357829	0.356906	0.361333	0.359584	0.360701	0.360246	0.360767	0.360489	0.359281	0.359431	0.359304	0.359701	0.366984	0.36747
250.427	0.360314	0.358485	0.356603	0.357653	0.357164	0.357405	0.356599	0.35621	0.356658	0.361445	0.361088	0.359733	0.360338	0.359996	0.36026	0.359275	0.358148	0.359896	0.360078	0.367413	0.368077
250.722	0.359636	0.358795	0.355721	0.358107	0.35664	0.356291	0.355328	0.355714	0.356166	0.35963	0.359312	0.359241	0.359598	0.35802	0.359214	0.357409	0.357313	0.357804	0.359913	0.366792	0.367229
251.016	0.357147	0.358063	0.354646	0.356406	0.35554	0.355576	0.35405	0.35415	0.3549	0.357143	0.3579	0.358157	0.357989	0.355808	0.357193	0.355963	0.355609	0.356642	0.358682	0.36616	0.366035
251.311	0.356593	0.356791	0.354184	0.355437	0.354172	0.354984	0.354077	0.354407	0.35475	0.35669	0.35669	0.358749	0.357248	0.3556	0.354716	0.354863	0.355845	0.355495	0.356405	0.365865	0.364746
251.606	0.355094	0.354645	0.352706	0.353111	0.351742	0.35322	0.351778	0.352905	0.352597	0.355508	0.356233	0.356319	0.355575	0.354257	0.352229	0.35261	0.353063	0.353584	0.353671	0.363955	0.364179
251.9	0.354009	0.352716	0.351059	0.351319	0.349988	0.350066	0.34945	0.350756	0.350837	0.352859	0.353804	0.355117	0.352852	0.352812	0.34919	0.349822	0.349983	0.35134	0.351436	0.361095	0.36313
252.195	0.352315	0.350281	0.348911	0.349029	0.348218	0.347497	0.34757	0.348695	0.348334	0.350582	0.351071	0.352129	0.350248	0.350212	0.347722	0.347103	0.346554	0.348735	0.349951	0.359105	0.3616
252.49	0.350315	0.348525	0.347055	0.347149	0.346797	0.345642	0.346607	0.346548	0.34698	0.348485	0.348238	0.3504	0.348465	0.348186	0.345377	0.344607	0.344873	0.345818	0.347542	0.356816	0.358385
252.784	0.349005	0.347695	0.346572	0.346047	0.346225	0.345513	0.345584	0.346416	0.345642	0.347939	0.346774	0.348279	0.347892	0.346564	0.344752	0.342816	0.342949	0.344197	0.346781	0.356381	0.356521
253.079	0.348673	0.347925	0.34638	0.346244	0.345511	0.34557	0.345361	0.346542	0.345612	0.347494	0.347263	0.347777	0.347567	0.345816	0.344281	0.342706	0.342685	0.343788	0.345521	0.356108	0.355637
253.373	0.347726	0.345493	0.345214	0.344392	0.34427	0.344312	0.343458	0.344335	0.34327	0.34561	0.345377	0.346502	0.344545	0.34311	0.342589	0.340668	0.340576	0.341985	0.344148	0.355093	0.354814
253.668	0.346159	0.344396	0.342658	0.342666	0.342433	0.342133	0.342013	0.34224	0.341796	0.342813	0.343935	0.344951	0.342054	0.340615	0.339651	0.33853	0.339041	0.339847	0.341662	0.353457	0.352897
253.963	0.345621	0.343925	0.342577	0.341732	0.342542	0.341334	0.341262	0.341328	0.340897	0.342361	0.342421	0.343572	0.341569	0.339397	0.338216	0.336862	0.337104	0.338551	0.340994	0.352818	0.352608
254.257	0.343634	0.343512	0.340685	0.340862	0.341701	0.339749	0.340557	0.340923	0.339737	0.341145	0.341028	0.341386	0.340763	0.337358	0.335922	0.335058	0.33474	0.336752	0.338695	0.350581	0.351374
254.552	0.343282	0.341478	0.339771	0.33983	0.340626	0.338475	0.338475	0.339914	0.338188	0.3401	0.33935	0.33934	0.338997	0.335924	0.334658	0.332953	0.332702	0.334832	0.337083	0.349055	0.35033
254.846	0.341745	0.340077	0.337849	0.338501	0.338929	0.336724	0.337142	0.338218	0.336176	0.337535	0.337913	0.337871	0.336445	0.33425	0.332013	0.330566	0.330525	0.332429	0.334981	0.347274	0.34859
255.14	0.341334	0.338481	0.337216	0.337471	0.337383	0.335678	0.335684	0.336837	0.334898	0.336043	0.336893	0.336401	0.334574	0.333259	0.330747	0.328633	0.32907	0.330669	0.334068	0.346672	0.347222
255.435	0.340787	0.339084	0.336639	0.337526	0.336857	0.336325	0.336542	0.335909	0.334561	0.33592	0.336622	0.33568	0.334195	0.332453	0.33008	0.327965	0.328194	0.330048	0.333425	0.345651	0.34687
255.729	0.340414	0.338265	0.336772	0.337078	0.336004	0.335648	0.335933	0.335476	0.334361	0.335929	0.335621	0.335156	0.333506	0.331506	0.329595	0.326756	0.326664	0.329	0.332942	0.344757	0.345869
256.024	0.339122	0.337708	0.336016	0.336321	0.335272	0.335015	0.334957	0.334253	0.333849	0.335161	0.33462	0.333734	0.331985	0.329892	0.327833	0.325096	0.325157	0.327629	0.331298	0.342946	0.344566
256.318	0.33754	0.335941	0.335085	0.335079	0.33352	0.333201	0.33298	0.333168	0.33273	0.33325	0.332825	0.332141	0.329756	0.327908	0.325403	0.323111	0.323014	0.325403	0.329721	0.341247	0.342977
256.612	0.336496	0.334854	0.333707	0.33398	0.33288	0.332888	0.332067	0.332103	0.331928	0.331678	0.331113	0.33036	0.328231	0.325984	0.323513	0.321156	0.321093	0.323292	0.327955	0.339873	0.341753
256.907	0.336174	0.334392	0.333489	0.333236	0.33235	0.332016	0.331153	0.331703	0.331143	0.330306	0.33009	0.329119	0.327275	0.324676	0.322813	0.319763	0.319024	0.321953	0.327086	0.338763	0.340841
257.201	0.335236	0.334014	0.333075	0.332071	0.332367	0.331514	0.330363	0.330808	0.330199	0.329579	0.32892	0.327758	0.326236	0.322944	0.321565	0.317971	0.317454	0.320342	0.325481	0.337835	0.339338
257.496	0.335036	0.333923	0.332936	0.331888	0.332411	0.331298	0.330435	0.330232	0.329229	0.329163	0.328487	0.327273	0.325654	0.321905	0.320162	0.316858	0.316658	0.319745	0.324261	0.337765	0.33836
257.79	0.334579	0.333467	0.332352	0.33157	0.331772	0.331119	0.330332	0.329527	0.328223	0.328454	0.327471	0.326304	0.324359	0.320958	0.318282	0.315192	0.315919	0.318292	0.32266	0.337178	0.337642
258.084	0.333988	0.333091	0.331936	0.33154	0.331647	0.330831	0.330215	0.328944	0.32703	0.327429	0.32641	0.325189	0.322679	0.320508	0.317191	0.314074	0.314	0.316925	0.32164	0.335682	0.336446
258.378	0.334105	0.333342	0.332099	0.332156	0.331604	0.330651	0.329791	0.329038	0.327263	0.326586	0.326196	0.324314	0.321385	0.319814	0.317044	0.313186	0.312791	0.315986	0.320556	0.334002	0.336833
258.673	0.333757	0.332991	0.331987	0.331743	0.331602	0.330269	0.329926	0.328793	0.327025	0.32632	0.325551	0.323939	0.320801	0.318903	0.316135	0.312557	0.310706	0.314905	0.319799	0.33321	0.335729
258.967	0.333917	0.332271	0.331797	0.331353	0.330477	0.329876	0.329406	0.32836	0.326678	0.325265	0.325195	0.322875	0.319815	0.317663	0.314506	0.311435	0.309552	0.313725	0.317939	0.332253	0.334683
259.261	0.332848	0.331561	0.330859	0.330199	0.329519	0.328873	0.328462	0.327342	0.325723	0.324301	0.323397	0.321469	0.318715	0.316075	0.31236	0.309785	0.307531	0.311982	0.316647	0.330723	0.332272
259.555	0.332756	0.331779	0.330815	0.330378	0.328988	0.32891	0.327349	0.327128	0.325447	0.323461	0.322638	0.320332	0.317732	0.315183	0.311126	0.30868	0.306465	0.310687	0.315083	0.329389	0.330673
259.849	0.33265	0.331798	0.331194	0.329862	0.32923	0.328549	0.327411	0.327009	0.325449	0.323366	0.321768	0.319841	0.316951	0.313893	0.310425	0.307498	0.304963	0.309288	0.313661	0.328185	0.32955
260.144	0.333175	0.332249	0.33153	0.330274	0.329507	0.328684	0.327602	0.327473	0.325397	0.323348	0.321471	0.319348	0.31626	0.313568	0.309686	0.306771	0.304015	0.307835	0.312014	0.326678	0.328272
260.438	0.333205	0.331925	0.331503	0.330545	0.329933	0.32865	0.328046	0.327312	0.325208	0.323248	0.320971	0.318814	0.315392	0.312493	0.309058	0.305812	0.303046	0.306633	0.310185	0.324572	0.326338
260.732	0.333207	0.332252	0.331107	0.330922	0.330109	0.329053	0.32757	0.327276	0.324844	0.322794	0.320478	0.318289	0.315085	0.311487	0.307992	0.304686	0.302075	0.305126	0.308593	0.322212	0.324353
261.026	0.333395	0.331944	0.3314	0.331048	0.330174	0.329171	0.327517	0.326855	0.32463	0.322295	0.32011	0.31742	0.314069	0.310272	0.306934	0.303738	0.300986	0.303808	0.306672	0.319701	0.321794
261.32	0.333891	0.332703	0.33201	0.331396	0.330527	0.329059	0.327713	0.327073	0.324396	0.322089	0.319793	0.31669	0.313767	0.309988	0.305742	0.302472	0.299748	0.302554	0.305502	0.317374	0.319624
261.614	0.334359	0.3327	0.332474	0.332184	0.330804	0.328981	0.328317	0.327337	0.324737	0.322272	0.319895	0.315734	0.313249	0.309766	0.305132	0.301824	0.29873	0.301768	0.30418	0.315072	0.316761
261.908	0.334645	0.333639	0.333239	0.333013	0.331376	0.32941	0.328756	0.328309	0.325311	0.322332	0.320343	0.315588	0.313108	0.309263	0.304819	0.301368	0.29838	0.300783	0.303126	0.31312	0.31478
262.202	0.335027	0.334268	0.333463	0.333427	0.331484	0.330161	0.328996	0.328343	0.325664	0.322061	0.32017	0.315	0.312558	0.308362	0.304562	0.301015	0.297863	0.299343	0.301036	0.310604	0.311903
262.496	0.334935	0.335129	0.333769	0.333588	0.332152	0.329912	0.329335	0.328596	0.325526	0.321609	0.319702	0.314551	0.311939	0.307636	0.303585	0.299914	0.297136	0.297723	0.299333	0.308127	0.3093
262.79	0.335264	0.335429	0.334017	0.333501	0.3324	0.330357	0.329765	0.328263	0.325153	0.321325	0.318927	0.314229	0.311537	0.307698	0.302782	0.299289	0.296261	0.296163	0.297814	0.305894	0.306281
263.084	0.335247	0.335427	0.33448	0.333744	0.332733	0.330654	0.330114	0.328568	0.32545	0.321629	0.31885	0.313803	0.31092	0.307153	0.302093	0.298778	0.295399	0.295031	0.296617	0.303948	0.304399
263.378	0.335969	0.335656	0.335079	0.33435	0.332655	0.331663	0.330575	0.328748	0.326091	0.322036	0.318604	0.313937	0.310664	0.306367	0.30176	0.298468	0.294418	0.293633	0.295036	0.301926	0.30289
263.672	0.336709	0.336464	0.335757	0.335674	0.33395	0.332717	0.331599	0.32998	0.326892	0.322794	0.31915	0.313661	0.310581	0.30604	0.301779	0.297456	0.293643	0.293362	0.294119	0.300422	0.301446
263.966	0.337413	0.337204	0.336606	0.336532	0.334901	0.333451	0.332626	0.330855	0.326923	0.322868	0.319175	0.313981	0.310341	0.30584	0.301385	0.296779	0.293171	0.292527	0.292895	0.298735	0.299488
264.26	0.337906	0.337754	0.336918	0.336803	0.335537	0.334172	0.333228	0.331162	0.326922	0.322836	0.318914	0.313797	0.309918	0.305756	0.300439	0.296061	0.292358	0.292266	0.291753	0.296569	0.297291
264.554	0.338135	0.338639	0.337586	0.337222	0.335833	0.334849	0.333413	0.331703	0.327441	0.323158	0.318533	0.313785	0.309875	0.305362	0.299805	0.296102	0.291987	0.291243	0.290201	0.294859	0.295736
264.848	0.338766	0.339351	0.338123	0.338021	0.336916	0.33517	0.333718	0.33233	0.328191	0.323495	0.318626	0.313734	0.309716	0.304852	0.299417	0.295343	0.291578	0.290535	0.289335	0.29328	0.294251
265.142	0.338997	0.340007	0.339032	0.338765	0.337622	0.335594	0.333762	0.332939	0.328465	0.323461	0.318765	0.313145	0.309161	0.304773	0.299329	0.294951	0.291519	0.289485	0.28826	0.292589	0.292557
265.436	0.339826	0.340468	0.339988	0.339408	0.338281	0.335925	0.334342	0.333205	0.328666	0.32328	0.319284	0.313448	0.308476	0.304364	0.299397	0.294359	0.290909	0.288723	0.287865	0.291564	0.291212
265.73	0.340351	0.341049	0.340882	0.339741	0.338874	0.336703	0.335188	0.333335	0.329049	0.323424	0.319304	0.313485	0.308599	0.304209	0.298952	0.294204	0.290387	0.287984	0.286999	0.290336	0.290133
266.023	0.341528	0.34204	0.341474	0.340515	0.339771	0.337443	0.336251	0.333765	0.329515	0.323984	0.31948	0.313834	0.308574	0.303853	0.298829	0.294045	0.28997	0.287445	0.286606	0.289523	0.289384
266.317	0.342246	0.343149	0.341961	0.340892	0.340418	0.338372	0.337321	0.334468	0.33024	0.324631	0.319347	0.313408	0.308745	0.303405	0.298133	0.293445	0.289722	0.287059	0.28587	0.288376	0.288112
266.611	0.343543	0.344239	0.343159	0.342188	0.341014	0.339493	0.338192	0.335673	0.33111	0.325317	0.319802	0.313512	0.308524	0.303589	0.298342	0.293667	0.28958	0.286975	0.285808	0.288062	0.287401
266.905	0.344344	0.345124	0.344418	0.343318	0.341676	0.340586	0.338807	0.336943	0.332089	0.325646	0.320038	0.313878	0.308433	0.303623	0.298144	0.293179	0.289415	0.286703	0.285366	0.287186	0.286406
267.198	0.345482	0.345366	0.345657	0.344349	0.342654	0.340787	0.339382	0.337647	0.332482	0.325905	0.32039	0.314184	0.308423	0.304068	0.298323	0.293238	0.289486	0.286434	0.284812	0.286487	0.285698
267.492	0.34635	0.346051	0.346346	0.344969	0.3436	0.341393	0.339803	0.338235	0.333368	0.326204	0.320555	0.313999	0.308079	0.304028	0.298037	0.292761	0.288978	0.286046	0.283929	0.285321	0.28467
267.786	0.347497	0.34732	0.347402	0.346116	0.344844	0.342447	0.341042	0.339568	0.334235	0.327376	0.321408	0.314013	0.308803	0.304273	0.298415	0.292846	0.289003	0.286189	0.283773	0.285046	0.284656
268.08	0.348171	0.348877	0.348479	0.347322	0.346012	0.343953	0.342176	0.340305	0.335699	0.328547	0.322222	0.314902	0.309243	0.304611	0.298458	0.293034	0.288908	0.286115	0.283715	0.284661	0.284383
268.373	0.349515	0.350111	0.349159	0.34804	0.346906	0.344582	0.343092	0.341694	0.336566	0.32956	0.323123	0.315485	0.309778	0.30475	0.298618	0.293078	0.288745	0.286042	0.283509	0.284447	0.283776
268.667	0.350413	0.350816	0.350178	0.34912	0.348089	0.34573	0.344538	0.342645	0.337902	0.330342	0.323891	0.316283	0.310112	0.304963	0.298687	0.29364	0.288652	0.285969	0.283313	0.284187	0.283121
268.961	0.351625	0.351551	0.351117	0.35038	0.349249	0.346586	0.345355	0.343833	0.338491	0.331093	0.324508	0.316327	0.309988	0.30438	0.298636	0.293533	0.288342	0.285795	0.282717	0.283803	0.282403
269.254	0.352212	0.352552	0.35217	0.351722	0.350619	0.347977	0.346641	0.344352	0.339587	0.332019	0.324748	0.316671	0.310258	0.30426	0.298925	0.293551	0.288328	0.285548	0.282273	0.283775	0.282397
269.548	0.353198	0.353533	0.353121	0.352249	0.351518	0.348412	0.347198	0.344781	0.340107	0.332632	0.325096	0.31672	0.309991	0.304301	0.298579	0.293021	0.288258	0.285305	0.281732	0.28307	0.281906
269.841	0.354219	0.354721	0.354044	0.352987	0.352129	0.349525	0.348313	0.346109	0.341165	0.333643	0.325502	0.317194	0.310387	0.304835	0.298657	0.293215	0.288359	0.285298	0.281995	0.282926	0.28157
270.135	0.355125	0.355761	0.355131	0.354151	0.352942	0.350873	0.349065	0.347211	0.34193	0.334275	0.326153	0.317667	0.310747	0.305138	0.298492	0.293635	0.288917	0.28518	0.282531	0.282807	0.280912
270.429	0.355681	0.356749	0.355991	0.355042	0.353519	0.351891	0.350033	0.347825	0.342784	0.334837	0.326737	0.317868	0.311138	0.304917	0.298471	0.293563	0.288981	0.284485	0.282544	0.282921	0.280742
270.722	0.356989	0.357719	0.356809	0.35633	0.354799	0.353066	0.351211	0.348154	0.343731	0.335548	0.327659	0.318074	0.311238	0.305283	0.29876	0.293736	0.289165	0.284517	0.282303	0.283101	0.281096
271.016	0.358182	0.359165	0.357845	0.35706	0.355688	0.353649	0.35242	0.348899	0.345064	0.336528	0.328511	0.318912	0.311781	0.306219	0.299177	0.293468	0.289083	0.285184	0.282131	0.283169	0.281345
271.309	0.35922	0.35968	0.358451	0.358461	0.356614	0.354318	0.353007	0.350263	0.346061	0.337503	0.329334	0.31949	0.312326	0.306844	0.299778	0.29419	0.289256	0.285734	0.282523	0.28313	0.28142
271.603	0.359711	0.360643	0.359556	0.359171	0.357175	0.354871	0.353474	0.350979	0.346713	0.33803	0.329766	0.31989	0.312913	0.307197	0.300218	0.294725	0.289646	0.286032	0.28306	0.283135	0.28142
271.896	0.359897	0.360837	0.36	0.359565	0.357588	0.355523	0.35383	0.351568	0.346499	0.338578	0.330185	0.320055	0.313317	0.307174	0.300476	0.295647	0.290083	0.28602	0.283361	0.283009	0.281506
272.19	0.360339	0.36108	0.360147	0.359399	0.357551	0.355834	0.353982	0.351567	0.346523	0.338966	0.330864	0.320503	0.313565	0.307255	0.300662	0.29548	0.290005	0.28616	0.283183	0.283464	0.280997
272.483	0.359979	0.360764	0.359638	0.358755	0.35737	0.355639	0.353637	0.351704	0.346279	0.338959	0.331006	0.320666	0.313657	0.307216	0.300579	0.294966	0.289642	0.286216	0.283082	0.283516	0.28076
272.776	0.360044	0.360953	0.359832	0.359518	0.357674	0.355569	0.353868	0.352123	0.346948	0.339432	0.331541	0.320848	0.314106	0.307768	0.300866	0.295139	0.289806	0.286375	0.283574	0.284022	0.280987
273.07	0.359812	0.36054	0.359856	0.359316	0.357507	0.355344	0.354073	0.35181	0.347017	0.339348	0.331113	0.320879	0.314154	0.30796	0.301398	0.295356	0.290186	0.286476	0.283983	0.283743	0.281444
273.363	0.359333	0.360316	0.359588	0.359325	0.357138	0.354825	0.35393	0.351273	0.347001	0.339391	0.331158	0.321187	0.314816	0.308594	0.30163	0.296133	0.290596	0.286687	0.283741	0.283905	0.281419
273.657	0.358479	0.359423	0.358747	0.358367	0.3562	0.354248	0.353182	0.350565	0.346494	0.338392	0.331032	0.321406	0.314817	0.308552	0.301486	0.295731	0.290282	0.286411	0.283246	0.283677	0.281469
273.95	0.357566	0.359087	0.357875	0.357671	0.35596	0.353881	0.352112	0.350256	0.346438	0.338357	0.331087	0.322139	0.315392	0.309168	0.301507	0.296159	0.290445	0.286818	0.283263	0.283869	0.281645
274.243	0.3571	0.358456	0.357401	0.3569	0.35572	0.353535	0.351712	0.350249	0.346147	0.338452	0.331296	0.322507	0.315591	0.309341	0.301937	0.296126	0.290564	0.286917	0.284035	0.283706	0.282004
274.537	0.356291	0.357134	0.356286	0.355485	0.354611	0.3524	0.350572	0.349072	0.344868	0.338359	0.33092	0.322672	0.315476	0.309326	0.302344	0.296363	0.290622	0.286819	0.284136	0.283573	0.281831
274.83	0.355608	0.356203	0.355488	0.354917	0.353841	0.351317	0.349943	0.348453	0.343608	0.337689	0.330768	0.321939	0.315673	0.309317	0.302727	0.296577	0.290657	0.286878	0.284202	0.283591	0.282195
275.123	0.355103	0.354951	0.354355	0.354392	0.352801	0.350408	0.349153	0.347664	0.343191	0.337459	0.330645	0.321979	0.316005	0.309531	0.303169	0.296646	0.291004	0.287157	0.284324	0.284062	0.282395
275.416	0.354267	0.354407	0.35381	0.353893	0.352121	0.349801	0.348309	0.34722	0.342914	0.337151	0.330506	0.322047	0.316281	0.309818	0.303319	0.297002	0.29147	0.287505	0.284476	0.284589	0.282558
275.71	0.35309	0.353166	0.352582	0.352461	0.350679	0.348871	0.34765	0.345565	0.342508	0.336798	0.330265	0.322418	0.315955	0.30956	0.303125	0.296312	0.291231	0.287072	0.284602	0.284731	0.282288
276.003	0.35264	0.352612	0.351954	0.351772	0.350227	0.348735	0.34737	0.345187	0.341857	0.33647	0.330292	0.323055	0.316271	0.309595	0.303303	0.296701	0.291178	0.287031	0.284693	0.285045	0.282624
276.296	0.351913	0.352153	0.351361	0.351152	0.349785	0.348241	0.346902	0.34421	0.34127	0.336361	0.330007	0.323254	0.316408	0.309881	0.30362	0.296565	0.291186	0.287082	0.284883	0.284826	0.283029
276.589	0.35107	0.351677	0.350899	0.350335	0.348951	0.347304	0.345619	0.344008	0.3406	0.335683	0.329756	0.323014	0.316577	0.31016	0.30358	0.296862	0.291464	0.287164	0.284679	0.284569	0.283128
276.882	0.350246	0.350868	0.350463	0.349451	0.348139	0.346049	0.344672	0.343147	0.340041	0.335316	0.329698	0.322879	0.316227	0.310348	0.303777	0.296529	0.291459	0.287063	0.284639	0.284282	0.283088
277.176	0.34901	0.349181	0.349202	0.348179	0.346849	0.34463	0.344149	0.342386	0.33909	0.334358	0.3291	0.322337	0.315716	0.309515	0.303019	0.296143	0.290886	0.286258	0.28424	0.283766	0.282487
277.469	0.347436	0.347284	0.347803	0.346964	0.345707	0.343541	0.343011	0.341497	0.33743	0.333325	0.328191	0.321862	0.314906	0.308585	0.302261	0.295511	0.290328	0.285886	0.283367	0.28315	0.281807
277.762	0.345942	0.346255	0.346768	0.346041	0.34487	0.342766	0.342109	0.340697	0.336463	0.332449	0.327284	0.321137	0.314468	0.308113	0.30171	0.295161	0.289935	0.28567	0.282803	0.283128	0.281383
278.055	0.344721	0.345446	0.34571	0.345024	0.344039	0.341946	0.341016	0.339851	0.335532	0.331642	0.326565	0.320476	0.313794	0.307794	0.301304	0.294671	0.289605	0.285702	0.28198	0.283167	0.281015
278.348	0.34366	0.344329	0.3442	0.343849	0.343114	0.340776	0.340007	0.338148	0.334781	0.330696	0.325319	0.319367	0.313014	0.307324	0.300621	0.294068	0.288435	0.285028	0.281397	0.282617	0.280509
278.641	0.342435	0.34321	0.342714	0.342665	0.341726	0.339739	0.338676	0.33705	0.33362	0.329562	0.324449	0.31844	0.31226	0.30647	0.299696	0.293226	0.287968	0.284302	0.280757	0.281899	0.280102
278.934	0.341497	0.342391	0.341134	0.341774	0.340493	0.338757	0.337527	0.336441	0.333065	0.328636	0.323881	0.317913	0.311861	0.305964	0.299153	0.29279	0.287525	0.2839	0.280703	0.281147	0.279992
279.227	0.340241	0.34165	0.339787	0.340788	0.339336	0.337628	0.336554	0.335648	0.332046	0.327708	0.323267	0.317404	0.31117	0.304945	0.298371	0.292238	0.287421	0.283163	0.28033	0.280456	0.27912
279.52	0.339243	0.340316	0.338364	0.339499	0.338079	0.336226	0.334978	0.334187	0.330802	0.326385	0.322475	0.316594	0.310258	0.304182	0.297394	0.291671	0.286402	0.28251	0.279607	0.279634	0.278451
279.813	0.338396	0.338898	0.337432	0.338025	0.337169	0.335275	0.333802	0.332674	0.329421	0.325281	0.321259	0.315768	0.309219	0.303298	0.296434	0.290771	0.285483	0.281752	0.279037	0.27897	0.277345
280.106	0.336972	0.337172	0.336482	0.336356	0.335412	0.333722	0.3324	0.331233	0.328057	0.324063	0.320144	0.314625	0.307897	0.302447	0.29559	0.289634	0.284317	0.280825	0.277941	0.278372	0.276519
280.399	0.335335	0.335563	0.335229	0.335207	0.334123	0.332376	0.331353	0.329956	0.32672	0.323045	0.318563	0.313447	0.30661	0.301085	0.294711	0.288759	0.283471	0.279702	0.277339	0.277406	0.275487
280.692	0.333339	0.333939	0.333585	0.333619	0.332077	0.330448	0.329901	0.328133	0.325043	0.321554	0.317443	0.311837	0.305349	0.299716	0.293379	0.287676	0.282401	0.278549	0.275824	0.276483	0.274505
280.985	0.332323	0.332954	0.332131	0.332487	0.330951	0.329464	0.32856	0.326981	0.323782	0.320314	0.316258	0.310739	0.304777	0.298988	0.292475	0.287127	0.281712	0.277702	0.275472	0.275639	0.274149
281.278	0.330487	0.331569	0.330659	0.330521	0.329139	0.32832	0.327314	0.325582	0.322682	0.318704	0.314851	0.30948	0.303719	0.298104	0.291425	0.285687	0.280345	0.276959	0.2741	0.274657	0.273246
281.571	0.329212	0.329925	0.329206	0.329194	0.328039	0.327287	0.326184	0.32469	0.32202	0.317334	0.313599	0.308279	0.302849	0.29716	0.290718	0.284758	0.279286	0.276086	0.273617	0.273664	0.272742
281.864	0.327703	0.328597	0.327787	0.327675	0.32679	0.325732	0.325016	0.32349	0.321046	0.316155	0.31245	0.30713	0.301621	0.296011	0.28969	0.283479	0.278296	0.275452	0.272766	0.272884	0.271666
282.156	0.326771	0.327484	0.326646	0.326511	0.325829	0.324345	0.323978	0.322708	0.320028	0.315282	0.31171	0.3059	0.300898	0.295001	0.28874	0.283287	0.277999	0.274525	0.272514	0.272281	0.271354
282.449	0.325186	0.325852	0.325283	0.325344	0.324352	0.322722	0.322153	0.321286	0.318176	0.31397	0.310374	0.305061	0.299607	0.293865	0.287841	0.28213	0.277516	0.27377	0.271529	0.271513	0.270342
282.742	0.323849	0.324408	0.324155	0.323982	0.323297	0.321771	0.320985	0.319871	0.31718	0.31306	0.309323	0.304181	0.298801	0.293049	0.287288	0.281726	0.277277	0.273221	0.27097	0.270939	0.269829
283.035	0.322585	0.322796	0.322658	0.322643	0.321968	0.32071	0.319734	0.31839	0.315786	0.311659	0.308148	0.303457	0.297531	0.292245	0.286775	0.280712	0.27659	0.272665	0.27006	0.270504	0.268856
283.328	0.321442	0.321615	0.32124	0.320896	0.321038	0.319412	0.318494	0.316969	0.314672	0.310769	0.306994	0.302094	0.296574	0.291249	0.285653	0.280116	0.275791	0.271835	0.269495	0.26969	0.268228
283.62	0.320429	0.320338	0.320124	0.319829	0.319649	0.318069	0.317439	0.315918	0.313034	0.30972	0.305946	0.30097	0.295342	0.290392	0.284475	0.279151	0.274783	0.271136	0.268758	0.269077	0.26763
283.913	0.319315	0.319497	0.319064	0.318914	0.318494	0.316975	0.316022	0.314733	0.312144	0.309147	0.305005	0.299613	0.294407	0.289451	0.283327	0.278624	0.27433	0.270893	0.268217	0.26839	0.267183
284.206	0.317899	0.31857	0.317914	0.318204	0.317067	0.316303	0.315127	0.313817	0.311183	0.308234	0.304085	0.298666	0.293549	0.288621	0.282897	0.277998	0.273576	0.270496	0.26793	0.268354	0.266783
284.499	0.316398	0.317173	0.316655	0.317117	0.316102	0.315102	0.313592	0.312661	0.310135	0.307036	0.302913	0.297281	0.29245	0.287287	0.282234	0.277288	0.272867	0.269724	0.267004	0.267231	0.266039
284.791	0.315028	0.315429	0.31532	0.315569	0.314671	0.313458	0.312551	0.311537	0.308786	0.305417	0.301306	0.296282	0.291303	0.286164	0.281277	0.276351	0.271927	0.268544	0.266494	0.266222	0.264893
285.084	0.313049	0.31333	0.313779	0.313714	0.313103	0.31147	0.310794	0.309546	0.306932	0.303832	0.299501	0.29475	0.289589	0.284618	0.279858	0.275314	0.271081	0.267671	0.265152	0.264667	0.263705
285.377	0.310873	0.311177	0.311708	0.311803	0.310739	0.309452	0.308859	0.307591	0.305254	0.301869	0.297719	0.29354	0.288156	0.283307	0.278259	0.273949	0.269729	0.266516	0.264256	0.263607	0.262487
285.669	0.308414	0.309271	0.30933	0.309749	0.308395	0.307498	0.306931	0.305679	0.303364	0.300214	0.296047	0.291697	0.286611	0.281663	0.276697	0.272019	0.268213	0.265246	0.262728	0.262227	0.261153
285.962	0.305983	0.306512	0.306384	0.307039	0.305233	0.304713	0.304474	0.303335	0.300994	0.297334	0.293668	0.289225	0.284426	0.279478	0.27444	0.269641	0.266057	0.263014	0.260845	0.260188	0.258931
286.255	0.303431	0.304178	0.303433	0.304504	0.30286	0.302241	0.301961	0.300944	0.298552	0.294874	0.291421	0.286623	0.281989	0.27732	0.272298	0.267747	0.264365	0.261496	0.258718	0.258211	0.257304
286.547	0.300992	0.301268	0.300986	0.301985	0.300569	0.299463	0.299066	0.298271	0.296047	0.2924	0.289238	0.28461	0.279692	0.274939	0.269959	0.265868	0.262285	0.259867	0.256903	0.256553	0.25562
286.84	0.29842	0.298599	0.298144	0.299149	0.29807	0.296858	0.296296	0.295716	0.293462	0.290002	0.287021	0.282255	0.277593	0.272983	0.267987	0.26389	0.260284	0.25812	0.254979	0.255025	0.254166
287.132	0.29544	0.295247	0.295111	0.29584	0.294872	0.294133	0.293504	0.292708	0.290556	0.287364	0.284049	0.279586	0.275079	0.270394	0.265429	0.261382	0.258066	0.255494	0.252959	0.253224	0.251879
287.425	0.292189	0.291948	0.291706	0.292439	0.29164	0.290981	0.290217	0.289582	0.287448	0.284411	0.280948	0.276486	0.272318	0.267985	0.26293	0.258982	0.255531	0.252739	0.250542	0.250852	0.249735
287.717	0.288483	0.288292	0.288124	0.288787	0.288381	0.287386	0.287127	0.28602	0.283824	0.281122	0.277757	0.273313	0.269141	0.264729	0.259677	0.25603	0.252793	0.249763	0.247928	0.248047	0.247055
288.01	0.285052	0.285095	0.285077	0.28546	0.285292	0.284224	0.283887	0.282951	0.280667	0.277895	0.275033	0.270709	0.266639	0.26207	0.25727	0.253597	0.250151	0.247456	0.245466	0.245629	0.24502
288.302	0.281596	0.281999	0.281928	0.28256	0.282314	0.281222	0.281072	0.279644	0.277608	0.27519	0.272622	0.267802	0.263822	0.259299	0.255178	0.251305	0.247736	0.245265	0.243253	0.243291	0.242701
288.595	0.278152	0.279208	0.278781	0.2797	0.279233	0.278586	0.277796	0.277021	0.275015	0.272414	0.269977	0.265186	0.261237	0.2573	0.252898	0.249093	0.245647	0.243421	0.241055	0.241567	0.240583
288.887	0.27492	0.275942	0.275525	0.276524	0.275883	0.274993	0.274712	0.274066	0.272243	0.269688	0.267118	0.261927	0.25834	0.254421	0.250022	0.246475	0.243065	0.241164	0.238599	0.239448	0.23813
289.18	0.271775	0.27277	0.272387	0.273143	0.272695	0.271807	0.271864	0.271366	0.269513	0.266825	0.264015	0.259636	0.25568	0.251826	0.247493	0.243847	0.24113	0.238811	0.236285	0.237596	0.235953
289.472	0.269012	0.26999	0.270264	0.27044	0.270223	0.269307	0.269641	0.268678	0.267148	0.264408	0.261502	0.257384	0.253555	0.249243	0.245139	0.241655	0.238898	0.236535	0.234341	0.235525	0.234247
289.764	0.266507	0.267157	0.267512	0.268013	0.267769	0.266952	0.267124	0.266295	0.264695	0.262073	0.259003	0.255382	0.251215	0.24699	0.243445	0.239459	0.236801	0.234385	0.232532	0.233362	0.23238
290.057	0.264155	0.264599	0.265181	0.26563	0.265448	0.264739	0.26443	0.263896	0.262351	0.25942	0.256467	0.252911	0.249121	0.24477	0.241089	0.237475	0.234368	0.23279	0.230554	0.231403	0.23037
290.349	0.262201	0.262353	0.262801	0.26347	0.263009	0.262541	0.26183	0.26198	0.260076	0.257192	0.254214	0.250861	0.246994	0.242695	0.239462	0.235752	0.232365	0.231259	0.228719	0.229759	0.228761
290.641	0.260014	0.260686	0.260962	0.261534	0.26103	0.26079	0.26009	0.260025	0.258003	0.255219	0.252595	0.249025	0.245462	0.240959	0.237474	0.234459	0.230619	0.229578	0.227128	0.228075	0.22721
290.934	0.258063	0.258991	0.25881	0.259607	0.259064	0.259089	0.258652	0.25834	0.255997	0.253659	0.250868	0.247366	0.243453	0.239401	0.235653	0.232857	0.229492	0.227915	0.225539	0.226219	0.225925
291.226	0.256045	0.256778	0.256973	0.257575	0.257273	0.256994	0.256798	0.256509	0.254171	0.252005	0.249138	0.245459	0.241621	0.237683	0.233963	0.231119	0.228156	0.226393	0.224267	0.224349	0.223954
291.518	0.254023	0.254715	0.255017	0.255695	0.255663	0.255183	0.254964	0.254621	0.25243	0.249996	0.246878	0.2439	0.239771	0.236187	0.232293	0.229072	0.226757	0.224778	0.222836	0.222951	0.222302
291.811	0.252367	0.253115	0.25358	0.254379	0.254255	0.253436	0.253529	0.252942	0.251162	0.247962	0.245774	0.242328	0.238858	0.234914	0.230977	0.227718	0.22505	0.223357	0.221566	0.22166	0.22082
292.103	0.250879	0.251998	0.251987	0.253157	0.252493	0.251994	0.252343	0.25151	0.249737	0.246513	0.244536	0.240912	0.237455	0.233658	0.229568	0.22634	0.223698	0.222031	0.219977	0.220491	0.219841
292.395	0.249349	0.250695	0.250467	0.251948	0.250865	0.250414	0.251105	0.250328	0.248488	0.245413	0.243497	0.239455	0.235957	0.23242	0.228409	0.225185	0.222559	0.220945	0.218714	0.219408	0.218954
292.687	0.247385	0.248854	0.248608	0.249972	0.24909	0.248658	0.249187	0.248741	0.246752	0.244098	0.241841	0.23771	0.234046	0.230806	0.226838	0.223535	0.22135	0.219311	0.217429	0.218021	0.21778
292.979	0.245726	0.246936	0.246963	0.248061	0.247642	0.24682	0.247432	0.246928	0.245345	0.2425	0.24019	0.236125	0.232615	0.229256	0.225314	0.222027	0.219758	0.217704	0.216077	0.216641	0.216373
293.272	0.244041	0.244892	0.245364	0.245993	0.245931	0.244977	0.245347	0.244977	0.243585	0.240828	0.23866	0.234655	0.231	0.227558	0.223866	0.220469	0.218103	0.215999	0.214507	0.215319	0.214716
293.564	0.242496	0.243345	0.243832	0.244617	0.244247	0.243453	0.243757	0.243251	0.241835	0.23915	0.236833	0.233258	0.229507	0.225817	0.222596	0.218969	0.216556	0.214605	0.212785	0.21389	0.213196
293.856	0.240764	0.241545	0.242032	0.243056	0.24276	0.242098	0.242315	0.241833	0.240419	0.237442	0.235061	0.231897	0.227959	0.224229	0.221131	0.217352	0.215321	0.213034	0.211318	0.212547	0.211793
294.148	0.239105	0.240283	0.24042	0.241714	0.241097	0.241155	0.240937	0.240196	0.239069	0.235986	0.23356	0.230103	0.2268	0.222835	0.219476	0.215514	0.213789	0.211743	0.209897	0.21068	0.210526
294.44	0.237906	0.238715	0.239206	0.240469	0.240225	0.239765	0.240248	0.239183	0.237922	0.235204	0.232382	0.228954	0.225766	0.221695	0.218048	0.214242	0.212662	0.210562	0.208798	0.209671	0.209519
294.732	0.236584	0.237759	0.238317	0.239591	0.239302	0.238501	0.239215	0.238004	0.236487	0.234417	0.231581	0.227835	0.224498	0.220797	0.217086	0.213159	0.211543	0.209605	0.207589	0.208359	0.208015
295.024	0.235807	0.23672	0.237422	0.238629	0.238522	0.237009	0.238121	0.237567	0.235417	0.233296	0.230569	0.226978	0.223226	0.219557	0.216288	0.212399	0.210683	0.208422	0.206794	0.20742	0.206768
295.316	0.234884	0.236025	0.236277	0.237417	0.237144	0.236195	0.236422	0.236406	0.234187	0.23198	0.229727	0.226161	0.221891	0.21844	0.215215	0.211669	0.209355	0.207562	0.205748	0.205921	0.20537
295.608	0.23432	0.23495	0.235189	0.236474	0.236032	0.23544	0.235599	0.235323	0.233197	0.230998	0.228664	0.225217	0.220871	0.21717	0.214048	0.210647	0.208196	0.206348	0.204879	0.20493	0.20478
295.9	0.233638	0.233955	0.234304	0.235563	0.235451	0.23484	0.23496	0.234071	0.232178	0.230398	0.227795	0.224472	0.220141	0.216628	0.213054	0.209982	0.207441	0.205693	0.203877	0.204228	0.203933
296.192	0.233222	0.233375	0.233921	0.235186	0.23498	0.234215	0.234511	0.233691	0.231888	0.230079	0.2271	0.223485	0.219744	0.216153	0.212334	0.208935	0.206953	0.205092	0.203126	0.204024	0.203645
296.484	0.232477	0.233061	0.233587	0.234527	0.234425	0.233559	0.233729	0.233435	0.231307	0.229606	0.22651	0.222914	0.219569	0.215586	0.211793	0.208631	0.206404	0.204658	0.202608	0.20368	0.203133
296.776	0.231878	0.232691	0.232844	0.233878	0.233716	0.233245	0.233206	0.23323	0.23099	0.229297	0.226021	0.222341	0.219019	0.21487	0.21117	0.208428	0.205639	0.204141	0.202239	0.203058	0.202868
297.068	0.231343	0.232421	0.232502	0.233386	0.233488	0.232897	0.232811	0.232623	0.230952	0.228969	0.225631	0.222086	0.218638	0.214482	0.211032	0.208153	0.205129	0.20367	0.201894	0.202807	0.202383
297.36	0.230944	0.231845	0.23186	0.232829	0.232921	0.232362	0.232505	0.232051	0.230523	0.228358	0.225078	0.221501	0.217757	0.214131	0.21053	0.207596	0.204557	0.203054	0.201361	0.202121	0.201723
297.652	0.230694	0.231311	0.231665	0.232508	0.232297	0.23183	0.232072	0.231638	0.230117	0.227686	0.224799	0.221202	0.217305	0.213534	0.210026	0.206345	0.204153	0.202357	0.200634	0.201578	0.201143
297.944	0.230067	0.230902	0.231376	0.232171	0.2318	0.231422	0.231747	0.231131	0.229403	0.22683	0.224534	0.220693	0.216827	0.212991	0.209363	0.205758	0.20373	0.201886	0.200206	0.200591	0.200387
298.236	0.229218	0.230421	0.230722	0.23137	0.23116	0.230932	0.230975	0.230308	0.228938	0.226028	0.223981	0.219967	0.21643	0.212199	0.208641	0.204954	0.20307	0.20147	0.199527	0.199883	0.199789
298.528	0.228731	0.230253	0.230606	0.231076	0.231257	0.23069	0.230791	0.229829	0.228683	0.225524	0.223577	0.219398	0.215929	0.211844	0.208035	0.204557	0.202699	0.201159	0.199207	0.199522	0.199038
298.819	0.228468	0.229745	0.230363	0.230787	0.231011	0.230491	0.230525	0.229681	0.228184	0.22532	0.222936	0.21913	0.215484	0.211241	0.207544	0.203878	0.202219	0.200435	0.198818	0.199344	0.198577
299.111	0.228908	0.22991	0.230365	0.231037	0.231247	0.230328	0.230427	0.229736	0.22824	0.225239	0.222874	0.219184	0.215189	0.210963	0.207387	0.203568	0.201952	0.200165	0.198598	0.198981	0.198192
299.403	0.22832	0.229417	0.230077	0.230813	0.230716	0.229998	0.230149	0.229544	0.227687	0.225257	0.222491	0.218725	0.214806	0.210459	0.206995	0.203259	0.201298	0.199777	0.197798	0.198521	0.197952
299.695	0.22843	0.229832	0.229953	0.231102	0.230755	0.230012	0.230508	0.229872	0.227792	0.225283	0.222584	0.218573	0.21431	0.210396	0.206698	0.202898	0.200979	0.199309	0.197448	0.197755	0.197807
299.987	0.22819	0.22981	0.23014	0.231114	0.230781	0.230353	0.23062	0.229804	0.227459	0.225531	0.222505	0.21813	0.213959	0.210096	0.206128	0.202637	0.200515	0.198736	0.19692	0.19729	0.197246
300.278	0.228699	0.230299	0.230326	0.231442	0.23116	0.230255	0.230812	0.230038	0.227681	0.225307	0.222328	0.218088	0.213484	0.209898	0.205757	0.202127	0.199885	0.198329	0.196988	0.196699	0.196815
300.57	0.228844	0.230393	0.230776	0.231521	0.231359	0.230246	0.230618	0.229951	0.227729	0.225099	0.222101	0.21774	0.213519	0.209475	0.205078	0.201884	0.199149	0.197903	0.196419	0.196132	0.196266
300.862	0.228915	0.230641	0.231021	0.231883	0.231269	0.230353	0.230922	0.230112	0.228081	0.225081	0.222125	0.217875	0.213181	0.20923	0.204551	0.201195	0.198822	0.197392	0.195832	0.19557	0.19587
301.153	0.228803	0.230891	0.231386	0.231858	0.231445	0.230797	0.231094	0.22995	0.227944	0.22505	0.22191	0.217549	0.213011	0.208711	0.204161	0.200481	0.198665	0.196896	0.194929	0.195138	0.195263
301.445	0.229203	0.230958	0.2317	0.232341	0.231689	0.231245	0.231468	0.230342	0.22819	0.225201	0.221998	0.217823	0.213023	0.208686	0.204118	0.200115	0.198654	0.196636	0.19459	0.194884	0.194942
301.737	0.230005	0.231185	0.231985	0.232808	0.232312	0.231694	0.232001	0.230916	0.228377	0.225368	0.222148	0.217765	0.213055	0.208751	0.203882	0.199931	0.198459	0.196704	0.19456	0.194667	0.194658
302.028	0.23073	0.231362	0.232087	0.233112	0.232606	0.231868	0.232338	0.231167	0.228694	0.225468	0.222403	0.217843	0.21311	0.208758	0.203731	0.19996	0.197896	0.19612	0.194409	0.194213	0.193888
302.32	0.231531	0.23241	0.232929	0.233678	0.233358	0.232456	0.233111	0.2321	0.22948	0.226328	0.222985	0.218093	0.213292	0.208836	0.204048	0.200148	0.197822	0.195973	0.194333	0.194224	0.193693
302.612	0.231955	0.233338	0.233839	0.234394	0.234176	0.233078	0.23345	0.232692	0.229998	0.226776	0.223315	0.218678	0.213575	0.208892	0.204183	0.200178	0.197729	0.19574	0.194255	0.194161	0.193761
302.903	0.232584	0.234252	0.234771	0.23527	0.234858	0.233799	0.234267	0.23344	0.23068	0.227176	0.223601	0.218983	0.213956	0.209064	0.204113	0.199899	0.197673	0.195774	0.194067	0.194017	0.193905
303.195	0.233332	0.234896	0.23522	0.235832	0.235658	0.234686	0.235019	0.23375	0.23111	0.227645	0.224138	0.21947	0.214105	0.209183	0.203706	0.199583	0.197375	0.195817	0.194081	0.194079	0.193721
303.486	0.234136	0.235896	0.236113	0.236694	0.236685	0.235637	0.236125	0.234641	0.231987	0.228411	0.224703	0.220051	0.21445	0.209248	0.203778	0.199613	0.197425	0.195644	0.194129	0.194154	0.193549
303.778	0.234305	0.236347	0.236614	0.237417	0.237207	0.236251	0.236245	0.235158	0.232428	0.228896	0.225172	0.220251	0.214203	0.208982	0.203494	0.199437	0.197414	0.195223	0.193848	0.193707	0.193166
304.069	0.234979	0.237246	0.237631	0.238612	0.237836	0.237164	0.236706	0.235878	0.233112	0.229415	0.225308	0.22041	0.214309	0.208874	0.203404	0.199496	0.197528	0.194872	0.193738	0.193095	0.193166
304.361	0.235629	0.238095	0.23846	0.239335	0.238612	0.23829	0.237482	0.236695	0.233837	0.230032	0.225777	0.22071	0.214619	0.208797	0.203547	0.199554	0.197594	0.194945	0.193727	0.193014	0.193111
304.652	0.237043	0.239124	0.239599	0.240218	0.239691	0.239202	0.238385	0.237454	0.234913	0.230749	0.226345	0.221272	0.215104	0.209161	0.203949	0.199798	0.197571	0.195032	0.193661	0.19318	0.193441
304.944	0.238039	0.240027	0.240383	0.240847	0.240628	0.239958	0.239243	0.238243	0.235579	0.231321	0.227103	0.221836	0.215629	0.209712	0.204416	0.199872	0.19765	0.195326	0.193383	0.193466	0.193417
305.235	0.239471	0.241005	0.241383	0.242074	0.241507	0.240715	0.240166	0.239017	0.236457	0.231895	0.227864	0.222327	0.215829	0.210558	0.204837	0.199903	0.197557	0.195496	0.193275	0.193548	0.193599
305.526	0.240543	0.242103	0.242567	0.243225	0.242657	0.241754	0.241556	0.240421	0.237238	0.232596	0.228705	0.222922	0.216343	0.211118	0.205113	0.200325	0.197882	0.195764	0.193616	0.193785	0.193588
305.818	0.241815	0.243581	0.243859	0.244835	0.244024	0.243079	0.243126	0.241557	0.238452	0.233942	0.229736	0.223795	0.217	0.211706	0.205757	0.200662	0.198291	0.196026	0.194192	0.194232	0.193862
306.109	0.242935	0.244716	0.244899	0.245883	0.245601	0.244241	0.243977	0.242817	0.239625	0.23511	0.230459	0.224481	0.218013	0.212155	0.205872	0.20102	0.198597	0.196143	0.194154	0.194462	0.194135
306.401	0.244345	0.246188	0.246046	0.247116	0.246817	0.245616	0.245173	0.243943	0.240673	0.236326	0.231251	0.225318	0.21898	0.212838	0.206541	0.201324	0.198975	0.196418	0.194476	0.194681	0.194318
306.692	0.245477	0.247108	0.247105	0.248214	0.248067	0.246899	0.245983	0.24507	0.24179	0.237033	0.232117	0.225714	0.219534	0.213242	0.206877	0.201721	0.199089	0.196538	0.194853	0.194842	0.194368
306.983	0.246874	0.248753	0.248881	0.249963	0.249261	0.248413	0.247581	0.246191	0.242765	0.238231	0.233299	0.226786	0.220358	0.213977	0.207602	0.202277	0.19981	0.197217	0.195448	0.195118	0.194581
307.274	0.247889	0.250203	0.250333	0.251408	0.250454	0.249664	0.248739	0.247526	0.243814	0.239213	0.234194	0.227786	0.221132	0.214621	0.207984	0.202745	0.200271	0.197855	0.195737	0.195522	0.195046
307.566	0.24924	0.251672	0.251973	0.252806	0.252229	0.250816	0.250338	0.248896	0.245219	0.240365	0.235204	0.229032	0.222138	0.215327	0.208481	0.203389	0.200769	0.198744	0.196097	0.19595	0.195671
307.857	0.250521	0.253133	0.253324	0.254065	0.253553	0.252252	0.251676	0.25032	0.246304	0.241367	0.23605	0.229904	0.222841	0.216052	0.209178	0.203923	0.200868	0.199102	0.196811	0.196145	0.196205
308.148	0.25213	0.25481	0.254993	0.255661	0.255348	0.254153	0.253398	0.251598	0.247819	0.242915	0.237602	0.230824	0.223845	0.217118	0.209806	0.204463	0.201477	0.199498	0.197445	0.196543	0.196828
308.439	0.254003	0.256624	0.2566	0.257168	0.25666	0.255942	0.255006	0.253173	0.249074	0.244387	0.239043	0.232079	0.224585	0.218356	0.210752	0.205147	0.202159	0.19991	0.197894	0.197029	0.197388
308.731	0.255707	0.258132	0.258036	0.258803	0.257952	0.257002	0.256313	0.254546	0.250746	0.24568	0.240173	0.233314	0.225595	0.219213	0.211306	0.205471	0.202612	0.200456	0.19832	0.197404	0.197592
309.022	0.2573	0.259405	0.259233	0.260244	0.259364	0.258082	0.257459	0.255682	0.252158	0.246732	0.241031	0.234544	0.226239	0.219874	0.212086	0.206038	0.202771	0.200773	0.198636	0.197704	0.197896
309.313	0.258853	0.260806	0.260887	0.261706	0.260817	0.259327	0.258651	0.256834	0.253521	0.247701	0.241885	0.235488	0.227447	0.220381	0.212799	0.20653	0.203285	0.20118	0.19897	0.198057	0.198263
309.604	0.260317	0.262067	0.26238	0.262827	0.262553	0.260943	0.260309	0.25813	0.254731	0.248776	0.243202	0.236466	0.228246	0.221037	0.213704	0.207508	0.204234	0.201785	0.199169	0.198789	0.198658
309.895	0.262075	0.263997	0.264561	0.264714	0.264278	0.262792	0.262304	0.259953	0.25631	0.25039	0.244755	0.237854	0.229481	0.221894	0.214461	0.208387	0.205209	0.202567	0.200021	0.199452	0.199221
310.186	0.263734	0.265886	0.266218	0.26647	0.26582	0.264559	0.263932	0.261748	0.257862	0.251687	0.246176	0.239166	0.230344	0.222833	0.215025	0.209299	0.206061	0.203314	0.200878	0.200003	0.199359
310.477	0.265582	0.267887	0.26843	0.268466	0.267601	0.266403	0.265557	0.263469	0.259537	0.253403	0.247674	0.240234	0.231662	0.223982	0.215828	0.210173	0.206946	0.203845	0.201925	0.200647	0.200064
310.769	0.267472	0.269698	0.270158	0.270176	0.269498	0.268324	0.267082	0.265328	0.261202	0.254914	0.249011	0.241504	0.232704	0.225212	0.216651	0.210859	0.207595	0.204625	0.202534	0.201557	0.200629
311.06	0.268995	0.271547	0.272132	0.271973	0.271413	0.270059	0.268722	0.266902	0.262693	0.256548	0.250585	0.242729	0.233983	0.22629	0.21768	0.211584	0.208313	0.20532	0.203208	0.202292	0.201567
311.351	0.270989	0.273117	0.273577	0.273706	0.273192	0.271691	0.270147	0.268684	0.264196	0.258158	0.251718	0.244158	0.235113	0.2273	0.218672	0.212195	0.208589	0.20595	0.203425	0.202785	0.201787
311.642	0.272886	0.275288	0.27559	0.275801	0.275125	0.273577	0.272118	0.270577	0.265841	0.259883	0.253305	0.245444	0.236496	0.228383	0.220039	0.213279	0.209851	0.207038	0.204102	0.203599	0.202533
311.933	0.274527	0.27687	0.277393	0.277753	0.276599	0.275259	0.273705	0.272165	0.267341	0.261616	0.254355	0.246521	0.237305	0.229439	0.22074	0.213924	0.210288	0.207433	0.204414	0.203879	0.202895
312.224	0.275948	0.279059	0.279345	0.279613	0.277922	0.276885	0.275596	0.273769	0.268759	0.262913	0.255787	0.247764	0.238134	0.230257	0.22148	0.214614	0.211093	0.208081	0.205161	0.204448	0.203841
312.515	0.277779	0.280738	0.281021	0.281278	0.27985	0.278305	0.277145	0.27528	0.270584	0.264339	0.256954	0.248936	0.239288	0.231255	0.22223	0.215546	0.211655	0.208674	0.206099	0.204976	0.204347
312.806	0.27964	0.282659	0.282708	0.282773	0.281596	0.280032	0.278867	0.277066	0.272103	0.265675	0.258367	0.249989	0.240615	0.231972	0.222984	0.216297	0.21249	0.20961	0.206891	0.205812	0.204902
313.096	0.281611	0.284067	0.284638	0.284438	0.283412	0.281589	0.280337	0.278482	0.273588	0.267229	0.259941	0.251208	0.241778	0.233037	0.223753	0.217159	0.213229	0.210183	0.207564	0.206366	0.205467
313.387	0.283239	0.285636	0.286419	0.286108	0.284782	0.28337	0.28201	0.27985	0.274878	0.268675	0.261289	0.252473	0.242833	0.233961	0.224543	0.217533	0.213664	0.210519	0.208052	0.206788	0.206066
313.678	0.28531	0.287408	0.288314	0.287911	0.287108	0.284979	0.283685	0.281444	0.276522	0.270286	0.26287	0.254015	0.244285	0.235401	0.225571	0.218423	0.214432	0.210947	0.208739	0.207481	0.206771
313.969	0.286953	0.289674	0.289997	0.289661	0.28918	0.2871	0.285925	0.283459	0.278705	0.271706	0.264286	0.25521	0.245668	0.236652	0.226812	0.219312	0.215521	0.211806	0.209766	0.20843	0.207189
314.26	0.288868	0.291757	0.29206	0.291341	0.291101	0.288894	0.287498	0.285248	0.280391	0.273291	0.266118	0.256554	0.246712	0.2379	0.22797	0.220586	0.216572	0.212668	0.210416	0.209048	0.207895
314.551	0.290469	0.293677	0.293702	0.293289	0.292598	0.291032	0.289396	0.28693	0.282238	0.274378	0.267346	0.257823	0.24785	0.238824	0.229085	0.2217	0.217386	0.213339	0.211225	0.209798	0.20868
314.842	0.292415	0.295394	0.295563	0.295129	0.294544	0.292366	0.29053	0.288327	0.283381	0.276094	0.268701	0.2592	0.248771	0.239801	0.229725	0.222659	0.218077	0.213823	0.211511	0.210111	0.209514
315.132	0.294457	0.29731	0.297346	0.297303	0.296346	0.294059	0.29239	0.290295	0.284941	0.277551	0.27034	0.260689	0.250245	0.240832	0.230621	0.223576	0.218986	0.214899	0.212491	0.211004	0.2104
315.423	0.296045	0.299032	0.299073	0.29903	0.298141	0.295533	0.294179	0.292031	0.286167	0.279253	0.271927	0.261998	0.251273	0.241842	0.231378	0.224003	0.219666	0.215927	0.212993	0.21135	0.21109
315.714	0.297668	0.30081	0.301087	0.301036	0.299806	0.297765	0.29606	0.293715	0.287817	0.28057	0.273555	0.263366	0.252618	0.24317	0.232404	0.224528	0.220357	0.216585	0.213767	0.212346	0.21138
316.005	0.299286	0.302262	0.302722	0.302694	0.301698	0.299477	0.297896	0.295127	0.289084	0.282131	0.274759	0.264491	0.25377	0.244213	0.233362	0.225198	0.220847	0.217206	0.21404	0.212774	0.211501
316.295	0.301252	0.303885	0.304668	0.30452	0.30312	0.301291	0.299631	0.296789	0.29082	0.283625	0.276073	0.265819	0.254907	0.24516	0.234481	0.226385	0.221854	0.2178	0.214916	0.213849	0.212035
316.586	0.303359	0.305647	0.306185	0.306312	0.30504	0.302774	0.30141	0.298483	0.292354	0.285108	0.277436	0.267183	0.256228	0.246285	0.23554	0.227509	0.222801	0.218891	0.215671	0.214439	0.212997
316.877	0.305098	0.307419	0.307915	0.307957	0.30641	0.304462	0.302816	0.300041	0.293958	0.286518	0.278752	0.268365	0.257082	0.24724	0.236245	0.22837	0.223913	0.21955	0.216611	0.215197	0.214062
317.167	0.306905	0.308892	0.309646	0.309561	0.308175	0.30577	0.304284	0.301281	0.295305	0.287759	0.279979	0.269686	0.258143	0.248517	0.23693	0.229224	0.224722	0.220455	0.217325	0.215451	0.214648
317.458	0.308523	0.310567	0.311427	0.31087	0.309464	0.307604	0.305899	0.303059	0.296999	0.289219	0.281441	0.270713	0.259389	0.249401	0.237832	0.230206	0.225573	0.221321	0.21831	0.21628	0.215272
317.749	0.310055	0.312392	0.313398	0.312903	0.311067	0.309455	0.30761	0.304872	0.298723	0.290593	0.283065	0.272183	0.260949	0.250464	0.2393	0.231114	0.226332	0.222403	0.21922	0.217361	0.21585
318.039	0.311809	0.31459	0.315217	0.314654	0.31275	0.311584	0.309427	0.306714	0.300412	0.292512	0.285075	0.273696	0.262226	0.251959	0.240731	0.232131	0.227317	0.22337	0.22015	0.218679	0.21698
318.33	0.313411	0.316162	0.316895	0.316576	0.314334	0.313062	0.311107	0.308335	0.301558	0.293987	0.286238	0.275485	0.263382	0.253179	0.241923	0.233107	0.228263	0.224103	0.221015	0.219397	0.217924
318.62	0.314675	0.317715	0.318127	0.317691	0.315956	0.314164	0.312489	0.309535	0.302985	0.29524	0.287057	0.27681	0.264474	0.254765	0.242581	0.233896	0.228959	0.224395	0.221807	0.219586	0.218317
318.911	0.316103	0.319147	0.319497	0.319042	0.317549	0.315397	0.313588	0.310915	0.304103	0.296411	0.287766	0.277843	0.265655	0.255474	0.243528	0.23479	0.22967	0.225268	0.222331	0.220075	0.218611
319.202	0.317588	0.320943	0.320924	0.320292	0.318864	0.316618	0.314602	0.311722	0.305361	0.29738	0.288959	0.278517	0.266689	0.256279	0.244356	0.235553	0.230103	0.225881	0.222981	0.220785	0.21905
319.492	0.319443	0.322609	0.322609	0.321916	0.320529	0.318412	0.31617	0.313293	0.306852	0.298678	0.290537	0.27979	0.267885	0.257354	0.245644	0.237031	0.231231	0.227439	0.223668	0.22193	0.220278
319.783	0.320685	0.323649	0.323717	0.323136	0.321635	0.319612	0.317324	0.314036	0.307881	0.299562	0.291495	0.280522	0.268639	0.258168	0.246426	0.237655	0.231918	0.227962	0.224391	0.222285	0.221055
320.073	0.322009	0.324976	0.325153	0.324968	0.323321	0.321165	0.319337	0.315772	0.309549	0.301111	0.293028	0.282079	0.270148	0.259489	0.24764	0.23879	0.233172	0.229071	0.225107	0.223261	0.222215
320.364	0.323561	0.32656	0.326591	0.326251	0.324766	0.322242	0.320754	0.317184	0.310533	0.30236	0.293977	0.283166	0.271421	0.260403	0.24859	0.239621	0.234031	0.22937	0.225961	0.224029	0.222992
320.654	0.324838	0.32788	0.327486	0.327511	0.326029	0.323485	0.321937	0.31868	0.311871	0.303747	0.294932	0.284614	0.272658	0.26177	0.249726	0.240582	0.23488	0.230108	0.226885	0.225064	0.223405
320.944	0.325738	0.328986	0.328303	0.328257	0.327236	0.324396	0.322631	0.31941	0.31271	0.304496	0.295632	0.285419	0.273479	0.262858	0.250614	0.241287	0.235549	0.230864	0.227773	0.225843	0.224207
321.235	0.326651	0.329926	0.329229	0.329736	0.328158	0.325701	0.323515	0.320052	0.313847	0.305614	0.296887	0.286481	0.274454	0.263876	0.251582	0.241945	0.236394	0.231985	0.22851	0.226661	0.224889
321.525	0.327771	0.331085	0.331016	0.330853	0.329155	0.326551	0.324428	0.320938	0.315092	0.306341	0.298304	0.287429	0.275739	0.264703	0.252493	0.242713	0.237316	0.232728	0.229321	0.22731	0.225902
321.816	0.32893	0.331778	0.331995	0.331898	0.329908	0.32741	0.325245	0.321847	0.316215	0.307366	0.299276	0.288156	0.276428	0.265337	0.253045	0.243446	0.238081	0.23327	0.229988	0.227652	0.226179
322.106	0.329782	0.332482	0.332762	0.332448	0.330706	0.328246	0.326091	0.32301	0.317061	0.308038	0.300064	0.289012	0.277005	0.265698	0.253543	0.244101	0.238978	0.233693	0.230906	0.228231	0.226808
322.396	0.330642	0.3332	0.333175	0.333352	0.331587	0.328894	0.326926	0.324168	0.317629	0.308925	0.300781	0.289682	0.27768	0.266248	0.254095	0.245065	0.239988	0.234475	0.231693	0.229259	0.227683
322.687	0.332126	0.334284	0.334444	0.334397	0.332562	0.330201	0.328072	0.325366	0.318581	0.309993	0.301654	0.29097	0.278658	0.267321	0.255403	0.246018	0.241047	0.235571	0.232659	0.230161	0.228627
322.977	0.33328	0.335053	0.335425	0.335269	0.333268	0.330944	0.328651	0.326	0.319188	0.310994	0.302155	0.291603	0.279801	0.268235	0.256323	0.247256	0.241953	0.236521	0.233307	0.230975	0.229377
323.267	0.334337	0.336171	0.33632	0.336046	0.334098	0.332234	0.329642	0.326844	0.320027	0.312265	0.303039	0.292533	0.280813	0.269485	0.257454	0.248284	0.242535	0.23758	0.234063	0.231659	0.230112
323.557	0.334875	0.336978	0.337029	0.336817	0.334991	0.332968	0.330127	0.327604	0.320823	0.312978	0.304111	0.293484	0.281587	0.270321	0.258135	0.249337	0.243369	0.238539	0.234872	0.23258	0.230907
323.848	0.335446	0.337685	0.337465	0.337476	0.335543	0.333412	0.330922	0.32819	0.321671	0.31337	0.305169	0.294533	0.282155	0.271153	0.259202	0.250079	0.244021	0.239386	0.235516	0.233581	0.231687
324.138	0.335539	0.338077	0.338045	0.338115	0.336119	0.333451	0.331607	0.328667	0.322156	0.313552	0.305997	0.295333	0.283014	0.271804	0.260013	0.25098	0.245002	0.240261	0.23649	0.234416	0.232442
324.428	0.336105	0.338782	0.338461	0.33861	0.336544	0.333723	0.332143	0.329032	0.322888	0.314458	0.306564	0.296025	0.283976	0.27245	0.26093	0.251846	0.245887	0.241355	0.237327	0.234913	0.233164
324.718	0.33663	0.339275	0.339196	0.339097	0.337158	0.334447	0.332882	0.329693	0.323576	0.315315	0.307213	0.296691	0.284593	0.273485	0.261712	0.252483	0.246931	0.242098	0.238415	0.235431	0.233925
325.008	0.33764	0.339716	0.339895	0.339452	0.337826	0.33526	0.333269	0.330052	0.324283	0.316101	0.30777	0.297347	0.285335	0.274551	0.262709	0.253339	0.24784	0.242788	0.239333	0.235979	0.234699
325.298	0.338062	0.33993	0.340358	0.339836	0.338302	0.335975	0.333911	0.330749	0.324661	0.316506	0.308485	0.297878	0.285986	0.275803	0.263723	0.254184	0.248648	0.243413	0.240057	0.236948	0.235506
325.589	0.338705	0.340349	0.340783	0.340236	0.338918	0.336398	0.334285	0.331084	0.325134	0.317023	0.309219	0.298695	0.286881	0.276844	0.264649	0.255116	0.249344	0.244237	0.240986	0.238117	0.236238
325.879	0.338624	0.340781	0.340927	0.340313	0.338734	0.336449	0.334527	0.331302	0.325157	0.317452	0.30938	0.299142	0.286798	0.277262	0.265026	0.255489	0.249908	0.244933	0.241466	0.238868	0.237016
326.169	0.339234	0.341632	0.341558	0.340968	0.339571	0.337113	0.335095	0.331783	0.325538	0.318206	0.310035	0.300097	0.287763	0.277982	0.265886	0.256656	0.250962	0.245999	0.242775	0.239904	0.238003
326.459	0.339773	0.342167	0.34207	0.341114	0.339919	0.337082	0.335371	0.332026	0.325731	0.319032	0.310524	0.300356	0.288582	0.278759	0.266957	0.257758	0.252104	0.246935	0.243629	0.240382	0.238924
326.749	0.340079	0.342208	0.342406	0.341484	0.340529	0.337756	0.335524	0.332488	0.326408	0.319572	0.311407	0.301125	0.289821	0.279654	0.268229	0.259213	0.253302	0.247866	0.244511	0.241353	0.239882
327.039	0.339936	0.341879	0.342661	0.341348	0.340119	0.33773	0.335524	0.332501	0.326491	0.319381	0.31158	0.301191	0.290102	0.279932	0.269042	0.259799	0.253895	0.248303	0.245049	0.241889	0.24073
327.329	0.33936	0.342039	0.342445	0.341671	0.340252	0.337937	0.335757	0.332888	0.326739	0.319376	0.311943	0.301691	0.290474	0.280206	0.269515	0.26034	0.254494	0.249214	0.245517	0.242725	0.24129
327.619	0.339769	0.342278	0.342145	0.341487	0.339756	0.337849	0.335629	0.33262	0.326819	0.319053	0.311837	0.301608	0.290869	0.280823	0.269967	0.260648	0.255097	0.249904	0.246303	0.243355	0.241727
327.909	0.340053	0.342691	0.341938	0.341621	0.339688	0.33774	0.335707	0.332524	0.327009	0.319699	0.312235	0.301991	0.291788	0.281442	0.270549	0.261349	0.256137	0.250942	0.247325	0.244431	0.242703
328.199	0.340659	0.343076	0.342482	0.341957	0.339856	0.338491	0.335897	0.332849	0.327507	0.320505	0.312641	0.302722	0.292793	0.282347	0.271418	0.262579	0.257121	0.251701	0.248787	0.24558	0.243982
328.489	0.339771	0.342508	0.34237	0.342081	0.339979	0.338107	0.336048	0.333143	0.327117	0.320854	0.313081	0.30328	0.29306	0.282823	0.272268	0.263951	0.257765	0.25272	0.249603	0.246592	0.244709
328.779	0.33961	0.342188	0.342128	0.34186	0.339975	0.337861	0.335783	0.333213	0.327139	0.320752	0.313216	0.3039	0.293211	0.283428	0.272969	0.264948	0.258585	0.253292	0.250131	0.247259	0.245242
329.069	0.3398	0.341352	0.341689	0.341235	0.339499	0.337403	0.335342	0.33273	0.32684	0.320306	0.313476	0.304059	0.293108	0.283823	0.273594	0.265627	0.259098	0.254006	0.250707	0.247968	0.245828
329.358	0.339846	0.34129	0.341322	0.340835	0.338986	0.336744	0.335002	0.33196	0.32691	0.320131	0.313205	0.304289	0.293197	0.283946	0.273612	0.265837	0.259765	0.254555	0.251564	0.248647	0.24664
329.648	0.339892	0.341105	0.340988	0.340438	0.338934	0.33672	0.334883	0.332168	0.326932	0.320406	0.313415	0.304375	0.293878	0.284715	0.274402	0.266624	0.260402	0.255518	0.252444	0.249465	0.247305
329.938	0.339232	0.341258	0.340511	0.340326	0.33883	0.336729	0.334815	0.332157	0.326842	0.320774	0.31332	0.304676	0.294717	0.285486	0.275248	0.267547	0.26141	0.256624	0.253164	0.250276	0.248218
330.228	0.338615	0.339868	0.33949	0.338946	0.337789	0.336198	0.333862	0.331374	0.32569	0.3199	0.312894	0.304011	0.294816	0.285746	0.275392	0.267571	0.261667	0.256791	0.253109	0.250537	0.248382
330.518	0.337907	0.339134	0.339077	0.338572	0.336789	0.33554	0.333275	0.330665	0.325239	0.31956	0.31281	0.30381	0.294723	0.285995	0.275621	0.267916	0.262115	0.257236	0.25363	0.250937	0.248784
330.807	0.337942	0.33867	0.339016	0.338235	0.336529	0.3351	0.332859	0.330307	0.32505	0.319286	0.313113	0.304138	0.294905	0.286424	0.275899	0.268257	0.262715	0.258105	0.254101	0.251429	0.249396
331.097	0.33762	0.338936	0.338495	0.33816	0.336258	0.334637	0.332247	0.330242	0.325364	0.319509	0.31325	0.304569	0.29514	0.286728	0.276805	0.269231	0.263226	0.258691	0.254928	0.252091	0.250092
331.387	0.336793	0.338633	0.337687	0.337531	0.335975	0.334276	0.33195	0.3299	0.325082	0.31929	0.313087	0.304967	0.295542	0.286835	0.277464	0.269937	0.263924	0.259472	0.255459	0.252874	0.251144
331.677	0.33591	0.338125	0.336867	0.336825	0.335225	0.333169	0.331394	0.329507	0.324559	0.31857	0.312282	0.304491	0.295598	0.286822	0.27797	0.270357	0.264535	0.25988	0.2562	0.253566	0.251756
331.966	0.335003	0.3374	0.336518	0.336077	0.334879	0.332724	0.331354	0.328961	0.323943	0.318614	0.312058	0.304564	0.296288	0.287222	0.278251	0.270724	0.265578	0.260774	0.25689	0.254315	0.25269
332.256	0.334903	0.336627	0.336478	0.335571	0.334352	0.332213	0.331015	0.328199	0.323501	0.318456	0.311862	0.304548	0.296526	0.287559	0.278896	0.271332	0.266384	0.261579	0.257854	0.255321	0.253407
332.546	0.334263	0.335918	0.335766	0.335077	0.33383	0.331915	0.330467	0.327919	0.323191	0.318484	0.312176	0.305016	0.296895	0.288053	0.27925	0.272057	0.26713	0.261896	0.258668	0.256114	0.254151
332.835	0.334044	0.334987	0.335249	0.334574	0.333322	0.331423	0.32988	0.327374	0.322998	0.317983	0.312223	0.304908	0.296756	0.2884	0.279838	0.27286	0.267711	0.262637	0.259382	0.25667	0.254819
333.125	0.333471	0.334507	0.334137	0.333912	0.332686	0.33062	0.329046	0.326995	0.322463	0.317428	0.311839	0.304681	0.296247	0.288877	0.279909	0.273297	0.26807	0.263074	0.259746	0.257285	0.255178
333.415	0.332964	0.333583	0.33342	0.333292	0.332475	0.330135	0.328584	0.326153	0.322346	0.317232	0.311794	0.304583	0.296301	0.28922	0.280311	0.274092	0.268834	0.264165	0.260558	0.257884	0.25563
333.704	0.33243	0.333136	0.332892	0.332735	0.331468	0.32947	0.327655	0.325779	0.32192	0.3168	0.311671	0.304676	0.296548	0.289383	0.281046	0.274559	0.269529	0.264636	0.261145	0.25863	0.256173
333.994	0.332174	0.332938	0.332643	0.332363	0.331295	0.329412	0.327322	0.325592	0.321864	0.316903	0.312486	0.304726	0.297511	0.289983	0.28211	0.275675	0.271026	0.265687	0.262509	0.259552	0.257353
334.283	0.331267	0.332397	0.332069	0.331535	0.33011	0.328473	0.326388	0.32492	0.320879	0.316113	0.311584	0.304457	0.297314	0.289908	0.28253	0.27586	0.271256	0.265845	0.262425	0.259983	0.257894
334.573	0.330577	0.331815	0.331424	0.330799	0.329848	0.328264	0.326038	0.324296	0.320342	0.31587	0.311852	0.304359	0.297313	0.290331	0.282767	0.276522	0.272004	0.266648	0.263461	0.260746	0.258637
334.862	0.329944	0.331262	0.330835	0.330323	0.329075	0.327648	0.325581	0.323991	0.319913	0.315707	0.311192	0.304739	0.297522	0.290675	0.283075	0.276976	0.272073	0.267407	0.26369	0.261064	0.258851
335.152	0.329978	0.331022	0.330442	0.329882	0.32846	0.32741	0.325477	0.323773	0.319764	0.315857	0.311482	0.304959	0.298022	0.291546	0.283764	0.277627	0.272783	0.268494	0.264945	0.262006	0.259781
335.441	0.329293	0.330113	0.329388	0.329232	0.327585	0.326139	0.32439	0.323069	0.319464	0.315083	0.310538	0.304683	0.297724	0.291488	0.284095	0.277749	0.272925	0.269111	0.265104	0.262477	0.260298
335.731	0.32868	0.329265	0.328865	0.328385	0.327084	0.325436	0.323726	0.322783	0.318995	0.314658	0.310261	0.304322	0.297818	0.291856	0.284474	0.278278	0.27364	0.269278	0.265919	0.263259	0.261105
336.02	0.327798	0.327965	0.327813	0.32733	0.326409	0.324255	0.322694	0.321937	0.318405	0.313902	0.310149	0.303739	0.297621	0.291604	0.284659	0.278511	0.274081	0.269552	0.266353	0.263823	0.261406
336.31	0.327542	0.327857	0.327471	0.326689	0.325973	0.324156	0.322625	0.321664	0.317726	0.314124	0.310081	0.304064	0.298294	0.292198	0.285281	0.279715	0.274975	0.270455	0.267363	0.264693	0.262107
336.599	0.327132	0.326904	0.326525	0.325983	0.325149	0.323289	0.322261	0.320247	0.317085	0.313501	0.309877	0.303942	0.298066	0.291876	0.285738	0.279875	0.275269	0.271274	0.267694	0.265223	0.262635
336.888	0.327033	0.326905	0.326168	0.326057	0.32466	0.32357	0.322536	0.320118	0.3169	0.313846	0.309959	0.304224	0.298718	0.292618	0.286178	0.281068	0.276282	0.272364	0.268444	0.265941	0.263786
337.178	0.326464	0.326373	0.32527	0.325556	0.324043	0.32284	0.321953	0.319658	0.316551	0.313419	0.309859	0.304069	0.298797	0.292809	0.286562	0.280948	0.27687	0.272668	0.268741	0.266248	0.264376
337.467	0.326075	0.326156	0.324783	0.325181	0.323766	0.322734	0.321604	0.319671	0.316298	0.313328	0.309855	0.304244	0.299386	0.293534	0.286999	0.281724	0.277959	0.273538	0.269671	0.267005	0.265134
337.756	0.325325	0.325412	0.324324	0.324261	0.323511	0.321863	0.32081	0.319379	0.315733	0.312892	0.309484	0.30444	0.299337	0.293701	0.287813	0.282322	0.278227	0.274176	0.270431	0.267716	0.26565
338.046	0.324929	0.324851	0.323594	0.323735	0.322944	0.321092	0.320275	0.318806	0.315314	0.312681	0.309103	0.30437	0.299359	0.293832	0.288145	0.283059	0.278747	0.274924	0.271327	0.268571	0.266429
338.335	0.324352	0.324588	0.32339	0.323236	0.322225	0.320636	0.319515	0.318509	0.315	0.31252	0.308961	0.304634	0.299405	0.294562	0.288375	0.283481	0.279103	0.275517	0.272001	0.269303	0.266991
338.624	0.32406	0.324297	0.322571	0.322464	0.321257	0.320165	0.319013	0.317643	0.314848	0.311988	0.308779	0.304339	0.29954	0.294478	0.288464	0.28353	0.279813	0.275899	0.272534	0.269789	0.267724
338.913	0.323074	0.323604	0.322168	0.321589	0.32068	0.319276	0.31822	0.316821	0.314151	0.311465	0.308636	0.304126	0.299425	0.294548	0.288513	0.283641	0.280032	0.276301	0.272573	0.270065	0.267872
339.203	0.323061	0.323255	0.321547	0.321677	0.320621	0.318982	0.318395	0.316659	0.314235	0.311548	0.308562	0.304501	0.299733	0.294431	0.289387	0.284701	0.280908	0.277048	0.273431	0.270667	0.269045
339.492	0.323049	0.323098	0.321744	0.321972	0.320756	0.319011	0.318507	0.316507	0.314245	0.312077	0.308821	0.304927	0.300222	0.295245	0.290064	0.285662	0.281986	0.278091	0.274273	0.27152	0.269782
339.781	0.323249	0.322474	0.321276	0.321732	0.320167	0.319004	0.318666	0.316356	0.314111	0.311936	0.30883	0.305188	0.300448	0.295819	0.290808	0.286592	0.282963	0.279063	0.275299	0.272355	0.27089
340.07	0.32261	0.321852	0.320844	0.320866	0.319195	0.318176	0.31763	0.315646	0.313564	0.311383	0.308698	0.304709	0.300227	0.296126	0.29092	0.286582	0.283178	0.27949	0.275509	0.273014	0.270845
340.359	0.321838	0.321296	0.32031	0.320024	0.3188	0.317255	0.316597	0.315648	0.312942	0.310871	0.308442	0.304509	0.300108	0.29626	0.291175	0.286919	0.28328	0.279988	0.275966	0.273485	0.271191
340.649	0.32162	0.32125	0.320344	0.319863	0.318729	0.316965	0.315962	0.315471	0.31294	0.310936	0.30853	0.304559	0.300458	0.296694	0.291353	0.287451	0.283916	0.280372	0.276905	0.274484	0.271694
340.938	0.321149	0.320686	0.319768	0.319164	0.318606	0.316801	0.31551	0.31498	0.312434	0.310683	0.308432	0.304579	0.300621	0.296579	0.291661	0.288221	0.284589	0.280813	0.277458	0.275038	0.272284
341.227	0.320959	0.319899	0.319277	0.318937	0.31806	0.316719	0.315213	0.314197	0.312329	0.3102	0.308043	0.304932	0.300736	0.296613	0.292454	0.288645	0.285387	0.281367	0.277925	0.27554	0.272911
341.516	0.320205	0.319069	0.31846	0.318448	0.317459	0.316435	0.314439	0.313773	0.312058	0.309706	0.307661	0.30494	0.300952	0.296341	0.293038	0.288794	0.285855	0.281983	0.278133	0.275794	0.273413
341.805	0.319908	0.31893	0.318109	0.318198	0.317377	0.315937	0.314108	0.313407	0.31203	0.310099	0.307723	0.304959	0.301227	0.296748	0.293675	0.289375	0.286411	0.282703	0.279043	0.276355	0.274161
342.094	0.319753	0.318949	0.317815	0.318039	0.317344	0.315578	0.313943	0.313477	0.311694	0.310406	0.307917	0.305031	0.301474	0.29714	0.29416	0.290091	0.286972	0.283364	0.280025	0.277189	0.275214
342.383	0.319338	0.318645	0.317709	0.317539	0.316913	0.314977	0.313998	0.313248	0.311214	0.310075	0.307959	0.304827	0.301385	0.297425	0.294689	0.290649	0.287328	0.283806	0.280691	0.277507	0.275605
342.672	0.319177	0.318682	0.317746	0.317113	0.316464	0.314793	0.313802	0.312975	0.311063	0.309616	0.30775	0.304846	0.301759	0.297897	0.29513	0.291219	0.288112	0.284463	0.281081	0.278396	0.276451
342.961	0.318906	0.318135	0.317155	0.316872	0.315901	0.314291	0.313159	0.312527	0.310625	0.309249	0.307582	0.304714	0.301784	0.298256	0.295068	0.291601	0.288483	0.284684	0.281421	0.278651	0.276513
343.25	0.318637	0.31775	0.316673	0.316356	0.315499	0.313975	0.312996	0.311988	0.310634	0.309362	0.307315	0.304865	0.301936	0.298968	0.295216	0.292039	0.289052	0.285286	0.281802	0.279402	0.277141
343.539	0.318831	0.31699	0.316371	0.316398	0.315495	0.313896	0.313112	0.311794	0.310414	0.309121	0.307509	0.305254	0.302457	0.299519	0.295782	0.29253	0.289469	0.285783	0.282629	0.280044	0.277737
343.828	0.318757	0.316945	0.316221	0.315769	0.315052	0.31355	0.313062	0.311645	0.310491	0.30893	0.307584	0.305214	0.302911	0.299857	0.296646	0.292949	0.289918	0.286832	0.283123	0.280894	0.278438
344.117	0.319064	0.317265	0.316177	0.31573	0.314934	0.313614	0.312761	0.311763	0.310335	0.308966	0.307841	0.305615	0.303371	0.300192	0.297631	0.293942	0.290968	0.287746	0.284033	0.281621	0.279305
344.405	0.318631	0.317329	0.31621	0.315633	0.314687	0.313341	0.312467	0.312145	0.310345	0.309255	0.308178	0.305854	0.303501	0.300619	0.29812	0.294341	0.291893	0.288631	0.284789	0.282759	0.280057
344.694	0.318372	0.317534	0.315988	0.315622	0.314599	0.313323	0.312488	0.311793	0.310107	0.309567	0.308311	0.306197	0.303753	0.300848	0.298524	0.29501	0.292786	0.289135	0.28551	0.283377	0.280928
344.983	0.318292	0.317082	0.315895	0.315546	0.314631	0.313094	0.312409	0.311763	0.309747	0.309757	0.308549	0.306191	0.303915	0.301097	0.298826	0.295483	0.293285	0.289807	0.286514	0.284225	0.281422
345.272	0.318927	0.317146	0.315916	0.315724	0.314688	0.313227	0.312565	0.311618	0.309803	0.309902	0.308535	0.306626	0.304527	0.301696	0.29963	0.296554	0.294218	0.291197	0.287493	0.284877	0.282337
345.561	0.319403	0.317237	0.316106	0.315702	0.315064	0.313488	0.312588	0.311739	0.310163	0.310098	0.309198	0.307236	0.305148	0.30275	0.300581	0.297628	0.295037	0.292366	0.288615	0.286088	0.282946
345.85	0.319295	0.317343	0.315755	0.315449	0.314799	0.313382	0.312222	0.311659	0.310432	0.31013	0.309034	0.307571	0.305901	0.303436	0.301376	0.298221	0.295447	0.292568	0.288895	0.28683	0.283824
346.138	0.318668	0.317287	0.315509	0.315128	0.314604	0.313008	0.311933	0.311721	0.310297	0.310287	0.309166	0.307497	0.30589	0.303798	0.301892	0.298799	0.29608	0.292696	0.289456	0.287008	0.284605
346.427	0.318447	0.317124	0.315416	0.315069	0.314274	0.313067	0.312108	0.311831	0.310197	0.310257	0.309201	0.307578	0.306368	0.304482	0.302297	0.29929	0.297111	0.293251	0.290256	0.28753	0.285495
346.716	0.318596	0.317472	0.315458	0.315328	0.314389	0.312974	0.31262	0.311641	0.310272	0.310328	0.309683	0.307909	0.30666	0.304955	0.302832	0.300508	0.298277	0.294752	0.291511	0.288521	0.286502
347.004	0.319133	0.317815	0.315762	0.315724	0.314493	0.313466	0.312809	0.312103	0.310405	0.310668	0.310122	0.308365	0.307486	0.305705	0.303781	0.301536	0.298842	0.295704	0.292534	0.289782	0.2874
347.293	0.319181	0.317689	0.316103	0.315709	0.314727	0.313124	0.312556	0.311904	0.31078	0.310844	0.310174	0.308759	0.30801	0.306252	0.30439	0.302497	0.299486	0.296492	0.293257	0.290521	0.28836
347.582	0.31891	0.317358	0.315829	0.315527	0.314489	0.31284	0.312179	0.31175	0.310677	0.310775	0.310307	0.309074	0.308229	0.306968	0.304877	0.302648	0.299935	0.296706	0.293523	0.290862	0.288471
347.87	0.318875	0.317131	0.315444	0.314977	0.314104	0.312502	0.312204	0.311373	0.311112	0.310561	0.310396	0.309928	0.308653	0.307361	0.305391	0.302905	0.300641	0.297302	0.294208	0.291447	0.289241
348.159	0.318896	0.317054	0.315259	0.314958	0.313834	0.31256	0.312084	0.311765	0.310855	0.310405	0.310779	0.310373	0.308843	0.307369	0.305995	0.303278	0.301285	0.297994	0.295032	0.292376	0.28991
348.448	0.319027	0.316845	0.315456	0.314831	0.313831	0.312772	0.312093	0.311661	0.310913	0.310578	0.310795	0.31061	0.309217	0.307592	0.306524	0.303999	0.302061	0.299102	0.295852	0.293014	0.291071
348.736	0.318892	0.316799	0.315658	0.314799	0.313669	0.312573	0.312039	0.311275	0.310741	0.31081	0.310916	0.310215	0.309552	0.307819	0.306533	0.304686	0.302817	0.299956	0.29639	0.293669	0.291717
349.025	0.318544	0.316865	0.31522	0.314614	0.313178	0.312175	0.311765	0.310692	0.310618	0.311092	0.310638	0.310133	0.309742	0.308129	0.30685	0.305219	0.303051	0.300126	0.296685	0.29442	0.291842
349.313	0.318497	0.316639	0.314919	0.314315	0.312903	0.311653	0.311216	0.310705	0.310339	0.311162	0.310553	0.310153	0.309925	0.30826	0.307153	0.305418	0.303248	0.300327	0.297016	0.295221	0.292465
349.602	0.31865	0.316379	0.31448	0.314159	0.312917	0.311585	0.311108	0.310922	0.31013	0.311052	0.310805	0.310513	0.309911	0.308763	0.307669	0.305948	0.303631	0.300826	0.297283	0.2957	0.292873
349.89	0.318821	0.316189	0.314485	0.313869	0.3132	0.311753	0.311236	0.31104	0.310374	0.311057	0.311129	0.310795	0.310267	0.309426	0.308023	0.306338	0.304284	0.30176	0.29802	0.296234	0.29374
350.179	0.318363	0.315874	0.314114	0.313408	0.31289	0.311497	0.31128	0.310685	0.310082	0.310757	0.311485	0.310963	0.310308	0.309539	0.308073	0.30673	0.304535	0.301932	0.298252	0.296327	0.293886
350.467	0.317825	0.315751	0.314226	0.313204	0.313089	0.311322	0.310961	0.310381	0.310101	0.310729	0.311517	0.310836	0.310491	0.309825	0.308622	0.306986	0.30492	0.3026	0.299027	0.296897	0.294309
350.756	0.317605	0.315583	0.314025	0.313075	0.313047	0.311434	0.311106	0.309963	0.309759	0.310607	0.311687	0.310817	0.310775	0.310011	0.30913	0.307415	0.305372	0.303106	0.29971	0.297234	0.295002
351.044	0.317587	0.315484	0.314016	0.313322	0.31312	0.311643	0.310985	0.310051	0.309992	0.310671	0.311595	0.310727	0.311314	0.310364	0.309656	0.307901	0.306093	0.303742	0.300619	0.29781	0.295643
351.333	0.317594	0.31522	0.313478	0.313321	0.312383	0.311669	0.310964	0.309917	0.30971	0.310506	0.311566	0.311163	0.311417	0.310338	0.309947	0.308043	0.306176	0.303805	0.300599	0.298168	0.295684
351.621	0.317357	0.314762	0.313477	0.31327	0.311671	0.311181	0.310609	0.310034	0.309587	0.310734	0.311447	0.311159	0.311115	0.310551	0.310262	0.30823	0.306198	0.304073	0.300538	0.298335	0.295931
351.909	0.316918	0.314214	0.312756	0.312607	0.310933	0.310705	0.30995	0.309467	0.309267	0.310353	0.311146	0.311274	0.310551	0.310417	0.310051	0.30791	0.306068	0.304025	0.300254	0.298572	0.295866
352.198	0.316476	0.313675	0.312391	0.311651	0.310761	0.310167	0.309506	0.308777	0.30883	0.310176	0.310854	0.310704	0.310291	0.310312	0.309731	0.307898	0.306073	0.303937	0.300548	0.298522	0.295923
352.486	0.3163	0.313572	0.311778	0.311386	0.310912	0.3099	0.309455	0.308416	0.308658	0.309934	0.310452	0.310698	0.310532	0.310032	0.309475	0.308088	0.306577	0.304141	0.30073	0.298605	0.295881
352.774	0.316088	0.313291	0.311572	0.311124	0.310866	0.309539	0.309665	0.308301	0.308408	0.310087	0.310274	0.310238	0.310533	0.309894	0.309643	0.308355	0.306573	0.304292	0.300836	0.298527	0.295914
353.063	0.315774	0.313088	0.311038	0.31144	0.310549	0.309115	0.309214	0.308176	0.308496	0.310015	0.310291	0.310361	0.310748	0.310128	0.309988	0.308574	0.306861	0.304576	0.30109	0.298626	0.296427
353.351	0.315205	0.312424	0.310777	0.310977	0.309719	0.308636	0.308438	0.307938	0.307933	0.309871	0.310118	0.309909	0.310583	0.31011	0.310181	0.30829	0.306578	0.304089	0.301016	0.298656	0.29663
353.639	0.314474	0.312064	0.310425	0.31041	0.309034	0.308372	0.307874	0.307339	0.307254	0.309419	0.309936	0.309673	0.31055	0.310179	0.310119	0.308128	0.306397	0.304143	0.301192	0.298492	0.296681
353.927	0.314259	0.311677	0.309996	0.309604	0.308426	0.308015	0.307787	0.307093	0.306747	0.309064	0.309649	0.30955	0.310288	0.309836	0.30978	0.308254	0.306462	0.303894	0.30116	0.298469	0.296571
354.216	0.313825	0.311477	0.309619	0.309082	0.308231	0.307645	0.30754	0.306562	0.306591	0.308426	0.309327	0.309416	0.309835	0.309743	0.309497	0.308256	0.30627	0.303728	0.301206	0.298433	0.296496
354.504	0.313418	0.310739	0.308874	0.308527	0.307983	0.307047	0.307046	0.306003	0.306262	0.307849	0.308794	0.309268	0.309392	0.309422	0.309063	0.307966	0.306098	0.303466	0.300871	0.298322	0.296427
354.792	0.312505	0.310144	0.308601	0.307965	0.307366	0.306432	0.306013	0.305489	0.30591	0.307318	0.308168	0.308744	0.309278	0.309206	0.30862	0.307274	0.305674	0.303135	0.300474	0.298141	0.296182
355.08	0.312145	0.309331	0.307966	0.30713	0.306642	0.305683	0.305306	0.305042	0.305354	0.306799	0.308028	0.308394	0.30897	0.308946	0.308052	0.307173	0.30547	0.303277	0.300236	0.297817	0.295975
355.368	0.31139	0.308797	0.307473	0.306525	0.305947	0.305025	0.304551	0.304764	0.30483	0.306236	0.307635	0.308005	0.308545	0.308666	0.30786	0.307164	0.305398	0.302806	0.299954	0.297615	0.29575
355.656	0.310667	0.308126	0.30649	0.305871	0.305573	0.304318	0.303796	0.304125	0.303901	0.305494	0.306883	0.307198	0.307798	0.3079	0.307211	0.306801	0.304826	0.302142	0.299616	0.297174	0.295589
355.944	0.31054	0.307986	0.3058	0.305996	0.305327	0.304059	0.303457	0.303765	0.303494	0.305166	0.306515	0.306908	0.307717	0.307702	0.307309	0.306807	0.305006	0.301755	0.299741	0.297324	0.295322
356.233	0.310222	0.307471	0.305425	0.305678	0.30472	0.303669	0.302811	0.303219	0.303245	0.304829	0.306125	0.306238	0.307416	0.307438	0.307103	0.306229	0.304752	0.30173	0.29963	0.29715	0.295026
356.521	0.31015	0.30688	0.30525	0.30515	0.304169	0.303185	0.302463	0.30241	0.302836	0.304486	0.306056	0.30595	0.306949	0.307536	0.307174	0.306064	0.304449	0.301835	0.299281	0.297078	0.294359
356.809	0.309383	0.306089	0.304791	0.303859	0.303294	0.30266	0.301535	0.301766	0.302121	0.304036	0.304985	0.305457	0.306272	0.306695	0.306635	0.305188	0.303751	0.301471	0.298491	0.296275	0.293971
357.097	0.30894	0.305618	0.304376	0.303211	0.30281	0.302145	0.301493	0.300922	0.301625	0.303924	0.304849	0.305413	0.30593	0.306276	0.306225	0.305216	0.303506	0.301094	0.298465	0.296044	0.293988
357.385	0.308197	0.305253	0.303566	0.30288	0.302607	0.301557	0.301227	0.300525	0.301181	0.303484	0.304296	0.305047	0.3057	0.30572	0.305841	0.304849	0.303451	0.300979	0.298139	0.295939	0.293923
357.673	0.307635	0.304663	0.303111	0.302644	0.302311	0.301016	0.300866	0.300135	0.301162	0.302782	0.304072	0.304684	0.305367	0.305509	0.305464	0.304497	0.302878	0.300318	0.297888	0.296029	0.293972
357.961	0.306698	0.304235	0.302333	0.301999	0.301748	0.30035	0.300011	0.299921	0.300402	0.301858	0.303281	0.30388	0.304716	0.305083	0.305228	0.3038	0.302222	0.299936	0.297032	0.295598	0.293571
358.249	0.305506	0.302878	0.301395	0.300834	0.300168	0.299384	0.29892	0.298959	0.299663	0.300674	0.302095	0.303132	0.303621	0.304091	0.304493	0.302845	0.301178	0.298717	0.296243	0.29449	0.292748
358.536	0.304599	0.30223	0.300518	0.300233	0.299834	0.298647	0.29838	0.298209	0.29865	0.300023	0.301751	0.302844	0.303342	0.303685	0.304182	0.302163	0.300825	0.298688	0.296162	0.293957	0.292208
358.824	0.304291	0.301464	0.299893	0.299915	0.299439	0.297779	0.297671	0.297584	0.298372	0.299629	0.301312	0.302517	0.303404	0.303437	0.303505	0.302018	0.300677	0.298184	0.296188	0.29372	0.291948
359.112	0.303964	0.301163	0.299427	0.29959	0.299419	0.297078	0.297146	0.297235	0.297776	0.299606	0.301301	0.301987	0.303159	0.303341	0.303313	0.301979	0.300642	0.298095	0.296173	0.2937	0.291925
359.4	0.303247	0.300468	0.298407	0.298774	0.298476	0.296418	0.296648	0.296615	0.297416	0.299408	0.300731	0.300989	0.302768	0.302718	0.302547	0.301517	0.300233	0.297467	0.295405	0.29321	0.291545
359.688	0.302508	0.300025	0.297642	0.297875	0.297542	0.295862	0.296039	0.29597	0.296604	0.298515	0.300046	0.300405	0.301736	0.301808	0.301998	0.300861	0.299545	0.297047	0.294802	0.292809	0.290834
359.976	0.30136	0.299071	0.296411	0.296926	0.296306	0.29499	0.295193	0.295173	0.295787	0.297598	0.299191	0.299903	0.301095	0.300779	0.301113	0.299883	0.298594	0.296167	0.293821	0.291758	0.290083
360.264	0.300743	0.297963	0.295621	0.296085	0.295114	0.294057	0.29415	0.294333	0.294688	0.296405	0.298175	0.298973	0.30012	0.299815	0.30064	0.299373	0.297881	0.295802	0.293113	0.291221	0.289216
360.551	0.300304	0.297357	0.295627	0.295868	0.29518	0.294091	0.293896	0.293954	0.29444	0.296083	0.297753	0.299046	0.30006	0.299818	0.300458	0.299185	0.297812	0.295757	0.29289	0.291273	0.289444
360.839	0.299716	0.29665	0.295321	0.294906	0.294353	0.293565	0.2934	0.293128	0.293699	0.29543	0.29708	0.298507	0.299063	0.299761	0.299853	0.298549	0.297739	0.295504	0.292711	0.291376	0.289491
361.127	0.299074	0.295976	0.294939	0.294369	0.29405	0.292876	0.292741	0.292652	0.293199	0.294975	0.296836	0.298271	0.298409	0.299637	0.299269	0.298075	0.297197	0.295064	0.292444	0.291238	0.289306
361.415	0.298289	0.295203	0.29391	0.293304	0.292784	0.291666	0.291989	0.291959	0.292206	0.294397	0.296116	0.297279	0.297642	0.298755	0.29862	0.297302	0.296409	0.294371	0.291789	0.290673	0.288555
361.702	0.297914	0.294722	0.293565	0.2933	0.292902	0.291464	0.291529	0.291342	0.292041	0.29398	0.295697	0.296685	0.298016	0.298404	0.298756	0.297242	0.29584	0.29435	0.291608	0.290604	0.288021
361.99	0.297345	0.294371	0.293155	0.292875	0.292388	0.291115	0.291086	0.290658	0.291746	0.293848	0.295374	0.296297	0.297781	0.298018	0.298651	0.297095	0.29568	0.2939	0.291412	0.29027	0.287758
362.278	0.29714	0.293789	0.292579	0.292395	0.291861	0.290631	0.290666	0.290064	0.291546	0.293381	0.295019	0.295867	0.297481	0.297605	0.298371	0.296623	0.295198	0.293639	0.291306	0.289856	0.287691
362.565	0.296445	0.29307	0.291659	0.291581	0.290658	0.289935	0.289923	0.289592	0.290762	0.29292	0.294461	0.295356	0.296731	0.296689	0.297575	0.296013	0.294596	0.293054	0.290689	0.289316	0.287495
362.853	0.295732	0.292859	0.291239	0.290812	0.289953	0.289408	0.289622	0.288989	0.290186	0.292614	0.293966	0.29495	0.29636	0.296277	0.297216	0.295638	0.294262	0.292672	0.290452	0.289389	0.287556
363.14	0.29481	0.29214	0.290569	0.290401	0.289286	0.288827	0.288993	0.28866	0.28963	0.292093	0.293702	0.29447	0.295594	0.295955	0.296805	0.295639	0.294162	0.292097	0.290237	0.289091	0.287383
363.428	0.294602	0.29147	0.290122	0.289873	0.288992	0.288275	0.288502	0.2882	0.28935	0.291435	0.293266	0.294214	0.295299	0.295884	0.296604	0.295828	0.29455	0.292199	0.290216	0.288818	0.287473
363.716	0.293698	0.2905	0.289183	0.289275	0.287974	0.287735	0.287455	0.287727	0.288619	0.290778	0.292625	0.293501	0.294911	0.295406	0.296039	0.295549	0.29434	0.292022	0.289857	0.288354	0.287361
364.003	0.293728	0.290232	0.289268	0.289026	0.287993	0.287922	0.28716	0.287411	0.288493	0.291147	0.292745	0.293474	0.295658	0.296018	0.296301	0.295549	0.294584	0.292662	0.29028	0.289225	0.28778
364.291	0.293172	0.290002	0.288766	0.288408	0.287556	0.287579	0.287037	0.287246	0.288174	0.291087	0.292192	0.293372	0.295707	0.296095	0.296246	0.295747	0.294229	0.292547	0.290662	0.289843	0.287911
364.578	0.293438	0.289917	0.288858	0.287992	0.287858	0.287097	0.286871	0.286907	0.287931	0.290799	0.292169	0.293438	0.295717	0.29632	0.296646	0.296049	0.294464	0.292837	0.290884	0.290355	0.288221
364.866	0.292855	0.28926	0.287846	0.287163	0.287024	0.286181	0.286383	0.286427	0.287108	0.289977	0.291204	0.293026	0.294601	0.295522	0.296312	0.295841	0.29426	0.292288	0.290738	0.289739	0.288024
365.153	0.29213	0.288579	0.287499	0.286507	0.28647	0.285431	0.285406	0.285843	0.286359	0.289379	0.291045	0.292633	0.293821	0.295095	0.296271	0.295207	0.294095	0.292231	0.290424	0.289488	0.287958
365.441	0.291747	0.288018	0.287113	0.28632	0.285963	0.285036	0.285329	0.285653	0.286301	0.289011	0.291023	0.292641	0.293795	0.29526	0.296033	0.295187	0.294367	0.292554	0.290632	0.28955	0.288353
365.728	0.291572	0.287936	0.286997	0.28596	0.285817	0.284881	0.284851	0.285362	0.286475	0.289091	0.29118	0.292792	0.294292	0.295446	0.296205	0.295743	0.294783	0.29341	0.290915	0.289846	0.288703
366.015	0.291259	0.28772	0.286495	0.285675	0.285635	0.284557	0.284781	0.285137	0.286145	0.289077	0.291213	0.292638	0.294607	0.295719	0.29601	0.295991	0.294784	0.29389	0.291365	0.289755	0.288746
366.303	0.290546	0.287229	0.285734	0.285267	0.285054	0.284487	0.284211	0.28471	0.28567	0.289049	0.291048	0.292792	0.294367	0.295325	0.296353	0.296051	0.29446	0.293836	0.291702	0.289582	0.288646
366.59	0.290091	0.286498	0.285053	0.285047	0.284725	0.283843	0.283708	0.283927	0.285152	0.288598	0.290738	0.292455	0.294057	0.295035	0.296331	0.295773	0.294286	0.293805	0.291989	0.289637	0.28864
366.877	0.289557	0.285932	0.284776	0.284606	0.284063	0.283823	0.283489	0.283069	0.284801	0.288492	0.290633	0.29257	0.293813	0.294819	0.296368	0.295842	0.294923	0.293502	0.291886	0.290119	0.289058
367.165	0.289947	0.286031	0.284354	0.284592	0.284283	0.283431	0.283331	0.282916	0.284886	0.288188	0.290218	0.292539	0.294295	0.295563	0.296622	0.296223	0.295528	0.293947	0.292099	0.291343	0.289731
367.452	0.289885	0.286185	0.284815	0.284784	0.284187	0.283319	0.28366	0.283315	0.284699	0.288215	0.290653	0.292658	0.295083	0.296616	0.297238	0.296965	0.296213	0.294298	0.292812	0.292276	0.290617
367.739	0.289971	0.285925	0.284146	0.284714	0.28404	0.282779	0.283059	0.283563	0.284567	0.287825	0.290604	0.2923	0.295186	0.29694	0.297457	0.297038	0.295983	0.294293	0.293589	0.292722	0.291079
368.027	0.289344	0.28556	0.284213	0.284428	0.283709	0.282669	0.282872	0.283576	0.284339	0.287928	0.290913	0.292321	0.295366	0.296449	0.297534	0.297238	0.296292	0.294896	0.294256	0.292716	0.291365
368.314	0.288895	0.285233	0.283565	0.28411	0.283541	0.282563	0.282452	0.283405	0.284123	0.287803	0.290753	0.292597	0.295417	0.296483	0.297898	0.297557	0.296585	0.295242	0.294229	0.293133	0.291758
368.601	0.288923	0.285417	0.283781	0.284194	0.283169	0.282811	0.282548	0.283418	0.284293	0.288132	0.2907	0.292951	0.295953	0.296617	0.298805	0.298411	0.297319	0.296136	0.294734	0.294054	0.29232
368.888	0.289452	0.285804	0.284287	0.284403	0.283605	0.283156	0.28313	0.283649	0.284788	0.28879	0.291364	0.293676	0.296348	0.297993	0.299785	0.299508	0.298249	0.296942	0.295717	0.295287	0.293067
369.175	0.29009	0.286353	0.284956	0.284804	0.283987	0.283713	0.2837	0.284338	0.285526	0.289771	0.292161	0.294295	0.296921	0.2987	0.300537	0.30037	0.299427	0.298175	0.296848	0.296091	0.293867
369.463	0.289836	0.286079	0.284846	0.284591	0.284281	0.283351	0.28371	0.284271	0.285383	0.289628	0.292502	0.294347	0.296999	0.298938	0.300933	0.300627	0.299943	0.298553	0.297249	0.296244	0.294485
369.75	0.290172	0.286135	0.284455	0.284584	0.284063	0.283049	0.283651	0.283966	0.285359	0.289387	0.292133	0.294414	0.297393	0.299303	0.301344	0.301003	0.300589	0.298955	0.297803	0.296279	0.295394
370.037	0.290246	0.286558	0.284272	0.284842	0.284249	0.283209	0.284129	0.283831	0.285752	0.289271	0.292408	0.294914	0.298059	0.299815	0.302035	0.301945	0.301228	0.299339	0.298363	0.297433	0.296399
370.324	0.290969	0.287094	0.284495	0.285372	0.284537	0.28352	0.284517	0.284169	0.286307	0.28991	0.292542	0.295558	0.298892	0.300733	0.302663	0.303006	0.302401	0.300233	0.299459	0.298264	0.297369
370.611	0.291467	0.287713	0.285389	0.285934	0.285511	0.284668	0.2852	0.285389	0.286948	0.291221	0.294047	0.296935	0.299735	0.302037	0.303904	0.304336	0.3036	0.301775	0.300657	0.300224	0.298926
370.898	0.292563	0.288291	0.286226	0.2865	0.286051	0.28533	0.285717	0.286179	0.287907	0.292251	0.294599	0.297895	0.300737	0.303475	0.305207	0.304957	0.305138	0.303422	0.302198	0.3014	0.299914
371.185	0.29332	0.289244	0.287504	0.287526	0.286989	0.286428	0.286646	0.286914	0.288908	0.293274	0.295753	0.299037	0.302012	0.304911	0.306547	0.30646	0.306253	0.305377	0.303665	0.303141	0.301176
371.472	0.294111	0.289634	0.288085	0.288334	0.287473	0.287167	0.287162	0.287386	0.289802	0.294032	0.296278	0.299804	0.302699	0.305511	0.307549	0.307386	0.307648	0.30643	0.305001	0.303793	0.301871
371.759	0.294407	0.290039	0.288616	0.288421	0.287861	0.287629	0.287229	0.28766	0.290006	0.294716	0.297186	0.300444	0.303221	0.305828	0.308034	0.308607	0.308067	0.307088	0.305816	0.30495	0.302986
372.046	0.295071	0.290615	0.288813	0.288629	0.288126	0.288441	0.287957	0.288486	0.290483	0.295411	0.297907	0.30152	0.304008	0.306379	0.309111	0.309166	0.309212	0.307707	0.306768	0.305695	0.304349
372.333	0.296071	0.29174	0.289943	0.289822	0.288577	0.289097	0.288915	0.289188	0.291517	0.296091	0.299008	0.302562	0.305683	0.307617	0.310901	0.311176	0.310706	0.30897	0.30814	0.307218	0.305751
372.62	0.297426	0.292823	0.290967	0.291391	0.28968	0.290273	0.290367	0.290463	0.292668	0.297078	0.300015	0.303839	0.307445	0.30936	0.312591	0.31269	0.312401	0.310888	0.309683	0.308631	0.307302
372.907	0.298677	0.294152	0.292329	0.292604	0.29115	0.29142	0.291392	0.291225	0.29398	0.298574	0.301845	0.305164	0.309218	0.311416	0.31449	0.314959	0.314576	0.312795	0.311698	0.31028	0.30887
373.194	0.299375	0.295006	0.293139	0.293426	0.292331	0.292269	0.292203	0.292251	0.294745	0.299495	0.302898	0.305893	0.310301	0.31293	0.31562	0.316159	0.315836	0.313995	0.312827	0.311881	0.310332
373.481	0.300058	0.296241	0.294134	0.293868	0.293395	0.293288	0.292843	0.293189	0.295943	0.300476	0.304454	0.307238	0.311475	0.314146	0.317271	0.317399	0.317485	0.31519	0.314582	0.313571	0.311814
373.768	0.300668	0.296534	0.294383	0.29429	0.293974	0.293393	0.293186	0.293958	0.29635	0.300914	0.305016	0.307746	0.312314	0.314964	0.317847	0.318098	0.317936	0.316408	0.315021	0.315282	0.31266
374.054	0.302255	0.298244	0.296003	0.295461	0.295702	0.29469	0.294761	0.295562	0.298057	0.302763	0.306864	0.310195	0.314621	0.316883	0.319483	0.320218	0.319629	0.318962	0.317605	0.317806	0.314672
374.341	0.304014	0.2997	0.297794	0.297133	0.297051	0.296162	0.29691	0.296811	0.299342	0.304208	0.308154	0.311643	0.316481	0.318408	0.321498	0.322355	0.321593	0.321313	0.31912	0.319574	0.316852
374.628	0.305854	0.301475	0.29981	0.298732	0.298573	0.298288	0.298721	0.298409	0.301168	0.306108	0.309697	0.313726	0.318231	0.320469	0.323884	0.324347	0.324102	0.323385	0.321788	0.321337	0.319378
374.915	0.307299	0.302921	0.301062	0.300066	0.299419	0.299816	0.299936	0.299687	0.30259	0.307387	0.311231	0.314835	0.319802	0.322349	0.325638	0.325858	0.326101	0.325012	0.323252	0.322713	0.321392
375.202	0.308635	0.30445	0.302162	0.301737	0.300953	0.30102	0.300842	0.30085	0.304079	0.308908	0.313245	0.316608	0.321476	0.324674	0.327557	0.328117	0.328388	0.326717	0.325689	0.325253	0.323278
375.488	0.309807	0.305369	0.303119	0.302825	0.302109	0.301598	0.302065	0.302237	0.305388	0.31002	0.314907	0.31806	0.322943	0.326039	0.328884	0.329741	0.330224	0.328805	0.327322	0.327003	0.324517
375.775	0.31137	0.307093	0.304724	0.304441	0.304101	0.303191	0.303623	0.303712	0.306721	0.311832	0.316285	0.319874	0.324599	0.327863	0.331228	0.331828	0.332393	0.331158	0.329496	0.329107	0.326646
376.062	0.312776	0.308464	0.30615	0.305879	0.305523	0.304644	0.305088	0.305469	0.307863	0.313735	0.317582	0.32161	0.326361	0.32958	0.332858	0.333732	0.334457	0.333566	0.331218	0.330595	0.328942
376.348	0.314745	0.310717	0.308185	0.307981	0.307173	0.306431	0.306828	0.307125	0.30956	0.315436	0.319681	0.323435	0.328544	0.331812	0.335313	0.336454	0.336614	0.335835	0.333281	0.333076	0.331594
376.635	0.316262	0.311944	0.309258	0.309182	0.308535	0.307769	0.30802	0.308932	0.310981	0.316943	0.321589	0.325601	0.330587	0.333629	0.337057	0.338211	0.338434	0.33767	0.335526	0.335253	0.333534
376.922	0.318418	0.313766	0.311302	0.310834	0.310699	0.309859	0.310091	0.31087	0.313359	0.318626	0.323838	0.32794	0.332849	0.335952	0.339679	0.34051	0.340631	0.340032	0.337858	0.337479	0.335803
377.208	0.320049	0.315787	0.313124	0.312512	0.312631	0.312201	0.31195	0.31279	0.315339	0.320385	0.325774	0.330159	0.334871	0.338373	0.342191	0.342977	0.343229	0.342077	0.340301	0.339532	0.337855
377.495	0.322401	0.31797	0.315628	0.31502	0.314909	0.314403	0.314528	0.314343	0.317593	0.322567	0.327909	0.331853	0.337003	0.340625	0.345137	0.345876	0.345947	0.344804	0.342718	0.34179	0.340749
377.782	0.325138	0.320224	0.317871	0.317212	0.317279	0.317041	0.316978	0.317026	0.31986	0.325047	0.330208	0.334551	0.339694	0.343325	0.34793	0.348847	0.348525	0.347408	0.345853	0.344802	0.343337
378.068	0.327348	0.321906	0.319669	0.31922	0.319336	0.318579	0.318837	0.319072	0.321976	0.327447	0.332174	0.33683	0.341639	0.345469	0.350118	0.350692	0.35039	0.350103	0.348107	0.347271	0.345904
378.355	0.329915	0.324496	0.321884	0.32153	0.321401	0.320917	0.321129	0.321954	0.324173	0.329695	0.334692	0.339662	0.344188	0.348492	0.352566	0.353481	0.353344	0.352829	0.351062	0.350407	0.348689
378.641	0.332054	0.327045	0.324226	0.324057	0.32336	0.322718	0.323083	0.323775	0.326843	0.332137	0.337196	0.341789	0.346609	0.351173	0.355037	0.355779	0.356165	0.355868	0.35383	0.353162	0.351379
378.928	0.334438	0.329006	0.326197	0.326112	0.325335	0.324616	0.324993	0.325551	0.328839	0.334393	0.339691	0.344066	0.34918	0.353477	0.357718	0.358848	0.358805	0.358149	0.356321	0.355787	0.353905
379.214	0.336435	0.330513	0.328248	0.327884	0.327342	0.326461	0.326699	0.32722	0.330679	0.336411	0.341429	0.346021	0.351876	0.355454	0.360229	0.360933	0.360749	0.360404	0.358438	0.357866	0.355723
379.501	0.338884	0.332751	0.330533	0.330374	0.329839	0.328738	0.328753	0.329731	0.332893	0.338894	0.34383	0.348644	0.354337	0.358112	0.363162	0.364147	0.363314	0.362945	0.360912	0.360418	0.358462
379.787	0.341492	0.33578	0.333621	0.33331	0.332656	0.331823	0.331731	0.332671	0.336152	0.341349	0.346392	0.351521	0.357561	0.361447	0.365617	0.366797	0.366334	0.366203	0.364244	0.363557	0.36163
380.073	0.344604	0.339207	0.336815	0.336386	0.335617	0.334579	0.334877	0.335941	0.339654	0.344728	0.350245	0.355251	0.360595	0.365037	0.369153	0.370694	0.370243	0.370215	0.367846	0.367205	0.365379
380.36	0.347968	0.342175	0.339889	0.338992	0.338162	0.337393	0.337592	0.338566	0.342123	0.347835	0.353018	0.358593	0.364021	0.36823	0.372121	0.373828	0.373744	0.373217	0.371233	0.370408	0.368643
380.646	0.351011	0.344736	0.342933	0.341679	0.340919	0.339873	0.340221	0.341174	0.344519	0.351155	0.356393	0.361696	0.367029	0.371302	0.375752	0.377216	0.377639	0.376399	0.374494	0.373765	0.371786
380.933	0.35295	0.346749	0.345051	0.343667	0.343118	0.342407	0.342473	0.343037	0.346454	0.353585	0.358468	0.363504	0.369612	0.373798	0.37798	0.379321	0.380293	0.378428	0.377081	0.375827	0.374143
381.219	0.355905	0.349725	0.347903	0.346689	0.346714	0.345838	0.345825	0.34631	0.349414	0.356632	0.361675	0.366522	0.373028	0.377142	0.381562	0.382487	0.383776	0.382271	0.380301	0.379592	0.377373
381.505	0.359001	0.353306	0.350935	0.349959	0.350193	0.349321	0.349187	0.349701	0.35246	0.359754	0.364373	0.369729	0.376358	0.380509	0.385005	0.386133	0.387089	0.386023	0.384056	0.382906	0.38125
381.792	0.363287	0.357409	0.354621	0.35354	0.353988	0.352756	0.352897	0.353078	0.356207	0.363042	0.367724	0.373657	0.379923	0.384661	0.389311	0.390246	0.39082	0.389834	0.387645	0.387211	0.384985
382.078	0.366598	0.360931	0.35796	0.356948	0.357121	0.355539	0.356234	0.356061	0.359579	0.366053	0.371302	0.376933	0.383146	0.38821	0.392888	0.394228	0.394204	0.393223	0.391583	0.390443	0.388584
382.364	0.370333	0.364252	0.360971	0.360128	0.360028	0.358442	0.359078	0.359406	0.362633	0.369236	0.374869	0.380149	0.386988	0.391711	0.396235	0.397942	0.397597	0.396596	0.394831	0.393865	0.391759
382.65	0.373888	0.367236	0.364422	0.363471	0.363159	0.361569	0.362226	0.362741	0.36614	0.372879	0.378621	0.383539	0.390841	0.394694	0.399747	0.401947	0.401097	0.400593	0.398831	0.397886	0.39555
382.937	0.37753	0.370666	0.367849	0.366891	0.366318	0.365173	0.365522	0.365904	0.369706	0.376375	0.381875	0.38706	0.394674	0.398446	0.403469	0.405574	0.4048	0.404185	0.40212	0.40165	0.398982
383.223	0.381817	0.374806	0.372295	0.370849	0.370383	0.369549	0.369741	0.369762	0.373937	0.380865	0.386003	0.391328	0.399044	0.40269	0.408105	0.409885	0.409055	0.40844	0.406253	0.405973	0.403151
383.509	0.386562	0.379976	0.37653	0.375068	0.374848	0.373904	0.374026	0.374422	0.377856	0.384977	0.390142	0.395836	0.403345	0.407499	0.412538	0.414143	0.413521	0.412496	0.410751	0.410081	0.407707
383.795	0.390806	0.384181	0.380246	0.378797	0.378378	0.377444	0.377452	0.378406	0.380934	0.388852	0.394194	0.399946	0.406999	0.411072	0.416459	0.417775	0.417603	0.416002	0.414382	0.414057	0.412175
384.081	0.39437	0.388109	0.383791	0.382396	0.38178	0.38099	0.381026	0.381606	0.384171	0.392008	0.397343	0.403786	0.409978	0.414849	0.419649	0.42101	0.421191	0.419118	0.418404	0.417346	0.415563
384.367	0.397577	0.391309	0.387089	0.386044	0.385338	0.384482	0.384267	0.384673	0.387289	0.395532	0.40086	0.407145	0.413354	0.418323	0.423279	0.424477	0.424885	0.422733	0.421448	0.420825	0.418854
384.653	0.401959	0.394918	0.391517	0.390132	0.389771	0.388967	0.388804	0.38889	0.391731	0.400159	0.40465	0.411231	0.417772	0.422863	0.42754	0.429009	0.429247	0.427842	0.426075	0.424833	0.422621
384.939	0.406725	0.399643	0.396099	0.394804	0.394472	0.393587	0.393056	0.393494	0.396362	0.404969	0.409433	0.41544	0.422602	0.427256	0.432533	0.434055	0.433941	0.432791	0.430121	0.429778	0.427271
385.226	0.411794	0.404493	0.401021	0.39994	0.399224	0.398706	0.397819	0.398183	0.401335	0.409931	0.414359	0.420167	0.427448	0.431896	0.437218	0.439537	0.438793	0.437669	0.434797	0.434438	0.431952
385.512	0.415926	0.40907	0.405386	0.404311	0.403693	0.402687	0.402205	0.402146	0.405686	0.414046	0.419064	0.424102	0.431916	0.435999	0.441314	0.444083	0.442916	0.441603	0.438904	0.438661	0.435926
385.798	0.420131	0.413032	0.409112	0.408558	0.407843	0.406561	0.406134	0.405986	0.40967	0.417471	0.423216	0.428215	0.435983	0.440489	0.445333	0.447936	0.446531	0.445366	0.442943	0.442396	0.439669
386.084	0.423929	0.416912	0.413458	0.412342	0.411637	0.410263	0.40985	0.409918	0.413332	0.421196	0.426962	0.432463	0.439862	0.44459	0.449478	0.4517	0.450294	0.449227	0.446794	0.446293	0.443404
386.37	0.429568	0.423105	0.419595	0.418175	0.416906	0.415947	0.415006	0.415358	0.418968	0.426362	0.432913	0.438614	0.445157	0.450461	0.45527	0.457246	0.455692	0.454702	0.452211	0.451494	0.448833
386.655	0.435114	0.428622	0.425256	0.42377	0.422056	0.421086	0.420713	0.42074	0.424065	0.43184	0.43803	0.444141	0.45028	0.455607	0.460662	0.462543	0.461405	0.460217	0.457196	0.456391	0.453908
386.941	0.440904	0.43408	0.430625	0.429268	0.427403	0.426416	0.426346	0.4258	0.429532	0.437225	0.443301	0.44955	0.45565	0.460777	0.465744	0.467345	0.466796	0.465295	0.462231	0.461126	0.458697
387.227	0.446291	0.439126	0.435223	0.434296	0.432871	0.431341	0.431746	0.431097	0.434394	0.442452	0.447813	0.454403	0.460963	0.46606	0.470964	0.471885	0.471771	0.470036	0.467046	0.466062	0.463407
387.513	0.451954	0.444396	0.440631	0.438998	0.438182	0.436653	0.436351	0.435993	0.439288	0.447261	0.45276	0.459198	0.466028	0.470997	0.475916	0.476845	0.476471	0.474534	0.471734	0.470619	0.467604
387.799	0.457187	0.449276	0.445125	0.443478	0.443044	0.440922	0.440712	0.440498	0.443465	0.451599	0.457043	0.463075	0.470689	0.475235	0.48056	0.481125	0.480962	0.478428	0.475917	0.474558	0.471741
388.085	0.462458	0.454656	0.450543	0.448421	0.447921	0.44593	0.4452	0.444938	0.44786	0.45624	0.462034	0.467695	0.475414	0.479583	0.485546	0.485658	0.485913	0.482749	0.48048	0.478966	0.475945
388.371	0.468185	0.460324	0.456028	0.453909	0.453077	0.451183	0.450944	0.450283	0.453707	0.461531	0.467351	0.473332	0.480629	0.484761	0.491038	0.490761	0.491197	0.488019	0.485482	0.483957	0.480966
388.657	0.474071	0.466029	0.461849	0.459605	0.458812	0.457114	0.456646	0.455532	0.459669	0.466904	0.473504	0.478806	0.486173	0.490259	0.496364	0.496402	0.496395	0.493567	0.490515	0.489153	0.485661
388.942	0.479806	0.471153	0.467239	0.464749	0.464262	0.462414	0.461644	0.461151	0.465023	0.471758	0.478462	0.483637	0.490694	0.495404	0.500838	0.502008	0.500876	0.498516	0.494842	0.493411	0.489768
389.228	0.485446	0.476875	0.473095	0.470569	0.470246	0.467987	0.467132	0.46672	0.469803	0.477684	0.484216	0.489091	0.49666	0.5007	0.505769	0.507123	0.506068	0.503649	0.499995	0.498149	0.494345
389.514	0.491135	0.48312	0.478792	0.476474	0.475832	0.473749	0.472611	0.472997	0.475281	0.483497	0.489355	0.494749	0.50165	0.506226	0.51094	0.512455	0.511264	0.509004	0.50514	0.502747	0.499036
389.8	0.497644	0.489787	0.485177	0.482884	0.481479	0.479956	0.478644	0.478617	0.481443	0.489955	0.495382	0.500487	0.508013	0.511725	0.516709	0.517773	0.517236	0.514671	0.510425	0.508131	0.504128
390.085	0.504159	0.495624	0.491453	0.488968	0.487803	0.48615	0.484605	0.484755	0.487878	0.495823	0.500878	0.506222	0.513291	0.51728	0.522509	0.52393	0.522527	0.520009	0.515643	0.512997	0.508773
390.371	0.511179	0.501968	0.49817	0.495571	0.493849	0.49224	0.49094	0.490682	0.494194	0.501884	0.507228	0.512376	0.519454	0.523421	0.528404	0.52925	0.527921	0.524922	0.520761	0.518056	0.513748
390.657	0.519037	0.509275	0.505213	0.50295	0.501456	0.499132	0.49847	0.497772	0.501428	0.508814	0.514515	0.520268	0.525785	0.530165	0.535188	0.536032	0.53449	0.531015	0.527033	0.524172	0.519911
390.942	0.526754	0.517097	0.512562	0.510178	0.508437	0.506355	0.505597	0.504592	0.508544	0.515717	0.522025	0.527566	0.532825	0.537171	0.542278	0.542386	0.541434	0.537707	0.53325	0.530541	0.526145
391.228	0.533543	0.52456	0.519927	0.517509	0.515839	0.513851	0.512448	0.511231	0.515724	0.52227	0.528838	0.534383	0.539416	0.543827	0.548734	0.548805	0.547844	0.543946	0.539594	0.535951	0.531624
391.513	0.539603	0.530982	0.526405	0.524046	0.521899	0.520396	0.518568	0.517549	0.521453	0.528085	0.534127	0.539355	0.545161	0.549339	0.554442	0.553936	0.552749	0.549305	0.544821	0.540288	0.536215
391.799	0.546723	0.538176	0.533488	0.531393	0.52892	0.527145	0.524831	0.52388	0.527816	0.534341	0.540121	0.545225	0.551134	0.55558	0.560036	0.559742	0.558102	0.554466	0.549837	0.545359	0.541146
392.085	0.554691	0.545605	0.540873	0.53832	0.536273	0.534219	0.531775	0.530996	0.534457	0.541429	0.546401	0.552102	0.557447	0.561359	0.56633	0.566281	0.56426	0.560733	0.555058	0.551434	0.546874
392.37	0.561899	0.552523	0.547877	0.544694	0.54335	0.540869	0.538363	0.537123	0.541239	0.54815	0.552759	0.558505	0.56384	0.567709	0.572026	0.571881	0.570064	0.565916	0.560148	0.556619	0.551873
392.656	0.569286	0.559482	0.555279	0.5516	0.550099	0.547879	0.545179	0.54403	0.548332	0.554861	0.55928	0.564962	0.570581	0.573855	0.578396	0.578148	0.575752	0.571611	0.565797	0.561982	0.557271
392.941	0.576313	0.566062	0.561728	0.558078	0.556684	0.554229	0.551883	0.550623	0.554355	0.560838	0.566152	0.570746	0.576615	0.580096	0.584354	0.583785	0.581257	0.576688	0.570881	0.566988	0.562112
393.227	0.583983	0.573337	0.569317	0.565758	0.563868	0.561123	0.558805	0.557961	0.560984	0.567311	0.573145	0.577168	0.583333	0.586168	0.590873	0.590102	0.587242	0.582693	0.576723	0.572482	0.567241
393.512	0.590551	0.580772	0.576114	0.572552	0.570778	0.568271	0.565847	0.564435	0.567151	0.574117	0.579605	0.583326	0.589232	0.592324	0.596871	0.595528	0.593335	0.587644	0.581892	0.577467	0.572049
393.798	0.599153	0.589583	0.585115	0.581717	0.579358	0.576361	0.574364	0.572388	0.574691	0.582449	0.587086	0.591367	0.597138	0.599593	0.603954	0.602997	0.600106	0.594921	0.5887	0.583861	0.578484
394.083	0.607993	0.598417	0.593387	0.589509	0.587481	0.584756	0.582799	0.580125	0.582359	0.58989	0.594983	0.599124	0.604233	0.607145	0.611104	0.610312	0.606984	0.601215	0.595033	0.590538	0.584654
394.368	0.617741	0.607554	0.60201	0.598178	0.596284	0.592986	0.591273	0.588631	0.590544	0.597586	0.603255	0.607161	0.61205	0.614469	0.618497	0.617627	0.614311	0.609067	0.60223	0.597233	0.590766
394.654	0.62588	0.615982	0.609999	0.60605	0.603883	0.601072	0.598367	0.596404	0.598438	0.604464	0.610278	0.614352	0.619188	0.621503	0.625297	0.623687	0.62101	0.6151	0.608295	0.602562	0.595973
394.939	0.634488	0.624355	0.618616	0.615215	0.612387	0.609137	0.606069	0.604519	0.606311	0.612455	0.617543	0.622011	0.626896	0.628348	0.632209	0.630609	0.628168	0.622577	0.614806	0.608983	0.602303
395.224	0.643158	0.632548	0.627367	0.623673	0.620564	0.617426	0.613738	0.612361	0.614189	0.620567	0.62555	0.629604	0.634013	0.635411	0.639045	0.63758	0.634553	0.629114	0.620822	0.615632	0.60888
395.51	0.651316	0.640017	0.635524	0.631181	0.627966	0.624808	0.621246	0.619344	0.621345	0.627745	0.632859	0.635641	0.640198	0.641816	0.645701	0.643825	0.64076	0.634706	0.626868	0.621477	0.614747
395.795	0.65878	0.648106	0.642937	0.638897	0.635857	0.632583	0.629084	0.626418	0.628513	0.634906	0.640404	0.642139	0.646919	0.648347	0.652067	0.649833	0.647094	0.640304	0.63283	0.626387	0.620114
396.08	0.667768	0.657243	0.65163	0.647115	0.644964	0.640525	0.637343	0.634734	0.635982	0.642586	0.64793	0.649465	0.654671	0.656552	0.659007	0.656657	0.654063	0.646743	0.63911	0.631866	0.626309
396.365	0.677631	0.667108	0.660256	0.656185	0.654645	0.649988	0.646056	0.64333	0.644209	0.651075	0.656541	0.65846	0.663471	0.664588	0.667231	0.664322	0.661797	0.654452	0.646135	0.63913	0.633133
396.651	0.68804	0.677085	0.67006	0.665578	0.663993	0.6594	0.654792	0.652567	0.653698	0.660125	0.665219	0.667732	0.672263	0.673745	0.676409	0.672599	0.669638	0.662632	0.653882	0.646879	0.640857
396.936	0.696133	0.684679	0.677209	0.67402	0.671582	0.667058	0.662746	0.659861	0.661261	0.667808	0.67277	0.67515	0.679404	0.680099	0.68349	0.679592	0.676232	0.669566	0.660301	0.65351	0.646638
397.221	0.703333	0.691927	0.685018	0.681487	0.678151	0.673971	0.669741	0.667275	0.668725	0.675013	0.679404	0.681424	0.685735	0.687183	0.689516	0.685828	0.682189	0.676001	0.666244	0.65874	0.651956
397.506	0.712179	0.699913	0.693283	0.689271	0.685735	0.681596	0.67775	0.67475	0.676132	0.682533	0.686916	0.689236	0.692901	0.694007	0.696204	0.693069	0.688649	0.682656	0.672492	0.665314	0.658169
397.791	0.719584	0.707443	0.701307	0.696152	0.692191	0.688857	0.68491	0.681603	0.682917	0.689416	0.693382	0.69565	0.69986	0.700554	0.702486	0.699248	0.694963	0.68828	0.678904	0.671068	0.663453
398.077	0.726855	0.715148	0.708347	0.702908	0.6995	0.695737	0.692353	0.688612	0.690125	0.696011	0.700072	0.702114	0.706837	0.707211	0.708911	0.705996	0.700816	0.693517	0.684845	0.676987	0.669163
398.362	0.734067	0.722899	0.715837	0.71063	0.707051	0.703339	0.699256	0.696015	0.696823	0.702926	0.706986	0.708361	0.713968	0.714429	0.715758	0.712651	0.707524	0.700214	0.690952	0.682986	0.675495
398.647	0.742033	0.730147	0.722638	0.717572	0.714891	0.710849	0.706465	0.703166	0.703686	0.709498	0.713653	0.715336	0.720744	0.721538	0.722942	0.719751	0.714105	0.707042	0.696805	0.688722	0.682222
398.932	0.749027	0.736694	0.729225	0.725011	0.720657	0.717338	0.712339	0.709017	0.709307	0.715567	0.719685	0.722248	0.726256	0.727353	0.729444	0.725511	0.720589	0.713127	0.702154	0.694259	0.68775
399.217	0.755447	0.743155	0.735428	0.730911	0.727085	0.723044	0.719212	0.715377	0.715931	0.722126	0.726297	0.729016	0.732318	0.733432	0.735704	0.731823	0.727141	0.71862	0.708092	0.699569	0.692569
399.502	0.761732	0.750002	0.742358	0.737878	0.733788	0.729387	0.724691	0.721889	0.722503	0.728185	0.732543	0.735007	0.738193	0.739749	0.741825	0.737475	0.733066	0.72359	0.713881	0.705334	0.697963
399.787	0.768434	0.75592	0.748389	0.74323	0.74055	0.734687	0.730758	0.727571	0.728152	0.733978	0.738714	0.740295	0.744222	0.74441	0.746902	0.743039	0.737867	0.728753	0.719288	0.710706	0.703021
400.072	0.776154	0.763092	0.755801	0.750425	0.747357	0.741843	0.737261	0.733955	0.734495	0.740157	0.744959	0.746814	0.750606	0.751494	0.753442	0.749626	0.74425	0.734927	0.725827	0.716669	0.708601
400.357	0.784147	0.771222	0.763681	0.757838	0.753801	0.748958	0.7447	0.740626	0.740495	0.74741	0.752102	0.754763	0.757327	0.758407	0.760112	0.756399	0.751238	0.741479	0.732018	0.722846	0.714362
400.642	0.791482	0.778829	0.771185	0.765118	0.76048	0.756523	0.751344	0.747813	0.747371	0.754258	0.75887	0.761912	0.764452	0.765824	0.766919	0.762557	0.758335	0.748415	0.738267	0.728684	0.719806
400.927	0.798647	0.785874	0.778352	0.772093	0.766759	0.76404	0.757643	0.754546	0.753479	0.76081	0.765292	0.768119	0.771089	0.771727	0.772701	0.768522	0.764028	0.753574	0.744046	0.734085	0.725436
401.212	0.8049	0.791712	0.784218	0.778048	0.772909	0.769174	0.763715	0.759943	0.759635	0.766082	0.77078	0.772243	0.776747	0.776503	0.777752	0.773675	0.768758	0.759302	0.749124	0.738399	0.72934
401.496	0.811444	0.797757	0.790225	0.784519	0.779731	0.774971	0.769967	0.765416	0.765349	0.772217	0.775955	0.776909	0.781851	0.78176	0.782873	0.779018	0.773341	0.763402	0.753767	0.742611	0.733673
401.781	0.818322	0.804641	0.796553	0.791079	0.786881	0.781095	0.776447	0.771695	0.772019	0.778662	0.781965	0.782522	0.787412	0.786742	0.788468	0.784195	0.778671	0.769166	0.758088	0.747576	0.738493
402.066	0.824929	0.811007	0.802747	0.797389	0.793364	0.787287	0.782283	0.778465	0.778071	0.784534	0.787334	0.788763	0.793195	0.79221	0.794228	0.78953	0.784029	0.773278	0.762442	0.752245	0.743683
402.351	0.833011	0.818689	0.8103	0.804692	0.800695	0.795481	0.789644	0.786532	0.78536	0.791179	0.794399	0.796225	0.800135	0.799579	0.800457	0.796127	0.790767	0.779265	0.767912	0.75807	0.749214
402.636	0.8419	0.82687	0.819065	0.813154	0.808297	0.803173	0.797257	0.793958	0.792901	0.798549	0.801808	0.804027	0.806971	0.806963	0.807873	0.802593	0.797075	0.785593	0.773931	0.763932	0.755038
402.92	0.849393	0.834771	0.826366	0.820718	0.815762	0.811091	0.804944	0.800645	0.800114	0.805628	0.808559	0.810294	0.812746	0.812745	0.812776	0.807699	0.802226	0.790577	0.778954	0.769005	0.759608
403.205	0.855665	0.842284	0.833166	0.827331	0.822243	0.816905	0.811308	0.806282	0.805675	0.811964	0.814083	0.815325	0.817574	0.817254	0.817388	0.812114	0.806575	0.7952	0.782914	0.772994	0.763094
403.49	0.861828	0.849272	0.838583	0.833053	0.828262	0.822376	0.817496	0.812116	0.810592	0.817423	0.819479	0.820468	0.822844	0.821788	0.820743	0.816252	0.810646	0.798713	0.786215	0.776548	0.766032
403.775	0.866967	0.854654	0.843982	0.83847	0.833263	0.827669	0.822443	0.817021	0.815031	0.821306	0.823894	0.824385	0.826984	0.825484	0.824427	0.819677	0.813566	0.802041	0.788853	0.779015	0.768381
404.059	0.873662	0.861155	0.850582	0.844935	0.8398	0.834461	0.828913	0.823438	0.820938	0.826489	0.829037	0.830039	0.831676	0.82984	0.829291	0.823785	0.817035	0.805658	0.792908	0.782543	0.772187
404.344	0.881856	0.869465	0.859385	0.85346	0.84861	0.842692	0.837069	0.831013	0.82915	0.833572	0.835849	0.836236	0.837557	0.835732	0.835465	0.829367	0.822039	0.810568	0.798097	0.787275	0.776951
404.629	0.890071	0.877069	0.867633	0.861593	0.856082	0.849204	0.84429	0.838583	0.836095	0.840588	0.842621	0.842553	0.84273	0.841174	0.840868	0.83466	0.82708	0.814757	0.802783	0.791754	0.781118
404.913	0.897162	0.883625	0.874742	0.868447	0.862529	0.855855	0.850476	0.844358	0.842969	0.846468	0.848478	0.847569	0.847919	0.84532	0.844435	0.837892	0.831389	0.818571	0.805917	0.794765	0.784527
405.198	0.902205	0.888315	0.879495	0.8736	0.866891	0.860763	0.855202	0.849011	0.84694	0.850596	0.85222	0.850788	0.851384	0.847973	0.847171	0.839979	0.833696	0.820945	0.808157	0.796372	0.785741
405.482	0.90618	0.892935	0.883645	0.877243	0.870768	0.865212	0.859062	0.852533	0.850469	0.853336	0.854889	0.852954	0.854179	0.849539	0.848823	0.841412	0.834416	0.822542	0.809196	0.797376	0.786944
405.767	0.912445	0.898867	0.889388	0.882845	0.876001	0.870191	0.863923	0.858108	0.854902	0.857285	0.859041	0.856838	0.858375	0.85339	0.852471	0.845248	0.836549	0.824884	0.812303	0.799918	0.788853
406.052	0.920104	0.905829	0.897248	0.888995	0.883005	0.876766	0.870804	0.865142	0.862032	0.863481	0.864795	0.862238	0.863086	0.858203	0.855782	0.849406	0.839801	0.828299	0.815849	0.802794	0.791598
406.336	0.926812	0.910458	0.902679	0.89435	0.888887	0.882659	0.875426	0.870744	0.867391	0.867882	0.869031	0.866594	0.866206	0.86186	0.858353	0.851569	0.842651	0.83038	0.81782	0.805083	0.793228
406.621	0.932677	0.916209	0.908099	0.899973	0.894536	0.88778	0.880774	0.875183	0.872569	0.873238	0.873193	0.870521	0.86941	0.864911	0.861021	0.853899	0.845094	0.832344	0.819356	0.80661	0.794856
406.905	0.93842	0.922292	0.913686	0.906687	0.8997	0.892961	0.885163	0.879747	0.876688	0.877491	0.877819	0.874604	0.873008	0.868446	0.864515	0.855897	0.848095	0.834245	0.820773	0.808985	0.797908
407.19	0.941864	0.927325	0.918846	0.911152	0.903354	0.896235	0.889179	0.883338	0.880528	0.880895	0.880429	0.877085	0.875166	0.869559	0.866184	0.857047	0.848746	0.834624	0.821553	0.809601	0.79921
407.474	0.944978	0.93083	0.922456	0.914672	0.907117	0.900754	0.893349	0.886663	0.882926	0.882704	0.883268	0.879558	0.877036	0.87065	0.866596	0.857508	0.848928	0.835414	0.821908	0.810043	0.799891
407.758	0.948653	0.935448	0.926852	0.918371	0.911983	0.905558	0.89785	0.890979	0.886885	0.886019	0.886372	0.881986	0.879908	0.872597	0.867958	0.859803	0.849392	0.836737	0.823401	0.810301	0.800372
408.043	0.952825	0.940926	0.931221	0.923127	0.917497	0.91092	0.903792	0.895832	0.890526	0.890429	0.890688	0.885381	0.883831	0.876087	0.87052	0.862678	0.851609	0.839285	0.82516	0.812284	0.802346
408.327	0.956569	0.94602	0.935768	0.927751	0.922176	0.915443	0.908014	0.900567	0.894458	0.895551	0.894392	0.888377	0.886202	0.879523	0.874587	0.865557	0.853838	0.841433	0.826641	0.814281	0.803809
408.611	0.960071	0.948958	0.937965	0.930719	0.924543	0.918391	0.911383	0.90277	0.896094	0.897736	0.895886	0.890283	0.887741	0.880668	0.87642	0.866295	0.854856	0.842541	0.826555	0.815524	0.803606
408.896	0.96311	0.950967	0.941422	0.93374	0.927095	0.921347	0.913432	0.90499	0.898561	0.90029	0.898243	0.892991	0.889623	0.882066	0.878193	0.867324	0.856312	0.8435	0.827567	0.81484	0.803123
409.18	0.9679	0.955271	0.946293	0.938272	0.931845	0.925201	0.917577	0.909023	0.903069	0.903056	0.902349	0.896267	0.892481	0.885449	0.879384	0.869338	0.858679	0.845289	0.829368	0.815634	0.804826
409.464	0.970564	0.959032	0.950932	0.941523	0.935456	0.928388	0.920303	0.912868	0.906044	0.906192	0.905122	0.898631	0.893933	0.887346	0.880263	0.870741	0.860358	0.845663	0.830068	0.816082	0.805292
409.749	0.973216	0.962571	0.953919	0.944078	0.938223	0.93087	0.922738	0.915053	0.908169	0.907688	0.906305	0.899826	0.894632	0.888633	0.879847	0.871124	0.861214	0.845518	0.830386	0.8167	0.804961
410.033	0.975475	0.964636	0.956444	0.946721	0.940432	0.932971	0.925518	0.916299	0.909456	0.909345	0.90723	0.900383	0.896246	0.888363	0.881188	0.871307	0.861287	0.845838	0.830165	0.817404	0.804251
410.317	0.977643	0.966756	0.957742	0.948674	0.942633	0.935123	0.927425	0.91735	0.911436	0.910273	0.90874	0.901812	0.897047	0.888721	0.881231	0.871532	0.860594	0.845393	0.830386	0.817437	0.804124
410.601	0.978495	0.96797	0.958122	0.950149	0.943337	0.935882	0.928331	0.918443	0.912424	0.910882	0.909166	0.901602	0.89601	0.888786	0.88199	0.871312	0.858846	0.844041	0.82878	0.816133	0.80324
410.886	0.979568	0.969692	0.959355	0.950655	0.944053	0.937194	0.929739	0.92049	0.914215	0.911907	0.909042	0.901843	0.895546	0.888767	0.880539	0.870027	0.85765	0.842565	0.827299	0.81445	0.801276
411.17	0.981353	0.971517	0.961117	0.953426	0.946079	0.938758	0.931626	0.922658	0.915969	0.912585	0.90911	0.901854	0.896214	0.888992	0.880345	0.868936	0.857362	0.841588	0.825931	0.813153	0.799586
411.454	0.984888	0.974115	0.96488	0.956756	0.949912	0.941797	0.93451	0.925296	0.918373	0.91496	0.910553	0.903753	0.898314	0.88896	0.880288	0.86868	0.856923	0.842255	0.825561	0.813234	0.798837
411.738	0.988962	0.97817	0.969377	0.961495	0.954915	0.945467	0.937497	0.929203	0.920784	0.917677	0.913366	0.906207	0.899147	0.890293	0.880854	0.869299	0.857755	0.842004	0.825549	0.812526	0.799481
412.022	0.992397	0.980368	0.973207	0.964495	0.958048	0.948238	0.940001	0.931293	0.922138	0.919626	0.914762	0.906557	0.899435	0.890428	0.880408	0.868936	0.85685	0.841189	0.82483	0.810205	0.798299
412.306	0.996394	0.984983	0.976666	0.968307	0.96166	0.952326	0.944045	0.934316	0.925691	0.921879	0.91727	0.907997	0.90021	0.891475	0.88092	0.868827	0.8564	0.840216	0.823982	0.808895	0.796393
412.59	1.00165	0.990165	0.981083	0.972953	0.965755	0.957097	0.947977	0.938351	0.9296	0.923824	0.919447	0.909812	0.902061	0.892044	0.881495	0.868798	0.85572	0.839079	0.823089	0.808681	0.794646
412.874	1.00609	0.995542	0.986091	0.97765	0.970412	0.96238	0.951903	0.94245	0.93399	0.926391	0.921768	0.911866	0.903505	0.892226	0.882656	0.868518	0.855081	0.837721	0.821216	0.807214	0.793578
413.158	1.00998	1.00026	0.991085	0.982559	0.975365	0.966798	0.955265	0.946198	0.936371	0.928746	0.923873	0.912182	0.903878	0.891389	0.881884	0.866812	0.853672	0.835705	0.818942	0.804273	0.791864
413.442	1.01404	1.00497	0.996027	0.987637	0.979803	0.970843	0.958856	0.949079	0.938945	0.931869	0.925516	0.912544	0.904171	0.890249	0.880623	0.864886	0.851238	0.833414	0.816242	0.800414	0.789531
413.726	1.01834	1.01005	1.001	0.992547	0.98412	0.97428	0.9626	0.952092	0.94078	0.9341	0.926466	0.912535	0.902568	0.888799	0.877422	0.86197	0.84786	0.830323	0.812968	0.797956	0.786055
414.01	1.02432	1.01571	1.0063	0.99771	0.989241	0.978819	0.967235	0.956785	0.945031	0.936875	0.927992	0.9135	0.902342	0.887979	0.874723	0.859596	0.844708	0.826579	0.810021	0.795187	0.783044
414.294	1.03146	1.02301	1.01398	1.00452	0.995865	0.985556	0.973737	0.962077	0.951317	0.940265	0.930909	0.91585	0.902268	0.888006	0.873477	0.857842	0.842636	0.823844	0.807848	0.793451	0.780521
414.578	1.03879	1.02967	1.021	1.01093	1.00182	0.99162	0.979532	0.967542	0.956396	0.944402	0.93369	0.917776	0.902866	0.887573	0.871674	0.855845	0.84052	0.820264	0.8047	0.790062	0.777481
414.862	1.04576	1.0376	1.0279	1.01865	1.00809	0.998543	0.984909	0.973419	0.961201	0.948141	0.93623	0.919768	0.903025	0.887002	0.870938	0.853608	0.838251	0.817274	0.801296	0.786363	0.774151
415.146	1.05431	1.0465	1.03636	1.02719	1.01712	1.00539	0.992148	0.980703	0.966293	0.95299	0.940022	0.922316	0.904653	0.887059	0.870196	0.852034	0.835728	0.814175	0.797948	0.782862	0.770657
415.43	1.06175	1.056	1.04438	1.03542	1.0269	1.01342	0.999817	0.987453	0.972	0.957556	0.94386	0.924952	0.904528	0.886761	0.868729	0.849538	0.831504	0.810778	0.793836	0.778889	0.766029
415.713	1.06899	1.06276	1.05255	1.04278	1.03486	1.01996	1.00714	0.992821	0.976589	0.960471	0.946571	0.925477	0.903467	0.88506	0.864734	0.844566	0.826128	0.805849	0.788951	0.774253	0.760279
415.997	1.07866	1.07203	1.06211	1.05231	1.0442	1.02927	1.0152	1.0007	0.98323	0.965905	0.951289	0.928198	0.904091	0.88416	0.86301	0.841282	0.822027	0.80215	0.784364	0.769568	0.755656
416.281	1.08705	1.0816	1.07056	1.06045	1.05135	1.03823	1.02271	1.00857	0.988988	0.970212	0.955281	0.929126	0.905615	0.882641	0.860218	0.837274	0.817531	0.797186	0.779688	0.764221	0.750477
416.565	1.09656	1.09145	1.0807	1.06974	1.05975	1.04732	1.03116	1.01602	0.995483	0.97659	0.960017	0.932661	0.907372	0.882187	0.857561	0.834611	0.81356	0.792324	0.774448	0.759456	0.74563
416.849	1.10487	1.10082	1.09048	1.07773	1.06735	1.05606	1.03895	1.02347	1.00103	0.981745	0.963856	0.934562	0.908458	0.881587	0.853479	0.830315	0.808304	0.786141	0.768849	0.754163	0.739875
417.132	1.11757	1.11096	1.10239	1.08913	1.07719	1.06599	1.04896	1.03316	1.00981	0.989001	0.969111	0.938583	0.909952	0.882184	0.852108	0.826657	0.804483	0.781245	0.764	0.749072	0.73494
417.416	1.1291	1.12268	1.11304	1.10028	1.08844	1.07606	1.05843	1.04344	1.01829	0.995821	0.9737	0.942403	0.911342	0.882217	0.850223	0.823664	0.799614	0.776202	0.758401	0.743375	0.729708
417.7	1.13475	1.1279	1.11835	1.10731	1.09352	1.08253	1.0638	1.04961	1.02332	0.999764	0.97488	0.943287	0.910511	0.879463	0.846326	0.818208	0.792726	0.769687	0.751201	0.735828	0.722717
417.983	1.14111	1.13559	1.12586	1.1147	1.10202	1.08806	1.06966	1.05576	1.02964	1.00335	0.978182	0.945528	0.909824	0.877652	0.841349	0.813345	0.785524	0.762644	0.744626	0.729404	0.716752
418.267	1.14866	1.14389	1.13505	1.12285	1.11033	1.09664	1.07716	1.06311	1.03582	1.00865	0.984129	0.948132	0.910624	0.876816	0.838677	0.80895	0.780546	0.75656	0.738964	0.723799	0.711667
418.551	1.15713	1.15419	1.14456	1.13047	1.11952	1.10326	1.08596	1.06937	1.04308	1.01458	0.988933	0.951315	0.911191	0.876051	0.835955	0.805133	0.776035	0.750612	0.734138	0.718523	0.706932
418.834	1.16535	1.16211	1.15212	1.13901	1.12807	1.11219	1.09436	1.07642	1.04949	1.02003	0.993595	0.953673	0.913877	0.875785	0.834629	0.801927	0.772126	0.745703	0.729334	0.713495	0.701601
419.118	1.17266	1.1701	1.15938	1.14651	1.13607	1.119	1.10181	1.08264	1.05581	1.02565	0.997494	0.956807	0.914556	0.875383	0.83166	0.798095	0.766852	0.740558	0.724182	0.70884	0.696899
419.401	1.17848	1.17529	1.16335	1.15218	1.14134	1.12551	1.10538	1.08821	1.059	1.028	1.00045	0.958165	0.914502	0.874065	0.827995	0.792986	0.761072	0.734601	0.717846	0.704058	0.691009
419.685	1.18087	1.17921	1.16701	1.15646	1.14397	1.12929	1.10857	1.09099	1.06168	1.03055	1.00253	0.95804	0.911533	0.870924	0.822805	0.786697	0.754512	0.727712	0.710501	0.697079	0.685075
419.968	1.18356	1.18234	1.17054	1.15889	1.14553	1.13211	1.11111	1.09318	1.0631	1.03064	1.00161	0.955752	0.909337	0.866723	0.818086	0.779993	0.747793	0.720397	0.703424	0.68999	0.677757
420.252	1.18389	1.18225	1.17157	1.15958	1.14617	1.13118	1.11221	1.09199	1.06361	1.02993	1.00023	0.952183	0.904479	0.862121	0.811716	0.773022	0.740312	0.713006	0.69558	0.681735	0.670527
420.535	1.18233	1.18028	1.17067	1.1576	1.14508	1.12903	1.11069	1.08971	1.06097	1.02694	0.99516	0.948733	0.900106	0.856631	0.805108	0.765502	0.73245	0.705163	0.688178	0.674466	0.662575
420.819	1.1774	1.17571	1.16547	1.15429	1.14161	1.12594	1.10724	1.08706	1.05846	1.02337	0.990891	0.943506	0.894389	0.850771	0.797742	0.758107	0.724504	0.697149	0.680571	0.666033	0.654708
421.102	1.17223	1.17161	1.16059	1.14994	1.13726	1.12144	1.10294	1.08278	1.0537	1.0185	0.98434	0.938204	0.888735	0.843626	0.790648	0.750652	0.717011	0.689248	0.673375	0.658458	0.647529
421.385	1.16618	1.16569	1.15364	1.14447	1.13207	1.11591	1.09726	1.07817	1.04788	1.0124	0.979424	0.9316	0.882082	0.836427	0.783374	0.743539	0.710237	0.681505	0.666069	0.651646	0.641325
421.669	1.15671	1.15567	1.14561	1.13572	1.12246	1.1064	1.08751	1.06799	1.03795	1.00389	0.970383	0.923618	0.872597	0.828479	0.775667	0.735534	0.702933	0.674478	0.658354	0.645015	0.634742
421.952	1.14247	1.14298	1.13376	1.12282	1.1106	1.09456	1.07505	1.05707	1.02578	0.99254	0.959708	0.912669	0.862559	0.818818	0.766074	0.726158	0.694168	0.665663	0.649927	0.637359	0.62677
422.236	1.12745	1.12824	1.12054	1.10828	1.09584	1.08101	1.06093	1.04295	1.01281	0.980084	0.946889	0.901135	0.851174	0.807644	0.756109	0.716491	0.684812	0.657545	0.6412	0.629096	0.61834
422.519	1.11312	1.11446	1.10552	1.09332	1.08249	1.06718	1.04834	1.03048	0.999222	0.966141	0.934459	0.888351	0.840434	0.795813	0.74532	0.707027	0.67508	0.648588	0.632487	0.620838	0.610117
422.802	1.09702	1.09777	1.08932	1.07843	1.06584	1.0522	1.03395	1.01508	0.985104	0.951023	0.920933	0.875939	0.827396	0.784184	0.73531	0.697795	0.666248	0.640484	0.624481	0.612857	0.603141
423.085	1.07708	1.07913	1.0707	1.06135	1.04848	1.03447	1.01719	0.998783	0.9684	0.935082	0.905074	0.861301	0.813746	0.771951	0.72477	0.688068	0.656703	0.631768	0.616419	0.604918	0.595448
423.369	1.05506	1.05775	1.05148	1.04154	1.02867	1.01533	0.998048	0.980519	0.951162	0.918284	0.889057	0.846218	0.800159	0.759428	0.714059	0.677648	0.648131	0.62323	0.608399	0.597013	0.587678
423.652	1.03408	1.03666	1.02997	1.02	1.00944	0.996166	0.978771	0.961186	0.933718	0.901673	0.873069	0.830964	0.786642	0.746798	0.702742	0.667448	0.63912	0.614894	0.600338	0.589727	0.579569
423.935	1.01393	1.01485	1.00845	0.998753	0.988828	0.975933	0.960071	0.941881	0.915151	0.884071	0.856665	0.815446	0.772595	0.734908	0.691416	0.657495	0.630492	0.606533	0.593011	0.582547	0.572591
424.218	0.992025	0.993765	0.985979	0.977028	0.967576	0.954793	0.939668	0.92221	0.896521	0.866738	0.839005	0.799585	0.758092	0.722109	0.680073	0.647432	0.621257	0.598753	0.585434	0.575088	0.566203
424.501	0.970124	0.971267	0.965111	0.955528	0.945678	0.933697	0.919376	0.903426	0.876691	0.848207	0.821183	0.783218	0.74372	0.70923	0.668488	0.637666	0.612159	0.590745	0.577965	0.567674	0.559196
424.785	0.946948	0.949181	0.943731	0.933664	0.924346	0.913291	0.898529	0.884095	0.858455	0.830643	0.804436	0.767721	0.729583	0.696075	0.65728	0.628243	0.603149	0.582576	0.570038	0.55973	0.551997
425.068	0.924522	0.925838	0.921447	0.912693	0.902484	0.892556	0.878824	0.863652	0.839171	0.811798	0.786495	0.751611	0.715201	0.683322	0.646108	0.618359	0.593712	0.573507	0.562094	0.551621	0.544379
425.351	0.900308	0.901929	0.896974	0.89005	0.880278	0.870119	0.857046	0.843104	0.819328	0.792927	0.768913	0.734768	0.700402	0.669642	0.635416	0.608263	0.584307	0.5649	0.554102	0.543485	0.536441
425.634	0.876979	0.878871	0.874229	0.867494	0.857964	0.848293	0.83629	0.821994	0.800359	0.774507	0.75111	0.718968	0.686216	0.656643	0.624415	0.598096	0.575083	0.557463	0.546186	0.536102	0.529421
425.917	0.85529	0.857493	0.852691	0.846886	0.837825	0.828011	0.816255	0.802916	0.782303	0.757652	0.736682	0.704984	0.673734	0.64524	0.614321	0.589657	0.567441	0.551033	0.539771	0.530232	0.522605
426.2	0.834106	0.835719	0.832271	0.825999	0.817822	0.80828	0.796437	0.782755	0.76426	0.741197	0.720503	0.691073	0.66106	0.634168	0.60418	0.58035	0.560334	0.544147	0.533067	0.524054	0.51694
426.483	0.812484	0.813562	0.810546	0.804637	0.797647	0.78843	0.776787	0.763795	0.745252	0.723643	0.704374	0.676111	0.648134	0.622725	0.594341	0.571819	0.553427	0.53735	0.526962	0.517802	0.510629
426.766	0.789243	0.78963	0.787365	0.78019	0.774845	0.766947	0.755539	0.742939	0.725582	0.705041	0.68588	0.659825	0.633701	0.61012	0.583785	0.561753	0.545097	0.529115	0.519096	0.51035	0.503831
427.049	0.764897	0.765707	0.763463	0.75703	0.751077	0.743871	0.733452	0.721834	0.704965	0.685721	0.667824	0.643872	0.618646	0.596966	0.572418	0.552319	0.535675	0.52074	0.511088	0.502393	0.495578
427.332	0.742959	0.744009	0.741007	0.735607	0.729646	0.722741	0.712517	0.70176	0.686378	0.668741	0.651451	0.628879	0.605089	0.58461	0.561614	0.542418	0.526838	0.512219	0.503223	0.494593	0.48789
427.615	0.724546	0.725474	0.72235	0.717721	0.712207	0.703991	0.694773	0.684999	0.669994	0.653912	0.637583	0.616418	0.593749	0.574087	0.552697	0.534581	0.519696	0.505908	0.497026	0.48848	0.482029
427.898	0.706933	0.707185	0.703625	0.699031	0.694688	0.686755	0.678988	0.66893	0.654997	0.639942	0.624115	0.60443	0.583503	0.564669	0.544108	0.527162	0.513066	0.500358	0.491432	0.483299	0.47716
428.181	0.688299	0.688623	0.685506	0.681169	0.67669	0.669068	0.662495	0.653504	0.639643	0.62519	0.610766	0.592569	0.57261	0.555217	0.535987	0.520058	0.506289	0.494772	0.485985	0.478253	0.47186
428.463	0.670485	0.670033	0.667316	0.662929	0.6586	0.652435	0.646208	0.637111	0.624301	0.610379	0.59698	0.579908	0.561887	0.545416	0.527694	0.512747	0.499735	0.488765	0.480625	0.472441	0.465893
428.746	0.6512	0.651435	0.648708	0.644828	0.64062	0.634522	0.627936	0.620605	0.608105	0.595061	0.582835	0.566931	0.549843	0.5349	0.518764	0.504632	0.491988	0.481645	0.473701	0.465927	0.459343
429.029	0.63388	0.633851	0.631317	0.627272	0.623551	0.617619	0.611319	0.604355	0.593047	0.581146	0.569615	0.554723	0.53902	0.525421	0.510102	0.496597	0.484886	0.474772	0.466964	0.459808	0.453529
429.312	0.616952	0.617264	0.615209	0.611447	0.607874	0.601434	0.59557	0.589601	0.578729	0.568523	0.5576	0.543196	0.528771	0.516063	0.501174	0.488953	0.477987	0.468486	0.460707	0.454131	0.44794
429.595	0.602441	0.60259	0.60111	0.596866	0.593309	0.587777	0.582243	0.576415	0.56614	0.557192	0.54673	0.532689	0.519666	0.507574	0.493467	0.481984	0.472319	0.462809	0.45542	0.448749	0.44258
429.877	0.587932	0.588006	0.58635	0.582697	0.579104	0.573954	0.568343	0.562752	0.553049	0.545072	0.535593	0.522549	0.510147	0.498963	0.48567	0.475172	0.466186	0.456797	0.449586	0.443011	0.437107
430.16	0.574418	0.574447	0.57252	0.568693	0.565269	0.561145	0.555183	0.550004	0.540921	0.533537	0.524921	0.513298	0.501424	0.491282	0.478582	0.468563	0.46043	0.450926	0.444118	0.437736	0.431885
430.443	0.5614	0.560979	0.559012	0.555775	0.552238	0.548534	0.542809	0.537412	0.529505	0.522445	0.514857	0.504244	0.493441	0.483672	0.471583	0.462441	0.454551	0.445915	0.439139	0.432526	0.427599
430.726	0.549234	0.548459	0.546853	0.543424	0.540099	0.536687	0.531458	0.526301	0.519183	0.512357	0.505121	0.49504	0.486147	0.476554	0.465716	0.4565	0.449073	0.441015	0.434633	0.428049	0.423304
431.008	0.537219	0.53642	0.534412	0.532113	0.52846	0.525092	0.520405	0.515559	0.509414	0.502481	0.49599	0.486293	0.478063	0.469195	0.459489	0.451073	0.443404	0.436209	0.429648	0.423571	0.419389
431.291	0.5258	0.524883	0.522954	0.520525	0.517117	0.513747	0.509315	0.505204	0.499277	0.493002	0.486385	0.477312	0.469716	0.462216	0.453579	0.445384	0.438068	0.431067	0.424736	0.419199	0.414826
431.574	0.514134	0.513157	0.510901	0.509107	0.505986	0.502072	0.498347	0.494738	0.488871	0.483297	0.476962	0.468929	0.461717	0.45496	0.446475	0.439524	0.432513	0.426135	0.419211	0.414339	0.409955
431.856	0.502972	0.50165	0.500145	0.497921	0.495097	0.491782	0.488198	0.484771	0.478951	0.474008	0.468156	0.460918	0.454466	0.448082	0.440547	0.43411	0.427891	0.421368	0.414979	0.409755	0.405351
432.139	0.492316	0.490827	0.489533	0.487431	0.48478	0.481767	0.477987	0.474307	0.469461	0.465121	0.460386	0.453916	0.447854	0.441612	0.434885	0.429091	0.423204	0.416346	0.410564	0.405338	0.400937
432.421	0.482594	0.481019	0.479844	0.47723	0.47506	0.472586	0.468993	0.464839	0.460977	0.456855	0.452866	0.447186	0.441429	0.435687	0.429622	0.424098	0.418726	0.412443	0.406989	0.401256	0.396604
432.704	0.474303	0.472819	0.470951	0.468618	0.466366	0.463883	0.460172	0.45657	0.452902	0.450043	0.446445	0.441071	0.435707	0.430624	0.425286	0.419641	0.414241	0.408825	0.403418	0.397867	0.39341
432.986	0.465159	0.46374	0.461282	0.459144	0.457259	0.454181	0.451577	0.448403	0.44474	0.442413	0.438678	0.434234	0.429786	0.425053	0.420404	0.415065	0.409902	0.405063	0.399404	0.394158	0.389397
433.269	0.456485	0.454471	0.452218	0.450473	0.4485	0.445697	0.442956	0.440207	0.436693	0.435177	0.431565	0.427869	0.423572	0.419563	0.415474	0.410784	0.405563	0.400524	0.394792	0.390482	0.385832
433.551	0.448133	0.445337	0.443614	0.441889	0.440018	0.436904	0.434996	0.431968	0.429274	0.427889	0.424434	0.421336	0.41752	0.413945	0.409982	0.405835	0.401253	0.396157	0.390142	0.38611	0.381487
433.834	0.440216	0.436668	0.435145	0.433685	0.431623	0.428933	0.426665	0.423939	0.421338	0.420342	0.417572	0.414563	0.41108	0.407677	0.404459	0.400573	0.396063	0.391283	0.385417	0.38132	0.377199
434.116	0.431767	0.429029	0.426848	0.425312	0.423243	0.420726	0.418572	0.416206	0.413445	0.413409	0.410779	0.407517	0.405128	0.401576	0.39937	0.395581	0.391419	0.386932	0.381385	0.376667	0.373077
434.399	0.423307	0.421351	0.418651	0.417136	0.415161	0.413106	0.410709	0.408606	0.405982	0.405903	0.403826	0.401003	0.398819	0.396262	0.394458	0.391061	0.386832	0.382485	0.377456	0.372711	0.368654
434.681	0.416126	0.414492	0.411143	0.410432	0.408584	0.406148	0.403933	0.402443	0.400161	0.400212	0.398337	0.396127	0.394539	0.392361	0.390666	0.387206	0.383711	0.379219	0.374572	0.370314	0.365537
434.963	0.410294	0.408006	0.404998	0.404632	0.402502	0.400683	0.397508	0.396589	0.394981	0.394591	0.393649	0.391993	0.39055	0.388932	0.387257	0.384041	0.380763	0.376313	0.372536	0.367968	0.362904
435.246	0.404532	0.402102	0.399155	0.399025	0.397312	0.394684	0.392234	0.391277	0.389803	0.389977	0.389208	0.387953	0.386911	0.385174	0.384007	0.38084	0.37802	0.373962	0.369911	0.365449	0.360728
435.528	0.398442	0.396168	0.39367	0.393007	0.39113	0.389127	0.386702	0.385416	0.38396	0.384315	0.384115	0.383071	0.382515	0.381277	0.380412	0.377553	0.375144	0.371217	0.366811	0.362222	0.357701
435.81	0.392667	0.390223	0.387388	0.38668	0.385342	0.382922	0.381029	0.380019	0.378548	0.379231	0.378947	0.378178	0.377756	0.377174	0.376841	0.373728	0.37164	0.367871	0.363107	0.358786	0.354819
436.093	0.386817	0.383856	0.381026	0.380084	0.378589	0.377312	0.374616	0.374136	0.372893	0.37355	0.373546	0.373075	0.373235	0.372883	0.372464	0.369905	0.367742	0.364289	0.359752	0.355259	0.351362
436.375	0.380912	0.377746	0.374753	0.373786	0.372538	0.371278	0.3689	0.368439	0.367415	0.368503	0.368569	0.368275	0.368736	0.368518	0.368311	0.366267	0.364154	0.360725	0.356765	0.351581	0.348522
436.657	0.375206	0.372262	0.369738	0.368479	0.366892	0.365799	0.364066	0.363186	0.362393	0.363492	0.364212	0.363861	0.364879	0.364409	0.364663	0.363455	0.361053	0.357971	0.353907	0.348831	0.345557
436.939	0.369967	0.367339	0.364616	0.363892	0.362234	0.360901	0.359686	0.358789	0.358141	0.359618	0.360702	0.360262	0.361645	0.361149	0.362203	0.360554	0.358475	0.355222	0.35152	0.346544	0.343593
437.221	0.365302	0.362886	0.360133	0.359611	0.358505	0.357322	0.35585	0.354503	0.354686	0.356372	0.357402	0.3571	0.358861	0.35867	0.359867	0.358294	0.355968	0.353537	0.349251	0.345078	0.341762
437.504	0.360996	0.358117	0.355358	0.354976	0.354232	0.352904	0.351619	0.350282	0.350713	0.352728	0.353774	0.353621	0.355883	0.355472	0.356877	0.355523	0.353759	0.351188	0.34666	0.342813	0.339812
437.786	0.356996	0.353608	0.351377	0.350161	0.349813	0.348569	0.347587	0.345858	0.346583	0.348918	0.34977	0.350201	0.352402	0.352098	0.353863	0.353109	0.351711	0.349249	0.344149	0.341029	0.337106
438.068	0.352691	0.349116	0.347382	0.345493	0.344803	0.343441	0.342977	0.342043	0.342386	0.344668	0.345743	0.346447	0.348766	0.348441	0.350902	0.349866	0.349051	0.346231	0.341247	0.338632	0.334513
438.35	0.347834	0.344008	0.342629	0.340691	0.340174	0.339016	0.338421	0.337814	0.337652	0.340405	0.341398	0.342562	0.344963	0.345043	0.347512	0.346766	0.345641	0.343125	0.338585	0.336165	0.331714
438.632	0.343183	0.33934	0.337964	0.335979	0.335436	0.334283	0.333654	0.333632	0.333269	0.335964	0.337448	0.338499	0.341416	0.342046	0.344079	0.343573	0.342393	0.340259	0.335674	0.332873	0.329318
438.914	0.338405	0.334651	0.333049	0.331498	0.330694	0.329812	0.329079	0.328952	0.328789	0.331706	0.333338	0.334737	0.337339	0.338694	0.340445	0.340675	0.339195	0.337337	0.333155	0.329971	0.326354
439.196	0.334406	0.331021	0.329211	0.32755	0.326749	0.326157	0.325653	0.32503	0.32561	0.328389	0.330528	0.331686	0.334539	0.336256	0.338123	0.338283	0.337248	0.335177	0.33149	0.327476	0.324179
439.478	0.330457	0.327292	0.325205	0.32428	0.323442	0.322653	0.32187	0.321426	0.322108	0.325183	0.327426	0.328506	0.33188	0.333109	0.335287	0.335761	0.335213	0.33242	0.329587	0.325378	0.322235
439.76	0.327048	0.323681	0.321588	0.320752	0.320293	0.319269	0.318725	0.318424	0.319094	0.3222	0.324988	0.32567	0.329548	0.330786	0.333088	0.33373	0.333408	0.330579	0.327643	0.323382	0.320592
440.042	0.324077	0.320446	0.318131	0.317734	0.316893	0.315916	0.315407	0.315384	0.316529	0.31926	0.322091	0.323016	0.326862	0.328589	0.331126	0.331485	0.331625	0.329061	0.325656	0.321655	0.318929
440.324	0.321049	0.317525	0.315012	0.314368	0.31378	0.312588	0.312717	0.312417	0.313803	0.316877	0.318992	0.3209	0.324176	0.326394	0.329629	0.329536	0.329504	0.327476	0.323994	0.320241	0.317286
440.606	0.318229	0.31432	0.31197	0.311367	0.310466	0.309716	0.309765	0.309134	0.311246	0.314189	0.316432	0.318422	0.322049	0.32406	0.32749	0.327414	0.32761	0.325693	0.322061	0.318258	0.315829
440.888	0.314279	0.310397	0.308442	0.307869	0.306845	0.305873	0.305819	0.30567	0.307245	0.31073	0.312993	0.315363	0.319091	0.32095	0.324663	0.32446	0.324817	0.322891	0.319509	0.31586	0.313376
441.17	0.310668	0.306399	0.304929	0.304248	0.303166	0.302633	0.302501	0.30212	0.304169	0.307123	0.310162	0.312166	0.31648	0.318576	0.321862	0.322191	0.322367	0.320691	0.316878	0.313468	0.31094
441.452	0.306824	0.302471	0.301491	0.3005	0.299842	0.299101	0.298939	0.298715	0.300517	0.303801	0.306919	0.309231	0.313542	0.315876	0.31903	0.319606	0.319727	0.318115	0.315007	0.311103	0.308427
441.734	0.303665	0.299054	0.297822	0.296928	0.29664	0.295964	0.295712	0.29542	0.297656	0.301134	0.303931	0.306532	0.310734	0.313399	0.316457	0.317553	0.317649	0.315681	0.312989	0.309111	0.30665
442.015	0.300267	0.295716	0.294973	0.294071	0.293733	0.292971	0.292898	0.292718	0.294659	0.298955	0.301366	0.304285	0.308458	0.310972	0.314364	0.315627	0.315487	0.313934	0.311354	0.307408	0.30477
442.297	0.297364	0.293252	0.291834	0.291396	0.290851	0.290454	0.289976	0.290407	0.292167	0.296519	0.299288	0.302559	0.306387	0.308943	0.312732	0.31396	0.313723	0.312334	0.309384	0.305718	0.303045
442.579	0.294836	0.291121	0.289693	0.28912	0.288336	0.288304	0.287773	0.288194	0.289998	0.294368	0.297264	0.300731	0.304488	0.307258	0.311041	0.312633	0.312	0.311277	0.307678	0.304387	0.301804
442.861	0.292623	0.288952	0.286922	0.286584	0.285888	0.285637	0.285277	0.285682	0.287603	0.291751	0.295139	0.298299	0.302372	0.305399	0.309341	0.310704	0.310669	0.309423	0.30624	0.302528	0.300225
443.142	0.289551	0.28601	0.284369	0.283629	0.283061	0.282596	0.282669	0.282653	0.285006	0.288897	0.292411	0.295386	0.299664	0.302948	0.307114	0.308571	0.308337	0.307046	0.304042	0.300677	0.298477
443.424	0.285969	0.282542	0.280945	0.280269	0.280108	0.278739	0.279169	0.279528	0.281614	0.285587	0.289475	0.292226	0.296858	0.299926	0.304419	0.305928	0.305883	0.304493	0.301666	0.298371	0.295815
443.706	0.282233	0.279024	0.277168	0.276564	0.27656	0.275183	0.275373	0.275953	0.27815	0.281999	0.286266	0.2892	0.293677	0.297043	0.301156	0.303005	0.302876	0.301717	0.298638	0.295651	0.29337
443.988	0.278899	0.275619	0.273384	0.27339	0.272963	0.2715	0.271878	0.272493	0.274725	0.278803	0.282699	0.285951	0.290529	0.294285	0.297914	0.299826	0.300168	0.299157	0.296209	0.293019	0.290828
444.269	0.276393	0.273165	0.271098	0.270833	0.270129	0.269141	0.269725	0.270332	0.272365	0.276474	0.280566	0.284121	0.288691	0.292361	0.296228	0.297889	0.298104	0.297445	0.294404	0.291097	0.28913
444.551	0.274204	0.271141	0.268855	0.268732	0.267765	0.267409	0.267938	0.268403	0.270658	0.274883	0.27862	0.282481	0.287051	0.29054	0.294482	0.29641	0.296844	0.295795	0.293019	0.290076	0.287763
444.832	0.272633	0.269522	0.267335	0.266643	0.266257	0.26603	0.266483	0.266948	0.269023	0.273664	0.27761	0.281263	0.285831	0.288915	0.293551	0.295507	0.29588	0.295068	0.291899	0.289102	0.286644
445.114	0.27086	0.267325	0.26481	0.264442	0.264413	0.264279	0.264407	0.264504	0.267143	0.27189	0.275804	0.279198	0.284086	0.287294	0.291359	0.29331	0.294437	0.293177	0.290297	0.287609	0.285033
445.396	0.268992	0.265339	0.26298	0.262486	0.262604	0.261965	0.262343	0.262508	0.264952	0.269922	0.274052	0.277318	0.282201	0.285487	0.289901	0.29153	0.292446	0.291648	0.289009	0.285757	0.283438
445.677	0.266475	0.262834	0.260524	0.260024	0.26035	0.259161	0.259711	0.259972	0.262232	0.267021	0.271712	0.274811	0.280031	0.283463	0.287545	0.288991	0.29046	0.289309	0.286778	0.283826	0.281496
445.959	0.263474	0.25992	0.25803	0.2576	0.257483	0.256236	0.257182	0.257528	0.259492	0.264122	0.268791	0.272253	0.277264	0.28094	0.285346	0.286873	0.287961	0.287226	0.284413	0.281649	0.279268
446.24	0.259941	0.256704	0.254915	0.25469	0.254187	0.253245	0.253915	0.254513	0.256584	0.261186	0.265889	0.269365	0.27455	0.27752	0.282563	0.284122	0.285293	0.28469	0.281481	0.279161	0.276493
446.522	0.257001	0.253957	0.252127	0.252395	0.251469	0.250813	0.251469	0.25189	0.254624	0.259063	0.263171	0.266984	0.272268	0.275247	0.280273	0.282171	0.28297	0.282791	0.279398	0.277236	0.273967
446.803	0.25508	0.251973	0.249929	0.250027	0.249585	0.24891	0.249252	0.249773	0.252865	0.257285	0.261558	0.264879	0.270134	0.273426	0.278395	0.280142	0.281203	0.281021	0.277713	0.27583	0.272542
447.084	0.253917	0.250266	0.248514	0.248308	0.248198	0.247628	0.247589	0.24812	0.251339	0.255737	0.259772	0.263344	0.26863	0.272528	0.277072	0.278673	0.279922	0.279629	0.276734	0.274272	0.271644
447.366	0.252185	0.248523	0.246851	0.246469	0.246363	0.245911	0.246078	0.246751	0.249508	0.254434	0.258149	0.261672	0.267112	0.270802	0.275624	0.277127	0.278116	0.277843	0.27563	0.27265	0.2708
447.647	0.250087	0.246312	0.244883	0.244751	0.243921	0.243751	0.244386	0.244753	0.247677	0.252521	0.255751	0.260015	0.265494	0.268916	0.273742	0.275541	0.276547	0.275896	0.273961	0.270419	0.268864
447.929	0.247828	0.244251	0.242708	0.242495	0.241926	0.24114	0.242788	0.243089	0.245756	0.250468	0.254006	0.258249	0.263513	0.267464	0.271877	0.27377	0.2748	0.273871	0.271944	0.269155	0.266967
448.21	0.245827	0.241626	0.240544	0.240019	0.239938	0.238985	0.240267	0.240687	0.243499	0.248132	0.251668	0.256252	0.260959	0.265314	0.269738	0.271453	0.272909	0.272123	0.269418	0.266854	0.264435
448.491	0.243569	0.239564	0.238064	0.237695	0.237919	0.236975	0.237675	0.238856	0.240968	0.245741	0.249563	0.254167	0.258911	0.262884	0.26775	0.269121	0.270698	0.270142	0.267713	0.264965	0.262423
448.773	0.240917	0.23701	0.235841	0.235241	0.235353	0.234867	0.235264	0.236393	0.238646	0.243491	0.247068	0.251738	0.256409	0.259974	0.265187	0.266663	0.268116	0.267892	0.265275	0.262429	0.259799
449.054	0.238691	0.234856	0.233434	0.233161	0.232973	0.232332	0.233152	0.234446	0.236528	0.241163	0.244878	0.249192	0.254199	0.257579	0.26276	0.26453	0.265958	0.265145	0.26324	0.260494	0.258107
449.335	0.23657	0.232636	0.231843	0.231215	0.230929	0.230296	0.23155	0.231911	0.234569	0.239528	0.243113	0.246859	0.251814	0.255716	0.260475	0.262726	0.26365	0.263006	0.260992	0.258458	0.256087
449.616	0.235131	0.231108	0.230095	0.229734	0.22945	0.228905	0.230048	0.230454	0.23301	0.238102	0.241376	0.245197	0.250089	0.254057	0.258781	0.261137	0.262135	0.261618	0.259669	0.256867	0.254959
449.897	0.233513	0.229858	0.228894	0.22832	0.228219	0.228166	0.228905	0.228989	0.231707	0.237122	0.240123	0.244	0.248976	0.252799	0.257388	0.259685	0.260498	0.260559	0.258254	0.25568	0.253465
450.179	0.232003	0.228555	0.227051	0.226833	0.226981	0.227033	0.227477	0.227743	0.230531	0.235467	0.238591	0.242882	0.248012	0.251428	0.256035	0.258153	0.259365	0.259221	0.256626	0.254403	0.252476
450.46	0.229533	0.226415	0.225024	0.224878	0.224662	0.224865	0.225215	0.225285	0.228249	0.233281	0.236458	0.240382	0.246044	0.249499	0.253734	0.255957	0.257339	0.256858	0.254296	0.252267	0.249989
450.741	0.226797	0.224302	0.222513	0.222505	0.222328	0.221987	0.222694	0.222701	0.225839	0.230446	0.234049	0.238257	0.243727	0.24705	0.251362	0.2534	0.254955	0.254481	0.252069	0.24967	0.247306
451.022	0.224312	0.221814	0.220154	0.219798	0.219761	0.219425	0.220246	0.220704	0.222951	0.228071	0.231729	0.235514	0.241166	0.244423	0.248963	0.250815	0.25208	0.252126	0.249709	0.247278	0.244548
451.303	0.222572	0.219364	0.217833	0.217757	0.217971	0.217511	0.218203	0.218961	0.220888	0.225718	0.229793	0.233566	0.23898	0.241768	0.246953	0.248494	0.249804	0.249917	0.247561	0.245476	0.242762
451.584	0.220982	0.217106	0.215823	0.216206	0.21614	0.215965	0.216396	0.217365	0.219145	0.22388	0.228057	0.231337	0.236945	0.239802	0.24484	0.246369	0.247995	0.247791	0.245525	0.243569	0.241437
451.865	0.219243	0.215417	0.214452	0.214901	0.21458	0.214363	0.214858	0.215768	0.217928	0.222157	0.22628	0.229775	0.235014	0.238352	0.24284	0.244821	0.246367	0.246053	0.243691	0.241776	0.239697
452.146	0.217756	0.214035	0.212986	0.213402	0.213292	0.212901	0.213474	0.214354	0.216739	0.220979	0.224805	0.22827	0.233678	0.237088	0.241039	0.243554	0.244629	0.244584	0.242405	0.239752	0.23829
452.427	0.21666	0.213006	0.211856	0.212006	0.212031	0.211867	0.21223	0.213115	0.215572	0.219959	0.223586	0.226819	0.232479	0.235656	0.239783	0.242432	0.243159	0.243073	0.241081	0.238095	0.236747
452.708	0.215217	0.211543	0.210176	0.21057	0.210284	0.210657	0.210794	0.211322	0.214002	0.218552	0.221878	0.225195	0.230814	0.233732	0.238235	0.240445	0.241254	0.241362	0.23946	0.23658	0.234944
452.989	0.213487	0.210405	0.209054	0.209195	0.208457	0.209068	0.209185	0.20963	0.212219	0.216605	0.220279	0.223889	0.228899	0.232318	0.236583	0.238026	0.239678	0.239488	0.237207	0.234987	0.233408
453.27	0.211315	0.208427	0.207535	0.207538	0.206715	0.207256	0.207453	0.208073	0.21028	0.214631	0.218205	0.222349	0.226823	0.230457	0.23464	0.235658	0.237644	0.237305	0.234943	0.233178	0.231652
453.551	0.209559	0.206708	0.205975	0.205659	0.205451	0.205219	0.205572	0.206266	0.208207	0.212776	0.216422	0.220305	0.225018	0.228657	0.232204	0.233708	0.235582	0.234952	0.23279	0.23113	0.229835
453.832	0.207366	0.204408	0.203666	0.203327	0.203725	0.203164	0.203708	0.204321	0.206139	0.21106	0.214423	0.218094	0.222878	0.226312	0.230149	0.231721	0.233087	0.232682	0.230615	0.228843	0.227322
454.113	0.205446	0.202755	0.201669	0.201151	0.20183	0.201312	0.201927	0.202346	0.204374	0.209026	0.212555	0.216142	0.220914	0.224114	0.227947	0.229624	0.231035	0.230779	0.228737	0.22689	0.224986
454.394	0.2039	0.201614	0.200302	0.199723	0.200609	0.20047	0.200532	0.201371	0.203496	0.207981	0.211339	0.215205	0.219714	0.222388	0.226847	0.228084	0.229889	0.229442	0.227511	0.225385	0.223505
454.675	0.202839	0.20074	0.199174	0.198735	0.199417	0.199629	0.199784	0.200662	0.20258	0.206837	0.210162	0.213646	0.218205	0.220844	0.225272	0.226429	0.228415	0.228107	0.226481	0.22406	0.221997
454.955	0.202046	0.199368	0.197991	0.197808	0.198326	0.198574	0.198783	0.199575	0.201506	0.205894	0.208728	0.212051	0.216531	0.219788	0.223641	0.225206	0.226576	0.226613	0.224866	0.222524	0.220687
455.236	0.200485	0.197787	0.196502	0.196395	0.196503	0.196554	0.197317	0.197818	0.199639	0.20438	0.207092	0.210124	0.214443	0.218205	0.221754	0.223301	0.224665	0.22445	0.223131	0.220671	0.219025
455.517	0.198913	0.195875	0.194953	0.194921	0.19459	0.194614	0.1953	0.195843	0.198041	0.202454	0.205001	0.208639	0.212634	0.216194	0.220024	0.221696	0.222819	0.222416	0.221131	0.21874	0.217191
455.798	0.196631	0.194246	0.19307	0.192946	0.192468	0.192489	0.193304	0.193849	0.19586	0.200334	0.202902	0.206818	0.210815	0.213746	0.218014	0.219392	0.220611	0.220299	0.218906	0.216682	0.21522
456.078	0.194783	0.192166	0.191167	0.191142	0.190611	0.190833	0.191266	0.191849	0.194059	0.197983	0.201072	0.204988	0.208762	0.211454	0.215767	0.217192	0.218062	0.218285	0.216688	0.214393	0.212775
456.359	0.19326	0.190945	0.189796	0.189632	0.18956	0.189615	0.189635	0.190562	0.192497	0.196235	0.199822	0.203427	0.206968	0.210092	0.213868	0.215466	0.216015	0.216419	0.214991	0.212873	0.211042
456.64	0.192152	0.189635	0.188751	0.188725	0.188692	0.188752	0.188699	0.189572	0.19136	0.19502	0.199003	0.201825	0.205083	0.208828	0.212421	0.214183	0.214734	0.214752	0.213475	0.211524	0.209384
456.92	0.191224	0.188786	0.188092	0.187966	0.187795	0.187631	0.187896	0.188845	0.19049	0.193902	0.197586	0.200249	0.204011	0.207826	0.211376	0.2132	0.213725	0.213425	0.212067	0.210519	0.208451
457.201	0.189996	0.18747	0.186712	0.186917	0.186523	0.186545	0.186855	0.18754	0.189456	0.193057	0.196492	0.198809	0.203211	0.206142	0.210322	0.2122	0.212517	0.212256	0.210582	0.209176	0.20725
457.482	0.188817	0.1865	0.185736	0.185808	0.185572	0.185415	0.185783	0.18629	0.188666	0.192127	0.195269	0.198005	0.202404	0.204896	0.209057	0.210622	0.211303	0.21157	0.209406	0.207958	0.206116
457.762	0.187704	0.185271	0.184538	0.184919	0.184577	0.184704	0.184881	0.185085	0.187672	0.19142	0.19425	0.196968	0.200984	0.203743	0.207549	0.20906	0.210072	0.210338	0.208124	0.206761	0.205177
458.043	0.186655	0.184494	0.183693	0.18398	0.183687	0.183656	0.184053	0.184127	0.186509	0.190262	0.192564	0.195863	0.199502	0.202831	0.206109	0.207343	0.208497	0.208682	0.206696	0.205412	0.20397
458.323	0.185341	0.183195	0.18233	0.18256	0.182004	0.182393	0.182695	0.182803	0.185199	0.188956	0.191181	0.194378	0.198003	0.201186	0.20457	0.205848	0.207091	0.206739	0.205402	0.203872	0.202608
458.604	0.183712	0.181782	0.180435	0.180733	0.18043	0.180471	0.180933	0.181396	0.183565	0.187099	0.189438	0.192571	0.196309	0.199254	0.202674	0.204054	0.205157	0.204664	0.203624	0.201822	0.200373
458.884	0.1817	0.179731	0.178402	0.178918	0.178278	0.178635	0.178941	0.179367	0.181773	0.185359	0.187613	0.190469	0.194162	0.197082	0.200513	0.201979	0.203118	0.202664	0.201583	0.199856	0.198289
459.165	0.180534	0.178227	0.176927	0.177777	0.17686	0.177019	0.177574	0.178187	0.180114	0.183547	0.18602	0.188692	0.192646	0.195705	0.198724	0.200224	0.201161	0.200746	0.199333	0.197837	0.196327
459.445	0.179101	0.17715	0.175575	0.176506	0.17559	0.175804	0.17615	0.176619	0.178745	0.181967	0.184679	0.187308	0.191307	0.194031	0.197179	0.198571	0.199527	0.199226	0.197491	0.196259	0.194918
459.726	0.178446	0.176325	0.175026	0.175668	0.175277	0.175001	0.175619	0.176158	0.178139	0.180843	0.183894	0.186435	0.190445	0.192973	0.196152	0.197665	0.198619	0.19824	0.196282	0.195232	0.193965
460.006	0.1773	0.175378	0.1742	0.174617	0.174454	0.174222	0.174805	0.175285	0.177384	0.179865	0.182763	0.185665	0.189108	0.191718	0.195131	0.196653	0.197512	0.196918	0.19554	0.194463	0.193007
460.286	0.176878	0.174521	0.173943	0.174097	0.174029	0.173567	0.174923	0.174769	0.176876	0.17942	0.182204	0.185067	0.188417	0.191011	0.194311	0.195744	0.196868	0.196151	0.195201	0.1936	0.192224
460.567	0.17619	0.173773	0.173124	0.17313	0.172957	0.172631	0.173765	0.173775	0.175878	0.178604	0.181164	0.184197	0.187334	0.189803	0.193198	0.194589	0.195696	0.194906	0.194183	0.192305	0.190852
460.847	0.175082	0.172622	0.171971	0.171839	0.171854	0.171481	0.172607	0.172391	0.174578	0.177306	0.179857	0.182661	0.185803	0.18841	0.191672	0.193022	0.194121	0.193696	0.192521	0.19074	0.189484
461.127	0.173509	0.171363	0.17039	0.170093	0.170191	0.170017	0.170525	0.170872	0.172969	0.175799	0.178295	0.180862	0.183849	0.186574	0.189878	0.191426	0.191914	0.191783	0.190528	0.18909	0.187716
461.408	0.1716	0.169317	0.168839	0.168585	0.16852	0.168557	0.169078	0.169246	0.171135	0.174059	0.176388	0.178838	0.181928	0.184909	0.187951	0.189419	0.190127	0.189893	0.188707	0.187403	0.186369
461.688	0.169952	0.168049	0.167432	0.167329	0.167287	0.167218	0.167679	0.16792	0.169753	0.172734	0.175131	0.177627	0.180634	0.183535	0.186426	0.188211	0.188613	0.188356	0.18756	0.185899	0.184924
461.968	0.16893	0.166707	0.166117	0.166423	0.166252	0.166351	0.166568	0.167192	0.168651	0.171578	0.173827	0.176567	0.179668	0.182546	0.185258	0.186958	0.187514	0.187138	0.186409	0.184747	0.183871
462.249	0.168465	0.166628	0.165681	0.16589	0.165652	0.165776	0.165731	0.166719	0.168158	0.170861	0.173381	0.176041	0.179214	0.182078	0.184365	0.186303	0.186749	0.186489	0.185734	0.183808	0.183038
462.529	0.168708	0.166612	0.165561	0.166116	0.165843	0.165628	0.165217	0.166673	0.168096	0.170959	0.173187	0.175838	0.179156	0.181772	0.184251	0.185793	0.186586	0.186397	0.185345	0.183564	0.182595
462.809	0.168289	0.166391	0.165675	0.166091	0.165784	0.165693	0.165312	0.166252	0.167851	0.170812	0.172744	0.175739	0.178756	0.181136	0.183848	0.185546	0.186156	0.186224	0.184661	0.183069	0.181801
463.089	0.168129	0.165922	0.165196	0.165844	0.165783	0.165243	0.165072	0.165829	0.167717	0.170737	0.172441	0.175187	0.178275	0.180778	0.183497	0.184844	0.185866	0.185652	0.183895	0.182732	0.180954
463.369	0.167417	0.165428	0.164767	0.16519	0.165064	0.164896	0.16494	0.165265	0.167094	0.169986	0.171965	0.174279	0.177847	0.180224	0.182487	0.184034	0.185128	0.184622	0.182756	0.182014	0.180235
463.649	0.165804	0.16392	0.163103	0.163359	0.163625	0.163045	0.163373	0.164032	0.165742	0.168409	0.170804	0.17252	0.176193	0.178853	0.180817	0.18223	0.183538	0.182842	0.181267	0.180425	0.178855
463.929	0.16435	0.162657	0.16189	0.16205	0.161984	0.16175	0.162341	0.162868	0.164478	0.167314	0.169502	0.171496	0.174727	0.17713	0.17943	0.180846	0.18193	0.181457	0.180004	0.178869	0.177469
464.209	0.163003	0.160949	0.160128	0.160352	0.160284	0.159993	0.160553	0.161546	0.162863	0.165715	0.167453	0.170138	0.172802	0.17508	0.177981	0.179182	0.180033	0.180019	0.178274	0.176971	0.175974
464.49	0.162493	0.160464	0.159683	0.159505	0.159276	0.159393	0.159822	0.160395	0.162073	0.165088	0.166291	0.169217	0.171817	0.174163	0.177088	0.178356	0.179003	0.179133	0.17732	0.175809	0.174844
464.77	0.161905	0.159785	0.159049	0.158728	0.158799	0.158796	0.159159	0.159788	0.160929	0.164151	0.165483	0.168432	0.171011	0.173325	0.176167	0.177474	0.178012	0.177956	0.176161	0.17495	0.1738
465.05	0.161391	0.159181	0.158693	0.158138	0.158296	0.158662	0.15871	0.159194	0.160455	0.163608	0.165136	0.167794	0.170326	0.172924	0.175435	0.176853	0.177146	0.177	0.17587	0.174582	0.172909
465.33	0.16125	0.158856	0.158139	0.158052	0.158188	0.158161	0.158606	0.159211	0.160083	0.163153	0.164893	0.167743	0.170158	0.172593	0.175216	0.176364	0.176868	0.176489	0.175359	0.174228	0.1728
465.609	0.160501	0.158249	0.157164	0.157318	0.157112	0.157624	0.15787	0.15844	0.1594	0.16241	0.164238	0.166767	0.169264	0.171776	0.174567	0.17548	0.175819	0.175706	0.174872	0.173246	0.172205
465.889	0.159703	0.157857	0.156461	0.156744	0.156669	0.156746	0.157436	0.157796	0.158737	0.161818	0.16382	0.165846	0.168589	0.171092	0.173823	0.174704	0.175399	0.174949	0.174077	0.172477	0.171468
466.169	0.158168	0.156581	0.155467	0.155789	0.155564	0.15569	0.156232	0.156488	0.157633	0.160629	0.162921	0.164368	0.167267	0.169922	0.171998	0.173321	0.173873	0.173578	0.172917	0.171096	0.169856
466.449	0.157119	0.155506	0.154472	0.154643	0.154627	0.154375	0.155071	0.155437	0.15663	0.159542	0.161907	0.16336	0.166296	0.168906	0.17058	0.171986	0.172594	0.172377	0.171691	0.169835	0.168578
466.729	0.155942	0.154228	0.153257	0.153537	0.153215	0.153405	0.154015	0.154119	0.155395	0.158028	0.160607	0.162416	0.164756	0.167258	0.169152	0.170495	0.17074	0.170919	0.170202	0.168139	0.167158
467.009	0.1551	0.153557	0.152464	0.152772	0.152375	0.152863	0.1533	0.153575	0.154718	0.157222	0.159589	0.161786	0.163888	0.166237	0.168518	0.169573	0.169794	0.169926	0.16892	0.16745	0.16642
467.289	0.15455	0.153119	0.152097	0.152541	0.15227	0.152602	0.153179	0.153258	0.154302	0.156694	0.159052	0.161035	0.163205	0.165426	0.168037	0.169271	0.169318	0.169444	0.167984	0.166779	0.16591
467.569	0.154271	0.152673	0.151891	0.152281	0.152201	0.152133	0.152675	0.15296	0.154031	0.156673	0.15861	0.160352	0.163146	0.165106	0.167637	0.168749	0.169114	0.1689	0.167738	0.166534	0.165358
467.848	0.154371	0.152403	0.151533	0.152147	0.152077	0.15182	0.152334	0.152729	0.153876	0.156469	0.158322	0.159703	0.162807	0.164471	0.167306	0.168393	0.168618	0.168467	0.167553	0.166028	0.165035
468.128	0.154013	0.152082	0.151035	0.151559	0.151717	0.151374	0.151751	0.152101	0.153471	0.156234	0.157778	0.159462	0.162191	0.164191	0.166617	0.167818	0.167938	0.167695	0.167097	0.165633	0.164412
468.408	0.153404	0.151876	0.150738	0.151053	0.151105	0.150806	0.151028	0.151768	0.152919	0.155672	0.157215	0.158935	0.161679	0.163748	0.165813	0.167128	0.167344	0.167169	0.166246	0.165014	0.16406
468.687	0.153103	0.151538	0.150618	0.150484	0.150493	0.150647	0.150725	0.15128	0.152277	0.155222	0.156481	0.158787	0.161296	0.163456	0.165369	0.16663	0.166942	0.166635	0.165747	0.164874	0.163321
468.967	0.152368	0.151172	0.150308	0.150341	0.149786	0.15026	0.15028	0.15093	0.151904	0.15431	0.155907	0.158149	0.160908	0.162519	0.164651	0.165563	0.16643	0.166069	0.16527	0.164308	0.162729
469.247	0.151917	0.150572	0.149661	0.149988	0.149332	0.149643	0.149941	0.15035	0.151523	0.153797	0.155045	0.157713	0.159941	0.16178	0.163959	0.164857	0.165402	0.165133	0.164468	0.163514	0.162011
469.526	0.150727	0.14949	0.148438	0.148885	0.148294	0.14837	0.148628	0.149062	0.150419	0.152463	0.153991	0.156354	0.158401	0.16041	0.162562	0.163289	0.164253	0.163907	0.163005	0.161776	0.160779
469.806	0.149871	0.148321	0.147576	0.147708	0.147596	0.147364	0.147643	0.147981	0.149562	0.15158	0.153023	0.155144	0.157455	0.159419	0.161609	0.162366	0.16302	0.162845	0.161616	0.160651	0.159551
470.086	0.149005	0.147342	0.146914	0.146927	0.146737	0.146686	0.146911	0.147206	0.148679	0.150926	0.152438	0.154298	0.156758	0.158417	0.160649	0.161301	0.162586	0.161988	0.160604	0.159504	0.158551
470.365	0.148908	0.146956	0.146894	0.146772	0.146684	0.146438	0.146869	0.147244	0.148874	0.150733	0.15234	0.154313	0.156729	0.158246	0.16042	0.160973	0.161994	0.161782	0.160778	0.159413	0.158287
470.645	0.149	0.146931	0.146829	0.146731	0.146397	0.146585	0.146785	0.147495	0.14888	0.150775	0.152331	0.154349	0.156742	0.158069	0.160218	0.160902	0.161907	0.161665	0.160518	0.159085	0.158303
470.924	0.14915	0.147059	0.146623	0.146389	0.146367	0.146491	0.146645	0.14738	0.149134	0.150441	0.152227	0.154272	0.156578	0.158122	0.160092	0.160841	0.161662	0.161526	0.160496	0.159151	0.157797
471.204	0.149104	0.147514	0.146685	0.146729	0.146405	0.146772	0.147086	0.147689	0.149061	0.150743	0.152547	0.154247	0.156703	0.158183	0.160456	0.161069	0.161918	0.161443	0.160377	0.159134	0.157955
471.483	0.148855	0.147106	0.146324	0.146437	0.146082	0.146264	0.146976	0.147078	0.148402	0.15009	0.152295	0.15387	0.156168	0.157959	0.159943	0.160522	0.161247	0.160732	0.15989	0.158658	0.157586
471.763	0.148134	0.146598	0.14578	0.145945	0.145456	0.145592	0.146443	0.146471	0.147689	0.149662	0.151902	0.153093	0.155493	0.157319	0.159571	0.159764	0.160348	0.160301	0.159266	0.157948	0.157433
472.042	0.147136	0.145547	0.144885	0.144987	0.14461	0.144537	0.145297	0.14537	0.146875	0.148855	0.150634	0.152068	0.154428	0.156156	0.158274	0.158629	0.159231	0.159329	0.157977	0.157026	0.156306
472.322	0.146076	0.144961	0.144145	0.143974	0.143798	0.143609	0.144169	0.144491	0.145934	0.148067	0.14962	0.151253	0.153232	0.155156	0.157472	0.157623	0.158327	0.158588	0.157289	0.156324	0.155232
472.601	0.145335	0.144081	0.143354	0.14338	0.143198	0.1432	0.143605	0.143757	0.145289	0.147377	0.148773	0.150368	0.152647	0.154294	0.156481	0.156952	0.157556	0.157439	0.156647	0.155831	0.154367
472.88	0.145086	0.143693	0.143021	0.142757	0.142574	0.142783	0.142995	0.143112	0.144588	0.147034	0.148476	0.150089	0.152296	0.154258	0.155813	0.156735	0.15711	0.156974	0.156344	0.154991	0.153861
473.16	0.144486	0.142886	0.142435	0.142296	0.142264	0.142241	0.142759	0.142741	0.144204	0.146728	0.148216	0.14949	0.151866	0.153874	0.155222	0.156204	0.156706	0.156523	0.156032	0.154575	0.153355
473.439	0.144417	0.142684	0.14232	0.142124	0.142146	0.141781	0.142586	0.142834	0.143842	0.146423	0.148039	0.149335	0.151401	0.153645	0.155095	0.156098	0.156573	0.156512	0.15543	0.15412	0.153074
473.718	0.144136	0.142476	0.141977	0.142115	0.142264	0.141566	0.142571	0.14293	0.143806	0.146089	0.147858	0.149092	0.15111	0.153136	0.154791	0.155744	0.156224	0.156163	0.155219	0.154159	0.15289
473.998	0.144519	0.1427	0.14207	0.142385	0.142395	0.141754	0.142519	0.142862	0.144056	0.146042	0.147717	0.149252	0.151527	0.15329	0.154975	0.155971	0.156266	0.156226	0.155015	0.153971	0.153018
474.277	0.144408	0.142453	0.141997	0.142258	0.142243	0.142056	0.142455	0.142451	0.143899	0.146271	0.147487	0.149493	0.151568	0.153264	0.154875	0.155623	0.155929	0.155884	0.154876	0.15384	0.152789
474.556	0.143814	0.142016	0.141624	0.141664	0.141637	0.141632	0.141784	0.141997	0.143165	0.145655	0.146883	0.149013	0.151016	0.152818	0.15455	0.155079	0.155488	0.155342	0.154192	0.152989	0.152297
474.835	0.143128	0.141278	0.140874	0.140936	0.140691	0.140691	0.141361	0.141428	0.142307	0.144893	0.146004	0.147986	0.149961	0.151695	0.153604	0.154163	0.154847	0.154368	0.153481	0.152143	0.151409
475.115	0.142176	0.140151	0.139557	0.139797	0.139466	0.139254	0.14004	0.140499	0.141326	0.143262	0.144654	0.146412	0.148687	0.150301	0.152539	0.153295	0.153814	0.153298	0.152451	0.150807	0.150184
475.394	0.141256	0.139276	0.138489	0.138835	0.138378	0.138202	0.13949	0.139716	0.140744	0.142269	0.143892	0.145319	0.147817	0.149331	0.151712	0.15218	0.152873	0.152404	0.151561	0.150173	0.149145
475.673	0.140249	0.138647	0.137957	0.138051	0.137955	0.13781	0.138805	0.138843	0.140057	0.142032	0.143211	0.144898	0.147293	0.149036	0.151138	0.151428	0.15198	0.151858	0.150863	0.149686	0.148496
475.952	0.139901	0.138653	0.137933	0.137852	0.138006	0.137768	0.138689	0.138586	0.139963	0.142152	0.143139	0.144952	0.147276	0.149038	0.150889	0.151185	0.151819	0.151755	0.150629	0.149687	0.148435
476.231	0.139842	0.138524	0.137849	0.138037	0.138184	0.137777	0.138598	0.138402	0.139756	0.142306	0.142838	0.144844	0.146993	0.148947	0.150522	0.151044	0.151479	0.151447	0.150602	0.149597	0.148504
476.51	0.140223	0.138753	0.137962	0.138275	0.138352	0.138006	0.138549	0.138996	0.140024	0.142233	0.143136	0.145109	0.147146	0.148826	0.150717	0.151266	0.151755	0.151654	0.150805	0.149724	0.14866
476.789	0.140144	0.138673	0.138084	0.138305	0.137978	0.137818	0.138698	0.139125	0.139607	0.141803	0.142987	0.145264	0.147081	0.148828	0.150598	0.151097	0.151438	0.151525	0.150864	0.149644	0.148695
477.068	0.140303	0.138817	0.138281	0.13818	0.13797	0.137973	0.138805	0.139032	0.139625	0.14167	0.143249	0.145362	0.147194	0.148965	0.150687	0.151387	0.151742	0.151535	0.150643	0.149768	0.148702
477.347	0.139866	0.138178	0.137579	0.137659	0.137426	0.137455	0.138203	0.138345	0.139322	0.141299	0.142793	0.144889	0.146598	0.148547	0.150113	0.150752	0.151162	0.150924	0.150205	0.149208	0.148198
477.626	0.1393	0.137651	0.137218	0.137167	0.137206	0.137363	0.137474	0.137793	0.138929	0.141104	0.142604	0.144032	0.14613	0.147885	0.149491	0.150352	0.150837	0.150586	0.14955	0.148659	0.147511
477.905	0.138007	0.136029	0.136061	0.135794	0.136003	0.135819	0.136056	0.136581	0.13786	0.139778	0.141409	0.142722	0.144877	0.146405	0.148439	0.148939	0.14948	0.149453	0.148401	0.147269	0.146079
478.184	0.136933	0.135183	0.135251	0.13498	0.134939	0.134771	0.135235	0.13569	0.136713	0.138611	0.140427	0.141622	0.143714	0.145336	0.147348	0.148184	0.148687	0.148526	0.147608	0.146579	0.145186
478.463	0.136098	0.134442	0.134004	0.134144	0.133951	0.133672	0.134295	0.134814	0.136053	0.137571	0.13957	0.140692	0.142658	0.144423	0.146446	0.146994	0.147885	0.147243	0.146659	0.145776	0.144528
478.742	0.136026	0.134614	0.133676	0.134162	0.134047	0.133756	0.134287	0.134758	0.135889	0.137851	0.139282	0.140868	0.142825	0.144366	0.146045	0.147126	0.147619	0.147215	0.146558	0.145846	0.144434
479.021	0.136172	0.134756	0.133668	0.134291	0.134163	0.133819	0.134328	0.134879	0.135921	0.137924	0.139385	0.141043	0.143099	0.144517	0.146176	0.146886	0.14767	0.147205	0.146242	0.145774	0.144253
479.3	0.136481	0.134886	0.133964	0.134668	0.134425	0.13395	0.134694	0.135122	0.136285	0.138259	0.139593	0.141426	0.143385	0.144725	0.146509	0.147362	0.147836	0.147645	0.146917	0.146062	0.144471
479.578	0.136627	0.135213	0.134321	0.134585	0.13439	0.134058	0.134656	0.135236	0.136467	0.138196	0.139971	0.141267	0.143235	0.14479	0.146891	0.147337	0.148227	0.147584	0.146935	0.146014	0.14494
479.857	0.136381	0.134919	0.13404	0.134247	0.134144	0.133817	0.134483	0.134975	0.136346	0.138211	0.139688	0.140741	0.142951	0.144305	0.146487	0.147027	0.147647	0.147341	0.146697	0.14543	0.144816
480.136	0.135734	0.134366	0.1337	0.13362	0.133609	0.133541	0.134078	0.134565	0.135613	0.13797	0.139088	0.140183	0.142343	0.143947	0.145963	0.146367	0.147316	0.146773	0.145988	0.145017	0.144467
480.415	0.134699	0.133488	0.132705	0.132957	0.132588	0.132773	0.133372	0.133557	0.134602	0.137036	0.138137	0.139299	0.141543	0.14338	0.145097	0.145578	0.146384	0.14602	0.145102	0.14429	0.143513
480.693	0.133617	0.132478	0.131917	0.132264	0.13149	0.132026	0.132461	0.132449	0.133796	0.135973	0.137235	0.138429	0.14061	0.142619	0.144345	0.144768	0.145648	0.145061	0.144201	0.143684	0.142728
480.972	0.132769	0.1318	0.131163	0.131553	0.130923	0.131199	0.131746	0.131538	0.133288	0.135062	0.136495	0.137661	0.139857	0.141808	0.143408	0.143926	0.144653	0.144279	0.143497	0.142846	0.141561
481.251	0.132161	0.130962	0.130457	0.131149	0.130314	0.130567	0.131063	0.131279	0.13262	0.134561	0.135797	0.137131	0.139508	0.141047	0.142626	0.143147	0.144048	0.14377	0.14315	0.142138	0.141036
481.53	0.13189	0.130775	0.130026	0.130754	0.130003	0.129953	0.130834	0.131079	0.132224	0.13402	0.135442	0.137009	0.139128	0.140864	0.142161	0.142962	0.143918	0.143531	0.142829	0.141855	0.140663
481.808	0.131627	0.13028	0.129451	0.130317	0.129533	0.129499	0.130398	0.130675	0.131489	0.133583	0.135034	0.136793	0.138806	0.14086	0.141801	0.142544	0.143431	0.143281	0.142288	0.141408	0.140456
482.087	0.131735	0.130348	0.129293	0.130034	0.129696	0.129314	0.130582	0.130568	0.131642	0.133434	0.135069	0.136706	0.138581	0.140853	0.14192	0.142382	0.143399	0.14342	0.142024	0.141406	0.140177
482.365	0.131582	0.130285	0.129351	0.129881	0.129821	0.129777	0.130393	0.130702	0.131626	0.133598	0.134956	0.136629	0.138608	0.140694	0.141994	0.142227	0.142989	0.14326	0.142062	0.141235	0.140022
482.644	0.131652	0.13059	0.129532	0.130192	0.129898	0.130055	0.130686	0.130972	0.13169	0.133778	0.135137	0.13654	0.138536	0.140389	0.141971	0.142474	0.142988	0.143334	0.142141	0.141332	0.14006
482.923	0.131477	0.130205	0.129632	0.129909	0.129699	0.129922	0.130276	0.130599	0.131228	0.133333	0.134704	0.136421	0.138151	0.139934	0.141573	0.14216	0.142406	0.142721	0.141766	0.141027	0.139784
483.201	0.130859	0.129498	0.128803	0.129077	0.129047	0.129044	0.129674	0.129916	0.130536	0.132665	0.134106	0.135943	0.137552	0.139192	0.141082	0.141494	0.141788	0.141982	0.141142	0.140203	0.139174
483.48	0.13002	0.128604	0.128056	0.128101	0.128243	0.12816	0.128747	0.128872	0.130034	0.131782	0.133121	0.135167	0.136859	0.137979	0.140338	0.140293	0.141134	0.141212	0.140194	0.139073	0.138318
483.758	0.129055	0.127561	0.127053	0.127096	0.127282	0.127177	0.127786	0.127914	0.12889	0.131101	0.132158	0.134324	0.135899	0.136984	0.1394	0.139297	0.140293	0.140406	0.139467	0.137995	0.137537
484.036	0.12843	0.126959	0.126596	0.126979	0.126913	0.126642	0.127476	0.127311	0.128382	0.130997	0.131567	0.133445	0.135389	0.136417	0.138661	0.139001	0.139929	0.139697	0.138911	0.137786	0.136984
484.315	0.128164	0.126589	0.125863	0.126345	0.126527	0.126034	0.126854	0.127294	0.127806	0.130239	0.131412	0.132883	0.134997	0.136253	0.138055	0.138632	0.139366	0.138908	0.138397	0.137466	0.136347
484.593	0.128004	0.126582	0.125715	0.126358	0.126291	0.126202	0.1269	0.127356	0.12805	0.130204	0.131526	0.132522	0.134995	0.136322	0.137841	0.138717	0.139499	0.138727	0.138296	0.137457	0.136312
484.872	0.130934	0.129399	0.128358	0.128934	0.128811	0.128921	0.129165	0.130072	0.130495	0.132462	0.133935	0.135248	0.137271	0.138778	0.140131	0.140924	0.141485	0.141317	0.140673	0.139731	0.138657
485.15	0.131915	0.130627	0.129837	0.130266	0.129932	0.130146	0.130327	0.130894	0.131695	0.133746	0.134812	0.136418	0.138101	0.139726	0.141233	0.141798	0.142433	0.142412	0.141558	0.140691	0.139662
485.428	0.130428	0.128852	0.128171	0.128649	0.128316	0.128361	0.128684	0.128999	0.130159	0.131848	0.133245	0.134872	0.136435	0.138079	0.139577	0.140099	0.14062	0.140603	0.139863	0.138997	0.137865
485.707	0.127436	0.125972	0.125386	0.125583	0.125391	0.125374	0.125863	0.126137	0.127327	0.128845	0.130454	0.131962	0.133742	0.135177	0.136781	0.137314	0.137914	0.137834	0.137157	0.136302	0.135206
485.985	0.123519	0.121962	0.121516	0.12178	0.121687	0.121545	0.122112	0.122417	0.123716	0.125165	0.126803	0.128252	0.130228	0.131739	0.133327	0.134275	0.134753	0.134603	0.134109	0.133125	0.131916
486.263	0.120749	0.119694	0.119165	0.119439	0.119344	0.119104	0.119729	0.120278	0.121369	0.122996	0.124443	0.125871	0.128226	0.129537	0.131287	0.132184	0.132903	0.132683	0.132169	0.131096	0.130063
486.542	0.119614	0.118603	0.117951	0.118431	0.118315	0.117989	0.118756	0.1192	0.120601	0.122194	0.123572	0.124791	0.12713	0.128726	0.130238	0.131394	0.132225	0.131828	0.131182	0.130226	0.129311
486.82	0.121874	0.120921	0.119872	0.12039	0.120053	0.119925	0.120994	0.120989	0.12242	0.123917	0.125385	0.126613	0.128966	0.130173	0.131757	0.132578	0.133565	0.133167	0.132436	0.131635	0.130611
487.098	0.124329	0.123281	0.122179	0.12272	0.12243	0.122255	0.123175	0.123242	0.124583	0.126152	0.127506	0.12864	0.130367	0.132172	0.133719	0.134459	0.135279	0.13506	0.134279	0.133679	0.132321
487.376	0.123579	0.122499	0.121895	0.122372	0.122049	0.121745	0.122772	0.122848	0.123876	0.125531	0.126954	0.128162	0.130079	0.131438	0.133305	0.133939	0.134802	0.134726	0.133991	0.133	0.131705
487.654	0.123041	0.121931	0.121579	0.12186	0.12167	0.121218	0.122175	0.122496	0.123447	0.125323	0.12669	0.127907	0.129517	0.130953	0.132863	0.133311	0.134388	0.134101	0.133388	0.132334	0.131622
487.932	0.123306	0.122029	0.121773	0.121972	0.121721	0.121387	0.122159	0.122646	0.123848	0.125413	0.126726	0.128113	0.129927	0.130999	0.132649	0.133623	0.134244	0.134175	0.133496	0.132367	0.131798
488.211	0.124268	0.122754	0.122171	0.12238	0.122222	0.12215	0.122844	0.123076	0.124412	0.126039	0.127137	0.128577	0.130188	0.131757	0.13315	0.133949	0.134605	0.13459	0.133608	0.132715	0.132279
488.489	0.12487	0.123404	0.122588	0.122911	0.122617	0.122681	0.123311	0.12368	0.124803	0.126771	0.127562	0.128737	0.130764	0.132118	0.133572	0.134495	0.134774	0.134986	0.134016	0.133107	0.132541
488.767	0.124709	0.123077	0.122362	0.122681	0.122358	0.122687	0.123218	0.123344	0.124215	0.126647	0.127465	0.128621	0.130605	0.131691	0.133556	0.133941	0.134515	0.134861	0.133411	0.133019	0.131866
489.045	0.123931	0.122417	0.121986	0.122221	0.121753	0.121778	0.12225	0.122559	0.123671	0.125829	0.126592	0.127942	0.1299	0.131063	0.132989	0.133308	0.133724	0.134061	0.132856	0.132518	0.13118
489.323	0.12269	0.121328	0.120947	0.121088	0.120852	0.120778	0.120878	0.121263	0.122306	0.124251	0.12525	0.126767	0.128575	0.129798	0.131692	0.131932	0.132548	0.132956	0.131686	0.131248	0.130159
489.601	0.121662	0.120579	0.120072	0.120128	0.119988	0.119622	0.120061	0.120233	0.121547	0.123227	0.124303	0.125838	0.127623	0.128875	0.13071	0.130951	0.131804	0.131806	0.130931	0.130038	0.129291
489.879	0.121006	0.119761	0.119222	0.119451	0.119211	0.11916	0.119302	0.119565	0.120505	0.122486	0.123741	0.12486	0.127059	0.127933	0.129709	0.13002	0.131199	0.131043	0.130303	0.129202	0.128257
490.157	0.12053	0.119411	0.118849	0.119236	0.118752	0.119045	0.119166	0.119448	0.120527	0.12222	0.123679	0.124704	0.126924	0.12781	0.12954	0.129942	0.130722	0.130726	0.129921	0.128759	0.127676
490.435	0.12063	0.119296	0.118922	0.119165	0.118699	0.119234	0.119148	0.119638	0.120532	0.121866	0.12369	0.124615	0.126871	0.127809	0.129466	0.129967	0.130713	0.130633	0.129699	0.128763	0.127762
490.712	0.120462	0.119407	0.118646	0.119128	0.118863	0.119197	0.119206	0.119621	0.120553	0.121802	0.123848	0.12472	0.126684	0.127618	0.129719	0.130023	0.130683	0.130518	0.129663	0.128625	0.127973
490.99	0.120816	0.119626	0.118889	0.119264	0.11902	0.119201	0.119307	0.119666	0.120669	0.121969	0.123807	0.12493	0.126648	0.127655	0.129695	0.129747	0.130763	0.130707	0.129858	0.129006	0.128202
491.268	0.121142	0.119868	0.118858	0.119722	0.119179	0.119186	0.119361	0.119704	0.120809	0.122296	0.123684	0.125137	0.126825	0.12767	0.129764	0.129868	0.130681	0.130894	0.129862	0.128929	0.128493
491.546	0.121312	0.119988	0.119378	0.119555	0.119501	0.119452	0.119569	0.119778	0.12114	0.122627	0.1237	0.125505	0.126975	0.128061	0.129761	0.130037	0.130744	0.131043	0.130028	0.129228	0.128614
491.824	0.12115	0.119801	0.119153	0.119445	0.11955	0.119269	0.11952	0.119744	0.121118	0.122611	0.123726	0.125238	0.127052	0.128027	0.129523	0.130154	0.130613	0.130543	0.129702	0.129161	0.128347
492.102	0.120476	0.119346	0.118623	0.11853	0.119059	0.118743	0.119242	0.119327	0.120607	0.122118	0.123036	0.124484	0.126319	0.127385	0.12877	0.129611	0.130079	0.129891	0.12942	0.128676	0.127383
492.379	0.119787	0.118722	0.117682	0.117797	0.117984	0.117604	0.118375	0.118636	0.119892	0.121127	0.122229	0.123562	0.125462	0.126414	0.127953	0.128643	0.129138	0.129049	0.1282	0.127738	0.126654
492.657	0.11935	0.118049	0.11707	0.117055	0.117247	0.116781	0.117811	0.117712	0.119086	0.120337	0.121507	0.123007	0.124799	0.125669	0.127206	0.127809	0.128369	0.128277	0.127673	0.126817	0.12587
492.935	0.118697	0.117364	0.116568	0.116583	0.116494	0.116272	0.116821	0.117023	0.118285	0.119563	0.121043	0.122321	0.124113	0.124941	0.126623	0.12716	0.127639	0.127501	0.126843	0.126031	0.12542
493.213	0.118402	0.11704	0.116235	0.116468	0.116316	0.116097	0.116624	0.116724	0.117823	0.119402	0.120749	0.122017	0.123634	0.124434	0.126185	0.126681	0.127141	0.126919	0.126681	0.125612	0.124938
493.49	0.117848	0.116783	0.11594	0.116239	0.116023	0.116149	0.116274	0.116704	0.117499	0.119309	0.120148	0.121505	0.122924	0.123874	0.125854	0.126211	0.126646	0.126733	0.12615	0.125368	0.124694
493.768	0.117912	0.116855	0.115943	0.116271	0.116157	0.116106	0.116306	0.116944	0.117494	0.119359	0.120115	0.121625	0.122776	0.123935	0.125541	0.125705	0.126338	0.126511	0.126262	0.125311	0.124703
494.045	0.118242	0.11736	0.116214	0.116775	0.116531	0.116514	0.116419	0.117177	0.118041	0.119352	0.120705	0.121854	0.123379	0.124508	0.125785	0.125984	0.126921	0.12705	0.12642	0.125753	0.125106
494.323	0.118654	0.117675	0.11692	0.117329	0.116979	0.116903	0.116606	0.117458	0.118388	0.119371	0.121202	0.122194	0.124045	0.125139	0.126255	0.12658	0.127361	0.127519	0.126783	0.126037	0.125501
494.601	0.118801	0.117988	0.117293	0.117585	0.1174	0.117142	0.116686	0.117227	0.118666	0.119644	0.121442	0.122328	0.12439	0.125243	0.126668	0.127039	0.127609	0.128002	0.126748	0.126335	0.125402
494.878	0.11854	0.117611	0.117214	0.117061	0.116858	0.116722	0.116425	0.116891	0.118079	0.119449	0.120934	0.121993	0.123562	0.124576	0.126378	0.12663	0.126759	0.127505	0.126593	0.126004	0.124427
495.156	0.11839	0.117403	0.116714	0.116776	0.116631	0.116321	0.116391	0.116593	0.11761	0.119336	0.120637	0.121612	0.12315	0.124239	0.125949	0.126198	0.126717	0.126989	0.126068	0.12572	0.123945
495.433	0.117987	0.116809	0.116245	0.116246	0.115992	0.115881	0.116568	0.116374	0.117049	0.118896	0.120169	0.121046	0.122589	0.12395	0.125214	0.125629	0.126202	0.126283	0.125578	0.125096	0.123351
495.711	0.117941	0.116638	0.116315	0.116218	0.116095	0.116042	0.116544	0.11658	0.117153	0.118801	0.11988	0.120816	0.122839	0.124041	0.124895	0.125722	0.126058	0.125984	0.124975	0.124817	0.123624
495.988	0.11744	0.116094	0.116062	0.115586	0.11576	0.115476	0.116114	0.116113	0.117077	0.11856	0.119337	0.120676	0.122376	0.1232	0.124528	0.125099	0.125413	0.125475	0.124449	0.124211	0.123083
496.266	0.117102	0.115712	0.115526	0.115561	0.115641	0.115348	0.115694	0.11581	0.116978	0.118136	0.118914	0.120563	0.121849	0.122779	0.124042	0.12463	0.125366	0.124883	0.123804	0.123898	0.122885
496.543	0.116434	0.115338	0.114878	0.115416	0.11529	0.115012	0.115476	0.115381	0.116636	0.117979	0.11879	0.120236	0.121357	0.122201	0.123573	0.123863	0.125058	0.124632	0.123555	0.123408	0.1223
496.82	0.116628	0.115439	0.114992	0.115267	0.115167	0.115204	0.115731	0.115532	0.116683	0.117791	0.119111	0.120053	0.121252	0.122412	0.123463	0.123881	0.124851	0.124588	0.123702	0.123161	0.122588
497.098	0.117294	0.115901	0.115798	0.115729	0.115629	0.115721	0.11603	0.116051	0.117309	0.118671	0.119829	0.120388	0.121724	0.122909	0.124386	0.12447	0.124849	0.125153	0.124492	0.123464	0.123
497.375	0.118332	0.116849	0.116852	0.116437	0.116424	0.116657	0.116661	0.116784	0.118166	0.11943	0.120473	0.121146	0.122712	0.124049	0.125183	0.125304	0.125636	0.125986	0.12493	0.124084	0.123671
497.652	0.119003	0.117784	0.117231	0.117425	0.117258	0.117351	0.117192	0.117576	0.118648	0.120032	0.120941	0.12177	0.123296	0.124436	0.125485	0.125978	0.126166	0.126293	0.125446	0.124716	0.123961
497.93	0.119097	0.118414	0.117359	0.117505	0.117434	0.117385	0.117437	0.117938	0.118657	0.120043	0.121129	0.121897	0.123515	0.124346	0.125318	0.126202	0.126384	0.126463	0.125388	0.124867	0.124193
498.207	0.118684	0.117905	0.116841	0.11738	0.117098	0.116756	0.117148	0.117341	0.117989	0.119337	0.120479	0.121436	0.122803	0.123649	0.125004	0.125645	0.125684	0.125266	0.124989	0.124319	0.123781
498.484	0.117922	0.117489	0.116648	0.116814	0.116566	0.116238	0.116468	0.116667	0.117334	0.118924	0.119856	0.120705	0.122289	0.123022	0.124526	0.124652	0.125007	0.124725	0.124492	0.123562	0.12317
498.762	0.117537	0.116756	0.116132	0.116314	0.116217	0.116052	0.116362	0.115996	0.117017	0.11838	0.119278	0.120205	0.121981	0.122687	0.123634	0.123927	0.124452	0.124182	0.124029	0.122969	0.122624
499.039	0.117737	0.116722	0.116016	0.116072	0.116335	0.116184	0.116322	0.116316	0.117173	0.118531	0.119208	0.120124	0.121931	0.122483	0.123194	0.12387	0.124397	0.124505	0.123923	0.122916	0.122654
499.316	0.117679	0.116373	0.115648	0.115995	0.115929	0.11617	0.116397	0.116149	0.117281	0.11808	0.119167	0.119946	0.121518	0.122337	0.122972	0.123801	0.124199	0.124533	0.123577	0.122663	0.122626
499.593	0.117688	0.116504	0.115985	0.11629	0.115903	0.115988	0.116119	0.116291	0.117263	0.11831	0.119361	0.11999	0.121421	0.122352	0.123176	0.123428	0.124336	0.124652	0.12341	0.122518	0.122495
499.87	0.117871	0.116836	0.116199	0.116492	0.116072	0.11631	0.116427	0.116509	0.117322	0.118541	0.119727	0.12013	0.12165	0.122097	0.123307	0.123421	0.124584	0.124522	0.123695	0.122606	0.122456
500.147	0.118856	0.117737	0.117302	0.11728	0.117235	0.117121	0.117142	0.117434	0.118202	0.119676	0.120533	0.12105	0.122648	0.122945	0.124087	0.124016	0.125284	0.124968	0.124213	0.123528	0.122987
500.424	0.120273	0.118916	0.118553	0.118357	0.118618	0.118443	0.118357	0.118577	0.119332	0.120778	0.121397	0.122203	0.123554	0.123495	0.125024	0.125293	0.126163	0.125726	0.12513	0.12455	0.123811
500.701	0.121037	0.11988	0.119709	0.119255	0.119336	0.119128	0.119168	0.119431	0.120435	0.121345	0.122249	0.123068	0.124042	0.124444	0.125664	0.126071	0.126628	0.126509	0.12565	0.125009	0.124318
500.978	0.121137	0.12015	0.120027	0.119597	0.119295	0.119331	0.119467	0.119546	0.120548	0.121153	0.122073	0.123105	0.124061	0.124492	0.125723	0.126053	0.126452	0.126362	0.12568	0.124995	0.124023
501.255	0.121157	0.120301	0.11977	0.119708	0.119312	0.119221	0.119585	0.119699	0.120619	0.120914	0.122085	0.122979	0.124055	0.124888	0.125716	0.125852	0.126031	0.125981	0.125365	0.124629	0.123683
501.532	0.121134	0.120058	0.119728	0.119701	0.119247	0.119135	0.119651	0.119504	0.12035	0.120893	0.121503	0.122715	0.123578	0.124567	0.125468	0.12554	0.125709	0.12552	0.12488	0.124194	0.123113
501.809	0.120944	0.119613	0.11948	0.119779	0.119363	0.118896	0.119453	0.1194	0.120281	0.120838	0.121257	0.122397	0.123353	0.124102	0.124977	0.125137	0.125509	0.125379	0.124374	0.123592	0.122847
502.086	0.121124	0.119608	0.119675	0.11983	0.119246	0.118914	0.119448	0.119421	0.119976	0.120917	0.121123	0.122447	0.123223	0.123771	0.12491	0.124987	0.125297	0.12528	0.12424	0.123537	0.122853
502.363	0.121307	0.119985	0.11987	0.119824	0.119456	0.119005	0.11943	0.119607	0.119951	0.12117	0.121292	0.122309	0.123603	0.123914	0.124685	0.124904	0.125189	0.125213	0.12413	0.123511	0.122866
502.64	0.122197	0.121054	0.12053	0.120044	0.120219	0.119759	0.119978	0.120058	0.120207	0.121732	0.122024	0.122633	0.124058	0.124315	0.125028	0.125172	0.125197	0.125165	0.124621	0.123946	0.123007
502.917	0.122829	0.12211	0.121147	0.120546	0.120953	0.120508	0.120593	0.120726	0.121124	0.122155	0.12264	0.122939	0.124546	0.124609	0.125353	0.125616	0.125569	0.125253	0.124966	0.124103	0.123227
503.194	0.124101	0.122835	0.122076	0.121673	0.122034	0.121597	0.121629	0.121675	0.122155	0.122906	0.123559	0.124001	0.125314	0.125316	0.125996	0.126061	0.126434	0.125728	0.12567	0.124796	0.123956
503.471	0.125335	0.124049	0.123258	0.122983	0.123365	0.122843	0.122755	0.123306	0.123696	0.123961	0.124837	0.125401	0.126072	0.126356	0.126921	0.127229	0.127601	0.126724	0.126282	0.125548	0.124734
503.748	0.126169	0.124957	0.124387	0.124104	0.124621	0.123923	0.123876	0.124017	0.124698	0.125061	0.125934	0.126237	0.126689	0.127065	0.12732	0.127775	0.128263	0.127522	0.126703	0.126355	0.125199
504.024	0.126854	0.126218	0.125565	0.125246	0.125586	0.125096	0.124941	0.124695	0.125644	0.125919	0.126859	0.127088	0.127384	0.127702	0.128237	0.12845	0.12861	0.128196	0.127143	0.126701	0.125482
504.301	0.127946	0.127238	0.126751	0.126497	0.126555	0.126153	0.12592	0.125259	0.126423	0.126945	0.127614	0.127638	0.12811	0.128383	0.128851	0.128913	0.129118	0.128768	0.127731	0.127094	0.126134
504.578	0.128649	0.127893	0.127304	0.12731	0.127196	0.126725	0.126413	0.125883	0.126855	0.127331	0.127821	0.127912	0.128477	0.128788	0.129044	0.128962	0.128975	0.128693	0.128079	0.127061	0.126425
504.855	0.129036	0.128044	0.127587	0.127428	0.127596	0.126757	0.126543	0.126102	0.127322	0.127591	0.128071	0.127866	0.128187	0.128723	0.12906	0.128707	0.12852	0.128533	0.127897	0.12692	0.126033
505.131	0.129017	0.127991	0.127337	0.127401	0.127652	0.126661	0.126857	0.12622	0.127279	0.127758	0.128016	0.127606	0.128265	0.128444	0.128669	0.128126	0.128095	0.128059	0.127539	0.126497	0.125533
505.408	0.129507	0.128145	0.127949	0.127675	0.127675	0.127071	0.127267	0.126675	0.127504	0.128135	0.128183	0.127828	0.128347	0.128369	0.128538	0.128096	0.128184	0.127853	0.127185	0.126202	0.125007
505.685	0.130548	0.129282	0.129099	0.128679	0.128446	0.128068	0.128415	0.127927	0.128275	0.129181	0.129018	0.128372	0.12912	0.129066	0.129127	0.128507	0.128836	0.128054	0.127477	0.1267	0.125737
505.961	0.131784	0.130395	0.130532	0.129986	0.12937	0.129197	0.129108	0.128952	0.129173	0.129874	0.129892	0.129262	0.129693	0.129874	0.129886	0.129279	0.129535	0.128646	0.127817	0.127386	0.126103
506.238	0.133127	0.1321	0.132184	0.131434	0.131061	0.13077	0.130543	0.130304	0.130573	0.131056	0.131188	0.130492	0.131129	0.131127	0.13099	0.130138	0.13056	0.129837	0.129027	0.128151	0.127213
[truncated: 916 more rows]

## Sheet: Fig. 2C
Voltage (V)	Fraction Oxidized Anodic	Fraction Oxidized Cathodic			Fitted 6 Independent Nernstian
[truncated: 18 more rows]

[truncated: 11 more sheets: Fig. 2D, Fig. 2E, Fig. 3A, Fig. 3B, Fig. 4C_PpcA, Fig.4C_PpcB, Fig. 4C_PpcC, Fig. 4C_PpcD, Fig. 4C_PpcE, Fig. 7C, NMR]
