# Supplementary material for: Widespread extracellular electron transfer pathways for charging microbial cytochrome OmcS nanowires via periplasmic cytochromes PpcABCDE
Source: Nat Commun. 2024 Mar 20;15:2434. doi: 10.1038/s41467-024-46192-0 (PMC10954620; doi:10.1038/s41467-024-46192-0)
Supplement: Supplementary file 4 — Source Data [file 41467_2024_46192_MOESM4_ESM.zip › 9. Malvankar_Source_Data/9. Malvankar_Source_Data_NMR/Fig. 4b_ELectron Transfer/Fig.4B_ET_PpcA_OmcS_1_4_fully_oxidized.txt]

# File created = Friday, November 24, 2023 at 8:02:12 PM Western European Standard Time
# Data set = OmcS_PpcA_electron_transfer_21sep2022  20  1  /Users/pilarcportela/Topspin_examdata
# Spectral Region:
# LEFT = 24.83696937561035 ppm. RIGHT = -15.208559708972558 ppm.
#
# SIZE = 32761 ( = number of points)
#
# In the following ordering is from the 'left' to the 'right' limits!
# Lines beginning with '#' must be considered as comment lines.
#
1311.96875
1217.40234375
1121.58203125
1030.3828125
946.453125
869.109375
795.3828125
721.67578125
645.22265625
564.64453125
479.5078125
390.18359375
298.44921875
208.62890625
127.76953125
64.36328125
26.26953125
18.890625
44.1640625
100.296875
182.2578125
282.95703125
394.4296875
508.75
618.546875
717.44921875
800.59375
864.85546875
908.96484375
933.609375
941.5
937.140625
926.125
913.99609375
904.734375
899.5234375
896.515625
891.87890625
881.671875
863.359375
836.41015625
802.0703125
762.30078125
718.24609375
669.21484375
613.5390625
551.4296875
487.484375
430.64453125
390.94140625
375.046875
382.95703125
407.3515625
435.8203125
454.97265625
454.41015625
428.91796875
378.5
307.3125
222.6640625
134.0078125
51.203125
-18.171875
-71.26953125
-110.31640625
-140.046875
-163.453125
-178.56640625
-178.55859375
-155.171875
-102.98828125
-21.59765625
85.31640625
212.23046875
353.1328125
500.96875
646.734375
779.8671875
890.26171875
970.90625
1019.76171875
1040.1796875
1039.359375
1024.921875
1001.06640625
967.0
918.97265625
854.39453125
774.984375
687.08203125
599.6171875
521.2265625
457.765625
411.0078125
378.98046875
357.71484375
343.23046875
332.890625
325.82421875
322.6875
325.0234375
334.40625
351.7890625
377.26171875
409.99609375
448.265625
489.6328125
531.5
571.5546875
607.85546875
638.66796875
662.75
680.08984375
692.4140625
702.765625
714.16015625
728.234375
744.76171875
762.32421875
779.375
794.9453125
808.5234375
819.89453125
829.44140625
838.9375
851.91015625
872.83984375
905.14453125
948.98828125
1000.28515625
1051.5859375
1094.5546875
1122.84765625
1134.20703125
1130.75
1117.08203125
1097.2578125
1072.67578125
1042.84375
1008.0703125
971.06640625
935.3359375
901.8203125
867.05859375
824.55859375
768.16796875
695.18359375
607.62890625
511.68359375
415.72265625
328.26953125
256.84765625
207.83984375
186.4140625
195.74609375
235.84765625
302.8515625
389.3515625
485.72265625
582.0390625
670.0390625
744.02734375
800.47265625
836.796875
850.671875
840.703125
808.0390625
757.80859375
699.41796875
645.21484375
607.83984375
596.78125
615.31640625
659.1953125
717.67578125
776.58203125
821.90625
842.8203125
833.66796875
794.88671875
732.78515625
657.66015625
580.65625
510.4609375
451.69140625
405.7578125
373.109375
354.41015625
349.59375
356.14453125
369.20703125
383.96484375
397.99609375
411.421875
425.08984375
438.80859375
450.77734375
457.828125
456.0
441.78515625
413.69921875
373.26171875
324.66796875
273.73828125
226.55859375
187.85546875
159.3984375
139.578125
125.078125
113.75390625
106.71875
108.703125
126.84375
168.33984375
237.6171875
333.7890625
450.01171875
575.33203125
697.8671875
807.26171875
895.40234375
956.0703125
985.09765625
981.57421875
948.90234375
894.03515625
825.0859375
749.26171875
672.42578125
599.63671875
535.015625
480.74609375
436.47265625
399.9296875
368.13671875
338.03515625
306.71484375
272.26953125
235.5625
201.71875
179.54296875
178.28125
203.69921875
255.66796875
327.9921875
409.73046875
487.625
550.00390625
590.7734375
610.64453125
614.1640625
605.35546875
585.98828125
557.29296875
522.265625
485.97265625
454.27734375
432.390625
423.671875
428.72265625
445.21484375
468.80078125
494.234375
516.1875
530.01953125
532.8671875
524.47265625
507.26171875
485.78125
465.67578125
452.03515625
447.6484375
452.69921875
466.21875
487.2578125
513.88671875
541.33203125
562.09765625
568.7265625
556.70703125
525.1875
475.90234375
412.16796875
338.88671875
262.97265625
192.80078125
135.9140625
95.8828125
70.61328125
54.28125
41.8359375
32.94140625
32.56640625
48.234375
85.578125
144.3125
216.81640625
290.671875
353.74609375
398.4453125
422.453125
426.60546875
412.83203125
383.625
342.609375
294.765625
245.828125
200.94921875
163.453125
134.66015625
115.25
107.328125
115.58984375
146.453125
205.28125
292.7421875
402.52734375
522.3515625
638.12890625
738.625
817.421875
871.5703125
899.21875
898.55078125
868.578125
810.83203125
730.6171875
636.8984375
540.15625
448.96484375
367.09375
293.00390625
221.890625
149.01171875
72.3046875
-6.83984375
-84.6796875
-156.83203125
-219.41015625
-269.31640625
-304.32421875
-323.33984375
-326.3046875
-313.60546875
-285.32421875
-241.33203125
-182.00390625
-108.74609375
-23.74609375
70.3203125
170.015625
270.51953125
365.90625
450.7109375
521.953125
579.58203125
625.25390625
660.8203125
688.1796875
709.97265625
729.6328125
750.109375
772.140625
793.35546875
808.55859375
811.30859375
796.4375
762.67578125
713.625
656.453125
599.44921875
549.87109375
512.70703125
489.90625
480.26171875
480.47265625
487.0625
497.88671875
512.44140625
530.765625
551.51171875
570.09375
578.6171875
568.5234375
534.6640625
477.67578125
403.0703125
318.67578125
233.07421875
155.75
96.8515625
65.24609375
65.765625
97.94921875
157.203125
237.52734375
333.44140625
439.88671875
550.7578125
657.65625
750.40625
819.1875
857.31640625
863.2734375
841.140625
798.98046875
746.27734375
692.03515625
644.53515625
611.52734375
599.1171875
609.6328125
640.421875
685.0546875
735.875
785.796875
828.66015625
858.84765625
871.21875
861.70703125
828.15625
770.76171875
691.34765625
591.59765625
471.5546875
329.9375
166.37109375
-16.125
-210.17578125
-405.42578125
-591.2734375
-759.1484375
-902.9609375
-1017.78125
-1098.80859375
-1142.53125
-1149.6796875
-1127.296875
-1087.515625
-1043.58984375
-1005.41015625
-976.77734375
-955.5703125
-936.64453125
-916.00390625
-893.30859375
-870.91015625
-850.18359375
-828.43359375
-798.97265625
-754.0390625
-688.453125
-602.0
-499.390625
-387.98046875
-274.44921875
-162.59765625
-53.43359375
53.39453125
158.734375
264.1640625
371.83984375
483.16796875
596.6328125
706.91796875
805.61328125
882.9765625
929.76953125
939.00390625
907.78515625
838.34765625
737.44140625
614.1015625
477.00390625
333.19921875
188.76171875
50.4375
-73.51953125
-174.60546875
-246.79296875
-288.80078125
-304.0078125
-298.296875
-277.62109375
-246.828125
-209.48046875
-167.9453125
-123.640625
-77.9609375
-33.42578125
6.39453125
38.3125
61.2890625
76.96875
89.109375
102.7265625
122.9296875
153.3046875
194.3828125
243.5
296.46484375
349.75390625
401.421875
450.26171875
494.5234375
531.7734375
560.56640625
582.5
602.609375
627.078125
659.72265625
699.6796875
741.7109375
778.3125
801.81640625
806.015625
787.46484375
746.89453125
689.91015625
626.109375
566.59765625
521.05078125
495.9140625
494.37890625
517.328125
563.8515625
630.90234375
712.6953125
801.046875
886.59765625
960.296875
1014.1328125
1041.30859375
1036.60546875
997.84375
927.90625
835.640625
734.07421875
636.51171875
553.046875
489.4296875
448.1328125
429.70703125
433.05859375
455.08203125
490.75
534.3125
581.07421875
628.48046875
675.3828125
719.80078125
757.03125
780.421875
784.7109375
769.8046875
742.00390625
711.83203125
689.94921875
683.3671875
693.6875
717.6328125
749.55078125
784.875
822.87890625
866.7421875
920.2734375
983.3203125
1049.515625
1108.5
1151.1484375
1173.94140625
1179.54296875
1173.55078125
1159.88671875
1137.87109375
1102.98828125
1050.4609375
978.63671875
889.20703125
784.7578125
666.85546875
536.84375
398.0703125
256.98046875
122.0078125
1.546875
-97.734375
-172.046875
-220.80078125
-246.1015625
-251.79296875
-242.796875
-224.890625
-204.328125
-187.26953125
-178.90625
-181.95703125
-194.3515625
-207.61328125
-208.80859375
-186.4609375
-136.859375
-66.08203125
13.4921875
89.23046875
153.17578125
203.48828125
242.26171875
271.41796875
289.6875
293.37109375
280.04296875
251.58203125
213.52734375
171.6015625
128.75
84.8046875
37.9609375
-13.7265625
-71.5234375
-135.265625
-202.14453125
-265.99609375
-318.55078125
-352.57421875
-364.9609375
-357.35546875
-334.03125
-299.0234375
-254.5703125
-201.24609375
-138.91015625
-67.78515625
10.69921875
93.75
177.78125
258.74609375
331.5546875
389.546875
425.99609375
437.625
427.3125
403.5546875
377.25
358.39453125
354.140625
367.8515625
398.54296875
441.22265625
488.26171875
531.328125
563.30078125
579.8828125
580.15234375
564.8984375
533.421875
481.66015625
404.03125
297.61328125
165.01171875
14.421875
-141.62109375
-287.46484375
-406.54296875
-485.5078125
-518.8828125
-511.0703125
-474.3671875
-424.109375
-372.984375
-326.88671875
-284.40625
-240.3515625
-190.9140625
-136.4765625
-80.58203125
-27.10546875
21.73046875
65.98828125
108.1640625
152.82421875
205.3046875
269.5625
346.19921875
431.1796875
515.296875
585.30859375
627.16015625
630.3828125
591.2265625
513.19140625
405.48828125
280.6171875
151.58984375
29.3515625
-78.66015625
-168.38671875
-238.0703125
-287.1796875
-315.78515625
-324.24609375
-313.37890625
-285.10546875
-242.8828125
-191.37890625
-135.92578125
-82.46875
-37.76953125
-8.33984375
2.1640625
-4.7265625
-22.22265625
-40.75
-51.16796875
-46.7265625
-23.3203125
20.9453125
85.5546875
166.59765625
256.3125
344.578125
422.45703125
485.4921875
534.34765625
572.359375
602.171875
624.125
637.125
640.44921875
634.87109375
622.72265625
607.39453125
592.7421875
582.29296875
578.2109375
580.27734375
585.3515625
587.87890625
581.8046875
563.453125
533.58203125
497.03125
460.05078125
427.0859375
398.90234375
372.2109375
340.5390625
296.1171875
232.59765625
147.546875
43.68359375
-71.375
-186.40625
-289.01953125
-369.05859375
-421.6875
-448.17578125
-453.734375
-444.33203125
-424.8984375
-399.80859375
-374.05078125
-353.4609375
-343.34375
-347.0
-365.74609375
-400.484375
-452.6875
-523.1171875
-608.75390625
-701.04296875
-787.05859375
-853.0859375
-888.19921875
-886.703125
-849.3203125
-782.9765625
-698.78125
-608.21484375
-519.09375
-433.66015625
-350.07421875
-266.2890625
-183.31640625
-105.421875
-37.6796875
16.546875
56.30078125
82.62890625
98.73828125
110.76953125
127.5
157.85546875
207.1171875
274.1796875
351.5
427.984375
493.09765625
540.23828125
567.92578125
579.1328125
579.38671875
574.44140625
568.12109375
561.296875
552.7265625
540.8671875
525.3046875
507.26953125
489.9609375
478.640625
479.6640625
497.8671875
533.45703125
580.5234375
628.33984375
665.33984375
683.921875
683.6484375
672.18359375
641.88671875
618.05859375
606.28515625
607.52734375
618.703125
634.60546875
650.62890625
664.40625
675.07421875
680.9609375
678.20703125
661.53125
626.51171875
571.75
500.21875
419.2734375
338.98828125
269.2578125
216.98828125
184.66796875
170.140625
167.60546875
169.9921875
172.30859375
173.61328125
175.75390625
179.96484375
184.828125
187.7421875
188.07421875
188.65625
194.0
206.578125
223.78515625
237.83984375
238.8203125
219.05859375
176.01171875
112.01171875
32.203125
-57.21875
-149.6796875
-238.77734375
-319.2890625
-387.46484375
-440.1171875
-473.30078125
-482.23828125
-462.87109375
-414.16796875
-340.05859375
-250.17578125
-158.26171875
-77.96484375
-17.765625
21.7109375
46.0703125
62.3125
74.203125
80.57421875
76.94921875
59.03125
25.68359375
-20.08984375
-72.25
-123.48046875
-166.625
-195.9140625
-208.38671875
-204.82421875
-189.046875
-165.51953125
-137.10546875
-104.69921875
-68.7734375
-30.98046875
5.640625
37.6640625
62.390625
78.109375
83.74609375
78.625
62.78125
37.48828125
5.9140625
-26.203125
-50.2265625
-55.53515625
-32.44921875
23.8671875
110.97265625
219.78125
337.91796875
453.37109375
556.8359375
642.546875
708.67578125
757.6484375
796.0625
833.078125
877.32421875
933.4140625
999.83203125
1069.296875
1131.109375
1174.6875
1193.0703125
1185.6484375
1158.77734375
1123.44140625
1090.41796875
1065.5234375
1047.796875
1031.625
1010.8046875
981.546875
942.76171875
894.59375
837.26171875
771.37109375
699.0703125
624.8046875
555.1640625
497.859375
460.17578125
447.07421875
459.1953125
491.671875
534.58984375
575.28515625
601.78125
606.0625
585.66796875
542.92578125
482.53125
409.30078125
327.77734375
243.6015625
164.80078125
101.234375
62.12890625
53.16015625
74.453125
120.17578125
179.9453125
242.0859375
298.00390625
345.95703125
392.0
446.953125
520.43359375
615.24609375
725.234375
837.65234375
937.8828125
1013.53515625
1056.671875
1064.9140625
1041.78125
995.6015625
936.5625
873.3828125
811.65625
754.0625
701.359375
652.96484375
607.19921875
561.3125
511.68359375
454.83984375
389.76171875
320.2109375
254.796875
204.0390625
176.578125
177.140625
206.41015625
261.28515625
334.671875
415.9609375
493.28125
556.91796875
602.18359375
630.4453125
648.48828125
666.6015625
695.7890625
744.3671875
814.9375
903.1875
999.58984375
1092.96875
1173.99609375
1236.9375
1279.625
1302.43359375
1307.046875
1295.5703125
1270.3515625
1234.36328125
1191.3046875
1144.75
1097.015625
1048.93359375
1000.51953125
951.578125
901.53515625
849.078125
792.28125
729.55078125
660.89453125
588.94921875
518.984375
457.5390625
410.29296875
380.609375
369.46484375
376.53515625
401.2890625
443.2578125
501.2109375
571.64453125
647.953125
721.55078125
784.7734375
833.87109375
870.2578125
899.48046875
928.7734375
964.0703125
1007.70703125
1057.60546875
1108.17578125
1152.11328125
1181.9140625
1190.90625
1174.08984375
1128.9453125
1055.75390625
957.04296875
836.48046875
697.89453125
545.25390625
383.8203125
221.34765625
67.98046875
-65.9296875
-172.984375
-251.1171875
-304.4375
-342.33203125
-377.04296875
-419.97265625
-478.0625
-551.859375
-635.9609375
-721.4453125
-799.3359375
-863.953125
-914.58984375
-954.27734375
-986.54296875
-1012.71484375
-1031.65625
-1041.5078125
-1041.5859375
-1033.40234375
-1020.48046875
-1007.0390625
-996.109375
-988.40625
-982.6015625
-976.03125
-964.2109375
-939.75390625
-892.96484375
-815.484375
-704.890625
-566.796875
-413.01171875
-257.3046875
-111.703125
15.12109375
117.64453125
192.69921875
239.41796875
259.953125
260.3671875
250.40625
241.69921875
244.92578125
267.0234375
309.87890625
370.74609375
444.04296875
523.140625
601.16796875
671.03125
726.06640625
762.015625
779.2265625
782.6953125
779.6484375
776.6640625
778.80859375
790.796875
817.80078125
864.06640625
930.28515625
1011.8359375
1099.37890625
1181.4140625
1247.5546875
1291.15625
1310.65234375
1309.6171875
1295.984375
1280.234375
1271.93359375
1275.4375
1287.28515625
1297.88671875
1296.7109375
1277.359375
1238.98046875
1184.13671875
1115.85546875
1036.53125
948.671875
856.09375
764.2109375
679.34765625
607.859375
555.62890625
527.53515625
526.3984375
551.51953125
597.8359375
656.4375
716.33203125
766.640625
798.41796875
805.78125
786.4609375
741.8125
676.125
594.96484375
502.921875
402.3203125
293.79296875
178.265625
58.41796875
-61.4765625
-176.703125
-282.94140625
-376.3203125
-453.1015625
-509.62890625
-542.74609375
-550.87109375
-535.09765625
-499.22265625
-448.38671875
-387.6328125
-321.85546875
-256.5
-197.15234375
-147.5
-107.8984375
-76.3515625
-51.07421875
-32.1953125
-21.35546875
-20.00390625
-27.796875
-42.2578125
-60.3046875
-81.19921875
-108.91015625
-151.3203125
-216.19140625
-306.4140625
-417.59765625
-539.1171875
-657.421875
-760.171875
-839.8515625
-895.79296875
-933.953125
-964.23828125
-996.30859375
-1035.2734375
-1079.515625
-1122.2890625
-1155.94140625
-1175.49609375
-1178.7109375
-1163.80859375
-1128.3046875
-1070.51953125
-991.58984375
-895.34375
-786.04296875
-666.2734375
-536.42578125
-395.51171875
-242.62109375
-78.9140625
90.4765625
256.328125
407.80859375
535.90625
635.046875
702.203125
735.57421875
735.171875
704.48828125
650.82421875
582.96484375
508.16796875
430.84765625
353.38671875
277.28125
203.65625
133.78125
70.17578125
17.0
-21.5625
-44.26953125
-54.60546875
-59.8359375
-67.98046875
-84.43359375
-109.86328125
-140.41796875
-170.2265625
-194.82421875
-212.75
-224.171875
-228.6015625
-224.5078125
-211.0859375
-189.42578125
-161.26171875
-126.625
-83.265625
-28.49609375
38.2421875
113.9453125
191.98828125
263.14453125
317.734375
348.7265625
354.1796875
337.11328125
302.25390625
251.87109375
183.78125
93.07421875
-23.64453125
-164.5
-321.5234375
-482.83984375
-635.71875
-768.37109375
-870.58203125
-934.765625
-958.51953125
-946.9140625
-912.1796875
-869.91796875
-833.87890625
-812.0
-805.125
-808.22265625
-813.109375
-811.375
-796.21875
-762.578125
-706.62109375
-626.41796875
-523.94921875
-406.41796875
-284.98046875
-171.08984375
-72.6328125
8.0546875
73.6875
129.34765625
178.94921875
222.578125
256.609375
276.546875
280.60546875
271.34765625
254.3828125
235.28515625
217.05078125
199.7109375
182.1484375
164.54296875
149.48828125
141.4140625
145.10546875
164.55078125
202.03515625
257.3046875
327.05859375
405.64453125
487.09765625
567.390625
645.51171875
722.51953125
799.08203125
872.875
937.8515625
986.15234375
1011.30078125
1010.5078125
984.8359375
938.36328125
877.390625
809.796875
743.9375
687.30078125
645.828125
624.015625
624.796875
648.6484375
692.6328125
750.26953125
812.625
870.06640625
914.2421875
939.8125
945.2265625
932.11328125
903.83984375
864.453125
818.25
769.3125
720.34375
671.51953125
620.83203125
566.15625
507.43359375
447.23046875
389.60546875
338.57421875
296.984375
265.734375
243.15625
225.40625
208.04296875
188.0546875
164.921875
140.71484375
119.83984375
108.61328125
113.6953125
139.3984375
185.52734375
247.62109375
319.7734375
397.984375
481.6953125
572.3125
669.59765625
768.265625
857.390625
923.4375
955.3359375
948.83984375
908.23046875
845.03125
774.40625
710.44921875
662.2421875
632.546875
619.41796875
619.1015625
627.83984375
641.828125
656.26171875
664.91796875
660.31640625
634.19140625
578.54296875
488.171875
364.14453125
215.80078125
58.8828125
-89.64453125
-216.92578125
-316.66796875
-388.71484375
-437.18359375
-467.90625
-485.359375
-489.85546875
-477.3046875
-442.4453125
-383.72265625
-306.2578125
-220.7578125
-139.40234375
-71.578125
-21.796875
9.6953125
24.8984375
26.0234375
14.4765625
-9.11328125
-43.90625
-87.265625
-133.67578125
-175.00390625
-202.62109375
-210.3515625
-196.7421875
-165.265625
-122.3984375
-74.82421875
-27.34765625
17.5234375
58.90234375
96.91015625
132.4453125
166.59375
199.48828125
229.25
251.8671875
262.50390625
257.48828125
236.26953125
202.34375
162.35546875
123.8046875
92.55078125
71.73828125
62.2265625
63.33984375
73.0
87.16796875
99.703125
103.33203125
91.68359375
61.296875
12.578125
-50.2265625
-119.53125
-185.1875
-236.8203125
-267.83203125
-279.1015625
-278.984375
-278.3984375
-284.2421875
-296.015625
-308.1015625
-315.5
-318.015625
-319.828125
-325.3984375
-335.44921875
-346.171875
-351.8515625
-348.33984375
-334.91796875
-313.77734375
-288.05859375
-260.1875
-231.40625
-202.28125
-173.17578125
-144.1640625
-114.828125
-84.484375
-52.62109375
-18.8203125
17.578125
57.25
99.6328125
141.5703125
177.203125
199.6015625
203.328125
186.78515625
153.11328125
109.0546875
62.13671875
17.69921875
-22.35546875
-58.34375
-90.0078125
-114.61328125
-127.49609375
-124.93359375
-106.8828125
-77.203125
-41.26953125
-3.05078125
35.99609375
75.92578125
116.7421875
157.7734375
198.171875
237.66796875
276.578125
314.65625
349.8828125
378.54296875
397.0625
404.12890625
401.171875
391.015625
376.24609375
358.7265625
340.0703125
321.78515625
304.421875
286.71484375
266.1171875
240.953125
212.671875
186.16015625
167.62890625
161.83984375
170.625
193.0390625
226.28515625
266.54296875
309.78515625
352.359375
390.9296875
421.91015625
441.79296875
448.69921875
443.83984375
431.01171875
414.43359375
396.81640625
379.24609375
362.23046875
346.60546875
333.55859375
324.13671875
318.61328125
316.1953125
315.04296875
312.6484375
306.1484375
292.46875
268.45703125
231.3515625
179.390625
112.73828125
34.38671875
-49.60546875
-131.7421875
-206.2578125
-271.7109375
-330.30078125
-384.18359375
-432.1640625
-469.7109375
-492.08203125
-497.5703125
-488.41796875
-469.40234375
-445.55859375
-420.2421875
-394.2734375
-366.30859375
-334.09765625
-296.06640625
-252.328125
-205.1953125
-159.1640625
-120.19921875
-94.26171875
-85.60546875
-95.82421875
-123.828125
-166.1171875
-217.08203125
-269.73828125
-317.33984375
-355.1328125
-381.20703125
-396.15234375
-402.36328125
-403.6171875
-404.4140625
-408.49609375
-416.98828125
-427.71484375
-436.58203125
-440.26953125
-438.5234375
-434.7890625
-435.2265625
-446.828125
-475.02734375
-520.99609375
-579.4921875
-639.0078125
-685.38671875
-707.734375
-703.17578125
-677.41796875
-641.30859375
-606.30859375
-581.671875
-573.359375
-583.58203125
-610.8203125
-651.3828125
-702.39453125
-763.546875
-835.37890625
-915.33984375
-995.70703125
-1066.01171875
-1118.203125
-1150.30859375
-1165.9609375
-1170.9296875
-1169.51953125
-1162.75390625
-1148.46875
-1122.7421875
-1082.1953125
-1026.50390625
-959.5625
-888.13671875
-818.625
-754.3046875
-695.02734375
-639.12109375
-585.40234375
-533.91015625
-485.37890625
-440.26171875
-397.50390625
-353.5859375
-302.80078125
-239.515625
-161.4765625
-71.9921875
20.88671875
107.671875
181.1328125
238.2734375
280.02734375
309.78125
332.06640625
352.26171875
376.54296875
411.04296875
459.87109375
522.98828125
595.1953125
667.0234375
727.08984375
764.8515625
772.6953125
746.99609375
688.17578125
600.09375
488.92578125
361.70703125
224.87109375
83.08984375
-61.18359375
-207.15234375
-353.7421875
-497.41015625
-631.25390625
-746.71875
-837.015625
-899.6484375
-936.27734375
-950.31640625
-944.515625
-920.16015625
-878.19140625
-821.11328125
-754.109375
-684.38671875
-618.68359375
-560.39453125
-508.3359375
-458.3125
-406.53125
-352.296875
-297.9375
-246.5390625
-199.7421875
-157.328125
-118.2421875
-81.95703125
-49.51171875
-24.328125
-12.0390625
-18.37890625
-46.00390625
-92.796875
-153.2890625
-221.84375
-294.74609375
-370.15625
-447.0390625
-524.3671875
-600.38671875
-671.5234375
-732.01953125
-775.56640625
-798.6484375
-803.06640625
-795.63671875
-785.3203125
-779.97265625
-784.37109375
-799.70703125
-823.45703125
-849.58984375
-869.359375
-873.265625
-853.6328125
-807.01171875
-735.66796875
-647.5
-554.2578125
-468.5703125
-401.24609375
-359.9375
-348.6796875
-367.546875
-412.3515625
-475.60546875
-548.96875
-625.734375
-701.3359375
-772.0625
-833.76171875
-882.1875
-914.24609375
-928.66015625
-925.26171875
-903.59375
-862.0390625
-798.33984375
-711.57421875
-604.80859375
-486.80859375
-371.28515625
-273.390625
-204.88671875
-170.45703125
-167.05859375
-186.34765625
-218.52734375
-255.125
-289.59765625
-316.97265625
-334.55078125
-344.08203125
-353.0625
-372.265625
-409.8984375
-466.13671875
-532.1171875
-594.0859375
-639.796875
-662.88671875
-663.23828125
-644.265625
-609.90234375
-563.33203125
-507.359375
-444.85546875
-378.453125
-310.11328125
-241.40625
-174.24609375
-111.12890625
-54.52734375
-5.98046875
34.5859375
69.17578125
101.2421875
134.296875
169.9375
207.0078125
242.71484375
274.68359375
301.8046875
323.43359375
338.25
344.125
339.13671875
322.71875
296.59375
265.03515625
233.89453125
208.23828125
189.58984375
174.5625
155.9609375
125.63671875
77.76953125
11.4375
-68.4765625
-152.51171875
-229.49609375
-289.9375
-328.73046875
-346.40234375
-348.44921875
-342.30078125
-332.984375
-320.2578125
-299.16015625
-263.60546875
-210.2578125
-140.6640625
-61.24609375
18.33984375
88.07421875
140.53125
172.5859375
185.1171875
181.81640625
168.22265625
151.2109375
138.21484375
135.828125
147.68359375
172.078125
201.11328125
223.2578125
229.10546875
216.4375
190.80859375
161.98828125
139.8203125
131.8828125
141.83984375
167.37109375
199.0859375
222.6328125
223.60546875
192.28125
126.12890625
30.1015625
-84.25390625
-200.8984375
-303.046875
-377.8671875
-419.953125
-431.8359375
-421.58203125
-399.51953125
-375.83203125
-359.1484375
-355.359375
-366.68359375
-391.9140625
-427.75390625
-470.06640625
-514.4765625
-557.36328125
-598.05859375
-640.64453125
-693.25
-764.453125
-859.04296875
-974.91796875
-1102.09765625
-1224.53125
-1325.01171875
-1391.5234375
-1421.15234375
-1419.25390625
-1395.26953125
-1359.078125
-1319.609375
-1284.671875
-1260.05078125
-1248.125
-1247.47265625
-1254.25390625
-1264.1875
-1273.4140625
-1277.33984375
-1268.93359375
-1238.703125
-1177.5390625
-1081.078125
-952.5
-802.109375
-644.46875
-495.44921875
-370.4140625
-282.74609375
-241.75
-250.33984375
-304.1640625
-393.26171875
-505.68359375
-631.21484375
-763.5
-899.71484375
-1038.23828125
-1176.03515625
-1307.625
-1426.03515625
-1524.6328125
-1598.7109375
-1646.68359375
-1670.890625
-1677.0546875
-1671.63671875
-1658.625
-1638.4921875
-1610.515625
-1576.07421875
-1539.73828125
-1506.86328125
-1479.890625
-1456.56640625
-1431.578125
-1400.12890625
-1360.34375
-1312.8046875
-1258.66015625
-1198.57421875
-1133.40625
-1065.15234375
-997.30078125
-935.09375
-885.75390625
-857.55078125
-857.18359375
-887.09375
-944.80078125
-1024.01171875
-1115.8046875
-1209.2109375
-1292.1953125
-1353.4296875
-1384.015625
-1378.8359375
-1337.97265625
-1267.953125
-1181.02734375
-1091.5625
-1011.09375
-945.20703125
-893.5
-851.69921875
-814.4140625
-777.5
-739.39453125
-700.8203125
-663.15234375
-626.6796875
-590.203125
-552.00390625
-511.22265625
-468.49609375
-425.6640625
-384.76953125
-346.9453125
-311.84375
-278.359375
-246.4609375
-218.8671875
-200.7421875
-197.375
-211.5859375
-242.96875
-288.6875
-344.2265625
-403.078125
-456.5078125
-494.73828125
-509.16015625
-494.22265625
-447.84765625
-371.2109375
-268.88671875
-149.52734375
-25.82421875
87.2734375
176.0
231.421875
251.7421875
242.53125
215.08203125
182.8515625
156.51171875
139.07421875
124.171875
99.0
50.703125
-27.95703125
-136.74609375
-270.00390625
-419.96484375
-578.87109375
-739.1953125
-893.12890625
-1032.78125
-1151.44921875
-1245.15625
-1313.2890625
-1358.03125
-1383.1328125
-1392.9296875
-1391.703125
-1382.9453125
-1368.6796875
-1349.9140625
-1328.5859375
-1309.44140625
-1299.19140625
-1302.76171875
-1319.9296875
-1345.87890625
-1375.08984375
-1404.6328125
-1434.265625
-1464.734375
-1497.05859375
-1533.015625
-1574.9921875
-1624.58203125
-1681.1796875
-1741.8671875
-1801.87890625
-1854.85546875
-1893.15625
-1909.09765625
-1897.125
-1855.515625
-1786.70703125
-1696.42578125
-1592.1953125
-1481.8515625
-1372.60546875
-1270.9609375
-1183.20703125
-1115.1875
-1070.53515625
-1048.28125
-1041.796875
-1040.2109375
-1031.29296875
-1004.25
-951.71484375
-871.171875
-765.6171875
-642.62109375
-511.765625
-381.99609375
-260.38671875
-152.3203125
-61.81640625
8.5859375
58.01171875
86.8046875
95.921875
86.95703125
63.1875
30.640625
-2.3984375
-27.98828125
-41.671875
-43.90625
-38.96875
-32.828125
-31.90625
-42.578125
-70.09375
-116.44140625
-178.60546875
-248.90234375
-317.484375
-375.75
-418.859375
-446.42578125
-461.703125
-470.30859375
-478.8828125
-493.1875
-515.47265625
-543.046875
-569.765625
-589.76171875
-600.16796875
-600.98828125
-593.265625
-577.83203125
-555.1171875
-525.28515625
-488.53125
-445.69921875
-398.89453125
-351.15234375
-305.6875
-265.71875
-234.8671875
-216.7265625
-213.29296875
-223.96875
-246.7890625
-280.953125
-328.00390625
-390.08984375
-466.6171875
-552.03515625
-636.78515625
-710.5390625
-765.33984375
-796.625
-802.421875
-782.41015625
-738.046875
-673.28125
-594.78125
-511.1875
-431.78515625
-364.86328125
-315.86328125
-285.57421875
-269.43359375
-259.03125
-245.9921875
-226.2890625
-202.01953125
-179.16796875
-163.0
-154.5390625
-150.70703125
-147.4921875
-143.38671875
-140.63671875
-143.90625
-157.84765625
-185.36328125
-227.0390625
-280.81640625
-341.47265625
-400.91796875
-450.6640625
-485.71875
-507.16796875
-520.96875
-533.6484375
-547.6328125
-559.16015625
-560.06640625
-542.65234375
-504.80078125
-452.01953125
-395.03515625
-344.79296875
-308.1953125
-286.5546875
-276.30078125
-271.06640625
-264.69140625
-254.21875
-241.21484375
-229.96484375
-223.8671875
-223.30078125
-226.78125
-234.1015625
-247.74609375
-270.83203125
-303.43359375
-340.96875
-376.13671875
-402.56640625
-416.8984375
-418.13671875
-405.73828125
-378.85546875
-337.58984375
-285.10546875
-228.8046875
-179.05859375
-145.828125
-134.98828125
-146.6171875
-176.2890625
-218.05078125
-266.55859375
-316.9609375
-363.64453125
-400.09765625
-421.27734375
-427.07421875
-424.2265625
-424.4296875
-439.109375
-473.21875
-521.50390625
-569.53515625
-599.42578125
-597.3515625
-558.8828125
-489.76171875
-402.3984375
-310.5703125
-224.89453125
-150.60546875
-87.92578125
-34.2578125
13.41015625
57.125
97.72265625
135.18359375
168.86328125
197.625
219.90234375
233.68359375
236.84375
228.2578125
209.4140625
185.6328125
165.87890625
161.47265625
183.9140625
242.046875
339.21875
471.78515625
630.27734375
802.39453125
975.84765625
1139.60546875
1284.125
1401.2890625
1484.53125
1529.2265625
1533.85546875
1501.921875
1443.1171875
1372.02734375
1304.41015625
1253.1953125
1226.33984375
1227.02734375
1255.10546875
1308.37109375
1383.1640625
1474.41015625
1576.0078125
1681.8984375
1787.45703125
1890.03515625
1988.26953125
2081.03515625
2167.2578125
2246.5703125
2319.80859375
2388.28125
2452.1640625
2509.25
2555.48828125
2587.703125
2606.75
2618.515625
2631.58203125
2653.40625
2688.1484375
2737.40625
2802.01171875
2882.78125
2979.890625
3092.0078125
3216.2421875
3348.515625
3484.05859375
3617.90625
3745.5390625
3863.62109375
3970.42578125
4065.6171875
4149.2890625
4220.96875
4279.7265625
4325.671875
4361.58984375
4392.59765625
4423.7890625
4457.48046875
4492.34765625
4524.64453125
4550.03515625
4564.76171875
4566.28125
4553.9453125
4529.515625
4496.4375
4457.7578125
4414.34765625
4365.2265625
4309.625
4248.5234375
4184.21875
4118.9375
4054.578125
3993.71875
3940.39453125
3899.38671875
3874.5546875
3867.30859375
3875.90625
3895.74609375
3920.59375
3944.40625
3962.79296875
3973.40234375
3975.1328125
3966.6171875
3944.79296875
3904.66796875
3841.14453125
3752.1015625
3640.1796875
3511.7890625
3374.55859375
3235.76171875
3102.60546875
2982.55859375
2881.84765625
2802.81640625
2742.41015625
2693.6171875
2649.31640625
2606.0234375
2564.89453125
2529.1015625
2499.79296875
2473.95703125
2446.0625
2411.91015625
2371.5
2328.92578125
2289.98828125
2259.4296875
2239.2109375
2228.1328125
2222.33984375
2216.34375
2204.4921875
2182.8515625
2150.87109375
2111.32421875
2067.81640625
2021.296875
1968.59765625
1904.6171875
1826.3125
1735.078125
1636.140625
1536.4296875
1443.06640625
1362.34375
1298.4453125
1252.28515625
1221.8125
1203.609375
1194.03515625
1188.95703125
1183.21875
1171.2578125
1148.55859375
1112.55859375
1062.9140625
1001.92578125
934.98046875
869.73046875
813.65625
771.80859375
746.5546875
739.0546875
750.52734375
782.19140625
834.234375
904.76171875
988.7734375
1077.65625
1160.1171875
1225.22265625
1266.3125
1283.203125
1281.35546875
1269.07421875
1254.9921875
1246.56640625
1248.59765625
1261.25390625
1279.0703125
1292.671875
1292.84375
1274.30859375
1237.046875
1185.22265625
1125.21875
1063.62890625
1005.1328125
950.4921875
895.93359375
834.80078125
760.5546875
669.11328125
559.55078125
434.10546875
298.45703125
161.38671875
32.50390625
-81.08984375
-176.2578125
-252.33984375
-309.375
-348.91796875
-376.51953125
-401.87890625
-434.76171875
-479.8125
-534.80078125
-593.73828125
-652.07421875
-709.734375
-769.84765625
-834.23828125
-899.109375
-954.19140625
-985.77734375
-981.61328125
-935.2265625
-848.57421875
-732.13671875
-602.09765625
-475.390625
-365.40625
-280.4765625
-224.30859375
-196.10546875
-190.1640625
-196.9453125
-206.6484375
-213.38671875
-217.01953125
-221.703125
-232.47265625
-252.125
-279.921875
-312.5
-345.8125
-376.28515625
-400.6171875
-415.37109375
-417.65625
-406.734375
-385.12890625
-358.34765625
-333.2734375
-315.64453125
-307.71484375
-307.3203125
-309.234375
-307.9453125
-300.24609375
-286.46484375
-270.3671875
-257.74609375
-253.90625
-260.9375
-277.1171875
-299.43359375
-327.40625
-364.828125
-417.58203125
-489.04296875
-576.3984375
-670.57421875
-759.9921875
-835.703125
-894.140625
-935.32421875
-958.48828125
-959.80078125
-934.69140625
-882.59375
-809.44921875
-726.3828125
-646.671875
-583.42578125
-548.09375
-548.52734375
-586.94140625
-659.171875
-755.625
-863.35546875
-968.8046875
-1060.890625
-1133.171875
-1183.64453125
-1212.62109375
-1220.875
-1209.5859375
-1181.12890625
-1139.11328125
-1087.40625
-1029.09375
-965.93359375
-898.59375
-827.74609375
-755.8203125
-688.0546875
-631.61328125
-593.328125
-577.92578125
-587.80859375
-623.69921875
-684.86328125
-768.8515625
-871.23828125
-985.83203125
-1105.1328125
-1220.6015625
-1322.91015625
-1402.62109375
-1451.88671875
-1466.640625
-1447.9140625
-1401.01953125
-1333.31640625
-1252.33203125
-1165.13671875
-1078.30078125
-997.34765625
-925.7109375
-864.125
-811.1328125
-764.68359375
-724.12109375
-691.2734375
-669.7109375
-662.390625
-669.6875
-689.3515625
-718.2734375
-754.046875
-795.08203125
-839.69921875
-885.5
-929.5
-968.46484375
-999.38671875
-1020.65625
-1033.6640625
-1043.234375
-1055.703125
-1075.59375
-1103.93359375
-1139.1328125
-1178.55078125
-1218.2265625
-1251.41015625
-1268.9921875
-1263.33203125
-1232.99609375
-1184.63671875
-1130.5703125
-1083.83984375
-1053.6328125
-1042.72265625
-1047.59765625
-1060.6953125
-1073.76953125
-1081.11328125
-1081.703125
-1079.24609375
-1080.0234375
-1089.38671875
-1109.38671875
-1138.87890625
-1175.44921875
-1216.625
-1259.328125
-1298.62890625
-1327.73046875
-1339.70703125
-1330.0234375
-1298.47265625
-1249.28515625
-1188.78125
-1121.69140625
-1048.578125
-966.75
-874.4921875
-775.6484375
-681.109375
-606.19921875
-565.6953125
-569.03125
-617.4375
-703.2890625
-811.59765625
-923.31640625
-1020.10546875
-1089.171875
-1126.3828125
-1136.5390625
-1130.94921875
-1123.46875
-1126.13671875
-1145.57421875
-1181.18359375
-1225.80859375
-1268.84765625
-1300.3359375
-1314.44140625
-1311.0390625
-1294.96875
-1273.35546875
-1252.03125
-1232.82421875
-1212.96875
-1186.78125
-1148.23046875
-1092.62890625
-1016.8984375
-919.328125
-800.01171875
-662.44921875
-514.8125
-368.9921875
-236.67578125
-124.6171875
-32.35546875
46.03515625
118.03125
189.609375
264.47265625
344.17578125
428.0703125
513.4609375
596.7421875
674.89453125
745.68359375
806.26171875
851.80078125
875.8203125
872.3984375
838.953125
778.08203125
697.30859375
606.421875
513.95703125
425.125
342.7421875
269.76171875
210.6171875
170.03125
150.48046875
150.34765625
163.7265625
181.83203125
195.671875
198.953125
189.609375
169.0078125
140.06640625
106.62109375
74.1875
49.796875
39.5078125
45.27734375
64.35546875
91.51953125
121.70703125
150.984375
176.5859375
197.26171875
213.71484375
227.8125
240.6796875
251.21875
256.3203125
252.29296875
236.43359375
207.70703125
166.34375
112.8046875
47.24609375
-29.70703125
-115.05078125
-201.90234375
-279.78125
-337.10546875
-364.91015625
-360.171875
-327.015625
-275.15234375
-216.4375
-161.29296875
-116.2421875
-83.1171875
-60.0703125
-43.9453125
-32.67578125
-25.95703125
-24.18359375
-27.21484375
-34.671875
-47.01953125
-65.76171875
-91.95703125
-124.13671875
-157.28515625
-183.7109375
-195.3046875
-186.1796875
-154.3671875
-102.078125
-34.546875
42.015625
122.7890625
205.921875
292.37890625
384.0703125
481.81640625
584.9609375
692.375
803.140625
915.65234375
1026.3984375
1130.09375
1221.7109375
1298.4921875
1360.140625
1407.0390625
1438.2578125
1451.375
1444.32421875
1417.8984375
1377.046875
1330.171875
1286.96484375
1255.92578125
1242.41015625
1247.44140625
1267.45703125
1295.24609375
1322.421875
1342.76953125
1354.55859375
1360.3125
1364.515625
1371.84765625
1387.50390625
1418.2890625
1471.7890625
1553.0859375
1661.04296875
1786.65234375
1914.0625
2023.7578125
2097.5078125
2123.93359375
2102.5390625
2043.96484375
1966.23828125
1888.9296875
1827.6640625
1790.23046875
1775.01953125
1772.3515625
1768.96875
1754.36328125
1725.90234375
1689.8125
1657.57421875
1640.0859375
1643.28125
1667.0859375
1707.59375
1760.6640625
1824.82421875
1901.78125
1994.42578125
2103.953125
2228.48046875
2363.84375
2504.73828125
2644.67578125
2775.5546875
2888.62109375
2976.984375
3037.87890625
3072.9296875
3086.66796875
3084.8828125
3073.85546875
3060.4453125
3052.125
3055.98828125
3076.78125
3114.9765625
3166.25
3222.6953125
3274.75390625
3313.07421875
3330.40234375
3323.484375
3294.3203125
3249.671875
3198.9140625
3151.08203125
3112.453125
3085.33203125
3068.44140625
3058.65234375
3053.22265625
3051.3828125
3054.24609375
3063.2890625
3078.36328125
3096.875
3114.86328125
3129.31640625
3139.83203125
3148.328125
3157.39453125
3168.8515625
3183.69140625
3203.125
3229.75
3267.86328125
3322.40234375
3397.07421875
3493.0078125
3608.83203125
3741.5234375
3886.7578125
4038.7578125
4190.796875
4336.98046875
4473.8984375
4600.72265625
4717.9453125
4826.17578125
4925.8359375
5017.2265625
5100.6875
5177.1328125
5248.94921875
5320.515625
5397.7109375
5486.64453125
5592.3125
5717.796875
5863.95703125
6029.80859375
6213.18359375
6410.98046875
6618.4921875
6828.7109375
7032.78125
7222.09375
7390.9921875
7539.01171875
7671.76953125
7799.97265625
7936.27734375
8091.1328125
8270.30078125
8475.46875
8706.7421875
8963.81640625
9244.80078125
9544.54296875
9855.09765625
10168.2421875
10478.03125
10781.58984375
11078.34375
11368.91015625
11654.3984375
11936.109375
12215.30859375
12492.8984375
12769.4609375
13045.9921875
13325.55078125
13614.35546875
13920.80859375
14252.00390625
14609.7890625
14989.125
15379.5625
15768.65625
16145.33203125
16502.28515625
16837.31640625
17153.2890625
17456.51953125
17754.34765625
18053.5546875
18360.6015625
18682.9765625
19029.53515625
19408.62890625
19824.93359375
20277.34765625
20759.7109375
21263.984375
21784.1484375
22318.9453125
22872.4140625
23451.75
24063.046875
24706.84375
25376.3671875
26060.17578125
26747.93359375
27435.59765625
28126.8671875
28830.3125
29554.10546875
30301.40625
31068.515625
31846.546875
32625.3828125
33397.71875
34160.99609375
34916.7421875
35668.33203125
36418.91015625
37170.296875
37922.609375
38673.7890625
39418.953125
40150.6328125
40860.82421875
41544.12109375
42199.5078125
42828.9453125
43433.69140625
44011.2890625
44555.8984375
45061.39453125
45524.39453125
45944.703125
46323.37890625
46660.52734375
46955.109375
47206.90625
47418.85546875
47597.3671875
47749.859375
47880.640625
47987.765625
48062.90625
48094.22265625
48070.671875
47985.58984375
47838.4375
47634.546875
47383.09765625
47093.89453125
46774.0625
46425.77734375
46045.6953125
45626.1328125
45158.02734375
44635.1875
44058.15234375
43435.1640625
42779.40234375
42104.1484375
41419.1015625
40729.3359375
40036.4609375
39340.54296875
38641.7265625
37940.9453125
37239.41796875
36537.875
35836.48046875
35135.46875
34435.3828125
33736.78515625
33040.7265625
32350.51953125
31673.0234375
31016.89453125
30388.4453125
29788.4296875
29212.3203125
28652.95703125
28103.08203125
27556.65234375
27009.8515625
26462.23828125
25917.16015625
25380.53515625
24858.7578125
24357.03515625
23878.8046875
23425.68359375
22997.48046875
22592.06640625
22205.515625
21832.421875
21466.453125
21101.2578125
20731.7109375
20355.30859375
19972.97265625
19588.6328125
19207.26171875
18832.16015625
18462.95703125
18095.859375
17725.84765625
17349.390625
16965.89453125
16577.80078125
16189.6328125
15806.359375
15431.25390625
15064.375
14703.09765625
14344.51953125
13987.71484375
13634.1875
13287.01953125
12950.453125
12630.2421875
12333.61328125
12067.70703125
11837.16796875
11642.1953125
11478.10546875
11336.62109375
11208.20703125
11084.48046875
10959.58203125
10829.98828125
10693.609375
10549.2109375
10396.84765625
10238.61328125
10078.5234375
9920.953125
9768.29296875
9619.37890625
9469.70703125
9313.42578125
9146.22265625
8967.96875
8783.83203125
8602.7421875
8433.27734375
8279.0
8136.1796875
7995.16796875
7844.4453125
7675.046875
7483.76953125
7274.1875
7055.26953125
6838.1484375
6632.58984375
6444.62890625
6275.84375
6123.8046875
5983.26953125
5848.2265625
5714.5390625
5582.01171875
5454.62109375
5338.6953125
5239.8359375
5160.36328125
5098.46484375
5049.33984375
5007.44140625
4968.1796875
4928.1875
4884.53515625
4834.0859375
4773.8671875
4701.9609375
4618.06640625
4523.1796875
4418.83984375
4306.64453125
4188.41796875
4066.83984375
3946.0703125
3831.625
3729.12109375
3642.1328125
3570.671875
3511.5078125
3460.11328125
3412.6640625
3366.67578125
3320.56640625
3273.29296875
3224.6796875
3176.29296875
3131.5625
3094.48046875
3067.3125
3049.02734375
3035.94140625
3024.05859375
3010.76171875
2994.76171875
2975.60546875
2954.5234375
2935.81640625
2926.3359375
2932.33984375
2955.9609375
2994.328125
3041.12109375
3088.4453125
3127.5703125
3149.26171875
3145.3359375
3111.3515625
3048.640625
2963.80859375
2865.7421875
2762.234375
2658.4609375
2557.8359375
2463.28515625
2377.078125
2299.0703125
2225.203125
2148.0703125
2059.77734375
1955.41796875
1835.46875
1705.875
1575.83984375
1453.9609375
1344.45703125
1246.01171875
1154.35546875
1066.7734375
984.6015625
911.7421875
851.109375
802.859375
765.27734375
736.13671875
712.5390625
690.19921875
664.26171875
631.38671875
591.2265625
546.1640625
500.16796875
457.90625
423.8515625
400.8828125
389.02734375
385.55078125
386.67578125
389.640625
393.46484375
398.09375
402.94921875
406.5859375
408.05078125
408.73828125
412.62890625
424.1328125
444.890625
472.125
499.75
521.42578125
533.296875
534.66796875
526.5546875
509.47265625
482.21875
442.40234375
388.390625
321.30859375
246.23046875
171.95703125
109.08203125
66.83984375
49.97265625
57.28515625
82.6953125
117.87109375
154.93359375
188.140625
214.37890625
232.73046875
243.53515625
247.68359375
246.62890625
243.015625
241.28515625
247.19140625
265.70703125
297.79296875
337.80859375
374.01171875
392.921875
385.27734375
349.5390625
290.81640625
216.8828125
134.66015625
49.25
-34.9765625
-112.87890625
-178.1015625
-224.6640625
-250.015625
-257.47265625
-255.69921875
-254.99609375
-262.73046875
-280.890625
-306.921875
-336.98828125
-369.33984375
-405.5234375
-448.52734375
-499.5234375
-555.96875
-612.3203125
-662.32421875
-701.0078125
-725.8984375
-738.12890625
-743.00390625
-748.9765625
-764.578125
-794.5859375
-837.5703125
-886.515625
-932.4609375
-969.1640625
-995.9453125
-1017.11328125
-1038.70703125
-1065.00390625
-1096.56640625
-1130.3359375
-1161.484375
-1186.09765625
-1203.11328125
-1214.03515625
-1220.9296875
-1224.65234375
-1224.70703125
-1220.1015625
-1209.62890625
-1191.08203125
-1160.54296875
-1112.95703125
-1044.15625
-952.78515625
-840.671875
-711.9765625
-573.140625
-434.5859375
-312.0625
-224.56640625
-188.63671875
-212.5078125
-293.578125
-419.62890625
-572.37109375
-732.32421875
-884.1640625
-1020.34375
-1140.41796875
-1246.3203125
-1337.4921875
-1409.8828125
-1459.421875
-1486.70703125
-1498.72265625
-1505.90234375
-1516.6953125
-1533.8515625
-1555.2265625
-1578.1015625
-1603.015625
-1634.19140625
-1676.9921875
-1734.8671875
-1807.88671875
-1892.84765625
-1984.2109375
-2075.44921875
-2160.6640625
-2236.3671875
-2302.76953125
-2363.89453125
-2426.359375
-2497.3203125
-2582.30078125
-2683.5078125
-2799.2109375
-2924.23046875
-3050.9921875
-3170.4453125
-3272.71484375
-3348.24609375
-3390.08984375
-3396.58984375
-3372.56640625
-3327.5703125
-3272.203125
-3214.859375
-3161.02734375
-3114.625
-3079.1640625
-3057.1328125
-3048.625
-3051.01171875
-3059.8984375
-3069.83203125
-3073.96484375
-3064.14453125
-3033.3203125
-2979.26953125
-2906.6328125
-2825.38671875
-2746.8125
-2679.81640625
-2629.43359375
-2597.40234375
-2583.37109375
-2585.4375
-2599.69140625
-2619.484375
-2635.62109375
-2637.98828125
-2618.05859375
-2571.5
-2499.7109375
-2409.19921875
-2308.91015625
-2207.08203125
-2109.74609375
-2021.375
-1946.40234375
-1890.1171875
-1858.22265625
-1855.37109375
-1883.32421875
-1940.03515625
-2020.44921875
-2118.10546875
-2225.6328125
-2333.609375
-2430.0078125
-2502.46875
-2542.85546875
-2550.87109375
-2533.98046875
-2503.75
-2470.75390625
-2440.8515625
-2414.484375
-2388.87109375
-2361.20703125
-2330.6640625
-2298.03125
-2263.73828125
-2226.28515625
-2182.765625
-2131.8203125
-2076.8359375
-2026.31640625
-1989.9453125
-1972.7265625
-1971.40625
-1975.859375
-1974.35546875
-1959.14453125
-1929.1171875
-1888.7265625
-1844.82421875
-1803.7265625
-1769.97265625
-1746.2578125
-1733.6484375
-1731.53515625
-1737.98828125
-1751.08984375
-1771.15234375
-1802.59765625
-1853.62890625
-1932.8359375
-2043.87890625
-2181.5859375
-2332.33984375
-2478.53515625
-2604.33203125
-2699.56640625
-2760.41015625
-2787.453125
-2783.078125
-2750.078125
-2691.73828125
-2612.22265625
-2515.75
-2405.23828125
-2282.1875
-2148.40625
-2007.94140625
-1867.1953125
-1733.08984375
-1611.09375
-1504.890625
-1417.796875
-1354.1640625
-1319.01953125
-1316.10546875
-1346.4453125
-1408.99609375
-1502.40625
-1625.3515625
-1774.81640625
-1944.15625
-2123.28515625
-2300.890625
-2467.14453125
-2615.75390625
-2744.65234375
-2855.25390625
-2950.3359375
-3031.6796875
-3099.18359375
-3152.19921875
-3192.14453125
-3224.3125
-3257.390625
-3300.609375
-3360.25
-3437.19921875
-3526.19921875
-3616.6171875
-3694.49609375
-3746.05859375
-3761.67578125
-3738.64453125
-3681.51171875
-3600.41796875
-3508.56640625
-3419.4921875
-3344.421875
-3290.484375
-3260.2265625
-3252.10546875
-3261.39453125
-3281.56640625
-3306.3046875
-3331.359375
-3355.45703125
-3380.01171875
-3408.3671875
-3444.5234375
-3491.24609375
-3548.21484375
-3611.56640625
-3675.14453125
-3732.5859375
-3779.07421875
-3812.734375
-3836.0
-3856.23046875
-3884.265625
-3930.4140625
-3999.46484375
-4087.7265625
-4184.08203125
-4274.11328125
-4344.35546875
-4384.90234375
-4390.71875
-4362.3359375
-4305.12109375
-4226.79296875
-4135.203125
-4038.62109375
-3947.4921875
-3874.04296875
-3828.5625
-3815.390625
-3832.14453125
-3872.0546875
-3926.86328125
-3988.984375
-4053.2265625
-4118.20703125
-4186.64453125
-4263.98046875
-4355.828125
-4465.05859375
-4589.84765625
-4723.6015625
-4856.7421875
-4979.06640625
-5081.54296875
-5157.30078125
-5202.40234375
-5215.96875
-5199.39453125
-5155.453125
-5088.19140625
-5003.171875
-4906.4453125
-4802.41015625
-4692.55859375
-4576.8203125
-4456.81640625
-4338.68359375
-4233.4375
-4153.75390625
-4108.109375
-4095.51953125
-4104.88671875
-4120.07421875
-4127.4921875
-4121.578125
-4105.75
-4089.35546875
-4082.296875
-4089.61328125
-4108.84375
-4132.15625
-4151.875
-4165.32421875
-4175.45703125
-4187.640625
-4205.62109375
-4229.65625
-4257.0625
-4283.82421875
-4305.7421875
-4318.98828125
-4320.671875
-4309.64453125
-4286.91796875
-4255.21875
-4217.96875
-4178.9140625
-4142.6328125
-4114.8046875
-4100.87109375
-4103.52734375
-4120.98828125
-4147.6484375
-4176.48046875
-4201.296875
-4217.7890625
-4223.9140625
-4220.61328125
-4212.3046875
-4205.80859375
-4207.5
-4220.18359375
-4241.6015625
-4265.08984375
-4281.51171875
-4281.6484375
-4258.54296875
-4209.49609375
-4137.03125
-4048.32421875
-3953.14453125
-3860.63671875
-3775.8828125
-3697.515625
-3618.45703125
-3530.3125
-3429.484375
-3320.921875
-3216.51953125
-3129.33984375
-3067.87890625
-3034.0859375
-3025.453125
-3038.5546875
-3071.45703125
-3124.23828125
-3198.0078125
-3293.421875
-3409.26171875
-3541.76953125
-3684.90625
-3831.609375
-3975.54296875
-4112.44921875
-4239.96875
-4355.9453125
-4456.7109375
-4537.53515625
-4595.19921875
-4630.23046875
-4646.46484375
-4648.33203125
-4638.4375
-4617.79296875
-4588.4375
-4555.96484375
-4529.30078125
-4517.21875
-4523.9296875
-4546.7734375
-4577.4296875
-4605.0703125
-4619.34765625
-4612.5390625
-4581.04296875
-4525.953125
-4452.10546875
-4366.17578125
-4275.13671875
-4185.453125
-4102.4453125
-4029.6640625
-3969.265625
-3923.19140625
-3893.61328125
-3881.45703125
-3884.3046875
-3896.140625
-3909.4453125
-3918.2578125
-3920.796875
-3920.8671875
-3927.26171875
-3950.3203125
-3996.92578125
-4067.3828125
-4156.3359375
-4256.60546875
-4362.28125
-4469.1171875
-4573.34375
-4671.0703125
-4759.484375
-4838.5859375
-4911.671875
-4983.66015625
-5058.203125
-5135.7421875
-5213.98828125
-5290.546875
-5365.44921875
-5441.140625
-5519.046875
-5595.09765625
-5658.01953125
-5693.12109375
-5689.59765625
-5645.890625
-5569.1171875
-5470.203125
-5359.58203125
-5246.0859375
-5137.2421875
-5038.33203125
-4950.8984375
-4873.23828125
-4803.12890625
-4740.46875
-4687.69921875
-4648.3359375
-4625.11328125
-4618.65625
-4626.9921875
-4646.14453125
-4671.05859375
-4695.6640625
-4712.19921875
-4711.66796875
-4686.83984375
-4635.87890625
-4563.3671875
-4477.828125
-4388.08203125
-4301.21875
-4222.1640625
-4153.8359375
-4097.171875
-4051.72265625
-4016.6171875
-3991.16796875
-3974.5625
-3964.9609375
-3959.14453125
-3953.5234375
-3946.28515625
-3939.0
-3935.90625
-3940.99609375
-3955.65625
-3979.1484375
-4011.44140625
-4055.06640625
-4113.67578125
-4188.375
-4275.05078125
-4365.078125
-4449.0078125
-4520.69921875
-4579.2734375
-4627.66015625
-4668.93359375
-4702.875
-4725.0703125
-4729.02734375
-4709.8203125
-4666.828125
-4603.9375
-4527.68359375
-4445.12890625
-4363.03125
-4288.01171875
-4226.42578125
-4183.3984375
-4161.9140625
-4162.5703125
-4183.984375
-4223.29296875
-4276.66796875
-4339.57421875
-4406.6015625
-4470.99609375
-4524.91015625
-4561.2890625
-4576.40625
-4571.03125
-4549.09375
-4515.12890625
-4472.4921875
-4423.3828125
-4369.8984375
-4314.7109375
-4260.64453125
-4209.1875
-4158.98828125
-4105.44140625
-4042.1640625
-3964.0546875
-3870.59375
-3767.40625
-3664.79296875
-3574.04296875
-3503.765625
-3458.625
-3440.46484375
-3449.578125
-3484.58984375
-3541.359375
-3612.7890625
-3690.265625
-3765.7265625
-3833.09765625
-3888.53125
-3929.7890625
-3955.6015625
-3965.80859375
-3962.5625
-3951.6640625
-3942.34765625
-3944.64453125
-3965.33984375
-4004.62109375
-4055.22265625
-4104.74609375
-4140.20703125
-4152.640625
-4139.3125
-4102.42578125
-4045.73828125
-3971.359375
-3878.546875
-3765.07421875
-3630.63671875
-3480.578125
-3327.22265625
-3187.49609375
-3078.421875
-3013.6875
-3002.6015625
-3049.59375
-3152.7578125
-3302.2890625
-3481.046875
-3667.84375
-3841.91796875
-3986.87109375
-4093.15234375
-4158.41015625
-4185.32421875
-4178.27734375
-4140.96875
-4076.4765625
-3988.73046875
-3883.8359375
-3770.265625
-3658.33984375
-3558.96484375
-3481.45703125
-3430.65625
-3404.69140625
-3394.9765625
-3389.203125
-3375.96484375
-3348.5625
-3305.91015625
-3250.58984375
-3186.15234375
-3115.77734375
-3042.796875
-2971.85546875
-2909.05859375
-2860.0078125
-2826.58203125
-2804.62109375
-2785.046875
-2758.63671875
-2721.96875
-2680.73828125
-2647.87890625
-2637.17578125
-2655.55078125
-2698.41015625
-2750.77734375
-2793.45703125
-2810.29296875
-2792.46875
-2738.77734375
-2653.1953125
-2541.625
-2409.41015625
-2260.9453125
-2101.44140625
-1938.95703125
-1783.9765625
-1646.375
-1532.47265625
-1444.9375
-1385.06640625
-1355.09375
-1358.24609375
-1396.375
-1466.375
-1558.046875
-1655.66015625
-1743.1875
-1809.65234375
-1850.9765625
-1867.9140625
-1863.1015625
-1839.58203125
-1800.4765625
-1748.7578125
-1687.62109375
-1622.01171875
-1559.79296875
-1510.546875
-1482.21875
-1478.2421875
-1497.38671875
-1535.6953125
-1588.40625
-1650.80859375
-1718.53515625
-1787.96484375
-1856.3046875
-1920.71484375
-1976.828125
-2018.25390625
-2038.43359375
-2033.85546875
-2006.14453125
-1961.109375
-1905.8515625
-1846.29296875
-1786.58984375
-1729.76171875
-1678.25390625
-1634.41796875
-1600.95703125
-1581.1328125
-1578.24609375
-1594.5234375
-1630.15625
-1682.9609375
-1748.71484375
-1822.2421875
-1898.9296875
-1975.7578125
-2050.89453125
-2122.2421875
-2186.609375
-2240.45703125
-2281.58203125
-2310.26953125
-2329.1171875
-2342.20703125
-2354.265625
-2369.984375
-2393.18359375
-2425.84375
-2467.6484375
-2516.625
-2570.44921875
-2627.3203125
-2685.75
-2743.9375
-2799.828125
-2851.62890625
-2897.4609375
-2933.9296875
-2955.14453125
-2954.09375
-2926.296875
-2873.28515625
-2803.6015625
-2730.7265625
-2668.87109375
-2628.66015625
-2614.23828125
-2622.8515625
-2646.5078125
-2674.82421875
-2698.10546875
-2710.12109375
-2709.75
-2700.796875
-2690.02734375
-2684.49609375
-2689.4140625
-2706.92578125
-2735.71875
-2771.39453125
-2807.546875
-2837.16015625
-2853.75390625
-2852.328125
-2830.171875
-2787.515625
-2727.70703125
-2656.8359375
-2582.828125
-2514.00390625
-2457.30078125
-2416.7890625
-2393.1953125
-2384.41015625
-2385.88671875
-2390.4921875
-2388.421875
-2368.5546875
-2321.265625
-2241.2890625
-2128.92578125
-1988.9921875
-1828.640625
-1655.75390625
-1478.8203125
-1307.6015625
-1153.1484375
-1026.15625
-934.046875
-878.34375
-854.04296875
-851.5546875
-860.40234375
-872.50390625
-883.71875
-893.484375
-903.4609375
-916.01171875
-932.7109375
-953.44140625
-976.671875
-1000.75
-1024.8828125
-1048.44921875
-1069.15234375
-1081.84765625
-1079.5859375
-1056.59375
-1011.13671875
-946.07421875
-866.4765625
-776.23828125
-676.6328125
-568.0703125
-453.1796875
-338.26953125
-232.1640625
-143.90234375
-80.73046875
-46.5625
-40.64453125
-57.15625
-86.84765625
-119.96875
-148.8203125
-168.91015625
-179.14453125
-181.72265625
-181.2265625
-182.36328125
-187.02734375
-192.4921875
-191.90625
-176.70703125
-139.4375
-75.73046875
14.76171875
128.24609375
257.0390625
390.44921875
516.78515625
626.48046875
715.66796875
788.5
856.81640625
936.7421875
1043.3046875
1185.5703125
1364.68359375
1575.4765625
1809.98046875
2059.94140625
2317.5
2575.27734375
2827.953125
3074.71875
3320.33203125
3573.38671875
3843.0
4136.05078125
4455.71875
4800.80078125
5165.9140625
5543.30859375
5925.828125
6309.04296875
6691.1640625
7071.44140625
7449.2734375
7824.6171875
8198.9375
8575.4765625
8958.80078125
9353.74609375
9763.953125
10190.1875
10629.15234375
11073.41796875
11512.73828125
11936.44921875
12336.2265625
12708.24609375
13053.9140625
13379.24609375
13693.59765625
14008.19921875
14334.3125
14681.3359375
15055.8046875
15461.765625
15901.3359375
16373.96484375
16874.453125
17391.796875
17910.65625
18415.16796875
18893.046875
19337.9609375
19748.95703125
20127.51171875
20473.95703125
20785.6484375
21057.91796875
21286.609375
21469.83203125
21607.8125
21701.9375
21754.43359375
21768.625
21748.68359375
21698.65234375
21621.96875
21521.85546875
21401.328125
21261.48046875
21099.46484375
20908.94921875
20683.76171875
20422.359375
20130.05859375
19818.2421875
19501.42578125
19193.17578125
18902.2734375
18630.9921875
18376.640625
18134.78515625
17900.91796875
17669.36328125
17431.5078125
17175.76953125
16889.74609375
16563.32421875
16191.609375
15777.42578125
15332.38671875
14875.1640625
14426.671875
14004.01171875
13616.1796875
13263.55859375
12940.796875
12640.43359375
12354.9765625
12077.4765625
11802.09375
11525.203125
11245.80859375
10964.66015625
10683.26171875
10404.10546875
10131.296875
9869.3125
9619.625
9377.83984375
9134.328125
8878.5
8604.25
8313.40625
8015.015625
7720.51953125
7437.51953125
7166.01953125
6899.5546875
6629.95703125
6352.2109375
6066.3203125
5775.78125
5484.84765625
5196.90234375
4914.69140625
4641.2109375
4379.53125
4131.63671875
3897.546875
3675.671875
3463.71875
3259.015625
3058.05859375
2856.33984375
2649.12890625
2433.15625
2208.46484375
1979.59765625
1755.44921875
1547.52734375
1367.29296875
1223.390625
1119.46484375
1052.77734375
1014.28515625
990.796875
968.6640625
937.33203125
891.328125
830.28125
757.671875
678.8203125
598.7421875
520.7734375
446.546875
377.27734375
315.1328125
263.6015625
226.3125
204.87890625
196.921875
195.85546875
192.85546875
180.0234375
152.81640625
110.84765625
57.30859375
-2.30859375
-61.89453125
-116.671875
-164.515625
-205.79296875
-242.21484375
-275.94140625
-309.51171875
-346.0078125
-388.5859375
-439.34765625
-497.74609375
-558.6171875
-610.8203125
-638.55078125
-626.35546875
-565.48046875
-457.36328125
-312.109375
-143.8671875
33.54296875
208.62109375
372.02734375
515.17578125
628.83984375
703.26953125
730.38671875
706.69140625
634.7109375
522.3984375
381.72265625
227.734375
77.7890625
-50.30078125
-141.58203125
-187.609375
-188.91796875
-154.6015625
-98.703125
-35.078125
26.5234375
81.203125
126.75
161.0
180.55859375
181.2734375
159.63671875
114.12890625
46.12890625
-39.92578125
-137.23046875
-238.26171875
-336.90234375
-430.125
-518.5234375
-605.78125
-697.46875
-799.37890625
-915.3828125
-1045.47265625
-1184.9921875
-1325.53125
-1456.875
-1568.9375
-1653.37109375
-1705.0625
-1723.71484375
-1715.01953125
-1690.41796875
-1664.7578125
-1652.4453125
-1663.9140625
-1704.3203125
-1774.4609375
-1872.13671875
-1992.57421875
-2128.2734375
-2269.51953125
-2405.7421875
-2526.88671875
-2624.3984375
-2692.44921875
-2729.41015625
-2738.93359375
-2729.8046875
-2714.44140625
-2706.3046875
-2716.5546875
-2750.953125
-2808.453125
-2882.2265625
-2962.15234375
-3037.11328125
-3096.4921875
-3131.51171875
-3136.94140625
-3112.51953125
-3062.98046875
-2996.37109375
-2921.515625
-2845.765625
-2773.64453125
-2706.58984375
-2643.73828125
-2583.72265625
-2526.59765625
-2474.62890625
-2431.296875
-2399.34765625
-2379.484375
-2370.57421875
-2370.63671875
-2377.62109375
-2389.90625
-2406.89453125
-2429.66015625
-2460.578125
-2501.421875
-2550.65234375
-2602.23046875
-2647.61328125
-2680.00390625
-2697.72265625
-2704.109375
-2704.31640625
-2701.72265625
-2696.3203125
-2685.19921875
-2664.3359375
-2630.765625
-2584.6015625
-2529.79296875
-2472.9609375
-2421.171875
-2380.33984375
-2354.84765625
-2347.2890625
-2357.609375
-2382.5078125
-2416.43359375
-2453.890625
-2491.68359375
-2529.8828125
-2571.62890625
-2621.9921875
-2685.62890625
-2763.55078125
-2850.71484375
-2936.19921875
-3006.26953125
-3048.47265625
-3054.890625
-3023.9375
-2960.484375
-2874.359375
-2777.3125
-2679.984375
-2590.53125
-2514.9765625
-2457.54296875
-2419.75
-2399.22265625
-2390.15234375
-2385.74609375
-2381.00390625
-2373.8125
-2363.9140625
-2350.71875
-2331.25390625
-2299.60546875
-2248.390625
-2171.8046875
-2068.83203125
-1944.98828125
-1811.7890625
-1684.3984375
-1578.37890625
-1506.66015625
-1476.9609375
-1490.0
-1538.76953125
-1609.7734375
-1686.4375
-1753.6015625
-1801.109375
-1824.94140625
-1826.47265625
-1811.12890625
-1787.33984375
-1765.62890625
-1756.93359375
-1770.07421875
-1809.20703125
-1872.57421875
-1953.1875
-2040.875
-2124.17578125
-2191.4375
-2231.6484375
-2235.8125
-2198.9296875
-2121.76171875
-2011.64453125
-1882.0390625
-1750.37109375
-1634.1328125
-1546.02734375
-1490.50390625
-1463.4296875
-1455.0703125
-1454.68359375
-1454.92578125
-1454.6328125
-1458.91796875
-1475.99609375
-1511.9296875
-1566.0546875
-1630.02734375
-1690.75
-1734.85546875
-1752.1796875
-1737.37890625
-1690.1875
-1614.7421875
-1517.86328125
-1406.74609375
-1287.3203125
-1164.4453125
-1043.0859375
-928.8984375
-827.2890625
-741.73828125
-673.19140625
-620.90625
-584.08984375
-562.8359375
-557.87109375
-569.5078125
-596.59375
-635.88671875
-681.83984375
-726.93359375
-762.828125
-782.07421875
-779.9140625
-755.328125
-710.984375
-652.27734375
-585.8984375
-518.375
-455.03125
-399.31640625
-352.1953125
-311.7265625
-273.4609375
-232.47265625
-186.2265625
-136.09765625
-85.9140625
-38.47265625
7.02734375
54.9140625
111.19921875
182.21875
274.19921875
392.3125
538.0859375
706.6328125
886.35546875
1062.0703125
1220.01171875
1351.9609375
1456.80078125
1538.98046875
1604.87890625
1659.10546875
1703.28515625
1738.3125
1768.0625
1800.7734375
1846.24609375
1910.9140625
1994.9609375
2093.88671875
2202.76953125
2319.5546875
2445.11328125
2580.94921875
2726.69140625
2878.65625
3029.74609375
3171.23828125
3296.62890625
3405.91015625
3506.8359375
3611.23828125
3728.9609375
3864.34765625
4017.59765625
4188.66796875
4379.41796875
4592.2890625
4827.37109375
5080.8203125
5346.0078125
5616.62890625
5889.66015625
6165.91015625
6447.8359375
6736.29296875
7028.8359375
7320.5859375
7606.328125
7881.94921875
8144.515625
8392.1328125
8624.6953125
8845.6640625
9063.546875
9291.515625
9544.43359375
9833.93359375
10163.62890625
10527.0
10909.265625
11292.546875
11661.6484375
12007.9921875
12330.62109375
12634.82421875
12929.22265625
13222.41796875
13520.2734375
13824.8984375
14135.59765625
14450.48046875
14767.9765625
15088.16015625
15413.94140625
15750.828125
16103.875
16472.98828125
16850.47265625
17223.3125
17578.45703125
17906.66796875
18202.6875
18463.234375
18685.64453125
18867.7890625
19008.1640625
19105.41015625
19157.79296875
19163.48046875
19121.74609375
19034.50390625
18907.25
18748.46875
18567.0
18368.7421875
18155.453125
17926.953125
17684.9453125
17434.78515625
17183.875
16938.90234375
16704.87890625
16485.98046875
16285.85546875
16105.68359375
15941.43359375
15782.75
15615.01171875
15424.171875
15202.2109375
14950.69140625
14679.89453125
14403.41796875
14130.8828125
13863.1640625
13592.828125
13309.29296875
13005.6015625
12683.125
12351.7109375
12025.390625
11716.0234375
11428.28515625
11158.30859375
10896.15625
10630.51171875
10353.25
10061.671875
9757.640625
9444.61328125
9125.18359375
8800.546875
8471.53125
8139.58984375
7807.0625
7477.29296875
7155.35546875
6848.828125
6567.421875
6320.61328125
6114.07421875
5946.875
5811.28515625
5695.2890625
5586.0859375
5473.00390625
5349.44921875
5214.046875
5070.5703125
4925.8203125
4786.37109375
4656.37890625
4537.8359375
4432.01171875
4339.84375
4260.7734375
4191.421875
4125.74609375
4056.77734375
3978.8515625
3889.5
3790.20703125
3685.8203125
3582.7109375
3486.2578125
3398.609375
3317.94921875
3240.25
3162.8984375
3087.47265625
3018.8203125
2960.6796875
2911.31640625
2862.640625
2803.35546875
2723.76171875
2619.828125
2494.92578125
2358.7421875
2223.8671875
2101.8984375
2001.203125
1926.33984375
1877.7421875
1850.8828125
1836.5078125
1823.42578125
1802.56640625
1769.453125
1723.5078125
1665.5
1595.453125
1512.33984375
1415.0625
1303.69140625
1180.30859375
1049.32421875
917.25
791.45703125
677.66796875
577.171875
485.875
396.3125
301.1171875
195.45703125
77.62109375
-50.91015625
-185.23828125
-317.33203125
-437.734375
-537.65234375
-610.265625
-651.4765625
-661.21875
-644.9140625
-613.5234375
-581.453125
-563.171875
-569.65625
-605.60546875
-668.52734375
-750.75390625
-843.6328125
-940.80859375
-1038.62890625
-1134.5234375
-1226.33984375
-1313.43359375
-1397.984375
-1484.6953125
-1579.10546875
-1685.5703125
-1805.45703125
-1935.765625
-2068.89453125
-2194.42578125
-2302.49609375
-2387.0234375
-2447.24609375
-2487.2734375
-2513.59765625
-2530.96484375
-2537.83984375
-2524.703125
-2477.68359375
-2386.51953125
-2251.62890625
-2085.4765625
-1908.21484375
-1741.62890625
-1604.7890625
-1511.37890625
-1467.38671875
-1469.57421875
-1507.03515625
-1565.98046875
-1635.19140625
-1708.87890625
-1786.29296875
-1869.32421875
-1959.46875
-2054.97265625
-2149.26953125
-2232.30078125
-2294.5
-2331.09765625
-2343.65625
-2338.18359375
-2321.7109375
-2299.58984375
-2274.2734375
-2245.30078125
-2210.1328125
-2165.49609375
-2108.23828125
-2035.01171875
-1941.59765625
-1824.15625
-1683.19140625
-1527.58984375
-1374.58984375
-1244.43359375
-1152.88671875
-1106.546875
-1102.90625
-1133.64453125
-1188.046875
-1255.44921875
-1326.875
-1396.21875
-1460.46484375
-1518.5859375
-1569.81640625
-1612.58984375
-1644.71484375
-1664.22265625
-1669.8125
-1660.5703125
-1635.203125
-1591.6875
-1528.12109375
-1444.859375
-1346.82421875
-1244.0859375
-1149.69921875
-1075.703125
-1029.48046875
-1012.05859375
-1018.53125
-1039.78125
-1064.7109375
-1082.4609375
-1084.40234375
-1065.9296875
-1027.83984375
-976.546875
-922.2890625
-875.57421875
-843.5546875
-828.203125
-827.07421875
-835.79296875
-850.67578125
-870.3046875
-895.51953125
-928.25
-970.2109375
-1022.0078125
-1082.640625
-1149.2265625
-1217.0703125
-1280.390625
-1333.296875
-1370.2890625
-1386.22265625
-1376.703125
-1339.84375
-1278.91015625
-1203.859375
-1129.58203125
-1070.859375
-1036.421875
-1025.39453125
-1028.0390625
-1029.87109375
-1017.10546875
-980.80859375
-918.4453125
-832.63671875
-728.96484375
-614.625
-498.3046875
-389.5078125
-296.328125
-222.71875
-167.94921875
-128.49609375
-100.71875
-82.29296875
-72.37109375
-70.9296875
-77.6875
-90.78125
-105.921875
-116.421875
-113.71875
-88.10546875
-30.125
67.07421875
205.5546875
382.00390625
588.8046875
815.62890625
1050.9609375
1284.15234375
1508.11328125
1721.32421875
1927.44921875
2132.34375
2339.9921875
2549.88671875
2757.40625
2956.9140625
3145.41796875
3324.21484375
3497.40625
3668.85546875
3840.12890625
4010.828125
4180.5
4350.10546875
4521.79296875
4697.7109375
4879.21875
5067.08984375
5261.68359375
5462.515625
5668.171875
5877.6875
6092.6328125
6317.33984375
6556.3671875
6811.45703125
7081.0703125
7362.74609375
7655.6328125
7960.765625
8279.59375
8612.72265625
8960.359375
9323.44140625
9704.2421875
10105.88671875
10531.4609375
10983.25
11462.09765625
11966.87109375
12494.734375
13042.859375
13610.81640625
14201.6328125
14820.69921875
15473.671875
16165.30078125
16899.8203125
17681.765625
18515.65234375
19404.23828125
20346.51953125
21337.44140625
22370.3515625
23440.6796875
24547.73046875
25692.625
26874.34765625
28087.7265625
29325.17578125
30580.13671875
31849.265625
33132.5
34432.08203125
35751.66796875
37095.56640625
38467.9765625
39872.4765625
41311.71875
42787.171875
44298.73828125
45844.42578125
47419.73046875
49016.76171875
50623.63671875
52225.18359375
53804.83203125
55346.421875
56835.01171875
58257.26171875
59602.01171875
60859.9921875
62021.765625
63074.83203125
64002.90625
64788.484375
65416.70703125
65877.69140625
66166.6171875
66283.0078125
66229.7109375
66011.1171875
65630.9296875
65091.3515625
64395.0234375
63548.19921875
62562.2421875
61452.16796875
60234.11328125
58924.0546875
57538.48046875
56095.40234375
54613.78515625
53111.03515625
51599.93359375
50086.9140625
48572.69921875
47055.09765625
45532.70703125
44007.99609375
42488.375
40984.87109375
39509.59375
38073.890625
36687.859375
35360.13671875
34096.359375
32896.80078125
31755.328125
30661.4296875
29604.765625
28579.3984375
27585.125
26625.12890625
25701.75
24813.7265625
23956.9609375
23127.58984375
22324.29296875
21547.9453125
20799.6328125
20079.26953125
19385.515625
18715.9921875
18067.234375
17435.3046875
16817.82421875
16216.46484375
15637.88671875
15091.6875
14586.046875
14123.16796875
13696.94921875
13294.28515625
12899.859375
12502.0625
12096.82421875
11687.49609375
11281.6484375
10887.5625
10512.44140625
10162.16796875
9841.15625
9551.46875
9292.04296875
9058.94140625
8846.69921875
8649.828125
8463.6171875
8283.9921875
8106.8359375
7927.51953125
7741.2109375
7544.1015625
7335.07421875
7116.65234375
6894.19921875
6673.34765625
6456.984375
6243.81640625
6029.47265625
5809.24609375
5580.76953125
5345.31640625
5107.56640625
4874.14453125
4651.33203125
4442.90625
4249.2734375
4068.3203125
3897.26953125
3734.33203125
3579.6328125
3435.296875
3304.85546875
3192.24609375
3100.92578125
3033.3359375
2990.3359375
2970.16796875
2967.484375
2973.57421875
2978.21875
2972.88671875
2953.78125
2923.109375
2887.47265625
2854.140625
2827.796875
2809.9609375
2800.48046875
2798.79296875
2803.65625
2812.30859375
2820.30078125
2821.703125
2809.05078125
2773.84375
2708.77734375
2610.8359375
2482.74609375
2331.3828125
2164.8125
1990.640625
1816.3125
1649.79296875
1499.09765625
1370.640625
1267.5078125
1188.90234375
1131.05078125
1089.4140625
1061.14453125
1046.3359375
1047.08984375
1065.0390625
1099.15625
1145.234375
1196.90234375
1247.1171875
1289.390625
1318.81640625
1332.83984375
1331.61328125
1317.51953125
1294.296875
1266.27734375
1238.078125
1214.6171875
1200.6640625
1199.26171875
1209.51171875
1225.53125
1238.51953125
1241.453125
1233.13671875
1218.60546875
1206.0078125
1202.78515625
1213.6796875
1240.515625
1282.43359375
1336.07421875
1396.08984375
1456.39453125
1511.70703125
1558.8828125
1597.4765625
1629.37890625
1657.38671875
1683.27734375
1706.45703125
1724.26171875
1733.671875
1733.31640625
1724.55078125
1711.54296875
1700.83203125
1700.47265625
1717.95703125
1756.75390625
1813.4296875
1877.984375
1937.6875
1981.4609375
2001.64453125
1992.90234375
1950.73828125
1871.6484375
1754.5859375
1601.98046875
1419.63671875
1215.921875
1000.83984375
785.046875
578.59375
389.24609375
220.76171875
72.02734375
-62.15234375
-188.6171875
-313.10546875
-438.890625
-566.984375
-696.9765625
-827.515625
-956.12890625
-1078.99609375
-1191.14453125
-1287.33203125
-1363.53125
-1418.32421875
-1453.078125
-1470.78515625
-1474.84375
-1469.0703125
-1458.3359375
-1448.30859375
-1443.546875
-1445.6171875
-1453.19140625
-1463.89453125
-1475.98046875
-1488.19921875
-1498.44140625
-1503.16015625
-1498.59375
-1483.04296875
-1458.33203125
-1429.48828125
-1402.99609375
-1384.56640625
-1377.1796875
-1379.7578125
-1387.40625
-1394.01953125
-1396.30859375
-1396.640625
-1402.01953125
-1419.64453125
-1452.33203125
-1497.0390625
-1547.23046875
-1596.6484375
-1641.49609375
-1679.9296875
-1710.60546875
-1732.39453125
-1745.70703125
-1753.203125
-1758.2890625
-1762.81640625
-1766.5859375
-1769.828125
-1776.01171875
-1791.94921875
-1824.98046875
-1879.4609375
-1955.3046875
-2048.890625
-2155.14453125
-2269.3125
-2387.63671875
-2507.55078125
-2627.82421875
-2748.6171875
-2870.58203125
-2992.7890625
-3110.4375
-3214.03125
-3290.921875
-3328.8984375
-3320.49609375
-3265.9609375
-3173.4296875
-3056.38671875
-2930.43359375
-2811.0234375
-2711.7890625
-2641.94921875
-2603.25390625
-2589.0546875
-2587.4765625
-2587.2421875
-2582.20703125
-2572.08984375
-2560.07421875
-2549.58203125
-2542.14453125
-2536.87890625
-2531.20703125
-2522.25
-2508.08203125
-2488.1953125
-2462.62890625
-2430.24609375
-2387.6328125
-2330.04296875
-2254.16015625
-2160.86328125
-2055.97265625
-1948.82421875
-1849.76953125
-1767.83203125
-1708.83203125
-1674.00390625
-1659.68359375
-1658.46484375
-1661.62109375
-1661.80859375
-1655.10546875
-1641.69140625
-1624.95703125
-1609.26953125
-1597.41796875
-1588.76171875
-1578.69921875
-1559.515625
-1522.15234375
-1458.33984375
-1362.84375
-1235.33984375
-1081.76171875
-914.6328125
-751.92578125
-614.0078125
-518.953125
-477.19921875
-487.41796875
-535.84765625
-600.265625
-657.6640625
-692.1953125
-699.890625
-688.19140625
-671.46875
-665.140625
-680.59375
-721.890625
-784.31640625
-855.15234375
-916.95703125
-953.08203125
-953.390625
-917.5
-853.78125
-775.07421875
-693.9296875
-620.0234375
-559.8671875
-517.26953125
-493.0078125
-483.91015625
-482.8125
-480.23828125
-467.03515625
-436.32421875
-383.91015625
-307.94921875
-209.45703125
-93.8125
28.25390625
142.3828125
235.03515625
298.41015625
332.73828125
344.60546875
342.9765625
335.30859375
325.82421875
316.15234375
307.6171875
303.5625
309.96875
333.5
378.2734375
443.86328125
526.27734375
621.09375
726.08203125
841.89453125
971.06640625
1116.58203125
1280.40625
1461.8125
1656.05859375
1854.7265625
2048.47265625
2231.14453125
2403.046875
2571.07421875
2745.33984375
2933.62890625
3136.8046875
3347.89453125
3555.6875
3750.546875
3928.9609375
4094.4765625
4255.1875
4419.8125
4594.34375
4780.5703125
4976.671875
5179.09765625
5384.5859375
5591.5078125
5800.8046875
6016.80078125
6247.03125
6500.125
6782.15234375
7093.9296875
7431.203125
7787.32421875
8156.15625
8534.05859375
8920.99609375
9320.8984375
9740.578125
10187.05078125
10664.53125
11172.74609375
11706.8671875
12258.3046875
12816.40234375
13371.5390625
13919.06640625
14461.97265625
15010.0234375
15575.546875
16168.15234375
16791.046875
17440.609375
18108.8515625
18787.2109375
19469.51171875
20153.1328125
20838.25390625
21526.03125
22216.42578125
22906.40234375
23589.40625
24256.44921875
24898.00390625
25505.58203125
26072.29296875
26592.4765625
27061.03125
27473.23046875
27825.87109375
28119.6171875
28360.7890625
28560.1875
28728.82421875
28872.95703125
28991.765625
29078.984375
29126.88671875
29130.12109375
29087.13671875
28998.90234375
28866.3125
28688.40234375
28462.7734375
28187.70703125
27864.46484375
27498.42578125
27098.62890625
26675.8203125
26239.81640625
25797.65625
25353.7421875
24911.84765625
24477.3984375
24058.28515625
23663.71875
23301.83984375
22977.328125
22690.32421875
22436.86328125
22210.234375
22001.73828125
21800.8125
21596.1328125
21378.92578125
21147.32421875
20908.74609375
20678.0078125
20471.921875
20303.078125
20175.48046875
20083.66796875
20015.6953125
19958.57421875
19903.3046875
19846.92578125
19791.2890625
19740.75390625
19700.48828125
19675.44921875
19669.37109375
19684.02734375
19719.62109375
19775.94921875
19852.84375
19949.37109375
20062.953125
20189.66015625
20325.43359375
20467.0
20612.1640625
20760.03125
20911.265625
21067.76953125
21231.6484375
21404.7265625
21589.484375
21790.8203125
22016.4609375
22275.1328125
22573.83203125
22916.43359375
23304.28125
23737.13671875
24212.80078125
24725.66796875
25266.453125
25824.625
26392.42578125
26967.60546875
27553.42578125
28156.6640625
28785.33203125
29446.984375
30147.51171875
30890.4140625
31676.75390625
32505.80078125
33375.99609375
34285.8125
35234.1953125
36220.12890625
37241.3984375
38293.5859375
39370.72265625
40467.5859375
41582.171875
42716.55859375
43875.96875
45067.59765625
46299.92578125
47581.9296875
48920.671875
50317.7109375
51766.51171875
53253.1328125
54759.78125
56269.1796875
57767.8828125
59248.30078125
60709.3828125
62155.2734375
63591.5078125
65020.484375
66439.03125
67838.95703125
69208.74609375
70534.14453125
71797.78125
72979.60546875
74059.13671875
75018.11328125
75841.69921875
76517.7109375
77034.93359375
77382.07421875
77548.19921875
77524.4375
77306.33984375
76895.99609375
76303.3203125
75545.8046875
74645.96484375
73626.765625
72506.7265625
71297.73828125
70006.7578125
68640.04296875
67206.62109375
65719.34375
64193.640625
62645.15234375
61086.48046875
59523.90625
57955.8828125
56375.26953125
54775.046875
53154.31640625
51521.03515625
49890.125
48278.62109375
46701.2890625
45169.0859375
43690.765625
42275.26953125
40932.234375
39669.9765625
38492.640625
37398.78125
36382.2109375
35434.25390625
34546.21875
33711.296875
32925.0234375
32183.8359375
31482.09375
30809.7109375
30152.56640625
29496.0625
28829.9375
28151.29296875
27464.36328125
26777.73828125
26101.1640625
25443.2109375
24809.78515625
24203.50390625
23624.50390625
23072.8671875
22550.96875
22063.67578125
21616.2890625
21212.4765625
20853.79296875
20539.80859375
20266.82421875
20025.625
19801.30859375
19577.484375
19343.18359375
19097.59375
18848.8671875
18607.77734375
18380.77734375
18166.72265625
17958.1328125
17744.90625
17518.00390625
17272.17578125
17007.47265625
16729.296875
16446.703125
16169.62890625
15906.60546875
15663.96875
15446.1875
15256.40625
15096.32421875
14965.390625
14859.8671875
14772.6640625
14694.64453125
14616.890625
14532.84765625
14439.44140625
14337.0
14228.66015625
14119.640625
14015.859375
13921.421875
13835.37890625
13750.29296875
13654.84375
13540.09765625
13405.55859375
13260.52734375
13119.99609375
12997.921875
12902.01171875
12832.21875
12782.80859375
12746.41015625
12717.41015625
12692.71875
12669.8515625
12645.0625
12613.82421875
12573.37890625
12524.890625
12473.24609375
12424.83984375
12384.78515625
12355.10546875
12334.9453125
12322.87109375
12319.66015625
12329.375
12357.8671875
12410.27734375
12489.7578125
12597.6171875
12733.60546875
12895.53515625
13079.30078125
13280.09765625
13493.9375
13717.82421875
13948.296875
14180.30078125
14407.89453125
14626.55859375
14834.8984375
15034.66796875
15229.37109375
15423.0546875
15619.73046875
15822.8984375
16034.828125
16255.953125
16485.0859375
16720.45703125
16961.09375
17207.6796875
17462.046875
17725.390625
17996.52734375
18272.19921875
18549.7109375
18829.91796875
19117.828125
19420.80859375
19746.4375
20101.5703125
20492.24609375
20922.984375
21395.4453125
21907.09375
22450.44140625
23013.578125
23582.62890625
24146.25390625
24699.9765625
25247.83203125
25800.33203125
26370.36328125
26968.96484375
27602.26171875
28270.26953125
28968.35546875
29690.640625
30432.87890625
31192.96875
31969.55859375
32761.50390625
33569.23046875
34396.625
35251.03515625
36140.83203125
37072.12109375
38046.62109375
39061.4140625
40109.78125
41181.859375
42264.78125
43343.1328125
44400.74609375
45424.0390625
46405.640625
47346.390625
48254.14453125
49139.40625
50009.8046875
50866.4375
51704.0859375
52514.7734375
53292.08203125
54033.5390625
54739.98828125
55412.828125
56051.0703125
56649.80078125
57200.15625
57690.00390625
58105.0234375
58430.546875
58654.84765625
58772.90625
58788.5234375
58713.0078125
58560.671875
58343.28125
58066.53515625
57730.046875
57329.6953125
56859.9609375
56315.046875
55690.23046875
54984.703125
54204.69140625
53363.6875
52478.82421875
51565.859375
50635.984375
49695.36328125
48745.9765625
47786.7265625
46814.75
45827.453125
44824.890625
43811.1171875
42793.0703125
41777.23046875
40766.51953125
39760.3203125
38757.62890625
37759.9375
36770.77734375
35792.89453125
34826.37109375
33869.53515625
32921.296875
31982.8984375
31058.23828125
30152.94921875
29272.22265625
28418.37109375
27589.609375
26781.296875
25988.51953125
25208.10546875
24438.84375
23679.99609375
22929.5078125
22183.3203125
21436.55078125
20685.8828125
19931.1953125
19175.86328125
18426.46484375
17692.50390625
16985.1328125
16313.9453125
15683.63671875
15093.44140625
14539.88671875
14020.1015625
13532.953125
13078.19140625
12655.17578125
12261.88671875
11894.0703125
11545.35546875
11209.203125
10882.0234375
10564.765625
10261.47265625
9976.35546875
9711.8828125
9468.7890625
9246.6484375
9043.6640625
8856.01171875
8677.84375
8502.34375
8322.99609375
8134.484375
7933.1015625
7716.98046875
7485.92578125
7240.52734375
6981.40625
6709.53125
6427.5703125
6140.49609375
5854.08203125
5572.33203125
5296.4140625
5026.18359375
4762.4453125
4507.40625
4263.05859375
4029.39453125
3804.23046875
3584.45703125
3367.55859375
3152.5078125
2939.984375
2732.35546875
2533.7890625
2350.47265625
2190.17578125
2060.53515625
1966.6953125
1909.890625
1887.578125
1893.84375
1919.01171875
1949.2109375
1967.8515625
1959.4453125
1913.91015625
1829.08984375
1710.38671875
1568.08984375
1413.3203125
1254.18359375
1093.6171875
929.66796875
757.7890625
574.21875
379.0546875
177.828125
-19.55859375
-201.91015625
-360.20703125
-490.19140625
-593.45703125
-677.05859375
-750.86328125
-823.5078125
-899.19921875
-977.7734375
-1057.515625
-1137.9921875
-1220.90625
-1309.15625
-1405.2421875
-1509.9375
-1621.72265625
-1737.0859375
-1851.27734375
-1958.96484375
-2055.13671875
-2136.79296875
-2204.703125
-2263.29296875
-2318.125
-2373.03125
-2429.046875
-2485.4375
-2541.18359375
-2596.140625
-2651.65625
-2710.37109375
-2774.875
-2845.859375
-2921.1953125
-2996.6171875
-3067.5
-3130.8828125
-3187.328125
-3241.23828125
-3298.7265625
-3363.61328125
-3434.4375
-3504.7421875
-3566.03125
-3611.30859375
-3637.40625
-3646.125
-3643.86328125
-3639.78125
-3643.2890625
-3662.2265625
-3702.12109375
-3765.65234375
-3851.640625
-3954.5078125
-4065.390625
-4175.03125
-4276.93359375
-4369.25
-4454.43359375
-4537.05078125
-4620.59765625
-4705.05078125
-4786.37890625
-4858.02734375
-4913.5234375
-4949.0390625
-4965.39453125
-4968.6484375
-4968.62109375
-4975.5703125
-4996.734375
-5034.42578125
-5086.46484375
-5148.10546875
-5214.140625
-5280.26953125
-5343.48828125
-5401.984375
-5455.17578125
-5503.69140625
-5548.5
-5589.2890625
-5623.53515625
-5647.83984375
-5660.9453125
-5665.7890625
-5668.74609375
-5676.89453125
-5695.8828125
-5729.41796875
-5779.7421875
-5847.625
-5931.88671875
-6029.0859375
-6134.05859375
-6240.8984375
-6343.87109375
-6437.86328125
-6518.43359375
-6581.859375
-6625.453125
-6648.5078125
-6653.77734375
-6648.5
-6643.421875
-6649.34375
-6673.04296875
-6715.4296875
-6773.28515625
-6842.85546875
-6922.4921875
-7013.0390625
-7116.6015625
-7234.7265625
-7366.734375
-7508.828125
-7654.66015625
-7797.15625
-7930.078125
-8048.22265625
-8146.6015625
-8220.0625
-8264.28125
-8277.46484375
-8261.40625
-8221.13671875
-8163.66015625
-8096.640625
-8027.37109375
-7961.59765625
-7902.0625
-7848.03515625
-7797.07421875
-7748.5234375
-7705.953125
-7675.9296875
-7663.71484375
-7669.4765625
-7688.15625
-7712.5859375
-7736.7421875
-7756.76953125
-7770.35546875
-7776.49609375
-7776.48828125
-7774.77734375
-7778.0234375
-7792.43359375
-7820.765625
-7860.57421875
-7904.59375
-7943.1875
-7967.4921875
-7971.4296875
-7951.5703125
-7906.0859375
-7834.4921875
-7738.4453125
-7622.0
-7490.640625
-7350.3125
-7207.9609375
-7072.73046875
-6955.78125
-6867.78125
-6815.5625
-6800.203125
-6817.37109375
-6859.45703125
-6918.0078125
-6985.21875
-7054.14453125
-7118.24609375
-7171.51171875
-7209.57421875
-7231.11328125
-7238.30078125
-7235.87109375
-7229.31640625
-7223.26171875
-7220.41796875
-7221.203125
-7223.62890625
-7223.7109375
-7216.53515625
-7198.04296875
-7166.79296875
-7124.80078125
-7077.01953125
-7029.70703125
-6988.43359375
-6956.8515625
-6936.85546875
-6929.7578125
-6937.00390625
-6959.52734375
-6996.52734375
-7045.1875
-7101.66796875
-7162.21484375
-7223.15234375
-7280.15234375
-7328.015625
-7361.70703125
-7377.9453125
-7376.2421875
-7358.4765625
-7327.50390625
-7286.3203125
-7238.68359375
-7190.21875
-7147.9453125
-7117.80078125
-7102.1953125
-7099.80078125
-7107.2109375
-7120.1875
-7133.32421875
-7139.68359375
-7132.0234375
-7105.51171875
-7059.75
-6998.5859375
-6927.88671875
-6852.98046875
-6777.50390625
-6704.1484375
-6636.5546875
-6580.60546875
-6543.76953125
-6532.37890625
-6548.19140625
-6586.28125
-6635.875
-6684.0234375
-6720.39453125
-6740.70703125
-6747.4765625
-6748.5234375
-6754.3203125
-6774.90234375
-6816.69921875
-6880.02734375
-6958.55859375
-7041.4140625
-7117.5625
-7180.515625
-7230.921875
-7275.0625
-7320.10546875
-7369.7265625
-7423.42578125
-7478.98828125
-7534.58984375
-7588.33203125
-7636.796875
-7675.28125
-7699.734375
-7707.8984375
-7698.67578125
-7671.0546875
-7624.16015625
-7558.31640625
-7476.00390625
-7382.37890625
-7285.1171875
-7193.09765625
-7113.88671875
-7051.69921875
-7007.68359375
-6982.23828125
-6977.0390625
-6994.81640625
-7037.34765625
-7103.3984375
-7188.33984375
-7285.85546875
-7390.87890625
-7501.8515625
-7620.9453125
-7752.01953125
-7897.73046875
-8057.0859375
-8224.35546875
-8389.7734375
-8542.12109375
-8672.43359375
-8776.94921875
-8857.8671875
-8921.59375
-8975.796875
-9026.4140625
-9075.8203125
-9122.37109375
-9161.3203125
-9186.73046875
-9193.95703125
-9181.83203125
-9153.57421875
-9115.58984375
-9074.87109375
-9036.3046875
-9000.98046875
-8965.84765625
-8925.1328125
-8873.83203125
-8811.80078125
-8745.6484375
-8686.4453125
-8644.78125
-8626.21875
-8629.25
-8645.5390625
-8661.9453125
-8664.23046875
-8641.86328125
-8592.23828125
-8522.17578125
-8446.18359375
-8382.375
-8347.56640625
-8352.66796875
-8399.73046875
-8481.76171875
-8585.6015625
-8696.4296875
-8801.41796875
-8891.2109375
-8959.765625
-9004.359375
-9026.06640625
-9029.72265625
-9022.1953125
-9009.91015625
-8997.2890625
-8986.63671875
-8978.60546875
-8972.390625
-8966.1640625
-8958.34765625
-8949.3828125
-8942.6796875
-8943.51953125
-8956.1015625
-8980.6015625
-9012.234375
-9043.0859375
-9065.32421875
-9073.609375
-9065.76953125
-9042.20703125
-9004.98046875
-8957.24609375
-8903.265625
-8848.890625
-8801.75
-8770.02734375
-8759.94140625
-8773.5546875
-8808.359375
-8858.83203125
-8918.6171875
-8982.19140625
-9045.53125
-9106.15625
-9163.12109375
-9217.06640625
-9269.890625
-9323.61328125
-9379.02734375
-9435.4140625
-9491.66015625
-9547.35546875
-9602.34765625
-9654.921875
-9700.62109375
-9733.06640625
-9746.5625
-9738.77734375
-9711.83203125
-9671.24609375
-9623.3671875
-9572.80078125
-9521.03125
-9466.7890625
-9407.69140625
-9342.2734375
-9271.31640625
-9197.796875
-9126.046875
-9061.12890625
-9008.69921875
-8974.3984375
-8962.0078125
-8971.484375
-8998.4296875
-9035.37890625
-9073.75
-9105.4453125
-9123.9921875
-9125.38671875
-9108.234375
-9073.296875
-9023.19921875
-8962.87890625
-8899.87109375
-8843.10546875
-8799.99609375
-8773.671875
-8762.71875
-8763.94921875
-8775.921875
-8800.15625
-8838.9453125
-8892.1171875
-8955.9140625
-9024.59765625
-9092.71875
-9156.21484375
-9212.625
-9261.37109375
-9304.26171875
-9345.25390625
-9389.13671875
-9439.5
-9496.87109375
-9557.8203125
-9615.77734375
-9663.52734375
-9696.0078125
-9711.87109375
-9713.265625
-9704.6640625
-9691.5859375
-9679.578125
-9673.4140625
-9676.48046875
-9690.48046875
-9715.59375
-9750.8515625
-9794.00390625
-9840.37890625
-9881.62890625
-9906.15234375
-9902.4921875
-9863.93359375
-9791.59765625
-9694.109375
-9584.57421875
-9476.609375
-9381.02734375
-9304.2265625
-9248.73828125
-9215.1015625
-9203.0546875
-9210.84375
-9233.734375
-9264.1328125
-9294.1015625
-9318.7578125
-9337.921875
-9355.08203125
-9374.6953125
-9399.625
-9429.8125
-9462.43359375
-9493.2890625
-9518.87109375
-9538.36328125
-9554.265625
-9571.46484375
-9594.98828125
-9627.78125
-9669.25390625
-9715.23828125
-9759.44921875
-9796.015625
-9821.75
-9836.8125
-9843.53515625
-9844.75390625
-9842.98828125
-9840.6640625
-9840.4765625
-9845.17578125
-9857.05078125
-9877.953125
-9909.8125
-9954.73828125
-10013.97265625
-10086.50390625
-10168.5859375
-10254.67578125
-10338.38671875
-10412.6953125
-10470.02734375
-10503.53515625
-10508.90234375
-10484.5390625
-10429.796875
-10343.5
-10225.21484375
-10078.24609375
-9911.0390625
-9735.25390625
-9562.3984375
-9401.94140625
-9261.75
-9149.2734375
-9071.7265625
-9035.234375
-9043.96875
-9099.6796875
-9200.9453125
-9341.765625
-9510.4921875
-9690.94140625
-9866.05859375
-10022.31640625
-10152.34375
-10254.953125
-10333.76171875
-10395.60546875
-10448.875
-10501.1640625
-10556.49609375
-10613.44921875
-10665.48828125
-10703.578125
-10719.69921875
-10709.2734375
-10671.57421875
-10608.71484375
-10524.49609375
-10423.6484375
-10311.3359375
-10192.65625
-10072.3828125
-9954.9921875
-9844.51171875
-9743.99609375
-9654.8359375
-9576.2421875
-9505.0390625
-9436.01953125
-9363.55078125
-9284.35546875
-9199.80859375
-9115.83203125
-9040.11328125
-8978.83203125
-8935.15625
-8909.82421875
-8902.73046875
-8914.11328125
-8944.81640625
-8995.6328125
-9066.05078125
-9153.12109375
-9251.49609375
-9354.7890625
-9457.6953125
-9557.5234375
-9654.39453125
-9749.91015625
-9845.38671875
-9940.80078125
-10035.19921875
-10127.9765625
-10219.75
-10312.14453125
-10406.9453125
-10505.046875
-10605.140625
-10702.22265625
-10787.078125
-10848.32421875
-10876.90234375
-10870.61328125
-10835.578125
-10783.703125
-10727.79296875
-10677.2734375
-10636.546875
-10605.953125
-10584.0625
-10569.2578125
-10559.76953125
-10552.7734375
-10544.16796875
-10529.81640625
-10507.390625
-10477.52734375
-10443.7109375
-10411.23828125
-10385.671875
-10371.0390625
-10368.47265625
-10376.28515625
-10391.65625
-10412.2421875
-10436.30859375
-10461.765625
-10486.1171875
-10507.99609375
-10528.91796875
-10553.2265625
-10586.09375
-10631.13671875
-10688.921875
-10756.67578125
-10828.53125
-10895.97265625
-10948.40625
-10974.5
-10964.9453125
-10916.44140625
-10835.0
-10736.03125
-10640.4765625
-10568.84375
-10535.80078125
-10547.21875
-10600.1640625
-10685.19921875
-10789.77734375
-10900.859375
-11005.6875
-11091.5234375
-11146.16796875
-11160.0078125
-11128.2578125
-11051.92578125
-10936.9609375
-10792.6875
-10630.31640625
-10461.5
-10296.51171875
-10142.4453125
-10002.74609375
-9878.78125
-9772.32421875
-9686.6640625
-9625.41796875
-9590.19140625
-9579.28515625
-9588.46875
-9613.3515625
-9651.984375
-9706.15234375
-9779.55859375
-9873.3046875
-9981.59765625
-10091.71875
-10188.7265625
-10261.4296875
-10305.453125
-10322.265625
-10316.05859375
-10290.26171875
-10244.8359375
-10175.3515625
-10075.28515625
-9941.0078125
-9776.44140625
-9594.03515625
-9411.3359375
-9245.71484375
-9110.25
-9011.97265625
-8951.64453125
-8924.16796875
-8919.94921875
-8927.82421875
-8938.51171875
-8946.44140625
-8949.1171875
-8945.94140625
-8938.578125
-8932.203125
-8935.17578125
-8956.22265625
-9001.28125
-9072.6171875
-9169.68359375
-9289.56640625
-9426.25390625
-9570.37890625
-9711.26171875
-9840.33984375
-9953.3671875
-10049.62109375
-10129.30859375
-10191.80078125
-10236.4921875
-10265.3125
-10284.546875
-10304.1640625
-10334.828125
-10384.34375
-10455.3203125
-10544.921875
-10646.4921875
-10752.20703125
-10855.7421875
-10954.05859375
-11047.47265625
-11137.46875
-11223.328125
-11299.89453125
-11358.46875
-11390.1484375
-11388.8359375
-11352.03125
-11280.12109375
-11176.0859375
-11045.8828125
-10898.34375
-10743.640625
-10591.04296875
-10447.5625
-10318.5078125
-10209.28125
-10126.31640625
-10075.4609375
-10058.32421875
-10069.94921875
-10100.375
-10139.109375
-10178.65234375
-10214.63671875
-10244.04296875
-10264.23828125
-10273.98046875
-10274.7109375
-10270.33203125
-10265.16796875
-10261.5859375
-10259.08984375
-10255.79296875
-10251.0625
-10246.93359375
-10246.65625
-10251.484375
-10258.140625
-10259.23828125
-10246.66015625
-10216.12890625
-10170.09765625
-10116.73828125
-10065.609375
-10023.21484375
-9991.66796875
-9970.66015625
-9959.9765625
-9959.9921875
-9970.52734375
-9990.0234375
-10016.17578125
-10047.15625
-10081.94140625
-10119.36328125
-10156.94140625
-10191.0546875
-10218.484375
-10238.07421875
-10250.89453125
-10259.2578125
-10265.7421875
-10272.7265625
-10281.76953125
-10292.48828125
-10301.95703125
-10305.65625
-10299.36328125
-10280.51171875
-10248.2109375
-10202.44921875
-10143.19921875
-10069.82421875
-9981.28125
-9877.4296875
-9760.5625
-9635.74609375
-9509.2890625
-9386.69140625
-9271.52734375
-9165.7578125
-9070.59375
-8987.20703125
-8917.11328125
-8862.18359375
-8824.0546875
-8803.1171875
-8798.0
-8806.4921875
-8827.1484375
-8860.19140625
-8906.30859375
-8964.18359375
-9028.5546875
-9090.33203125
-9138.48046875
-9162.5234375
-9154.77734375
-9112.03515625
-9036.640625
-8936.56640625
-8824.44140625
-8715.73046875
-8626.5
-8570.84375
-8558.16015625
-8590.8984375
-8663.93359375
-8766.4375
-8885.38671875
-9009.0078125
-9128.18359375
-9236.1171875
-9327.828125
-9400.7578125
-9455.609375
-9495.6484375
-9524.0390625
-9540.94921875
-9542.67578125
-9523.03515625
-9475.98828125
-9398.21875
-9291.00390625
-9161.2421875
-9020.91796875
-8884.671875
-8765.8828125
-8672.921875
-8607.56640625
-8566.3984375
-8544.3125
-8537.7578125
-8546.2734375
-8572.0859375
-8618.62109375
-8688.515625
-8781.48828125
-8892.7734375
-9013.0625
-9130.515625
-9234.3125
-9318.2109375
-9382.24609375
-9431.61328125
-9473.79296875
-9515.8125
-9562.6875
-9616.19140625
-9673.28515625
-9725.59765625
-9761.73046875
-9771.9140625
-9751.859375
-9703.296875
-9632.0859375
-9546.296875
-9455.19140625
-9368.0625
-9292.11328125
-9230.609375
-9182.8203125
-9146.17578125
-9119.203125
-9103.26171875
-9101.78125
-9117.20703125
-9147.5390625
-9185.06640625
-9218.421875
-9236.93359375
-9234.69921875
-9212.53515625
-9177.51171875
-9140.46484375
-9112.16796875
-9099.11328125
-9100.90234375
-9110.9609375
-9120.4375
-9123.109375
-9118.7265625
-9113.44140625
-9117.24609375
-9139.671875
-9185.36328125
-9251.546875
-9328.6875
-9403.734375
-9464.4453125
-9502.921875
-9517.42578125
-9512.203125
-9495.7109375
-9478.07421875
-9468.49609375
-9473.1015625
-9493.3125
-9525.35546875
-9561.16015625
-9590.5
-9603.37109375
-9592.05078125
-9552.78125
-9487.34765625
-9403.68359375
-9314.36328125
-9232.65625
-9167.96875
-9123.39453125
-9097.16015625
-9086.38671875
-9089.671875
-9106.14453125
-9132.3671875
-9160.80078125
-9181.72265625
-9186.6640625
-9170.39453125
-9130.3359375
-9064.92578125
-8972.73046875
-8853.0859375
-8707.5
-8540.9140625
-8361.96875
-8182.0625
-8014.140625
-7871.55078125
-7766.765625
-7709.34375
-7703.60546875
-7747.47265625
-7833.09375
-7949.0234375
-8083.15234375
-8225.484375
-8369.43359375
-8510.58984375
-8643.84765625
-8761.41015625
-8853.64453125
-8912.32421875
-8934.26171875
-8923.671875
-8892.3984375
-8857.48046875
-8836.43359375
-8841.8046875
-8878.05859375
-8942.21875
-9027.30078125
-9125.515625
-9229.06640625
-9328.69921875
-9412.33203125
-9465.69140625
-9475.0078125
-9429.98046875
-9325.37109375
-9161.55859375
-8945.02734375
-8689.1171875
-8413.8046875
-8143.1484375
-7900.12890625
-7700.78125
-7550.59375
-7445.4453125
-7376.4453125
-7335.29296875
-7316.484375
-7315.6953125
-7326.73828125
-7340.078125
-7344.32421875
-7329.91015625
-7292.8125
-7236.06640625
-7167.8046875
-7096.8125
-7028.81640625
-6966.0390625
-6909.89453125
-6863.90625
-6834.36328125
-6828.390625
-6851.34765625
-6905.2421875
-6988.59765625
-7097.1328125
-7224.64453125
-7364.09375
-7508.7890625
-7653.44921875
-7794.40625
-7928.703125
-8052.5625
-8160.40625
-8245.44140625
-8301.71875
-8326.35546875
-8320.38671875
-8287.97265625
-8234.64453125
-8165.68359375
-8085.078125
-7995.44140625
-7899.05859375
-7799.58203125
-7702.65234375
-7614.24609375
-7537.671875
-7471.5546875
-7410.57421875
-7348.16796875
-7279.0546875
-7200.11328125
-7109.703125
-7006.66015625
-6890.23046875
-6761.3359375
-6624.32421875
-6487.765625
-6363.125
-6261.1953125
-6187.7734375
-6140.671875
-6110.01171875
-6082.19140625
-6046.03515625
-5998.18359375
-5945.09375
-5900.703125
-5880.8046875
-5896.53125
-5949.72265625
-6032.19140625
-6128.8125
-6222.5078125
-6298.95703125
-6349.58984375
-6372.44921875
-6371.046875
-6351.546875
-6319.5234375
-6277.671875
-6225.57421875
-6161.3046875
-6083.83203125
-5994.38671875
-5895.92578125
-5791.3984375
-5682.9140625
-5572.76953125
-5464.96484375
-5365.046875
-5277.87890625
-5205.30078125
-5145.84375
-5096.390625
-5054.21484375
-5018.0234375
-4987.8984375
-4964.22265625
-4946.140625
-4930.3984375
-4911.9140625
-4886.01953125
-4850.62890625
-4806.28125
-4753.86328125
-4692.1484375
-4617.26953125
-4524.2890625
-4409.4296875
-4271.80859375
-4114.484375
-3944.56640625
-3771.5703125
-3603.93359375
-3445.52734375
-3294.8515625
-3147.87890625
-3002.06640625
-2858.0546875
-2718.02734375
-2583.05078125
-2452.6328125
-2327.203125
-2210.484375
-2108.75390625
-2026.65234375
-1962.6171875
-1907.5546875
-1847.8125
-1770.609375
-1668.41796875
-1539.9765625
-1387.875
-1215.4453125
-1025.27734375
-819.76953125
-602.015625
-375.94921875
-146.0625
82.74609375
305.83203125
520.23828125
725.97265625
925.73046875
1123.5078125
1323.56640625
1530.06640625
1746.23046875
1973.15234375
2209.73046875
2454.5859375
2708.4296875
2974.98828125
3260.40234375
3572.1796875
3917.51171875
4300.38671875
4718.3203125
5161.24609375
5614.28515625
6063.1484375
6499.2890625
6922.15625
7337.6171875
7753.7265625
8176.48046875
8607.8984375
9046.69921875
9490.19140625
9936.01953125
10383.0
10830.84375
11278.46484375
11722.06640625
12155.44140625
12573.46484375
12976.28515625
13370.03515625
13762.4375
14156.58984375
14548.03515625
14927.921875
15289.6640625
15633.92578125
15968.22265625
16302.15625
16641.84375
16986.55078125
17327.921875
17651.60546875
17941.63671875
18186.83203125
18386.0
18547.87890625
18685.2421875
18807.19140625
18914.9765625
19003.58984375
19067.08203125
19103.49609375
19116.43359375
19113.078125
19100.87890625
19085.01953125
19067.2109375
19044.984375
19011.51953125
18956.92578125
18871.2421875
18747.24609375
18581.00390625
18370.56640625
18115.12109375
17816.06640625
17479.08984375
17114.96484375
16738.08203125
16363.265625
16002.265625
15661.27734375
15340.25
15034.1015625
14735.10546875
14435.625
14130.44140625
13818.296875
13502.296875
13188.97265625
12886.41796875
12601.9609375
12340.33203125
12103.07421875
11889.74609375
11700.37890625
11537.37109375
11405.3359375
11308.72265625
11248.765625
11221.9296875
11221.05078125
11238.453125
11268.734375
11309.546875
11360.45703125
11421.9921875
11496.03125
11586.4375
11698.09765625
11834.4453125
11995.5
12177.91015625
12376.23828125
12584.11328125
12794.921875
13002.79296875
13204.1171875
13398.6796875
13589.375
13780.66015625
13976.6484375
14180.08984375
14392.74609375
14616.5703125
14854.62109375
15110.96875
15389.50390625
15692.05078125
16016.515625
16356.125
16700.71875
17039.6171875
17364.0625
17667.66796875
17945.47265625
18193.625
18410.09375
18595.3984375
18752.390625
18885.8359375
19002.5703125
19111.41015625
19220.91015625
19335.2421875
19450.9453125
19557.6640625
19642.8359375
19696.8828125
19715.3359375
19697.37109375
19643.625
19555.9921875
19439.1171875
19300.8828125
19150.1640625
18993.1171875
18830.85546875
18659.734375
18473.44921875
18265.2578125
18029.82421875
17764.60546875
17470.515625
17151.01953125
16809.828125
16448.9453125
16068.6875
15669.58203125
15253.88671875
14825.3984375
14388.62890625
13948.765625
13512.03515625
13084.3046875
12667.9921875
12260.2578125
11855.0703125
11447.80859375
11038.359375
10630.49609375
10229.08984375
9837.61328125
9457.23828125
9086.8671875
8723.69140625
8364.25
8006.015625
7649.03125
7296.8828125
6956.1875
6634.38671875
6336.80859375
6064.72265625
5816.00390625
5587.52734375
5377.00390625
5182.59375
5001.02734375
4826.23046875
4649.76953125
4462.73828125
4257.80078125
4030.78125
3781.8046875
3515.78515625
3241.76171875
2970.86328125
2713.328125
2475.5625
2258.39453125
2057.5078125
1866.36328125
1680.08203125
1497.71484375
1321.72265625
1156.0078125
1004.83203125
872.8125
764.23046875
680.95703125
620.9765625
579.609375
553.02734375
541.1015625
547.7109375
578.41796875
637.05859375
722.91015625
829.7421875
947.69140625
1066.95703125
1181.0
1287.24609375
1385.5703125
1476.375
1559.65625
1635.03125
1701.59765625
1757.3203125
1798.48828125
1820.4453125
1820.1015625
1799.3203125
1766.86328125
1736.828125
1723.71875
1736.92578125
1778.171875
1842.94921875
1923.99609375
2013.9375
2106.27734375
2195.85546875
2279.8515625
2358.62109375
2435.25390625
2514.08984375
2599.265625
2693.734375
2798.453125
2911.73828125
3029.6015625
3147.23046875
3260.55078125
3366.94140625
3465.6328125
3558.7734375
3652.671875
3757.3203125
3883.21484375
4037.2109375
4220.203125
4427.7578125
4652.44921875
4885.99609375
5120.53515625
5349.56640625
5568.82421875
5776.9765625
5975.7109375
6169.30859375
6363.96484375
6566.87109375
6785.2265625
7025.015625
7289.71875
7579.140625
7889.14453125
8213.0859375
8544.5625
8879.66015625
9216.8046875
9554.44921875
9888.7109375
10213.0078125
10519.859375
10803.5859375
11062.62890625
11300.9921875
11528.17578125
11757.25
12001.24609375
12269.26953125
12564.1015625
12881.7421875
13212.19140625
13540.74609375
13850.2578125
14124.6015625
14352.2421875
14527.796875
14650.95703125
14724.48828125
14753.16796875
14743.74609375
14704.4609375
14643.703125
14568.609375
14484.41015625
14394.50390625
14300.9609375
14205.55078125
14111.0078125
14021.31640625
13940.40625
13869.88671875
13807.59765625
13748.00390625
13684.453125
13612.5
13532.9140625
13452.5546875
13382.1953125
13332.1875
13308.390625
13310.234375
13331.29296875
13361.56640625
13389.90234375
13405.46484375
13398.13671875
13359.07421875
13282.4375
13167.72265625
13020.70703125
12851.8515625
12672.66796875
12491.70703125
12311.90625
12130.44921875
11941.20703125
11738.56640625
11520.51171875
11289.4140625
11050.7421875
10810.90625
10575.7890625
10350.828125
10142.37109375
9958.52734375
9807.828125
9695.796875
9621.7578125
9578.11328125
9552.20703125
9529.55078125
9497.4375
9448.3984375
9382.3203125
9305.90234375
9229.60546875
9163.859375
9116.55078125
9092.3515625
9093.39453125
9120.3671875
9173.4140625
9252.83984375
9359.625
9495.578125
9662.01171875
9856.6640625
10070.93359375
10290.6171875
10500.97265625
10692.73046875
10864.578125
11021.03515625
11168.28515625
11311.171875
11452.34375
11592.671875
11732.078125
11870.375
12008.0390625
12146.4453125
12287.65234375
12434.09375
12588.703125
12755.53125
12940.2578125
13149.56640625
13388.52734375
13657.1015625
13948.328125
14250.78515625
14554.875
14859.0234375
15171.32421875
15505.15625
15871.62890625
16273.5625
16703.94921875
17148.515625
17590.19921875
18013.4609375
18407.36328125
18767.421875
19096.1484375
19402.27734375
19698.36328125
19996.82421875
20305.75390625
20626.73046875
20956.16015625
21289.58203125
21626.07421875
21970.21875
22330.8984375
22718.40625
23141.625
23606.13671875
24113.1796875
24659.08984375
25235.41015625
25830.21484375
26430.47265625
27024.78515625
27605.50390625
28169.77734375
28719.5390625
29260.41015625
29799.72265625
30344.48046875
30900.25
31471.11328125
32060.10546875
32669.26171875
33299.33203125
33949.5859375
34617.9921875
35301.91796875
35999.19140625
36708.6875
37429.59375
38159.35546875
38891.90234375
39618.0
40327.4296875
41011.05078125
41661.11328125
42270.0
42828.90625
43327.39453125
43754.2734375
44099.7890625
44358.64453125
44532.578125
44630.62890625
44666.43359375
44653.71875
44602.265625
44516.15234375
44394.7421875
44235.359375
44035.90625
43795.8203125
43515.29296875
43193.83984375
42829.93359375
42421.890625
41968.84375
41470.390625
40924.8671875
40328.078125
39674.59375
38961.87109375
38194.83984375
37387.41015625
36559.53515625
35731.1640625
34916.69921875
34122.6328125
33348.87109375
32591.80859375
31846.9453125
31109.84765625
30376.37109375
29643.29296875
28909.640625
28177.4296875
27451.01953125
26735.44140625
26035.0546875
25352.80078125
24689.59375
24043.7421875
23411.1640625
22786.61328125
22164.84375
21540.59375
20908.11328125
20261.78125
19597.82421875
18915.6484375
18217.4921875
17507.265625
16790.25
16073.7421875
15367.1484375
14680.6171875
14022.41015625
13396.4296875
12801.1953125
12231.2421875
11680.828125
11147.72265625
10633.9296875
10141.93359375
9669.4375
9207.3046875
8743.03515625
8267.0859375
7777.21484375
7278.4296875
6779.7265625
6290.65234375
5819.74609375
5374.91015625
4964.26953125
4595.76171875
4274.5078125
3999.34765625
3761.30078125
3545.94921875
3338.55078125
3128.80859375
2913.0546875
2693.49609375
2475.609375
2264.8125
2063.80859375
1872.078125
1687.53515625
1508.421875
1333.62109375
1161.81640625
991.32421875
821.3046875
652.95703125
489.34765625
333.7578125
187.734375
49.84375
-83.8359375
-217.453125
-352.69921875
-488.4375
-623.26171875
-758.3125
-897.30078125
-1043.8359375
-1199.1015625
-1362.0
-1530.9375
-1705.40234375
-1886.45703125
-2076.49609375
-2278.09765625
-2492.5390625
-2718.92578125
-2954.59765625
-3195.8984375
-3438.01171875
-3674.4140625
-3897.42578125
-4100.21875
-4278.46484375
-4430.03125
-4553.359375
-4646.75
-4709.8203125
-4746.078125
-4763.921875
-4774.4765625
-4786.8515625
-4803.89453125
-4821.46875
-4831.921875
-4829.3828125
-4813.54296875
-4790.171875
-4768.796875
-4759.60546875
-4771.33203125
-4810.52734375
-4881.1640625
-4983.28515625
-5110.9375
-5251.28515625
-5387.0703125
-5502.0859375
-5587.0234375
-5642.3125
-5676.7421875
-5703.0859375
-5733.0546875
-5773.4765625
-5824.6015625
-5880.90625
-5934.25
-5978.14453125
-6010.7734375
-6034.92578125
-6055.36328125
-6075.99609375
-6099.1640625
-6126.9453125
-6162.484375
-6209.515625
-6270.16015625
-6342.50390625
-6419.9296875
-6493.0546875
-6553.54296875
-6597.4765625
-6626.140625
-6643.8828125
-6654.71484375
-6659.98828125
-6658.0078125
-6645.4453125
-6619.9140625
-6582.953125
-6541.953125
-6509.26171875
-6498.32421875
-6518.83203125
-6573.66796875
-6658.59375
-6764.08203125
-6878.05859375
-6988.94140625
-7088.50390625
-7173.71875
-7246.9375
-7314.18359375
-7381.78125
-7452.51171875
-7523.51171875
-7587.79296875
-7638.79296875
-7674.609375
-7699.17578125
-7720.5078125
-7748.203125
-7790.96484375
-7853.8203125
-7935.3359375
-8026.9375
-8115.75
-8189.265625
-8238.90625
-8261.17578125
-8257.359375
-8233.125
-8197.75390625
-8162.15625
-8135.390625
-8121.203125
-8116.73046875
-8114.63671875
-8107.6796875
-8092.76953125
-8071.8125
-8048.9765625
-8026.515625
-8002.3984375
-7971.45703125
-7929.5859375
-7878.2109375
-7825.61328125
-7783.64453125
-7761.83984375
-7762.66015625
-7780.7421875
-7806.0859375
-7828.5625
-7841.13671875
-7840.44921875
-7825.48828125
-7796.2734375
-7754.140625
-7703.0703125
-7649.8359375
-7601.55078125
-7561.8984375
-7529.43359375
-7499.7421875
-7469.890625
-7441.265625
-7418.33203125
-7404.68359375
-7399.9765625
-7400.20703125
-7400.47265625
-7397.9296875
-7393.1796875
-7390.07421875
-7394.3046875
-7410.9453125
-7441.84375
-7484.12109375
-7530.76171875
-7572.6015625
-7600.5546875
-7607.69140625
-7591.07421875
-7553.10546875
-7501.18359375
-7445.0625
-7393.02734375
-7348.87109375
-7311.6171875
-7277.80859375
-7244.4765625
-7210.4609375
-7175.5
-7138.5625
-7097.53515625
-7050.7421875
-6998.91796875
-6945.8125
-6897.046875
-6858.16015625
-6832.88671875
-6822.2578125
-6824.3984375
-6835.16796875
-6849.62109375
-6863.421875
-6873.15234375
-6875.26953125
-6865.53515625
-6840.671875
-6801.38671875
-6753.78125
-6707.140625
-6669.875
-6646.62109375
-6637.88671875
-6640.671875
-6649.05859375
-6655.4921875
-6653.6171875
-6641.06640625
-6619.40234375
-6590.9296875
-6555.10546875
-6507.81640625
-6443.78515625
-6359.63671875
-6254.95703125
-6130.92578125
-5988.26953125
-5826.67578125
-5646.265625
-5449.984375
-5245.1015625
-5042.7265625
-4855.734375
-4695.828125
-4571.07421875
-4484.86328125
-4436.796875
-4425.11328125
-4448.78125
-4507.4453125
-4598.8984375
-4716.31640625
-4847.7578125
-4978.72265625
-5095.90234375
-5189.59375
-5254.05078125
-5287.15625
-5290.6875
-5270.80859375
-5237.25390625
-5200.50390625
-5168.30859375
-5143.69140625
-5125.76953125
-5112.66015625
-5104.2265625
-5102.65625
-5110.59765625
-5128.4140625
-5152.74609375
-5177.3359375
-5195.41015625
-5201.953125
-5194.87890625
-5174.9140625
-5144.6328125
-5107.41796875
-5066.65234375
-5025.234375
-4985.21875
-4947.40234375
-4911.37890625
-4876.1328125
-4840.859375
-4805.08203125
-4768.19140625
-4729.33203125
-4688.30078125
-4646.75390625
-4608.0078125
-4575.48046875
-4551.296875
-4536.4921875
-4532.3984375
-4541.515625
-4566.921875
-4610.69140625
-4672.37890625
-4748.21484375
-4831.4765625
-4914.03125
-4988.32421875
-5048.73046875
-5091.5546875
-5114.33203125
-5115.68359375
-5096.18359375
-5059.5859375
-5013.15234375
-4966.42578125
-4928.83203125
-4907.51953125
-4906.36328125
-4926.36328125
-4966.609375
-5024.875
-5097.42578125
-5178.515625
-5260.5
-5335.51171875
-5398.25
-5448.26171875
-5489.8671875
-5529.828125
-5574.27734375
-5626.33203125
-5684.96484375
-5745.26171875
-5800.359375
-5844.62890625
-5876.08203125
-5896.08984375
-5906.35546875
-5905.5
-5887.9375
-5846.02734375
-5774.26171875
-5673.10546875
-5550.50390625
-5420.27734375
-5298.70703125
-5200.91796875
-5138.19921875
-5116.234375
-5134.11328125
-5184.3828125
-5254.6796875
-5330.765625
-5399.8359375
-5452.85546875
-5484.87109375
-5493.59375
-5477.21484375
-5433.0390625
-5357.84375
-5249.9921875
-5111.98046875
-4951.20703125
-4777.8359375
-4600.47265625
-4422.8984375
-4244.28125
-4062.41015625
-3876.80078125
-3689.22265625
-3502.1328125
-3317.265625
-3135.71484375
-2958.51953125
-2786.171875
-2616.98046875
-2445.99609375
-2266.23828125
-2071.68359375
-1859.87890625
-1632.8515625
-1397.08984375
-1163.5078125
-946.7265625
-762.05078125
-620.51953125
-525.3125
-472.0546875
-452.31640625
-457.15234375
-478.69140625
-510.4609375
-547.93359375
-589.3203125
-635.38671875
-687.8671875
-747.4296875
-813.05078125
-882.91796875
-955.4765625
-1028.88671875
-1099.328125
-1159.88671875
-1201.20703125
-1213.7265625
-1190.31640625
-1128.42578125
-1030.8046875
-904.13671875
-756.171875
-593.3515625
-420.55859375
-242.453125
-64.1328125
109.76953125
276.8515625
437.8828125
596.7734375
759.78515625
934.36328125
1127.31640625
1342.3125
1577.50390625
1824.95703125
2073.09375
2311.48828125
2535.28515625
2746.359375
2950.765625
3154.68359375
3361.7109375
3572.97265625
3789.25
4013.33984375
4250.75
4508.51171875
4793.38671875
5110.81640625
5464.66015625
5856.890625
6287.04296875
6752.54296875
7250.32421875
7778.4921875
8336.42578125
8923.05078125
9534.74609375
10164.1640625
10800.68359375
11432.1484375
12047.46875
12639.2890625
13205.70703125
13750.33203125
14280.6484375
14805.203125
15330.4296875
15857.70703125
16381.61328125
16890.2734375
17368.27734375
17801.28125
18179.63671875
18499.203125
18759.6015625
18962.0546875
19108.0078125
19198.7734375
19235.953125
19222.828125
19165.80078125
19074.2578125
18958.18359375
18825.3671875
18680.15234375
18523.63671875
18354.046875
18167.02734375
17956.83203125
17718.34765625
17448.6953125
17147.6640625
16817.5390625
16462.734375
16088.35546875
15697.6171875
15289.78515625
14860.453125
14403.94140625
13916.09765625
13396.58984375
12850.83984375
12291.04296875
11734.65625
11199.63671875
10698.54296875
10235.0234375
9804.69140625
9399.328125
9011.73828125
8638.87109375
8282.22265625
7945.73046875
7632.2265625
7340.41796875
7064.171875
6794.46875
6522.5859375
6242.44140625
5951.36328125
5649.72265625
5340.34765625
5027.76953125
4717.34375
4414.5234375
4124.35546875
3850.98046875
3596.55859375
3359.99609375
3136.78125
2920.890625
2708.19140625
2499.18359375
2298.9453125
2114.41015625
1950.82421875
1809.60546875
1688.15234375
1580.85546875
1480.328125
1378.3046875
1266.5625
1138.40625
990.8984375
826.90625
655.30078125
488.5859375
339.1953125
216.4375
125.03515625
65.1328125
33.484375
25.79296875
39.1953125
73.296875
129.109375
207.09375
305.796875
421.19921875
546.609375
673.26953125
792.1640625
896.28125
982.14453125
1049.84765625
1102.27734375
1144.05859375
1180.58984375
1217.31640625
1259.5546875
1312.62109375
1381.28515625
1468.015625
1570.796875
1682.2890625
1791.38671875
1886.4140625
1958.05859375
2000.9140625
2013.875
1999.93359375
1965.37109375
1918.0859375
1865.828125
1815.2890625
1772.11328125
1740.5625
1722.6484375
1717.8359375
1724.13671875
1739.69140625
1763.39453125
1795.078125
1836.10546875
1889.984375
1961.515625
2054.53125
2169.8671875
2304.8984375
2454.37890625
2611.84375
2771.43359375
2929.62890625
3085.69921875
3240.31640625
3393.0859375
3540.6484375
3676.3828125
3791.921875
3880.16015625
3938.25390625
3969.0
3980.140625
3982.703125
3989.38671875
4012.546875
4061.078125
4137.56640625
4237.87890625
4354.109375
4479.08203125
4609.421875
4745.125
4886.04296875
5027.90234375
5160.95703125
5272.5625
5351.89453125
5393.84375
5399.94140625
5376.4140625
5331.203125
5272.12109375
5206.984375
5144.515625
5093.5859375
5060.82421875
5049.0234375
5058.33984375
5088.94140625
5142.04296875
5218.52734375
5317.1171875
5433.75
5562.0078125
5693.625
5819.19921875
5929.7421875
6018.75
6083.92578125
6127.95703125
6158.1328125
6185.03125
6220.75
6277.19921875
6364.46875
6489.1875
6653.6875
6857.03125
7097.0078125
7370.796875
7673.59765625
7997.42578125
8332.875
8673.296875
9017.81640625
9370.8828125
9738.73046875
10125.11328125
10528.53125
10942.328125
11357.953125
11769.64453125
12177.33984375
12585.53125
12998.83984375
13417.6953125
13836.80078125
14246.8984375
14637.75
15000.3984375
15328.05859375
15616.1171875
15861.796875
16064.109375
16224.4296875
16347.76171875
16443.40625
16523.765625
16601.28515625
16685.3828125
16781.11328125
16889.41796875
17008.21484375
17134.02734375
17264.484375
17401.1484375
17551.171875
17726.41796875
17939.91796875
18200.85546875
18510.74609375
18863.5078125
19250.09765625
19664.71484375
20108.07421875
20585.546875
21101.95703125
21656.9296875
22243.58984375
22851.41015625
23471.51953125
24101.3359375
24745.8125
25414.8671875
26119.52734375
26869.33203125
27671.83203125
28532.9765625
29457.55078125
30449.01953125
31508.7109375
32634.41796875
33819.4453125
35053.59375
36326.421875
37631.4609375
38968.97265625
40345.890625
41773.54296875
43265.1953125
44834.734375
46496.0
48261.36328125
50139.5546875
52134.46484375
54246.1796875
56473.84765625
58818.6484375
61285.89453125
63886.0859375
66634.74609375
69550.984375
72655.4375
75968.74609375
79510.54296875
83297.828125
87342.52734375
91649.35546875
96215.8671875
101035.14453125
106099.2734375
111400.98828125
116931.48828125
122675.03515625
128603.015625
134670.51953125
140816.546875
146966.6640625
153036.62109375
158936.34765625
164574.47265625
169862.9609375
174721.38671875
179080.90234375
182888.54296875
186111.46484375
188739.171875
190781.41796875
192261.46875
193206.7421875
193639.66796875
193570.640625
192994.08984375
191888.43359375
190220.71875
187955.3515625
185064.4140625
181536.33203125
177381.10546875
172631.78515625
167342.984375
161586.76953125
155447.00390625
149013.3984375
142376.6640625
135624.96875
128841.125
122100.140625
115467.13671875
108996.07421875
102729.7265625
96701.40625
90937.609375
85459.91796875
80284.49609375
75420.015625
70866.2890625
66615.3984375
62654.5546875
58968.42578125
55540.0078125
52350.8671875
49381.62109375
46612.94140625
44026.73828125
41607.68359375
39344.6875
37231.37109375
35264.45703125
33440.75
31754.48828125
30196.21484375
28752.9765625
27409.2734375
26148.515625
24955.04296875
23816.27734375
22724.390625
21677.08984375
20676.9765625
19728.9140625
18836.15625
17997.80078125
17209.36328125
16465.296875
15760.41796875
15089.19140625
14445.1484375
13822.4921875
13218.94921875
12637.04296875
12082.71484375
11562.7734375
11082.70703125
10645.16796875
10249.0703125
9889.59765625
9559.38671875
9250.2265625
8954.42578125
8665.953125
8381.2890625
8099.40625
7820.3046875
7542.8828125
7263.89453125
6978.890625
6684.23828125
6379.31640625
6068.171875
5760.30078125
5469.46875
5209.9140625
4991.34765625
4815.25
4674.50390625
4556.39453125
4447.38671875
4337.53125
4222.4296875
4102.1171875
3978.46875
3853.80859375
3731.55078125
3616.7890625
3514.39453125
3425.4140625
3345.08203125
3264.40234375
3174.04296875
3067.68359375
2943.34375
2802.4921875
2647.84765625
2481.14453125
2302.64453125
2113.25390625
1917.51171875
1724.7109375
1546.859375
1394.90234375
1275.64453125
1190.71875
1137.5234375
1111.28515625
1107.203125
1121.4375
1150.6171875
1190.54296875
1235.3671875
1277.82421875
1310.5390625
1328.0390625
1329.18359375
1319.0234375
1308.53515625
1311.7265625
1341.2109375
1404.4609375
1502.09765625
1627.9765625
1770.4453125
1914.3828125
2043.80859375
2144.09765625
2203.109375
2211.47265625
2163.03515625
2055.515625
1890.71484375
1674.09765625
1414.5703125
1124.3671875
817.4609375
505.56640625
194.12890625
-118.421875
-437.359375
-767.0703125
-1108.3359375
-1457.8671875
-1808.7734375
-2151.23828125
-2473.4765625
-2763.31640625
-3010.39453125
-3208.78125
-3359.32421875
-3470.56640625
-3557.28125
-3636.87109375
-3724.62890625
-3829.2265625
-3950.28125
-4079.515625
-4205.3046875
-4317.7578125
-4411.42578125
-4485.2265625
-4541.22265625
-4583.3984375
-4615.74609375
-4639.890625
-4653.71484375
-4652.3203125
-4630.3671875
-4583.8671875
-4510.85546875
-4411.97265625
-4291.8046875
-4159.828125
-4029.40234375
-3914.26953125
-3824.2109375
-3762.47265625
-3726.5546875
-3711.6875
-3713.97265625
-3731.25
-3761.94140625
-3804.015625
-3855.234375
-3913.85546875
-3978.3203125
-4046.24609375
-4113.86328125
-4176.73828125
-4231.23046875
-4275.93359375
-4312.6640625
-4346.984375
-4387.18359375
-4441.359375
-4513.72265625
-4602.72265625
-4702.55859375
-4806.86328125
-4911.75
-5016.53125
-5122.30078125
-5229.69921875
-5337.265625
-5441.828125
-5541.203125
-5637.3125
-5736.90234375
-5848.77734375
-5979.80859375
-6132.80859375
-6306.73828125
-6497.6640625
-6699.5
-6905.078125
-7107.8203125
-7302.859375
-7486.5546875
-7655.09375
-7803.8671875
-7928.2421875
-8025.09765625
-8094.3359375
-8139.90234375
-8169.546875
-8192.6875
-8217.22265625
-8247.109375
-8281.88671875
-8317.734375
-8349.01171875
-8369.828125
-8375.71875
-8364.8046875
-8337.96875
-8298.45703125
-8251.703125
-8205.34765625
-8168.55078125
-8149.8359375
-8154.16796875
-8180.90625
-8223.73828125
-8272.70703125
-8317.54296875
-8350.8203125
-8369.73828125
-8375.71875
-8372.26953125
-8362.3984375
-8347.20703125
-8326.46875
-8300.9140625
-8274.0703125
-8251.9765625
-8240.8671875
-8244.5703125
-8263.2578125
-8293.328125
-8327.74609375
-8357.125
-8372.28515625
-8367.71484375
-8343.84375
-8306.63671875
-8264.59765625
-8224.7734375
-8189.73828125
-8156.99609375
-8121.390625
-8079.10546875
-8030.67578125
-7981.234375
-7938.41015625
-7909.18359375
-7896.953125
-7899.41796875
-7908.48046875
-7912.58203125
-7900.58984375
-7865.20703125
-7805.078125
-7725.65234375
-7638.8359375
-7560.49609375
-7505.84765625
-7485.0078125
-7501.390625
-7553.7734375
-7639.53515625
-7756.22265625
-7900.43359375
-8065.859375
-8242.84375
-8420.15234375
-8587.46484375
-8736.921875
-8863.33203125
-8964.00390625
-9038.48046875
-9087.6640625
-9112.08203125
-9110.609375
-9081.03125
-9022.6953125
-8939.56640625
-8841.28125
-8741.328125
-8653.2578125
-8587.38671875
-8549.44140625
-8540.82421875
-8559.1484375
-8598.89453125
-8653.29296875
-8717.2265625
-8788.9765625
-8868.55859375
-8953.91015625
-9038.4453125
-9112.2734375
-9165.5859375
-9191.38671875
-9186.40234375
-9151.0234375
-9089.5703125
-9010.5
-8925.62109375
-8847.75
-8787.7734375
-8752.44140625
-8743.78515625
-8759.7734375
-8795.40234375
-8843.7421875
-8896.8671875
-8947.00390625
-8987.921875
-9016.54296875
-9034.20703125
-9046.44140625
-9060.6015625
-9082.359375
-9113.2265625
-9150.2734375
-9187.59765625
-9218.30859375
-9236.71484375
-9240.2265625
-9230.109375
-9210.00390625
-9183.1796875
-9150.625
-9111.1875
-9062.7890625
-9003.1328125
-8929.74609375
-8840.19921875
-8733.00390625
-8609.16796875
-8473.6171875
-8335.50390625
-8206.58984375
-8097.7265625
-8015.5546875
-7961.56640625
-7933.80078125
-7929.24609375
-7944.59765625
-7975.453125
-8015.6796875
-8058.4453125
-8098.21484375
-8131.70703125
-8156.7265625
-8169.87890625
-8165.87890625
-8139.44140625
-8088.53515625
-8016.33984375
-7930.62890625
-7841.32421875
-7757.84765625
-7686.9609375
-7631.72265625
-7591.82421875
-7565.0
-7548.140625
-7536.9140625
-7524.64453125
-7502.4765625
-7461.6015625
-7396.01171875
-7303.5
-7184.43359375
-7039.8046875
-6870.47265625
-6678.2421875
-6467.69921875
-6247.33203125
-6028.8046875
-5824.51953125
-5644.5625
-5494.6875
-5376.1015625
-5286.72265625
-5222.7421875
-5179.39453125
-5151.08984375
-5131.8359375
-5116.40625
-5101.3046875
-5084.3359375
-5062.8046875
-5032.26171875
-4987.32421875
-4924.296875
-4843.98828125
-4753.0546875
-4663.2890625
-4589.2890625
-4544.703125
-4538.05078125
-4569.64453125
-4631.60546875
-4711.78515625
-4799.83203125
-4891.625
-4989.21484375
-5096.7265625
-5215.82421875
-5343.6953125
-5473.875
-5598.3828125
-5710.25390625
-5805.94140625
-5886.8046875
-5958.2265625
-6026.3359375
-6094.19921875
-6160.125
-6219.203125
-6267.19140625
-6304.0546875
-6334.62109375
-6365.71875
-6402.328125
-6445.89453125
-6495.74609375
-6551.328125
-6612.9296875
-6680.84375
-6754.375
-6831.375
-6908.28125
-6980.6640625
-7044.7265625
-7099.0625
-7145.734375
-7190.33984375
-7241.33203125
-7308.078125
-7396.98828125
-7507.57421875
-7631.765625
-7758.32421875
-7879.265625
-7993.1171875
-8102.9296875
-8211.44921875
-8317.6171875
-8416.55859375
-8502.1640625
-8570.484375
-8622.25
-8663.6328125
-8704.7578125
-8756.15234375
-8824.58984375
-8910.3671875
-9007.55078125
-9106.91796875
-9199.76953125
-9280.89453125
-9349.8984375
-9411.046875
-9471.55078125
-9538.65234375
-9616.47265625
-9704.203125
-9796.48828125
-9885.54296875
-9963.671875
-10025.35546875
-10068.55078125
-10094.68359375
-10107.125
-10108.51171875
-10098.52734375
-10073.76171875
-10029.9375
-9965.2265625
-9882.7578125
-9790.83984375
-9700.88671875
-9623.875
-9567.2109375
-9533.38671875
-9520.765625
-9525.484375
-9543.19140625
-9569.953125
-9602.3203125
-9637.00390625
-9670.7890625
-9701.2578125
-9727.9375
-9752.703125
-9778.6328125
-9808.4375
-9844.125
-9887.796875
-9941.89453125
-10007.80078125
-10084.01171875
-10165.4921875
-10244.25
-10310.328125
-10353.33203125
-10365.24609375
-10343.671875
-10292.94921875
-10222.0
-10140.3828125
-10055.38671875
-9971.44921875
-9891.01171875
-9815.31640625
-9745.03515625
-9680.9375
-9624.9609375
-9580.8046875
-9553.3515625
-9547.07421875
-9564.73828125
-9607.30078125
-9674.50390625
-9764.53515625
-9872.51171875
-9989.375
-10102.9609375
-10201.41015625
-10276.87890625
-10327.4609375
-10356.09375
-10367.14453125
-10362.9375
-10342.78515625
-10305.24609375
-10251.9375
-10189.91015625
-10130.85546875
-10087.80078125
-10071.203125
-10086.41015625
-10133.3828125
-10208.16796875
-10304.80078125
-10416.26953125
-10534.67578125
-10651.36328125
-10757.99609375
-10848.0234375
-10917.8984375
-10967.140625
-10997.1484375
-11009.28125
-11003.28515625
-10977.0
-10927.42578125
-10852.37109375
-10751.98828125
-10629.8515625
-10493.17578125
-10351.44921875
-10213.30859375
-10083.1484375
-9959.68359375
-9837.96484375
-9713.6953125
-9586.97265625
-9462.59375
-9347.0
-9244.45703125
-9155.53125
-9078.4453125
-9011.05859375
-8951.55859375
-8898.35546875
-8850.609375
-8809.51953125
-8778.75390625
-8762.80859375
-8764.39453125
-8782.4609375
-8811.49609375
-8841.9375
-8861.8203125
-8860.30078125
-8832.453125
-8782.92578125
-8725.9921875
-8681.3125
-8667.5078125
-8696.58203125
-8771.33203125
-8886.02734375
-9028.8671875
-9184.40625
-9335.25390625
-9463.6796875
-9554.2421875
-9596.9375
-9589.04296875
-9534.05078125
-9438.70703125
-9310.5546875
-9157.53125
-8988.73828125
-8814.2734375
-8643.24609375
-8481.15234375
-8328.48828125
-8181.8125
-8036.7109375
-7890.91015625
-7745.6875
-7605.13671875
-7473.9296875
-7355.05859375
-7248.62890625
-7152.2734375
-7062.7890625
-6977.85546875
-6896.4609375
-6818.0703125
-6741.78125
-6666.609375
-6592.140625
-6518.45703125
-6445.3125
-6371.96875
-6298.0
-6224.2421875
-6152.68359375
-6085.56640625
-6024.61328125
-5970.921875
-5925.28125
-5888.578125
-5861.68359375
-5844.66796875
-5836.171875
-5834.1796875
-5838.19140625
-5850.75390625
-5876.57421875
-5919.828125
-5981.92578125
-6061.05078125
-6153.24609375
-6253.94921875
-6359.32421875
-6467.125
-6576.7734375
-6689.0390625
-6805.56640625
-6927.94140625
-7055.90234375
-7185.82421875
-7311.21875
-7425.2265625
-7522.66796875
-7599.875
-7653.10546875
-7677.93359375
-7670.32421875
-7628.453125
-7554.16796875
-7453.9765625
-7339.04296875
-7223.61328125
-7121.78125
-7044.0234375
-6995.0234375
-6973.48828125
-6973.5078125
-6986.828125
-7005.3515625
-7023.5390625
-7039.9453125
-7056.7421875
-7076.95703125
-7100.96875
-7125.3203125
-7145.015625
-7157.08984375
-7162.125
-7163.1953125
-7164.421875
-7170.44921875
-7186.19921875
-7216.12890625
-7263.81640625
-7332.46875
-7425.14453125
-7543.50390625
-7686.2109375
-7848.80078125
-8024.88671875
-8207.07421875
-8387.203125
-8557.05859375
-8709.90234375
-8841.5546875
-8950.19921875
-9035.93359375
-9100.9609375
-9149.7890625
-9188.30078125
-9222.05859375
-9255.15234375
-9289.953125
-9327.0546875
-9365.21875
-9401.93359375
-9434.8671875
-9463.0625
-9486.69921875
-9505.40234375
-9516.4375
-9514.3125
-9492.5234375
-9446.265625
-9374.671875
-9281.3515625
-9173.73828125
-9061.8984375
-8956.96875
-8868.8828125
-8803.86328125
-8763.17578125
-8744.03515625
-8741.55078125
-8749.8984375
-8762.18359375
-8770.16015625
-8765.296875
-8740.7890625
-8693.3515625
-8623.58984375
-8535.140625
-8433.2421875
-8323.359375
-8210.1328125
-8096.75
-7984.87109375
-7874.84765625
-7766.20703125
-7658.1875
-7550.3828125
-7443.1640625
-7337.54296875
-7234.37890625
-7133.36328125
-7032.58984375
-6929.24609375
-6821.36328125
-6709.7421875
-6598.4765625
-6493.5078125
-6399.96875
-6320.05859375
-6252.6796875
-6194.609375
-6142.0625
-6091.921875
-6042.515625
-5993.97265625
-5948.234375
-5908.90625
-5881.18359375
-5871.734375
-5887.94921875
-5936.3203125
-6020.33984375
-6138.85546875
-6285.91796875
-6452.1875
-6627.36328125
-6802.3359375
-6970.16796875
-7125.765625
-7264.78125
-7382.8203125
-7475.66015625
-7540.51953125
-7577.71484375
-7591.75
-7591.0390625
-7586.16796875
-7587.23828125
-7601.15234375
-7629.85546875
-7670.2890625
-7716.3359375
-7762.0859375
-7804.30078125
-7842.0546875
-7873.59375
-7893.328125
-7892.43359375
-7863.40234375
-7804.9140625
-7723.0234375
-7628.23046875
-7531.3515625
-7441.078125
-7363.41796875
-7301.984375
-7258.33984375
-7232.60546875
-7223.90625
-7230.1796875
-7247.21875
-7268.11328125
-7284.203125
-7288.0703125
-7277.375
-7257.33203125
-7239.51953125
-7236.875
-7257.55078125
-7301.54296875
-7361.890625
-7429.13671875
-7496.125
-7560.71875
-7625.5234375
-7694.89453125
-7771.0078125
-7851.15625
-7927.890625
-7991.453125
-8032.92578125
-8046.765625
-8032.3984375
-7994.765625
-7943.046875
-7887.2421875
-7834.11328125
-7785.37109375
-7739.5390625
-7695.6484375
-7655.17578125
-7620.95703125
-7594.98046875
-7577.3203125
-7566.3828125
-7559.21484375
-7552.1015625
-7541.8125
-7526.78515625
-7506.36328125
-7478.62109375
-7439.703125
-7386.34765625
-7319.58984375
-7246.015625
-7175.37109375
-7116.36328125
-7073.375
-7045.80859375
-7029.67578125
-7019.99609375
-7011.86328125
-7000.15625
-6979.33984375
-6944.5546875
-6893.1015625
-6824.93359375
-6742.52734375
-6651.26171875
-6559.77734375
-6478.65234375
-6417.5078125
-6382.55078125
-6376.078125
-6397.0625
-6441.41015625
-6501.98046875
-6569.796875
-6636.6484375
-6697.8125
-6753.1953125
-6806.4609375
-6863.00390625
-6928.3203125
-7007.4921875
-7104.6015625
-7220.71875
-7351.0625
-7483.80859375
-7602.3671875
-7690.4375
-7737.41796875
-7741.8125
-7711.21875
-7658.796875
-7597.73046875
-7536.51953125
-7477.125
-7415.7578125
-7345.20703125
-7258.02734375
-7149.6953125
-7020.453125
-6874.8671875
-6719.98046875
-6563.62109375
-6413.4375
-6275.89453125
-6154.8203125
-6050.37890625
-5959.515625
-5877.90625
-5802.78125
-5735.1484375
-5679.62890625
-5641.58203125
-5623.17578125
-5621.53125
-5629.98828125
-5641.16015625
-5649.6171875
-5653.22265625
-5653.24609375
-5653.57421875
-5659.23046875
-5674.65234375
-5702.28515625
-5741.91015625
-5790.93359375
-5845.5078125
-5901.625
-5955.41015625
-6002.83984375
-6039.828125
-6062.90234375
-6069.671875
-6058.44921875
-6027.671875
-5976.13671875
-5904.0234375
-5813.95703125
-5711.390625
-5604.16796875
-5501.14453125
-5410.03125
-5335.30078125
-5277.12890625
-5231.9609375
-5194.71875
-5162.02734375
-5134.8125
-5117.859375
-5115.625
-5127.16015625
-5144.36328125
-5155.32421875
-5150.1015625
-5124.3359375
-5078.72265625
-5016.0625
-4939.2265625
-4851.53125
-4757.84765625
-4664.109375
-4575.02734375
-4492.30859375
-4415.4765625
-4344.61328125
-4282.38671875
-4233.66796875
-4203.20703125
-4193.0625
-4200.875
-4219.8515625
-4240.98046875
-4256.90625
-4265.4609375
-4270.49609375
-4279.16015625
-4297.22265625
-4325.02734375
-4356.328125
-4380.703125
-4388.34375
-4374.55859375
-4341.3828125
-4295.53125
-4244.62890625
-4194.41015625
-4148.26171875
-4107.9609375
-4073.7734375
-4043.69140625
-4013.30859375
-3977.5
-3933.2109375
-3881.51953125
-3827.6640625
-3779.0625
-3742.12109375
-3719.1015625
-3706.38671875
-3695.21875
-3674.46484375
-3633.78125
-3565.58984375
-3465.40625
-3331.2421875
-3163.2265625
-2964.22265625
-2740.76953125
-2502.8828125
-2261.546875
-2025.171875
-1797.6953125
-1579.84375
-1372.33203125
-1178.2578125
-1002.9140625
-851.6796875
-727.84765625
-632.2265625
-564.640625
-525.7265625
-516.828125
-537.62109375
-583.38671875
-644.51953125
-708.8125
-765.25390625
-807.08203125
-832.8671875
-845.2734375
-848.5234375
-846.1640625
-840.34375
-832.1328125
-821.52734375
-806.86328125
-784.421875
-749.08984375
-695.515625
-619.19140625
-517.48828125
-391.18359375
-245.84375
-91.9765625
56.53125
185.26953125
282.5546875
342.58203125
367.94140625
370.56640625
370.2109375
390.3125
452.15234375
569.30859375
744.34375
968.8671875
1226.578125
1498.08984375
1766.1953125
2020.2578125
2258.0546875
2483.9296875
2704.12109375
2922.11328125
3136.8359375
3344.0625
3538.9296875
3717.72265625
3878.4453125
4021.0078125
4147.51171875
4262.49609375
4372.76171875
4486.5859375
4612.203125
4755.828125
4920.00390625
5103.40625
5302.390625
5513.1796875
5733.171875
5960.67578125
6193.6328125
6428.5234375
6660.40625
6884.66796875
7099.7265625
7308.5625
7516.96484375
7728.97265625
7943.23046875
8154.0859375
8356.7265625
8551.9921875
8747.1328125
8953.1875
9181.9609375
9443.61328125
9743.96484375
10081.6796875
10447.55859375
10827.17578125
11205.40234375
11570.50390625
11917.13671875
12247.98046875
12573.06640625
12905.765625
13257.69921875
13636.0859375
14044.4375
14483.85546875
14952.453125
15444.0546875
15948.91015625
16456.65625
16958.98828125
17449.8984375
17924.19140625
18376.671875
18803.5
19204.859375
19586.6953125
19959.8046875
20336.83203125
20729.22265625
21145.5
21590.42578125
22064.35546875
22563.1796875
23079.94921875
23607.65234375
24141.6484375
24680.4765625
25225.6171875
25781.06640625
26352.89453125
26948.38671875
27574.62109375
28236.95703125
28938.4921875
29681.109375
30467.4921875
31302.15625
32190.203125
33134.5390625
34133.9140625
35182.98046875
36273.88671875
37398.359375
38549.37890625
39721.7734375
40911.4765625
42114.23828125
43325.69921875
44543.19140625
45767.1875
47000.40234375
48244.94140625
49500.09765625
50762.37109375
52026.875
53288.48828125
54541.68359375
55779.41796875
56991.87890625
58166.07421875
59286.8046875
60338.6875
61308.20703125
62184.59765625
62958.96875
63622.05859375
64162.26171875
64565.98046875
64820.8046875
64919.359375
64860.796875
64648.78515625
64287.87890625
63781.21875
63130.55078125
62337.84375
61407.21484375
60346.71484375
59169.875
57896.15625
56549.19140625
55152.640625
53725.5625
52280.01171875
50822.19921875
49356.10546875
47886.83203125
46422.140625
44971.8828125
43546.1171875
42152.828125
40796.3203125
39477.37890625
38195.1640625
36949.6484375
35743.23046875
34581.02734375
33469.83984375
32416.19921875
31423.7578125
30490.70703125
29608.42578125
28762.3046875
27935.00390625
27110.9296875
26279.6640625
25436.96484375
24583.41015625
23722.484375
22859.5859375
22001.9140625
21158.40234375
20338.6875
19551.28125
18801.79296875
18092.28515625
17422.03515625
16788.6953125
16188.7265625
15617.2265625
15068.23046875
14536.15234375
14017.53125
13511.5546875
13018.7421875
12538.96875
12070.59765625
11611.80859375
11163.08984375
10728.47265625
10313.89453125
9924.171875
9561.5
9226.33203125
8918.46875
8636.296875
8375.26171875
8128.48828125
7890.0546875
7658.2421875
7436.0546875
7228.96484375
7041.765625
6875.8046875
6727.453125
6588.30078125
6447.375
6294.4453125
6122.42578125
5927.7265625
5708.9296875
5465.421875
5197.1171875
4905.3125
4593.828125
4269.70703125
3942.75
3624.1953125
3324.8828125
3054.109375
2819.39453125
2626.6640625
2479.4765625
2377.09765625
2312.91796875
2275.49609375
2252.2578125
2233.640625
2214.625
2193.12890625
2167.33984375
2134.38671875
2091.12109375
2035.56640625
1967.71875
1889.4765625
1804.32421875
1716.67578125
1630.3671875
1546.80859375
1464.35546875
1380.21875
1293.73046875
1208.25
1129.77734375
1062.890625
1006.62109375
953.2734375
891.3203125
811.1015625
709.71484375
592.171875
468.5
349.30078125
242.5078125
152.4296875
80.60546875
27.54296875
-5.8359375
-17.9453125
-7.87109375
22.66015625
68.1796875
120.3046875
170.37109375
212.38671875
244.6796875
269.6328125
292.19921875
318.70703125
355.92578125
409.5
481.26953125
567.1875
657.99609375
742.66015625
812.28515625
862.0625
890.8828125
899.75
890.171875
863.140625
818.83984375
757.453125
680.83203125
594.01953125
504.99609375
422.3671875
352.3125
297.0078125
255.453125
225.5625
205.484375
193.3671875
186.2421875
179.80078125
169.83984375
154.63671875
136.34375
120.14453125
112.08984375
117.69921875
142.125
190.1484375
264.5234375
363.3984375
479.35546875
601.015625
716.04296875
813.8515625
888.015625
938.49609375
972.6953125
1003.546875
1044.67578125
1105.20703125
1187.1328125
1286.69140625
1398.37890625
1519.18359375
1650.640625
1797.6953125
1965.1875
2153.92578125
2358.58203125
2568.34375
2769.90234375
2951.15625
3104.3046875
3227.33984375
3323.91015625
3401.9453125
3472.22265625
3547.58984375
3642.23046875
3769.70703125
3939.58203125
4154.75390625
4411.75
4703.5234375
5022.51953125
5361.94921875
5715.50390625
6076.65625
6438.60546875
6795.5
7144.859375
7489.83203125
7838.83203125
8201.828125
8585.33203125
8989.6640625
9409.78125
9838.51953125
10270.08203125
10702.53515625
11138.78515625
11586.14453125
12054.73046875
12555.44921875
13097.515625
13685.375
14315.515625
14974.6328125
15640.71484375
16287.45703125
16890.7265625
17434.8125
17915.8125
18340.83984375
18723.578125
19078.4140625
19415.15234375
19735.62890625
20033.56640625
20298.17578125
20520.1796875
20696.546875
20831.171875
20932.05859375
21007.98046875
21066.65625
21113.7578125
21151.3359375
21175.7734375
21176.77734375
21138.58984375
21043.3671875
20875.74609375
20627.14453125
20298.2421875
19898.4453125
19442.85546875
18948.45703125
18431.21484375
17904.4609375
17378.15234375
16858.71875
16349.5078125
15851.53125
15363.8125
14883.1953125
14404.41796875
13921.12890625
13427.6640625
12920.75
12400.4765625
11870.3671875
11336.38671875
10805.35546875
10283.87109375
9778.5390625
9296.8515625
8846.7890625
8434.32421875
8060.23046875
7718.76171875
7398.984375
7087.50390625
6770.83203125
6437.15625
6078.42578125
5693.25390625
5288.859375
4879.71875
4482.4296875
4109.4296875
3765.25
3446.9765625
3147.49609375
2859.140625
2576.15625
2295.375
2015.3203125
1734.828125
1452.90234375
1169.80859375
887.49609375
607.55859375
328.23828125
43.79296875
-252.3359375
-563.1953125
-886.13671875
-1213.5859375
-1535.10546875
-1839.63671875
-2118.1640625
-2366.74609375
-2588.1796875
-2790.375
-2981.8515625
-3167.44140625
-3347.234375
-3519.21875
-3682.6640625
-3839.34375
-3992.30078125
-4143.81640625
-4294.13671875
-4440.53125
-4576.40625
-4691.70703125
-4775.74609375
-4821.5
-4828.43359375
-4802.04296875
-4751.12890625
-4685.00390625
-4611.8359375
-4537.74609375
-4466.41015625
-4398.99609375
-4334.87109375
-4272.83203125
-4212.87890625
-4157.82421875
-4113.6640625
-4087.83984375
-4086.0546875
-4110.10546875
-4158.18359375
-4227.21484375
-4314.671875
-4418.52734375
-4536.08984375
-4663.53515625
-4796.671875
-4931.90625
-5066.1328125
-5195.6171875
-5315.01953125
-5417.5390625
-5496.42578125
-5547.20703125
-5569.52734375
-5567.58984375
-5549.04296875
-5523.21875
-5499.48828125
-5485.76953125
-5486.40625
-5499.953125
-5518.47265625
-5529.64453125
-5521.34765625
-5486.50390625
-5425.8125
-5347.08203125
-5261.8046875
-5180.87890625
-5111.7265625
-5057.453125
-5017.33203125
-4988.0859375
-4966.01171875
-4949.9296875
-4943.34765625
-4953.86328125
-4989.921875
-5057.08984375
-5156.1484375
-5283.0859375
-5430.1484375
-5587.29296875
-5744.0
-5891.2109375
-6022.62890625
-6135.0390625
-6227.60546875
-6300.55859375
-6353.9375
-6387.41015625
-6401.359375
-6398.29296875
-6383.18359375
-6362.37109375
-6342.03125
-6327.16015625
-6321.28515625
-6326.40625
-6342.96484375
-6369.65625
-6403.3515625
-6439.2890625
-6471.703125
-6495.07421875
-6505.703125
-6502.69921875
-6487.67578125
-6463.16015625
-6431.27734375
-6394.16796875
-6355.5546875
-6320.953125
-6295.22265625
-6279.5546875
-6271.16796875
-6266.203125
-6262.96875
-6262.70703125
-6268.171875
-6282.15234375
-6306.87109375
-6343.59375
-6391.76953125
-6448.39453125
-6508.484375
-6566.78125
-6619.6796875
-6666.04296875
-6706.09375
-6739.38671875
-6763.640625
-6775.5703125
-6772.7421875
-6754.89453125
-6724.27734375
-6685.38671875
-6644.13671875
-6606.0625
-6573.92578125
-6546.56640625
-6520.19921875
-6491.234375
-6458.6484375
-6424.45703125
-6392.33984375
-6365.84765625
-6347.5703125
-6339.890625
-6346.1875
-6370.73046875
-6416.921875
-6485.69921875
-6575.7421875
-6684.9609375
-6811.0234375
-6950.39453125
-7097.26171875
-7243.8125
-7381.234375
-7500.30078125
-7591.7265625
-7647.546875
-7663.53515625
-7640.75
-7584.64453125
-7502.1796875
-7399.16796875
-7279.078125
-7143.0625
-6990.5
-6819.87890625
-6630.38671875
-6423.69921875
-6205.15625
-5983.52734375
-5769.41015625
-5573.0625
-5402.80078125
-5264.54296875
-5161.9140625
-5095.59765625
-5062.0859375
-5053.359375
-5059.19140625
-5070.71875
-5082.6875
-5092.94140625
-5100.53515625
-5104.34375
-5102.4609375
-5091.84765625
-5068.41796875
-5028.59375
-4971.82421875
-4902.296875
-4828.33203125
-4760.0703125
-4707.15234375
-4677.20703125
-4674.98046875
-4701.19140625
-4751.51953125
-4816.77734375
-4884.82421875
-4943.5390625
-4983.49609375
-5000.0625
-4995.1875
-4978.40234375
-4965.01171875
-4970.8671875
-5006.3203125
-5073.51953125
-5168.30859375
-5284.11328125
-5414.10546875
-5550.71484375
-5683.98046875
-5801.109375
-5888.2890625
-5934.72265625
-5936.87890625
-5900.30859375
-5837.53515625
-5763.28515625
-5689.79296875
-5624.12890625
-5567.73046875
-5517.76171875
-5469.7890625
-5420.64453125
-5369.80078125
-5318.390625
-5266.93359375
-5213.71484375
-5155.19921875
-5088.12890625
-5012.03125
-4930.484375
-4850.15625
-4778.0
-4718.3125
-4671.35546875
-4634.0546875
-4601.796875
-4570.109375
-4535.796875
-4497.56640625
-4456.3359375
-4415.06640625
-4378.28125
-4351.73046875
-4342.19140625
-4356.84375
-4401.3828125
-4477.4296875
-4580.79296875
-4702.16015625
-4829.80859375
-4952.625
-5061.72265625
-5150.6328125
-5215.1640625
-5253.66796875
-5267.37109375
-5259.83203125
-5235.203125
-5196.359375
-5144.3515625
-5079.74609375
-5004.78515625
-4924.80078125
-4848.2265625
-4785.28515625
-4745.7265625
-4735.76953125
-4755.3203125
-4797.26953125
-4849.8515625
-4900.6640625
-4939.95703125
-4961.84375
-4964.125
-4947.859375
-4916.7890625
-4876.4296875
-4833.15625
-4793.91015625
-4766.05859375
-4756.37890625
-4768.8515625
-4802.34765625
-4849.5625
-4897.96484375
-4932.83984375
-4941.8359375
-4919.421875
-4868.94921875
-4800.9296875
-4728.7265625
-4664.05078125
-4614.1953125
-4581.31640625
-4563.26171875
-4555.31640625
-4551.91015625
-4547.22265625
-4534.90234375
-4508.30859375
-4462.171875
-4394.92578125
-4309.734375
-4213.40625
-4114.1328125
-4019.28125
-3934.03125
-3860.75390625
-3799.0390625
-3746.31640625
-3699.046875
-3654.19921875
-3610.8359375
-3571.23046875
-3540.79296875
-3526.4375
-3534.00390625
-3565.8828125
-3620.125
-3691.28515625
-3772.37890625
-3856.97265625
-3940.89453125
-4023.25
-4106.66015625
-4196.10546875
-4296.08984375
-4407.02734375
-4522.6640625
-4630.26171875
-4713.88671875
-4759.3046875
-4758.5546875
-4712.75
-4632.41015625
-4535.0703125
-4440.05078125
-4361.734375
-4304.60546875
-4263.3125
-4227.77734375
-4189.9453125
-4147.9921875
-4106.33203125
-4072.67578125
-4053.99609375
-4053.19921875
-4068.00390625
-4092.64453125
-4120.8359375
-4147.13671875
-4165.80078125
-4169.2265625
-4148.91796875
-4098.6640625
-4017.2109375
-3908.33203125
-3778.85546875
-3636.734375
-3490.13671875
-3347.4609375
-3217.4609375
-3108.92578125
-3029.69921875
-2985.16796875
-2976.99609375
-3002.984375
-3058.01171875
-3135.4296875
-3227.80859375
-3326.62109375
-3421.671875
-3501.5390625
-3556.0390625
-3579.84375
-3575.171875
-3551.6484375
-3523.07421875
-3502.5546875
-3498.34375
-3512.2109375
-3540.640625
-3577.49609375
-3615.95703125
-3648.79296875
-3667.95703125
-3665.3984375
-3635.703125
-3578.9765625
-3501.8359375
-3415.6953125
-3333.37890625
-3265.78515625
-3219.8359375
-3197.9609375
-3198.93359375
-3219.328125
-3254.78515625
-3300.453125
-3350.64453125
-3398.6328125
-3437.30078125
-3460.8203125
-3466.51953125
-3455.69140625
-3432.6171875
-3402.203125
-3367.69140625
-3329.8359375
-3287.73046875
-3240.17578125
-3186.890625
-3129.36328125
-3071.671875
-3020.4609375
-2983.125
-2964.33203125
-2962.92578125
-2971.5
-2979.22265625
-2976.02734375
-2955.3515625
-2914.04296875
-2850.48046875
-2763.19921875
-2651.484375
-2517.296875
-2366.8359375
-2210.36328125
-2060.0625
-1926.8203125
-1816.9375
-1730.14453125
-1659.86328125
-1595.58203125
-1526.1328125
-1442.13671875
-1337.02734375
-1206.8671875
-1050.48828125
-870.83984375
-676.60546875
-481.765625
-301.49609375
-146.22265625
-17.65625
90.88671875
191.078125
295.71875
415.875
558.7109375
726.25
916.3046875
1125.484375
1352.34375
1598.34765625
1866.01953125
2155.88671875
2464.22265625
2783.0078125
3102.04296875
3411.62109375
3703.7578125
3971.5234375
4208.56640625
4410.86328125
4579.58203125
4721.58203125
4845.8125
4958.22265625
5059.62890625
5148.1953125
5224.01171875
5291.8359375
5360.49609375
5440.0078125
5538.6796875
5661.74609375
5811.7265625
5989.53125
6195.2890625
6428.55859375
6688.46484375
6974.046875
7284.46484375
7618.4296875
7973.30078125
8344.6875
8727.0703125
9114.9765625
9504.0
9891.2265625
10275.08203125
10654.66796875
11029.01171875
11396.9140625
11757.37890625
12110.36328125
12457.32421875
12801.7578125
13149.6796875
13509.49609375
13890.6015625
14301.18359375
14746.66796875
15229.2578125
15748.01953125
16298.76953125
16874.2421875
17465.51953125
18064.484375
18665.54296875
19265.25390625
19860.46484375
20447.421875
21023.23828125
21588.78515625
22150.09375
22716.8046875
23298.7265625
23903.01171875
24533.375
25190.51171875
25872.62109375
26575.75
27294.56640625
28023.90234375
28760.40625
29503.55859375
30255.33984375
31018.84765625
31796.7265625
32591.05078125
33405.1953125
34246.2890625
35125.58984375
36055.6328125
37045.9296875
38100.37109375
39217.53125
40392.75390625
41620.2421875
42894.77734375
44213.59765625
45578.12890625
46994.44140625
48471.5703125
50018.62890625
51642.0859375
53344.10546875
55122.03125
56968.82421875
58874.56640625
60828.578125
62821.02734375
64842.75
66883.01953125
68927.00390625
70954.6640625
72941.578125
74860.30859375
76680.828125
78370.17578125
79892.99609375
81213.9609375
82301.24609375
83129.65625
83682.109375
83949.55078125
83929.57421875
83624.76953125
83041.90234375
82192.26953125
81092.0859375
79761.31640625
78221.078125
76491.71484375
74593.57421875
72549.796875
70388.12890625
68139.55859375
65834.60546875
63500.3125
61159.8125
58833.48046875
56539.50390625
54292.67578125
52102.6640625
49973.24609375
47903.55078125
45890.87109375
43933.953125
42034.953125
40198.89453125
38431.41015625
36737.0546875
35119.4296875
33581.73046875
32125.6796875
30749.6875
29448.828125
28217.46484375
27051.7890625
25949.78515625
24909.15625
23925.93359375
22994.70703125
22109.3125
21263.2734375
20450.68359375
19667.84765625
18914.49609375
18192.97265625
17505.69921875
16852.7421875
16230.9921875
15635.43359375
15061.8125
14509.21875
13980.6328125
13480.9453125
13013.76953125
12579.59765625
12176.08984375
11799.515625
11445.73828125
11110.69140625
10791.05078125
10485.3671875
10194.75
9922.4140625
9672.13671875
9446.6796875
9246.85546875
9071.46484375
8917.6171875
8781.29296875
8657.80078125
8542.25
8430.296875
8319.62890625
8211.953125
8114.21484375
8037.19921875
7991.21875
7980.76171875
8001.4453125
8041.23828125
8084.9140625
8118.7265625
8133.40625
8125.4921875
8097.9375
8059.81640625
8023.94140625
8002.4296875
8002.03515625
8021.6015625
8052.8515625
8083.98046875
8104.58984375
8109.67578125
8100.37109375
8080.92578125
8054.37109375
8020.4765625
7977.4609375
7925.43359375
7868.30078125
7812.921875
7766.46875
7734.0390625
7717.64453125
7716.875
7730.3828125
7756.78515625
7794.09765625
7838.56640625
7884.7890625
7928.140625
7968.10546875
8010.1015625
8064.26171875
8141.73828125
8250.1484375
8390.21484375
8555.0
8732.515625
8910.7890625
9082.69921875
9247.45703125
9408.1875
9567.984375
9728.078125
9888.6953125
10050.5390625
10214.734375
10381.59765625
10550.140625
10719.0703125
10888.484375
11060.9140625
11241.3359375
11436.05859375
11650.88671875
11889.4296875
12152.9609375
12442.10546875
12759.1953125
13109.47265625
13500.4296875
13939.37109375
14430.00390625
14969.65234375
15549.03515625
16155.21875
16775.80078125
17401.5
18026.109375
18645.4609375
19257.02734375
19859.94140625
20454.16015625
21039.0
21612.2890625
22170.99609375
22712.3203125
23234.30859375
23736.18359375
24218.86328125
24685.02734375
25137.71484375
25577.6953125
26001.37109375
26400.6484375
26764.53515625
27081.17578125
27339.65234375
27531.31640625
27650.6953125
27696.0078125
27669.70703125
27578.8046875
27433.9140625
27246.07421875
27022.875
26766.76171875
26476.9609375
26152.9921875
25796.8359375
25412.83203125
25006.5859375
24583.59375
24147.46484375
23697.93359375
23229.88671875
22734.50390625
22201.90234375
21624.0
20996.70703125
20320.640625
19600.05078125
18840.6328125
18048.09765625
17228.56640625
16390.203125
15544.1171875
14703.515625
13881.5625
13089.234375
12334.31640625
11622.3671875
10958.8203125
10350.06640625
9801.60546875
9314.05078125
8879.99609375
8484.02734375
8106.03125
7726.125
7329.75
6911.1875
6473.91796875
6027.5859375
5583.65625
5151.87890625
4738.67578125
4347.05078125
3977.64453125
3630.5078125
3306.20703125
3005.421875
2727.8125
2471.90625
2236.44140625
2021.55859375
1828.734375
1659.8203125
1516.1328125
1397.69921875
1302.3359375
1224.87109375
1157.43359375
1090.96875
1017.6640625
933.40234375
838.91796875
738.7421875
638.7265625
544.2421875
460.0234375
390.015625
335.5234375
292.66796875
252.0078125
201.33984375
129.8203125
31.08984375
-94.79296875
-240.6328125
-393.30859375
-537.72265625
-662.05078125
-761.21484375
-836.66796875
-893.0625
-934.375
-961.61328125
-973.140625
-966.8359375
-942.2890625
-901.61328125
-848.578125
-787.22265625
-720.96484375
-652.8359375
-586.5234375
-527.53125
-483.3671875
-462.0703125
-469.515625
-507.05859375
-571.2890625
-656.05859375
-755.1875
-863.44140625
-975.0390625
-1081.7265625
-1173.48828125
-1242.1875
-1285.28515625
-1306.390625
-1312.8125
-1312.875
-1314.53515625
-1324.4140625
-1346.24609375
-1379.83984375
-1422.44921875
-1471.79296875
-1527.93359375
-1592.0
-1663.390625
-1738.609375
-1813.17578125
-1884.76953125
-1954.49609375
-2025.171875
-2098.109375
-2171.328125
-2240.62890625
-2302.5703125
-2357.08203125
-2407.9765625
-2461.38671875
-2523.28515625
-2597.21484375
-2682.90234375
-2775.87109375
-2868.58984375
-2953.109375
-3024.4296875
-3082.5859375
-3131.98046875
-3178.34375
-3225.1484375
-3271.7109375
-3313.953125
-3347.32421875
-3370.0859375
-3384.55078125
-3395.125
-3404.546875
-3411.58984375
-3412.30078125
-3403.55859375
-3386.01953125
-3364.4921875
-3346.3984375
-3339.8359375
-3351.8515625
-3386.9140625
-3445.55078125
-3523.875
-3613.83203125
-3704.1328125
-3781.8359375
-3834.91015625
-3855.4921875
-3842.26953125
-3800.57421875
-3740.12109375
-3671.9296875
-3605.86328125
-3549.2421875
-3506.1484375
-3477.28125
-3460.28515625
-3450.85546875
-3444.36328125
-3437.9140625
-3432.16015625
-3431.97265625
-3444.9296875
-3477.68359375
-3531.91015625
-3602.3046875
-3678.2421875
-3748.05078125
-3803.38671875
-3841.1640625
-3862.60546875
-3870.74609375
-3868.6171875
-3859.3671875
-3847.58984375
-3839.66015625
-3841.23046875
-3853.17578125
-3869.5390625
-3880.05859375
-3875.6640625
-3852.79296875
-3813.80078125
-3764.64453125
-3712.1328125
-3662.05859375
-3617.9921875
-3580.81640625
-3549.203125
-3520.88671875
-3493.8359375
-3467.0546875
-3440.7890625
-3415.77734375
-3391.56640625
-3365.5859375
-3334.49609375
-3296.77734375
-3253.625
-3206.890625
-3156.078125
-3097.37109375
-3025.03515625
-2933.875
-2822.11328125
-2694.23828125
-2562.19140625
-2442.609375
-2350.58984375
-2294.109375
-2272.85546875
-2281.2421875
-2312.0
-2357.0703125
-2406.5625
-2448.39453125
-2470.6484375
-2465.453125
-2431.6796875
-2374.890625
-2305.2890625
-2235.1796875
-2176.28125
-2136.91796875
-2119.90625
-2122.50390625
-2138.203125
-2158.4140625
-2172.9453125
-2170.5390625
-2141.08203125
-2079.203125
-1986.8203125
-1872.875
-1750.3828125
-1632.32421875
-1528.02734375
-1441.28125
-1370.83203125
-1312.60546875
-1262.109375
-1215.93359375
-1172.20703125
-1130.71484375
-1092.546875
-1059.25390625
-1031.89453125
-1010.875
-996.44140625
-988.68359375
-986.2890625
-985.59765625
-982.00390625
-973.53125
-963.5
-959.36328125
-968.41015625
-993.7109375
-1032.94921875
-1080.1171875
-1128.25390625
-1171.8515625
-1208.265625
-1237.62109375
-1261.5625
-1281.92578125
-1300.30078125
-1317.87109375
-1334.8046875
-1349.57421875
-1359.71875
-1364.11328125
-1364.6484375
-1365.4609375
-1370.1796875
-1379.58984375
-1391.25
-1400.6171875
-1402.66796875
-1393.59765625
-1372.29296875
-1340.296875
-1299.5390625
-1249.1484375
-1184.58984375
-1100.44921875
-994.578125
-870.01171875
-733.5
-592.89453125
-455.328125
-326.32421875
-208.90234375
-102.953125
-5.890625
85.33984375
172.203125
253.6640625
327.16015625
391.00390625
446.6640625
499.03515625
554.15625
616.28515625
686.8359375
765.57421875
852.1484375
946.6171875
1049.35546875
1161.2578125
1284.04296875
1419.73046875
1569.15234375
1730.01953125
1895.53515625
2054.76953125
2195.7890625
2310.88671875
2400.78125
2474.51953125
2544.984375
2623.30078125
2715.56640625
2822.76171875
2942.2265625
3069.1171875
3197.82421875
3323.92578125
3446.2734375
3567.7265625
3693.50390625
3828.3671875
3975.21875
4136.0546875
4313.1640625
4508.09375
4718.61328125
4937.08984375
5153.0546875
5358.68359375
5553.28515625
5743.4765625
5939.421875
6150.6171875
6384.27734375
6646.62109375
6944.34375
7283.74609375
7667.91015625
8094.625
8556.69140625
9043.8828125
9544.90625
10048.93359375
10547.21484375
11034.73828125
11511.10546875
11980.69140625
12452.1484375
12937.05859375
13446.74609375
13987.9609375
14560.1484375
15156.32421875
15766.78515625
16382.796875
16998.66796875
17612.484375
18225.9921875
18843.38671875
19468.88671875
20104.42578125
20748.87109375
21398.78125
22049.359375
22695.1171875
23330.765625
23952.46484375
24558.546875
25148.92578125
25724.04296875
26284.2734375
26829.9296875
27360.78515625
27875.21875
28370.3984375
28844.13671875
29296.64453125
29729.8671875
30143.9296875
30533.19140625
30884.984375
31182.671875
31412.046875
31568.36328125
31660.0078125
31706.11328125
31728.5234375
31742.3125
31750.35546875
31744.49609375
31711.4296875
31639.0546875
31520.15625
31353.14453125
31141.41796875
30892.48828125
30616.62109375
30324.4296875
30023.921875
29718.70703125
29408.87109375
29093.7734375
28774.10546875
28451.3359375
28125.2421875
27792.078125
27445.42578125
27079.4453125
26692.3984375
26288.36328125
25875.89453125
25464.05859375
25058.1328125
24657.9296875
24259.84375
23861.0546875
23462.8203125
23071.27734375
22695.859375
22346.25390625
22028.83203125
21743.98828125
21486.296875
21247.671875
21021.08203125
20802.0859375
20587.64453125
20374.20703125
20156.984375
19930.31640625
19688.12890625
19424.1875
19132.6015625
18809.16796875
18453.09375
18068.109375
17661.76171875
17242.78125
16817.82421875
16389.6796875
15957.90625
15520.84765625
15077.40625
14627.78515625
14173.46484375
13716.6328125
13259.21875
12801.96484375
12344.421875
11886.1953125
11428.71484375
10976.2109375
10535.34375
10113.58984375
9717.125
9349.00390625
9008.39453125
8691.375
8393.234375
8110.9140625
7843.8359375
7591.7578125
7351.0078125
7112.28125
6862.73828125
6591.6640625
6295.875
5981.53125
5661.65625
5351.0703125
5061.0625
4795.71484375
4551.65625
4321.2890625
4097.4375
3876.28125
3657.53515625
3442.96875
3234.875
3034.93359375
2843.60546875
2660.61328125
2486.62109375
2324.48828125
2178.26171875
2050.0703125
1937.37109375
1833.2109375
1729.61328125
1621.7578125
1509.890625
1397.81640625
1289.2421875
1184.9921875
1082.72265625
978.69921875
869.6484375
753.45703125
628.60546875
493.03125
343.3515625
175.35546875
-14.30078125
-226.29296875
-458.19921875
-705.66796875
-964.20703125
-1230.3515625
-1501.73046875
-1775.83984375
-2048.01171875
-2310.1796875
-2551.87109375
-2763.37890625
-2938.67578125
-3076.07421875
-3176.81640625
-3243.6953125
-3280.875
-3294.609375
-3293.34375
-3286.7109375
-3283.60546875
-3290.6328125
-3311.8125
-3349.1015625
-3402.4296875
-3468.51953125
-3540.22265625
-3608.41015625
-3666.33984375
-3713.35546875
-3754.96484375
-3799.14453125
-3851.73046875
-3913.8515625
-3982.42578125
-4052.52734375
-4119.76953125
-4181.65625
-4237.69921875
-4288.84375
-4336.703125
-4383.2421875
-4430.89453125
-4482.66796875
-4541.14453125
-4606.15234375
-4672.703125
-4731.30078125
-4771.42578125
-4786.4140625
-4776.75390625
-4749.98046875
-4717.484375
-4690.2890625
-4675.921875
-4677.39453125
-4693.89453125
-4722.33984375
-4759.2421875
-4802.4609375
-4851.7265625
-4907.0546875
-4966.0546875
-5022.75390625
-5069.37109375
-5099.45703125
-5109.7421875
-5099.90234375
-5071.71484375
-5028.66015625
-4975.4296875
-4916.828125
-4857.140625
-4801.14453125
-4755.53125
-4728.3125
-4725.59375
-4748.38671875
-4792.6015625
-4851.93359375
-4920.87890625
-4995.4296875
-5071.9921875
-5146.53125
-5214.8046875
-5273.15234375
-5319.15234375
-5352.15234375
-5373.81640625
-5388.14453125
-5400.5
-5415.59375
-5435.3515625
-5457.76953125
-5477.83984375
-5490.25
-5492.01953125
-5482.9296875
-5463.5546875
-5433.24609375
-5390.328125
-5334.1015625
-5266.4375
-5191.40625
-5113.64453125
-5036.82421875
-4962.83203125
-4891.6640625
-4821.7265625
-4750.43359375
-4674.45703125
-4589.73828125
-4492.03515625
-4378.734375
-4251.27734375
-4116.62890625
-3986.57421875
-3874.98046875
-3794.44140625
-3753.578125
-3756.03515625
-3800.8515625
-3883.12109375
-3994.27734375
-4122.140625
-4251.98046875
-4368.7734375
-4459.9921875
-4517.56640625
-4538.34375
-4522.84765625
-4473.1015625
-4390.734375
-4277.20703125
-4136.046875
-3975.17578125
-3806.78515625
-3644.140625
-3497.21875
-3369.6484375
-3258.25
-3155.25
-3051.96484375
-2942.16796875
-2823.375
-2695.73046875
-2560.19921875
-2418.1640625
-2272.61328125
-2129.1875
-1995.4609375
-1878.62890625
-1783.671875
-1713.2109375
-1668.74609375
-1651.55859375
-1662.3125
-1699.91796875
-1760.8125
-1839.06640625
-1926.9140625
-2015.484375
-2095.86328125
-2160.1796875
-2201.8984375
-2215.421875
-2196.40625
-2143.7890625
-2061.90234375
-1959.89453125
-1848.0703125
-1734.0546875
-1621.6875
-1512.70703125
-1408.7421875
-1311.79296875
-1223.33203125
-1143.3671875
-1070.19140625
-1001.12109375
-933.82421875
-867.625
-804.22265625
-747.5234375
-702.23046875
-671.0078125
-651.52734375
-635.734375
-612.703125
-573.37109375
-513.7578125
-435.4375
-344.25390625
-248.75390625
-158.16015625
-79.578125
-15.8984375
34.03125
73.21484375
104.36328125
129.5078125
151.0546875
172.875
200.03125
236.83203125
284.32421875
339.109375
394.51953125
443.0546875
478.46484375
496.94140625
497.984375
484.67578125
462.3359375
435.44140625
404.6875
366.29296875
313.67578125
240.04296875
140.48046875
13.36328125
-138.94140625
-310.0625
-490.1953125
-667.1484375
-827.3828125
-956.84765625
-1041.8125
-1070.546875
-1036.21484375
-939.984375
-791.5234375
-605.66015625
-397.18359375
-177.71875
43.5625
257.62109375
455.0859375
628.46875
774.90625
896.83203125
1000.05078125
1090.8125
1174.02734375
1253.4765625
1333.4296875
1420.0
1521.26953125
1646.2421875
1803.2421875
1997.94921875
2231.2734375
2497.72265625
2785.6640625
3079.57421875
3363.29296875
3622.87890625
3848.47265625
4035.27734375
4183.640625
4298.40234375
4387.76171875
4462.01171875
4531.78125
4605.80859375
4689.08984375
4782.5859375
4884.14453125
4989.40625
5091.921875
5183.44140625
5255.3359375
5300.640625
5315.12109375
5296.55859375
5243.2421875
5153.46875
5026.8203125
4866.3828125
4680.12109375
4480.4453125
4282.046875
4099.046875
3942.0234375
3815.55859375
3717.14453125
3638.73046875
3570.65625
3505.73828125
3440.7578125
3374.9375
3307.4375
3236.4609375
3160.49609375
3080.2421875
2999.7421875
2926.1875
2868.7265625
2836.41015625
2835.86328125
2869.62890625
2936.01171875
3030.28515625
3146.01171875
3275.72265625
3411.70703125
3547.59765625
3680.04296875
3809.1171875
3937.36328125
4068.921875
4209.3515625
4364.87890625
4539.953125
4734.4375
4942.6953125
5155.203125
5361.26953125
5551.5625
5720.0078125
5864.62109375
5986.61328125
6088.15234375
6170.8359375
6236.37890625
6288.359375
6332.859375
6377.046875
6427.01171875
6486.41015625
6556.7109375
6638.63671875
6733.86328125
6845.8046875
6978.88671875
7137.05859375
7322.625
7535.9375
7775.16015625
8035.5234375
8308.859375
8584.5546875
8852.3828125
9105.9765625
9344.8515625
9574.0703125
9802.12890625
10038.60546875
10292.359375
10570.05078125
10874.76171875
11205.15625
11555.8515625
11918.765625
12285.01171875
12646.6875
12998.0703125
13335.8203125
13658.30859375
13965.16015625
14257.609375
14539.15234375
14815.3046875
15092.39453125
15376.17578125
15670.796875
15977.8125
16295.765625
16620.94140625
16949.3984375
17278.734375
17608.27734375
17938.20703125
18268.63671875
18599.40234375
18930.16796875
19260.90625
19592.46484375
19926.90625
20267.28125
20617.4609375
20982.6015625
21369.67578125
21787.0
22242.6875
22743.49609375
23294.7265625
23900.11328125
24560.55859375
25272.73046875
26030.109375
26826.8359375
27661.1953125
28534.734375
29447.16796875
30392.19140625
31358.79296875
32337.53125
33326.15625
34330.23828125
35359.6484375
36425.15234375
37537.6484375
38708.9140625
39951.4609375
41276.82421875
42693.43359375
44205.515625
45813.5703125
47516.08203125
49311.6875
51200.90625
53186.86328125
55275.24609375
57473.76171875
59791.08984375
62235.09375
64810.41015625
67515.87109375
70342.53515625
73273.19921875
76283.77734375
79346.28125
82431.59765625
85510.19921875
88550.55859375
91517.078125
94369.3984375
97063.57421875
99553.6875
101792.890625
103733.515625
105326.79296875
106522.5703125
107270.36328125
107523.3828125
107246.03125
106422.51953125
105062.57421875
103201.5859375
100895.8125
98215.08984375
95235.3203125
92032.0703125
88676.21875
85231.69921875
81754.73828125
78293.0703125
74884.62890625
71556.47265625
68325.28125
65200.140625
62186.78515625
59291.37109375
56521.921875
53886.83984375
51392.0234375
49038.57421875
46822.62109375
44737.41796875
42776.69921875
40937.4296875
39220.1015625
37626.05859375
36153.73828125
34796.51953125
33543.5234375
32382.0234375
31299.7734375
30286.4296875
29334.25390625
28438.30078125
27595.921875
26805.3515625
26064.21875
25368.81640625
24714.8046875
24098.7421875
23518.92578125
22974.65234375
22464.6015625
21985.78515625
21533.79296875
21103.5078125
20689.9453125
20289.63671875
19902.73828125
19534.44921875
19194.11328125
18892.09765625
18636.08203125
18427.99609375
18262.078125
18124.69140625
17997.09765625
17860.9765625
17704.4140625
17525.3828125
17331.3125
17135.50390625
16952.09375
16791.47265625
16658.140625
16551.86328125
16470.9765625
16415.015625
16384.6640625
16379.37890625
16395.15234375
16424.6953125
16460.5390625
16499.55859375
16546.26171875
16612.50390625
16712.89453125
16857.87890625
17048.44140625
17275.546875
17524.1171875
17778.2421875
18024.35546875
18252.03515625
18454.19140625
18628.0234375
18776.078125
18905.86328125
19027.10546875
19147.63671875
19270.109375
19391.90234375
19508.84765625
19620.2421875
19731.421875
19851.98046875
19991.7265625
20157.81640625
20354.59765625
20584.48828125
20848.125
21143.83984375
21468.15234375
21818.0703125
22193.41796875
22596.625
23029.1796875
23487.109375
23959.44921875
24431.47265625
24890.5625
25330.421875
25751.6640625
26159.97265625
26564.3359375
26976.23828125
27408.5390625
27872.97265625
28376.79296875
28920.67578125
29499.78515625
30107.4921875
30739.3984375
31395.08203125
32076.984375
32788.1875
33530.87890625
34305.8984375
35113.359375
35954.0546875
36831.14453125
37750.3515625
38717.578125
39735.28125
40800.53515625
41906.05859375
43042.7421875
44201.5390625
45374.80859375
46558.0625
47751.921875
48962.4609375
50198.921875
51469.84765625
52779.984375
54129.546875
55515.9765625
56936.4921875
58389.234375
59871.59765625
61377.0078125
62893.296875
64404.64453125
65896.3125
67358.92578125
68789.85546875
70191.515625
71568.56640625
72926.1953125
74270.2578125
75608.19140625
76948.734375
78299.37890625
79662.31640625
81031.0078125
82389.5390625
83715.578125
84985.94140625
86182.32421875
87294.5546875
88320.31640625
89261.9921875
90122.515625
90901.734375
91594.21875
92188.609375
92668.48828125
93014.046875
93204.4375
93220.5625
93047.953125
92678.7890625
92112.47265625
91354.87890625
90417.03515625
89313.4375
88060.2421875
86673.30078125
85166.2265625
83548.36328125
81823.4140625
79990.1875
78046.23828125
75992.4921875
73835.65625
71587.359375
69262.0703125
66876.265625
64448.66796875
61999.796875
59550.08984375
57118.125
54720.30859375
52371.78515625
50086.84765625
47877.875
45753.4609375
43717.38671875
41769.671875
39908.984375
38134.4375
36445.61328125
34841.40234375
33319.26171875
31875.515625
30506.3515625
29208.421875
27978.83203125
26814.546875
25711.72265625
24665.5625
23671.0234375
22723.54296875
21819.0625
20953.3359375
20121.2421875
19316.671875
18533.109375
17765.1171875
17010.578125
16272.46484375
15558.33984375
14877.37109375
14236.68359375
13639.21484375
13083.484375
12564.5390625
12075.3984375
11608.7578125
11158.37890625
10720.140625
10293.33984375
9882.27734375
9496.46875
9147.4921875
8843.34765625
8584.421875
8364.21484375
8173.8359375
8006.30078125
7858.11328125
7728.5859375
7618.65234375
7529.7265625
7462.40234375
7415.19140625
7384.01171875
7362.46875
7342.28125
7313.80078125
7267.71875
7198.35546875
7106.98828125
7002.64453125
6899.55859375
6812.828125
6754.52734375
6731.3203125
6743.6640625
6786.59765625
6852.23828125
6932.96484375
7023.87890625
7123.8515625
7235.55859375
7364.5859375
7517.04296875
7695.94921875
7898.2734375
8115.16015625
8335.35546875
8549.6015625
8753.3125
8946.8203125
9133.81640625
9319.08984375
9506.453125
9698.26953125
9897.046875
10107.984375
10339.47265625
10599.91796875
10892.53515625
11212.23046875
11547.5234375
11886.51953125
12222.94921875
12558.4453125
12900.32421875
13256.94140625
13633.7890625
14032.23046875
14450.796875
14887.359375
15340.46484375
15809.5078125
16294.37890625
16795.5546875
17314.40234375
17853.08203125
18413.63671875
18996.66796875
19600.4140625
20220.7109375
20852.0390625
21489.2265625
22129.1953125
22771.87109375
23419.92578125
24077.31640625
24747.22265625
25429.8515625
26121.140625
26813.38671875
27498.09375
28169.828125
28828.7890625
29480.8671875
30135.51171875
30802.70703125
31490.0703125
32200.8828125
32933.953125
33685.82421875
34453.95703125
35238.46484375
36040.57421875
36859.01171875
37687.37109375
38514.70703125
39328.984375
40120.90234375
40885.890625
41623.75
42336.76953125
43027.609375
43697.65625
44345.98046875
44969.0546875
45561.453125
46117.515625
46633.203125
47106.9375
47538.94921875
47930.0234375
48281.10546875
48594.16015625
48873.0390625
49122.48828125
49345.1640625
49538.484375
49693.76171875
49798.51953125
49840.703125
49812.1875
49709.69140625
49532.94921875
49281.29296875
48950.75390625
48533.05859375
48016.98046875
47391.56640625
46649.890625
45791.8125
44824.47265625
43760.40625
42614.19140625
41398.86328125
40123.38671875
38792.046875
37406.32421875
35968.5234375
34484.45703125
32963.2265625
31414.8125
29848.52734375
28273.86328125
26701.76953125
25143.7578125
23609.171875
22103.640625
20630.5546875
19194.16796875
17801.87890625
16464.453125
15194.4296875
14003.16796875
12897.49609375
11877.44921875
10936.1171875
10061.30859375
9238.1328125
8452.3203125
7694.015625
6960.49609375
6255.80078125
5587.3125
4961.859375
4383.72265625
3854.45703125
3372.82421875
2934.1015625
2529.609375
2147.73828125
1776.62109375
1407.3671875
1036.37890625
665.546875
300.50390625
-52.1484375
-387.26953125
-702.65625
-999.64453125
-1282.44921875
-1556.33984375
-1825.109375
-2089.38671875
-2346.7109375
-2592.66796875
-2822.09375
-3029.98046875
-3212.578125
-3368.50390625
-3498.91015625
-3606.14453125
-3692.3203125
-3759.3359375
-3810.09375
-3849.0078125
-3880.88671875
-3909.515625
-3937.5546875
-3967.46875
-4001.73046875
-4042.2421875
-4090.26953125
-4147.59765625
-4217.2578125
-4302.14453125
-4402.140625
-4512.37890625
-4624.27734375
-4728.5859375
-4818.453125
-4890.71875
-4945.0859375
-4982.25
-5003.0859375
-5009.96875
-5008.90234375
-5009.375
-5020.58984375
-5046.66796875
-5085.01953125
-5129.421875
-5175.14453125
-5221.84375
-5272.08203125
-5327.2421875
-5384.53515625
-5437.59375
-5479.97265625
-5508.3671875
-5523.265625
-5527.640625
-5526.1796875
-5525.640625
-5534.61328125
-5560.6640625
-5606.19140625
-5666.53125
-5732.03515625
-5792.44921875
-5840.09765625
-5870.5703125
-5882.109375
-5875.51171875
-5854.66796875
-5826.421875
-5798.875
-5778.7109375
-5769.2578125
-5770.671875
-5781.78125
-5802.08203125
-5832.31640625
-5873.37109375
-5924.296875
-5980.81640625
-6035.328125
-6078.69921875
-6103.0546875
-6104.328125
-6083.50390625
-6046.28515625
-6001.26953125
-5957.203125
-5920.28515625
-5892.98046875
-5874.5625
-5862.609375
-5854.11328125
-5846.0703125
-5836.078125
-5822.6875
-5805.12890625
-5782.7734375
-5755.65625
-5725.75390625
-5697.05078125
-5673.23828125
-5654.50390625
-5636.53515625
-5612.55859375
-5576.65234375
-5526.0625
-5461.59765625
-5386.4921875
-5304.6484375
-5219.6015625
-5134.73046875
-5054.09375
-4982.15625
-4922.25390625
-4875.296875
-4840.30859375
-4816.38671875
-4804.23828125
-4805.890625
-4822.68359375
-4852.75
-4889.5703125
-4922.7890625
-4941.21875
-4936.25
-4903.62109375
-4842.94921875
-4756.17578125
-4645.95703125
-4514.72265625
-4364.484375
-4197.7578125
-4019.08984375
-3835.8359375
-3656.859375
-3489.765625
-3338.58203125
-3203.609375
-3083.36328125
-2976.70703125
-2883.95703125
-2807.0625
-2749.59765625
-2716.3671875
-2711.8515625
-2737.390625
-2789.21484375
-2859.04296875
-2937.13671875
-3015.625
-3090.05859375
-3158.765625
-3220.70703125
-3273.44921875
-3312.9921875
-3336.03515625
-3343.27734375
-3340.72265625
-3337.484375
-3341.57421875
-3356.66015625
-3381.4609375
-3411.3359375
-3440.62109375
-3464.42578125
-3479.234375
-3482.34765625
-3471.05859375
-3442.51171875
-3394.2734375
-3325.2890625
-3236.890625
-3133.5546875
-3022.59375
-2912.41796875
-2810.12890625
-2720.390625
-2646.29296875
-2590.95703125
-2558.14453125
-2551.1328125
-2571.1171875
-2616.26953125
-2682.03515625
-2762.15625
-2850.046875
-2940.63671875
-3032.453125
-3128.58203125
-3234.92578125
-3355.984375
-3491.47265625
-3636.5703125
-3785.03515625
-3931.3359375
-4069.84375
-4193.328125
-4294.125
-4367.625
-4414.69140625
-4440.4453125
-4450.73828125
-4449.53125
-4438.70703125
-4419.28125
-4392.0703125
-4357.40625
-4315.23046875
-4266.73046875
-4216.59765625
-4173.26953125
-4145.9296875
-4139.9296875
-4153.7421875
-4178.9375
-4202.46875
-4210.18359375
-4190.85546875
-4139.6484375
-4059.06640625
-3956.7265625
-3841.703125
-3722.0859375
-3604.78125
-3496.21875
-3402.44140625
-3328.3671875
-3276.94921875
-3248.92578125
-3243.05078125
-3256.23046875
-3283.28515625
-3316.68359375
-3347.47265625
-3367.84765625
-3374.46484375
-3370.2734375
-3363.11328125
-3361.62109375
-3371.09765625
-3392.4140625
-3423.93359375
-3464.1171875
-3511.84765625
-3564.47265625
-3615.96875
-3657.28125
-3678.921875
-3674.078125
-3640.88671875
-3582.80078125
-3506.8125
-3420.41015625
-3328.80859375
-3233.90234375
-3135.16015625
-3031.42578125
-2922.66796875
-2810.8046875
-2699.54296875
-2593.6953125
-2498.89453125
-2421.56640625
-2368.27734375
-2344.4296875
-2353.66015625
-2398.6484375
-2482.1015625
-2605.93359375
-2769.03515625
-2965.90625
-3187.39453125
-3422.60546875
-3660.9140625
-3893.5078125
-4113.93359375
-4316.94140625
-4496.3203125
-4644.19921875
-4753.14453125
-4819.74609375
-4846.8046875
-4842.76171875
-4819.05859375
-4786.84375
-4754.3984375
-4726.578125
-4706.29296875
-4696.4609375
-4700.703125
-4722.49609375
-4763.95703125
-4824.9375
-4902.37109375
-4990.37890625
-5081.3125
-5167.1171875
-5239.953125
-5292.42578125
-5319.34375
-5321.01171875
-5305.4609375
-5286.78125
-5280.26171875
-5297.359375
-5343.0234375
-5415.6171875
-5508.578125
-5613.05078125
-5720.39453125
-5823.4609375
-5916.55859375
-5995.43359375
-6058.24609375
-6106.8671875
-6146.546875
-6183.56640625
-6222.640625
-6266.375
-6316.6875
-6375.96484375
-6446.3046875
-6527.390625
-6615.2421875
-6703.0859375
-6783.5546875
-6850.6328125
-6900.703125
-6932.9296875
-6949.37890625
-6954.5859375
-6953.8203125
-6950.08203125
-6941.3359375
-6920.43359375
-6878.41796875
-6809.1171875
-6711.8515625
-6590.7109375
-6451.80078125
-6300.3046875
-6138.890625
-5967.91796875
-5787.609375
-5600.9453125
-5414.98046875
-5239.4765625
-5084.41796875
-4958.484375
-4868.65234375
-4819.2265625
-4809.9921875
-4835.25390625
-4885.3359375
-4949.5390625
-5018.29296875
-5083.3984375
-5137.62890625
-5175.03125
-5192.00390625
-5187.91015625
-5164.1640625
-5122.23828125
-5062.16015625
-4982.87109375
-4884.3046875
-4769.5234375
-4645.359375
-4521.03515625
-4405.6796875
-4306.20703125
-4226.6875
-4169.21875
-4134.875
-4123.39453125
-4131.671875
-4152.80859375
-4177.07421875
-4194.09765625
-4194.9140625
-4173.23046875
-4126.64453125
-4057.58203125
-3972.64453125
-3879.76171875
-3784.578125
-3688.60546875
-3590.14453125
-3486.765625
-3377.5234375
-3264.01171875
-3150.0625
-3039.98046875
-2936.06640625
-2837.07421875
-2739.35546875
-2640.04296875
-2539.58203125
-2441.3125
-2348.6796875
-2262.40234375
-2179.4921875
-2094.265625
-2000.4765625
-1893.78125
-1773.68359375
-1644.3828125
-1514.27734375
-1394.21484375
-1294.6640625
-1222.01171875
-1175.48828125
-1146.96875
-1124.37109375
-1096.42578125
-1055.68359375
-998.48828125
-923.6875
-832.15625
-727.2578125
-614.9296875
-502.61328125
-397.73828125
-306.51171875
-233.12890625
-178.82421875
-140.95703125
-112.6953125
-83.97265625
-43.4921875
18.84765625
109.80078125
231.40625
380.98046875
552.359375
737.72265625
929.40234375
1121.26171875
1309.828125
1494.703125
1677.61328125
1860.609375
2045.05859375
2232.89453125
2429.0546875
2642.203125
2882.0078125
3154.37109375
3458.16796875
3785.8359375
4127.1796875
4473.65234375
4820.9609375
5169.296875
5521.734375
5881.50390625
6249.36328125
6622.7109375
6997.67578125
7373.18359375
7754.10546875
8150.51953125
8572.52734375
9023.140625
9493.43359375
9963.125
10407.0
10804.109375
11144.97265625
11433.2578125
11681.71484375
11905.28125
12115.390625
12318.15625
12516.78125
12715.78125
12923.08203125
13147.46875
13392.265625
13649.73828125
13900.578125
14119.58203125
14284.3203125
14382.12890625
14412.4609375
14384.30859375
14310.75390625
14203.265625
14068.203125
13906.5859375
13716.44921875
13495.65625
13243.33203125
12959.6640625
12645.09765625
12299.9765625
11924.859375
11521.46875
11094.0078125
10650.12109375
10200.46875
9756.7578125
9329.47265625
8926.47265625
8552.53125
8208.7109375
7891.5703125
7593.40625
7304.1484375
7014.203125
6716.5390625
6407.265625
6085.26171875
5751.77734375
5410.125
5065.28125
4723.15625
4389.91796875
4071.5234375
3773.046875
3497.12890625
3242.2265625
3002.48046875
2770.04296875
2538.47265625
2304.3046875
2065.8984375
1821.62109375
1569.66015625
1309.46875
1042.9453125
774.0546875
507.7421875
249.54296875
5.72265625
-217.29296875
-415.1484375
-588.15234375
-742.02734375
-885.80859375
-1028.30078125
-1175.359375
-1328.98046875
-1487.52734375
-1646.55078125
-1800.46484375
-1944.94921875
-2078.6328125
-2203.12890625
-2322.2109375
-2441.4296875
-2567.8203125
-2708.4453125
-2867.62890625
-3045.05078125
-3236.34765625
-3435.5390625
-3637.03125
-3835.99609375
-4027.73828125
-4207.34375
-4369.94921875
-4511.19140625
-4627.4296875
-4716.3203125
-4778.09765625
-4817.0078125
-4841.5390625
-4862.5859375
-4890.53125
-4932.74609375
-4992.21875
-5067.00390625
-5150.5859375
-5233.4453125
-5305.8046875
-5360.52734375
-5395.10546875
-5412.2421875
-5418.9609375
-5424.2578125
-5436.33984375
-5460.515625
-5498.3359375
-5547.78125
-5604.13671875
-5661.7890625
-5716.48828125
-5766.69921875
-5813.2734375
-5858.1796875
-5903.578125
-5951.59765625
-6004.125
-6062.37890625
-6126.3203125
-6193.84375
-6260.171875
-6318.48828125
-6362.46484375
-6389.29296875
-6400.7734375
-6401.390625
-6394.859375
-6381.328125
-6357.05078125
-6317.0703125
-6259.69140625
-6189.67578125
-6117.2265625
-6053.15625
-6004.21484375
-5972.109375
-5956.171875
-5957.0
-5978.4296875
-6026.50390625
-6105.65234375
-6214.05078125
-6341.4296875
-6471.34375
-6586.44921875
-6673.53125
-6726.15625
-6745.25390625
-6737.9609375
-6714.59375
-6684.3359375
-6651.9296875
-6617.3203125
-6578.19140625
-6533.3203125
-6484.66796875
-6437.37890625
-6398.0078125
-6372.53125
-6365.54296875
-6380.50390625
-6419.296875
-6480.1875
-6555.7734375
-6633.69140625
-6700.6171875
-6746.88671875
-6768.67578125
-6766.875
-6744.38671875
-6704.13671875
-6648.81640625
-6581.8671875
-6508.4140625
-6435.0625
-6368.2890625
-6312.29296875
-6267.46875
-6230.85546875
-6198.65234375
-6169.40625
-6145.4375
-6131.0
-6128.484375
-6135.7578125
-6146.64453125
-6153.69921875
-6150.5390625
-6132.54296875
-6096.87890625
-6043.42578125
-5976.41015625
-5904.79296875
-5840.04296875
-5792.03125
-5765.546875
-5759.31640625
-5767.44921875
-5782.02734375
-5795.67578125
-5803.54296875
-5804.0859375
-5798.078125
-5786.08984375
-5765.98046875
-5732.19921875
-5677.26953125
-5594.78515625
-5482.5859375
-5344.9921875
-5192.82421875
-5040.390625
-4900.58203125
-4780.70703125
-4681.59765625
-4600.0078125
-4532.03125
-4475.4453125
-4430.16015625
-4397.59765625
-4379.59375
-4376.953125
-4387.84765625
-4406.7265625
-4424.62890625
-4431.25390625
-4417.89453125
-4379.94140625
-4318.05859375
-4237.7578125
-4147.5703125
-4056.51953125
-3971.7421875
-3897.5546875
-3836.09375
-3788.48046875
-3755.05078125
-3734.6640625
-3724.3046875
-3719.86328125
-3717.46875
-3714.15625
-3707.4921875
-3694.95703125
-3674.04296875
-3643.1875
-3603.16796875
-3558.15234375
-3515.46875
-3483.53515625
-3468.8203125
-3473.60546875
-3496.00390625
-3531.87109375
-3576.98046875
-3628.22265625
-3683.4921875
-3740.87890625
-3797.87109375
-3851.50390625
-3899.65234375
-3942.37890625
-3982.015625
-4021.55859375
-4063.0078125
-4107.140625
-4154.30078125
-4204.7421875
-4258.29296875
-4314.63671875
-4374.91015625
-4442.94921875
-4524.3515625
-4623.38671875
-4740.27734375
-4870.75
-5007.64453125
-5143.4453125
-5272.66015625
-5393.34375
-5507.2421875
-5618.38671875
-5731.390625
-5850.7265625
-5980.8828125
-6125.67578125
-6286.0859375
-6458.12109375
-6632.83984375
-6799.16015625
-6947.609375
-7072.8515625
-7174.01171875
-7253.515625
-7315.359375
-7363.41015625
-7399.8359375
-7424.38671875
-7435.1875
-7431.01953125
-7413.5
-7387.50390625
-7359.2890625
-7333.6484375
-7311.3984375
-7288.1953125
-7254.91796875
-7199.95703125
-7112.9609375
-6988.7734375
-6829.95703125
-6646.84375
-6454.671875
-6268.66015625
-6099.0390625
-5948.8828125
-5815.7109375
-5695.1640625
-5583.8125
-5479.890625
-5383.171875
-5294.9140625
-5217.53125
-5153.32421875
-5102.93359375
-5064.703125
-5034.85546875
-5007.87890625
-4976.94140625
-4935.17578125
-4877.58984375
-4802.23046875
-4709.47265625
-4600.37890625
-4475.90625
-4338.015625
-4191.78515625
-4046.875
-3916.98046875
-3817.0390625
-3759.421875
-3750.921875
-3791.96484375
-3877.7578125
-4000.03125
-4148.41796875
-4311.49609375
-4478.14453125
-4639.1796875
-4788.359375
-4922.2109375
-5039.2578125
-5140.02734375
-5227.88671875
-5309.0390625
-5389.796875
-5471.9609375
-5549.8046875
-5611.6328125
-5645.2890625
-5643.78125
-5607.91796875
-5545.5546875
-5469.06640625
-5392.09765625
-5326.01953125
-5276.828125
-5244.1015625
-5222.875
-5207.09375
-5192.42578125
-5176.9375
-5160.375
-5143.27734375
-5126.33203125
-5109.7734375
-5093.03515625
-5075.1171875
-5055.45703125
-5034.21484375
-5011.28125
-4984.73046875
-4950.47265625
-4903.80859375
-4842.3515625
-4768.86328125
-4692.76953125
-4629.41796875
-4597.08203125
-4612.609375
-4686.8359375
-4820.82421875
-5004.21484375
-5217.25
-5436.7734375
-5643.73046875
-5827.66796875
-5985.71875
-6118.015625
-6223.8515625
-6300.79296875
-6345.61328125
-6355.2890625
-6327.859375
-6263.75390625
-6166.98828125
-6044.83203125
-5905.7421875
-5757.171875
-5604.8359375
-5453.44921875
-5307.7734375
-5173.0390625
-5054.578125
-4956.79296875
-4881.921875
-4829.16796875
-4794.7109375
-4772.77734375
-4757.2734375
-4743.21875
-4727.390625
-4708.08984375
-4684.2421875
-4654.72265625
-4618.4765625
-4575.52734375
-4527.703125
-4477.99609375
-4428.70703125
-4379.80859375
-4328.6796875
-4271.14453125
-4202.92578125
-4121.1328125
-4025.8671875
-3921.24609375
-3814.5859375
-3713.5
-3622.9375
-3544.73046875
-3479.92578125
-3431.3125
-3403.08984375
-3397.48046875
-3411.0
-3433.5546875
-3451.60546875
-3453.796875
-3435.9609375
-3403.01171875
-3366.875
-3341.63671875
-3338.375
-3362.01953125
-3411.2890625
-3480.6484375
-3562.38671875
-3647.57421875
-3726.625
-3790.7265625
-3834.02734375
-3855.125
-3856.3984375
-3842.015625
-3816.37109375
-3784.09765625
-3750.84375
-3723.26171875
-3707.6171875
-3708.0703125
-3725.91015625
-3759.80859375
-3806.09765625
-3858.5234375
-3908.42578125
-3946.6640625
-3966.453125
-3964.91796875
-3942.4765625
-3901.234375
-3844.28125
-3775.66796875
-3700.109375
-3622.35546875
-3547.2734375
-3480.09375
-3425.26953125
-3383.85546875
-3351.57421875
-3319.7734375
-3278.5
-3219.5703125
-3138.3046875
-3034.390625
-2911.9765625
-2778.59375
-2642.80859375
-2511.71875
-2389.47265625
-2277.1953125
-2173.796875
-2077.04296875
-1984.38671875
-1893.3828125
-1801.94140625
-1709.1328125
-1616.765625
-1530.94140625
-1462.16796875
-1422.90234375
-1422.83984375
-1463.91796875
-1537.66796875
-1627.01953125
-1712.0
-1776.60546875
-1813.25390625
-1822.984375
-1812.45703125
-1790.65234375
-1767.3046875
-1752.45703125
-1755.21875
-1781.421875
-1831.68359375
-1901.33203125
-1981.625
-2061.140625
-2127.625
-2170.90625
-2185.79296875
-2172.41015625
-2133.55078125
-2071.63671875
-1988.0078125
-1884.3125
-1763.6484375
-1630.4375
-1489.33984375
-1344.2109375
-1197.44140625
-1050.0078125
-902.609375
-757.44921875
-619.47265625
-495.95703125
-394.5859375
-320.77734375
-275.5390625
-255.06640625
-252.49609375
-260.6796875
-274.3125
-290.015625
-304.828125
-314.296875
-312.00390625
-291.3203125
-248.5703125
-185.22265625
-107.359375
-22.5
64.12890625
152.20703125
246.5078125
354.15625
479.53515625
619.74609375
764.1640625
899.046875
1013.96484375
1105.74609375
1177.69140625
1235.32421875
1281.78515625
1316.02734375
1334.4375
1333.76953125
1312.140625
1267.69921875
1197.828125
1101.28125
981.9453125
850.55078125
722.47265625
613.07421875
532.8515625
484.10546875
460.0546875
447.09765625
429.8828125
397.171875
345.84375
281.63671875
216.8515625
166.421875
143.7265625
157.09375
207.67578125
289.76953125
394.01953125
511.9609375
638.4453125
770.296875
903.38671875
1031.8828125
1150.5625
1257.34765625
1353.51953125
1441.98828125
1525.4140625
1604.78125
1678.1953125
1740.5078125
1784.87890625
1805.6796875
1801.0078125
1773.328125
1728.7890625
1676.125
1625.53515625
1587.1875
1569.40234375
1577.359375
1613.25
1677.5078125
1769.578125
1886.86328125
2022.88671875
2167.2578125
2308.421875
2437.41015625
2549.6328125
2644.01953125
2721.40625
2784.0546875
2836.39453125
2885.5703125
2940.51953125
3009.66015625
3098.75
3210.19140625
3343.984375
3498.6328125
3670.7734375
3853.76171875
4036.92578125
4206.4921875
4348.3984375
4452.390625
4515.796875
4544.65625
4550.8359375
4546.7109375
4540.80859375
4536.59375
4533.65234375
4529.21484375
4519.296875
4499.77734375
4467.87109375
4423.80859375
4371.7578125
4318.89453125
4272.59375
4237.40234375
4213.95703125
4200.015625
4191.7734375
4183.8984375
4168.97265625
4138.1484375
4083.36328125
3999.73828125
3886.63671875
3747.25
3587.60546875
3415.93359375
3242.859375
3081.35546875
2945.21875
2846.171875
2791.17578125
2781.53125
2813.33984375
2878.34375
2965.27734375
3062.73828125
3162.71875
3262.21484375
3361.17578125
3458.390625
3548.89453125
3625.125
3681.1796875
3717.1953125
3740.42578125
3761.75390625
3789.4609375
3824.828125
3862.75390625
3896.8828125
3925.2265625
3952.38671875
3987.4921875
4039.453125
4112.18359375
4202.01171875
4298.37890625
4387.546875
4457.6328125
4502.5625
4523.3046875
4526.0703125
4518.83203125
4507.8203125
4495.6171875
4481.51953125
4463.45703125
4439.9453125
4410.62109375
4375.62109375
4335.1640625
4290.5234375
4245.55078125
4207.37109375
4185.34375
4189.0390625
4226.1640625
4301.11328125
4414.20703125
4561.34375
4734.08203125
4920.4296875
5106.92578125
5281.9453125
5438.87109375
5577.3046875
5701.93359375
5820.03515625
5938.8671875
6063.43359375
6194.89453125
6330.41015625
6464.65625
6591.98828125
6707.6953125
6807.9453125
6889.71484375
6951.8671875
6997.21484375
7033.56640625
7071.875
7121.625
7186.203125
7261.92578125
7341.55859375
7419.421875
7494.14453125
7567.5859375
7642.1484375
7719.36328125
7800.546875
7888.1875
7986.109375
8098.08984375
8226.04296875
8369.5
8526.83203125
8696.8515625
8879.0859375
9072.50390625
9274.31640625
9480.44921875
9687.3828125
9893.72265625
10100.33203125
10309.22265625
10522.40234375
10741.27734375
10966.76171875
11199.6796875
11441.12890625
11692.48828125
11955.18359375
12230.33203125
12518.12109375
12816.9296875
13122.35546875
13427.390625
13724.33203125
14007.6015625
14275.4609375
14529.6875
14774.30078125
15014.90625
15258.5859375
15512.89453125
15783.34765625
16070.79296875
16370.3046875
16672.34375
16965.80078125
17242.63671875
17502.59375
17755.4296875
18018.3046875
18309.18359375
18639.734375
19011.625
19417.15234375
19842.9296875
20274.46875
20700.30859375
21114.984375
21520.05859375
21922.64453125
22331.609375
22753.4296875
23190.13671875
23639.859375
24098.5078125
24560.94140625
25022.32421875
25480.46875
25938.06640625
26402.01171875
26879.359375
27372.72265625
27878.4140625
28388.08984375
28892.49609375
29385.33984375
29865.6796875
30337.71875
30808.55078125
31286.046875
31778.1328125
32292.56640625
32835.7421875
33411.53515625
34021.77734375
34667.86328125
35350.890625
36070.03515625
36821.73828125
37601.828125
38408.70703125
39244.203125
40111.20703125
41010.65625
41940.69140625
42898.37890625
43881.79296875
44890.41796875
45923.40234375
46977.53515625
48046.703125
49122.984375
50197.86328125
51262.6640625
52308.8671875
53328.98828125
54317.3515625
55269.66015625
56181.55078125
57047.46875
57860.8125
58615.08984375
59305.328125
59928.99609375
60485.71875
60975.99609375
61400.19140625
61758.875
62054.18359375
62290.4765625
62473.28125
62607.13671875
62693.7421875
62731.5703125
62717.140625
62646.98828125
62518.60546875
62329.765625
62077.6953125
61759.8359375
61375.8125
60927.8828125
60418.8984375
59849.60546875
59218.26953125
58522.5625
57761.703125
56937.140625
56052.078125
55110.69921875
54117.78515625
53078.7421875
51999.9765625
50889.078125
49754.203125
48603.17578125
47443.203125
46281.81640625
45128.1171875
43993.06640625
42888.453125
41825.40234375
40813.49609375
39860.921875
38975.11328125
38162.69921875
37428.1015625
36771.76171875
36189.421875
35673.53515625
35216.1328125
34811.7734375
34459.078125
34160.09765625
33918.02734375
33735.046875
33611.73046875
33548.13671875
33545.265625
33606.17578125
33736.3828125
33943.30078125
34234.4140625
34615.28125
35089.26171875
35658.98046875
36326.7109375
37090.609375
37937.20703125
38833.31640625
39720.70703125
40516.03515625
41118.49609375
41427.078125
41364.2890625
40897.5546875
40048.2421875
38884.4140625
37502.10546875
36004.1796875
34484.1796875
33017.6875
31659.59375
30444.8125
29390.5859375
28499.86328125
27765.48046875
27174.4140625
26711.05859375
26358.83203125
26100.06640625
25915.17578125
25782.6796875
25681.1875
25592.6796875
25505.3125
25414.203125
25320.36328125
25228.5625
25144.7421875
25072.828125
25011.921875
24955.65625
24895.09375
24824.45703125
24746.4296875
24673.5703125
24624.5546875
24617.66796875
24665.36328125
24772.24609375
24935.48828125
25145.9921875
25390.34765625
25654.39453125
25927.671875
26205.98046875
26490.2890625
26783.15234375
27085.77734375
27397.40625
27716.984375
28045.65625
28388.28125
28752.49609375
29145.4765625
29570.52734375
30026.3671875
30509.20703125
31015.515625
31543.01953125
32089.83203125
32653.2421875
33229.41796875
33814.15234375
34404.13671875
34998.15625
35597.453125
36204.80078125
36822.68359375
37451.50390625
38088.37890625
38726.078125
39352.2265625
39949.84765625
40500.6640625
40990.05859375
41410.43359375
41760.62890625
42042.30078125
42256.66015625
42403.6796875
42483.13671875
42495.76171875
42443.60546875
42329.83203125
42158.1484375
41931.77734375
41652.234375
41318.89453125
40929.76953125
40483.359375
39980.625
39426.02734375
38826.7734375
38190.8046875
37524.953125
36834.55078125
36124.32421875
35399.3828125
34665.9296875
33931.85546875
33206.9765625
32501.56640625
31823.05078125
31173.01171875
30547.68359375
29942.46484375
29357.83203125
28802.32421875
28290.55859375
27837.25
27451.01953125
27131.57421875
26871.578125
26661.14453125
26491.60546875
26356.9609375
26253.8671875
26181.796875
26143.796875
26146.7421875
26200.06640625
26312.91796875
26490.5078125
26730.9765625
27024.27734375
27354.3828125
27704.390625
28062.19921875
28423.91796875
28793.82421875
29182.19140625
29602.515625
30068.41015625
30589.44921875
31166.4765625
31789.0625
32437.5546875
33089.2578125
33725.24609375
34334.25390625
34912.53515625
35461.09375
35982.15234375
36476.09765625
36939.41796875
37364.390625
37740.66015625
38057.609375
38306.046875
38478.74609375
38570.8046875
38580.546875
38509.85546875
38362.796875
38142.8515625
37851.25
37487.921875
37053.90625
36552.9296875
35990.80859375
35373.92578125
34708.30859375
34000.12890625
33256.875
32488.09375
31704.59765625
30916.22265625
30129.15625
29344.484375
28558.8203125
27766.3359375
26960.953125
26137.59765625
25292.5859375
24423.53125
23529.7265625
22613.12890625
21679.6875
20740.01953125
19808.92578125
18903.609375
18041.2734375
17236.91796875
16501.953125
15843.89453125
15266.5546875
14770.05078125
14350.52734375
14000.16015625
13707.84765625
13460.51953125
13244.6484375
13047.4921875
12857.92578125
12666.921875
12468.23828125
12259.35546875
12042.08203125
11821.6875
11604.78515625
11397.296875
11203.82421875
11028.07421875
10873.421875
10743.046875
10639.80859375
10565.671875
10520.28515625
10499.58203125
10495.7734375
10499.51171875
10503.5625
10506.3203125
10513.171875
10534.23046875
10578.66015625
10648.5625
10736.51953125
10828.7109375
10911.4296875
10976.88671875
11025.234375
11062.53125
11096.33203125
11131.58984375
11169.09765625
11206.8515625
11242.58203125
11275.29296875
11305.25
11332.8828125
11357.30859375
11375.37890625
11382.3046875
11374.3203125
11351.66796875
11319.2890625
11284.5859375
11253.91796875
11229.9609375
11211.06640625
11192.5546875
11169.2109375
11137.26953125
11094.3984375
11038.4921875
10967.84765625
10883.6015625
10791.79296875
10702.14453125
10624.45703125
10566.0625
10531.953125
10525.30859375
10546.046875
10588.45703125
10641.01953125
10690.171875
10725.8828125
10745.484375
10753.22265625
10756.44921875
10761.41015625
10771.578125
10788.71484375
10814.54296875
10850.796875
10897.81640625
10953.59765625
11014.9453125
11080.11328125
11150.78515625
11231.79296875
11328.828125
11446.171875
11586.09375
11749.55078125
11936.73046875
12146.3828125
12374.421875
12613.26171875
12852.796875
13082.94921875
13296.75
13492.02734375
13670.88671875
13837.88671875
13998.6484375
14159.671875
14328.0703125
14510.05859375
14709.0078125
14924.60546875
15153.81640625
15392.59375
15637.22265625
15884.91796875
16134.01953125
16383.9765625
16635.2421875
16888.9765625
17146.203125
17406.44140625
17666.57421875
17921.03515625
18163.65234375
18390.2265625
18600.22265625
18796.16015625
18980.52734375
19152.08203125
19304.62890625
19429.921875
19522.69921875
19583.828125
19619.6015625
19638.8984375
19650.4375
19660.76171875
19672.4453125
19683.5703125
19690.171875
19690.8828125
19690.08203125
19696.56640625
19718.76171875
19760.26171875
19818.4296875
19885.75390625
19952.03125
20006.296875
20038.578125
20041.66015625
20012.28515625
19951.26171875
19862.33984375
19750.50390625
19620.15234375
19473.75
19311.66015625
19133.6015625
18940.56640625
18735.25
18520.296875
18295.95703125
18059.5546875
17807.19921875
17536.359375
17247.703125
16945.671875
16637.41796875
16329.7734375
16025.46484375
15721.28125
15409.97265625
15084.6484375
14742.4140625
14385.3671875
14019.61328125
13653.5703125
13296.515625
12957.41015625
12644.25
12363.49609375
12118.78515625
11908.9296875
11727.234375
11564.078125
11412.296875
11272.0078125
11151.44140625
11063.08984375
11017.73046875
11019.66015625
11065.44140625
11146.1171875
11251.2578125
11372.4453125
11504.7421875
11646.27734375
11797.02734375
11957.7265625
12129.13671875
12311.5390625
12504.29296875
12705.52734375
12911.6796875
13116.96875
13313.390625
13492.0859375
13645.87890625
13771.48828125
13870.08203125
13946.02734375
14005.515625
14056.16015625
14107.24609375
14169.1171875
14251.26953125
14360.3046875
14499.1953125
14668.1171875
14865.76171875
15089.984375
15337.796875
15605.01953125
15886.046875
16174.0703125
16462.23046875
16745.85546875
17024.88671875
17304.8671875
17595.58984375
17908.1953125
18252.70703125
18637.1875
19068.02734375
19549.60546875
20082.6171875
20662.25390625
21278.0390625
21916.0
22562.17578125
23205.6640625
23839.87890625
24461.421875
25067.01171875
25650.484375
26202.48046875
26714.19140625
27183.07421875
27616.65625
28031.46484375
28447.40234375
28880.79296875
29339.91015625
29824.8984375
30331.23828125
30853.66015625
31387.8828125
31929.6953125
32472.68359375
33005.734375
33510.9921875
33962.96875
34330.546875
34582.0546875
34691.3203125
34641.453125
34425.34765625
34044.5078125
33508.015625
32831.6171875
32035.79296875
31142.93359375
30174.84375
29151.73046875
28092.05859375
27011.98828125
25923.97265625
24835.609375
23749.9375
22667.49609375
21589.2109375
20518.7421875
19463.19140625
18431.8203125
17433.56640625
16475.23046875
15561.91015625
14699.1875
13894.48828125
13155.57421875
12486.609375
11884.86328125
11340.94140625
10842.83203125
10381.32421875
9953.29296875
9560.46484375
9204.40234375
8880.984375
8578.26953125
8279.09375
7966.765625
7630.125
7265.3515625
6874.171875
6460.55859375
6028.41796875
5581.328125
5123.47265625
4660.65625
4200.5859375
3752.3125
3324.40234375
2922.515625
2547.66796875
2196.78125
1865.00390625
1548.37109375
1245.6171875
959.21484375
695.21484375
461.1171875
262.5
100.3828125
-28.9609375
-132.80078125
-220.7734375
-303.6015625
-390.640625
-487.1015625
-593.3828125
-707.51953125
-828.6171875
-958.52734375
-1100.9140625
-1258.9921875
-1433.4375
-1621.40234375
-1816.80859375
-2011.66796875
-2197.42578125
-2365.8828125
-2509.73828125
-2623.37109375
-2703.59765625
-2749.98828125
-2764.9296875
-2754.12109375
-2727.125
-2696.3984375
-2674.1015625
-2668.05859375
-2679.78125
-2705.92578125
-2741.90234375
-2784.7734375
-2833.44921875
-2886.3828125
-2939.015625
-2983.0703125
-3008.265625
-3005.03125
-2966.375
-2888.27734375
-2769.40234375
-2611.3359375
-2419.42578125
-2203.5546875
-1977.75390625
-1757.953125
-1558.203125
-1386.8671875
-1244.97265625
-1127.609375
-1027.0390625
-935.19921875
-844.84765625
-750.3828125
-649.2734375
-543.08984375
-436.58203125
-334.80859375
-240.0859375
-150.7109375
-62.1484375
30.0546875
127.02734375
224.73046875
314.7890625
387.7265625
437.28515625
463.93359375
475.8125
486.13671875
508.0078125
549.19921875
610.015625
684.70703125
764.83203125
842.0703125
909.51953125
961.625
993.8984375
1003.70703125
992.48046875
967.58984375
941.0625
924.71484375
924.78515625
940.09375
964.24609375
989.1484375
1007.15234375
1011.6015625
996.98828125
959.375
897.3203125
813.0546875
713.3671875
609.54296875
515.83984375
447.0703125
415.98828125
430.8125
493.015625
596.37109375
727.72265625
869.41015625
1002.30859375
1109.12890625
1177.81640625
1204.22265625
1192.7421875
1154.05078125
1101.03515625
1045.171875
995.26953125
958.4140625
941.34375
950.3203125
989.13671875
1056.8984375
1147.41015625
1250.64453125
1354.89453125
1448.1640625
1518.8515625
1556.88671875
1555.85546875
1515.15234375
1440.80078125
1344.77734375
1243.6015625
1156.33203125
1101.03515625
1089.68359375
1123.59765625
1192.81640625
1280.30078125
1368.42578125
1444.30859375
1502.26171875
1543.87890625
1576.3671875
1609.71484375
1653.296875
1713.58984375
1793.8984375
1895.66015625
2019.68359375
2166.0546875
2332.953125
2515.81640625
2708.3359375
2905.29296875
3105.0546875
3309.21875
3519.1796875
3732.7421875
3944.046875
4146.99609375
4338.78125
4520.671875
4696.0390625
4867.9296875
5037.58984375
5203.81640625
5362.77734375
5508.86328125
5636.76171875
5743.50390625
5829.03515625
5894.98046875
5943.03515625
5974.1015625
5988.39453125
5986.2578125
5969.12890625
5940.2109375
5904.18359375
5866.03515625
5829.953125
5799.0625
5775.6484375
5760.90234375
5753.68359375
5749.4609375
5740.96484375
5720.98828125
5685.91796875
5637.6875
5583.15234375
5532.0390625
5495.05078125
5482.4609375
5502.015625
5556.2109375
5640.83203125
5746.68359375
5863.9296875
5986.375
6113.41796875
6249.234375
6400.26953125
6572.25390625
6767.9765625
6986.52734375
7224.05078125
7475.125
7734.16015625
7996.58984375
8259.70703125
8522.92578125
8787.3984375
9055.375
9329.48828125
9611.96875
9904.23046875
10207.09765625
10521.33984375
10847.4375
11184.18359375
11527.18359375
11868.64453125
12198.6953125
12507.60546875
12788.25
13038.13671875
13260.25
13462.17578125
13654.234375
13847.75390625
14054.04296875
14283.578125
14545.16796875
14845.43359375
15188.84765625
15577.55078125
16010.265625
16480.72265625
16977.13671875
17483.78515625
17984.55078125
18466.52734375
18922.0078125
19347.93359375
19743.8828125
20110.35546875
20448.33203125
20759.99609375
21049.94921875
21326.0703125
21599.34375
21882.375
22186.921875
22521.5
22890.34375
23293.875
23730.15625
24196.0703125
24687.16015625
25196.55078125
25714.5390625
26230.56640625
26737.140625
27233.140625
27723.88671875
28217.5859375
28720.5703125
29234.26171875
29755.72265625
30280.80859375
30807.49609375
31337.3828125
31875.453125
32428.9453125
33005.6328125
33611.2265625
34247.01953125
34909.9375
35595.27734375
36300.19921875
37025.515625
37776.28515625
38562.49609375
39399.5546875
40306.515625
41301.51171875
42397.0546875
43598.390625
44905.48046875
46316.25390625
47828.27734375
49437.484375
51135.34765625
52906.68359375
54729.53515625
56576.47265625
58416.296875
60216.09765625
61944.37109375
63574.41015625
65086.2578125
66466.26953125
67705.41796875
68798.046875
69741.1796875
70534.16015625
71178.37890625
71677.265625
72036.0625
72261.01171875
72358.1953125
72332.6171875
72187.61328125
71924.9609375
71546.5234375
71057.4609375
70468.92578125
69797.765625
69063.45703125
68285.046875
67480.125
66664.77734375
65852.64453125
65053.328125
64272.58203125
63515.77734375
62792.859375
62121.296875
61524.8203125
61028.94140625
60655.8203125
60419.70703125
60322.66015625
60350.5078125
60471.7890625
60642.97265625
60820.13671875
60972.5546875
61092.08984375
61194.640625
61313.9609375
61490.66796875
61759.99609375
62141.75390625
62635.5234375
63222.59765625
63874.2109375
64563.28515625
65275.19921875
66013.578125
66799.14453125
67663.23046875
68639.1484375
69754.92578125
71029.42578125
72472.33984375
74086.77734375
75872.15625
77825.58984375
79941.47265625
82210.46484375
84618.95703125
87148.41015625
89773.51171875
92459.24609375
95159.09375
97817.25390625
100375.63671875
102783.359375
105004.80859375
107023.89453125
108843.609375
110481.20703125
111959.71875
113297.8984375
114502.171875
115563.3671875
116458.89453125
117159.1171875
117636.13671875
117873.12109375
117871.83984375
117656.3203125
117271.44140625
116776.4375
116234.4375
115700.26171875
115210.03125
114775.6796875
114385.40234375
114009.2734375
113608.3515625
113145.171875
112592.31640625
111936.33203125
111176.45703125
110320.79296875
109382.76953125
108379.5078125
107332.0625
106266.21875
105211.546875
104196.8359375
103243.03515625
102357.625
101533.15625
100748.9375
99973.00390625
99163.89453125
98274.2109375
97257.2421875
96075.21484375
94706.70703125
93151.96875
91435.890625
89607.14453125
87731.8359375
85881.21875
84116.31640625
82474.625
80964.0234375
79566.11328125
78247.2734375
76972.7890625
75719.09765625
74480.51171875
73269.0
72108.33203125
71026.18359375
70048.45703125
69197.60546875
68493.84765625
67956.27734375
67602.0859375
67444.0234375
67487.63671875
67730.0078125
68160.7890625
68765.05859375
69526.7890625
70431.77734375
71469.7421875
72635.1171875
73926.171875
75342.76953125
76884.73828125
78551.93359375
80344.78515625
82262.19140625
84295.81640625
86423.47265625
88606.23046875
90791.328125
92919.6171875
94934.3671875
96788.921875
98451.51953125
99906.60546875
101152.65234375
102197.38671875
103051.8125
103724.2734375
104216.03515625
104520.1796875
104624.56640625
104517.0625
104189.8671875
103640.9609375
102873.4453125
101894.64453125
100715.53515625
99349.7109375
97812.0546875
96118.60546875
94288.3046875
92345.4609375
90320.78515625
88250.57421875
86174.859375
84135.109375
82170.6796875
80313.5625
78583.16015625
76983.890625
75507.23046875
74137.41796875
72857.9453125
71656.1875
70524.55859375
69458.51171875
68453.125
67500.73828125
66591.32421875
65715.484375
64867.7265625
64047.58203125
63257.4140625
62498.25
61766.43359375
61053.484375
60349.6015625
59648.66015625
58952.0
58269.17578125
57616.015625
57011.5703125
56475.40625
56025.71484375
55677.796875
55442.6953125
55326.18359375
55329.12109375
55449.6015625
55686.08984375
56039.6015625
56513.21875
57108.4921875
57819.73828125
58628.26171875
59499.08984375
60382.41796875
61220.25390625
61956.90234375
62550.44140625
62981.9921875
63259.5078125
63413.76171875
63486.98828125
63518.22265625
63530.5234375
63523.36328125
63471.3828125
63329.90625
63047.4765625
62583.04296875
61922.125
61084.890625
60122.421875
59102.7578125
58093.05859375
57145.8671875
56294.48046875
55556.74609375
54941.8125
54454.6328125
54096.8984375
53866.421875
53757.17578125
53760.59765625
53868.13671875
54074.05078125
54376.7734375
54776.90625
55272.3203125
55853.53125
56502.65234375
57196.484375
57911.515625
58627.5859375
59328.796875
60002.22265625
60636.234375
61219.7734375
61742.48046875
62195.02734375
62569.41015625
62859.796875
63064.1796875
63186.2109375
63236.1015625
63229.53515625
63184.01171875
63113.73828125
63026.17578125
62923.12890625
62805.80859375
62679.8125
62556.13671875
62448.40625
62369.34375
62328.63671875
62332.15234375
62381.5078125
62474.01953125
62603.140625
62758.9375
62928.03515625
63093.5859375
63236.54296875
63338.97265625
63388.2734375
63380.0703125
63317.75390625
63208.63671875
63058.60546875
62867.828125
62629.3515625
62330.8046875
61958.2734375
61500.82421875
60954.37890625
60324.35546875
59627.01953125
58888.75
58142.47265625
57421.375
56752.515625
56153.6015625
55633.5703125
55194.81640625
54833.84375
54540.04296875
54294.96875
54075.06640625
53857.79296875
53627.9921875
53380.65625
53119.3515625
52852.78125
52592.625
52353.171875
52150.44921875
51999.125
51907.984375
51876.91015625
51896.76171875
51951.890625
52023.38671875
52092.26953125
52142.42578125
52163.41015625
52152.45703125
52114.8515625
52062.6484375
52012.41796875
51982.703125
51991.1640625
52051.640625
52172.2734375
52355.9453125
52603.0625
52914.98046875
53296.203125
53754.62890625
54300.734375
54946.47265625
55704.20703125
56585.51953125
57600.18359375
58755.69140625
60057.36328125
61507.73046875
63103.96484375
64833.9140625
66673.40625
68587.04296875
70531.16796875
72456.15625
74307.08984375
76025.6015625
77555.99609375
78855.09765625
79901.21484375
80697.671875
81269.58984375
81656.11328125
81901.71484375
82049.0703125
82134.3046875
82183.70703125
82210.6796875
82213.01953125
82171.83984375
82054.21484375
81820.40625
81434.16015625
80872.22265625
80129.34375
79217.90234375
78164.4453125
77005.77734375
75785.39453125
74549.46875
73342.25
72202.0546875
71159.1484375
70235.6015625
69446.15234375
68799.2734375
68298.23046875
67942.6328125
67730.2421875
67658.1640625
67721.86328125
67912.28125
68213.06640625
68600.23046875
69044.359375
69513.6875
69976.63671875
70403.87109375
70770.4296875
71058.0390625
71257.3671875
71369.73828125
71406.9609375
71387.94140625
71332.4609375
71255.484375
71165.19921875
71065.15625
70957.26953125
70843.0
70722.52734375
70594.08203125
70454.23828125
70298.0390625
70117.45703125
69899.13671875
69624.125
69271.1875
68821.83984375
68263.6015625
67589.79296875
66797.87890625
65889.203125
64870.91015625
63758.04296875
62573.5703125
61345.80078125
60104.578125
58877.89453125
57689.94140625
56560.4140625
55504.57421875
54533.44921875
53654.4453125
52872.546875
52191.75390625
51615.90234375
51148.0859375
50788.95703125
50534.83203125
50376.921875
50302.47265625
50297.4765625
50350.00390625
50452.96484375
50605.4140625
50811.80078125
51079.07421875
51412.6640625
51813.49609375
52277.71484375
52798.81640625
53370.37109375
53987.453125
54646.10546875
55341.046875
56062.30078125
56791.875
57502.703125
58162.046875
58739.59765625
59217.6015625
59597.63671875
59899.61328125
60152.75
60383.1640625
60604.15234375
60812.6875
60991.71484375
61116.3046875
61161.66796875
61111.53125
60964.62109375
60737.265625
60461.19921875
60177.44140625
59928.33203125
59750.3046875
59669.69140625
59702.30859375
59855.7265625
60132.38671875
60532.58203125
61056.5234375
61704.859375
62476.96875
63368.27734375
64368.75
65464.0546875
66638.10546875
67874.734375
69157.62109375
70470.0234375
71795.859375
73121.86328125
74438.9375
75741.3828125
77024.59375
78282.7421875
79507.32421875
80686.3203125
81803.703125
82840.08203125
83774.890625
84589.67578125
85271.06640625
85812.5390625
86214.890625
86485.2890625
86634.640625
86673.96484375
86611.19921875
86449.625
86187.7578125
85819.92578125
85337.5546875
84731.14453125
83992.4296875
83115.6171875
82097.41015625
80936.375
79632.63671875
78188.38671875
76609.51953125
74907.96875
73103.29296875
71221.828125
69292.796875
67342.7421875
65390.203125
63442.6796875
61497.0546875
59543.5078125
57571.1875
55573.29296875
53550.53515625
51513.55078125
49483.8671875
47491.69921875
45569.94921875
43746.95703125
42042.0078125
40464.80078125
39016.85546875
37692.765625
36481.69921875
35370.1796875
34345.59375
33398.88671875
32525.26171875
31723.4921875
30994.796875
30341.71484375
29767.19140625
29273.74609375
28862.8359375
28534.52734375
28287.55078125
28119.328125
28025.3515625
27997.83984375
28025.0078125
28092.21484375
28185.06640625
28293.15234375
28412.28125
28543.91796875
28692.296875
28861.43359375
29054.1875
29273.3671875
29522.87109375
29807.359375
30131.2109375
30498.51953125
30914.2265625
31384.9765625
31918.80078125
32523.8203125
33206.77734375
33972.0078125
34821.3828125
35755.0625
36772.4296875
37872.54296875
39054.76171875
40320.09765625
41671.9453125
43113.6015625
44642.3828125
46243.671875
47888.42578125
49534.453125
51129.46875
52614.33984375
53926.87890625
55007.08984375
55804.02734375
56283.9140625
56437.70703125
56284.38671875
55866.78515625
55240.38671875
54459.84375
53568.23828125
52590.74609375
51531.7890625
50375.13671875
49087.765625
47628.08984375
45957.58203125
44052.84765625
41914.9375
39572.93359375
37080.34375
34505.30859375
31918.171875
29380.76171875
26940.5703125
24630.1015625
22469.578125
20470.3984375
18637.64453125
16971.46484375
15468.1640625
14121.40625
12922.796875
11861.1640625
10921.0625
10082.51171875
9323.26953125
8622.80859375
7965.359375
7340.58984375
6742.89453125
6171.03515625
5628.38671875
5122.01953125
4659.5
4244.609375
3875.140625
3544.65234375
3247.05859375
2980.3671875
2746.59765625
2548.17578125
2384.09765625
2249.0703125
2135.74609375
2037.484375
1948.96875
1864.734375
1777.63671875
1679.65625
1565.05078125
1433.578125
1290.94140625
1145.703125
1005.00390625
872.32421875
748.7109375
635.484375
535.625
452.53125
387.49609375
337.83984375
296.95703125
255.9453125
205.734375
138.82421875
50.58984375
-59.71875
-188.1875
-326.11328125
-461.17578125
-579.796875
-669.92578125
-722.94140625
-733.9453125
-700.91015625
-623.74609375
-504.203125
-346.21484375
-155.74609375
59.9765625
293.15625
535.33203125
777.203125
1009.76953125
1227.12890625
1429.1328125
1621.41015625
1812.16796875
2008.0625
2212.48828125
2427.1171875
2654.234375
2897.0390625
3157.5234375
3434.27734375
3722.01953125
4012.94140625
4298.953125
4574.3046875
4837.6875
5092.3984375
5344.17578125
5598.48046875
5859.47265625
6130.98828125
6417.5546875
6723.6953125
7052.12890625
7402.30078125
7770.40234375
8150.83203125
8538.2890625
8929.4921875
9323.80859375
9722.859375
10129.7421875
10548.3203125
10982.66015625
11436.390625
11912.08984375
12410.49609375
12929.4296875
13463.09765625
14003.01171875
14541.12890625
15073.8125
15603.875
16138.984375
16687.09375
17251.58203125
17829.1484375
18411.52734375
18989.88671875
19559.3515625
20121.94921875
20687.4453125
21271.90234375
21893.796875
22568.4375
23303.1875
24096.09375
24938.5625
25820.29296875
26733.76171875
27676.67578125
28651.640625
29663.55859375
30716.328125
31810.84765625
32945.4375
34117.56640625
35324.9140625
36564.5703125
37831.2109375
39116.14453125
40408.3125
41696.7890625
42973.2109375
44232.90234375
45474.6953125
46700.125
47912.140625
49112.921875
50301.09375
51469.96875
52608.2578125
53703.20703125
54744.01171875
55723.3359375
56636.0625
57476.20703125
58233.9921875
58894.71875
59440.27734375
59852.5390625
60117.046875
60225.01171875
60172.734375
59958.9296875
59582.21484375
59040.73828125
58334.2265625
57466.6015625
56446.91015625
55288.23046875
54005.73046875
52615.390625
51133.39453125
49575.68359375
47957.2109375
46290.89453125
44586.6953125
42851.32421875
41089.03515625
39303.49609375
37499.80859375
35685.5625
33870.4921875
32064.875
30277.5703125
28514.55078125
26778.765625
25071.07421875
23391.171875
21737.76953125
20108.78125
18502.6953125
16920.89453125
15369.06640625
13856.1015625
12391.38671875
10982.3203125
9633.33203125
8345.98046875
7119.47265625
5951.7734375
4841.47265625
3789.6796875
2800.5078125
1879.48828125
1030.95703125
256.265625
-446.27734375
-1080.625
-1652.99609375
-2172.9921875
-2654.265625
-3113.0234375
-3564.703125
-4020.8984375
-4488.5859375
-4971.46484375
-5471.76171875
-5991.05078125
-6529.91015625
-7087.1171875
-7658.91796875
-8238.609375
-8816.62109375
-9381.37890625
-9920.890625
-10424.6328125
-10885.44921875
-11301.359375
-11676.69140625
-12021.4921875
-12348.70703125
-12670.16796875
-12993.546875
-13321.30859375
-13651.00390625
-13975.91015625
-14286.38671875
-14572.6328125
-14828.1875
-15052.1328125
-15248.7109375
-15424.68359375
-15586.29296875
-15737.6015625
-15880.8671875
-16018.3046875
-16153.40234375
-16290.28515625
-16431.44140625
-16575.9140625
-16719.71875
-16858.41015625
-16990.01171875
-17116.5546875
-17243.546875
-17377.96875
-17526.140625
-17692.50390625
-17879.22265625
-18085.9140625
-18308.98046875
-18540.94140625
-18770.7265625
-18985.6484375
-19174.765625
-19332.53515625
-19460.28515625
-19564.06640625
-19649.97265625
-19720.7421875
-19776.3515625
-19817.5546875
-19848.6953125
-19877.25
-19910.91796875
-19954.6484375
-20009.29296875
-20072.1171875
-20138.3828125
-20203.12890625
-20262.61328125
-20315.3046875
-20362.42578125
-20407.70703125
-20455.87890625
-20510.6484375
-20573.18359375
-20641.72265625
-20711.86328125
-20777.3046875
-20830.890625
-20866.046875
-20878.0234375
-20864.56640625
-20826.25390625
-20766.609375
-20691.51953125
-20607.87890625
-20522.32421875
-20441.19921875
-20371.02734375
-20317.8359375
-20284.734375
-20269.41015625
-20263.9609375
-20257.5625
-20240.34375
-20206.25390625
-20154.015625
-20086.58203125
-20009.77734375
-19930.3671875
-19853.80078125
-19782.4140625
-19715.109375
-19648.78125
-19580.3203125
-19507.50390625
-19428.21484375
-19338.83203125
-19233.53515625
-19105.30859375
-18948.390625
-18760.47265625
-18543.51953125
-18302.78125
-18044.74609375
-17775.171875
-17498.2109375
-17216.9296875
-16934.5859375
-16655.15234375
-16382.16796875
-16116.82421875
-15857.02734375
-15597.97265625
-15333.39453125
-15056.48828125
-14760.98046875
-14442.89453125
-14102.1171875
-13742.44921875
-13369.79296875
-12989.74609375
-12605.99609375
-12219.9765625
-11831.60546875
-11440.5390625
-11047.203125
-10652.703125
-10258.08984375
-9863.73828125
-9469.48046875
-9075.125
-8680.90625
-8287.796875
-7897.85546875
-7514.39453125
-7141.859375
-6785.12890625
-6448.12109375
-6132.03125
-5834.41796875
-5550.3046875
-5274.5859375
-5003.59765625
-4734.828125
-4465.98046875
-4195.59375
-3925.18359375
-3660.94921875
-3413.2734375
-3193.82421875
-3011.7890625
-2870.98828125
-2769.4609375
-2701.65625
-2661.8984375
-2647.23828125
-2658.61328125
-2700.4609375
-2779.2421875
-2901.0546875
-3069.19921875
-3282.91015625
-3537.8828125
-3827.89453125
-4146.28125
-4486.421875
-4841.6171875
-5205.15625
-5571.1015625
-5935.50390625
-6296.80859375
-6654.78515625
-7008.60546875
-7355.87109375
-7693.44140625
-8019.08203125
-8332.15234375
-8632.8046875
-8920.25390625
-9190.75
-9436.04296875
-9643.51953125
-9799.15234375
-9892.4375
-9920.40625
-9887.69140625
-9802.58203125
-9671.80859375
-9497.55078125
-9278.31640625
-9012.6640625
-8702.60546875
-8353.75390625
-7971.77734375
-7557.9453125
-7107.05078125
-6608.84375
-6051.20703125
-5423.05859375
-4716.296875
-3926.87890625
-3054.40625
-2099.87109375
-1062.484375
61.85546875
1279.0859375
2592.984375
4000.76171875
5489.7578125
7036.015625
8605.20703125
10155.97265625
11645.08203125
13032.9765625
14288.4609375
15391.94921875
16336.921875
17129.09765625
17782.75
18314.796875
18738.55859375
19059.57421875
19274.55078125
19372.9765625
19339.9375
19159.4296875
18817.828125
18307.01953125
17626.43359375
16783.359375
15791.84765625
14670.81640625
13441.6953125
12126.05078125
10743.3359375
9309.2890625
7835.5859375
6331.3203125
4806.1171875
3272.96484375
1748.6640625
251.3828125
-1202.65234375
-2601.10546875
-3935.046875
-5197.203125
-6380.12109375
-7475.43359375
-8474.66796875
-9371.234375
-10162.09375
-10847.52734375
-11429.32421875
-11909.265625
-12289.6171875
-12574.87109375
-12772.56640625
-12892.09765625
-12942.62890625
-12932.25
-12868.98828125
-12762.10546875
-12621.859375
-12457.73046875
-12276.81640625
-12083.4765625
-11879.8046875
-11665.703125
-11438.76953125
-11194.671875
-10928.7734375
-10638.42578125
-10325.0625
-9994.95703125
-9657.41015625
-9320.171875
-8984.25390625
-8641.28515625
-8275.38671875
-7868.3203125
-7405.04296875
-6876.9765625
-6282.2109375
-5623.35546875
-4904.73046875
-4130.47265625
-3303.73828125
-2426.31640625
-1498.01171875
-516.20703125
523.60546875
1626.21484375
2794.28125
4026.3515625
5316.4609375
6656.0
8036.703125
9452.7578125
10900.95703125
12380.19921875
13891.53515625
15438.453125
17026.19921875
18660.07421875
20344.25
22082.25
23878.50390625
25739.6015625
27673.88671875
29689.32421875
31790.7265625
33978.07421875
36246.6953125
38588.32421875
40991.078125
43437.2265625
45899.48828125
48337.50390625
50696.67578125
52911.2265625
54911.625
56634.31640625
58029.859375
59067.2265625
59734.07421875
60034.421875
59984.78515625
59609.12890625
58932.69140625
57975.18359375
56745.07421875
55237.65234375
53438.9765625
51334.6875
48919.47265625
46203.38671875
43214.015625
39996.02734375
36609.26171875
33125.140625
29620.90234375
26172.15625
22845.484375
19692.71484375
16748.29296875
14029.94921875
11542.05078125
9280.19140625
7235.47265625
5397.20703125
3753.53515625
2290.484375
990.87109375
-165.7734375
-1201.921875
-2139.99609375
-3000.28125
-3799.27734375
-4548.9375
-5256.82421875
-5926.84375
-6560.2890625
-7157.19921875
-7717.92578125
-8244.3359375
-8740.1328125
-9210.296875
-9660.1796875
-10094.26953125
-10515.08203125
-10922.81640625
-11316.55078125
-11696.01171875
-12062.2578125
-12416.57421875
-12758.85546875
-13086.953125
-13397.39453125
-13686.14453125
-13948.921875
-14181.26171875
-14379.08984375
-14539.984375
-14664.60546875
-14757.48046875
-14826.44921875
-14881.01953125
-14930.4375
-14982.2578125
-15041.359375
-15109.25
-15183.8125
-15259.9140625
-15330.74609375
-15389.0703125
-15427.93359375
-15441.22265625
-15424.84765625
-15378.35546875
-15306.0390625
-15216.06640625
-15117.88671875
-15019.40234375
-14925.546875
-14838.5078125
-14758.390625
-14683.20703125
-14608.41796875
-14527.41015625
-14433.6171875
-14323.4140625
-14198.0859375
-14063.74609375
-13929.21484375
-13802.84375
-13689.48828125
-13588.78515625
-13495.484375
-13401.58984375
-13299.05859375
-13181.58203125
-13044.8515625
-12886.03125
-12703.3203125
-12495.6953125
-12262.5859375
-12003.72265625
-11719.59375
-11412.48046875
-11087.21875
-10750.78515625
-10410.83203125
-10073.58203125
-9741.8515625
-9413.95703125
-9084.49609375
-8746.89453125
-8396.6328125
-8033.09765625
-7659.4921875
-7281.5546875
-6906.515625
-6542.38671875
-6196.99609375
-5876.1171875
-5581.6015625
-5310.75390625
-5057.59765625
-4815.2265625
-4577.5546875
-4339.4140625
-4095.23046875
-3837.76171875
-3558.546875
-3250.2109375
-2909.27734375
-2537.19140625
-2138.7578125
-1719.2421875
-1282.140625
-828.80859375
-359.2109375
127.35546875
632.0234375
1156.55859375
1703.9140625
2278.6953125
2886.7109375
3532.8515625
4218.4296875
4940.24609375
5692.265625
6468.32421875
7263.3046875
8072.26171875
8889.44140625
9708.8984375
10526.15625
11339.23046875
12148.46875
12956.1328125
13766.7109375
14587.56640625
15429.0703125
16303.8671875
17225.62890625
18207.67578125
19262.01171875
20399.1953125
21628.8046875
22959.6171875
24398.72265625
25950.0859375
27613.6015625
29384.8984375
31254.79296875
33207.75390625
35220.03515625
37258.86328125
39283.6796875
41249.75390625
43114.1640625
44842.82421875
46415.75
47827.3671875
49081.546875
50184.609375
51140.56640625
51950.30078125
52613.31640625
53129.41796875
53499.09765625
53723.09765625
53802.32421875
53738.609375
53535.94921875
53200.81640625
52740.59375
52160.5
51461.2109375
50639.625
49693.5234375
48628.1328125
47461.0703125
46223.078125
44954.02734375
43696.0625
42486.8046875
41355.18359375
40320.41796875
39392.89453125
38575.21875
37863.1484375
37246.98828125
36713.61328125
36248.51171875
35837.08984375
35465.46875
35121.1953125
34793.44140625
34472.66015625
34150.18359375
33818.984375
33475.40234375
33120.4296875
32759.12890625
32398.04296875
32041.921875
31691.38671875
31342.859375
30990.91015625
30631.58984375
30264.80859375
29894.4140625
29526.453125
29167.1015625
28821.59765625
28494.50390625
28190.7578125
27916.24609375
27677.23046875
27478.60546875
27322.109375
27205.4765625
27123.2265625
27068.7890625
27037.25
27027.3046875
27041.35546875
27083.7578125
27158.4140625
27267.1171875
27409.25390625
27582.75
27785.34765625
28015.4453125
28272.02734375
28553.8125
28858.5703125
29183.125
29523.93359375
29877.54296875
30240.6171875
30609.61328125
30980.68359375
31350.265625
31716.68359375
32081.68359375
32450.4921875
32829.68359375
33224.26171875
33635.87890625
34063.04296875
34502.66796875
34951.76953125
35408.921875
35874.85546875
36352.08203125
36843.55078125
37350.94140625
37873.58203125
38408.43359375
38951.30078125
39498.66796875
40049.12890625
40603.57421875
41164.4296875
41734.72265625
42317.640625
42916.10546875
43532.26171875
44167.07421875
44820.390625
45491.25390625
46178.09375
46878.76953125
47590.515625
48309.9453125
49033.51953125
49758.796875
50485.85546875
51217.58203125
51958.25
52711.40625
53478.73828125
54260.29296875
55055.09765625
55861.58984375
56677.93359375
57502.38671875
58333.1953125
59167.578125
60000.65625
60825.30078125
61633.30078125
62417.23046875
63172.20703125
63897.30078125
64596.20703125
65276.73046875
65948.5859375
66619.85546875
67293.484375
67965.79296875
68628.171875
69270.890625
69886.59375
70471.53515625
71024.96875
71548.296875
72044.98046875
72520.49609375
72981.4765625
73434.31640625
73884.2734375
74335.41796875
74790.71484375
75251.671875
75717.9453125
76187.83203125
76659.7265625
77133.48828125
77610.76953125
78094.5
78588.51171875
79097.640625
79627.86328125
80185.75
80777.21484375
81406.296875
82074.65234375
82781.9140625
83526.8515625
84308.87890625
85129.40625
85992.34375
86903.56640625
87869.65625
88896.56640625
89988.65625
91148.05859375
92374.3984375
93664.94921875
95015.29296875
96420.0
97873.0078125
99367.8046875
100897.67578125
102456.40234375
104038.92578125
105641.4453125
107260.16796875
108888.71484375
110515.21875
112120.60546875
113679.359375
115162.53515625
116541.546875
117791.515625
118893.91015625
119838.6328125
120624.9921875
121260.6171875
121757.9609375
122129.80859375
122385.453125
122528.6875
122557.5
122465.47265625
122244.98828125
121891.89453125
121409.9921875
120813.28125
120124.93359375
119373.87109375
118590.54296875
117803.3671875
117036.40625
116308.50390625
115633.6328125
115021.8125
114480.05078125
114013.2734375
113625.671875
113322.203125
113108.9921875
112991.88671875
112974.1953125
113055.86328125
113235.03515625
113510.3828125
113882.1953125
114351.37109375
114917.3515625
115576.27734375
116319.94140625
117135.7734375
118007.83984375
118918.41015625
119849.2578125
120782.25390625
121699.99609375
122587.203125
123432.578125
124229.84765625
124976.8671875
125673.12109375
126316.92578125
126903.62890625
127425.69140625
127874.19921875
128241.10546875
128521.18359375
128713.609375
128823.3671875
128862.1171875
128847.6796875
128801.640625
128746.0546875
128700.734375
128682.1015625
128703.21875
128774.234375
128902.75
129094.37109375
129353.5390625
129684.45703125
130091.45703125
130578.2109375
131146.16796875
131793.453125
132515.31640625
133305.80859375
134159.2578125
135070.5
136034.15625
137043.84375
138091.90234375
139169.23046875
140265.10546875
141367.04296875
142460.765625
143530.44140625
144559.26953125
145530.5859375
146429.5546875
147244.84765625
147969.6640625
148601.703125
149142.35546875
149595.66015625
149967.484375
150264.9453125
150495.87109375
150668.49609375
150791.59765625
150875.1328125
150930.73828125
150971.296875
151009.625
151056.87890625
151121.6171875
151209.69140625
151324.578125
151467.578125
151637.4921875
151829.8203125
152036.2265625
152245.01171875
152442.96484375
152618.24609375
152763.19140625
152876.171875
152961.83203125
153029.8671875
153092.80078125
153163.69140625
153254.34765625
153374.203125
153529.50390625
153722.5390625
153951.2265625
154209.4609375
154488.46875
154778.66015625
155071.3203125
155359.6328125
155639.3515625
155909.14453125
156170.72265625
156428.2890625
156687.27734375
156952.796875
157228.59375
157516.99609375
157819.6171875
158138.1171875
158474.56640625
158831.1015625
159209.375
159610.1328125
160033.10546875
160477.28125
160941.45703125
161424.91796875
161927.90625
162451.45703125
162996.7109375
163564.234375
164153.78515625
164764.60546875
165396.078125
166048.3828125
166722.97265625
167422.421875
168149.64453125
168906.84375
169694.74609375
170512.375
171357.38671875
172226.765625
173117.73828125
174028.73046875
174959.8359375
175912.578125
176889.05859375
177890.92578125
178918.7734375
179971.9921875
181049.0859375
182147.90234375
183265.75
184399.3984375
185545.27734375
186699.859375
187859.91015625
189022.36328125
190183.82421875
191340.02734375
192485.70703125
193615.125
194723.07421875
195806.08984375
196863.3671875
197897.20703125
198912.8125
199917.6015625
200920.15625
201929.125
202952.23046875
203995.46484375
205062.6796875
206155.7109375
207274.90625
208419.6484375
209588.53125
210779.13671875
211987.625
213208.43359375
214434.2109375
215655.921875
216863.36328125
218045.7734375
219192.5546875
220294.1484375
221343.26953125
222336.34375
223274.69921875
224164.87109375
225017.75
225846.6796875
226664.79296875
227482.25390625
228304.19921875
229130.02734375
229954.125
230767.72265625
231560.8515625
232323.8046875
233047.6796875
233724.28515625
234346.234375
234907.84375
235406.8125
235845.9296875
236233.6796875
236583.41015625
236911.12109375
237232.70703125
237561.6015625
237907.37890625
238275.40625
238667.265625
239081.56640625
239514.953125
239963.21484375
240422.2109375
240888.4921875
241359.77734375
241835.5546875
242317.7109375
242810.91796875
243322.21875
243859.984375
244432.66015625
245047.76171875
245711.19921875
246426.8046875
247196.05859375
248018.1953125
248890.68359375
249809.94140625
250772.1171875
251773.6328125
252811.33984375
253882.2421875
254983.1640625
256110.69140625
257261.4609375
258432.2421875
259619.796875
260820.64453125
262031.2578125
263248.609375
264470.69140625
265696.578125
266926.0546875
268159.0390625
269395.0703125
270633.02734375
271870.9375
273106.06640625
274335.30859375
275555.828125
276765.78125
277964.7265625
279153.63671875
280334.55078125
281509.98828125
282682.3828125
283853.6640625
285025.171875
286197.80078125
287371.9296875
288547.07421875
289721.5078125
290892.21484375
292055.29296875
293206.52734375
294341.98828125
295458.453125
296553.515625
297625.53125
298673.58203125
299697.66796875
300699.1640625
301681.11328125
302648.20703125
303606.41796875
304562.30859375
305522.27734375
306491.9375
307475.73046875
308476.88671875
309497.59765625
310539.37109375
311603.44140625
312690.98046875
313802.75
314938.40234375
316096.11328125
317272.78125
318464.703125
319668.26953125
320880.3828125
322098.703125
323321.5390625
324547.390625
325774.03515625
326997.58203125
328211.83984375
329408.4921875
330578.2734375
331712.91796875
332807.19140625
333860.18359375
334875.19921875
335858.24609375
336815.5
337750.70703125
338663.48046875
339549.3828125
340401.98046875
341216.17578125
341991.2265625
342732.04296875
343448.1328125
344151.140625
344852.328125
345560.9453125
346283.69140625
347024.71875
347786.18359375
348568.9921875
349373.59765625
350200.37890625
351049.42578125
351920.09765625
352810.67578125
353718.18359375
354638.515625
355566.70703125
356497.49609375
357425.8671875
358347.390625
359258.046875
360153.8125
361030.125
361881.640625
362702.51171875
363487.24609375
364232.09765625
364936.421875
365603.42578125
366239.69921875
366853.66015625
367453.59765625
368046.125
368635.515625
369223.984375
369812.4609375
370401.55078125
370992.42578125
371587.41796875
372190.30078125
372806.0625
373440.37109375
374098.85546875
374786.37890625
375506.56640625
376261.60546875
377052.23046875
377877.9296875
378737.03125
379626.70703125
380542.8203125
381479.8984375
382431.35546875
383389.9296875
384348.21484375
385299.32421875
386237.6953125
387159.859375
388064.76171875
388953.38671875
389827.71875
390689.3671875
391538.15234375
392370.96875
393181.2890625
393959.69921875
394695.3515625
395378.0234375
396000.1875
396558.6328125
397055.328125
397497.44140625
397896.45703125
398266.6953125
398623.48046875
398981.30078125
399352.33203125
399745.46484375
400165.94140625
400615.55078125
401093.1953125
401595.5703125
402117.859375
402654.31640625
403198.875
403745.73046875
404289.828125
404827.1875
405355.0546875
405871.89453125
406377.59375
406873.6484375
407363.1953125
407850.51171875
408340.11328125
408835.60546875
409338.8828125
409849.84375
410366.7734375
410887.06640625
411407.921875
411926.79296875
412441.55859375
412950.51171875
413452.359375
413946.19140625
414431.46484375
414907.91015625
415375.40625
415833.87109375
416283.19140625
416723.2890625
417154.25390625
417576.55078125
417991.09375
418399.28515625
418802.84375
419203.51953125
419602.765625
420001.609375
420400.7265625
420800.6796875
421202.1484375
421606.015625
422013.40625
422425.6328125
422844.1171875
423270.34765625
423705.84375
424152.05078125
424610.171875
425080.92578125
425564.30078125
426059.33984375
426564.09765625
427075.7109375
427590.73828125
428105.5390625
428616.6328125
429120.9375
429615.94921875
430099.921875
430571.9921875
431032.2265625
431481.55078125
431921.4296875
432353.30078125
432777.90234375
433194.71484375
433601.81640625
433996.12109375
434374.0078125
434732.09375
435067.95703125
435380.65234375
435670.7890625
435940.14453125
436190.984375
436425.421875
436644.99609375
436850.7421875
437043.5625
437224.734375
437396.328125
437561.1875
437722.625
437883.83203125
438047.37109375
438214.85546875
438386.8359375
438562.984375
438742.30078125
438923.42578125
439104.89453125
439285.2734375
439463.203125
439637.453125
439806.9296875
439970.71875
440128.11328125
440278.703125
440422.45703125
440559.71875
440691.16796875
440817.76953125
440940.67578125
441061.109375
441180.21875
441298.96484375
441418.1328125
441538.4375
441660.5859375
441785.26953125
441913.078125
442044.41015625
442179.38671875
442317.8359375
442459.31640625
442603.14453125
442748.45703125
442894.30078125
443039.6953125
443183.6796875
443325.328125
443463.7734375
443598.1171875
443727.46484375
443850.86328125
443967.46484375
444076.57421875
444177.796875
444270.98046875
444356.14453125
444433.37890625
444502.796875
444564.42578125
444618.2578125
444664.20703125
444702.1796875
444732.0625
444753.80078125
444767.41015625
444773.0390625
444770.85546875
444760.984375
444743.4375
444718.0546875
444684.53515625
444642.5
444591.60546875
444531.63671875
444462.55859375
444384.55859375
444297.97265625
444203.19921875
444100.62109375
443990.484375
443872.921875
443747.96484375
443615.578125
443475.63671875
443327.921875
443172.1484375
443008.02734375
442835.3359375
442653.96875
442463.953125
442265.421875
442058.5546875
441843.59375
441620.83203125
441390.58203125
441153.1953125
440909.00390625
440658.37109375
440401.6328125
440139.16015625
439871.33984375
439598.62109375
439321.5
439040.5
438756.15234375
438468.984375
438179.53515625
437888.375
437596.140625
437303.55859375
437011.41015625
436720.52734375
436431.7734375
436146.109375
435864.5625
435588.1796875
435318.0390625
435055.1796875
434800.6484375
434555.47265625
434320.7109375
434097.45703125
433886.7890625
433689.76953125
433507.46484375
433340.92578125
433191.23046875
433059.4296875
432946.55078125
432853.55078125
432781.3046875
432730.5546875
432701.94921875
432696.0703125
432713.49609375
432754.8359375
432820.67578125
432911.6328125
433028.27734375
433171.09765625
433340.45703125
433536.625
433759.76171875
434009.90625
434286.93359375
434590.578125
434920.3828125
435275.68359375
435655.6171875
436059.14453125
436485.10546875
436932.1796875
437398.96484375
437883.9765625
438385.69140625
438902.56640625
439433.0625
439975.6796875
440528.97265625
441091.5234375
441661.9375
442238.8359375
442820.91796875
443406.95703125
443995.91796875
444586.98046875
445179.53515625
445773.09375
446367.27734375
446961.78515625
447556.37890625
448150.86328125
448745.0625
449338.828125
449932.02734375
450524.55859375
451116.29296875
451707.13671875
452297.0
452885.80078125
453473.44921875
454059.8671875
454645.0078125
455228.8125
455811.24609375
456392.26953125
456971.87109375
457550.03125
458126.7109375
458701.87890625
459275.51953125
459847.6171875
460418.140625
460987.08203125
461554.44921875
462120.24609375
462684.4765625
463247.140625
463808.25
464367.8203125
464925.83984375
465482.296875
466037.1953125
466590.53515625
467142.30078125
467692.5
468241.1328125
468788.21484375
469333.734375
469877.6796875
470420.07421875
470960.9375
471500.30078125
472038.1796875
472574.6015625
473109.5859375
473643.140625
474175.25390625
474705.92578125
475235.125
475762.78515625
476288.828125
476813.21875
477335.92578125
477856.953125
478376.3046875
478894.0234375
479410.19140625
479924.89453125
480438.2265625
480950.3046875
481461.21875
481971.02734375
482479.71484375
482987.26171875
483493.62109375
483998.76171875
484502.64453125
485005.26953125
485506.65625
486006.7734375
486505.625
487003.2421875
487499.71875
487995.171875
488489.7265625
488983.48046875
489476.5078125
489968.828125
490460.4296875
490951.33203125
491441.53515625
491931.02734375
492419.75
492907.66015625
493394.765625
493881.125
494366.8125
494851.890625
495336.3515625
495820.09375
496302.98828125
496784.98046875
497266.125
497746.58203125
498226.51171875
498706.0703125
499185.36328125
499664.4375
500143.3125
500622.03515625
501100.6328125
501579.11328125
502057.3828125
502535.34375
503012.87890625
503489.90234375
503966.3671875
504442.28125
504917.66796875
505392.5390625
505866.89453125
506340.73046875
506814.07421875
507286.93359375
507759.2578125
508230.8984375
508701.66796875
509171.33984375
509639.73828125
510106.828125
510572.66796875
511037.328125
511500.76953125
511962.86328125
512423.40234375
512882.12890625
513338.78515625
513793.171875
514245.2109375
514694.91015625
515142.3359375
515587.56640625
516030.72265625
516471.9609375
516911.4375
517349.28125
517785.54296875
518220.2578125
518653.50390625
519085.49609375
519516.55078125
519946.9296875
520376.70703125
520805.79296875
521234.03125
521661.27734375
522087.47265625
522512.7109375
522937.25390625
523361.49609375
523785.875
524210.78125
524636.59375
525063.67578125
525492.37109375
525923.015625
526355.89453125
526791.25390625
527229.3046875
527670.30078125
528114.52734375
528562.23046875
529013.53125
529468.3984375
529926.7421875
530388.4296875
530853.35546875
531321.453125
531792.625
532266.62890625
532742.96484375
533220.77734375
533698.8828125
534175.79296875
534649.8515625
535119.3515625
535582.7578125
536038.84375
536486.81640625
536926.515625
537358.49609375
537784.01171875
538204.81640625
538622.83203125
539039.76953125
539456.80859375
539874.4609375
540292.6875
540711.06640625
541128.9296875
541545.37890625
541959.375
542369.77734375
542775.44921875
543175.3515625
543568.76171875
543955.41015625
544335.65234375
544710.46875
545081.5390625
545451.16015625
545822.04296875
546197.00390625
546578.71875
546969.55859375
547371.5390625
547786.2578125
548214.96875
548658.60546875
549117.703125
549592.25390625
550081.5625
550584.29296875
551098.64453125
551622.4921875
552153.51953125
552689.10546875
553226.3046875
553761.83984375
554292.41015625
554815.0703125
555327.47265625
555827.87109375
556314.94921875
556787.6484375
557244.99609375
557686.0234375
558109.80859375
558515.65234375
558903.1484375
559272.1953125
559622.828125
559954.953125
560268.203125
560561.9140625
560835.58984375
561089.546875
561325.5234375
561546.81640625
561758.0078125
561964.34375
562171.09375
562383.03125
562604.0546875
562836.98046875
563083.53515625
563344.640625
563621.02734375
563913.71484375
564224.19140625
564554.15234375
564905.1796875
565278.5859375
565675.37890625
566096.28515625
566541.8828125
567012.78125
567509.765625
568033.71875
568585.46875
569165.73046875
569774.9375
570412.921875
571078.5703125
571769.76953125
572483.78125
573217.69921875
573968.828125
574734.7578125
575513.34375
576302.63671875
577100.84765625
577906.12890625
578716.16015625
579527.6484375
580335.921875
581134.66796875
581915.9140625
582670.36328125
583388.44140625
584061.92578125
584685.56640625
585258.13671875
585782.45703125
586264.4765625
586711.60546875
587130.73828125
587526.72265625
587901.6875
588255.30859375
588585.67578125
588890.48828125
589168.3984375
589420.12890625
589648.97265625
589860.4140625
590061.16796875
590258.01953125
590456.82421875
590661.8984375
590875.85546875
591099.7734375
591333.5703125
591576.6171875
591828.45703125
592089.37109375
592360.52734375
592643.79296875
592941.39453125
593255.44140625
593587.42578125
593937.77734375
594305.87890625
594690.453125
595090.15234375
595504.05078125
595932.0546875
596375.23046875
596835.83203125
597316.86328125
597821.30078125
598351.26953125
598907.54296875
599489.50390625
600095.453125
600723.0546875
601369.78515625
602033.3203125
602711.875
603404.19921875
604109.109375
604824.8125
605548.4140625
606275.8515625
607002.0703125
607721.49609375
608428.8203125
609119.83984375
609791.9765625
610444.25390625
611076.82421875
611690.36328125
612285.3125
612861.25
613416.65625
613949.25390625
614456.55859375
614936.5546875
615388.0859375
615811.19140625
616207.12890625
616578.203125
616927.5546875
617258.875
617575.96484375
617881.99609375
618178.5234375
618464.578125
618736.09375
618985.67578125
619202.859375
619374.734375
619487.18359375
619526.640625
619482.33203125
619348.33984375
619124.74609375
618817.3125
618435.82421875
617991.75
617496.03515625
616957.875
616384.90234375
615784.421875
615164.625
614535.015625
613905.78125
613286.609375
612685.546875
612108.41015625
611559.10546875
611040.83203125
610557.3125
610113.19921875
609713.46484375
609362.3515625
609062.55078125
608814.90625
608618.62890625
608471.8046875
608371.7421875
608314.8984375
608296.53125
608310.76953125
608351.3515625
608412.64453125
608490.171875
608580.18359375
608678.359375
608778.31640625
608870.53515625
608942.421875
608979.6953125
608969.00390625
608901.06640625
608773.31640625
608590.8359375
608365.19140625
608111.64453125
607845.83984375
607581.01953125
607326.359375
607086.6171875
606863.015625
606654.984375
606462.2890625
606286.671875
606132.546875
606006.34375
605914.87109375
605863.5078125
605854.92578125
605888.58203125
605960.859375
606065.4609375
606194.05078125
606337.06640625
606484.6484375
606627.90625
606760.28125
606878.79296875
606984.7578125
607083.7421875
607184.67578125
607298.22265625
607434.640625
607601.6328125
607802.8515625
608037.20703125
608299.16796875
608579.94140625
608869.45703125
609158.5390625
609440.8046875
609714.05078125
609981.0625
610249.62109375
610531.5625
610841.0703125
611192.7578125
611599.79296875
612071.97265625
612613.92578125
613223.9296875
613893.48828125
614607.5625
615345.796875
616085.4296875
616805.79296875
617492.8984375
618141.94921875
618756.7734375
619346.75
619922.59375
620492.3984375
621059.03125
621619.41796875
622165.65234375
622687.43359375
623175.234375
623623.5546875
624033.29296875
624411.99609375
624771.765625
625125.609375
625483.734375
625851.18359375
626227.34765625
626606.984375
626981.7890625
627341.59765625
627675.03125
627970.07421875
628215.1171875
628400.57421875
628520.625
628574.3984375
628565.72265625
628501.6640625
628390.19921875
628238.390625
628051.50390625
627833.3359375
627586.9765625
627315.65625
627023.53125
626716.51171875
626403.1015625
626094.7890625
625805.3359375
625549.171875
625339.54296875
625187.09765625
625099.06640625
625078.89453125
625126.58984375
625239.77734375
625415.13671875
625649.625
625941.1484375
626288.7890625
626692.4921875
627152.3125
627667.63671875
628236.97265625
628858.546875
629531.03515625
630253.8203125
631026.34375
631846.88671875
632711.29296875
633612.12890625
634538.30859375
635474.93359375
636403.10546875
637299.703125
638137.51171875
638886.37109375
639516.26953125
640002.8359375
640333.73828125
640512.4609375
640556.25390625
640487.96484375
640324.88671875
640069.2734375
639704.76953125
639201.3203125
638528.4609375
637672.48046875
636649.109375
635504.68359375
634303.98828125
633110.16015625
631964.63671875
630874.54296875
629811.99609375
628725.95703125
627563.09765625
626289.625
624905.16015625
623443.7421875
621963.22265625
620529.0859375
619199.2578125
618014.37109375
616995.52734375
616149.2265625
615476.73046875
614983.046875
614681.03515625
614589.52734375
614727.70703125
615109.83984375
615742.484375
616624.265625
617746.78515625
619095.8203125
620652.59765625
622394.96875
624298.23828125
626334.9375
628473.74609375
630678.515625
632909.15625
635125.13671875
637290.828125
639380.5078125
641380.48828125
643286.9296875
645099.703125
646814.35546875
648415.08203125
649871.15625
651138.2734375
652165.4609375
652906.67578125
653333.9140625
653446.9375
653275.22265625
652870.90625
652295.546875
651605.515625
650840.47265625
650017.3984375
649130.9375
648159.80859375
647077.9296875
645867.62109375
644530.5625
643092.6875
641601.09765625
640114.60546875
638691.8046875
637380.625
636211.984375
635198.55078125
634338.046875
633619.5
633030.12109375
632560.07421875
632203.73046875
631957.3359375
631815.171875
631766.25390625
631793.171875
631873.03125
631980.31640625
632090.8828125
632185.78515625
632253.125
632286.921875
632284.25
632243.05078125
632161.9453125
632041.3671875
631884.35546875
631696.28515625
631483.6328125
631252.13671875
631004.67578125
630739.3828125
630448.8359375
630120.92578125
629741.23046875
629296.125
628775.77734375
628176.38671875
627501.09375
626759.01953125
625962.390625
625122.546875
624246.515625
623335.25390625
622383.69140625
621381.984375
620317.453125
619177.2734375
617951.66796875
616636.765625
615236.1171875
613760.67578125
612227.90625
610660.8046875
609086.80078125
607536.00390625
606038.58203125
604621.91015625
603308.125
602112.2890625
601041.0234375
600091.78125
599253.66015625
598509.76953125
597840.73046875
597227.88671875
596655.53515625
596111.6015625
595586.71875
595072.171875
594558.52734375
594036.8359375
593502.69140625
592960.96484375
592428.1796875
591930.46875
591497.3203125
591153.09765625
590909.56640625
590762.7578125
590695.88671875
590687.11328125
590718.53125
590782.31640625
590881.64453125
591026.81640625
591229.37109375
591497.5859375
591835.40234375
592244.078125
592724.0078125
593274.453125
593891.2890625
594564.84765625
595279.7578125
596017.17578125
596758.07421875
597486.12890625
598189.12890625
598858.609375
599488.203125
600071.74609375
600602.2421875
601071.91796875
601472.8203125
601797.1953125
602037.51171875
602186.74609375
602239.765625
602196.05078125
602063.28515625
601860.02734375
601615.74609375
601367.48828125
601154.01953125
601009.43359375
600958.34765625
601014.0703125
601179.64453125
601450.47265625
601816.5390625
602263.29296875
602771.9609375
603320.58203125
603886.375
604449.0625
604993.9453125
605513.76171875
606008.90234375
606486.25
606957.203125
607435.3125
607933.59765625
608462.17578125
609027.05078125
609630.23828125
610270.19140625
610941.703125
611635.765625
612340.828125
613045.74609375
613743.27734375
614432.6640625
615120.40234375
615818.7265625
616541.9453125
617302.27734375
618107.3984375
618960.96484375
619864.953125
620821.7265625
621834.99609375
622909.75390625
624051.86328125
625267.828125
626565.33984375
627954.60546875
629449.87890625
631070.15234375
632838.60546875
634780.90625
636922.4140625
639284.44140625
641880.1875
644711.0859375
647764.015625
651009.296875
654400.10546875
657875.28515625
661366.8125
664810.765625
668156.703125
671369.43359375
674421.0390625
677277.83984375
679891.55859375
682201.70703125
684148.859375
685691.27734375
686815.328125
687533.81640625
687873.75390625
687861.8125
687517.6953125
686860.640625
685924.96875
684774.55859375
683506.85546875
682244.0703125
681116.015625
680242.12890625
679718.34765625
679610.5546875
679953.84765625
680756.1875
682005.26171875
683675.9609375
685733.94921875
688132.56640625
690805.69140625
693663.734375
696598.69921875
699497.48828125
702257.11328125
704794.07421875
707043.35546875
708947.59765625
710442.48046875
711448.0546875
711874.34375
711641.1015625
710700.8828125
709050.05859375
706719.84375
703753.72265625
700187.5078125
696045.2734375
691352.2734375
686155.01171875
680535.671875
674612.203125
668522.4921875
662398.3203125
656340.55859375
650407.44140625
644620.9296875
638985.6796875
633509.03515625
628212.3203125
623131.0
618307.73046875
613784.27734375
609596.140625
605770.1015625
602323.6640625
599265.4765625
596596.96484375
594314.72265625
592412.58203125
590882.66015625
589715.546875
588900.52734375
588425.58203125
588276.2890625
588432.83203125
588865.3359375
589529.03515625
590360.91796875
591279.49609375
592189.38671875
592992.54296875
593606.625
593986.37890625
594139.30859375
594127.09375
594051.44921875
594030.85546875
594177.484375
594580.19140625
595295.19921875
596343.55078125
597713.328125
599364.48046875
601234.3828125
603244.04296875
605305.234375
607328.9609375
609235.390625
610965.0625
612489.75390625
613819.11328125
614999.328125
616103.37109375
617216.45703125
618422.15234375
619792.94140625
621386.2578125
623244.9140625
625399.94140625
627874.51953125
630688.09765625
633860.37109375
637414.96484375
641382.59765625
645803.66796875
650729.8203125
656224.875
662366.1953125
669247.2734375
676979.9921875
685694.203125
695533.87890625
706651.94140625
719206.03515625
733355.078125
749253.11328125
767034.62109375
786784.3125
808485.5
831945.1953125
856702.1640625
881939.47265625
906446.00390625
928685.7578125
947012.65625
960001.734375
966789.828125
967288.48828125
962178.4453125
952691.609375
940276.5859375
926283.8828125
911784.48828125
897561.41015625
884223.16796875
872331.16015625
862443.94140625
855047.66015625
850411.48046875
848439.1953125
848583.54296875
849869.734375
851045.87890625
850830.8046875
848172.15625
842402.72265625
833231.12890625
820608.7734375
804597.796875
785349.59375
763197.3984375
738763.4296875
712969.01171875
686914.48046875
661686.578125
638182.98046875
617012.92578125
598482.72265625
582641.4296875
569353.5859375
558372.01171875
549396.16796875
542112.88671875
536222.53515625
531454.6953125
527576.546875
524396.8125
521767.56640625
519584.63671875
517785.94140625
516346.7109375
515271.76171875
514586.88671875
514331.359375
514552.015625
515297.39453125
516611.2265625
518526.45703125
521061.5234375
524219.67578125
527991.5
532361.375
537316.8984375
542857.64453125
548999.21484375
555772.11328125
563218.51953125
571390.37109375
580349.96484375
590171.84375
600943.8203125
612764.28515625
625733.9453125
639940.40234375
655432.9765625
672183.703125
690032.8515625
708626.28125
727367.54296875
745424.52734375
761833.046875
775706.76171875
786495.3046875
794173.1953125
799247.984375
802559.5
804949.34375
806942.171875
808570.2734375
809408.56640625
808797.8046875
806149.22265625
801183.72265625
793996.3828125
784939.42578125
774420.18359375
762746.03125
750099.33203125
736629.984375
722576.26953125
708312.46875
694277.30078125
680817.890625
668034.99609375
655712.16796875
643369.8984375
630432.1015625
616443.99609375
601252.11328125
585069.87890625
568408.1328125
551916.296875
536212.06640625
521762.56640625
508840.25
497542.61328125
487846.37890625
479664.1015625
472881.3984375
467370.25
462987.76171875
459572.7734375
456948.9609375
454937.109375
453373.40625
452125.984375
451102.3515625
450246.03515625
449526.72265625
448929.3125
448444.74609375
448063.671875
447773.5859375
447559.34765625
447405.54296875
447298.16015625
447223.671875
447165.08203125
447096.9765625
446983.8125
446785.6796875
446472.08984375
446039.6640625
445525.70703125
445009.65625
444599.05859375
444404.890625
444517.3828125
444992.59765625
445852.546875
447094.0859375
448699.60546875
450645.1796875
452904.6328125
455450.1875
458250.9296875
461271.203125
464469.75
467799.25390625
471205.33203125
474625.32421875
477988.765625
481221.93359375
484256.98046875
487043.07421875
489554.921875
491794.69140625
493786.3359375
495564.3359375
497160.27734375
498591.78125
499857.32421875
500938.2578125
501805.5234375
502427.54296875
502777.1171875
502837.84375
502610.83203125
502120.8359375
501418.73828125
500576.671875
499673.79296875
498775.8515625
497916.78125
497091.7109375
496266.01171875
495397.1171875
494459.78125
493463.66796875
492455.82421875
491507.8203125
490694.7421875
490075.62890625
489682.02734375
489516.59765625
489560.609375
489787.109375
490174.82421875
490717.5
491426.09765625
492325.78515625
493451.14453125
494841.8671875
496538.56640625
498577.56640625
500983.39453125
503759.21875
506877.5703125
510275.4296875
513858.01953125
517513.15625
521133.96484375
524643.33203125
528011.08984375
531256.58203125
534434.7734375
537609.90234375
540824.2890625
544070.67578125
547277.3515625
550313.39453125
553016.15234375
555234.69921875
556876.1875
557939.48046875
558523.96484375
558809.3125
559012.75
559338.2890625
559934.24609375
560870.390625
562139.54296875
563681.98828125
565424.9609375
567324.51953125
569395.921875
571723.3828125
574447.2265625
577733.37109375
581734.40234375
586553.3359375
592219.4609375
598680.859375
605812.93359375
613439.265625
621360.734375
629388.26171875
637372.34765625
645220.74609375
652896.2421875
660392.125
667691.44921875
674724.1015625
681337.6484375
687293.921875
692295.19140625
696035.0
698260.88671875
698830.90625
697745.796875
695145.2421875
691267.8671875
686386.23828125
680736.46875
674465.2734375
667613.23828125
660142.08984375
651996.94140625
643179.19140625
633798.8515625
624083.3515625
614340.05859375
604891.43359375
596010.98828125
587882.859375
580593.45703125
574150.9140625
568520.4140625
563660.78125
559549.38671875
556188.45703125
553593.984375
551775.13671875
550713.484375
550349.5625
550579.98828125
551264.35546875
552238.7109375
553332.27734375
554385.34765625
555266.12109375
555883.1875
556189.6875
556176.93359375
555858.3125
555247.44140625
554336.96484375
553085.453125
551418.984375
549249.39453125
546504.16796875
543156.94140625
539246.42578125
534876.36328125
530197.390625
525378.77734375
520580.84375
515937.26171875
511551.66015625
507506.78515625
503879.2109375
500750.94921875
498212.4375
496356.33984375
495265.43359375
494998.56640625
495577.81640625
496979.0078125
499127.0859375
501897.640625
505126.12109375
508625.76953125
512213.40234375
515737.76171875
519101.86328125
522270.85546875
525260.9609375
528111.51953125
530847.4765625
533443.1328125
535798.40234375
537737.0078125
539031.11328125
539449.40234375
538816.0078125
537060.9296875
534243.19140625
530537.734375
526191.0546875
521461.59765625
516563.5625
511628.484375
506692.15625
501707.984375
496582.23828125
491220.875
485573.47265625
479660.13671875
473573.7421875
467460.015625
461485.84375
455808.46484375
450554.27734375
445810.046875
441624.3828125
438015.11328125
434978.4375
432496.94921875
430545.796875
429097.40234375
428125.2890625
427606.71875
427523.66015625
427862.07421875
428610.18359375
429755.8046875
431282.578125
433165.58984375
435368.25
437842.375
440532.1953125
443381.375
446341.109375
449376.47265625
452468.109375
455608.37890625
458794.67578125
462024.08203125
465291.26953125
468588.43359375
471905.49609375
475230.92578125
478554.15625
481869.17578125
485176.5625
488481.77734375
491788.74609375
495090.12109375
498357.65234375
501537.36328125
504552.7109375
507315.4140625
509740.46875
511761.67578125
513344.96484375
514497.05859375
515266.80078125
515738.07421875
516016.04296875
516210.296875
516418.53515625
516713.4921875
517135.52734375
517692.6875
518368.734375
519137.05078125
519976.40625
520883.953125
521882.09375
523017.92578125
524355.57421875
525963.00390625
527896.421875
530186.96484375
532834.9296875
535814.453125
539087.49609375
542621.47265625
546402.7421875
550439.12109375
554748.3984375
559335.34765625
564165.02734375
569143.875
574119.56640625
578904.93359375
583319.4453125
587230.58203125
590574.8671875
593349.08984375
595580.23828125
597294.43359375
598503.38671875
599213.22265625
599445.3359375
599251.25
598707.6015625
597891.359375
596849.9296875
595587.12109375
594076.9921875
592299.94921875
590280.0390625
588101.22265625
585892.66015625
583790.875
581897.4375
580249.515625
578811.38671875
577485.97265625
576140.7265625
574641.171875
572883.796875
570818.91796875
568455.9765625
565849.3203125
563070.18359375
560175.12109375
557182.1875
554062.9453125
550753.73828125
547182.6796875
543302.42578125
539115.4296875
534681.41796875
530104.7578125
525508.15234375
521003.21875
516667.80859375
512536.453125
508605.74609375
504851.25
501247.37109375
497781.01171875
494453.7265625
491274.39453125
488248.625
485371.04296875
482623.46484375
479978.79296875
477408.1796875
474888.04296875
472404.30078125
469953.1875
467539.9375
465176.84375
462881.7734375
460677.6171875
458592.37890625
456658.46484375
454909.35546875
453373.328125
452067.265625
450994.4921875
450148.0078125
449516.80859375
449091.3828125
448866.23828125
448839.53125
449010.140625
449372.41796875
449909.5
450588.34375
451360.48046875
452170.1640625
452967.68359375
453723.15234375
454436.09765625
455137.546875
455883.1328125
456738.6640625
457763.296875
458996.9375
460455.73046875
462134.67578125
464014.046875
466068.00390625
468274.75390625
470625.58203125
473127.61328125
475797.54296875
478649.1953125
481680.94921875
484866.8671875
488152.078125
491452.4609375
494660.1328125
497655.78125
500325.31640625
502575.8359375
504345.76953125
505606.34375
506354.30078125
506598.640625
506346.1953125
505590.98046875
504310.609375
502470.640625
500035.90234375
496985.83203125
493329.046875
489112.3203125
484421.10546875
479372.19921875
474101.0
468746.67578125
463438.26171875
458284.5625
453369.26953125
448750.67578125
444463.8828125
440523.80859375
436928.7578125
433665.140625
430713.1875
428052.56640625
425666.6640625
423545.0859375
421684.421875
420087.125
418758.63671875
417703.64453125
416923.01171875
416412.39453125
416162.0625
416156.90625
416376.38671875
416795.10546875
417384.71875
418117.16015625
418968.65234375
419923.16015625
420973.93359375
422122.1796875
423373.6875
424735.15234375
426211.30859375
427802.78125
429504.4375
431305.2109375
433190.53515625
435147.34375
437169.4453125
439260.68359375
441434.36328125
443709.46875
446105.55078125
448638.25
451316.4375
454140.6328125
457102.44921875
460185.21484375
463366.3125
466620.609375
469923.421875
473251.90625
476585.41015625
479905.91796875
483199.078125
486455.21875
489669.80859375
492843.02734375
495978.50390625
499081.21484375
502155.4609375
505204.0703125
508229.58203125
511236.30859375
514231.94140625
517227.7578125
520238.03125
523278.95703125
526366.7578125
529514.76953125
532729.77734375
536008.78125
539337.41796875
542690.48828125
546034.76953125
549333.8203125
552554.35546875
555672.94921875
558680.65625
561583.58203125
564399.33984375
567151.8125
569866.75
572567.76171875
575270.421875
577973.80859375
580652.91015625
583256.875
585715.109375
587948.578125
589881.34375
591449.01171875
592603.53515625
593316.76953125
593585.17578125
593435.75
592929.578125
592157.44140625
591224.30859375
590224.984375
589217.5546875
588202.64453125
587114.66015625
585828.28125
584180.5390625
582005.328125
579172.87109375
575623.484375
571384.45703125
566563.45703125
561319.72265625
555822.421875
550210.53125
544567.515625
538917.8515625
533243.5625
527512.06640625
521705.07421875
515840.0
509978.6171875
504220.72265625
498685.1171875
493485.00390625
488706.7578125
484397.89453125
480564.66796875
477176.25390625
474171.9140625
471468.85546875
468970.7421875
466578.82421875
464208.05859375
461806.1171875
459368.73046875
456943.328125
454618.19140625
452500.72265625
450693.26171875
449274.296875
448289.5546875
447751.85546875
447645.125
447928.38671875
448539.39453125
449400.50390625
450428.8125
451549.55078125
452708.921875
453881.8984375
455072.28515625
456306.078125
457622.8984375
459069.609375
460696.7734375
462555.34765625
464692.2890625
467146.54296875
469947.234375
473113.99609375
476658.11328125
480584.2265625
484892.3359375
489578.75390625
494634.32421875
500040.234375
505763.91015625
511757.0625
517955.9921875
524283.01953125
530648.65625
536955.2109375
543103.00390625
548999.8203125
554572.375
559775.2734375
564590.98828125
569016.796875
573041.55859375
576622.09765625
579670.75
582061.3046875
583653.30859375
584328.484375
584027.98828125
582777.36328125
580688.609375
577937.02734375
574721.11328125
571219.66015625
567559.59375
563802.3359375
559950.3984375
555970.0390625
551821.25
547484.59375
542976.6875
538351.40625
533688.73828125
529077.015625
524595.703125
520304.84375
516242.3671875
512425.69140625
508853.23828125
505504.89453125
502343.4296875
499318.53125
496373.09375
493450.3515625
490500.46484375
487485.78125
484384.2578125
481191.1328125
477918.53515625
474591.7265625
471241.33984375
467893.7109375
464563.52734375
461251.3359375
457945.390625
454625.75390625
451269.9375
447859.73046875
444387.69921875
440860.57421875
437297.94140625
433727.234375
430177.39453125
426673.35546875
423232.8125
419865.80859375
416576.828125
413367.8515625
410241.08984375
407200.9453125
404255.6171875
401418.23828125
398706.81640625
396142.0703125
393743.58984375
391525.83203125
389495.41796875
387650.66015625
385983.27734375
384481.73828125
383134.640625
381932.1796875
380864.828125
379921.125
379087.59375
378351.9921875
377707.125
377151.70703125
376687.3671875
376314.234375
376028.484375
375822.484375
375686.40625
375609.734375
375582.1484375
375594.20703125
375638.10546875
375708.6328125
375804.0546875
375926.203125
376079.046875
376265.87109375
376486.5625
376736.859375
377009.73046875
377297.421875
377592.65625
377889.01171875
378181.4609375
378466.75
378742.8359375
379007.390625
379257.2265625
379490.19921875
379708.70703125
379922.16015625
380146.453125
380400.16796875
380698.67578125
381048.52734375
381444.92578125
381874.38671875
382321.39453125
382775.21875
383233.00390625
383698.45703125
384178.4765625
384680.60546875
385212.06640625
385779.375
386387.55078125
387039.15234375
387734.3046875
388471.89453125
389250.5390625
390068.0390625
390919.2578125
391794.5234375
392680.85546875
393566.5234375
394447.26953125
395331.07421875
396239.16796875
397203.10546875
398259.5078125
399444.2890625
400787.4296875
402309.0625
404018.37109375
405916.8046875
408004.7265625
410288.4140625
412784.12890625
415518.24609375
418524.39453125
421838.8125
425494.73828125
429517.23828125
433920.83203125
438711.09765625
443888.8125
449453.5703125
455404.8515625
461741.20703125
468459.40625
475553.8828125
483015.1328125
490825.375
498951.609375
507337.9609375
515899.34765625
524517.203125
533037.0546875
541268.4296875
548990.13671875
555965.31640625
561968.6875
566821.7421875
570424.59375
572771.00390625
573938.140625
574053.01953125
573247.0078125
571614.11328125
569186.9609375
565938.890625
561812.30078125
556764.703125
550815.99609375
544078.453125
536757.390625
529123.4765625
521469.81640625
514070.6015625
507152.7734375
500883.25390625
495367.91015625
490656.82421875
486752.19140625
483617.8828125
481191.02734375
479394.94140625
478150.6640625
477383.94140625
477027.36328125
477020.40234375
477309.68359375
477849.2265625
478599.21484375
479523.875
480591.1328125
481775.55859375
483062.734375
484451.53125
485952.453125
487583.37109375
489365.13671875
491318.42578125
493461.21484375
495805.72265625
498355.41015625
501104.12890625
504038.4609375
507141.52734375
510394.9765625
513778.1484375
517266.44921875
520831.5078125
524443.0390625
528070.58203125
531684.73046875
535259.01171875
538772.96875
542214.35546875
545577.79296875
548859.9140625
552053.93359375
555147.15234375
558122.875
560965.5390625
563666.078125
566224.45703125
568647.73828125
570944.8203125
573120.56640625
575172.51953125
577091.54296875
578866.42578125
580490.83984375
581970.15625
583324.76171875
584588.20703125
585800.98828125
587003.671875
588232.8359375
589521.0234375
590898.52734375
592394.734375
594038.14453125
595855.83203125
597873.23046875
600113.75390625
602597.84765625
605341.484375
608354.79296875
611640.25
615189.98828125
618982.859375
622983.82421875
627147.85546875
631427.78125
635782.57421875
640182.234375
644606.97265625
649041.08984375
653463.9609375
657841.6015625
662121.453125
666232.38671875
670090.86328125
673613.38671875
676732.6875
679412.234375
681653.5
683494.4375
685002.0625
686262.7734375
687371.4921875
688418.8984375
689477.71875
690590.859375
691764.2734375
692965.4765625
694128.0703125
695162.734375
695974.5625
696483.33984375
696640.80859375
696439.48828125
695911.71875
695121.8671875
694155.1328125
693104.58984375
692056.4453125
691074.91796875
690190.1484375
689392.75
688636.33984375
687847.55859375
686942.796875
685849.65625
684528.59765625
682987.82421875
681285.60546875
679518.98828125
677803.81640625
676253.88671875
674966.2734375
674015.8515625
673457.56640625
673332.12890625
673670.15625
674491.42578125
675798.6015625
677568.171875
679743.95703125
682237.99609375
684940.58203125
687737.30078125
690528.9453125
693249.33984375
695875.83984375
698427.93359375
700952.78125
703502.23046875
706110.02734375
708777.9453125
711474.96484375
714147.37890625
716733.40625
719175.8203125
721429.55078125
723464.93359375
725268.359375
726840.421875
728190.98828125
729332.27734375
730272.6796875
731014.05859375
731553.52734375
731888.890625
732025.62109375
731981.98828125
731788.625
731481.40625
731090.98046875
730634.734375
730115.53125
729526.890625
728861.14453125
728116.87890625
727304.3671875
726449.64453125
725597.21875
724809.80078125
724162.26171875
723728.8125
723566.390625
723700.40625
724119.28125
724781.07421875
725630.3046875
726619.328125
727726.51953125
728965.015625
730379.74609375
732035.0859375
733998.95703125
736328.29296875
739058.359375
742196.0625
745717.80859375
749572.9609375
753692.75
758002.4140625
762433.49609375
766934.5625
771478.6953125
776064.75
780709.56640625
785431.75390625
790232.5625
795081.56640625
799912.9921875
804635.125
809151.01171875
813384.61328125
817302.984375
820925.86328125
824319.56640625
827578.70703125
830803.41796875
834079.6796875
837467.90625
841001.171875
844690.37890625
848531.76171875
852512.67578125
856614.1875
860810.59765625
865066.375
869331.234375
873535.4296875
877588.765625
881385.6484375
884815.23046875
887773.015625
890170.42578125
891941.359375
893046.58984375
893475.9453125
893246.69140625
892396.6484375
890972.87109375
889019.046875
886564.90234375
883620.04296875
880173.46875
876198.9296875
871664.41796875
866543.37890625
860825.8359375
854529.13671875
847707.6796875
840458.609375
832919.375
825255.25390625
817639.91796875
810235.3203125
803176.36328125
796562.1328125
790452.7890625
784871.06640625
779808.48046875
775235.92578125
771116.140625
767414.28125
764103.96484375
761168.71484375
758600.74609375
756399.15234375
754568.47265625
753117.37109375
752056.5234375
751395.34375
751138.18359375
751281.05078125
751808.93359375
752692.98046875
753887.6171875
755329.5625
756941.125
758639.1875
760348.984375
762019.7890625
763637.62109375
765229.24609375
766853.90625
768584.109375
770481.8515625
772578.625
774866.4609375
777303.0078125
779828.17578125
782385.06640625
784937.09765625
787476.59375
790024.29296875
792621.37890625
795316.13671875
798148.46875
801136.734375
804271.02734375
807514.8515625
810814.90625
814116.44921875
817379.94140625
820593.4375
823776.421875
826973.859375
830242.47265625
833633.68359375
837179.13671875
840884.21875
844731.828125
848693.48046875
852742.51953125
856864.9609375
861066.4921875
865374.73828125
869836.01171875
874506.953125
879443.734375
884692.9453125
890287.19140625
896245.99609375
902580.09765625
909296.09375
916399.0390625
923892.4296875
931776.2890625
940043.84765625
948676.42578125
957636.9609375
966864.34375
976271.44140625
985748.35546875
995169.7421875
1004404.26953125
1013323.99609375
1021811.8828125
1029765.765625
1037098.078125
1043732.7109375
1049602.09765625
1054647.578125
1058824.54296875
1062111.296875
1064519.2109375
1066100.609375
1066951.15625
1067204.42578125
1067018.77734375
1066558.39453125
1065971.9609375
1065372.8828125
1064825.74609375
1064343.1875
1063894.9609375
1063426.89453125
1062883.578125
1062227.76171875
1061450.48046875
1060568.984375
1059613.26953125
1058606.23828125
1057545.19921875
1056391.65625
1055073.48828125
1053499.296875
1051580.953125
1049257.07421875
1046508.8203125
1043361.33203125
1039869.28515625
1036091.45703125
1032063.796875
1027780.9765625
1023192.91015625
1018217.17578125
1012763.12109375
1006759.75
1000178.51953125
993043.55078125
985427.37109375
977436.1484375
969192.05859375
960818.7578125
952432.2265625
944136.19921875
936020.51953125
928160.84375
920618.85546875
913442.890625
906669.40234375
900324.44921875
894424.13671875
888973.73828125
883967.265625
879389.53125
875221.18359375
871445.84375
868057.421875
865064.859375
862491.0390625
860363.9921875
858702.2265625
857499.3671875
856714.1171875
856270.08984375
856066.77734375
855998.46484375
855974.484375
855933.7578125
855849.46484375
855723.66015625
855573.97265625
855416.35546875
855249.5
855046.78125
854758.8515625
854325.734375
853694.26953125
852835.46875
851756.31640625
850501.796875
849145.90625
847774.4609375
846465.984375
845276.76953125
844233.82421875
843335.6953125
842558.7109375
841865.328125
841211.8359375
840553.35546875
839844.58203125
839036.9453125
838075.015625
836895.7421875
835432.09375
833620.11328125
831407.4375
828761.3984375
825674.45703125
822164.49609375
818268.77734375
814033.09375
809499.70703125
804698.7578125
799646.54296875
794351.36328125
788824.01171875
783088.26171875
777187.40625
771185.25390625
765161.109375
759199.23828125
753375.09375
747742.98828125
742329.9921875
737138.59765625
732157.12890625
727374.02734375
722790.84375
718429.34375
714330.76953125
710548.01171875
707133.52734375
704126.9765625
701546.84765625
699388.88671875
697630.9296875
696241.66796875
695191.484375
694464.5078125
694069.84765625
694047.8125
694468.296875
695421.66015625
697004.50390625
699302.09765625
702368.765625
706208.2109375
710755.16015625
715857.23828125
721255.3984375
726565.13671875
731267.625
734726.0703125
736243.2890625
735167.59765625
731030.8203125
723675.96484375
713321.4765625
700529.6875
686089.3359375
670858.40234375
655622.73046875
641006.72265625
627442.78125
615184.171875
604339.6953125
594913.52734375
586841.9453125
580023.4296875
574340.921875
569676.14453125
565917.5546875
562964.265625
560728.328125
559136.40234375
558129.94140625
557662.2109375
557692.3984375
558180.09375
559083.5703125
560361.6484375
561976.30859375
563894.1953125
566087.91015625
568538.19921875
571236.16796875
574184.0703125
577394.3671875
580888.12109375
584694.21484375
588850.171875
593404.71875
598420.83984375
603977.6796875
610170.453125
617109.48828125
624919.765625
633740.96875
643726.2109375
655037.1328125
667834.49609375
682264.5234375
698438.33203125
716395.60546875
736040.29296875
757041.984375
778710.80078125
799875.1328125
818823.26953125
833400.37890625
841337.50390625
840788.140625
830895.4296875
812128.19921875
786207.41015625
755656.9296875
723196.69921875
691226.1171875
661535.00390625
635241.60546875
612880.01171875
594550.97265625
580075.57421875
569121.390625
561293.48828125
556194.3046875
553458.73828125
552770.65625
553867.41796875
556537.55859375
560613.45703125
565959.875
572461.00390625
580009.03515625
588494.37890625
597796.23046875
607772.8125
618250.91015625
629013.171875
639782.82421875
650211.609375
659881.0625
668325.64453125
675079.4609375
679740.66015625
682039.93359375
681894.1953125
679427.80859375
674953.97265625
668922.5078125
661849.26171875
654244.7265625
646556.6328125
639135.7265625
632226.1953125
625975.80078125
620456.93359375
615690.0546875
611662.53515625
608339.53125
605667.59375
603575.2734375
601975.0703125
600768.9140625
599856.578125
599144.7421875
598553.625
598019.66796875
597494.2109375
596939.328125
596321.640625
595605.94921875
594751.6328125
593714.3828125
592452.953125
590938.40625
589162.828125
587144.21875
584923.79296875
582553.90234375
580080.09375
577525.3984375
574884.0
572126.2421875
569212.2734375
566109.12890625
562805.23046875
559317.25390625
555687.9375
551977.0625
548249.2578125
544561.9609375
540956.94921875
537458.87109375
534080.94140625
530833.6953125
527731.25
524792.6953125
522039.96875
519494.4375
517173.84765625
515090.37890625
513250.328125
511655.4140625
510305.5234375
509202.0234375
508350.12890625
507758.75390625
507437.8203125
507394.7265625
507631.72265625
508144.38671875
508921.65625
509948.60546875
511212.03125
512706.07421875
514433.77734375
516402.921875
518618.4140625
521074.93359375
523753.0859375
526620.40234375
529636.48828125
532759.5390625
535951.19921875
539178.7421875
542415.34375
545639.68359375
548835.5234375
551991.85546875
555103.89453125
558173.765625
561209.28515625
564220.16796875
567213.3203125
570189.10546875
573139.5078125
576048.13671875
578892.06640625
581645.00390625
584280.47265625
586773.48046875
589100.33984375
591237.1640625
593157.8359375
594831.91796875
596223.76953125
597294.8046875
598009.70703125
598344.8984375
598294.53125
597869.99609375
597093.07421875
595987.4140625
594573.45703125
592867.9296875
590885.54296875
588640.1796875
586145.1953125
583414.09765625
580462.59765625
577311.85546875
573991.8125
570542.734375
567013.453125
563456.28125
559920.66015625
556447.98828125
553069.30859375
549805.90625
546671.96875
543677.890625
540832.8671875
538146.1796875
535627.33203125
533285.21484375
531126.640625
529154.81640625
527368.98046875
525765.72265625
524341.10546875
523091.94921875
522015.20703125
521105.8984375
520355.109375
519749.5859375
519273.6171875
518912.25
518654.1796875
518492.953125
518426.34765625
518454.47265625
518577.7890625
518796.15625
519109.28515625
519517.67578125
520021.921875
520619.5625
521300.9921875
522047.76171875
522835.453125
523640.515625
524448.08984375
525257.3984375
526082.8046875
526950.6171875
527892.671875
528938.1796875
530106.57421875
531404.3515625
532827.54296875
534367.84375
536018.30078125
537775.87890625
539641.234375
541617.5859375
543709.640625
545922.03515625
548256.75390625
550709.9921875
553269.52734375
555914.0234375
558614.7890625
561339.40234375
564056.0
566737.46484375
569365.3515625
571932.23828125
574440.796875
576899.2109375
579315.48828125
581693.8828125
584034.39453125
586334.3828125
588591.03125
590804.30859375
592979.328125
595126.453125
597258.30859375
599384.69921875
601507.140625
603614.53125
605681.08984375
607668.22265625
609530.78125
611225.96484375
612721.4140625
613999.96484375
615060.3046875
615914.20703125
616581.28125
617082.76171875
617436.953125
617658.03515625
617757.41796875
617744.37109375
617624.0234375
617394.140625
617043.7890625
616554.5859375
615903.0390625
615062.91015625
614008.578125
612720.41796875
611190.6015625
609426.4453125
607450.0390625
605294.96875
603001.375
600609.875
598155.09375
595660.03515625
593132.3515625
590562.97265625
587927.87109375
585193.90234375
582328.2578125
579309.08984375
576133.69921875
572821.57421875
569411.546875
565954.26953125
562503.1640625
559107.20703125
555807.51953125
552637.23046875
549622.9609375
546786.953125
544149.89453125
541734.0625
539565.3359375
537672.6796875
536085.00390625
534827.09765625
533916.66796875
533363.42578125
533169.6171875
533331.0546875
533838.43359375
534678.94140625
535837.20703125
537294.71875
539028.296875
541009.85546875
543209.0390625
545597.265625
548150.92578125
550852.4453125
553690.28125
556658.1875
559753.2421875
562972.01171875
566306.08203125
569739.515625
573250.15234375
576814.5078125
580414.4453125
584042.76953125
587705.28125
591418.23828125
595202.51953125
599077.27734375
603055.8828125
607145.30078125
611348.16796875
615665.734375
620100.07421875
624654.48046875
629332.1484375
634134.2109375
639058.3515625
644098.50390625
649245.32421875
654487.2109375
659812.61328125
665213.734375
670690.4609375
676252.05859375
681914.859375
687696.53125
693609.421875
699656.14453125
705829.53515625
712116.95703125
718507.109375
724996.703125
731594.65234375
738322.21484375
745208.67578125
752284.12890625
759572.515625
767087.71875
774833.4609375
782805.53125
790994.15625
799384.35546875
807952.2578125
816656.19921875
825423.765625
834138.3046875
842629.93359375
850676.55859375
858019.71484375
864395.65625
869574.27734375
873392.4140625
875769.66796875
876703.57421875
876249.30078125
874492.08203125
871519.77734375
867402.2109375
862183.28125
855888.640625
848545.3828125
840204.921875
830960.4140625
820955.17578125
810383.00390625
799481.80078125
788519.26171875
777769.27734375
767481.62890625
757852.17578125
749001.4921875
740966.8671875
733708.51953125
727127.57421875
721090.5703125
715453.68359375
710080.78125
704852.7421875
699668.65625
694441.984375
689096.62109375
683567.65625
677808.7890625
671803.515625
665574.6484375
659187.40234375
652742.98828125
646362.91015625
640168.2890625
634262.52734375
628724.10546875
623609.2578125
618958.20703125
614798.9296875
611147.37890625
608006.26953125
605364.8984375
603201.54296875
601489.140625
600202.80859375
599325.734375
598850.7734375
598777.76171875
599108.5546875
599841.21875
600964.02734375
602450.828125
604260.40234375
606341.9296875
608645.953125
611137.23828125
613803.984375
616658.93359375
619730.86328125
623048.6953125
626623.4453125
630434.55859375
634426.82421875
638520.078125
642628.859375
646684.6015625
650653.21875
654543.015625
658400.8359375
662297.5
666307.9375
670494.33203125
674898.91015625
679546.8515625
684454.71875
689638.09765625
695115.08203125
700905.98828125
707032.64453125
713519.99609375
720399.796875
727713.44921875
735511.71875
743851.43359375
752790.18359375
762378.8203125
772651.21875
783612.25
795226.796875
807413.87890625
820049.3203125
832977.9765625
846032.32421875
859051.82421875
871899.06640625
884471.97265625
896712.40234375
908609.48828125
920195.328125
931532.84375
942699.34375
953771.984375
964822.703125
975927.05078125
987184.48046875
998740.953125
1010803.92578125
1023644.54296875
1037585.58984375
1052975.0625
1070145.890625
1089362.44140625
1110751.2734375
1134210.44140625
1159296.71484375
1185108.90625
1210216.0078125
1232707.84765625
1250444.671875
1261513.08203125
1264763.6328125
1260191.046875
1248934.90234375
1232851.37109375
1213824.2578125
1193098.859375
1170889.07421875
1146389.38671875
1118186.703125
1084927.7109375
1045981.4765625
1001818.14453125
953956.61328125
904552.796875
855856.71484375
809768.1015625
767605.1015625
730075.9140625
697379.84765625
669359.7890625
645651.04296875
625797.74609375
609329.06640625
595800.19921875
584808.1015625
575992.546875
569031.7265625
563638.14453125
559556.73046875
556564.515625
554470.25
553112.7578125
552357.42578125
552091.48828125
552219.19921875
552657.99609375
553336.26171875
554192.77734375
555177.64453125
556253.2578125
557393.76171875
558582.62890625
559810.3515625
561075.0546875
562387.03515625
563774.8203125
565287.74609375
566990.828125
568951.8125
571225.23828125
573839.9453125
576794.46484375
580060.546875
583591.75390625
587332.625
591225.3359375
595213.84375
599247.71875
603287.3671875
607310.1875
611314.58984375
615318.44921875
619349.875
623431.6328125
627565.37890625
631723.83203125
635855.609375
639900.265625
643805.7265625
647540.64453125
651098.57421875
654495.26953125
657762.40234375
660940.859375
664074.57421875
667203.99609375
670358.69140625
673550.34375
676768.66015625
679981.19140625
683136.22265625
686167.60546875
689000.65625
691558.0
693763.44140625
695542.7734375
696823.2265625
697535.05078125
697617.93359375
697031.84375
695767.75
693852.16796875
691341.3671875
688306.453125
684815.484375
680920.8359375
676657.01953125
672048.796875
667123.484375
661919.03515625
656481.93359375
650855.24609375
645063.4609375
639103.91796875
632952.30859375
626583.37109375
619999.7109375
613256.3203125
606469.39453125
599805.71875
593458.0859375
587617.60546875
582453.4140625
578104.42578125
574680.28125
572263.20703125
570903.7578125
570609.91796875
571335.76171875
572978.0703125
575387.09375
578393.6875
581848.9921875
585665.0
589840.28515625
594459.5546875
599667.765625
605630.0234375
612492.15625
620354.71875
629268.75
639255.2109375
650339.8828125
662586.90625
676113.0859375
691072.44921875
707610.515625
725795.13671875
745536.2890625
766514.16796875
788141.91015625
809590.1484375
829888.1015625
848090.0546875
863463.7578125
875633.3125
884609.2109375
890673.57421875
894151.3828125
895162.26171875
893472.34375
888529.5234375
879678.4609375
866460.7109375
848860.9140625
827387.57421875
802959.9375
776664.89453125
749501.65234375
722221.6328125
695308.33984375
669064.6484375
643727.98828125
619539.9609375
596744.40234375
575540.1640625
556037.234375
538248.91796875
522119.66015625
507565.265625
494501.609375
482852.23046875
472539.859375
463473.625
455542.40234375
448617.88671875
442564.26171875
437248.53125
432547.671875
428352.0703125
424566.1328125
421106.61328125
417900.07421875
414881.7890625
411997.69140625
409208.18359375
406490.56640625
403837.67578125
401252.73046875
398742.7109375
396313.1640625
393966.07421875
391700.21875
389511.921875
387395.06640625
385340.91796875
383339.3671875
381381.59765625
379462.7578125
377583.3046875
375748.86328125
373969.14453125
372256.22265625
370621.91796875
369074.703125
367617.0
366243.9296875
364943.546875
363698.04296875
362485.2109375
361279.52734375
360052.1328125
358769.2890625
357390.01953125
355865.03125
354138.72265625
352154.08203125
349858.29296875
347206.63671875
344164.0859375
340705.0
336811.62109375
332471.828125
327677.171875
322422.19140625
316705.82421875
310534.625
303927.07421875
296917.6328125
289559.3125
281923.98828125
274100.60546875
266191.77734375
258309.0625
250566.31640625
243070.7421875
235912.41796875
229155.05859375
222831.6015625
216946.99609375
211487.76953125
206435.21484375
201777.64453125
197518.1328125
193675.81640625
190281.19921875
187367.8203125
184963.51953125
183083.87890625
181728.8515625
180882.53515625
180515.44921875
180587.828125
181052.41015625
181856.07421875
182941.6015625
184251.8828125
185737.328125
187364.390625
189121.0
191015.42578125
193068.3828125
195301.4375
197726.1953125
200337.52734375
203112.78515625
206017.46484375
209016.27734375
212085.7890625
215223.12890625
218446.6875
221789.23046875
225287.65625
228974.828125
232877.09375
237017.83984375
241423.95703125
246130.29296875
251178.42578125
256610.09375
262459.33203125
268747.94140625
275486.94921875
282683.46875
290349.69140625
298509.5859375
307200.30859375
316468.0546875
326359.9140625
336913.36328125
348144.82421875
360039.62890625
372546.765625
385581.44140625
399035.42578125
412791.89453125
426737.8671875
440767.53125
454774.04296875
468635.6875
482207.390625
495326.4296875
507832.94921875
519596.67578125
530536.8359375
540624.328125
549864.203125
558267.81640625
565830.1953125
572523.65234375
578307.5859375
583146.25390625
587025.1484375
589959.69140625
591993.67578125
593188.73828125
593610.43359375
593317.59765625
592358.37890625
590772.11328125
588594.8671875
585867.1953125
582641.9453125
578988.2890625
574988.359375
570727.0546875
566279.5546875
561702.9375
557036.5859375
552312.015625
547567.16796875
542857.05859375
538255.0859375
533845.4921875
529712.41796875
525930.2890625
522556.6796875
519627.01953125
517151.3515625
515114.37890625
513479.1484375
512193.44140625
511197.2578125
510430.23828125
509838.0625
509377.14453125
509017.5234375
508744.546875
508559.30078125
508477.12109375
508523.02734375
508724.546875
509103.93359375
509672.3828125
510427.61328125
511354.79296875
512429.96875
513624.66796875
514910.36328125
516261.33984375
517654.91796875
519069.46484375
520481.85546875
521866.79296875
523198.109375
524448.97265625
525586.9296875
526564.01953125
527307.9453125
527722.0
527695.83984375
527123.05078125
525918.59765625
524031.265625
521448.3828125
518191.6015625
514305.3671875
509842.83984375
504855.578125
499390.7890625
493496.30078125
487230.3671875
480671.67578125
473924.55078125
467115.81640625
460383.1328125
453857.73046875
447645.7890625
441813.0390625
436376.8515625
431308.53125
426544.48046875
422001.0390625
417587.2421875
413212.80859375
408792.28125
404247.3046875
399507.8125
394511.96484375
389204.75
383536.5390625
377463.3828125
370949.8359375
363973.48828125
356528.9765625
348629.85546875
340308.0546875
331611.78125
322603.0859375
313355.8203125
303953.54296875
294485.98828125
285043.0703125
275707.62890625
266549.55078125
257623.40234375
248968.8046875
240611.828125
232566.2421875
224835.0390625
217412.41796875
210285.890625
203437.6953125
196845.85546875
190485.76171875
184333.3671875
178370.25
172589.125
166997.109375
161614.07421875
156465.953125
151575.48828125
146954.50390625
142600.43359375
138497.6640625
134622.41015625
130948.78125
127454.37109375
124124.52734375
120955.29296875
117954.6328125
115140.921875
112538.0234375
110168.328125
108046.4375
106175.69921875
104548.0078125
103146.32421875
101949.09765625
100935.76953125
100091.94140625
99412.69140625
98903.22265625
98576.84375
98450.8046875
98540.51171875
98853.6953125
99386.578125
100123.390625
101039.26953125
102105.515625
103295.6953125
104590.6484375
105980.18359375
107460.29296875
109026.984375
110669.94140625
112369.015625
114094.9140625
115813.18359375
117489.7734375
119096.56640625
120615.73828125
122041.46484375
123377.453125
124630.625
125804.17578125
126894.33203125
127892.234375
128788.80078125
129578.86328125
130263.58984375
130852.06640625
131362.22265625
131819.84375
132254.8359375
132696.01171875
133166.359375
133680.14453125
134242.06640625
134848.265625
135488.20703125
136146.57421875
136804.65234375
137442.140625
138040.0703125
138584.0078125
139066.0546875
139484.21484375
139839.16796875
140129.6484375
140348.25390625
140479.6640625
140501.92578125
140389.8671875
140119.08984375
139669.4296875
139027.37890625
138186.7265625
137147.0859375
135911.4609375
134485.2265625
132877.63671875
131104.453125
129188.8046875
127159.1171875
125045.234375
122875.0859375
120673.1953125
118460.5703125
116255.28515625
114073.78515625
111933.171875
109853.609375
107858.890625
105973.796875
104219.0390625
102606.109375
101134.390625
99791.234375
98554.62109375
97397.3359375
96291.5
95212.64453125
94142.12109375
93066.77734375
91975.7265625
90855.9140625
89689.3125
88453.46875
87124.55078125
85680.56640625
84103.19140625
82378.0625
80494.3046875
78444.49609375
76226.0703125
73844.1171875
71313.6171875
68658.58203125
65907.58984375
63088.04296875
60222.3515625
57327.546875
54417.4609375
51505.47265625
48606.28125
45736.29296875
42913.35546875
40156.11328125
37482.890625
34909.90234375
32449.77734375
30111.61328125
27902.74609375
25830.59375
23902.9765625
22126.7578125
20506.15234375
19042.0625
17732.62890625
16574.0859375
15560.72265625
14684.0078125
13932.63671875
13295.046875
12763.80078125
12339.015625
12028.38671875
11843.609375
11794.8125
11885.1484375
12107.69921875
12446.66796875
12882.76171875
13399.7421875
13988.01171875
14643.6328125
15365.0
16150.5859375
16998.7578125
17907.86328125
18874.76953125
19892.578125
20950.08984375
22034.203125
23133.68359375
24241.33984375
25353.61328125
26468.875
27586.484375
28707.08984375
29833.43359375
30970.16015625
32121.8359375
33289.359375
34467.1796875
35643.62890625
36804.62109375
37937.625
39033.09375
40083.16015625
41080.2578125
42017.5546875
42890.91796875
43700.65234375
44451.72265625
45152.15234375
45810.37109375
46432.7109375
47022.03515625
47577.5390625
48095.0625
48567.67578125
48986.5
49342.1484375
49626.9140625
49837.33203125
49975.73828125
50048.984375
50064.43359375
50025.8828125
49932.30078125
49779.3203125
49561.30078125
49272.83203125
48910.6953125
48476.8984375
47981.203125
47440.8359375
46877.4140625
46313.171875
45768.55859375
45261.328125
44806.17578125
44414.06640625
44091.1484375
43837.97265625
43650.171875
43520.8671875
43443.92578125
43416.78125
43441.9921875
43527.35546875
43685.0859375
43930.19140625
44278.17578125
44742.08984375
45329.5703125
46040.9609375
46869.49609375
47803.25390625
48827.56640625
49926.828125
51085.6640625
52289.78515625
53526.8125
54787.265625
56065.69921875
57361.2265625
58676.5390625
60015.68359375
61381.91796875
62776.7265625
64199.43359375
65646.390625
67109.8671875
68577.70703125
70034.43359375
71463.44140625
72849.296875
74178.765625
75439.93359375
76619.8984375
77703.0390625
78670.9453125
79503.15234375
80177.2890625
80668.7265625
80951.25390625
80999.33203125
80790.6328125
80307.65234375
79538.5390625
78478.203125
77129.75
75505.25390625
73624.75390625
71513.39453125
69197.48828125
66700.86328125
64042.4375
61235.62109375
58289.625
55212.54296875
52015.12890625
48713.25
45327.62109375
41881.265625
38396.5234375
34892.98046875
31386.26171875
27887.58203125
24404.30859375
20941.90625
17506.73828125
14108.2578125
10759.71484375
7477.1875
4277.75390625
1177.94140625
-1807.25
-4665.34765625
-7387.6484375
-9970.02734375
-12412.0546875
-14714.77734375
-16878.96484375
-18904.84375
-20792.4375
-22540.9765625
-24147.69140625
-25607.96484375
-26918.0703125
-28079.55078125
-29102.67578125
-30006.6328125
-30816.02734375
-31555.0
-32241.7734375
-32886.05859375
-33489.91796875
-34050.70703125
-34564.2890625
-35027.41796875
-35439.5546875
-35804.2578125
-36129.23046875
-36424.47265625
-36699.1484375
-36959.46484375
-37208.7421875
-37448.78515625
-37680.4765625
-37902.78515625
-38111.32421875
-38297.765625
-38450.95703125
-38559.9921875
-38618.55078125
-38628.51953125
-38600.53515625
-38550.75390625
-38495.78515625
-38448.56640625
-38416.41796875
-38400.625
-38396.5
-38393.91015625
-38379.3359375
-38339.89453125
-38267.875
-38162.62109375
-38028.25
-37869.20703125
-37687.6640625
-37484.11328125
-37259.34765625
-37015.453125
-36755.89453125
-36485.72265625
-36211.72265625
-35941.38671875
-35681.0625
-35434.57421875
-35203.02734375
-34985.140625
-34777.515625
-34575.04296875
-34371.86328125
-34163.04296875
-33946.4765625
-33723.921875
-33499.6953125
-33277.0859375
-33055.015625
-32827.58203125
-32586.5546875
-32324.3125
-32035.53125
-31718.0078125
-31373.6875
-31009.3828125
-30636.0859375
-30266.42578125
-29911.0390625
-29574.875
-29255.12109375
-28942.05859375
-28622.8671875
-28286.24609375
-27925.3828125
-27538.39453125
-27127.078125
-26695.3359375
-26247.6484375
-25787.73046875
-25317.79296875
-24839.0078125
-24353.359375
-23865.83203125
-23385.36328125
-22923.62890625
-22492.06640625
-22098.57421875
-21745.125
-21427.12890625
-21134.9453125
-20857.36328125
-20585.68359375
-20316.26953125
-20050.55078125
-19792.65625
-19546.078125
-19311.0390625
-19084.16796875
-18860.80859375
-18638.23046875
-18417.23828125
-18201.40625
-17995.05859375
-17801.22265625
-17619.87890625
-17447.1640625
-17276.80078125
-17103.63671875
-16926.69140625
-16748.890625
-16573.40234375
-16399.58984375
-16221.22265625
-16027.8515625
-15808.27734375
-15554.515625
-15264.44921875
-14942.3046875
-14597.1328125
-14240.140625
-13881.44921875
-13527.1171875
-13177.4921875
-12827.6328125
-12468.9609375
-12090.6796875
-11681.296875
-11231.51171875
-10738.125
-10206.21484375
-9647.015625
-9072.5390625
-8490.7421875
-7904.171875
-7311.9765625
-6712.93359375
-6107.80078125
-5500.37109375
-4897.18359375
-4305.5234375
-3730.44921875
-3173.046875
-2632.11328125
-2108.53515625
-1608.27734375
-1140.4765625
-711.3984375
-318.8046875
49.19921875
410.6328125
784.3203125
1185.8359375
1625.75
2109.65625
2639.01953125
3212.43359375
3827.09375
4480.19921875
5169.84375
5895.203125
6656.42578125
7454.34765625
8290.1484375
9165.14453125
10080.97265625
11039.6875
12043.1015625
13091.703125
14184.58203125
15321.140625
16502.99609375
17733.828125
19016.96875
20352.51953125
21736.41796875
23162.54296875
24627.12109375
26132.8515625
27689.234375
29308.03125
30996.94921875
32756.4140625
34581.7421875
36468.9609375
38420.45703125
40447.640625
42569.57421875
44808.73828125
47186.46484375
49720.0546875
52421.33203125
55295.7578125
58342.68359375
61558.89453125
64944.94921875
68511.265625
72280.80859375
76288.15234375
80576.6015625
85194.82421875
90194.3203125
95629.0546875
101557.40625
108044.75
115164.3203125
122994.65625
131613.42578125
141087.8984375
151463.21484375
162747.5859375
174890.1171875
187744.9375
201019.76171875
214214.91796875
226570.875
237059.83203125
244471.078125
247622.33203125
245663.421875
238357.8125
226203.44140625
210325.34375
192191.73828125
173284.35546875
154844.7578125
137750.55859375
122508.30859375
109317.7890625
98161.78515625
88890.6328125
81287.67578125
75114.26171875
70137.7109375
66146.10546875
62954.1328125
60403.88671875
58363.55859375
56724.8515625
55399.61328125
54316.62109375
53419.01171875
52661.875
52009.13671875
51429.99609375
50896.04296875
50380.3828125
49858.85546875
49312.11328125
48726.51953125
48093.01953125
47405.0859375
46657.31640625
45845.0625
44964.31640625
44011.734375
42985.4609375
41886.5390625
40719.875
39493.87890625
38219.24609375
36906.98046875
35566.3046875
34203.19921875
32820.890625
31421.90234375
30009.87890625
28589.98046875
27168.6015625
25753.36328125
24353.109375
22976.83203125
21632.12890625
20324.60546875
19058.91796875
17840.4140625
16675.75
15571.7265625
14532.98046875
13559.984375
12649.1015625
11794.65625
10991.65625
10237.21875
9530.46875
8871.8515625
8262.69140625
7704.8828125
7200.6640625
6752.52734375
6363.43359375
6036.6953125
5775.14453125
5579.47265625
5446.01171875
5364.375
5316.30859375
5277.609375
5223.8046875
5137.6015625
5013.953125
4859.86328125
4689.3359375
4516.83984375
4353.00390625
4204.3125
4075.4921875
3971.69140625
3897.81640625
3855.58203125
3841.02734375
3845.43359375
3859.453125
3877.4375
3899.38671875
3930.22265625
3977.8515625
4050.96875
4156.9453125
4300.2109375
4481.69921875
4699.3515625
4949.07421875
5225.9921875
5526.00390625
5847.00390625
6188.34375
6548.62890625
6923.82421875
7307.6875
7694.0234375
8078.8203125
8460.81640625
8840.9765625
9221.22265625
9602.75
9984.3125
10361.6875
10728.86328125
11079.58984375
11407.875
11707.19140625
11970.2578125
12190.37109375
12363.6796875
12490.1640625
12572.578125
12614.5859375
12620.25390625
12595.46875
12549.48046875
12494.1875
12440.97265625
12397.49609375
12367.2578125
12352.2421875
12356.27734375
12386.31640625
12450.6171875
12555.5859375
12703.74609375
12894.15625
13124.578125
13393.41796875
13699.92578125
14042.9921875
14420.14453125
14828.140625
15264.80078125
15730.44140625
16227.4296875
16758.22265625
17323.6171875
17922.12890625
18550.40625
19203.91015625
19877.74609375
20567.5625
21270.22265625
21983.578125
22705.640625
23433.71484375
24164.21484375
24893.1875
25617.6640625
26337.44140625
27056.40625
27782.37109375
28525.4296875
29295.84765625
30102.5234375
30952.2890625
31849.67578125
32797.01171875
33794.625
34841.1328125
35933.9921875
37070.36328125
38247.88671875
39464.58203125
40718.16015625
42006.40234375
43329.31640625
44691.87890625
46104.71875
47582.0
49137.9296875
50783.8359375
52526.89453125
54370.24609375
56313.64453125
58353.89453125
60484.86328125
62697.875
64983.27734375
67333.1171875
69743.52734375
72215.56640625
74754.44140625
77367.84765625
80064.4140625
82853.359375
85745.40234375
88753.6640625
91892.51953125
95174.08203125
98604.58984375
102183.28515625
105904.33984375
109760.4140625
113746.16796875
117860.66015625
122108.06640625
126496.41015625
131035.234375
135733.39453125
140597.61328125
145631.4296875
150833.765625
156196.84765625
161703.17578125
167321.8515625
173005.484375
178689.1015625
184291.171875
189715.7734375
194855.4453125
199595.69921875
203822.04296875
207428.3515625
210324.7109375
212442.9453125
213739.54296875
214196.703125
213822.51953125
212651.40234375
210744.69140625
208190.0078125
205098.0
201596.421875
197822.7578125
193916.3984375
190010.796875
186226.0625
182662.5078125
179396.0703125
176476.0625
173925.46484375
171742.828125
169904.69921875
168367.96875
167073.30859375
165950.4375
164924.078125
163918.28515625
162858.375
161672.36328125
160293.7578125
158665.19921875
156740.8125
154486.08984375
151876.44140625
148896.28125
145540.015625
141814.6640625
137742.6640625
133363.03515625
128729.41015625
123904.91015625
118955.29296875
113942.796875
108922.76953125
103943.7421875
99049.78125
94282.9609375
89683.97265625
85290.15625
81131.90625
77229.63671875
73593.41015625
70225.9296875
67126.72265625
64294.4375
61725.953125
59413.69140625
57344.25
55500.29296875
53864.9609375
52426.00390625
51176.54296875
50111.84375
49224.65625
48502.421875
47927.86328125
47481.84765625
47146.40625
46906.51171875
46749.7421875
46664.02734375
46635.453125
46648.73828125
46691.01953125
46755.8515625
46843.7734375
46958.6328125
47101.87890625
47268.07421875
47444.1796875
47613.828125
47764.96484375
47895.7734375
48014.28125
48131.99609375
48256.56640625
48387.84765625
48517.296875
48629.10546875
48703.1328125
48720.8046875
48672.30078125
48560.8359375
48400.85546875
48211.375
48008.5546875
47801.30078125
47591.02734375
47374.08203125
47144.4609375
46895.19921875
46619.140625
46310.5625
45968.01953125
45596.76171875
45208.359375
44816.62890625
44432.046875
44058.15234375
43692.2890625
43329.96484375
42969.64453125
42615.4375
42277.15625
41968.49609375
41703.8984375
41494.51953125
41344.76171875
41251.4296875
41206.15234375
41199.8046875
41226.3359375
41284.5546875
41377.84375
41512.5
41695.515625
41932.0625
42223.47265625
42566.56640625
42955.328125
43384.2890625
43852.08984375
44363.20703125
44926.8125
45552.8984375
46246.8515625
47004.83984375
47812.79296875
48650.2890625
49497.45703125
50340.79296875
51174.890625
52000.2890625
52820.30859375
53639.34765625
54462.53515625
55294.98828125
56139.69921875
56995.234375
57855.109375
58709.7734375
59549.74609375
60368.265625
61162.3828125
61932.27734375
62678.46875
63398.125
64083.13671875
64722.22265625
65306.0078125
65831.015625
66299.80078125
66717.9921875
67091.52734375
67425.703125
67725.171875
67993.27734375
68230.90234375
68436.359375
68607.50390625
68744.96875
68854.54296875
68947.453125
69038.86328125
69145.51953125
69282.890625
69462.56640625
69691.0625
69971.2421875
70305.2578125
70696.83984375
71151.63671875
71676.4140625
72278.06640625
72962.2265625
73731.41015625
74583.734375
75513.71875
76514.8203125
77582.19140625
78714.578125
79915.140625
81190.98828125
82551.1796875
84003.97265625
85555.421875
87210.47265625
88975.2109375
90857.6640625
92866.3125
95007.72265625
97285.52734375
99700.8984375
102252.90625
104937.56640625
107746.7421875
110669.38671875
113695.49609375
116819.8671875
120041.87109375
123360.75390625
126770.07421875
130255.35546875
133795.83984375
137367.5703125
140944.08203125
144493.46484375
147973.26953125
151326.13671875
154478.02734375
157339.375
159808.33203125
161775.9609375
163133.5234375
163781.484375
163638.2734375
162646.41796875
160774.9765625
158019.2421875
154399.31640625
149958.80078125
144763.87109375
138902.54296875
132483.4375
125632.98046875
118490.1875
111199.23828125
103900.97265625
96724.90234375
89782.671875
83163.86328125
76934.875
71141.046875
65810.6875
60959.125
56591.33203125
52703.00390625
49281.01953125
46304.3046875
43745.6640625
41574.76171875
39761.53515625
38278.984375
37104.20703125
36217.3125
35598.62890625
35225.8984375
35073.5625
35114.7734375
35324.35546875
35679.6953125
36159.19140625
36740.51953125
37400.94140625
38118.7734375
38874.125
39648.73828125
40426.63671875
41195.8515625
41949.234375
42682.8125
43392.75390625
44073.5546875
44718.83984375
45324.0859375
45889.2109375
46418.8984375
46919.90234375
47397.27734375
47852.76953125
48286.890625
48702.3359375
49105.01953125
49501.46484375
49894.90234375
50283.42578125
50661.875
51026.49609375
51379.4375
51729.9765625
52091.28515625
52474.7265625
52885.6875
53323.28125
53783.6015625
54264.26953125
54767.83984375
55302.7578125
55881.43359375
56516.640625
57218.0078125
57989.98828125
58831.5078125
59737.546875
60702.39453125
61722.6875
62797.40625
63923.703125
65091.96875
66285.50390625
67486.9453125
68687.1171875
69889.5234375
71107.16796875
72354.453125
73640.36328125
74967.18359375
76334.0625
77741.765625
79195.0859375
80702.60546875
82275.25390625
83924.8203125
85662.40234375
87497.05078125
89435.68359375
91485.08203125
93654.3984375
95955.78125
98401.6171875
101000.15625
103752.234375
106650.87109375
109682.875
112830.76953125
116073.546875
119386.10546875
122738.3125
126094.26171875
129412.11328125
132643.91796875
135734.9921875
138622.5859375
141234.33984375
143487.58203125
145291.11328125
146550.64453125
147176.5078125
147090.6796875
146231.0390625
144553.98046875
142037.99609375
138688.12109375
134538.09375
129647.73046875
124096.91015625
117980.19140625
111403.92578125
104484.42578125
97344.48828125
90107.23828125
82888.61328125
75790.515625
68896.4609375
62270.578125
55959.078125
49992.703125
44388.85546875
39153.12890625
34281.05078125
29760.2734375
25573.3125
21700.203125
18120.45703125
14814.20703125
11762.6640625
8948.25390625
6354.3125
3964.3828125
1762.03515625
-268.00390625
-2137.9609375
-3856.07421875
-5427.5859375
-6856.64453125
-8147.72265625
-9306.3359375
-10339.72265625
-11257.06640625
-12068.63671875
-12784.20703125
-13412.359375
-13961.328125
-14439.828125
-14856.1171875
-15215.578125
-15518.84375
-15761.9765625
-15938.5234375
-16042.44921875
-16071.25
-16028.39453125
-15923.80078125
-15771.5078125
-15585.203125
-15374.13671875
-15141.41796875
-14885.2734375
-14602.1875
-14290.3984375
-13952.34375
-13594.734375
-13226.16015625
-12853.1796875
-12477.1015625
-12093.44140625
-11694.5625
-11274.44921875
-10833.25
-10378.8125
-9923.96875
-9481.1953125
-9058.0546875
-8655.87109375
-8270.984375
-7896.64453125
-7524.24609375
-7144.5703125
-6749.7109375
-6335.58203125
-5903.7734375
-5462.01171875
-5022.75390625
-4600.25
-4206.9375
-3850.47265625
-3532.44921875
-3249.25
-2994.51171875
-2762.078125
-2547.921875
-2350.21484375
-2167.98046875
-1999.75
-1843.1328125
-1695.00390625
-1551.74609375
-1409.62890625
-1265.625
-1118.41796875
-968.54296875
-817.1953125
-664.58984375
-509.12109375
-347.89453125
-177.890625
3.34765625
197.94140625
408.33203125
638.08203125
892.7109375
1180.29296875
1510.67578125
1892.59375
2329.86328125
2819.4921875
3353.53125
3923.3828125
4523.51953125
5152.55859375
5812.25390625
6505.8828125
7237.01171875
8008.07421875
8818.40625
9662.0703125
10526.90234375
11395.79296875
12250.2578125
13075.10546875
13862.68359375
14615.48828125
15346.0
16072.83984375
16813.63671875
17577.93359375
18364.46484375
19164.5078125
19968.29296875
20769.625
21566.265625
22357.80859375
23143.83984375
23923.19921875
24693.4765625
25450.2578125
26186.87109375
26895.37109375
27568.48046875
28201.328125
28792.28125
29342.7109375
29856.05078125
30336.4921875
30787.8359375
31212.7421875
31612.2890625
31985.53125
32329.53515625
32640.58984375
32916.40234375
33158.15234375
33370.3828125
33558.6484375
33726.08203125
33871.3125
33989.08984375
34073.16015625
34119.80859375
34130.24609375
34111.15234375
34073.66015625
34031.27734375
33997.0703125
33980.4921875
33984.79296875
34006.11328125
34034.86328125
34058.73046875
34066.26953125
34049.65234375
34005.91796875
33936.234375
33843.71484375
33730.671875
33596.6484375
33438.4921875
33252.84375
33039.9921875
32806.48046875
32564.25390625
32326.69140625
32104.15234375
31901.90625
31720.79296875
31558.75
31411.3203125
31271.140625
31127.5703125
30967.4296875
30776.734375
30542.61328125
30254.89453125
29906.80859375
29494.8671875
29017.98828125
28476.43359375
27870.93359375
27202.2265625
26471.0390625
25678.640625
24828.046875
23925.63671875
22982.2265625
22012.32421875
21031.0078125
20049.62890625
19072.96484375
18100.09375
17128.34765625
16157.5546875
15192.078125
14240.33203125
13313.41796875
12424.06640625
11585.65234375
10810.84765625
10110.08984375
9490.375
8954.6796875
8501.9140625
8127.40625
7824.23046875
7585.26171875
7405.28125
7282.1484375
7216.46875
7209.95703125
7263.45703125
7375.5546875
7542.5859375
7759.90234375
8023.76171875
8332.80078125
8687.73046875
9088.8359375
9532.4765625
10009.25
10505.65625
11008.48828125
11509.41796875
12007.51171875
12509.5
13028.37109375
13580.5078125
14181.28515625
14840.30859375
15558.390625
16327.87890625
17135.94921875
17968.9375
18815.56640625
19668.2109375
20522.39453125
21375.3984375
22224.9921875
23068.91015625
23904.86328125
24730.3203125
25541.24609375
26330.484375
27087.6796875
27802.078125
28466.83984375
29081.73828125
29652.1796875
30185.4609375
30686.98046875
31158.26171875
31596.80078125
31997.171875
32352.7265625
32657.3671875
32906.4765625
33096.93359375
33227.1640625
33298.0234375
33313.55078125
33279.9453125
33202.2890625
33081.03125
32910.73828125
32681.92578125
32384.46875
32010.83984375
31558.38671875
31030.7578125
30438.109375
29795.47265625
29119.05859375
28421.78515625
27710.171875
26984.1640625
26239.73046875
25472.66015625
24681.44921875
23868.18359375
23037.8671875
22197.546875
21356.05859375
20524.21875
19714.52734375
18939.97265625
18212.30859375
17540.6328125
16930.8984375
16386.29296875
15908.09375
15496.5
15151.03515625
14870.62890625
14653.69140625
14498.234375
14402.01953125
14362.328125
14375.6796875
14437.890625
14544.88671875
14693.5859375
14881.8515625
15106.98046875
15363.85546875
15644.6171875
15940.7421875
16246.52734375
16561.44140625
16889.5234375
17236.015625
17603.34375
17988.7265625
18384.484375
18780.71875
19169.1953125
19546.9609375
19918.03125
20291.546875
20676.640625
21077.1640625
21490.4609375
21911.4609375
22338.5
22775.8515625
23231.328125
23711.87109375
24221.02734375
24759.16796875
25324.89453125
25915.97265625
26529.9921875
27165.46484375
27823.7890625
28511.234375
29239.609375
30024.59765625
30882.40234375
31826.76953125
32868.3125
34015.72265625
35276.60546875
36656.37890625
38156.30078125
39773.1171875
41501.43359375
43337.21875
45279.93359375
47332.21484375
49498.171875
51781.828125
54186.0078125
56710.89453125
59352.3125
62100.82421875
64942.49609375
67859.80859375
70830.4296875
73823.5859375
76796.83984375
79696.37109375
82461.02734375
85027.84765625
87336.453125
89331.21484375
90961.28125
92178.59765625
92935.27734375
93182.63671875
92874.22265625
91972.53515625
90456.61328125
88326.5078125
85602.875
82322.6875
78534.27734375
74294.3359375
69667.359375
64725.9453125
59549.7421875
54221.9375
48823.484375
43426.94140625
38092.4609375
32867.9140625
27792.62890625
22901.421875
18226.0390625
13793.640625
9624.4140625
5729.95703125
2112.453125
-1235.375
-4328.58203125
-7185.98046875
-9825.33203125
-12260.25390625
-14500.01953125
-16551.2890625
-18420.484375
-20115.89453125
-21648.8046875
-23032.8515625
-24282.02734375
-25409.41796875
-26428.16796875
-27353.48828125
-28202.75
-28992.10546875
-29731.60546875
-30422.53515625
-31059.5859375
-31636.53125
-32151.76953125
-32610.16796875
-33020.95703125
-33394.4453125
-33740.48828125
-34069.0703125
-34390.94921875
-34716.33203125
-35051.71875
-35397.0
-35745.20703125
-36085.59765625
-36408.62109375
-36709.9453125
-36991.3984375
-37258.66796875
-37517.22265625
-37768.421875
-38007.3125
-38223.375
-38404.1953125
-38540.70703125
-38631.2578125
-38682.80859375
-38708.9921875
-38725.87109375
-38746.65625
-38777.32421875
-38815.48828125
-38853.3671875
-38882.9296875
-38899.796875
-38903.8984375
-38897.5703125
-38883.22265625
-38862.07421875
-38834.10546875
-38798.40234375
-38753.2890625
-38696.515625
-38626.2265625
-38542.84375
-38450.421875
-38356.171875
-38268.44921875
-38194.48046875
-38138.9453125
-38103.20703125
-38085.2734375
-38080.61328125
-38083.578125
-38088.40625
-38089.66015625
-38082.94140625
-38065.89453125
-38038.2734375
-38000.1015625
-37949.765625
-37884.328125
-37802.06640625
-37704.38671875
-37595.578125
-37481.53125
-37368.9609375
-37264.92578125
-37175.42578125
-37103.3046875
-37047.20703125
-37002.5078125
-36963.44140625
-36925.08203125
-36884.30078125
-36839.4453125
-36789.16015625
-36731.875
-36667.140625
-36597.80859375
-36530.29296875
-36471.375
-36423.625
-36383.28515625
-36342.3671875
-36292.73046875
-36228.74609375
-36147.328125
-36046.6953125
-35925.65625
-35783.765625
-35621.953125
-35443.13671875
-35253.0234375
-35060.5
-34876.734375
-34712.4140625
-34573.9375
-34460.57421875
-34364.69921875
-34275.296875
-34182.65234375
-34081.0
-33967.890625
-33841.73828125
-33700.44921875
-33542.1875
-33366.9375
-33176.91796875
-32975.49609375
-32765.59765625
-32548.4453125
-32323.29296875
-32088.2109375
-31841.73828125
-31584.2109375
-31317.7578125
-31045.5078125
-30771.2734375
-30500.2265625
-30239.25
-29995.66796875
-29775.01171875
-29579.45703125
-29407.9375
-29257.41796875
-29124.0859375
-29003.81640625
-28892.03125
-28783.64453125
-28673.73828125
-28558.953125
-28438.58203125
-28314.5390625
-28189.97265625
-28067.11328125
-27945.44921875
-27821.27734375
-27689.3984375
-27546.22265625
-27391.8515625
-27229.16796875
-27060.59375
-26885.75
-26702.29296875
-26508.82421875
-26306.73828125
-26099.5859375
-25891.3515625
-25685.65234375
-25485.953125
-25295.2734375
-25114.44921875
-24940.0625
-24763.91015625
-24575.06640625
-24363.88671875
-24125.8203125
-23863.046875
-23582.96875
-23294.29296875
-23002.84765625
-22709.34765625
-22409.99609375
-22098.88671875
-21770.54296875
-21421.3515625
-21049.84765625
-20656.4609375
-20243.04296875
-19812.2734375
-19367.34375
-18912.53515625
-18454.328125
-18001.4296875
-17562.22265625
-17140.4296875
-16732.0390625
-16325.7890625
-15906.8359375
-15461.21484375
-14979.09765625
-14456.375
-13894.484375
-13298.78125
-12676.21875
-12033.8046875
-11378.0625
-10714.6015625
-10047.28125
-9378.08984375
-8708.8515625
-8043.515625
-7388.43359375
-6750.1875
-6133.42578125
-5540.76171875
-4974.328125
-4436.91015625
-3932.0625
-3463.8984375
-3037.0
-2655.93359375
-2324.140625
-2043.30859375
-1813.97265625
-1636.640625
-1512.09765625
-1440.21484375
-1418.18359375
-1439.59765625
-1495.203125
-1575.31640625
-1672.7265625
-1784.72265625
-1913.12890625
-2062.74609375
-2239.4765625
-2449.03125
-2696.5
-2986.36328125
-3323.02734375
-3711.69140625
-4158.640625
-4669.8984375
-5248.265625
-5890.3046875
-6585.3203125
-7317.0
-8066.859375
-8817.56640625
-9554.953125
-10268.8046875
-10953.265625
-11607.26171875
-12234.17578125
-12839.6796875
-13428.12109375
-13999.6796875
-14550.1875
-15073.6171875
-15565.25
-16023.81640625
-16451.6171875
-16852.90625
-17231.3671875
-17588.453125
-17923.52734375
-18235.015625
-18520.98046875
-18778.8125
-19005.234375
-19197.5703125
-19355.35546875
-19481.23046875
-19581.203125
-19664.7421875
-19744.015625
-19831.22265625
-19934.9609375
-20057.78125
-20196.51953125
-20344.703125
-20495.4921875
-20644.09375
-20788.8984375
-20931.046875
-21072.6171875
-21214.484375
-21354.68359375
-21487.7890625
-21605.63671875
-21699.3046875
-21761.171875
-21785.765625
-21769.48828125
-21711.00390625
-21612.640625
-21481.0078125
-21325.125
-21153.23828125
-20971.3828125
-20784.7578125
-20599.4609375
-20422.16015625
-20257.5
-20105.71875
-19962.671875
-19822.43359375
-19680.3125
-19534.1875
-19383.51171875
-19227.734375
-19065.88671875
-18897.1953125
-18721.04296875
-18535.86328125
-18338.7265625
-18126.96484375
-17900.73828125
-17663.63671875
-17420.34375
-17173.53515625
-16923.21875
-16668.984375
-16412.81640625
-16159.37109375
-15913.1875
-15675.25
-15441.94921875
-15207.19921875
-14965.8046875
-14715.40234375
-14455.96875
-14188.20703125
-13912.45703125
-13628.7109375
-13336.97265625
-13037.71875
-12732.54296875
-12425.12109375
-12121.41796875
-11828.26953125
-11551.03515625
-11292.15625
-11051.3203125
-10825.859375
-10610.1640625
-10395.125
-10169.515625
-9923.29296875
-9650.38671875
-9348.71875
-9018.11328125
-8658.44921875
-8269.69921875
-7853.93359375
-7417.671875
-6972.48046875
-6532.5546875
-6110.30078125
-5712.671875
-5340.3828125
-4989.6328125
-4654.50390625
-4329.1953125
-4010.10546875
-3697.0078125
-3391.55859375
-3093.48828125
-2797.32421875
-2492.5859375
-2166.5625
-1807.05078125
-1403.81640625
-950.21875
-445.6640625
103.03125
683.640625
1282.9765625
1890.40234375
2498.6015625
3102.67578125
3699.5
4287.28515625
4864.703125
5430.140625
5982.35546875
6521.7890625
7050.5078125
7570.46484375
8082.2734375
8586.08203125
9083.16015625
9576.15234375
10068.01953125
10561.58203125
11059.96484375
11566.3828125
12082.95703125
12610.09765625
13147.4609375
13694.6875
14250.14453125
14808.85546875
15362.34375
15900.94140625
16416.33203125
16902.578125
17356.41796875
17777.9375
18171.0
18542.140625
18898.44921875
19246.4140625
19592.55078125
19944.5
20310.96875
20700.375
21119.29296875
21571.3515625
22056.8828125
22573.09375
23114.90625
23676.15625
24250.7421875
24833.25390625
25418.87890625
26002.78515625
26579.3671875
27141.8515625
27682.63671875
28194.5234375
28672.359375
29113.94140625
29519.2890625
29888.7109375
30221.5078125
30516.6875
30775.2578125
31001.66015625
31202.96875
31386.609375
31558.609375
31723.26171875
31883.4140625
32040.421875
32193.71484375
32340.35546875
32474.89453125
32589.5078125
32674.609375
32720.265625
32718.4140625
32665.12109375
32561.26171875
32410.46484375
32214.99609375
31972.765625
31678.2265625
31326.7890625
30919.06640625
30461.71484375
29965.30078125
29441.88671875
28903.74609375
28362.1640625
27825.12109375
27294.69140625
26766.3046875
26230.96484375
25679.0390625
25102.95703125
24497.0546875
23855.70703125
23172.92578125
22445.4375
21677.1328125
20880.3125
20071.515625
19264.61328125
18466.37890625
17677.36328125
16896.44140625
16125.51953125
15371.45703125
14644.51171875
13954.51171875
13307.55859375
12705.33984375
12147.0703125
11631.6953125
11158.2421875
10724.453125
10325.3984375
9953.81640625
9602.24609375
9266.19140625
8946.4296875
8648.765625
8380.7890625
8147.78515625
7950.7578125
7787.58203125
7655.2734375
7550.75390625
7469.84765625
7406.50390625
7354.0078125
7307.70703125
7267.15625
7235.66796875
7217.36328125
7213.8125
7222.98828125
7241.30859375
7266.6015625
7298.95703125
7339.09375
7386.2890625
7437.88671875
7489.59765625
7535.22265625
7566.26171875
7573.32421875
7549.7890625
7494.92578125
7413.5625
7311.97265625
7192.94921875
7053.6171875
6887.63671875
6690.390625
6463.875
6218.12890625
5968.45703125
5730.17578125
5513.484375
5320.54296875
5145.5546875
4977.39453125
4803.54296875
4613.54296875
4401.21484375
4165.60546875
3910.76953125
3644.28125
3374.6328125
3108.77734375
2850.55078125
2599.98828125
2353.05859375
2102.625
1841.296875
1565.1875
1276.04296875
980.328125
686.21875
400.875
129.22265625
-125.828125
-362.6953125
-580.61328125
-780.0
-963.41015625
-1135.9765625
-1304.1328125
-1472.59375
-1641.51171875
-1806.296875
-1960.5703125
-2100.13671875
-2224.5859375
-2335.84375
-2435.76171875
-2525.37890625
-2605.30859375
-2674.96484375
-2730.19921875
-2762.26953125
-2760.59375
-2717.8671875
-2633.3046875
-2511.94921875
-2361.4765625
-2189.43359375
-2001.9140625
-1802.96484375
-1593.88671875
-1372.91796875
-1136.36328125
-881.23828125
-608.11328125
-322.0625
-30.55078125
260.4296875
549.4921875
840.17578125
1138.71484375
1451.07421875
1781.25
2131.59765625
2504.296875
2902.1953125
3328.19140625
3784.0078125
4270.25
4788.13671875
5341.12890625
5934.3125
6571.23828125
7250.4140625
7963.7734375
8697.765625
9435.94921875
10162.0546875
10862.984375
11531.33984375
12166.609375
12773.91796875
13360.69921875
13933.02734375
14493.58203125
15041.6875
15574.125
16085.26953125
16566.359375
17005.5859375
17390.45703125
17711.80078125
17966.78125
18158.46484375
18292.33203125
18372.48046875
18400.0703125
18374.11328125
18293.4375
18158.5234375
17972.5390625
17740.8984375
17469.3828125
17162.4453125
16823.6171875
16458.0
16074.63671875
15686.43359375
15307.59375
14950.00390625
14620.1953125
14317.88671875
14036.6875
13767.0859375
13500.21484375
13230.51953125
12956.32421875
12678.796875
12400.42578125
12123.609375
11849.65625
11578.43359375
11309.09765625
11041.82421875
10779.76953125
10530.1171875
10303.35546875
10111.09375
9963.4921875
9867.16796875
9823.97265625
9831.12109375
9883.0703125
9974.515625
10102.15234375
10263.34375
10452.8125
10660.890625
10875.75390625
11088.1640625
11294.83203125
11498.05859375
11702.26953125
11910.3828125
12122.33984375
12336.16796875
12549.98828125
12762.90625
12974.03515625
13180.84375
13378.79296875
13562.9609375
13730.23828125
13880.140625
14013.203125
14128.26953125
14220.84765625
14284.16015625
14312.00390625
14301.29296875
14252.57421875
14168.6328125
14052.625
13906.80078125
13731.83984375
13526.21484375
13285.51171875
13002.453125
12668.546875
12277.359375
11827.93359375
11326.5703125
10785.94140625
10222.18359375
9651.2890625
9085.73046875
8531.92578125
7989.328125
7451.6875
6910.18359375
6356.7421875
5785.953125
5194.96484375
4582.6171875
3949.26171875
3297.703125
2633.94921875
1966.296875
1302.53515625
646.8984375
-0.99609375
-644.3828125
-1285.48828125
-1922.1171875
-2546.95703125
-3150.21875
-3724.03515625
-4265.55078125
-4776.85546875
-5262.65625
-5727.859375
-6176.7109375
-6612.86328125
-7039.16796875
-7456.52734375
-7862.7890625
-8252.8515625
-8620.3125
-8960.171875
-9271.640625
-9560.03125
-9836.5625
-10115.4140625
-10408.8671875
-10723.12109375
-11057.25390625
-11405.1875
-11758.53125
-12108.34375
-12446.05078125
-12764.40625
-13058.5703125
-13326.6640625
-13570.03515625
-13793.20703125
-14002.83984375
-14204.8359375
-14400.8671875
-14586.99609375
-14755.515625
-14898.33203125
-15009.44140625
-15086.26171875
-15130.53125
-15148.57421875
-15149.80859375
-15143.68359375
-15136.45703125
-15129.12109375
-15116.66015625
-15088.859375
-15033.2890625
-14940.3984375
-14808.6328125
-14646.5234375
-14470.1796875
-14297.15234375
-14139.77734375
-14001.3984375
-13877.0234375
-13757.43359375
-13633.7890625
-13500.44921875
-13355.515625
-13199.91015625
-13036.109375
-12867.04296875
-12695.421875
-12523.625
-12353.7421875
-12187.4453125
-12025.64453125
-11867.94921875
-11712.37109375
-11555.578125
-11394.1015625
-11225.97265625
-11051.44921875
-10871.87109375
-10687.734375
-10498.1796875
-10302.94921875
-10105.4140625
-9914.13671875
-9741.69140625
-9601.37890625
-9503.1171875
-9449.8828125
-9435.890625
-9447.91015625
-9469.9921875
-9489.3828125
-9500.06640625
-9501.59375
-9494.51171875
-9475.90234375
-9438.45703125
-9373.1875
-9273.5546875
-9138.01171875
-8969.859375
-8775.1015625
-8560.32421875
-8331.69921875
-8095.1171875
-7856.59375
-7622.37109375
-7398.65625
-7190.984375
-7003.01171875
-6835.01171875
-6682.85546875
-6538.23046875
-6390.23046875
-6227.8125
-6042.36328125
-5829.6796875
-5590.8203125
-5331.69140625
-5061.1953125
-4787.921875
-4516.18359375
-4243.65625
-3962.97265625
-3666.84765625
-3353.09765625
-3025.703125
-2691.61328125
-2356.09375
-2019.8515625
-1679.0
-1327.36328125
-959.8671875
-575.42578125
-177.58984375
227.40234375
633.86328125
1039.4609375
1446.37109375
1860.4296875
2288.02734375
2732.14453125
3189.95703125
3654.07421875
4116.25390625
4570.4140625
5013.07421875
5442.05859375
5855.62890625
6252.6328125
6633.15625
6998.890625
7353.26953125
7701.5234375
8050.53515625
8408.53125
8784.75390625
9188.63671875
9628.078125
10106.859375
10622.484375
11166.09765625
11724.98828125
12286.97265625
12844.5234375
13396.9609375
13949.6796875
14511.16796875
15089.5
15690.13671875
16315.4375
16965.4375
17638.9453125
18334.62890625
19052.24609375
19793.8203125
20563.9609375
21368.6015625
22212.54296875
23097.375
24021.2109375
24980.01953125
25969.20703125
26984.28515625
28021.0
29075.73828125
30146.5078125
31233.93359375
32341.94140625
33478.00390625
34652.7421875
35878.48046875
37167.03515625
38527.97265625
39968.5078125
41494.578125
43111.46875
44822.76953125
46628.05859375
48520.99609375
50489.4453125
52518.3515625
54594.5234375
56711.203125
58870.08984375
61079.55859375
63349.82421875
65686.96875
68088.6953125
70543.80859375
73035.55859375
75546.39453125
78061.30859375
80568.3515625
83057.29296875
85517.91796875
87938.72265625
90306.8125
92609.41796875
94836.40234375
96981.328125
99039.52734375
101004.3828125
102865.140625
104608.1171875
106220.09765625
107691.56640625
109018.265625
110201.1328125
111245.22265625
112158.04296875
112947.78515625
113621.79296875
114185.796875
114644.1953125
115001.75
115266.2421875
115450.7109375
115573.859375
115657.703125
115723.03515625
115784.703125
115849.40234375
115917.1015625
115984.671875
116048.77734375
116106.328125
116153.0078125
116181.49609375
116180.29296875
116133.25
116019.32421875
115812.08203125
115478.51953125
114978.05859375
114263.578125
113285.48046875
111997.74609375
110363.015625
108355.0234375
105958.31640625
103166.84765625
99982.67578125
96415.90625
92485.79296875
88222.0703125
83665.19140625
78865.203125
73879.8984375
68772.8984375
63611.3515625
58462.1484375
53386.6171875
48435.01953125
43643.1953125
39033.1484375
34616.76171875
30400.48828125
26388.69921875
22585.3359375
18994.26171875
15618.7734375
12460.39453125
9517.90234375
6787.46484375
4263.51171875
1938.95703125
-195.78125
-2153.578125
-3949.86328125
-5600.7265625
-7121.28515625
-8524.8515625
-9822.546875
-11023.3046875
-12134.66015625
-13164.1328125
-14120.01953125
-15010.5234375
-15841.89453125
-16616.89453125
-17334.58203125
-17991.69921875
-18585.171875
-19114.8203125
-19584.6484375
-20001.81640625
-20374.04296875
-20707.640625
-21007.578125
-21278.9140625
-21527.44921875
-21758.66015625
-21976.10546875
-22181.046875
-22373.49609375
-22552.99609375
-22718.03515625
-22864.9140625
-22988.109375
-23082.94140625
-23148.69921875
-23189.8046875
-23214.02734375
-23229.24609375
-23241.046875
-23252.5546875
-23266.11328125
-23285.19921875
-23314.84375
-23359.9140625
-23422.1484375
-23497.8046875
-23577.984375
-23651.84375
-23711.19140625
-23753.578125
-23781.86328125
-23800.671875
-23812.79296875
-23818.69140625
-23819.3125
-23819.046875
-23825.17578125
-23843.796875
-23875.9921875
-23918.0703125
-23965.42578125
-24015.828125
-24069.1015625
-24124.05078125
-24176.1171875
-24218.203125
-24243.90625
-24250.6484375
-24240.91015625
-24220.9375
-24198.02734375
-24177.6953125
-24161.9296875
-24149.28125
-24136.55859375
-24121.36328125
-24104.296875
-24089.76953125
-24084.8828125
-24096.8515625
-24129.8203125
-24182.6484375
-24248.48046875
-24316.453125
-24374.98828125
-24415.49609375
-24435.3515625
-24438.62890625
-24433.6015625
-24427.5
-24421.23046875
-24407.43359375
-24373.3046875
-24306.5625
-24200.98046875
-24058.89453125
-23890.21484375
-23708.953125
-23528.83984375
-23359.55859375
-23205.046875
-23064.45703125
-22935.234375
-22816.1171875
-22707.90234375
-22611.4296875
-22525.00390625
-22444.00390625
-22363.328125
-22280.44921875
-22196.49609375
-22114.796875
-22038.4453125
-21968.23046875
-21901.875
-21834.6953125
-21761.62109375
-21679.27734375
-21586.7890625
-21484.91015625
-21374.40625
-21254.87109375
-21124.2734375
-20979.29296875
-20816.78125
-20636.1328125
-20441.328125
-20240.94921875
-20045.6328125
-19864.2578125
-19701.02734375
-19555.12890625
-19422.9375
-19301.23828125
-19189.578125
-19090.40625
-19007.0625
-18940.84765625
-18889.234375
-18847.00390625
-18809.87109375
-18777.5234375
-18753.12890625
-18739.45703125
-18734.875
-18732.11328125
-18720.125
-18687.73046875
-18627.41015625
-18537.734375
-18422.58984375
-18287.0234375
-18132.3671875
-17954.32421875
-17745.4296875
-17500.00390625
-17218.515625
-16909.1796875
-16586.08984375
-16264.74609375
-15957.3359375
-15670.1796875
-15404.0
-15155.56640625
-14919.44921875
-14689.58984375
-14461.16796875
-14232.40625
-14005.54296875
-13786.484375
-13582.90625
-13401.28515625
-13244.1640625
-13109.7421875
-12994.0546875
-12893.59375
-12805.85546875
-12727.8671875
-12654.9140625
-12580.94140625
-12500.04296875
-12407.34375
-12299.17578125
-12173.06640625
-12027.66015625
-11862.2265625
-11675.515625
-11464.9375
-11227.0234375
-10959.33984375
-10662.51953125
-10340.66796875
-9999.5703125
-9643.765625
-9274.61328125
-8890.62890625
-8489.62109375
-8071.1171875
-7637.48046875
-7193.1171875
-6742.46875
-6288.0703125
-5830.16796875
-5368.07421875
-4902.171875
-4435.1015625
-3971.4140625
-3516.1015625
-3073.01171875
-2643.90234375
-2228.3671875
-1824.296875
-1428.203125
-1035.08984375
-638.5625
-231.80078125
190.6171875
631.265625
1089.8671875
1564.6171875
2053.5546875
2555.05859375
3067.77734375
3590.58984375
4122.59375
4662.93359375
5210.3828125
5763.19921875
6319.17578125
6875.7578125
7430.35546875
7981.07421875
8527.44921875
9070.03515625
9609.1171875
10143.9921875
10673.8359375
11198.40625
11716.53125
12222.75
12705.4453125
13148.98046875
13538.6796875
13864.91796875
14124.01171875
14316.46484375
14444.60546875
14511.05078125
14518.265625
14468.50390625
14363.875
14206.24609375
13997.25
13738.140625
13429.33984375
13070.1953125
12659.62109375
12197.8515625
11687.9453125
11135.59765625
10547.5078125
9930.26953125
9291.09765625
8639.1796875
7985.2734375
7339.0859375
6706.46875
6088.55078125
5483.22265625
4887.546875
4300.1015625
3722.98828125
3162.9609375
2630.46875
2136.23046875
1686.80859375
1281.953125
915.234375
577.328125
259.9140625
-41.4609375
-326.2421875
-588.86328125
-819.8125
-1007.8203125
-1143.234375
-1221.4765625
-1244.546875
-1219.5546875
-1155.26171875
-1058.953125
-934.8984375
-784.3671875
-607.0546875
-403.47265625
-176.9296875
67.02734375
323.92578125
593.26953125
877.58203125
1177.9375
1490.1875
1805.3515625
2113.359375
2406.91796875
2683.125
2942.90625
3189.3828125
3426.15625
3656.2265625
3881.7421875
4103.9140625
4322.50390625
4535.390625
4739.37109375
4932.0625
5113.12109375
5283.0546875
5440.27734375
5578.5703125
5686.45703125
5748.60546875
5748.6015625
5672.6875
5513.453125
5272.10546875
4958.3203125
4588.0234375
4180.21875
3753.49609375
3322.359375
2894.21875
2468.62109375
2039.5
1599.3671875
1142.8671875
668.25
177.0234375
-327.03125
-839.00390625
-1354.5390625
-1871.55859375
-2390.9375
-2915.4375
-3447.77734375
-3989.08203125
-4537.96484375
-5089.66796875
-5635.7421875
-6165.3984375
-6669.05078125
-7142.078125
-7586.234375
-8007.9375
-8414.81640625
-8812.78125
-9204.6953125
-9590.58203125
-9968.81640625
-10337.6484375
-10696.49609375
-11046.3203125
-11389.06640625
-11726.44140625
-12058.703125
-12383.90234375
-12697.70703125
-12993.41015625
-13262.51953125
-13496.3359375
-13688.8671875
-13839.7109375
-13954.8828125
-14044.73046875
-14120.359375
-14191.109375
-14263.9921875
-14343.984375
-14433.8984375
-14534.09765625
-14643.421875
-14761.6328125
-14891.75390625
-15040.30078125
-15215.140625
-15422.69921875
-15666.13671875
-15944.8828125
-16254.65625
-16587.7890625
-16933.96484375
-17281.4921875
-17618.40625
-17932.921875
-18213.69921875
-18450.76953125
-18637.33984375
-18771.6640625
-18857.98828125
-18905.80859375
-18927.39453125
-18934.5078125
-18935.76171875
-18936.0859375
-18938.078125
-18944.03515625
-18957.20703125
-18982.13671875
-19024.70703125
-19091.96484375
-19190.79296875
-19325.1171875
-19492.84765625
-19685.08984375
-19888.65625
-20090.453125
-20280.46484375
-20451.703125
-20598.30078125
-20714.4765625
-20795.66796875
-20840.84765625
-20854.0390625
-20843.921875
-20821.84375
-20799.125
-20784.49609375
-20782.56640625
-20794.16796875
-20818.3046875
-20853.96875
-20900.1796875
-20954.12109375
-21009.6953125
-21058.2890625
-21091.546875
-21104.109375
-21094.66796875
-21065.453125
-21021.0234375
-20967.10546875
-20909.9921875
-20856.53515625
-20813.88671875
-20788.04296875
-20781.30859375
-20790.9765625
-20811.3828125
-20838.578125
-20874.015625
-20924.109375
-20996.01953125
-21092.82421875
-21211.1953125
-21342.48828125
-21476.14453125
-21603.53125
-21719.9296875
-21823.44921875
-21911.48828125
-21977.9609375
-22014.09765625
-22012.89453125
-21973.453125
-21901.98046875
-21809.36328125
-21708.18359375
-21610.89453125
-21528.47265625
-21468.33984375
-21432.41796875
-21417.34375
-21416.89453125
-21424.57421875
-21434.6015625
-21441.37109375
-21438.8359375
-21420.59375
-21380.7734375
-21315.3828125
-21223.64453125
-21108.4375
-20975.4765625
-20831.85546875
-20685.109375
-20543.08984375
-20414.0859375
-20306.19140625
-20225.65625
-20174.90234375
-20151.4296875
-20148.55078125
-20157.51953125
-20169.63671875
-20177.03515625
-20172.3671875
-20148.78125
-20101.18359375
-20028.7265625
-19936.8984375
-19837.2265625
-19743.81640625
-19668.359375
-19616.80859375
-19589.68359375
-19585.10546875
-19601.625
-19638.734375
-19695.265625
-19767.140625
-19846.15625
-19920.578125
-19977.6640625
-20006.79296875
-20001.65234375
-19960.55859375
-19885.37890625
-19780.484375
-19652.37890625
-19509.875
-19363.62109375
-19224.48046875
-19101.00390625
-18997.76171875
-18915.57421875
-18853.46484375
-18810.4921875
-18786.14453125
-18779.12890625
-18785.64453125
-18798.33984375
-18806.73046875
-18799.47265625
-18768.03515625
-18710.35546875
-18632.8671875
-18549.66796875
-18478.62890625
-18435.40625
-18427.734375
-18452.81640625
-18499.60546875
-18554.4453125
-18606.42578125
-18649.28515625
-18679.55078125
-18693.5
-18685.80078125
-18650.93359375
-18586.16796875
-18493.671875
-18380.1171875
-18253.81640625
-18121.25390625
-17985.0859375
-17844.65625
-17698.38671875
-17546.5703125
-17392.91796875
-17244.08984375
-17107.546875
-16988.79296875
-16889.75390625
-16809.3125
-16745.4375
-16696.921875
-16663.09765625
-16642.31640625
-16631.2734375
-16626.46484375
-16626.44921875
-16632.7421875
-16648.53125
-16676.76953125
-16719.03125
-16775.3828125
-16844.45703125
-16923.22265625
-17006.83203125
-17088.95703125
-17162.65625
-17221.37890625
-17259.91796875
-17274.8828125
-17264.6484375
-17228.98828125
-17169.046875
-17087.859375
-16990.78515625
-16884.85546875
-16777.12109375
-16673.16015625
-16576.734375
-16489.92578125
-16412.94140625
-16343.62109375
-16278.25
-16213.875
-16150.62109375
-16091.953125
-16042.57421875
-16005.56640625
-15980.69921875
-15964.5
-15951.359375
-15934.59375
-15906.8046875
-15860.4453125
-15789.58203125
-15692.86328125
-15575.7421875
-15449.81640625
-15328.95703125
-15224.55859375
-15142.52734375
-15083.31640625
-15043.9765625
-15020.14453125
-15006.375
-14995.28515625
-14977.30078125
-14942.34765625
-14882.65625
-14794.60546875
-14678.68359375
-14538.171875
-14377.625
-14201.66015625
-14014.40625
-13819.9296875
-13623.38671875
-13431.70703125
-13252.57421875
-13091.82421875
-12950.97265625
-12827.0625
-12715.48046875
-12614.01171875
-12524.65234375
-12451.453125
-12396.4765625
-12357.97265625
-12332.359375
-12317.3984375
-12313.23046875
-12321.2421875
-12342.94921875
-12379.78515625
-12432.3515625
-12498.74609375
-12573.6484375
-12649.640625
-12720.23046875
-12781.80859375
-12833.34375
-12874.52734375
-12903.8984375
-12918.1875
-12912.6875
-12882.3359375
-12822.85546875
-12731.96875
-12610.5703125
-12463.45703125
-12298.90234375
-12126.80859375
-11956.27734375
-11793.67578125
-11641.94921875
-11501.37109375
-11371.0546875
-11249.9921875
-11136.64453125
-11027.640625
-10917.19921875
-10798.3515625
-10665.2109375
-10514.703125
-10347.33203125
-10167.234375
-9981.32421875
-9796.9296875
-9618.80859375
-9447.91015625
-9283.12890625
-9124.41015625
-8974.0234375
-8835.10546875
-8709.30859375
-8595.921875
-8492.7890625
-8397.33203125
-8306.3125
-8214.69921875
-8115.22265625
-7999.67578125
-7861.4375
-7697.76953125
-7510.78515625
-7306.96484375
-7095.59375
-6886.5
-6687.6796875
-6503.59375
-6334.671875
-6177.65234375
-6025.87890625
-5869.2578125
-5695.265625
-5492.203125
-5254.31640625
-4985.66015625
-4699.4140625
-4412.16796875
-4136.9921875
-3880.1484375
-3643.06640625
-3426.39453125
-3231.50390625
-3058.0625
-2900.36328125
-2746.26953125
-2580.08203125
-2387.83203125
-2161.9921875
-1903.359375
-1619.0234375
-1317.6328125
-1004.88671875
-682.34375
-349.6796875
-7.83203125
339.75390625
687.953125
1031.09375
1363.37890625
1678.93359375
1972.32421875
2239.2421875
2477.015625
2685.17578125
2866.484375
3028.14453125
3182.01171875
3343.08984375
3526.6875
3745.35546875
4006.64453125
4312.49609375
4660.234375
5044.890625
5461.62890625
5907.078125
6378.578125
6872.16796875
7381.19140625
7897.1875
8412.67578125
8923.578125
9429.828125
9934.4375
10442.296875
10958.91796875
11488.625
12032.78515625
12589.80859375
13157.2578125
13734.5546875
14323.953125
14929.67578125
15556.6953125
16210.2265625
16895.28515625
17615.5703125
18372.09765625
19162.91796875
19984.55078125
20834.38671875
21712.46484375
22621.5390625
23565.40234375
24546.5546875
25564.57421875
26616.2265625
27697.265625
28804.7421875
29938.421875
31100.546875
32294.6171875
33524.3046875
34793.07421875
36103.93359375
37458.91015625
38858.1484375
40299.08203125
41775.91015625
43279.58984375
44798.98046875
46323.41015625
47845.69921875
49364.1171875
50882.515625
52408.9765625
53953.5234375
55525.1171875
57128.6953125
58763.1640625
60420.8046875
62087.296875
63742.15625
65360.26171875
66915.21875
68383.19140625
69745.125
70986.625
72096.81640625
73067.2578125
73891.03515625
74561.359375
75070.3046875
75408.26171875
75564.1328125
75525.76171875
75280.62109375
74817.265625
74127.48828125
73208.6796875
72065.66796875
70711.7890625
69168.0390625
67459.421875
65609.1171875
63633.66015625
61542.625
59343.01171875
57044.640625
54662.28125
52214.03125
49719.00390625
47197.1171875
44670.3125
42162.4296875
39696.609375
37291.734375
34959.7890625
32705.11328125
30525.61328125
28416.109375
26372.9296875
24397.12890625
22493.80078125
20668.00390625
18920.80078125
17248.66796875
15645.94140625
14107.78515625
12631.15234375
11213.8046875
9852.82421875
8543.78515625
7281.05859375
6059.2734375
4875.640625
3732.01171875
2634.79296875
1592.01953125
609.3125
-312.4296875
-1176.4765625
-1988.328125
-2754.34765625
-3481.28515625
-4175.8828125
-4844.53125
-5493.5390625
-6130.03125
-6762.21875
-7398.09375
-8042.48828125
-8693.55859375
-9340.6484375
-9965.68359375
-10548.6484375
-11074.5234375
-11537.3203125
-11939.453125
-12288.51171875
-12594.828125
-12870.78125
-13130.40234375
-13387.8984375
-13655.00390625
-13938.07421875
-14236.14453125
-14541.41015625
-14842.48046875
-15128.82421875
-15393.671875
-15634.19921875
-15850.2109375
-16043.40625
-16217.1171875
-16375.125
-16519.2890625
-16647.984375
-16757.87109375
-16848.4609375
-16925.5703125
-16999.76171875
-17080.41796875
-17170.078125
-17263.28125
-17350.06640625
-17421.1796875
-17472.515625
-17508.015625
-17540.25390625
-17587.26953125
-17665.50390625
-17782.171875
-17931.59375
-18097.79296875
-18261.1171875
-18404.82421875
-18518.73828125
-18599.9375
-18651.81640625
-18682.15234375
-18700.12109375
-18712.609375
-18721.2578125
-18721.90625
-18706.6796875
-18667.44140625
-18598.89453125
-18500.33203125
-18375.40625
-18230.20703125
-18070.6796875
-17901.015625
-17723.921875
-17542.12890625
-17359.2421875
-17178.703125
-17001.64453125
-16825.8046875
-16647.09375
-16463.21484375
-16276.609375
-16094.4609375
-15925.70703125
-15777.12109375
-15650.91015625
-15544.90234375
-15454.83203125
-15377.0859375
-15310.15625
-15254.1171875
-15209.40234375
-15176.4921875
-15156.578125
-15151.79296875
-15164.02734375
-15193.15234375
-15236.23828125
-15288.18359375
-15343.00390625
-15395.140625
-15440.140625
-15474.86328125
-15497.23828125
-15506.1015625
-15501.3828125
-15483.9609375
-15454.984375
-15414.8515625
-15363.0625
-15299.3125
-15225.22265625
-15145.640625
-15068.34375
-15001.64453125
-14950.765625
-14915.36328125
-14890.3046875
-14869.08984375
-14846.890625
-14820.95703125
-14789.16015625
-14749.51953125
-14701.890625
-14650.078125
-14601.55078125
-14564.0703125
-14541.7890625
-14533.765625
-14535.5703125
-14542.0546875
-14549.19921875
-14554.5390625
-14557.11328125
-14557.13671875
-14554.8125
-14548.37109375
-14532.91015625
-14501.609375
-14449.01953125
-14374.4375
-14282.625
-14181.3984375
-14077.703125
-13975.20703125
-13874.93359375
-13777.58984375
-13685.05859375
-13599.84765625
-13523.875
-13458.5390625
-13406.0703125
-13370.28125
-13354.97265625
-13360.91796875
-13384.21875
-13418.14453125
-13457.1875
-13499.90234375
-13548.234375
-13604.421875
-13668.1796875
-13735.75390625
-13800.5234375
-13854.296875
-13888.8828125
-13897.51171875
-13875.7890625
-13822.37109375
-13739.7109375
-13633.875
-13512.3125
-13380.76953125
-13242.59765625
-13101.71875
-12965.85546875
-12845.67578125
-12750.0859375
-12682.28515625
-12639.8828125
-12617.80078125
-12610.4140625
-12611.859375
-12615.828125
-12616.125
-12607.65625
-12587.39453125
-12555.26171875
-12514.76171875
-12472.5078125
-12436.0078125
-12410.64453125
-12397.59375
-12393.83984375
-12393.6875
-12390.91015625
-12381.01953125
-12363.13671875
-12340.390625
-12317.93359375
-12299.578125
-12285.6328125
-12273.48046875
-12259.76171875
-12241.953125
-12218.45703125
-12187.89453125
-12148.8046875
-12099.9609375
-12041.22265625
-11974.3046875
-11902.3671875
-11827.78125
-11749.203125
-11660.89453125
-11555.6328125
-11429.64453125
-11285.73046875
-11132.28125
-10978.98828125
-10832.39453125
-10694.26171875
-10563.375
-10438.93359375
-10322.9609375
-10220.31640625
-10136.8203125
-10076.5546875
-10039.56640625
-10021.1171875
-10013.0
-10006.1328125
-9992.6953125
-9966.7734375
-9923.875
-9860.40234375
-9773.47265625
-9661.4765625
-9525.53515625
-9371.43359375
-9210.3203125
-9056.8984375
-8925.63671875
-8826.984375
-8765.02734375
-8737.1640625
-8735.6875
-8750.78125
-8773.56640625
-8797.87109375
-8820.3671875
-8839.6484375
-8854.3984375
-8860.96484375
-8852.1015625
-8818.4609375
-8752.4453125
-8651.546875
-8519.078125
-8362.8359375
-8193.4296875
-8022.875
-7862.984375
-7723.57421875
-7611.0625
-7527.9453125
-7472.95703125
-7441.57421875
-7426.33984375
-7416.75390625
-7399.5859375
-7361.234375
-7292.13671875
-7190.4453125
-7061.8671875
-6915.796875
-6760.9375
-6603.02734375
-6444.89453125
-6287.4921875
-6131.01953125
-5975.87890625
-5823.15625
-5674.8203125
-5534.10546875
-5405.69921875
-5294.734375
-5204.12109375
-5132.08984375
-5072.06640625
-5015.41015625
-4954.84375
-4886.578125
-4810.125
-4726.33984375
-4634.64453125
-4531.15625
-4409.0625
-4261.1171875
-4082.67578125
-3873.49609375
-3638.01171875
-3384.953125
-3126.53125
-2876.97265625
-2649.984375
-2455.6171875
-2297.5859375
-2172.03125
-2068.23828125
-1971.35546875
-1866.58984375
-1743.734375
-1600.1328125
-1440.61328125
-1274.34765625
-1110.37109375
-954.5546875
-809.4140625
-676.1875
-556.71875
-453.28125
-366.9296875
-296.6015625
-240.48046875
-198.203125
-171.08984375
-159.6875
-161.25
-170.41796875
-182.875
-198.68359375
-222.2109375
-259.171875
-313.48046875
-385.48828125
-471.30078125
-562.3359375
-645.59765625
-705.74609375
-729.12890625
-708.7890625
-648.171875
-561.421875
-468.87109375
-389.1796875
-332.328125
-297.5234375
-276.96484375
-261.96484375
-247.1875
-231.34375
-215.82421875
-203.04296875
-194.8359375
-190.5625
-185.49609375
-170.609375
-134.21484375
-64.83984375
45.54296875
198.80859375
389.6484375
606.84765625
836.53125
1065.7421875
1285.39453125
1491.91796875
1687.2109375
1876.21875
2062.9921875
2247.73046875
2426.65625
2594.4140625
2746.95703125
2883.578125
3007.55859375
3125.25
3243.59375
3367.33984375
3497.61328125
3632.21484375
3766.90625
3896.62109375
4016.61328125
4123.515625
4215.7421875
4293.44140625
4358.58984375
4415.57421875
4471.25390625
4533.70703125
4610.078125
4704.52734375
4816.90625
4942.7109375
5074.75390625
5206.171875
5333.37890625
5456.921875
5579.92578125
5705.03125
5831.4609375
5953.98046875
6064.90625
6158.0
6231.29296875
6286.6328125
6327.26171875
6356.20703125
6376.4765625
6391.50390625
6404.625
6417.94921875
6431.51171875
6442.8359375
6447.1640625
6439.09375
6415.53125
6378.2265625
6334.2265625
6294.53515625
6272.10546875
6279.3515625
6324.98046875
6410.82421875
6530.65234375
6672.19921875
6821.796875
6969.26953125
7110.73828125
7247.64453125
7382.78125
7516.14453125
7643.671875
7759.40625
7859.0625
7942.5859375
8014.6171875
8083.40625
8158.58203125
8248.2890625
8356.22265625
8479.88671875
8611.37890625
8741.01953125
8862.046875
8973.4765625
9079.5625
9186.6953125
9299.91015625
9420.4609375
9545.12890625
9667.70703125
9782.609375
9888.76953125
9991.3203125
10099.74609375
10224.11328125
10371.70703125
10545.30078125
10743.1171875
10959.890625
11188.68359375
11422.43359375
11654.53515625
11879.03515625
12091.21875
12289.0390625
12474.15625
12651.23828125
12825.76953125
13002.22265625
13184.13671875
13375.65625
13582.671875
13812.38671875
14071.69140625
14365.17578125
14693.14453125
15050.08984375
15425.1015625
15805.28515625
16180.17578125
16544.06640625
16895.1171875
17233.69921875
17562.1328125
17885.0703125
18208.34375
18536.4921875
18871.01171875
19210.58984375
19552.47265625
19894.1484375
20234.984375
20577.08203125
20924.109375
21278.41796875
21639.1171875
22003.1953125
22368.29296875
22733.71875
23098.4921875
23458.73046875
23807.13671875
24134.81640625
24433.6640625
24698.33203125
24928.02734375
25127.92578125
25308.84375
25484.24609375
25665.6953125
25859.2109375
26064.0078125
26273.453125
26477.5546875
26666.44140625
26833.8515625
26978.44140625
27102.09375
27206.57421875
27291.83203125
27357.0
27402.56640625
27431.44140625
27448.50390625
27459.86328125
27472.41796875
27493.515625
27530.3046875
27588.99609375
27674.078125
27787.41015625
27927.3984375
28088.90625
28264.25390625
28444.8125
28622.2734375
28789.19921875
28939.24609375
29067.74609375
29172.87890625
29256.94140625
29326.54296875
29390.77734375
29457.828125
29532.0625
29613.46875
29699.81640625
29789.7265625
29884.87109375
29990.4921875
30114.51953125
30265.54296875
30450.3984375
30672.53125
30932.265625
31228.5078125
31560.015625
31925.2109375
32321.453125
32745.4453125
33194.80859375
33669.53125
34172.0859375
34706.37109375
35276.19921875
35883.9609375
36529.8515625
37211.82421875
37925.69140625
38664.7265625
39419.26171875
40177.86328125
40930.73828125
41673.2578125
42406.97265625
43137.3125
43870.203125
44609.7734375
45357.46484375
46111.62890625
46867.25
47616.51171875
48350.55078125
49061.40625
49742.6171875
50388.078125
50990.58984375
51541.640625
52032.88671875
52457.8125
52812.12890625
53092.8984375
53297.45703125
53422.73828125
53464.61328125
53416.8984375
53270.859375
53016.5390625
52645.96484375
52156.41796875
51551.49609375
50839.09765625
50027.69140625
49123.29296875
48129.015625
47046.953125
45880.49609375
44635.171875
43317.27734375
41931.64453125
40480.3828125
38964.15234375
37385.9296875
35755.296875
34090.21875
32414.1796875
30749.6328125
29111.6015625
27505.30859375
25928.61328125
24376.69921875
22845.8515625
21335.0078125
19845.890625
18382.64453125
16951.1171875
15557.46484375
14206.4921875
12900.6015625
11639.99609375
10423.69921875
9250.5390625
8119.6953125
7031.03125
5985.4765625
4985.21875
4033.234375
3132.7734375
2287.1484375
1499.41015625
770.8828125
99.00390625
-523.765625
-1108.453125
-1666.78125
-2209.5
-2746.55859375
-3287.0859375
-3837.33984375
-4397.5390625
-4960.328125
-5512.53125
-6039.16015625
-6527.328125
-6968.2578125
-7357.359375
-7693.6171875
-7979.046875
-8218.6796875
-8420.3671875
-8593.875
-8749.3828125
-8895.70703125
-9038.609375
-9179.5703125
-9315.5234375
-9440.125
-9546.73828125
-9632.203125
-9699.5703125
-9757.96875
-9819.515625
-9894.9453125
-9990.21875
-10105.0
-10232.578125
-10361.46484375
-10479.40234375
-10579.1640625
-10662.59765625
-10739.41015625
-10820.859375
-10912.95703125
-11013.703125
-11115.27734375
-11208.359375
-11285.49609375
-11342.4609375
-11378.3828125
-11395.68359375
-11399.96484375
-11399.3671875
-11403.15625
-11420.3671875
-11459.1953125
-11526.90625
-11629.18359375
-11768.55078125
-11942.53515625
-12142.5625
-12354.20703125
-12559.18359375
-12739.0390625
-12879.5390625
-12973.97265625
-13023.8203125
-13036.6796875
-13022.8359375
-12991.92578125
-12950.9453125
-12904.1484375
-12854.3359375
-12804.2265625
-12756.890625
-12715.6015625
-12683.73828125
-12664.6796875
-12661.18359375
-12674.57421875
-12704.7421875
-12751.109375
-12813.51953125
-12891.796875
-12984.00390625
-13084.73828125
-13184.80859375
-13273.18359375
-13340.67578125
-13383.1953125
-13402.4375
-13403.30859375
-13390.15234375
-13364.5078125
-13325.5625
-13272.21875
-13204.91796875
-13126.2734375
-13040.62109375
-12953.140625
-12869.05078125
-12793.1328125
-12729.40625
-12680.5703125
-12646.78515625
-12624.5546875
-12607.25
-12588.10546875
-12563.59375
-12533.6953125
-12498.328125
-12453.5546875
-12391.99609375
-12307.1640625
-12197.31640625
-12065.5546875
-11917.71875
-11761.34375
-11605.96484375
-11462.484375
-11340.328125
-11244.0
-11171.38671875
-11114.9921875
-11065.5
-11016.24609375
-10966.359375
-10920.56640625
-10885.77734375
-10867.05859375
-10865.83203125
-10880.73828125
-10909.3359375
-10948.71875
-10994.81640625
-11041.53125
-11080.86328125
-11104.30859375
-11104.5859375
-11076.99609375
-11020.08984375
-10935.828125
-10829.03515625
-10705.71484375
-10570.90625
-10427.421875
-10275.99609375
-10115.9453125
-9945.375
-9761.3203125
-9561.12109375
-9344.5390625
-9114.83203125
-8877.37890625
-8636.7890625
-8394.7890625
-8150.2734375
-7901.28515625
-7647.5390625
-7391.81640625
-7139.328125
-6895.46484375
-6663.7578125
-6445.33203125
-6239.5
-6043.86328125
-5853.16015625
-5658.21875
-5446.9765625
-5208.07421875
-4935.078125
-4628.87890625
-4297.19140625
-3952.0390625
-3606.796875
-3273.41796875
-2959.82421875
-2667.578125
-2390.69921875
-2116.9453125
-1831.6796875
-1522.953125
-1185.1015625
-819.38671875
-432.33203125
-33.72265625
364.6640625
750.6328125
1114.47265625
1452.24609375
1766.87890625
2065.796875
2357.11328125
2647.29296875
2941.265625
3243.2890625
3556.34375
3880.20703125
4210.03515625
4536.890625
4849.765625
5137.7109375
5391.46875
5604.79296875
5775.16015625
5903.11328125
5990.1328125
6036.83203125
6043.2734375
6011.0
5944.01953125
5847.18359375
5723.40625
5572.44921875
5392.2109375
5180.94140625
4938.51171875
4666.3515625
4366.66796875
4041.8125
3694.33984375
3327.90625
2948.0234375
2561.671875
2175.37890625
1793.03125
1414.4921875
1035.35546875
647.31640625
239.0390625
-202.171875
-687.921875
-1226.1640625
-1819.390625
-2463.7890625
-3149.40625
-3861.1953125
-4581.16015625
-5291.84375
-5980.4609375
-6641.76171875
-7277.515625
-7892.62890625
-8490.44921875
-9070.08203125
-9626.67578125
-10153.3984375
-10643.83984375
-11094.34765625
-11505.765625
-11883.72265625
-12236.79296875
-12573.12109375
-12896.82421875
-13205.53125
-13490.328125
-13738.6875
-13939.859375
-14090.2421875
-14195.75390625
-14269.828125
-14328.33203125
-14384.73046875
-14448.33984375
-14525.875
-14623.578125
-14746.91796875
-14897.89453125
-15073.0703125
-15264.84375
-15465.1875
-15668.48828125
-15871.8828125
-16074.3125
-16275.90234375
-16477.95703125
-16682.68359375
-16892.60546875
-17110.28125
-17337.76171875
-17575.0546875
-17817.953125
-18057.3203125
-18281.16796875
-18478.28125
-18640.83203125
-18764.88671875
-18849.796875
-18897.65234375
-18912.7734375
-18900.92578125
-18868.578125
-18822.828125
-18771.6015625
-18722.90234375
-18683.0078125
-18654.77734375
-18637.16796875
-18626.1875
-18616.62109375
-18603.92578125
-18585.68359375
-18561.703125
-18532.6328125
-18498.2265625
-18457.07421875
-18408.36328125
-18353.921875
-18298.6640625
-18248.86328125
-18209.796875
-18184.51953125
-18174.109375
-18178.484375
-18196.65625
-18226.39453125
-18263.8828125
-18303.8828125
-18340.17578125
-18366.20703125
-18376.44921875
-18368.390625
-18344.234375
-18310.4296875
-18274.5703125
-18241.43359375
-18210.84375
-18178.890625
-18141.58203125
-18098.140625
-18051.85546875
-18008.375
-17973.171875
-17949.74609375
-17938.90234375
-17938.76953125
-17945.32421875
-17953.38671875
-17957.93359375
-17955.0234375
-17942.4375
-17920.12109375
-17890.34375
-17857.0234375
-17824.5078125
-17796.84765625
-17778.3046875
-17774.28515625
-17791.2578125
-17834.875
-17907.0703125
-18003.96875
-18116.08203125
-18231.21875
-18338.203125
-18429.05859375
-18498.80078125
-18544.46484375
-18565.14453125
-18562.953125
-18542.73046875
-18509.9609375
-18468.34765625
-18419.171875
-18362.59375
-18299.4765625
-18232.09765625
-18163.3984375
-18095.17578125
-18026.26171875
-17951.87109375
-17865.125
-17760.6875
-17638.68359375
-17506.55859375
-17377.2109375
-17264.3359375
-17177.6015625
-17120.2578125
-17089.94140625
-17081.2578125
-17088.3671875
-17106.40234375
-17131.40625
-17159.40625
-17185.85546875
-17206.58203125
-17219.79296875
-17227.01171875
-17231.62890625
-17236.046875
-17239.93359375
-17240.81640625
-17235.828125
-17223.03125
-17202.0078125
-17174.234375
-17143.453125
-17115.26171875
-17095.453125
-17087.40625
-17089.921875
-17096.921875
-17099.7578125
-17091.2734375
-17069.125
-17036.3984375
-16999.36328125
-16964.21484375
-16934.421875
-16909.4609375
-16884.9453125
-16854.15625
-16810.6328125
-16750.6484375
-16674.61328125
-16586.91796875
-16494.70703125
-16406.08203125
-16328.32421875
-16266.4140625
-16222.21484375
-16194.48828125
-16180.078125
-16176.19140625
-16182.390625
-16200.34765625
-16231.09765625
-16272.2109375
-16317.65625
-16360.13671875
-16393.28515625
-16412.10546875
-16412.66015625
-16392.51171875
-16351.80078125
-16294.046875
-16226.23828125
-16157.9609375
-16099.07421875
-16055.9375
-16028.5703125
-16011.27734375
-15996.21875
-15976.7578125
-15948.23046875
-15907.1484375
-15850.80859375
-15778.171875
-15691.15625
-15595.546875
-15500.9921875
-15419.1640625
-15360.0859375
-15328.30859375
-15321.30859375
-15330.953125
-15346.90625
-15360.1328125
-15365.5859375
-15363.421875
-15358.40625
-15357.828125
-15368.94140625
-15397.1328125
-15445.12109375
-15513.33203125
-15601.08984375
-15707.6484375
-15831.60546875
-15968.53515625
-16108.76953125
-16237.87109375
-16340.15234375
-16403.13671875
-16420.66015625
-16393.85546875
-16330.60546875
-16243.79296875
-16148.21484375
-16056.68359375
-15976.57421875
-15908.296875
-15846.4453125
-15783.28125
-15713.30859375
-15636.97265625
-15561.58984375
-15498.7265625
-15459.3203125
-15448.96484375
-15465.6875
-15500.97265625
-15542.8046875
-15578.640625
-15597.1171875
-15588.7734375
-15546.69921875
-15467.44140625
-15351.5859375
-15203.765625
-15032.44921875
-14849.69140625
-14670.37890625
-14510.65625
-14385.61328125
-14306.8046875
-14279.8828125
-14303.34765625
-14369.578125
-14468.05859375
-14588.7734375
-14723.24609375
-14863.49609375
-15001.07421875
-15127.55078125
-15235.63671875
-15319.84765625
-15376.94921875
-15406.71484375
-15412.5703125
-15401.02734375
-15380.23828125
-15358.57421875
-15343.37890625
-15339.32421875
-15346.54296875
-15359.9453125
-15370.84765625
-15370.3203125
-15352.6953125
-15317.7421875
-15270.73046875
-15220.375
-15175.828125
-15144.10546875
-15128.9140625
-15130.91015625
-15148.71875
-15179.859375
-15221.00390625
-15267.453125
-15312.6640625
-15349.1484375
-15371.046875
-15377.03515625
-15371.73046875
-15364.62890625
-15367.0546875
-15388.2578125
-15432.3203125
-15497.16015625
-15575.90234375
-15659.453125
-15738.44921875
-15804.25390625
-15849.8046875
-15871.02734375
-15868.0078125
-15844.26171875
-15803.92578125
-15748.91796875
-15678.5703125
-15592.07421875
-15491.6015625
-15383.3515625
-15275.67578125
-15175.6484375
-15086.265625
-15006.11328125
-14931.73828125
-14861.58203125
-14798.7421875
-14750.3671875
-14723.6484375
-14720.87890625
-14736.546875
-14758.47265625
-14772.62109375
-14769.23828125
-14746.57421875
-14709.9296875
-14666.8359375
-14622.609375
-14579.4765625
-14538.953125
-14503.97265625
-14478.51953125
-14465.53515625
-14465.6328125
-14477.79296875
-14500.53125
-14531.703125
-14567.22265625
-14600.859375
-14626.46484375
-14641.1171875
-14646.390625
-14647.03125
-14648.55859375
-14655.62890625
-14671.38671875
-14696.98828125
-14731.3671875
-14771.77734375
-14814.7421875
-14856.328125
-14891.6015625
-14914.078125
-14916.3125
-14892.03125
-14838.953125
-14760.59375
-14665.6171875
-14564.48828125
-14465.546875
-14372.98046875
-14287.28125
-14206.96484375
-14130.33984375
-14056.80859375
-13987.5234375
-13925.23828125
-13873.36328125
-13835.1796875
-13813.53515625
-13810.1875
-13824.109375
-13849.97265625
-13878.9609375
-13902.59375
-13917.3515625
-13926.50390625
-13937.53125
-13956.94140625
-13985.8671875
-14018.953125
-14046.796875
-14060.12890625
-14053.59375
-14027.19921875
-13984.74609375
-13930.58984375
-13867.6796875
-13798.10546875
-13724.671875
-13650.828125
-13578.625
-13507.07421875
-13432.96875
-13353.6796875
-13269.625
-13184.81640625
-13105.18359375
-13035.63671875
-12977.796875
-12930.5625
-12893.3046875
-12868.88671875
-12863.4453125
-12883.09375
-12930.25390625
-13001.953125
-13090.23828125
-13183.96484375
-13271.43359375
-13343.40625
-13395.32421875
-13427.58203125
-13443.6953125
-13447.328125
-13439.60546875
-13418.39453125
-13380.234375
-13323.8828125
-13252.83203125
-13174.6953125
-13097.875
-13028.07421875
-12967.1484375
-12914.796875
-12871.17578125
-12837.91015625
-12816.77734375
-12807.33203125
-12805.77734375
-12806.3671875
-12804.41015625
-12798.9765625
-12793.6953125
-12794.8046875
-12807.27734375
-12830.8671875
-12858.59375
-12878.74609375
-12879.5078125
-12853.52734375
-12800.3515625
-12725.828125
-12639.33203125
-12550.3984375
-12466.15625
-12390.125
-12322.0546875
-12258.43359375
-12193.4453125
-12120.515625
-12034.43359375
-11933.59765625
-11821.5390625
-11706.5859375
-11599.3828125
-11509.15625
-11440.5625
-11392.5
-11359.13671875
-11332.34375
-11304.02734375
-11267.21875
-11216.12890625
-11146.5703125
-11057.7265625
-10953.90625
-10844.02734375
-10738.65625
-10647.22265625
-10577.4140625
-10535.75390625
-10526.953125
-10551.86328125
-10606.25
-10682.14453125
-10770.80078125
-10865.0625
-10959.87890625
-11051.0703125
-11133.75390625
-11201.8125
-11249.15234375
-11271.81640625
-11269.1015625
-11243.20703125
-11198.68359375
-11142.64453125
-11084.59375
-11034.1640625
-10997.3203125
-10973.8828125
-10958.71875
-10945.6484375
-10931.1796875
-10915.7578125
-10902.390625
-10894.27734375
-10893.2890625
-10900.21484375
-10915.98046875
-10942.328125
-10981.19140625
-11033.66796875
-11099.37109375
-11176.24609375
-11260.3515625
-11345.90234375
-11426.31640625
-11496.22265625
-11552.9140625
-11596.1171875
-11626.5
-11644.44140625
-11649.94921875
-11643.328125
-11625.6015625
-11598.453125
-11564.00390625
-11524.6953125
-11483.13671875
-11441.57421875
-11401.1875
-11362.12890625
-11324.77734375
-11291.15234375
-11264.34765625
-11245.6171875
-11231.1796875
-11212.26171875
-11179.015625
-11125.74609375
-11053.9765625
-10972.05859375
-10892.296875
-10826.81640625
-10783.2421875
-10761.58984375
-10754.2578125
-10750.0625
-10740.3359375
-10723.40625
-10704.84375
-10693.921875
-10699.078125
-10724.9765625
-10771.6875
-10835.20703125
-10908.41015625
-10982.4609375
-11048.72265625
-11100.703125
-11135.09765625
-11151.3046875
-11150.07421875
-11132.52734375
-11100.36328125
-11056.59375
-11005.5546875
-10951.58203125
-10897.375
-10843.59765625
-10790.1796875
-10738.3828125
-10692.19140625
-10658.37890625
-10645.1640625
-10659.8125
-10705.91796875
-10781.4375
-10878.59765625
-10985.84375
-11091.0390625
-11184.4296875
-11259.98046875
-11314.8046875
-11347.66015625
-11358.04296875
-11346.48828125
-11315.60546875
-11270.96484375
-11221.23046875
-11177.16796875
-11149.3359375
-11145.328125
-11168.0390625
-11215.5
-11281.42578125
-11355.5625
-11424.51953125
-11474.671875
-11496.98828125
-11491.4375
-11468.16796875
-11444.60546875
-11439.7578125
-11468.37890625
-11537.26171875
-11644.60546875
-11781.4921875
-11934.1875
-12086.4609375
-12222.03515625
-12326.67578125
-12389.73828125
-12405.3203125
-12373.23828125
-12298.9375
-12191.04296875
-12057.60546875
-11903.90234375
-11733.7578125
-11552.73046875
-11369.859375
-11196.3984375
-11042.41796875
-10913.58203125
-10810.11328125
-10728.34375
-10663.375
-10610.296875
-10563.5078125
-10516.05078125
-10460.921875
-10393.3671875
-10311.8515625
-10217.5
-10113.875
-10007.46875
-9907.37890625
-9823.4296875
-9764.3671875
-9737.28515625
-9747.1484375
-9795.08203125
-9876.74609375
-9983.1796875
-10103.73828125
-10228.35546875
-10347.7734375
-10453.2109375
-10537.44140625
-10596.80859375
-10632.3046875
-10648.61328125
-10651.7890625
-10647.0078125
-10637.30078125
-10623.453125
-10604.58984375
-10578.640625
-10542.89453125
-10495.55078125
-10438.2109375
-10377.62109375
-10324.55859375
-10289.90234375
-10280.3125
-10296.23828125
-10332.6796875
-10381.16796875
-10431.515625
-10473.04296875
-10496.39453125
-10495.98828125
-10471.9765625
-10429.796875
-10377.18359375
-10320.3828125
-10262.4609375
-10204.39453125
-10147.24609375
-10093.046875
-10043.73828125
-9999.59765625
-9958.85546875
-9918.78515625
-9877.53515625
-9836.0
-9799.01953125
-9775.2734375
-9775.2890625
-9807.8515625
-9876.328125
-9976.64453125
-10098.0234375
-10226.1796875
-10347.45703125
-10451.9609375
-10534.44140625
-10593.234375
-10628.5
-10640.91796875
-10631.3828125
-10601.4453125
-10554.046875
-10493.73828125
-10425.9765625
-10355.9375
-10287.63671875
-10223.77734375
-10165.83984375
-10114.24609375
-10068.94140625
-10030.625
-10001.453125
-9984.12109375
-9979.51171875
-9984.8203125
-9993.75
-9998.70703125
-9993.63671875
-9976.125
-9947.8828125
-9913.66796875
-9879.1328125
-9848.796875
-9825.0859375
-9808.81640625
-9800.46484375
-9801.0
-9811.265625
-9830.296875
-9854.18359375
-9877.13671875
-9893.95703125
-9901.90234375
-9900.3046875
-9888.91796875
-9867.03125
-9834.01171875
-9790.546875
-9739.8515625
-9688.16796875
-9644.015625
-9615.3828125
-9605.7734375
-9611.76171875
-9624.2109375
-9632.5546875
-9629.38671875
-9612.83984375
-9586.20703125
-9555.46875
-9526.02734375
-9500.29296875
-9477.29296875
-9453.91015625
-9426.15234375
-9389.75390625
-9341.03515625
-9278.8515625
-9206.53125
-9131.609375
-9062.8515625
-9006.69140625
-8965.125
-8935.46484375
-8911.3125
-8884.37890625
-8847.1640625
-8795.7265625
-8731.046875
-8658.4140625
-8585.49609375
-8520.46875
-8470.63671875
-8441.12890625
-8433.3671875
-8443.703125
-8463.44140625
-8481.0078125
-8485.82421875
-8472.23046875
-8441.74609375
-8402.94921875
-8369.08984375
-8354.17578125
-8368.703125
-8416.4609375
-8493.5234375
-8589.3125
-8689.19140625
-8777.953125
-8843.69921875
-8880.8359375
-8890.7578125
-8879.84375
-8855.81640625
-8824.33984375
-8787.2265625
-8742.87890625
-8688.59765625
-8623.55859375
-8550.6953125
-8476.578125
-8409.58984375
-8357.8359375
-8327.734375
-8323.2421875
-8344.8125
-8387.86328125
-8441.91015625
-8492.44140625
-8525.6953125
-8533.6796875
-8515.8671875
-8476.859375
-8422.95703125
-8360.92578125
-8298.6328125
-8244.7109375
-8205.76953125
-8183.26171875
-8173.04296875
-8168.375
-8163.5859375
-8155.5625
-8142.68359375
-8123.4921875
-8097.015625
-8064.5078125
-8030.6640625
-8003.02734375
-7989.85546875
-7997.33203125
-8027.3046875
-8076.61328125
-8138.8671875
-8208.03515625
-8281.01953125
-8357.03515625
-8434.7265625
-8510.32421875
-8578.69140625
-8635.84765625
-8680.1875
-8711.56640625
-8729.55078125
-8732.60546875
-8718.828125
-8687.68359375
-8641.4921875
-8585.5546875
-8526.39453125
-8469.09375
-8415.55859375
-8364.74609375
-8314.52734375
-8263.953125
-8214.83984375
-8171.9453125
-8141.453125
-8128.10546875
-8132.703125
-8152.0703125
-8181.8359375
-8219.61328125
-8265.296875
-8318.15234375
-8373.5390625
-8422.68359375
-8456.0
-8467.37890625
-8456.65234375
-8428.94140625
-8391.5078125
-8349.81640625
-8305.1875
-8255.40625
-8197.36328125
-8129.54296875
-8052.9296875
-7970.91015625
-7888.6484375
-7811.66015625
-7743.6875
-7685.46875
-7635.61328125
-7592.41015625
-7554.6015625
-7521.16796875
-7491.859375
-7468.68359375
-7455.94140625
-7457.6015625
-7474.0625
-7501.1328125
-7531.80078125
-7559.12109375
-7579.125
-7593.51953125
-7610.98046875
-7644.96484375
-7708.05078125
-7805.92578125
-7934.73046875
-8082.61328125
-8233.6015625
-8371.7734375
-8484.71875
-8565.921875
-8615.44921875
-8638.40625
-8641.77734375
-8631.12109375
-8608.83203125
-8574.7109375
-8528.05078125
-8469.69140625
-8402.93359375
-8333.1953125
-8266.9765625
-8210.296875
-8166.87109375
-8136.6015625
-8115.23828125
-8095.60546875
-8069.84375
-8031.73046875
-7978.43359375
-7911.125
-7834.69921875
-7757.16796875
-7688.74609375
-7640.03125
-7619.21484375
-7629.46875
-7668.30078125
-7728.8203125
-7801.48046875
-7875.25
-7939.07421875
-7984.3984375
-8007.640625
-8010.76171875
-7999.8984375
-7983.5703125
-7971.7109375
-7974.42578125
-7999.5
-8049.06640625
-8117.578125
-8192.81640625
-8259.9375
-8306.4765625
-8325.54296875
-8315.58203125
-8277.98828125
-8215.32421875
-8131.82421875
-8034.79296875
-7934.91796875
-7844.75390625
-7776.3046875
-7738.30859375
-7733.37890625
-7756.1484375
-7794.25
-7832.8984375
-7860.90625
-7874.72265625
-7878.10546875
-7878.4140625
-7882.10546875
-7892.37109375
-7909.609375
-7933.30859375
-7962.9453125
-7996.859375
-8030.5625
-8056.72265625
-8067.62109375
-8058.29296875
-8028.20703125
-7980.6328125
-7920.97265625
-7855.328125
-7789.6015625
-7728.1484375
-7672.19140625
-7619.4296875
-7566.26953125
-7511.33203125
-7457.22265625
-7408.59375
-7368.37890625
-7335.51953125
-7305.9375
-7275.2578125
-7240.7421875
-7201.61328125
-7158.7890625
-7114.671875
-7072.68359375
-7035.66796875
-7003.984375
-6974.703125
-6942.86328125
-6903.75
-6854.5625
-6794.71484375
-6725.6171875
-6650.89453125
-6576.79296875
-6511.8359375
-6465.171875
-6444.1171875
-6452.09375
-6487.75
-6545.66796875
-6618.34765625
-6698.375
-6779.55859375
-6856.66796875
-6924.6953125
-6979.19140625
-7017.81640625
-7042.23046875
-7058.65234375
-7076.2734375
-7103.9140625
-7146.11328125
-7200.66015625
-7259.1875
-7310.78125
-7346.48828125
-7361.96484375
-7357.421875
-7335.8515625
-7301.1953125
-7257.01953125
-7205.6640625
-7148.36328125
-7086.3671875
-7021.84765625
-6957.1015625
-6892.546875
-6825.95703125
-6754.2734375
-6676.3359375
-6593.6640625
-6508.7578125
-6422.9375
-6335.69140625
-6245.52734375
-6151.140625
-6052.19921875
-5949.421875
-5844.10546875
-5737.453125
-5630.5390625
-5525.33984375
-5426.265625
-5341.0234375
-5279.734375
-5252.34375
-5265.1015625
-5317.7890625
-5403.49609375
-5511.15625
-5629.38671875
-5749.10546875
-5863.890625
-5968.7890625
-6059.32421875
-6131.80078125
-6184.765625
-6220.30078125
-6243.58203125
-6260.5625
-6275.2421875
-6288.08203125
-6296.13671875
-6294.3359375
-6277.89453125
-6245.55859375
-6202.16796875
-6158.31640625
-6126.546875
-6116.390625
-6131.36328125
-6169.015625
-6223.28515625
-6287.68359375
-6358.0703125
-6433.51171875
-6514.3046875
-6598.21484375
-6677.8828125
-6741.66015625
-6777.3984375
-6776.7890625
-6738.0546875
-6666.2578125
-6571.79296875
-6467.703125
-6366.6171875
-6278.203125
-6207.9296875
-6157.46875
-6125.9765625
-6111.23046875
-6110.32421875
-6120.44140625
-6139.7890625
-6167.82421875
-6203.92578125
-6245.35546875
-6286.6484375
-6321.3984375
-6345.1015625
-6356.8359375
-6358.6171875
-6353.046875
-6340.65625
-6318.65625
-6282.3671875
-6229.02734375
-6161.46875
-6088.640625
-6022.625
-5974.3359375
-5950.4140625
-5951.8984375
-5974.32421875
-6009.37109375
-6048.06640625
-6084.140625
-6115.2578125
-6141.44140625
-6162.2734375
-6175.1875
-6175.5625
-6158.046875
-6118.3984375
-6055.14453125
-5970.40625
-5869.33984375
-5758.53125
-5644.72265625
-5534.6875
-5435.79296875
-5355.91015625
-5301.7890625
-5276.51171875
-5277.8515625
-5299.203125
-5332.82421875
-5373.30078125
-5418.765625
-5469.46484375
-5525.234375
-5583.890625
-5641.15234375
-5691.7734375
-5731.42578125
-5758.8046875
-5776.484375
-5789.2265625
-5800.1796875
-5807.65234375
-5805.05859375
-5784.33984375
-5740.58984375
-5675.30078125
-5596.921875
-5518.87890625
-5455.86328125
-5419.53125
-5414.76171875
-5437.90234375
-5478.0234375
-5520.8515625
-5553.24609375
-5565.94921875
-5554.12890625
-5517.35546875
-5460.3125
-5393.7734375
-5334.0859375
-5300.1640625
-5308.6640625
-5368.35546875
-5475.77734375
-5614.859375
-5762.0859375
-5894.953125
-5998.5546875
-6067.03125
-6101.4140625
-6107.51171875
-6094.625
-6073.2734375
-6051.11328125
-6029.69140625
-6005.01171875
-5971.30859375
-5924.828125
-5865.0390625
-5793.73046875
-5713.97265625
-5629.99609375
-5547.62890625
-5473.98046875
-5415.86328125
-5377.6796875
-5360.25
-5361.41796875
-5377.625
-5404.828125
-5438.03515625
-5470.51171875
-5494.3828125
-5503.046875
-5494.24609375
-5471.72265625
-5444.23046875
-5421.95703125
-5412.18359375
-5416.4765625
-5431.0546875
-5449.71875
-5467.2421875
-5481.2421875
-5491.78515625
-5499.36328125
-5502.484375
-5496.1796875
-5472.72265625
-5424.25
-5345.578125
-5235.3125
-5095.51953125
-4931.703125
-4753.92578125
-4577.3515625
-4420.1328125
-4298.81640625
-4223.75390625
-4197.171875
-4214.90625
-4270.4453125
-4358.640625
-4476.71875
-4622.16015625
-4789.6484375
-4969.8671875
-5151.26953125
-5323.3515625
-5479.1796875
-5615.87890625
-5733.39453125
-5833.00390625
-5917.04296875
-5989.75390625
-6057.41015625
-6126.3125
-6199.9765625
-6278.22265625
-6359.04296875
-6440.84375
-6522.640625
-6602.41796875
-6675.7421875
-6735.82421875
-6774.8828125
-6786.37890625
-6767.55078125
-6720.61328125
-6651.4921875
-6566.5546875
-6470.0625
-6363.72265625
-6247.98046875
-6123.4765625
-5992.26953125
-5858.421875
-5727.44921875
-5604.64453125
-5493.703125
-5397.35546875
-5319.51171875
-5266.30078125
-5244.1875
-5256.04296875
-5298.05859375
-5359.703125
-5426.64453125
-5484.8984375
-5524.52734375
-5541.8046875
-5539.47265625
-5525.04296875
-5507.6796875
-5495.2578125
-5492.8515625
-5502.91015625
-5526.015625
-5561.19921875
-5606.18359375
-5657.96875
-5713.578125
-5770.24609375
-5824.84375
-5873.2109375
-5910.109375
-5930.12890625
-5929.12109375
-5905.7265625
-5862.3046875
-5804.76171875
-5741.078125
-5678.890625
-5623.06640625
-5574.4921875
-5530.77734375
-5488.41796875
-5444.7890625
-5398.92578125
-5351.13671875
-5302.6953125
-5256.03515625
-5214.6796875
-5182.375
-5161.4453125
-5151.39453125
-5148.453125
-5146.37109375
-5138.2265625
-5118.6953125
-5085.9375
-5042.33984375
-4994.05078125
-4949.33984375
-4916.37890625
-4901.140625
-4906.5859375
-4933.33203125
-4980.87109375
-5048.07421875
-5132.6953125
-5230.9765625
-5337.73828125
-5446.24609375
-5547.3984375
-5629.2109375
-5678.4296875
-5684.37890625
-5642.85546875
-5557.91796875
-5441.09765625
-5309.1796875
-5181.19921875
-5074.8828125
-5002.91015625
-4970.62109375
-4976.125
-5012.66015625
-5071.578125
-5144.5078125
-5223.90234375
-5302.6171875
-5373.83203125
-5432.13671875
-5475.08984375
-5503.5390625
-5520.3125
-5528.70703125
-5532.51953125
-5536.79296875
-5547.28515625
-5568.0625
-5599.42578125
-5638.34765625
-5681.1171875
-5725.58203125
-5771.12109375
-5816.90234375
-5860.375
-5897.3125
-5923.26953125
-5935.24609375
-5932.5078125
-5915.9296875
-5886.30078125
-5842.640625
-5781.7109375
-5699.08984375
-5591.37109375
-5458.6796875
-5306.73046875
-5147.65625
-4998.7265625
-4878.484375
-4801.56640625
-4774.6640625
-4795.62109375
-4855.35546875
-4940.6171875
-5036.1875
-5126.953125
-5200.4140625
-5248.97265625
-5270.22265625
-5265.05078125
-5235.4140625
-5184.03515625
-5116.03515625
-5040.234375
-4967.93359375
-4909.25390625
-4869.19140625
-4845.57421875
-4829.62890625
-4808.68359375
-4770.046875
-4704.703125
-4609.40234375
-4486.49609375
-4342.13671875
-4184.38671875
-4021.640625
-3861.203125
-3708.15234375
-3565.36328125
-3435.37890625
-3322.80859375
-3235.12109375
-3180.703125
-3165.22265625
-3188.41015625
-3243.26171875
-3318.25390625
-3401.69921875
-3485.5703125
-3566.58984375
-3644.5
-3719.78125
-3792.90234375
-3864.9375
-3937.6953125
-4012.57421875
-4088.88671875
-4163.078125
-4229.15625
-4279.7734375
-4307.828125
-4308.27734375
-4279.7421875
-4224.875
-4149.46484375
-4061.06640625
-3968.046875
-3878.8984375
-3801.2421875
-3740.4296875
-3698.55859375
-3674.63671875
-3665.8359375
-3668.99609375
-3681.2265625
-3699.27734375
-3718.21875
-3730.76953125
-3728.03515625
-3701.65625
-3646.5
-3563.0859375
-3458.85546875
-3347.28515625
-3244.50390625
-3164.22265625
-3113.26953125
-3089.93359375
-3085.8828125
-3090.65625
-3096.375
-3100.171875
-3103.13671875
-3107.3359375
-3113.7109375
-3122.65234375
-3135.80859375
-3156.68359375
-3189.265625
-3236.01953125
-3296.859375
-3369.10546875
-3447.9453125
-3527.28125
-3601.03125
-3664.55859375
-3715.24609375
-3752.1796875
-3775.2578125
-3784.3203125
-3778.546875
-3756.64453125
-3718.19140625
-3665.41015625
-3603.9296875
-3541.45703125
-3484.98828125
-3438.5390625
-3402.90234375
-3377.05859375
-3359.7578125
-3350.2109375
-3347.87890625
-3352.0859375
-3361.63671875
-3374.328125
-3386.62890625
-3394.0390625
-3391.89453125
-3375.703125
-3340.69140625
-3281.859375
-3195.93359375
-3084.54296875
-2956.08984375
-2824.42578125
-2705.34375
-2613.25390625
-2559.359375
-2550.3828125
-2586.62109375
-2659.671875
-2751.85546875
-2839.2265625
-2898.0703125
-2912.34765625
-2878.359375
-2804.33203125
-2705.63671875
-2598.8828125
-2497.83984375
-2411.82421875
-2345.70703125
-2300.6953125
-2275.8828125
-2270.21484375
-2283.8125
-2317.94140625
-2373.88671875
-2451.98828125
-2551.24609375
-2669.3125
-2802.51953125
-2945.953125
-3093.5703125
-3238.46484375
-3373.28515625
-3490.8203125
-3584.4296875
-3648.3828125
-3678.65625
-3674.70703125
-3641.26171875
-3588.1484375
-3527.48828125
-3470.09765625
-3423.3984375
-3390.9921875
-3372.7265625
-3364.7421875
-3361.015625
-3356.8515625
-3352.4921875
-3353.68359375
-3368.05078125
-3398.875
-3440.13671875
-3476.140625
-3487.23828125
-3459.140625
-3390.41796875
-3293.4140625
-3188.2578125
-3094.3828125
-3024.4453125
-2982.48828125
-2965.3984375
-2965.84765625
-2975.5703125
-2987.93359375
-2998.87890625
-3006.15234375
-3008.109375
-3003.5078125
-2992.68359375
-2978.91015625
-2968.33984375
-2967.609375
-2980.19140625
-3003.5546875
-3029.109375
-3045.24609375
-3041.7265625
-3013.23828125
-2960.40234375
-2888.57421875
-2805.890625
-2722.08984375
-2647.953125
-2593.8125
-2566.71484375
-2567.75
-2592.00390625
-2631.27734375
-2677.34765625
-2723.4609375
-2764.0390625
-2794.1171875
-2809.73046875
-2809.0
-2793.1484375
-2766.76953125
-2736.95703125
-2711.40234375
-2696.27734375
-2694.90234375
-2707.69921875
-2733.3046875
-2770.15625
-2817.58203125
-2875.63671875
-2943.53515625
-3017.77734375
-3091.34375
-3154.4140625
-3196.3125
-3207.859375
-3183.57421875
-3123.01171875
-3030.95703125
-2916.9296875
-2794.43359375
-2679.3828125
-2586.83203125
-2526.83203125
-2501.8671875
-2507.46875
-2535.11328125
-2575.03515625
-2617.83203125
-2655.171875
-2680.65234375
-2690.66015625
-2684.58984375
-2664.046875
-2631.3671875
-2588.56640625
-2537.45703125
-2480.5078125
-2421.46484375
-2365.16015625
-2316.765625
-2280.7265625
-2259.1484375
-2250.01171875
-2246.71875
-2239.81640625
-2220.05078125
-2180.8046875
-2119.16015625
-2036.11328125
-1936.4921875
-1828.26171875
-1720.7265625
-1621.890625
-1536.05078125
-1463.40625
-1402.65234375
-1355.0546875
-1326.59765625
-1325.61328125
-1357.48046875
-1420.41796875
-1504.90625
-1596.0390625
-1677.04296875
-1733.04296875
-1754.4140625
-1738.4140625
-1688.52734375
-1612.81640625
-1522.984375
-1433.81640625
-1361.0625
-1316.97265625
-1305.59375
-1321.08203125
-1350.5078125
-1379.328125
-1395.90625
-1392.53125
-1363.84765625
-1305.6171875
-1215.8671875
-1097.40234375
-959.1171875
-814.51953125
-677.7890625
-559.4453125
-464.1015625
-391.7734375
-341.5078125
-314.203125
-312.609375
-339.3671875
-395.546875
-480.265625
-590.62890625
-721.37109375
-865.05078125
-1013.16015625
-1157.3828125
-1290.328125
-1405.62890625
-1497.96484375
-1563.43359375
-1600.5546875
-1611.7421875
-1604.14453125
-1588.25
-1574.21875
-1568.046875
-1570.18359375
-1577.03125
-1583.65234375
-1585.77734375
-1580.54296875
-1566.7890625
-1545.54296875
-1520.0546875
-1494.40234375
-1470.98046875
-1449.2109375
-1427.3359375
-1405.8046875
-1388.74609375
-1381.828125
-1388.69140625
-1409.23046875
-1440.48828125
-1478.1953125
-1517.58203125
-1553.9453125
-1584.12890625
-1608.59765625
-1632.23828125
-1662.3828125
-1704.2578125
-1756.578125
-1810.23828125
-1851.38671875
-1867.10546875
-1850.6484375
-1803.78515625
-1735.765625
-1659.828125
-1589.265625
-1534.60546875
-1502.359375
-1494.4296875
-1507.5390625
-1533.60546875
-1561.82421875
-1582.16796875
-1588.625
-1580.8359375
-1563.83984375
-1546.10546875
-1536.25
-1539.8046875
-1557.30078125
-1584.234375
-1612.48828125
-1632.5390625
-1636.21875
-1618.9609375
-1580.32421875
-1522.42578125
-1447.99609375
-1359.66015625
-1260.37109375
-1153.78125
-1043.76171875
-933.86328125
-827.390625
-728.1953125
-641.53125
-574.3125
-534.25390625
-527.84375
-557.55859375
-619.8984375
-705.6640625
-803.21484375
-903.34765625
-1003.25390625
-1107.03515625
-1221.9609375
-1352.25
-1493.71484375
-1632.515625
-1748.8984375
-1824.03515625
-1846.64453125
-1816.90234375
-1746.5546875
-1655.6953125
-1566.91015625
-1498.734375
-1460.85546875
-1452.65625
-1464.671875
-1481.59375
-1486.26953125
-1464.765625
-1411.1484375
-1329.22265625
-1229.84375
-1125.5546875
-1026.328125
-938.1171875
-863.41015625
-802.015625
-751.6953125
-709.390625
-672.7421875
-640.7578125
-612.58984375
-585.4609375
-553.62890625
-509.1640625
-443.921875
-351.5078125
-229.19921875
-79.703125
88.078125
260.59375
422.9453125
562.3125
670.13671875
743.07421875
783.0390625
795.8203125
788.21875
765.5
730.71484375
685.83203125
632.8828125
574.33203125
513.328125
454.1796875
402.03125
360.890625
331.078125
308.20703125
284.92578125
254.27734375
212.53515625
159.91796875
99.0390625
32.77734375
-36.671875
-106.98828125
-174.6328125
-235.37890625
-286.8828125
-331.22265625
-374.74609375
-424.92578125
-486.54296875
-560.125
-643.10546875
-732.0078125
-823.5078125
-914.1796875
-999.85546875
-1075.328125
-1134.51171875
-1171.09375
-1179.921875
-1158.79296875
-1109.7109375
-1038.375
-951.88671875
-855.59765625
-751.08203125
-636.578125
-509.6171875
-370.08984375
-221.78125
-71.734375
71.8125
202.07421875
315.91015625
414.71484375
503.18359375
586.73046875
669.26953125
752.75
837.92578125
924.89453125
1012.5625
1097.66015625
1174.3515625
1235.56640625
1275.58203125
1292.3984375
1287.8984375
1265.63671875
1227.91015625
1174.79296875
1105.7734375
1022.76953125
932.4140625
846.03125
776.83984375
735.39453125
725.43359375
742.49609375
776.1953125
814.57421875
847.88671875
869.8046875
876.24609375
863.9296875
830.65234375
777.46875
710.64453125
641.34765625
582.9375
547.48828125
542.82421875
570.50390625
625.32421875
697.12109375
774.56640625
848.51953125
912.76953125
962.80078125
995.1875
1008.734375
1005.94140625
992.80859375
977.03515625
965.8046875
963.8359375
972.03515625
987.390625
1004.7109375
1019.05859375
1027.0390625
1026.484375
1015.78515625
993.734375
959.30859375
911.203125
848.23828125
771.1484375
684.375
595.97265625
515.73046875
453.26171875
416.50390625
409.5859375
430.01953125
467.5546875
506.58984375
531.1171875
529.28515625
495.55859375
431.109375
343.51953125
246.36328125
157.55078125
95.75390625
75.08203125
100.265625
165.0078125
254.6328125
351.48046875
439.8828125
508.83984375
552.5859375
570.34765625
565.765625
545.765625
518.5234375
491.328125
469.3671875
456.0546875
454.26953125
467.43359375
499.57421875
554.0703125
631.43359375
727.40234375
833.24609375
938.765625
1036.1171875
1121.37890625
1193.20703125
1250.7890625
1293.52734375
1322.1484375
1339.4140625
1349.703125
1358.234375
1370.35546875
1390.36328125
1419.73828125
1456.19140625
1494.7109375
1530.32421875
1560.375
1584.81640625
1604.484375
1619.10546875
1626.703125
1624.73046875
1611.5078125
1586.50390625
1549.80078125
1502.125
1446.17578125
1388.00390625
1336.74609375
1302.32421875
1292.37890625
1310.46875
1356.73046875
1429.98828125
1528.984375
1651.25390625
1790.7421875
1937.09765625
2077.96875
2202.6953125
2305.015625
2383.7421875
2441.9921875
2485.2109375
2518.26171875
2542.41015625
2553.8046875
2544.8125
2507.73046875
2439.08203125
2342.2421875
2227.19140625
2107.81640625
1998.5390625
1911.67578125
1855.7109375
1834.01171875
1844.31640625
1879.72265625
1930.984375
1988.7734375
2044.48046875
2090.03515625
2118.4140625
2125.70703125
2113.51953125
2089.1328125
2062.30078125
2040.5234375
2025.82421875
2014.43359375
1998.5234375
1968.79296875
1917.625
1842.625
1748.80859375
1647.75
1553.75390625
1479.25390625
1431.49609375
1411.23828125
1413.4609375
1429.67578125
1451.19140625
1472.171875
1491.484375
1512.75390625
1542.1875
1584.80859375
1641.05859375
1706.07421875
1772.0546875
1831.76171875
1880.625
1916.7109375
1939.34765625
1947.9296875
1942.03125
1923.03515625
1896.0625
1870.39453125
1857.46875
1867.4921875
1906.25390625
1972.78515625
2058.19921875
2146.6640625
2219.78515625
2263.2578125
2272.36328125
2253.171875
2219.3359375
2187.08984375
2171.17578125
2182.44140625
2226.6171875
2303.91015625
2409.71875
2536.5546875
2676.1875
2820.94140625
2963.8515625
3098.62109375
3219.78515625
3322.8125
3403.7578125
3458.91015625
3485.51953125
3483.34765625
3455.50390625
3407.54296875
3345.52734375
3275.140625
3202.27734375
3133.9140625
3077.30859375
3037.70703125
3016.453125
3010.86328125
3015.1875
3021.4921875
3020.42578125
3003.0078125
2963.6640625
2902.78125
2826.76953125
2745.2578125
2667.1875
2598.12109375
2540.02734375
2492.96875
2456.98046875
2432.86328125
2421.8984375
2425.390625
2444.25390625
2478.046875
2523.62109375
2574.80859375
2624.390625
2667.2578125
2702.2578125
2731.4375
2757.74609375
2783.53515625
2810.51953125
2839.94140625
2871.390625
2901.1171875
2922.03515625
2926.81640625
2912.140625
2880.31640625
2836.796875
2785.66015625
2727.0546875
2658.2578125
2577.22265625
2485.58203125
2388.859375
2293.40234375
2202.46875
2114.953125
2028.19140625
1942.26953125
1861.7421875
1793.48828125
1743.42578125
1714.99609375
1709.79296875
1728.5859375
1771.7109375
1838.90234375
1928.83984375
2038.5625
2162.9453125
2294.9765625
2427.328125
2554.57421875
2674.60546875
2787.89453125
2894.77734375
2992.8515625
3076.4765625
3138.41796875
3171.90625
3171.9453125
3136.1171875
3065.37890625
2964.16015625
2839.30859375
2698.6640625
2550.640625
2404.66015625
2270.86328125
2158.140625
2071.4453125
2010.44921875
1970.7265625
1947.09375
1936.95703125
1941.2109375
1962.3359375
2001.8515625
2059.69140625
2135.62109375
2230.07421875
2342.6015625
2468.921875
2599.33984375
2720.1875
2817.60546875
2881.4609375
2907.390625
2896.41796875
2853.26953125
2784.60546875
2697.4453125
2597.64453125
2488.92578125
2373.60546875
2254.4921875
2135.91796875
2022.828125
1919.33203125
1829.1796875
1757.59765625
1711.8671875
1698.99609375
1722.1171875
1778.62890625
1860.9453125
1958.9609375
2062.5078125
2163.359375
2256.5078125
2340.58203125
2416.92578125
2487.75390625
2554.1640625
2615.2109375
2668.58203125
2712.34375
2746.25390625
2771.3203125
2787.96484375
2794.54296875
2787.90625
2765.55078125
2727.7265625
2678.11328125
2623.30078125
2571.72265625
2531.94921875
2510.38671875
2509.1015625
2525.7421875
2555.82421875
2595.8671875
2645.1875
2705.390625
2778.375
2863.921875
2957.86328125
3051.7734375
3134.8828125
3197.81640625
3236.1953125
3251.95703125
3251.62109375
3242.4296875
3228.87109375
3211.10546875
3185.51171875
3146.09765625
3085.90234375
2998.85546875
2882.296875
2739.3359375
2579.15625
2414.73046875
2259.47265625
2124.7734375
2019.1171875
1948.0625
1914.57421875
1919.50390625
1961.83203125
2038.51171875
2144.32421875
2272.68359375
2417.5625
2574.69921875
2740.6171875
2909.58984375
3071.16796875
3210.83984375
3314.12890625
3371.71484375
3382.31640625
3351.69140625
3288.7421875
3201.51953125
3095.3203125
2973.5625
2840.14453125
2701.375
2565.890625
2442.51953125
2337.3984375
2252.40234375
2185.6484375
2133.7421875
2094.32421875
2067.89453125
2058.1484375
2070.60546875
2110.00390625
2177.62109375
2270.22265625
2380.875
2501.08203125
2622.81640625
2739.859375
2848.453125
2947.20703125
3036.328125
3116.265625
3186.09375
3242.3046875
3278.94140625
3289.17578125
3267.8671875
3213.796875
3130.8125
3027.7734375
2917.54296875
2814.859375
2733.08203125
2680.8203125
2660.3046875
2668.80078125
2701.7890625
2755.11328125
2823.99609375
2900.171875
2970.9375
3022.3828125
3045.14453125
3038.16015625
3007.66015625
2962.921875
2912.14453125
2860.37109375
2809.21875
2757.6953125
2704.05859375
2648.26953125
2593.3984375
2544.6875
2506.9921875
2482.859375
2472.8828125
2477.59765625
2498.99609375
2540.15234375
2602.87109375
2684.7109375
2776.9453125
2865.0
2931.65234375
2961.82421875
2946.6328125
2885.0
2783.28125
2654.38671875
2516.90625
2392.83984375
2302.92578125
2260.90234375
2269.515625
2320.19921875
2396.19140625
2477.7421875
2547.77734375
2595.7734375
2618.04296875
2614.78515625
2586.91015625
2535.03515625
2460.62109375
2367.1171875
2260.1875
2147.359375
2037.3515625
1938.73828125
1858.07421875
1798.6640625
1760.78515625
1742.74609375
1741.8671875
1755.44140625
1781.8515625
1821.80078125
1878.5625
1956.68359375
2059.30859375
2185.33203125
2328.1328125
2477.07421875
2620.89453125
2750.41015625
2858.46484375
2937.86328125
2980.1953125
2977.18359375
2923.87109375
2821.390625
2677.99609375
2508.19921875
2330.09375
2161.609375
2017.0
1905.109375
1829.48828125
1788.828125
1776.78125
1782.1328125
1791.3203125
1792.87890625
1781.2109375
1757.30078125
1726.390625
1694.9609375
1668.51171875
1650.21875
1640.43359375
1637.0390625
1636.90625
1637.59765625
1638.75390625
1642.9296875
1655.68359375
1684.35546875
1735.484375
1812.16796875
1913.15625
2034.015625
2169.0703125
2312.5234375
2458.51171875
2600.46875
2730.48046875
2839.08984375
2916.16015625
2953.17578125
2946.1640625
2897.84765625
2817.7421875
2719.984375
2620.2265625
2532.76171875
2468.54296875
2433.84375
2429.53515625
2451.94921875
2495.45703125
2555.51953125
2629.80859375
2716.89453125
2814.16015625
2917.1875
3020.5546875
3118.31640625
3203.234375
3265.96484375
3296.1015625
3285.38671875
3231.21875
3138.3203125
3017.62109375
2883.23828125
2748.8671875
2624.66015625
2515.35546875
2420.375
2336.171875
2259.671875
2190.82421875
2132.3828125
2086.890625
2052.8203125
2022.90625
1986.15625
1932.49609375
1857.0078125
1761.125
1650.74609375
1533.58203125
1417.5
1310.10546875
1218.81640625
1150.59375
1110.99609375
1102.35546875
1121.69921875
1160.453125
1207.1796875
1251.81640625
1288.08203125
1312.890625
1324.84375
1324.45703125
1315.578125
1305.39453125
1301.875
1310.2890625
1331.21484375
1360.93359375
1393.546875
1423.59375
1447.8203125
1465.10546875
1474.9921875
1476.609375
1469.05859375
1452.3359375
1427.43359375
1395.83203125
1359.8828125
1324.24609375
1296.4765625
1285.13671875
1296.3125
1330.98046875
1384.8125
1450.171875
1518.85546875
1584.11328125
1641.34375
1687.39453125
1719.34765625
1733.22265625
1723.34765625
1683.14453125
1608.11328125
1499.9375
1368.80078125
1231.39453125
1105.63671875
1005.70703125
940.1484375
912.46875
921.765625
962.359375
1023.5546875
1091.09765625
1150.61328125
1191.71875
1210.9609375
1211.75
1201.203125
1185.59765625
1167.546875
1146.671875
1122.71484375
1098.4140625
1079.72265625
1073.734375
1085.8203125
1117.95703125
1168.5703125
1233.578125
1307.66796875
1385.2265625
1460.57421875
1527.76171875
1580.7265625
1614.51953125
1627.1875
1620.95703125
1601.46875
1575.37890625
1547.96484375
1522.08984375
1498.40625
1475.69140625
1451.19921875
1421.54296875
1384.48828125
1340.86328125
1295.265625
1255.07421875
1228.28125
1220.7421875
1233.47265625
1261.2421875
1293.74609375
1319.2890625
1328.90234375
1318.61328125
1289.41015625
1246.21875
1196.84375
1150.59375
1116.0703125
1098.91015625
1100.90234375
1120.8046875
1156.109375
1204.2421875
1262.5
1327.4140625
1394.3671875
1458.2421875
1514.73828125
1561.33203125
1597.23046875
1622.42578125
1636.66796875
1639.15234375
1629.45703125
1609.3359375
1583.65625
1558.94140625
1539.765625
1525.80859375
1512.59765625
1495.640625
1474.40234375
1452.8125
1436.3125
1428.59375
1430.57421875
1441.47265625
1459.8984375
1483.65234375
1509.078125
1531.61328125
1547.93359375
1558.125
1565.6796875
1575.37109375
1590.80078125
1613.66796875
1644.25390625
1681.6171875
1722.796875
1762.6015625
1795.34765625
1817.76171875
1830.5859375
1837.78125
1844.23046875
1853.578125
1866.921875
1882.40234375
1896.16015625
1904.65625
1907.09765625
1906.0390625
1905.8203125
1910.16796875
1920.41015625
1934.53515625
1947.23828125
1951.47265625
1941.6171875
1916.6015625
1880.86328125
1842.6484375
1810.73828125
1791.10546875
1784.6640625
1787.03125
1790.77734375
1788.80078125
1776.76953125
1753.4765625
1719.90234375
1678.31640625
1631.625
1582.65234375
1533.765625
1487.21875
1446.046875
1414.48046875
1397.14453125
1397.21484375
1414.671875
1446.25390625
1487.8125
1537.8125
1598.77734375
1674.75390625
1766.5546875
1868.953125
1972.5
2068.40234375
2152.34375
2224.71875
2288.0078125
2344.0859375
2393.28515625
2435.32421875
2470.5
2499.95703125
2524.609375
2543.54296875
2553.1171875
2547.87109375
2523.234375
2478.46875
2417.5390625
2347.03515625
2272.34375
2194.82421875
2111.5859375
2017.81640625
1910.23828125
1790.12890625
1664.26953125
1543.47265625
1439.53125
1362.53515625
1319.3515625
1312.76171875
1340.8125
1397.3515625
1474.51171875
1565.64453125
1665.84375
1769.3515625
1867.01953125
1947.609375
2002.59765625
2030.62109375
2037.74609375
2033.90625
2028.4375
2027.0078125
2030.484375
2035.421875
2035.8984375
2025.96875
2001.21484375
1958.828125
1897.40625
1817.8671875
1725.2890625
1629.57421875
1543.29296875
1477.23828125
1436.14453125
1417.14453125
1411.90234375
1410.79296875
1406.44140625
1394.73828125
1373.93359375
1343.54296875
1304.3671875
1259.171875
1213.33984375
1175.01171875
1154.34765625
1161.62890625
1204.546875
1286.1015625
1404.30078125
1553.5546875
1726.609375
1915.46875
2110.76171875
2300.82421875
2472.37890625
2614.0234375
2720.86328125
2796.53515625
2850.46875
2892.2421875
2927.21875
2955.90234375
2975.875
2983.89453125
2977.07421875
2953.70703125
2914.3125
2861.9609375
2800.875
2733.890625
2661.25390625
2582.52734375
2500.2265625
2421.5859375
2356.0625
2310.6328125
2286.66015625
2280.4609375
2285.89453125
2296.80859375
2308.2734375
2316.83203125
2319.6875
2313.2734375
2292.86328125
2254.66796875
2199.140625
2132.19140625
2062.7578125
1998.8125
1945.15234375
1903.7421875
1874.62890625
1855.94921875
1843.5546875
1831.92578125
1816.26953125
1794.546875
1768.1328125
1741.16796875
1719.3359375
1708.81640625
1715.4453125
1743.5625
1793.9453125
1861.296875
1933.6328125
1995.98046875
2037.765625
2059.53515625
2074.390625
2103.03125
2165.45703125
2273.640625
2427.72265625
2616.46484375
2821.15234375
3020.98828125
3197.6171875
3337.28125
3431.31640625
3476.3671875
3474.69140625
3433.75
3364.64453125
3280.109375
3192.8984375
3114.40234375
3053.05859375
3012.92578125
2993.55078125
2991.68359375
3003.703125
3027.0
3059.3515625
3097.27734375
3135.14453125
3166.18359375
3184.71875
3187.99609375
3176.44140625
3152.76953125
3120.80859375
3084.68359375
3047.91796875
3012.5234375
2978.72265625
2945.88671875
2914.08984375
2884.91796875
2860.71484375
2843.203125
2832.6875
2828.203125
2827.73046875
2827.98828125
2824.59765625
2813.8828125
2795.84375
2775.7890625
2762.29296875
2762.25390625
2776.734375
2800.76953125
2826.57421875
2847.0078125
2857.0078125
2853.546875
2835.8515625
2806.1328125
2769.890625
2734.8984375
2709.05859375
2698.01171875
2703.2109375
2721.51171875
2746.46875
2770.828125
2788.98046875
2798.6015625
2801.140625
2801.20703125
2804.9375
2818.1484375
2845.23046875
2888.9453125
2950.3671875
3028.8515625
3122.37890625
3228.46484375
3344.671875
3467.77734375
3592.27734375
3709.9453125
3811.03515625
3886.3828125
3929.1953125
3936.1484375
3907.62109375
3847.390625
3762.09765625
3660.66796875
3553.3359375
3449.6640625
3356.3515625
3276.23046875
3209.5625
3156.40234375
3118.2109375
3097.64453125
3097.25
3118.18359375
3159.42578125
3217.37109375
3285.7890625
3356.703125
3422.06640625
3475.703125
3514.42578125
3538.07421875
3549.0625
3551.69140625
3550.85546875
3549.796875
3547.98046875
3541.31640625
3525.30078125
3498.8984375
3465.9765625
3433.3203125
3407.41796875
3392.9609375
3393.47265625
3412.22265625
3451.57421875
3511.0390625
3585.98046875
3668.1640625
3747.875
3816.55078125
3869.09375
3904.9453125
3927.0546875
3939.21484375
3943.6640625
3941.23046875
3933.53515625
3925.015625
3922.58984375
3933.453125
3962.6796875
4011.91015625
4079.25390625
4160.3671875
4249.91796875
4342.63671875
4433.515625
4517.90234375
4592.30859375
4655.05859375
4705.4375
4741.6796875
4759.9375
4755.9453125
4728.02734375
4679.14453125
4616.91015625
4552.25390625
4497.3203125
4462.453125
4452.77734375
4466.359375
4495.453125
4530.08984375
4561.2890625
4582.21484375
4587.90234375
4575.12109375
4542.79296875
4492.1953125
4426.26171875
4348.79296875
4264.28515625
4178.15625
4096.5390625
4025.421875
3969.75
3932.7109375
3914.921875
3913.3203125
3921.0390625
3929.23828125
3930.12890625
3919.16796875
3895.140625
3858.94921875
3812.42578125
3757.67578125
3696.48828125
3629.9375
3558.79296875
3484.4609375
3409.5078125
3337.16015625
3270.4453125
3211.86328125
3163.390625
3126.3046875
3100.9609375
3087.09375
3084.46875
3092.90234375
3111.45703125
3138.0546875
3170.359375
3207.234375
3249.19140625
3297.7734375
3354.86328125
3422.46484375
3501.98046875
3592.3359375
3687.84375
3777.77734375
3848.52734375
3887.65625
3888.1875
3851.375
3786.7109375
3708.78515625
3632.19921875
3566.921875
3516.2734375
3478.0859375
3447.99609375
3422.88671875
3402.71484375
3389.92578125
3386.984375
3394.03125
3408.4140625
3426.5546875
3446.8125
3471.203125
3504.7890625
3552.94140625
3617.9375
3696.73828125
3781.5546875
3863.22265625
3935.5078125
3997.68359375
4053.75390625
4109.3046875
4168.1171875
4230.640625
4294.3125
4355.0078125
4408.57421875
4452.02734375
4484.25
4506.05078125
4519.6484375
4527.84765625
4533.5078125
4539.59375
4549.0390625
4563.7109375
4582.5546875
4600.37890625
4609.06640625
4600.921875
4572.375
4525.68359375
4467.890625
4407.7734375
4352.50390625
4305.92578125
4269.578125
4245.17578125
4235.796875
4243.95703125
4268.5390625
4304.15625
4344.1328125
4383.7890625
4420.75
4452.41015625
4474.265625
4481.1015625
4469.66015625
4440.28515625
4397.04296875
4347.55078125
4302.84765625
4276.4140625
4281.44140625
4326.94140625
4414.1953125
4535.08203125
4673.6171875
4810.375
4927.78125
5013.28125
5059.62890625
5064.15234375
5028.9765625
4961.57421875
4873.5859375
4777.5859375
4683.87109375
4599.34765625
4528.3359375
4473.48046875
4435.9609375
4415.4296875
4410.4453125
4419.1953125
4439.84375
4470.3125
4507.78515625
4548.2734375
4586.43359375
4615.61328125
4628.484375
4618.85546875
4584.03515625
4526.44140625
4453.24609375
4374.42578125
4300.56640625
4241.30859375
4204.12109375
4192.9609375
4207.26953125
4241.90625
4288.28515625
4336.3671875
4376.83984375
4403.0234375
4411.8984375
4404.1328125
4383.51171875
4356.1171875
4329.26953125
4309.7578125
4301.640625
4304.7578125
4314.89453125
4325.671875
4331.15234375
4327.81640625
4315.109375
4294.69140625
4269.2109375
4241.015625
4210.8984375
4177.23828125
4136.3515625
4084.4609375
4020.265625
3946.484375
3869.86328125
3800.0390625
3747.46875
3720.328125
3721.45703125
3747.58203125
3791.8828125
3847.81640625
3910.96484375
3978.015625
4044.9296875
4106.6328125
4158.19140625
4196.1484375
4219.25390625
4229.12109375
4230.73046875
4231.98046875
4241.46484375
4265.3125
4304.66796875
4355.08984375
4408.0078125
4453.51953125
4483.453125
4493.703125
4485.015625
4462.1015625
4431.359375
4398.03125
4363.7578125
4325.81640625
4279.09765625
4220.09765625
4150.37109375
4076.76171875
4008.296875
3952.2421875
3912.23046875
3888.79296875
3880.69921875
3885.21875
3897.671875
3911.73046875
3921.28125
3922.91796875
3917.0546875
3906.8984375
3896.15234375
3887.328125
3881.546875
3879.3046875
3881.3359375
3888.9765625
3904.05078125
3928.3984375
3963.0859375
4007.73828125
4060.296875
4117.13671875
4173.2109375
4222.0625
4256.34765625
4269.33984375
4257.46875
4222.6875
4172.984375
4120.2890625
4076.72265625
4051.3046875
4048.3671875
4067.4140625
4103.6875
4149.62109375
4197.44921875
4242.15234375
4282.671875
4320.51953125
4357.15625
4392.40625
4424.98046875
4454.1875
4481.04296875
4508.078125
4538.24609375
4573.78515625
4615.1015625
4659.890625
4703.02734375
4738.16015625
4760.62890625
4769.84375
4769.17578125
4763.33203125
4755.33203125
4745.07421875
4730.0078125
4707.01171875
4674.23828125
4631.8046875
4581.29296875
4524.73828125
4464.44921875
4403.92578125
4348.671875
4305.86328125
4282.70703125
4284.51171875
4312.875
4364.3984375
4430.89453125
4502.02734375
4570.015625
4633.5078125
4697.875
4771.19921875
4858.44921875
4957.41796875
5058.70703125
5149.2109375
5216.77734375
5253.734375
5258.7265625
5236.99609375
5199.16796875
5158.36328125
5126.40625
5110.9765625
5114.453125
5134.2265625
5163.90234375
5195.75390625
5224.44140625
5249.81640625
5276.17578125
5307.78125
5344.08984375
5378.390625
5400.6875
5402.5078125
5380.80859375
5339.45703125
5288.08984375
5239.1953125
5204.5546875
5192.48046875
5206.4140625
5244.796875
5301.84765625
5369.05859375
5437.078125
5497.53515625
5544.3203125
5574.3203125
5587.62109375
5587.234375
5578.2265625
5566.31640625
5556.24609375
5550.6640625
5550.13671875
5553.91796875
5560.40234375
5566.6015625
5567.55078125
5557.23828125
5531.05078125
5487.9375
5430.703125
5365.109375
5298.8671875
5240.37890625
5196.08984375
5167.06640625
5147.2890625
5125.85546875
5092.47265625
5042.8671875
4980.97265625
4916.53515625
4859.88671875
4817.57421875
4791.44921875
4780.6796875
4783.69140625
4798.22265625
4820.62109375
4846.5234375
4872.74609375
4898.4453125
4924.4375
4951.9375
4982.4296875
5018.40234375
5063.4609375
5121.03515625
5192.296875
5274.53125
5360.734375
5440.69921875
5503.7890625
5542.85546875
5557.5625
5554.68359375
5544.78125
5537.26953125
5536.90625
5542.99609375
5550.4921875
5552.0
5540.59375
5513.2578125
5473.37109375
5430.7890625
5399.6796875
5395.28515625
5430.26171875
5510.78125
5633.32421875
5784.4140625
5944.14453125
6091.87109375
6211.51171875
6294.64453125
6341.04296875
6356.9296875
6351.67578125
6334.234375
6310.48046875
6281.83984375
6245.546875
6196.46484375
6129.79296875
6043.0234375
5936.26953125
5811.90234375
5675.11328125
5534.91796875
5403.640625
5294.09375
5215.96875
5173.8828125
5167.71484375
5194.125
5247.6953125
5321.125
5405.14453125
5489.4609375
5565.30859375
5628.109375
5678.0703125
5717.69921875
5748.2734375
5767.9765625
5772.84765625
5759.28125
5726.59765625
5678.60546875
5623.61328125
5572.51953125
5535.79296875
5520.52734375
5528.59375
5555.95703125
5593.26953125
5628.20703125
5649.37109375
5650.015625
5629.62109375
5592.51953125
5545.15625
5493.6875
5442.94140625
5396.71875
5358.62890625
5332.51171875
5321.66015625
5327.12109375
5346.30859375
5372.90234375
5398.1328125
5412.90234375
5410.28515625
5387.8046875
5348.7734375
5301.90234375
5258.9609375
5231.0703125
5224.68359375
5239.24609375
5268.21875
5303.38671875
5339.60546875
5376.24609375
5414.65234375
5454.53515625
5492.9296875
5526.16796875
5552.09375
5570.33984375
5580.953125
5583.43359375
5577.2265625
5562.95703125
5542.95703125
5520.58203125
5498.66796875
5478.26171875
5458.76171875
5439.7109375
5422.84375
5412.2734375
5412.02734375
5422.84765625
5441.1171875
5460.8203125
5476.734375
5486.54296875
5491.3203125
5495.08203125
5503.42578125
5520.91015625
5547.83984375
5578.73828125
5604.1640625
5614.99609375
5607.04296875
5583.8125
5556.625
5541.796875
5555.48046875
5607.9921875
5699.90625
5821.6875
5956.82421875
6087.40625
6200.0390625
6289.65234375
6359.44140625
6417.4921875
6472.3125
6529.5703125
6590.5859375
6652.07421875
6706.83984375
6745.7421875
6760.77734375
6747.96484375
6708.13671875
6645.05859375
6562.59375
6463.296875
6349.328125
6224.01171875
6092.3671875
5960.7421875
5836.59375
5728.73828125
5646.79296875
5599.49609375
5592.71484375
5627.8203125
5700.0625
5797.26953125
5900.6953125
5989.7265625
6048.8671875
6072.99609375
6067.75390625
6045.27734375
6018.48046875
5996.86328125
5985.3515625
5985.30859375
5996.00390625
6015.3359375
6039.96875
6065.76953125
6088.66796875
6105.4140625
6113.79296875
6112.578125
6101.33984375
6080.5078125
6051.8359375
6019.37890625
5990.12109375
5973.04296875
5976.5625
6005.546875
6059.62890625
6133.3828125
6217.9140625
6303.1328125
6379.88671875
6441.3671875
6483.58984375
6505.28125
6507.5
6493.01953125
6465.375
6427.9140625
6383.1953125
6333.23828125
6280.50390625
6229.05859375
6184.78125
6154.03125
6141.4375
6148.40625
6173.39453125
6213.6796875
6267.49609375
6335.12890625
6417.8515625
6514.6640625
6619.1484375
6719.4921875
6802.40234375
6857.95703125
6881.9453125
6875.296875
6842.63671875
6791.2578125
6730.01953125
6667.5390625
6610.47265625
6562.83984375
6526.08203125
6499.36328125
6480.01953125
6464.61328125
6450.109375
6434.44921875
6416.31640625
6394.703125
6368.8203125
6338.42578125
6304.09375
6266.92578125
6227.68359375
6185.9609375
6140.33203125
6089.67578125
6034.5078125
5977.1640625
5920.70703125
5867.96484375
5821.83984375
5786.54296875
5767.9140625
5771.35546875
5798.34375
5844.4296875
5900.46484375
5956.15234375
6003.2109375
6037.01171875
6056.9921875
6066.0546875
6068.6015625
6067.828125
6064.76953125
6060.28515625
6057.953125
6064.51953125
6087.1953125
6130.27734375
6193.671875
6273.71484375
6365.28125
6463.921875
6566.9140625
6672.48046875
6778.07421875
6879.51171875
6972.11328125
7052.49609375
7119.16796875
7171.546875
7208.82421875
7230.2421875
7236.59765625
7231.66015625
7222.12109375
7215.6875
7218.46484375
7232.91796875
7257.38671875
7287.06640625
7315.95703125
7339.03515625
7353.8828125
7360.859375
7362.14453125
7360.5859375
7359.05078125
7360.18359375
7366.25
7379.09765625
7400.3125
7430.8359375
7469.46875
7511.0703125
7545.8359375
7560.83984375
7543.52734375
7486.0546875
7388.77734375
7261.1484375
7119.0859375
6979.7734375
6856.55078125
6756.5625
6681.83984375
6632.375
6608.578125
6611.546875
6641.38671875
6695.6171875
6768.765625
6853.0
6939.0234375
7017.49609375
7081.34765625
7128.0
7159.44921875
7179.7734375
7191.93359375
7196.171875
7190.53125
7172.55078125
7141.1015625
7097.80859375
7047.62109375
6998.15234375
6958.0546875
6934.88671875
6933.04296875
6952.4375
6988.9765625
7037.0546875
7092.66796875
7154.953125
7225.01953125
7303.09375
7386.16796875
7467.92578125
7541.00390625
7600.02734375
7643.69921875
7675.03515625
7700.3359375
7727.23046875
7761.96484375
7806.29296875
7855.703125
7900.51953125
7929.265625
7932.04296875
7902.40234375
7837.99609375
7740.91796875
7617.51953125
7477.11328125
7329.74609375
7184.28125
7047.74609375
6925.890625
6824.1171875
6747.51171875
6699.33203125
6678.46484375
6677.93359375
6686.29296875
6691.77734375
6686.6953125
6669.61328125
6644.3984375
6617.3671875
6594.24609375
6578.109375
6568.84765625
6564.10546875
6560.9921875
6557.10546875
6549.98046875
6535.75
6509.16796875
6465.93359375
6405.7421875
6333.16796875
6255.625
6180.34765625
6112.87109375
6057.2421875
6016.36328125
5991.2734375
5980.0546875
5977.84765625
5978.8515625
5979.25390625
5979.0703125
5981.58984375
5990.9453125
6009.85546875
6039.171875
6079.1640625
6130.97265625
6196.484375
6276.28515625
6367.01953125
6460.5546875
6546.39453125
6616.04296875
6666.08984375
6697.83984375
6714.6875
6720.16796875
6718.0859375
6713.5546875
6712.796875
6721.48046875
6742.6953125
6776.1953125
6819.1953125
6868.1640625
6920.2421875
6973.4296875
7025.828125
7074.80078125
7116.84765625
7147.9765625
7164.38671875
7163.671875
7146.43359375
7117.609375
7086.3046875
7064.1015625
7062.68359375
7091.71484375
7157.0625
7259.19921875
7392.2578125
7544.45703125
7700.06640625
7842.1171875
7954.98046875
8026.62109375
8050.61328125
8026.9140625
7960.38671875
7857.4375
7723.4921875
7563.359375
7383.6171875
7193.95703125
7005.609375
6828.17578125
6667.52734375
6526.171875
6405.05859375
6305.12109375
6227.34375
6171.41015625
6134.33984375
6110.45703125
6093.08203125
6076.75390625
6058.62109375
6038.6484375
6019.24609375
6004.5546875
5999.29296875
6007.16796875
6029.78125
6066.46875
6114.71875
6170.80078125
6230.7734375
6292.0078125
6354.62890625
6421.3203125
6495.10546875
6576.62109375
6663.03515625
6749.1640625
6829.6484375
6900.51953125
6959.53125
7005.43359375
7036.6640625
7050.51171875
7044.1328125
7017.61328125
6976.88671875
6933.53515625
6901.203125
6891.44140625
6911.4296875
6963.50390625
7045.24609375
7150.16015625
7269.84765625
7396.890625
7526.05859375
7653.15625
7773.21484375
7880.4375
7970.07421875
8040.65234375
8094.8125
8137.984375
8175.30078125
8208.26953125
8233.4609375
8244.28515625
8234.6484375
8202.06640625
8148.7734375
8081.1640625
8008.57421875
7941.921875
7892.015625
7867.41015625
7872.0703125
7903.75390625
7954.13671875
8011.10546875
8061.9921875
8096.40625
8108.09765625
8095.8671875
8063.6015625
8018.83203125
7970.19140625
7925.40625
7890.953125
7872.65234375
7875.30078125
7900.671875
7945.7734375
8003.44140625
8065.02734375
8123.0859375
8172.55859375
8211.09375
8239.6796875
8263.26171875
8289.98046875
8328.71875
8386.08984375
8464.07421875
8558.76953125
8660.4296875
8755.33203125
8829.6328125
8873.8046875
8885.359375
8868.296875
8829.87890625
8777.0
8714.48828125
8645.89453125
8575.1015625
8506.7734375
8445.35546875
8393.97265625
8354.12109375
8325.640625
8306.3359375
8291.94921875
8277.33203125
8257.94921875
8230.4296875
8192.19140625
8141.6953125
8079.6171875
8009.515625
7937.078125
7868.88671875
7811.87109375
7772.96875
7757.83984375
7768.92578125
7804.796875
7861.90625
7937.75390625
8033.046875
8150.72265625
8291.7734375
8450.5234375
8613.234375
8762.1171875
8882.54296875
8968.80859375
9024.99609375
9061.53515625
9090.2265625
9120.00390625
9154.3515625
9190.66796875
9221.74609375
9238.65625
9233.546875
9201.39453125
9141.09375
9056.203125
8954.6484375
8846.1875
8738.515625
8634.8125
8534.828125
8437.94921875
8345.1875
8258.9296875
8182.03515625
8117.6953125
8069.03515625
8037.29296875
8019.75
8010.16796875
8002.3203125
7994.15234375
7989.03125
7993.15625
8010.8359375
8040.94140625
8076.7421875
8109.1484375
8130.828125
8138.37109375
8131.65625
8111.76171875
8079.0703125
8032.25
7968.1328125
7882.953125
7774.703125
7645.4375
7501.875
7353.95703125
7212.328125
7085.84375
6979.81640625
6895.39453125
6830.1328125
6779.3046875
6737.2421875
6698.5078125
6658.97265625
6616.33203125
6569.375
6516.38671875
6454.5546875
6381.71484375
6299.421875
6214.37109375
6136.74609375
6076.49609375
6040.109375
6029.58984375
6043.328125
6077.71875
6128.16015625
6188.6953125
6251.31640625
6306.3828125
6345.4453125
6364.8359375
6367.42578125
6360.94140625
6354.45703125
6355.4375
6368.3359375
6393.80859375
6428.10546875
6463.375
6489.96484375
6500.5
6493.609375
6475.0
6454.66796875
6441.5234375
6438.6875
6442.14453125
6443.140625
6432.31640625
6403.6640625
6356.88671875
6297.640625
6235.0703125
6177.8671875
6131.3671875
6097.5703125
6077.390625
6072.5703125
6085.8125
6119.54296875
6174.3984375
6248.3125
6336.65234375
6433.453125
6532.84765625
6629.95703125
6721.54296875
6807.3203125
6891.50390625
6982.1640625
7087.0390625
7207.5546875
7335.2734375
7453.61328125
7544.0625
7593.4453125
7598.00390625
7562.4765625
7495.5625
7405.515625
7298.27734375
7177.921875
7047.734375
6911.0625
6772.125
6636.515625
6510.6953125
6400.69140625
6311.27734375
6246.0703125
6207.54296875
6196.03515625
6208.53515625
6238.69140625
6278.375
6319.6484375
6356.06640625
6383.2578125
6399.47265625
6406.2578125
6408.73046875
6414.2734375
6429.51171875
6457.15234375
6495.19140625
6539.0859375
6584.87109375
6630.50390625
6675.25
6718.90234375
6761.56640625
6803.00390625
6840.7734375
6868.8984375
6879.27734375
6865.48046875
6826.0390625
6764.8046875
6688.8515625
6605.9765625
6523.3515625
6447.046875
6381.484375
6328.47265625
6286.32421875
6250.140625
6213.55859375
6171.4609375
6122.09375
6067.4609375
6012.23046875
5962.1484375
5922.8515625
5898.8828125
5892.828125
5904.73828125
5932.3203125
5971.8125
6018.65625
6067.890625
6115.06640625
6157.91796875
6197.484375
6236.96484375
6278.62109375
6321.12890625
6359.69921875
6388.5703125
6403.7109375
6404.0859375
6391.5078125
6370.1015625
6345.87109375
6326.0078125
6317.41015625
6324.3125
6346.2109375
6377.6875
6410.90234375
6438.97265625
6457.70703125
6464.71875
6457.76171875
6434.51171875
6393.890625
6336.984375
6266.45703125
6185.32421875
6096.66015625
6004.23828125
5913.0078125
5828.61328125
5756.5546875
5701.60546875
5667.671875
5657.5625
5672.828125
5713.6328125
5778.62109375
5864.5234375
5965.921875
6076.1015625
6189.0234375
6301.015625
6410.6484375
6516.890625
6617.25390625
6707.46875
6782.79296875
6839.7890625
6877.578125
6898.10546875
6905.3515625
6904.1796875
6899.67578125
6897.41796875
6903.640625
6923.78125
6959.5546875
7006.9453125
7057.4296875
7101.85546875
7134.03515625
7151.703125
7155.26171875
7146.25
7126.76171875
7099.10546875
7065.140625
7025.9765625
6982.87109375
6938.6875
6897.9921875
6865.1953125
6842.25
6827.9453125
6819.06640625
6811.78125
6801.9609375
6784.953125
6756.20703125
6712.94140625
6655.70703125
6588.3671875
6515.97265625
6441.73046875
6364.81640625
6280.81640625
6184.59375
6073.8984375
5951.62890625
5826.0546875
5709.3984375
5615.6171875
5557.51171875
5543.578125
5575.76171875
5648.96484375
5752.5546875
5873.10546875
5997.51171875
6115.79296875
6223.05078125
6319.9140625
6411.234375
6503.2265625
6599.67578125
6698.5546875
6790.81640625
6862.60546875
6900.3671875
6896.59765625
6853.32421875
6781.46484375
6696.28515625
6610.8125
6530.62109375
6452.9375
6370.6875
6278.62109375
6177.24609375
6072.17578125
5970.40625
5876.8203125
5793.3984375
5720.9453125
5661.34765625
5618.36328125
5596.30859375
5597.59765625
5620.82421875
5660.87109375
5711.203125
5766.89453125
5826.234375
5889.609375
5956.11328125
6020.6796875
6074.078125
6106.47265625
6112.23828125
6092.97265625
6056.8671875
6015.0234375
5976.87109375
5947.03515625
5925.0
5907.19921875
5889.984375
5871.8671875
5854.2734375
5841.015625
5836.8828125
5846.0
5870.42578125
5909.48046875
5959.796875
6015.9609375
6071.81640625
6122.0703125
6163.73828125
6196.61328125
6222.8359375
6246.125
6270.74609375
6300.203125
6335.95703125
6377.09375
6421.0625
6464.44140625
6502.9375
6531.25390625
6543.92578125
6536.59375
6506.6015625
6452.71484375
6375.6875
6280.19140625
6176.125
6076.78125
5994.07421875
5934.3359375
5897.4765625
5879.125
5872.921875
5871.3828125
5865.91796875
5848.015625
5811.8046875
5756.75
5688.71875
5618.84765625
5560.61328125
5525.93359375
5521.40234375
5545.79296875
5589.71875
5637.48046875
5670.921875
5674.609375
5640.84375
5572.11328125
5479.3515625
5377.0234375
5278.2578125
5192.18359375
5123.1796875
5070.671875
5029.765625
4993.7578125
4958.06640625
4923.125
4894.2578125
4879.04296875
4884.30859375
4914.28515625
4969.984375
5049.24609375
5147.26953125
5257.42578125
5372.14453125
5483.66015625
5584.68359375
5669.1953125
5733.4453125
5776.6015625
5800.5859375
5808.93359375
5805.3984375
5793.30859375
5776.16015625
5758.75
5747.51171875
5749.2421875
5768.76953125
5807.203125
5862.30859375
5930.7890625
6010.4921875
6100.37109375
6198.2421875
6298.46875
6391.70703125
6466.84375
6513.78515625
6525.88671875
6501.75390625
6446.046875
6368.546875
6281.078125
6193.30078125
6109.68359375
6029.703125
5951.296875
5875.05859375
5805.734375
5749.640625
5710.2265625
5685.63671875
5669.8359375
5655.875
5638.9453125
5618.2890625
5597.70703125
5584.31640625
5585.4140625
5605.09375
5642.765625
5693.81640625
5750.9140625
5805.00390625
5846.90625
5870.0234375
5873.0078125
5860.38671875
5840.765625
5823.7421875
5816.59765625
5821.6796875
5835.41015625
5849.85546875
5856.19921875
5847.859375
5821.7734375
5778.046875
5719.32421875
5650.37890625
5577.57421875
5507.84765625
5447.41015625
5400.66796875
5369.68359375
5354.3515625
5353.2421875
5365.06640625
5390.21875
5431.09765625
5490.41796875
5568.1640625
5659.4609375
5755.09375
5843.8828125
5915.03515625
5959.78515625
5973.328125
5957.26171875
5920.69921875
5877.9140625
5843.3046875
5826.6328125
5830.98046875
5853.6171875
5888.390625
5928.046875
5965.8828125
5996.58984375
6016.8515625
6026.07421875
6026.94921875
6025.01953125
6026.98828125
6038.2109375
6060.48828125
6091.1796875
6124.12109375
6152.15234375
6169.9453125
6175.83203125
6171.94140625
6162.89453125
6153.6875
6147.48828125
6144.65625
6143.546875
6142.47265625
6141.484375
6142.8359375
6150.51953125
6169.390625
6203.71875
6255.203125
6321.16796875
6394.296875
6464.3671875
6521.03125
6556.54296875
6567.3046875
6554.5078125
6523.78515625
6483.84765625
6443.7734375
6409.6484375
6382.55078125
6359.5078125
6336.8125
6312.890625
6288.69921875
6266.24609375
6247.37890625
6233.66015625
6226.30078125
6225.2265625
6227.90234375
6229.3515625
6224.11328125
6209.140625
6185.609375
6158.0546875
6131.38671875
6108.08203125
6087.93359375
6070.35546875
6057.046875
6052.78515625
6063.6796875
6094.15625
6144.58203125
6210.73828125
6285.04296875
6358.125
6419.8515625
6460.0859375
6470.23828125
6445.5859375
6387.05078125
6301.3515625
6199.56640625
6094.8359375
5999.8671875
5924.8828125
5876.7421875
5859.13671875
5872.94921875
5916.08984375
5983.1875
6066.0546875
6155.11328125
6241.35546875
6318.54296875
6384.9375
6443.26171875
6497.96875
6551.14453125
6599.9921875
6638.0546875
6658.8984375
6659.63671875
6642.21484375
6612.5078125
6577.91796875
6544.16015625
6512.6171875
6480.21484375
6442.7734375
6399.5859375
6355.44921875
6318.00390625
6292.4609375
6278.0078125
6268.15625
6254.07421875
6228.609375
6189.41015625
6140.23828125
6089.62890625
6046.7109375
6016.421875
5997.26953125
5983.1796875
5967.66796875
5947.30859375
5922.83984375
5898.52734375
5881.0703125
5878.359375
5897.30859375
5940.546875
6003.76171875
6076.22265625
6145.12890625
6201.3359375
6242.5390625
6272.2578125
6296.33203125
6319.93359375
6346.6875
6379.21875
6419.40625
6467.51171875
6520.6171875
6571.75
6610.77734375
6626.48828125
6609.00390625
6551.859375
6453.72265625
6319.02734375
6156.74609375
5977.99609375
5794.2578125
5617.0234375
5457.40234375
5324.25
5221.546875
5147.53515625
5096.7890625
5063.9140625
5046.87890625
5048.3984375
5074.48828125
5130.37890625
5215.79296875
5322.6640625
5437.18359375
5544.7890625
5634.9921875
5703.734375
5753.11328125
5789.34375
5820.03125
5851.4609375
5886.62109375
5924.31640625
5959.75
5986.2734375
5997.80859375
5990.88671875
5965.4765625
5924.421875
5871.76953125
5811.04296875
5744.55078125
5674.203125
5602.74609375
5533.7109375
5470.12109375
5413.6484375
5365.7265625
5329.2890625
5308.87890625
5308.15234375
5327.05859375
5361.0078125
5402.734375
5445.515625
5485.89453125
5524.61328125
5565.25
5611.32421875
5663.79296875
5720.43359375
5777.35546875
5831.12109375
5880.11328125
5924.5625
5965.80859375
6005.7109375
6046.6875
6091.6875
6142.984375
6199.59375
6255.07421875
6298.09765625
6316.46875
6302.44921875
6255.8984375
6183.41015625
6094.6484375
5998.67578125
5902.69140625
5813.20703125
5737.765625
5684.93359375
5661.87109375
5670.81640625
5706.7265625
5757.8359375
5809.3046875
5848.55859375
5870.015625
5876.72265625
5877.8046875
5882.77734375
5895.9453125
5914.2265625
5929.4296875
5933.109375
5920.62109375
5891.94921875
5849.72265625
5796.6953125
5735.02734375
5667.66796875
5599.77734375
5538.0078125
5487.69921875
5450.58203125
5425.03515625
5408.23046875
5397.7421875
5391.65625
5388.3125
5386.80078125
5387.7109375
5393.23046875
5406.49609375
5430.87890625
5468.89453125
5520.50390625
5581.96484375
5647.10546875
5710.8125
5771.8359375
5832.48046875
5895.67578125
5961.94140625
6028.21484375
6088.50390625
6135.7578125
6164.08984375
6170.59375
6155.65625
6121.55859375
6070.5
6003.75390625
5922.7890625
5831.37109375
5736.78125
5648.87109375
5577.51171875
5530.078125
5509.89453125
5515.50390625
5540.55859375
5574.765625
5606.59765625
5626.6875
5630.234375
5617.2734375
5591.5859375
5559.546875
5529.1875
5508.734375
5504.5625
5519.76171875
5554.51953125
5607.796875
5678.3359375
5763.828125
5859.28515625
5957.02734375
6048.91796875
6129.33984375
6196.671875
6252.62109375
6300.171875
6341.3828125
6376.078125
6402.27734375
6418.2421875
6424.5546875
6424.28515625
6421.46484375
6419.61328125
6421.49609375
6429.3359375
6444.21484375
6465.08203125
6488.734375
6511.1015625
6528.91015625
6540.69140625
6546.9140625
6549.44921875
6550.4609375
6551.08984375
6550.83203125
6548.21875
6542.59375
6535.8359375
6532.5390625
6538.16796875
6555.984375
6584.97265625
6620.265625
6655.49609375
6684.9921875
6704.3359375
6709.9765625
6699.23046875
6671.25390625
6627.92578125
6573.55859375
6513.2578125
6451.12890625
6389.65234375
6330.50390625
6276.04296875
6230.02734375
6197.01171875
6180.6171875
6181.36328125
6195.0
6212.5078125
6222.58203125
6216.13671875
6190.62890625
6151.28515625
6107.9296875
6069.1484375
6037.44140625
6008.6640625
5975.61328125
5932.67578125
5877.875
5811.75390625
5735.18359375
5648.828125
5554.44140625
5456.546875
5362.55078125
5281.10546875
5219.5078125
5181.609375
5167.33984375
5173.53125
5195.02734375
5225.39453125
5257.30859375
5283.4609375
5298.12890625
5298.9609375
5288.30859375
5273.375
5264.546875
5271.91796875
5301.56640625
5353.67578125
5423.63671875
5505.0234375
5591.9375
5679.4296875
5762.74609375
5837.2890625
5900.0703125
5951.33203125
5994.27734375
6032.99609375
6070.26171875
6106.8125
6141.48828125
6171.0546875
6190.09375
6192.58203125
6175.2734375
6140.70703125
6097.13671875
6055.3203125
6024.0
6006.65625
6000.546875
5997.91796875
5988.61328125
5962.9921875
5914.44921875
5841.39453125
5748.23046875
5644.6328125
5542.7890625
5453.9375
5385.98046875
5342.9609375
5325.4375
5330.5546875
5351.94921875
5380.12890625
5403.8671875
5412.5390625
5399.31640625
5364.203125
5314.87109375
5264.04296875
5224.51953125
5204.859375
5207.85546875
5230.875
5266.53515625
5303.671875
5330.08984375
5337.21484375
5324.40234375
5299.80078125
5276.6640625
5266.80859375
5274.45703125
5293.765625
5311.28125
5312.2109375
5286.86328125
5233.99609375
5160.02734375
5075.5078125
4990.94921875
4913.84765625
4847.83203125
4794.17578125
4754.51953125
4732.76171875
4734.66796875
4765.49609375
4827.28515625
4917.6875
5030.9609375
5160.66796875
5302.421875
5454.75
5617.4375
5788.421875
5961.5859375
6127.20703125
6274.5
6394.7890625
6483.5859375
[truncated: 52,907 more chars]
