# Supplementary material for: Widespread extracellular electron transfer pathways for charging microbial cytochrome OmcS nanowires via periplasmic cytochromes PpcABCDE
Source: Nat Commun. 2024 Mar 20;15:2434. doi: 10.1038/s41467-024-46192-0 (PMC10954620; doi:10.1038/s41467-024-46192-0)
Supplement: Supplementary file 4 — Source Data [file 41467_2024_46192_MOESM4_ESM.zip › 9. Malvankar_Source_Data/9. Malvankar_Source_Data_NMR/Fig. 4b_ELectron Transfer/Fig4B_ET_PpcA_fully_reduced.txt]

# File created = Friday, November 24, 2023 at 8:00:08 PM Western European Standard Time
# Data set = OmcS_PpcA_electron_transfer_21sep2022  8  1  /Users/pilarcportela/Topspin_examdata
# Spectral Region:
# LEFT = 24.827070236206055 ppm. RIGHT = -15.228357987781152 ppm.
#
# SIZE = 32768 ( = number of points)
#
# In the following ordering is from the 'left' to the 'right' limits!
# Lines beginning with '#' must be considered as comment lines.
#
-5259.8515625
-5197.6796875
-5134.2734375
-5070.109375
-5004.984375
-4939.4296875
-4874.921875
-4813.7578125
-4759.21875
-4715.3359375
-4685.6171875
-4670.453125
-4665.0625
-4659.734375
-4643.0
-4606.3046875
-4547.6640625
-4472.0078125
-4388.2734375
-4304.765625
-4225.421875
-4149.1953125
-4073.03125
-3996.0390625
-3921.78125
-3857.109375
-3809.46875
-3784.5703125
-3784.6484375
-3806.890625
-3843.34375
-3883.8203125
-3920.5859375
-3950.921875
-3975.46875
-3994.671875
-4006.421875
-4006.265625
-3988.765625
-3949.3359375
-3886.203125
-3801.84375
-3702.7265625
-3597.4765625
-3494.6953125
-3401.2890625
-3320.921875
-3253.09375
-3193.7890625
-3138.4765625
-3085.7578125
-3039.015625
-3004.890625
-2989.625
-2995.2734375
-3017.6953125
-3047.46875
-3073.1484375
-3084.9375
-3077.1328125
-3049.40625
-3007.4140625
-2962.765625
-2931.09375
-2928.171875
-2965.921875
-3049.625
-3176.71875
-3336.984375
-3514.4453125
-3691.046875
-3850.2890625
-3979.1015625
-4068.0390625
-4111.40625
-4107.3125
-4056.7265625
-3962.1328125
-3828.0546875
-3663.7421875
-3484.3359375
-3306.8359375
-3142.921875
-2994.4140625
-2855.171875
-2717.0
-2574.7734375
-2428.7109375
-2284.359375
-2150.9765625
-2038.125
-1951.40625
-1890.6875
-1851.9921875
-1831.53125
-1828.0078125
-1842.171875
-1875.4453125
-1929.84375
-2008.5546875
-2115.484375
-2252.8515625
-2418.5
-2604.7734375
-2799.9375
-2992.0390625
-3173.328125
-3342.1875
-3500.109375
-3645.5703125
-3770.34375
-3862.671875
-3915.4375
-3932.5546875
-3928.0703125
-3919.1796875
-3918.40625
-3930.1015625
-3951.734375
-3977.28125
-3999.90625
-4013.734375
-4015.421875
-4005.703125
-3989.2578125
-3972.1484375
-3958.2109375
-3946.8046875
-3932.453125
-3906.140625
-3857.7734375
-3780.5234375
-3674.9296875
-3549.6953125
-3417.2421875
-3287.078125
-3161.78125
-3038.34375
-2913.0
-2785.9453125
-2663.140625
-2554.8671875
-2472.640625
-2426.109375
-2420.6484375
-2455.390625
-2522.484375
-2609.484375
-2704.7265625
-2802.859375
-2906.34375
-3022.3984375
-3157.90625
-3315.4609375
-3491.3203125
-3675.296875
-3852.46875
-4006.171875
-4121.578125
-4188.609375
-4203.9765625
-4171.78125
-4102.09375
-4007.921875
-3902.15625
-3794.9921875
-3692.0859375
-3593.296875
-3493.3828125
-3385.3515625
-3265.0859375
-3134.171875
-2999.796875
-2872.0390625
-2760.015625
-2669.1953125
-2601.1015625
-2555.140625
-2530.6015625
-2527.15625
-2544.3203125
-2581.21875
-2636.390625
-2706.7578125
-2786.4453125
-2867.953125
-2946.4453125
-3024.2890625
-3111.4453125
-3220.4140625
-3359.265625
-3527.5
-3717.25
-3918.171875
-4122.0625
-4324.7890625
-4525.734375
-4726.453125
-4928.953125
-5133.53125
-5336.46875
-5529.1484375
-5699.4296875
-5833.875
-5920.0390625
-5948.828125
-5917.5703125
-5832.4140625
-5707.7109375
-5561.515625
-5409.53125
-5260.7265625
-5116.7578125
-4974.5
-4830.1796875
-4682.7265625
-4535.4453125
-4395.328125
-4270.859375
-4169.2734375
-4094.6796875
-4047.8515625
-4027.375
-4031.171875
-4057.9765625
-4108.4296875
-4185.3671875
-4292.0390625
-4428.546875
-4588.0078125
-4755.453125
-4910.6484375
-5034.265625
-5114.1328125
-5148.5625
-5144.96875
-5114.8828125
-5069.0078125
-5014.828125
-4957.0390625
-4899.6875
-4848.3984375
-4811.3984375
-4797.609375
-4811.71875
-4849.375
-4896.7578125
-4935.53125
-4950.046875
-4932.34375
-4883.1484375
-4809.8515625
-4723.265625
-4634.4140625
-4552.0859375
-4481.640625
-4424.78125
-4380.75
-4348.40625
-4327.8515625
-4319.71875
-4322.390625
-4329.8203125
-4332.8046875
-4322.90625
-4296.015625
-4253.421875
-4200.5
-4143.828125
-4087.796875
-4032.203125
-3972.5546875
-3902.7734375
-3817.9140625
-3715.3203125
-3594.4453125
-3456.359375
-3303.5390625
-3139.609375
-2969.78125
-2801.984375
-2647.0546875
-2516.484375
-2418.1953125
-2353.4453125
-2317.109375
-2301.421875
-2300.5625
-2312.90625
-2338.828125
-2375.65625
-2414.3515625
-2441.796875
-2447.8203125
-2431.578125
-2402.265625
-2373.90625
-2357.3203125
-2354.390625
-2358.015625
-2357.796875
-2347.46875
-2328.4296875
-2307.03125
-2289.3828125
-2278.7421875
-2277.15625
-2288.4453125
-2319.15625
-2377.0546875
-2468.671875
-2597.59375
-2763.921875
-2964.140625
-3190.34375
-3428.8046875
-3659.8125
-3861.4609375
-4016.7890625
-4119.984375
-4177.265625
-4202.2265625
-4208.671875
-4205.296875
-4194.2578125
-4174.0703125
-4144.7421875
-4111.3671875
-4083.1171875
-4068.625
-4072.03125
-4092.9609375
-4129.015625
-4177.28125
-4232.7578125
-4286.25
-4324.296875
-4332.21875
-4297.84375
-4214.6328125
-4083.671875
-3914.6875
-3725.5234375
-3538.1171875
-3371.671875
-3235.6640625
-3127.1796875
-3034.5234375
-2944.1875
-2845.875
-2733.3125
-2603.46875
-2457.7421875
-2304.40625
-2158.140625
-2033.9296875
-1939.875
-1874.625
-1830.9375
-1801.171875
-1779.2421875
-1759.0
-1732.34375
-1690.1796875
-1626.359375
-1542.0390625
-1447.3828125
-1358.8125
-1293.1015625
-1261.3125
-1265.7734375
-1301.078125
-1358.0390625
-1428.0390625
-1505.71875
-1588.4921875
-1674.1484375
-1759.3125
-1840.9375
-1919.8515625
-2002.6640625
-2099.6640625
-2219.3984375
-2363.59375
-2525.34375
-2691.6640625
-2847.890625
-2980.9921875
-3080.875
-3141.21875
-3161.3671875
-3147.8359375
-3112.8203125
-3069.390625
-3027.1328125
-2990.8984375
-2962.15625
-2939.9296875
-2920.3203125
-2896.2421875
-2859.1484375
-2802.2890625
-2723.328125
-2624.9296875
-2513.6015625
-2397.9453125
-2287.65625
-2193.7265625
-2129.1484375
-2108.5546875
-2145.09375
-2244.1640625
-2397.203125
-2579.9453125
-2758.6875
-2902.4921875
-2994.6640625
-3036.765625
-3043.875
-3035.390625
-3027.703125
-3031.5
-3052.609375
-3093.46875
-3153.8359375
-3230.6015625
-3317.328125
-3404.2265625
-3479.515625
-3532.5390625
-3557.6796875
-3556.2578125
-3535.28125
-3504.1640625
-3472.5546875
-3450.578125
-3449.9296875
-3482.6640625
-3556.7890625
-3670.984375
-3812.484375
-3960.7578125
-4095.140625
-4201.78125
-4276.125
-4320.546875
-4339.671875
-4336.234375
-4309.1640625
-4254.03125
-4165.2578125
-4038.671875
-3873.3515625
-3672.9296875
-3446.6328125
-3209.046875
-2977.7734375
-2769.5703125
-2597.1875
-2468.65625
-2387.65625
-2353.9921875
-2364.0234375
-2412.2265625
-2493.3359375
-2603.921875
-2741.90625
-2905.1015625
-3089.1796875
-3286.0625
-3483.625
-3668.0546875
-3828.3828125
-3960.6875
-4068.8828125
-4161.625
-4247.859375
-4333.8671875
-4422.4453125
-4513.078125
-4601.34375
-4678.46875
-4732.328125
-4750.2734375
-4722.8984375
-4646.640625
-4523.875
-4360.59375
-4163.1875
-3937.390625
-3690.390625
-3433.8125
-3184.0078125
-2958.9453125
-2774.4765625
-2642.125
-2566.890625
-2543.578125
-2554.390625
-2572.96875
-2575.359375
-2550.9453125
-2505.5703125
-2454.703125
-2412.15625
-2382.1640625
-2359.7578125
-2337.4921875
-2312.7421875
-2289.46875
-2273.953125
-2268.84375
-2269.7421875
-2265.6328125
-2242.140625
-2186.7265625
-2095.296875
-1976.8203125
-1852.28125
-1747.0546875
-1680.4140625
-1658.3828125
-1673.78125
-1713.3203125
-1767.296875
-1836.3671875
-1931.109375
-2064.984375
-2245.046875
-2465.6796875
-2708.0625
-2945.1796875
-3149.703125
-3301.3984375
-3391.1328125
-3420.1796875
-3395.5859375
-3325.484375
-3217.953125
-3083.546875
-2937.5859375
-2797.875
-2678.6015625
-2585.7265625
-2517.5703125
-2469.1015625
-2435.1875
-2410.828125
-2390.6875
-2370.375
-2348.859375
-2328.6015625
-2312.0
-2296.5078125
-2273.140625
-2230.5234375
-2162.4140625
-2073.7890625
-1982.3203125
-1914.6015625
-1898.546875
-1954.2421875
-2086.7109375
-2284.546875
-2525.0078125
-2782.0
-3031.9921875
-3256.265625
-3441.578125
-3580.9453125
-3674.1875
-3726.4921875
-3745.4609375
-3737.328125
-3704.0390625
-3642.5546875
-3547.7265625
-3418.1640625
-3262.2890625
-3100.4453125
-2961.0
-2872.3046875
-2853.9609375
-2911.4453125
-3035.125
-3203.1640625
-3387.375
-3560.4296875
-3702.046875
-3801.4140625
-3855.484375
-3866.0546875
-3839.34375
-3787.6796875
-3729.1953125
-3683.1953125
-3663.8125
-3676.484375
-3719.140625
-3785.3515625
-3866.3828125
-3952.0078125
-4031.21875
-4093.8125
-4132.0078125
-4141.484375
-4121.6640625
-4075.921875
-4011.609375
-3938.9453125
-3868.453125
-3808.0
-3760.90625
-3726.3125
-3701.671875
-3685.9609375
-3681.3046875
-3690.6328125
-3712.6328125
-3737.8046875
-3749.8125
-3731.859375
-3673.4375
-3572.8515625
-3435.3515625
-3269.4140625
-3084.234375
-2889.796875
-2698.265625
-2524.40625
-2383.0625
-2284.2265625
-2229.0390625
-2209.5234375
-2212.0078125
-2221.421875
-2224.59375
-2211.609375
-2176.34375
-2116.625
-2034.453125
-1935.640625
-1828.71875
-1723.2265625
-1628.390625
-1551.71875
-1497.09375
-1463.25
-1444.984375
-1437.2421875
-1439.1953125
-1455.2578125
-1492.71875
-1557.78125
-1650.875
-1762.8203125
-1875.109375
-1966.7734375
-2024.96875
-2052.296875
-2065.5859375
-2087.078125
-2133.421875
-2207.84375
-2298.890625
-2386.6015625
-2452.90625
-2490.3828125
-2504.96875
-2511.96875
-2528.5078125
-2566.796875
-2631.03125
-2719.046875
-2826.4296875
-2949.3515625
-3084.0625
-3224.46875
-3360.03125
-3475.8515625
-3555.3984375
-3585.7578125
-3562.6953125
-3491.9921875
-3385.2734375
-3253.6875
-3104.640625
-2942.828125
-2773.078125
-2602.0546875
-2439.0234375
-2297.2421875
-2194.609375
-2150.7734375
-2179.2578125
-2278.8359375
-2431.015625
-2607.4140625
-2782.9375
-2944.9296875
-3092.3359375
-3227.9609375
-3352.28125
-3463.96875
-3564.015625
-3657.1796875
-3748.2109375
-3836.2890625
-3913.3046875
-3967.71875
-3991.0
-3981.5859375
-3944.96875
-3891.328125
-3833.1640625
-3782.6875
-3748.265625
-3730.875
-3723.3125
-3712.53125
-3683.6875
-3624.2265625
-3527.5234375
-3395.6796875
-3239.515625
-3074.328125
-2913.265625
-2762.6953125
-2622.84375
-2492.8984375
-2376.2421875
-2281.6015625
-2219.453125
-2196.6875
-2212.9765625
-2260.28125
-2325.078125
-2392.1796875
-2449.5234375
-2492.4921875
-2525.6875
-2560.875
-2611.6015625
-2686.3359375
-2783.0859375
-2888.1484375
-2980.5546875
-3040.7421875
-3058.4140625
-3035.1484375
-2980.59375
-2905.875
-2818.7265625
-2723.046875
-2621.3125
-2516.8984375
-2414.3125
-2317.3359375
-2226.6640625
-2138.515625
-2045.453125
-1940.5078125
-1822.5703125
-1698.65625
-1579.9765625
-1474.3515625
-1382.0
-1298.234375
-1219.6875
-1147.8359375
-1088.375
-1049.40625
-1040.3671875
-1070.390625
-1144.6171875
-1260.9140625
-1410.0546875
-1579.34375
-1755.96875
-1928.0078125
-2083.9296875
-2213.015625
-2306.953125
-2360.8203125
-2373.2578125
-2347.0703125
-2291.375
-2223.2578125
-2166.078125
-2143.6015625
-2172.6875
-2258.8203125
-2395.953125
-2569.9453125
-2763.0546875
-2957.65625
-3138.09375
-3290.96875
-3404.9453125
-3471.75
-3488.4375
-3459.140625
-3394.203125
-3306.703125
-3208.1953125
-3106.484375
-3005.8046875
-2908.203125
-2814.9609375
-2727.8359375
-2650.4921875
-2589.8046875
-2554.7421875
-2552.1484375
-2581.4921875
-2632.71875
-2689.4453125
-2735.5625
-2760.5859375
-2726.890625
-2702.1484375
-2663.6484375
-2620.6015625
-2579.3046875
-2539.1484375
-2492.5546875
-2429.9609375
-2345.46875
-2238.6484375
-2112.1796875
-1968.9453125
-1811.1796875
-1641.21875
-1462.3984375
-1279.0859375
-1095.7265625
-915.28125
-737.7265625
-560.1171875
-377.71875
-185.7890625
18.1796875
231.5390625
444.6484375
643.0859375
813.5078125
948.125
1044.0
1099.03125
1110.296875
1076.828125
1003.765625
904.0703125
796.578125
701.40625
634.578125
603.8828125
607.3046875
633.703125
664.6484375
677.6171875
651.7734375
575.1796875
449.40625
288.5234375
114.0546875
-50.953125
-186.6875
-280.453125
-328.6328125
-335.5
-308.8984375
-256.5
-184.8984375
-101.2578125
-14.234375
67.1328125
135.6875
187.0546875
218.9765625
229.9453125
219.203125
188.40625
143.6875
95.8671875
57.109375
35.5546875
31.7578125
39.6875
51.1640625
59.1796875
57.984375
41.953125
6.703125
-47.8515625
-115.921875
-187.265625
-249.78125
-290.8828125
-298.796875
-266.0234375
-194.2265625
-96.5859375
6.0546875
93.3828125
152.609375
179.6484375
175.4921875
142.25
82.7421875
2.4609375
-89.2578125
-180.5390625
-259.3046875
-315.28125
-341.515625
-335.703125
-301.5859375
-249.5625
-195.3984375
-156.265625
-144.4765625
-162.5
-203.3046875
-255.984375
-312.0
-367.1484375
-418.8828125
-462.4296875
-489.171875
-488.734375
-454.1328125
-387.015625
-298.9765625
-207.1171875
-127.0703125
-68.3359375
-34.5859375
-27.5
-50.578125
-110.578125
-214.9921875
-367.0
-561.1796875
-782.9921875
-1011.9765625
-1226.4296875
-1408.0859375
-1545.84375
-1636.8828125
-1683.71875
-1688.96875
-1651.8125
-1568.5078125
-1435.7265625
-1253.984375
-1029.9375
-776.59375
-511.0859375
-250.9296875
-11.3984375
194.796875
357.5546875
470.9140625
535.234375
557.5234375
549.4140625
524.6328125
496.921875
478.34375
477.28125
495.9296875
527.9453125
558.328125
567.765625
540.8671875
473.078125
371.3203125
248.484375
116.84375
-15.28125
-144.0078125
-269.625
-396.2578125
-530.078125
-674.8515625
-826.734375
-972.421875
-1093.8359375
-1177.53125
-1222.1171875
-1238.46875
-1242.7265625
-1248.3203125
-1262.1328125
-1286.1484375
-1321.265625
-1368.96875
-1428.421875
-1490.9140625
-1537.8828125
-1546.71875
-1501.5234375
-1400.2734375
-1253.9140625
-1080.578125
-901.25
-737.859375
-611.015625
-535.6953125
-517.4765625
-551.6640625
-625.59375
-722.59375
-826.0625
-922.7109375
-1004.125
-1066.9765625
-1112.9765625
-1148.328125
-1181.7578125
-1220.875
-1269.109375
-1325.078125
-1384.5234375
-1441.8671875
-1490.0078125
-1519.203125
-1517.6171875
-1474.53125
-1384.5546875
-1250.1640625
-1081.7109375
-896.3828125
-716.59375
-566.5546875
-466.0546875
-424.1875
-437.2421875
-492.6171875
-575.671875
-675.53125
-787.5625
-912.1953125
-1050.75
-1200.1640625
-1350.703125
-1489.0859375
-1605.25
-1697.015625
-1769.09375
-1827.4140625
-1873.3671875
-1901.84375
-1904.6953125
-1877.4453125
-1825.0546875
-1761.609375
-1703.6796875
-1662.359375
-1640.015625
-1633.4453125
-1639.765625
-1660.6171875
-1703.0703125
-1777.65625
-1894.5078125
-2058.484375
-2264.8515625
-2497.3515625
-2729.8984375
-2931.65625
-3074.53125
-3140.6796875
-3126.6328125
-3041.453125
-2900.0703125
-2716.515625
-2501.890625
-2267.5234375
-2028.3203125
-1801.46875
-1600.8671875
-1432.4765625
-1294.8359375
-1183.0234375
-1091.921875
-1017.1484375
-955.609375
-907.078125
-875.1640625
-866.2890625
-887.6328125
-945.4375
-1043.1171875
-1178.4140625
-1341.671875
-1518.7265625
-1697.6171875
-1874.0078125
-2050.78125
-2232.5703125
-2419.625
-2604.7265625
-2773.734375
-2909.078125
-2994.484375
-3018.9921875
-2979.0625
-2878.7890625
-2729.0078125
-2545.75
-2348.4453125
-2158.234375
-1995.7890625
-1877.5
-1810.9140625
-1792.203125
-1808.03125
-1840.5
-1871.8515625
-1887.734375
-1880.15625
-1849.8046875
-1804.546875
-1752.5234375
-1694.546875
-1621.9765625
-1522.1484375
-1386.9296875
-1218.4765625
-1029.640625
-839.6015625
-667.0546875
-523.9765625
-413.7265625
-334.28125
-283.2890625
-259.7578125
-261.1484375
-279.7578125
-302.3515625
-313.7578125
-301.5078125
-259.875
-192.765625
-114.953125
-50.2890625
-26.21875
-66.140625
-181.9296875
-368.671875
-603.5859375
-850.9140625
-1071.5859375
-1234.0078125
-1321.546875
-1334.703125
-1288.640625
-1207.2890625
-1115.40625
-1031.078125
-962.078125
-907.2890625
-861.0234375
-817.109375
-770.90625
-720.15625
-665.765625
-612.6015625
-568.6640625
-541.84375
-535.09375
-543.65625
-556.6328125
-562.3125
-553.6015625
-530.796875
-502.15625
-482.8046875
-490.6640625
-538.7109375
-626.9453125
-740.5234375
-856.625
-955.3046875
-1026.5234375
-1069.96875
-1089.921875
-1090.125
-1071.9921875
-1036.7890625
-989.9765625
-943.609375
-914.296875
-917.5625
-962.9375
-1052.6015625
-1183.0
-1346.75
-1533.828125
-1732.1171875
-1927.8359375
-2106.2109375
-2253.0703125
-2357.1953125
-2411.7421875
-2414.046875
-2365.6796875
-2275.0546875
-2159.984375
-2044.8671875
-1950.7734375
-1885.2578125
-1839.9453125
-1797.7265625
-1743.671875
-1672.0390625
-1587.1484375
-1499.9140625
-1423.9140625
-1373.4140625
-1362.5625
-1403.203125
-1499.5546875
-1642.9296875
-1811.5703125
-1978.5234375
-2123.15625
-2239.25
-2334.2734375
-2421.5
-2511.140625
-2606.7734375
-2707.578125
-2811.75
-2916.5625
-3015.8984375
-3099.453125
-3155.5546875
-3175.1953125
-3153.9140625
-3091.15625
-2989.1640625
-2852.484375
-2687.8828125
-2504.84375
-2316.1484375
-2136.9765625
-1981.03125
-1855.90625
-1761.515625
-1693.078125
-1645.3515625
-1614.3125
-1596.4609375
-1589.140625
-1593.03125
-1613.3671875
-1656.59375
-1723.4375
-1803.9375
-1879.4140625
-1930.9140625
-1949.4921875
-1942.140625
-1929.328125
-1934.6796875
-1972.1484375
-2038.90625
-2118.265625
-2189.46875
-2236.2578125
-2249.0
-2222.2109375
-2152.2890625
-2038.0234375
-1883.1171875
-1698.3203125
-1501.2734375
-1312.7578125
-1149.7890625
-1019.15625
-915.578125
-825.90625
-736.1640625
-636.8046875
-523.984375
-397.90625
-260.8046875
-116.5625
28.1796875
163.203125
276.0
355.4609375
396.171875
400.8515625
379.1640625
343.3515625
303.625
266.2734375
234.5390625
209.96875
192.2421875
179.359375
170.2265625
168.40625
182.25
219.40625
279.8203125
353.6015625
426.6171875
489.6953125
544.7109375
602.984375
677.5234375
775.0
892.8984375
1022.8515625
1156.359375
1288.3125
1415.96875
1534.1640625
1630.765625
1686.859375
1683.6875
1612.328125
1478.8671875
1301.4453125
1102.2421875
900.109375
706.7734375
526.3515625
357.6640625
199.0859375
53.390625
-71.4140625
-166.296875
-227.1328125
-257.0859375
-263.5546875
-251.8671875
-220.4375
-160.953125
-64.0625
72.78125
240.65625
421.3671875
595.6796875
752.640625
893.7421875
1029.578125
1171.7265625
1325.90625
1490.0
1655.8359375
1811.28125
1941.890625
2034.0390625
2079.8828125
2081.25
2049.0703125
1998.59375
1943.53125
1892.4765625
1848.796875
1812.90625
1784.7578125
1764.2265625
1749.03125
1731.890625
1699.984375
1638.0625
1534.0546875
1384.0546875
1193.7421875
975.75
745.4453125
518.4765625
311.0390625
140.3359375
22.6875
-30.125
-14.0078125
66.40625
197.859375
358.6015625
520.2578125
652.828125
732.9375
751.96875
719.15625
657.0390625
591.1328125
539.6328125
508.625
493.921875
485.796875
472.390625
441.4375
382.6328125
291.5546875
172.5546875
37.2109375
-101.125
-232.5859375
-352.4765625
-459.953125
-556.796875
-647.3984375
-738.5390625
-837.359375
-948.5546875
-1072.890625
-1208.15625
-1350.796875
-1496.53125
-1639.828125
-1773.7265625
-1891.3359375
-1988.5078125
-2065.5859375
-2127.5078125
-2182.984375
-2244.140625
-2326.28125
-2445.4765625
-2613.0078125
-2829.0625
-3079.359375
-3336.78125
-3567.078125
-3736.6171875
-3820.34375
-3807.8359375
-3705.1953125
-3532.265625
-3316.625
-3087.390625
-2870.0
-2682.7265625
-2535.421875
-2431.40625
-2371.078125
-2353.8828125
-2376.8671875
-2431.5703125
-2503.203125
-2573.375
-2624.765625
-2644.8828125
-2628.296875
-2577.1015625
-2499.4140625
-2406.4765625
-2310.4609375
-2224.2421875
-2161.3359375
-2133.4296875
-2145.484375
-2191.9609375
-2256.59375
-2315.578125
-2342.890625
-2317.125
-2228.5859375
-2082.4765625
-1895.0390625
-1684.625
-1464.0078125
-1238.28125
-1007.828125
-773.3203125
-540.21875
-321.1875
-133.7734375
6.9609375
96.6953125
144.34375
166.4921875
178.28125
187.9765625
197.7109375
207.4453125
218.296875
233.515625
258.09375
297.3125
355.265625
434.0625
533.9765625
652.9453125
784.609375
917.078125
1036.0
1130.609375
1198.015625
1241.296875
1264.03125
1266.7890625
1248.2890625
1208.875
1152.4609375
1085.7890625
1015.9296875
947.9453125
884.515625
828.1640625
784.8515625
766.1875
787.9921875
865.3125
1005.5625
1202.3671875
1433.546875
1665.6953125
1864.734375
2007.078125
2085.15625
2105.4453125
2082.1875
2031.7421875
1969.046875
1905.0625
1844.421875
1784.375
1716.59375
1631.2265625
1521.25
1385.6015625
1230.75
1070.0
919.7890625
794.046875
699.8671875
637.5859375
605.03125
602.234375
633.1875
703.1171875
812.9921875
954.90625
1111.8671875
1262.65625
1388.296875
1476.5078125
1523.453125
1533.7890625
1518.9140625
1491.3984375
1457.75
1415.0390625
1354.9609375
1271.8515625
1168.3828125
1054.9296875
944.890625
848.7890625
769.609375
700.8828125
629.2421875
540.71875
427.4140625
290.65625
139.1796875
-15.625
-163.53125
-295.765625
-403.140625
-476.078125
-508.7109375
-504.046875
-475.140625
-440.4296875
-416.171875
-410.7265625
-423.2578125
-447.1484375
-476.8359375
-514.09375
-569.2734375
-655.359375
-778.1640625
-929.171875
-1086.4453125
-1223.0
-1317.0703125
-1357.28125
-1340.59375
-1267.53125
-1140.7109375
-967.2734375
-760.3828125
-535.8515625
-305.9375
-75.7578125
154.9765625
387.21875
618.4609375
841.921875
1048.171875
1227.765625
1373.3828125
1481.421875
1553.453125
1596.5703125
1621.53125
1639.0
1656.6484375
1678.7890625
1707.5625
1743.3828125
1784.703125
1828.328125
1870.765625
1909.1484375
1941.4453125
1966.125
1981.2421875
1982.1796875
1959.5625
1900.9921875
1797.546875
1651.28125
1478.1875
1304.59375
1159.3515625
1065.3359375
1032.796875
1056.5
1118.2734375
1193.7421875
1259.8046875
1299.6015625
1304.59375
1275.328125
1221.46875
1159.2578125
1105.9140625
1073.75
1068.2890625
1091.6875
1146.9453125
1237.75
1362.9140625
1510.453125
1656.828125
1772.7890625
1832.984375
1824.828125
1752.8984375
1636.703125
1501.890625
1368.7578125
1244.78125
1125.5078125
1002.078125
868.6171875
724.296875
570.9765625
411.5078125
251.375
101.5
-22.15625
-103.6328125
-133.9609375
-115.9140625
-64.328125
-2.109375
46.0078125
60.1953125
31.2265625
-36.71875
-127.5234375
-219.109375
-291.1328125
-330.3984375
-332.109375
-298.1484375
-234.640625
-149.28125
-48.6015625
63.3203125
184.140625
311.078125
440.0546875
566.7578125
687.6796875
799.3984375
896.5390625
970.2890625
1009.15625
1002.109375
943.1015625
834.78125
689.265625
525.1171875
361.8203125
213.6015625
84.765625
-31.28125
-148.3046875
-280.453125
-435.59375
-611.21875
-793.5
-959.859375
-1085.5625
-1152.3359375
-1154.84375
-1100.9140625
-1006.1328125
-886.7421875
-754.1796875
-612.8671875
-461.4140625
-296.46875
-117.765625
68.5390625
249.9609375
411.40625
541.7265625
639.40625
713.2578125
777.1640625
843.0859375
918.4375
1008.3203125
1117.625
1248.6328125
1396.1640625
1545.6640625
1676.8203125
1770.40625
1814.0
1804.0546875
1745.0625
1647.84375
1528.3203125
1405.0625
1293.953125
1201.765625
1124.25
1052.1328125
981.0
917.40625
876.8671875
876.171875
925.6875
1025.0078125
1162.84375
1320.9921875
1480.9140625
1629.5390625
1760.828125
1872.28125
1960.5625
2020.1484375
2046.0546875
2036.859375
1995.2890625
1926.5234375
1837.0
1734.8984375
1630.5859375
1535.3125
1458.1328125
1402.8671875
1366.1953125
1337.6171875
1301.546875
1241.984375
1148.03125
1018.2109375
861.4140625
695.1328125
541.421875
421.53125
349.8828125
328.828125
346.765625
381.765625
410.203125
416.4609375
398.453125
365.8359375
332.875
310.0546875
298.0078125
286.015625
256.3046875
193.4609375
93.9921875
-30.0390625
-156.1875
-261.5859375
-331.0703125
-359.8203125
-351.3359375
-314.0859375
-258.5546875
-195.671875
-136.0625
-89.59375
-64.28125
-64.2734375
-87.640625
-125.4921875
-163.6484375
-186.78125
-183.03125
-146.3046875
-75.5390625
27.15625
156.5234375
302.5390625
449.796875
580.53125
680.25
742.25
768.1953125
764.6796875
738.234375
691.8984375
624.625
533.7109375
418.484375
283.1015625
137.2109375
-5.3359375
-128.40625
-215.34375
-251.6328125
-228.96875
-149.1171875
-24.703125
124.6328125
277.953125
416.9140625
526.46875
594.953125
616.171875
592.7734375
536.8828125
465.5546875
394.0703125
332.625
288.2734375
268.1484375
279.4765625
326.828125
410.6953125
528.734375
676.0234375
842.8125
1012.6796875
1166.0546875
1287.8125
1373.15625
1427.5078125
1461.078125
1482.59375
1495.859375
1500.765625
1497.8515625
1493.0
1497.5859375
1522.71875
1571.2578125
1633.21875
1687.4921875
1708.9375
1677.1875
1583.796875
1435.421875
1252.3359375
1063.3671875
898.890625
783.4609375
729.9609375
737.015625
790.4375
867.859375
945.25
1004.8125
1041.890625
1066.5078125
1096.65625
1146.1171875
1215.1171875
1289.8515625
1349.765625
1376.328125
1359.015625
1297.4453125
1201.1875
1087.0546875
973.921875
876.625
802.1640625
750.1875
717.015625
700.3671875
701.6328125
724.8203125
772.8984375
844.046875
930.2734375
1019.4296875
1099.5
1162.859375
1208.6640625
1242.5390625
1273.8984375
1311.6640625
1360.5390625
1420.2578125
1487.9765625
1560.6875
1634.984375
1705.1015625
1763.15625
1802.90625
1824.109375
1833.0078125
1838.3671875
1846.1328125
1855.7578125
1860.203125
1849.6171875
1817.5703125
1766.0078125
1705.8203125
1652.234375
1618.1484375
1609.65625
1625.109375
1657.578125
1698.453125
1740.828125
1780.890625
1816.875
1846.46875
1864.453125
1861.984375
1828.4140625
1754.7265625
1637.0625
1478.984375
1292.2265625
1095.9609375
913.6484375
766.6875
666.8515625
612.015625
588.1328125
575.3046875
553.859375
508.5703125
431.796875
325.6484375
201.453125
75.0078125
-40.53125
-140.484375
-230.3828125
-322.7109375
-429.84375
-556.125
-693.734375
-825.2109375
-931.09375
-998.046875
-1022.9921875
-1011.7421875
-974.171875
-918.7734375
-849.265625
-764.25
-658.953125
-527.5859375
-365.1484375
-168.7265625
60.7265625
316.296875
583.90625
844.4140625
1079.1328125
1275.7734375
1430.6328125
1546.0859375
1626.078125
1673.203125
1687.765625
1667.5625
1608.3046875
1505.5234375
1358.0546875
1171.3203125
958.4765625
738.5546875
531.3046875
350.2890625
198.421875
69.625
-44.234375
-146.9609375
-236.765625
-309.3984375
-361.9375
-395.09375
-414.5
-429.9921875
-452.4921875
-489.6796875
-543.984375
-613.90625
-696.484375
-788.015625
-883.5546875
-977.3984375
-1064.7265625
-1142.6171875
-1209.4375
-1263.9375
-1306.3515625
-1341.0546875
-1377.9453125
-1429.6015625
-1504.65625
-1601.4140625
-1705.8515625
-1795.109375
-1843.75
-1829.578125
-1737.65625
-1562.2890625
-1307.765625
-988.515625
-628.578125
-258.796875
89.59375
393.421875
643.34375
843.671875
1007.1328125
1148.96875
1282.6484375
1416.9296875
1554.0078125
1689.890625
1818.03125
1934.125
2038.828125
2136.1640625
2228.734375
2312.9765625
2377.9609375
2409.0703125
2394.4375
2330.578125
2224.1875
2090.015625
1946.2734375
1809.8203125
1692.6953125
1600.9609375
1535.703125
1494.625
1473.171875
1465.15625
1463.84375
1463.8828125
1463.3671875
1464.859375
1474.15625
1496.6875
1533.3046875
1578.4453125
1621.8046875
1651.7421875
1657.6875
1630.9453125
1565.65625
1460.7265625
1321.625
1160.6328125
995.078125
844.53125
726.90625
654.546875
632.28125
659.3828125
733.8671875
855.046875
1021.15625
1223.640625
1442.8984375
1650.15625
1815.5859375
1918.6171875
1954.34375
1932.734375
1872.0390625
1790.28125
1698.7421875
1599.2734375
1486.2578125
1352.5625
1195.84375
1020.296875
832.3125
634.171875
422.0859375
190.5234375
-60.8671875
-323.0390625
-577.9921875
-803.1484375
-977.4765625
-1087.5546875
-1131.203125
-1117.34375
-1062.6796875
-986.8984375
-908.6171875
-842.4609375
-797.078125
-773.7890625
-766.71875
-765.3359375
-759.390625
-744.09375
-721.921875
-699.6328125
-682.1953125
-667.8515625
-647.5
-609.03125
-544.484375
-455.6875
-354.4921875
-257.34375
-177.8828125
-122.6015625
-91.2109375
-80.109375
-86.609375
-111.9765625
-161.4296875
-240.1484375
-347.6796875
-475.2265625
-607.921875
-729.1015625
-822.921875
-875.1171875
-874.6640625
-816.578125
-703.2734375
-543.046875
-347.5
-129.7890625
96.296875
317.765625
524.0078125
707.46875
863.046875
987.0390625
1076.8515625
1131.9296875
1155.5
1155.9453125
1145.46875
1136.6953125
1139.3515625
1159.6875
1201.59375
1267.2421875
1356.3828125
1466.21875
1592.2734375
1729.3515625
1871.953125
2014.625
2152.96875
2283.7734375
2402.7734375
2501.5546875
2566.578125
2582.59375
2538.3984375
2431.5703125
2269.1484375
2064.625
1834.3046875
1595.8359375
1368.3984375
1171.7109375
1021.8359375
925.5
876.6171875
856.5859375
838.421875
793.609375
700.6796875
552.296875
356.96875
134.140625
-93.515625
-305.5078125
-484.5234375
-614.9453125
-682.3125
-675.6796875
-592.015625
-439.4296875
-235.859375
-3.234375
239.2421875
478.6484375
707.8671875
923.5390625
1124.265625
1309.65625
1479.75
1634.5546875
1773.0859375
1891.7734375
1983.6796875
2040.453125
2056.2734375
2030.9140625
1969.7578125
1881.390625
1774.9765625
1658.3828125
1537.546875
1417.578125
1305.4375
1210.9453125
1143.4921875
1105.5
1087.8359375
1072.0859375
1039.2421875
979.328125
896.296875
805.59375
726.953125
676.640625
662.5546875
682.921875
727.8046875
782.6875
832.7421875
866.1328125
875.2421875
856.8046875
812.0390625
746.8828125
670.78125
594.5078125
528.8125
483.9140625
467.71875
481.59375
517.2890625
559.609375
594.7421875
617.875
633.734375
650.3359375
672.296875
699.6640625
731.3515625
768.3515625
813.0546875
866.5859375
927.4296875
992.3125
1057.796875
1121.21875
1181.4140625
1238.8125
1293.890625
1344.65625
1385.453125
1408.6328125
1407.328125
1377.0
1316.203125
1228.3828125
1123.59375
1017.203125
924.0546875
850.4453125
789.4296875
722.6328125
629.4765625
498.921875
336.9453125
164.09375
4.9140625
-123.625
-217.5234375
-283.4296875
-331.8984375
-371.28125
-405.3671875
-435.625
-464.5859375
-496.5625
-534.4375
-575.4921875
-610.921875
-629.84375
-625.546875
-599.90625
-563.6171875
-532.125
-519.546875
-534.46875
-579.5625
-652.8671875
-747.78125
-851.4140625
-944.8125
-1007.890625
-1027.2421875
-1000.90625
-936.3671875
-843.34375
-727.6640625
-590.859375
-434.1015625
-261.0234375
-76.171875
118.234375
322.390625
534.671875
747.234375
945.8203125
1114.46875
1242.4765625
1329.3125
1384.5703125
1423.0546875
1458.1875
1497.6328125
1542.03125
1585.3828125
1615.9296875
1619.09375
1582.6953125
1501.8984375
1380.9140625
1231.5
1070.4296875
916.7578125
787.9375
695.359375
641.578125
620.96875
622.4140625
631.6875
633.1171875
611.7265625
556.1015625
461.4140625
331.75
180.8984375
30.4765625
-95.6796875
-180.1171875
-219.546875
-227.3515625
-228.5546875
-249.6171875
-308.53125
-409.9296875
-546.046875
-700.7734375
-853.3515625
-981.234375
-1063.390625
-1085.03125
-1042.671875
-946.7890625
-820.359375
-692.484375
-589.2890625
-525.3515625
-499.8203125
-498.703125
-502.21875
-492.984375
-461.0625
-404.4296875
-326.140625
-230.7578125
-122.09375
-2.6171875
125.859375
260.8671875
397.734375
528.953125
645.4296875
740.328125
813.7578125
874.671875
937.765625
1016.6484375
1118.0
1240.25
1376.15625
1515.65625
1646.3984375
1753.3671875
1820.234375
1833.25
1785.8046875
1681.203125
1532.6015625
1359.9296875
1184.65625
1024.5078125
890.7890625
789.09375
721.90625
690.125
693.15625
727.9296875
787.78125
861.03125
930.5859375
976.9375
984.4140625
947.6328125
873.6171875
778.5703125
681.8984375
600.21875
542.796875
509.0
489.1875
469.640625
439.78125
397.625
350.375
310.2890625
288.5390625
290.421875
313.296875
347.2734375
377.4765625
388.0859375
367.9296875
316.0078125
243.65625
170.625
116.4453125
91.1484375
90.5625
98.9453125
97.96875
78.1640625
46.015625
21.953125
29.671875
83.4609375
181.859375
310.75
452.828125
596.5546875
739.6796875
886.484375
1041.3984375
1203.671875
1366.1640625
1518.640625
1652.2265625
1761.5703125
1843.7578125
1896.5234375
1918.6171875
1912.515625
1886.6953125
1854.59375
1830.4921875
1824.859375
1841.53125
1876.5
1917.4921875
1944.9609375
1936.203125
1872.6640625
1747.59375
1570.359375
1365.375
1165.7890625
1003.7890625
900.4609375
860.1015625
871.921875
917.9453125
981.9921875
1054.6796875
1133.2890625
1218.2734375
1308.796875
1399.7421875
1480.9453125
1538.90625
1559.5
1530.5703125
1444.2734375
1299.234375
1101.3203125
862.1484375
595.8671875
316.6484375
38.40625
-224.0390625
-454.9765625
-640.15625
-770.9453125
-847.0703125
-875.78125
-867.9375
-834.0078125
-782.296875
-718.890625
-647.7578125
-570.4921875
-486.9765625
-396.7578125
-299.8515625
-196.5546875
-87.25
26.9375
144.390625
265.1796875
393.03125
533.703125
689.671875
855.4140625
1018.109375
1164.03125
1287.2421875
1395.0234375
1506.2109375
1642.28125
1815.40625
2020.796875
2237.5546875
2437.0546875
2593.0546875
2688.46875
2717.96875
2687.9140625
2614.296875
2518.203125
2419.3671875
2330.7265625
2256.9296875
2196.1171875
2142.296875
2086.78125
2020.046875
1935.203125
1831.4296875
1714.578125
1594.4453125
1480.953125
1381.09375
1297.0703125
1225.5625
1159.1796875
1090.5859375
1017.5390625
945.4453125
885.1640625
847.5078125
837.8125
853.7421875
887.171875
928.0703125
968.3515625
1004.3125
1037.4375
1073.2734375
1118.15625
1174.7578125
1239.0859375
1301.421875
1350.8984375
1380.3046875
1386.984375
1369.4453125
1323.6796875
1244.171875
1130.1796875
992.0703125
852.3203125
739.984375
681.953125
694.1328125
774.9453125
903.78125
1047.265625
1172.140625
1258.4921875
1305.65625
1328.6171875
1348.4609375
1382.8125
1440.625
1522.140625
1621.921875
1730.9921875
1836.6015625
1922.203125
1971.3203125
1975.484375
1940.3671875
1884.5546875
1830.6953125
1795.5
1785.0859375
1796.9609375
1824.7421875
1861.25
1899.3125
1932.5078125
1956.9453125
1972.7734375
1983.7890625
1995.4375
2012.375
2036.421875
2065.6015625
2095.1484375
2120.3203125
2138.515625
2148.9296875
2151.046875
2144.890625
2132.75
2118.9296875
2106.2421875
2092.46875
2070.796875
2034.0234375
1978.75
1906.7734375
1823.625
1734.9765625
1641.96875
1538.0234375
1410.625
1248.2734375
1048.3984375
821.234375
587.984375
375.703125
211.4140625
116.4765625
101.1953125
161.2734375
278.4453125
425.828125
575.671875
705.484375
800.359375
852.6796875
860.7890625
827.8984375
761.03125
669.71875
564.9765625
458.0078125
358.3984375
271.9765625
199.6953125
138.921875
86.84375
43.96875
15.6328125
10.9921875
40.78125
114.796875
239.640625
416.0859375
637.2734375
888.9921875
1152.890625
1410.515625
1646.234375
1848.3359375
2009.1640625
2124.8828125
2194.0546875
2215.5234375
2187.421875
2109.21875
1985.5
1828.265625
1655.09375
1484.0546875
1328.3515625
1193.5703125
1078.5546875
979.0546875
891.71875
815.8828125
752.9375
705.1953125
676.4453125
673.53125
706.6015625
786.484375
920.90625
1112.078125
1356.25
1644.0703125
1960.8046875
2286.6796875
2598.3203125
2872.265625
3090.5390625
3246.046875
3343.8671875
3396.59375
3416.7578125
3411.71875
3383.765625
3333.265625
3261.71875
3172.9375
3072.125
2962.5078125
2842.1171875
2704.53125
2545.2890625
2369.2109375
2191.984375
2033.7265625
1908.7890625
1818.1953125
1748.921875
1680.625
1596.265625
1490.2265625
1368.5
1242.25
1120.78125
1009.0
908.8125
821.5390625
749.4140625
696.515625
668.328125
669.75
702.40625
763.1171875
844.15625
934.765625
1023.296875
1099.8203125
1158.4296875
1198.546875
1224.6796875
1245.1015625
1269.40625
1305.9453125
1360.265625
1435.015625
1530.875
1647.6640625
1785.828125
1947.3828125
2134.1015625
2341.8671875
2555.4921875
2750.03125
2899.7890625
2988.90625
3016.109375
2991.3125
2927.703125
2834.46875
2713.3203125
2559.984375
2369.78125
2143.6328125
1890.578125
1625.15625
1362.5546875
1115.3515625
893.140625
702.8203125
547.640625
425.84375
331.5546875
258.703125
205.46875
175.78125
176.9609375
215.078125
290.6171875
396.0078125
515.5859375
628.0546875
711.34375
748.859375
735.2265625
678.671875
598.1015625
516.125
451.859375
416.6171875
412.4140625
431.3203125
456.125
464.703125
438.875
373.734375
281.9921875
189.8828125
126.75
113.3671875
154.2890625
237.0859375
337.140625
424.7734375
471.703125
456.625
370.015625
216.71875
14.3671875
-212.3828125
-439.03125
-646.046875
-820.015625
-951.4609375
-1032.1015625
-1054.265625
-1013.640625
-913.0703125
-763.8359375
-583.0703125
-389.359375
-199.6953125
-28.1171875
114.796875
222.296875
290.765625
318.6796875
306.6875
259.3203125
186.2421875
100.8125
16.3125
-57.875
-118.140625
-166.3515625
-208.015625
-249.4921875
-295.65625
-349.375
-412.234375
-484.328125
-562.0234375
-636.21875
-693.5625
-720.96875
-710.2890625
-660.96875
-580.046875
-480.6484375
-379.609375
-294.578125
-240.8046875
-226.9375
-250.8515625
-298.09375
-346.015625
-372.3359375
-362.875
-314.203125
-232.2265625
-129.796875
-24.1328125
67.34375
132.03125
165.3125
170.0390625
154.4375
130.671875
113.71875
119.234375
160.2734375
244.625
373.4921875
540.875
733.3359375
930.9296875
1109.8359375
1246.546875
1322.6796875
1329.515625
1270.6484375
1161.0390625
1022.546875
878.34375
749.3046875
653.0703125
604.328125
614.8046875
692.6796875
841.921875
1061.140625
1342.0
1667.765625
2014.1484375
2352.8671875
2656.8203125
2904.8828125
3085.15625
3196.4140625
3247.2265625
3252.25
3226.6796875
3180.9609375
3118.4765625
3036.515625
2929.21875
2790.65625
2617.1640625
2408.6171875
2169.0
1905.875
1629.2578125
1350.5234375
1081.5078125
833.65625
616.3671875
435.1796875
291.546875
185.109375
117.1796875
91.6953125
111.6796875
173.53125
263.9609375
362.9765625
451.5
518.53125
563.75
594.7421875
620.5234375
644.4296875
660.0234375
653.234375
611.1640625
532.34375
430.2109375
326.1171875
236.9921875
168.0546875
116.0078125
78.4140625
59.6796875
68.7109375
111.421875
185.265625
279.640625
380.0078125
472.0
543.6484375
585.890625
592.125
557.28125
477.8203125
353.5703125
190.703125
3.6171875
-185.90625
-352.6328125
-474.3203125
-538.7421875
-547.4921875
-513.21875
-451.6796875
-374.1015625
-284.375
-180.7734375
-59.125
84.21875
249.4609375
432.03125
623.8515625
816.34375
1002.109375
1174.515625
1327.046875
1453.390625
1548.2890625
1608.3984375
1634.328125
1632.9453125
1616.8125
1599.53125
1589.78125
1589.078125
1593.984375
1599.9921875
1603.3984375
1600.90625
1588.046875
1558.5390625
1505.609375
1424.640625
1315.3203125
1182.3984375
1035.578125
889.1953125
760.125
662.765625
603.0546875
576.421875
571.6875
578.1953125
590.890625
610.1875
637.796875
672.390625
708.6953125
740.5234375
764.609375
781.484375
793.25
800.4609375
800.6328125
788.484375
757.4453125
702.859375
626.15625
537.609375
454.6953125
396.09375
374.4921875
391.6953125
438.7421875
500.4140625
561.7734375
612.5
646.96875
661.65625
653.3828125
619.640625
559.078125
470.5859375
352.21875
202.6015625
25.046875
-169.2734375
-362.390625
-534.34375
-668.140625
-751.6796875
-776.796875
-738.4765625
-636.390625
-477.6484375
-277.8515625
-57.5546875
164.8984375
380.1953125
589.21875
797.6640625
1007.4921875
1211.5234375
1394.8984375
1542.1171875
1645.375
1709.671875
1752.046875
1795.515625
1860.109375
1955.1484375
2076.015625
2206.5625
2325.3671875
2413.0
2457.6015625
2457.7421875
2422.109375
2365.6796875
2303.1953125
2242.9765625
2185.0
2123.4765625
2050.6484375
1958.6015625
1840.4453125
1693.453125
1522.7734375
1341.3515625
1164.953125
1007.1015625
878.1171875
786.546875
737.9921875
730.859375
753.765625
788.171875
814.8828125
819.6953125
795.53125
741.53125
661.2265625
561.5
452.4765625
346.6484375
256.2109375
189.8828125
152.0
144.890625
171.6640625
236.015625
338.46875
472.765625
625.8203125
781.671875
926.4609375
1050.9296875
1150.1171875
1222.7265625
1271.6484375
1304.3515625
1329.96875
1353.53125
1371.4765625
1373.09375
1347.4453125
1291.3671875
1212.953125
1128.484375
1055.0078125
1003.3671875
976.4921875
973.5625
996.3515625
1052.1484375
1151.046875
1299.9765625
1498.203125
1736.875
2001.140625
2271.9765625
2526.71875
2740.3984375
2889.6796875
2958.8046875
2943.9375
2853.46875
2705.1796875
2522.1796875
2328.3359375
2142.984375
1976.3046875
1828.4375
1693.765625
1567.0625
1446.671875
1333.234375
1227.0234375
1127.5390625
1034.6796875
948.7109375
868.0078125
787.7734375
702.3515625
609.96875
515.5390625
429.3515625
363.46875
328.7890625
333.9453125
384.703125
482.125
620.078125
783.328125
948.734375
1089.9609375
1184.0859375
1216.6484375
1182.8125
1085.8046875
934.671875
742.5546875
524.8984375
297.328125
74.609375
-128.203125
-293.875
-403.9453125
-443.90625
-410.2421875
-314.171875
-178.90625
-31.609375
105.8046875
222.6328125
319.3046875
402.3359375
478.015625
549.4296875
618.40625
689.296875
770.0625
869.2421875
991.3046875
1133.6328125
1286.7109375
1437.1171875
1571.7578125
1681.0
1758.5703125
1799.359375
1797.828125
1749.1875
1651.6328125
1507.5625
1323.8125
1112.6484375
893.2734375
690.734375
530.359375
429.6640625
392.6796875
410.21875
464.90625
537.8125
613.140625
680.3359375
733.796875
770.3515625
785.7890625
773.5546875
728.4765625
653.0625
560.15625
468.296875
393.6875
345.265625
324.921875
329.1875
350.0859375
376.921875
401.3671875
423.265625
452.2734375
503.1328125
587.15625
705.3203125
846.8828125
993.671875
1126.90625
1232.0859375
1300.234375
1327.0859375
1312.234375
1259.1796875
1175.078125
1070.15625
956.671875
846.890625
749.9609375
669.1015625
600.9921875
538.0625
472.4921875
400.1484375
323.5234375
252.296875
200.5234375
181.109375
200.125
254.0234375
331.53125
418.7734375
504.296875
581.0078125
645.0546875
694.8671875
731.8359375
760.1171875
782.9453125
797.6484375
795.4453125
767.6875
712.53125
635.2578125
542.8046875
440.0078125
331.546875
226.6796875
140.8046875
91.875
94.5078125
155.0390625
269.4140625
423.9765625
598.890625
772.328125
923.5703125
1034.2265625
1089.015625
1077.15625
993.8984375
841.3203125
627.9453125
368.109375
80.90625
-212.0078125
-490.0625
-737.484375
-945.0546875
-1109.0
-1228.078125
-1301.453125
-1329.1484375
-1314.75
-1267.75
-1203.2421875
-1139.046875
-1091.6328125
-1072.453125
-1085.40625
-1125.4296875
-1179.4921875
-1230.4453125
-1262.7265625
-1267.390625
-1243.640625
-1196.046875
-1129.828125
-1047.4921875
-948.875
-833.4765625
-703.1015625
-563.3515625
-423.9765625
-297.7109375
-197.28125
-131.6875
-103.8828125
-110.9140625
-145.390625
-196.8203125
-252.6328125
-299.5234375
-324.875
-318.3515625
-274.21875
-194.4296875
-89.84375
23.0625
128.7734375
218.0234375
288.421875
341.484375
379.484375
403.8515625
415.015625
412.5390625
395.46875
362.734375
312.9921875
244.0625
152.625
35.671875
-106.2421875
-265.4375
-426.1796875
-568.2265625
-673.515625
-731.9140625
-742.9140625
-713.1875
-652.890625
-572.984375
-484.234375
-396.65625
-318.1171875
-252.375
-197.7890625
-148.3515625
-96.6953125
-36.75
35.8515625
124.84375
232.828125
358.21875
491.2265625
612.3515625
695.21875
713.328125
647.625
492.0390625
255.4375
-40.234375
-364.875
-686.7421875
-978.59375
-1220.9609375
-1402.7109375
-1521.1484375
-1582.953125
-1604.203125
-1606.71875
-1611.046875
-1630.78125
-1671.3671875
-1732.046875
-1807.5390625
-1888.921875
-1965.53125
-2028.796875
-2075.4609375
-2107.5703125
-2128.515625
-2137.96875
-2128.7578125
-2087.8984375
-2001.4921875
-1861.1796875
-1668.296875
-1434.28125
-1178.3125
-924.0859375
-695.7421875
-511.7734375
-378.34375
-286.578125
-217.09375
-148.9765625
-67.015625
36.9453125
166.1171875
319.6953125
491.5546875
669.9609375
840.4453125
989.9609375
1108.71875
1189.5859375
1228.3984375
1227.0390625
1195.6796875
1150.046875
1103.703125
1061.1015625
1016.78125
960.3203125
882.125
776.3984375
641.078125
477.375
290.2890625
88.8125
-115.9296875
-314.7421875
-503.5546875
-682.65625
-851.84375
-1005.90625
-1135.28125
-1232.3671875
-1298.421875
-1345.1015625
-1388.8046875
-1441.5390625
-1504.265625
-1566.9765625
-1614.75
-1635.25
-1622.3203125
-1574.625
-1492.890625
-1379.5625
-1241.015625
-1088.5546875
-935.4453125
-791.75
-661.796875
-546.5234375
-447.765625
-370.109375
-318.5859375
-295.1484375
-296.9765625
-316.59375
-342.703125
-361.5703125
-360.2578125
-330.9375
-273.296875
-193.3671875
-100.6875
-5.5390625
83.3515625
161.2890625
228.3828125
287.078125
337.6640625
376.15625
396.5703125
395.390625
373.6171875
335.078125
283.234375
219.671875
145.625
64.703125
-16.6328125
-92.1328125
-160.5078125
-227.546875
-303.515625
-397.5546875
-512.9609375
-646.140625
-788.2109375
-926.90625
-1046.921875
-1130.3515625
-1160.015625
-1126.875
-1037.34375
-914.3203125
-788.890625
-686.9296875
-618.8125
-578.515625
-551.671875
-525.515625
-493.3515625
-451.953125
-397.4453125
-325.8828125
-238.1796875
-143.390625
-56.2578125
8.4609375
39.515625
28.953125
-28.859375
-136.90625
-294.234375
-495.46875
-731.28125
-989.203125
-1254.296875
-1509.8828125
-1738.3515625
-1922.8984375
-2050.609375
-2116.3359375
-2125.046875
-2091.03125
-2033.9375
-1973.9609375
-1928.0625
-1907.7890625
-1917.375
-1951.59375
-1994.5859375
-2022.4453125
-2010.6640625
-1943.515625
-1820.2109375
-1654.5078125
-1469.125
-1288.796875
-1134.8671875
-1022.28125
-958.5625
-944.3671875
-974.5390625
-1038.9921875
-1123.265625
-1210.1484375
-1283.3203125
-1331.6328125
-1350.9140625
-1342.2109375
-1308.5078125
-1253.3828125
-1181.8671875
-1101.0625
-1018.8671875
-941.875
-874.3125
-818.046875
-772.953125
-737.34375
-708.7578125
-684.4453125
-661.2265625
-635.75
-606.15625
-573.6328125
-541.28125
-510.6875
-479.6640625
-444.203125
-402.9375
-360.5234375
-327.703125
-318.28125
-344.5390625
-412.6953125
-520.2734375
-656.96875
-808.4453125
-960.828125
-1103.7578125
-1231.1484375
-1340.53125
-1431.8359375
-1505.96875
-1562.8828125
-1599.359375
-1607.828125
-1577.5
-1497.859375
-1362.8828125
-1175.078125
-948.4296875
-708.8828125
-490.1171875
-323.7734375
-228.4140625
-203.15625
-229.890625
-282.1484375
-335.046875
-371.3046875
-382.3125
-367.0546875
-331.3203125
-286.8828125
-248.5703125
-228.9140625
-233.5390625
-260.03125
-300.3359375
-343.8984375
-380.34375
-401.75
-404.890625
-392.015625
-369.2734375
-343.5
-319.6640625
-300.2578125
-286.375
-279.4765625
-282.734375
-300.90625
-337.8359375
-392.1015625
-453.59375
-504.859375
-528.140625
-513.7265625
-463.8203125
-390.09375
-308.1875
-233.171875
-176.4609375
-143.3046875
-131.8203125
-135.25
-146.2890625
-160.328125
-175.859375
-193.4453125
-215.015625
-243.28125
-280.3828125
-326.4140625
-379.2265625
-435.875
-494.96875
-558.4921875
-631.5625
-719.3203125
-822.640625
-935.8046875
-1048.09375
-1147.6015625
-1223.7890625
-1267.3203125
-1268.8515625
-1219.0078125
-1111.0234375
-945.0703125
-731.53125
-490.2890625
-245.171875
-16.75
181.8984375
344.9609375
470.4140625
556.6953125
600.3671875
595.359375
534.7109375
414.890625
240.3515625
24.8125
-211.96875
-448.8515625
-666.1328125
-846.3046875
-974.703125
-1041.34375
-1042.484375
-980.6015625
-863.3671875
-702.8671875
-515.0546875
-318.5859375
-133.1875
22.0234375
130.1640625
178.765625
162.1796875
83.1875
-46.46875
-206.4921875
-370.0859375
-508.84375
-599.5859375
-629.9453125
-600.3515625
-521.96875
-411.28125
-282.7734375
-142.4609375
13.21875
192.5078125
401.1640625
637.984375
893.78125
1151.71875
1388.609375
1578.7578125
1699.7265625
1737.1171875
1686.8828125
1556.125
1363.3828125
1136.4296875
906.6484375
702.0
542.078125
436.5390625
385.7578125
383.1015625
418.8984375
485.2578125
579.390625
702.828125
857.0625
1038.34375
1235.3984375
1431.7265625
1610.8984375
1761.1015625
1876.7421875
1957.25
2005.125
2024.484375
2020.0
1995.96875
1954.859375
1895.15625
1809.8203125
1687.8515625
1520.28125
1307.96875
1065.15625
815.25
581.125
377.4296875
210.4921875
84.4140625
6.0
-16.515625
20.53125
111.703125
242.265625
390.9296875
533.515625
648.0234375
721.03125
751.59375
748.7734375
724.21875
685.875
636.7578125
577.125
506.4765625
424.1640625
328.875
218.4140625
91.1875
-50.5078125
-197.8984375
-337.8828125
-458.9453125
-555.25
-624.5
-663.421875
-667.359375
-635.0859375
-572.7734375
-492.4296875
-406.828125
-325.375
-252.8359375
-190.0703125
-136.15625
-91.5703125
-60.6015625
-50.234375
-65.1875
-102.1484375
-147.78125
-182.7265625
-190.4453125
-166.0390625
-119.4453125
-71.015625
-42.5390625
-49.0234375
-94.484375
-171.8125
-266.15625
-360.34375
-439.8671875
-495.125
-520.8671875
-515.546875
-481.8125
-426.390625
-358.1953125
-285.90625
-217.5703125
-162.265625
-130.9765625
-134.875
-181.3203125
-270.4296875
-394.21875
-539.421875
-691.625
-838.234375
-969.390625
-1078.8359375
-1165.625
-1233.890625
-1287.8046875
-1324.2109375
-1329.703125
-1285.9140625
-1179.921875
-1012.7109375
-800.9296875
-571.46875
-351.7734375
-161.0078125
-6.921875
111.203125
197.1953125
254.703125
286.4375
293.859375
276.828125
233.84375
162.859375
61.8671875
-70.8046875
-235.2421875
-428.6171875
-645.8515625
-882.2421875
-1134.71875
-1399.234375
-1666.125
-1917.890625
-2131.9609375
-2287.109375
-2370.5546875
-2382.3828125
-2335.6796875
-2252.703125
-2159.4921875
-2081.5625
-2040.9375
-2053.46875
-2125.5078125
-2251.9375
-2417.609375
-2602.7265625
-2789.4453125
-2965.65625
-3124.4609375
-3261.171875
-3371.3984375
-3452.578125
-3507.140625
-3544.625
-3579.9609375
-3628.2421875
-3698.5
-3790.5078125
-3897.21875
-4010.75
-4126.6328125
-4242.46875
-4352.4765625
-4443.765625
-4498.40625
-4501.1015625
-4447.4921875
-4347.765625
-4222.71875
-4094.8046875
-3979.5234375
-3881.9296875
-3798.078125
-3718.4609375
-3630.953125
-3523.28125
-3385.796875
-3213.890625
-3009.40625
-2780.4609375
-2539.609375
-2300.796875
-2075.1328125
-1867.734375
-1677.609375
-1501.09375
-1336.5078125
-1186.6953125
-1057.5625
-954.09375
-877.21875
-823.2734375
-785.125
-753.4609375
-718.4296875
-672.3359375
-612.2734375
-540.6875
-463.7109375
-389.6796875
-328.5
-290.3515625
-281.75
-302.0
-344.0390625
-400.0234375
-466.7265625
-546.1953125
-642.6640625
-759.921875
-900.890625
-1067.5
-1258.5078125
-1466.8359375
-1680.0390625
-1884.953125
-2073.484375
-2244.7265625
-2401.90625
-2546.234375
-2672.3671875
-2768.421875
-2820.7734375
-2820.328125
-2766.4609375
-2666.640625
-2533.3984375
-2381.2265625
-2224.15625
-2073.015625
-1932.4453125
-1799.5625
-1665.7734375
-1521.0390625
-1358.953125
-1181.1875
-999.0
-829.8046875
-689.0625
-582.953125
-507.6640625
-455.3828125
-421.1796875
-405.4140625
-411.6328125
-442.640625
-497.3828125
-569.6484375
-650.1015625
-731.25
-812.3515625
-900.3671875
-1006.34375
-1140.125
-1305.484375
-1496.7734375
-1697.5625
-1882.9453125
-2025.765625
-2103.9609375
-2105.875
-2031.890625
-1892.671875
-1705.0859375
-1487.6015625
-1257.453125
-1030.609375
-822.15625
-644.640625
-504.734375
-401.0703125
-325.03125
-263.1875
-200.078125
-121.3203125
-17.5
112.8125
263.296875
423.3984375
582.75
733.6328125
870.671875
989.25
1084.6015625
1152.421875
1189.7890625
1194.7890625
1164.7578125
1095.9453125
986.171875
838.03125
657.7109375
448.8515625
206.9453125
-78.6640625
-414.78125
-793.5
-1189.1953125
-1566.4921875
-1894.5234375
-2158.125
-2358.953125
-2507.0703125
-2611.0625
-2674.359375
-2698.4140625
-2686.859375
-2645.734375
-2580.9921875
-2497.109375
-2397.6484375
-2285.546875
-2162.2578125
-2027.640625
-1882.0390625
-1728.875
-1575.34375
-1430.96875
-1305.609375
-1207.8046875
-1143.28125
-1113.7734375
-1116.8984375
-1146.640625
-1193.5625
-1244.6875
-1284.8984375
-1300.6328125
-1283.9296875
-1234.7578125
-1161.3515625
-1078.765625
-1005.3515625
-956.25
-936.953125
-941.796875
-959.578125
-981.6875
-1006.3203125
-1036.65625
-1076.453125
-1127.1171875
-1187.359375
-1254.78125
-1328.1171875
-1408.6953125
-1499.171875
-1599.796875
-1705.1953125
-1805.765625
-1893.671875
-1968.84375
-2039.828125
-2118.0625
-2209.6640625
-2310.53125
-2407.6953125
-2485.015625
-2528.4921875
-2528.390625
-2479.2265625
-2379.3515625
-2230.6484375
-2038.5234375
-1812.6953125
-1569.09375
-1329.875
-1119.0
-954.15625
-840.90625
-773.1171875
-738.984375
-727.7890625
-733.90625
-757.0625
-799.6328125
-862.8828125
-944.5
-1038.109375
-1133.6953125
-1217.875
-1275.0546875
-1291.625
-1261.9140625
-1191.828125
-1096.8515625
-995.546875
-902.671875
-825.4140625
-763.8359375
-714.28125
-672.4453125
-633.7265625
-591.7421875
-538.6953125
-469.8671875
-388.859375
-308.1015625
-242.765625
-202.4296875
-186.7734375
-187.7421875
-195.4296875
-203.2265625
-209.3359375
-215.15625
-223.0859375
-235.40625
-254.5859375
-283.359375
-323.9921875
-376.46875
-436.453125
-494.015625
-535.3515625
-548.203125
-528.4375
-482.6328125
-424.25
-366.6171875
-318.96875
-287.2421875
-276.09375
-287.6953125
-318.0390625
-354.546875
-378.125
-369.1640625
-314.6953125
-214.125
-80.640625
63.4921875
196.484375
306.203125
393.6953125
469.375
544.8203125
625.3671875
706.96875
778.1484375
825.046875
836.7734375
808.421875
741.2578125
641.3828125
518.1953125
382.84375
246.1640625
116.4609375
-0.6796875
-99.6640625
-170.890625
-200.3828125
-175.171875
-91.671875
39.9453125
198.8671875
361.421875
507.421875
622.2265625
696.7421875
728.34375
722.59375
693.28125
659.125
637.515625
637.4921875
655.984375
680.234375
695.515625
692.2265625
667.0078125
618.8359375
545.875
447.140625
326.453125
193.5703125
61.25
-59.0
-159.2265625
-234.890625
-284.390625
-308.859375
-311.609375
-296.0390625
-263.1875
-211.875
-142.6875
-62.7421875
14.296875
74.65625
112.765625
134.625
153.65625
182.4609375
226.453125
282.3203125
340.2890625
387.296875
409.4296875
394.0546875
332.71875
224.5859375
78.359375
-89.75
-261.1484375
-420.4453125
-558.359375
-671.265625
-758.3828125
-818.9453125
-850.9140625
-851.7890625
-820.2734375
-757.796875
-669.421875
-564.390625
-455.7578125
-358.046875
-283.453125
-238.8828125
-225.7265625
-241.3359375
-279.9609375
-332.1640625
-384.84375
-423.625
-436.6796875
-417.1875
-363.3046875
-277.296875
-166.4375
-44.921875
66.03125
142.6953125
166.6953125
132.5234375
50.6015625
-55.6953125
-158.109375
-233.046875
-268.125
-262.765625
-224.0234375
-161.2421875
-82.9296875
3.875
93.6015625
182.59375
269.09375
351.859375
427.046875
486.0625
516.5546875
506.8359375
451.234375
352.8125
222.546875
76.2265625
-69.2265625
-199.1484375
-303.6171875
-377.953125
-420.625
-430.6640625
-407.125
-352.1953125
-275.2890625
-194.59375
-133.390625
-112.6015625
-143.453125
-224.78125
-345.75
-491.3515625
-646.8203125
-799.0625
-936.2421875
-1047.9140625
-1127.078125
-1172.9609375
-1191.8828125
-1194.59375
-1191.03125
-1185.6171875
-1175.015625
-1148.921875
-1093.546875
-997.984375
-861.0859375
-694.53125
-518.25
-350.953125
-202.65625
-74.25
37.8203125
137.171875
226.15625
306.0390625
376.265625
432.65625
466.8515625
468.546875
429.671875
348.0625
228.578125
80.953125
-83.796875
-256.3671875
-429.6953125
-597.5234375
-753.046875
-889.6015625
-1003.2890625
-1094.71875
-1167.1640625
-1222.015625
-1255.3046875
-1258.6953125
-1224.53125
-1150.9375
-1042.9765625
-909.3203125
-757.796875
-593.1640625
-418.59375
-239.0078125
-63.734375
92.6640625
211.8515625
275.4921875
271.3359375
198.9453125
70.96875
-91.828125
-269.1796875
-448.3125
-626.0625
-806.40625
-995.6875
-1197.75
-1411.109375
-1629.3671875
-1844.6015625
-2051.09375
-2246.7265625
-2431.21875
-2603.1171875
-2757.4296875
-2884.859375
-2972.3828125
-3005.8671875
-2974.1484375
-2873.109375
-2707.03125
-2486.8515625
-2226.9765625
-1942.796875
-1648.90625
-1357.6796875
-1078.578125
-818.578125
-583.171875
-376.671875
-201.9375
-60.5078125
46.8125
119.6953125
158.421875
163.625
135.6328125
75.3671875
-12.6953125
-117.90625
-224.3046875
-315.65625
-381.3984375
-420.3046875
-440.328125
-455.4921875
-481.484375
-532.5234375
-619.7890625
-750.6171875
-926.2734375
-1139.2578125
-1372.859375
-1604.734375
-1812.9765625
-1980.65625
-2097.40625
-2159.125
-2167.8203125
-2130.859375
-2057.8046875
-1955.5546875
-1826.0390625
-1669.8359375
-1493.0234375
-1309.921875
-1138.3671875
-992.0390625
-877.15625
-794.9375
-744.859375
-724.5703125
-728.3203125
-748.34375
-778.8984375
-817.9453125
-863.4765625
-907.875
-937.15625
-937.0703125
-901.09375
-833.5859375
-746.6484375
-654.6171875
-570.0390625
-501.3359375
-450.8828125
-414.0859375
-381.140625
-340.890625
-284.484375
-207.265625
-109.8203125
1.484375
115.6796875
221.3203125
311.6171875
386.765625
451.109375
507.3125
552.90625
582.7734375
595.6015625
598.1953125
603.25
622.359375
659.6640625
710.09375
761.6484375
799.359375
809.3359375
781.7734375
712.296875
601.9609375
457.0546875
289.1484375
114.203125
-49.953125
-186.9296875
-284.78125
-338.765625
-353.3671875
-341.4140625
-319.609375
-302.828125
-301.125
-320.421875
-363.9375
-432.2265625
-522.46875
-628.375
-740.9765625
-849.40625
-941.890625
-1007.671875
-1040.6015625
-1042.421875
-1023.40625
-998.546875
-980.7890625
-975.5546875
-979.8046875
-985.6796875
-985.3671875
-974.6640625
-954.46875
-930.2109375
-909.2109375
-897.171875
-895.6171875
-902.1015625
-913.0703125
-927.4140625
-948.4453125
-982.5625
-1035.4609375
-1108.4609375
-1197.765625
-1296.4765625
-1396.25
-1487.0078125
-1555.703125
-1587.1171875
-1567.921875
-1492.4296875
-1366.6328125
-1207.078125
-1034.4765625
-866.734375
-716.6796875
-594.6953125
-510.3984375
-468.65625
-463.578125
-477.671875
-488.9453125
-479.9921875
-441.640625
-370.03125
-262.6796875
-118.1171875
61.359375
267.9765625
489.8671875
713.5234375
924.0234375
1103.1875
1229.1796875
1280.9921875
1245.7265625
1124.421875
932.921875
697.484375
447.5234375
208.0703125
-4.9609375
-184.796875
-329.53125
-437.0625
-503.1015625
-523.5546875
-499.0859375
-438.2734375
-356.8671875
-273.4140625
-203.8359375
-157.5859375
-136.5234375
-136.015625
-147.84375
-164.0078125
-180.453125
-198.3046875
-221.4296875
-251.6171875
-285.15625
-314.328125
-333.2265625
-342.71875
-349.59375
-360.4453125
-376.390625
-393.8984375
-411.0078125
-433.1015625
-473.1640625
-546.3359375
-661.9453125
-817.2265625
-995.7109375
-1171.6171875
-1318.140625
-1416.1640625
-1459.390625
-1454.6796875
-1417.71875
-1365.9609375
-1311.4375
-1256.953125
-1197.9140625
-1128.6015625
-1048.4765625
-964.265625
-886.53125
-823.9375
-780.1875
-756.1484375
-754.828125
-784.703125
-858.171875
-986.3046875
-1172.8203125
-1410.8125
-1683.9296875
-1971.1484375
-2252.359375
-2511.0234375
-2733.65625
-2909.09375
-3029.78125
-3093.484375
-3102.375
-3059.3828125
-2965.5859375
-2821.7265625
-2632.40625
-2408.6953125
-2166.5625
-1922.7734375
-1690.7578125
-1478.765625
-1289.6875
-1122.34375
-974.2109375
-844.5
-734.8359375
-646.453125
-576.59375
-518.0546875
-462.4140625
-402.78125
-333.328125
-248.0
-143.0625
-22.515625
99.4375
203.2578125
273.5703125
305.96875
306.515625
285.28125
249.7578125
202.1953125
141.125
64.7734375
-26.15625
-127.515625
-232.21875
-332.1015625
-419.46875
-487.5
-529.9375
-541.71875
-520.578125
-467.34375
-383.8359375
-271.046875
-130.59375
31.1953125
200.671875
358.1328125
481.28125
549.15625
546.8203125
470.875
331.6328125
148.1953125
-62.0078125
-291.5078125
-542.046875
-816.2109375
-1108.921875
-1405.953125
-1690.0
-1948.7265625
-2178.5390625
-2382.3203125
-2563.78125
-2722.5546875
-2852.859375
-2945.984375
-2995.15625
-2998.9375
-2960.890625
-2886.734375
-2782.7578125
-2657.015625
-2521.078125
-2389.5
-2277.1015625
-2195.5703125
-2149.4140625
-2131.5859375
-2122.6875
-2097.4375
-2036.484375
-1935.640625
-1806.375
-1669.1484375
-1545.0625
-1449.6640625
-1389.109375
-1358.5
-1343.46875
-1325.671875
-1290.984375
-1236.8203125
-1174.296875
-1123.140625
-1102.1875
-1121.3984375
-1180.046875
-1270.0859375
-1381.1015625
-1503.8515625
-1632.015625
-1761.90625
-1890.1328125
-2010.5390625
-2112.765625
-2183.5234375
-2209.234375
-2178.84375
-2087.203125
-1938.9140625
-1750.046875
-1545.4921875
-1352.4296875
-1193.2890625
-1080.9921875
-1016.5703125
-989.3515625
-980.8828125
-973.1015625
-957.265625
-937.59375
-927.0390625
-938.6484375
-978.2109375
-1041.96875
-1118.453125
-1192.8828125
-1252.5390625
-1291.421875
-1311.6640625
-1320.5234375
-1325.8515625
-1333.765625
-1349.5859375
-1379.34375
-1428.4375
-1497.0234375
-1575.515625
-1645.0078125
-1684.2734375
-1679.765625
-1631.7265625
-1552.4375
-1459.0703125
-1367.2734375
-1288.890625
-1232.0703125
-1200.9921875
-1194.2109375
-1203.4921875
-1214.3046875
-1207.8515625
-1164.84375
-1070.53125
-919.9140625
-720.8046875
-492.2421875
-258.734375
-42.875
139.6015625
280.8359375
379.3515625
438.7734375
467.53125
478.359375
486.6640625
507.9453125
555.0390625
635.421875
749.578125
891.6875
1052.5234375
1221.7265625
1387.4296875
1534.9609375
1647.453125
1709.3515625
1710.0703125
1646.3515625
1523.484375
1355.671875
1164.1328125
971.4765625
794.2734375
638.0859375
497.8046875
362.828125
223.453125
75.4921875
-78.1015625
-228.359375
-363.9921875
-476.5390625
-564.4296875
-632.3828125
-686.2109375
-727.1171875
-750.46875
-749.2890625
-718.890625
-659.84375
-579.03125
-488.765625
-403.3828125
-333.671875
-282.4375
-244.2421875
-209.765625
-172.0546875
-131.6484375
-97.84375
-85.4921875
-109.1796875
-178.3046875
-294.984375
-453.7890625
-642.4453125
-844.2109375
-1042.6953125
-1226.609375
-1391.9765625
-1541.5234375
-1683.078125
-1826.484375
-1978.4453125
-2137.515625
-2293.546875
-2431.8046875
-2537.4765625
-2596.9296875
-2597.78125
-2531.0546875
-2395.109375
-2197.1015625
-1950.4375
-1670.828125
-1374.0546875
-1075.96875
-792.1796875
-535.5546875
-312.8515625
-123.390625
38.28125
176.671875
290.1015625
369.109375
399.40625
368.265625
271.3671875
116.09375
-81.5234375
-303.890625
-537.375
-773.484375
-1007.0703125
-1235.109375
-1455.2890625
-1662.8828125
-1846.8984375
-1989.8203125
-2072.546875
-2081.390625
-2012.8671875
-1874.59375
-1683.7890625
-1464.1484375
-1241.1875
-1036.71875
-864.3828125
-728.890625
-629.8125
-567.5703125
-547.3515625
-577.875
-665.6640625
-808.4609375
-991.578125
-1189.5546875
-1373.671875
-1522.3828125
-1628.1328125
-1695.828125
-1734.4296875
-1749.15625
-1739.78125
-1704.2734375
-1643.171875
-1561.7265625
-1469.3984375
-1377.34375
-1294.9609375
-1227.59375
-1177.140625
-1145.0625
-1134.65625
-1150.6171875
-1196.1171875
-1269.3671875
-1361.5546875
-1457.5390625
-1539.75
-1593.59375
-1611.109375
-1591.046875
-1536.7734375
-1454.484375
-1353.2734375
-1245.5703125
-1145.4921875
-1064.7265625
-1008.484375
-974.53125
-956.4296875
-948.25
-947.515625
-954.7109375
-970.3203125
-991.953125
-1013.96875
-1030.1640625
-1037.390625
-1037.25
-1034.234375
-1032.40625
-1033.3203125
-1036.3203125
-1040.4453125
-1046.9765625
-1061.953125
-1096.84375
-1165.5546875
-1278.4296875
-1436.65625
-1630.078125
-1839.2890625
-2040.5546875
-2212.2421875
-2341.1015625
-2425.109375
-2471.125
-2489.15625
-2487.5859375
-2472.0703125
-2445.671875
-2407.1328125
-2347.71875
-2250.8203125
-2097.9453125
-1878.640625
-1598.5390625
-1279.9453125
-954.4765625
-652.0625
-391.953125
-180.1953125
-13.6640625
112.890625
201.859375
252.5546875
264.734375
242.2734375
193.9296875
130.1953125
57.875
-24.53125
-127.03125
-262.609375
-438.7265625
-650.8046875
-881.6640625
-1106.734375
-1301.890625
-1450.03125
-1544.46875
-1588.9296875
-1595.328125
-1579.484375
-1555.984375
-1534.1640625
-1518.2421875
-1511.453125
-1520.3046875
-1554.109375
-1619.765625
-1716.1328125
-1832.9765625
-1954.90625
-2067.0234375
-2158.9453125
-2225.6015625
-2265.7265625
-2279.7421875
-2269.0234375
-2236.5078125
-2186.8046875
-2124.3828125
-2050.3984375
-1960.765625
-1847.59375
-1703.5390625
-1526.6953125
-1323.0859375
-1105.28125
-888.9140625
-689.171875
-518.4453125
-384.046875
-286.203125
-219.0859375
-176.8515625
-161.1484375
-183.1875
-257.5703125
-392.9140625
-586.796875
-828.5234375
-1105.828125
-1409.859375
-1735.40625
-2077.609375
-2428.4765625
-2775.296875
-3101.4765625
-3388.8828125
-3620.734375
-3784.3046875
-3872.6796875
-3885.421875
-3828.40625
-3713.1484375
-3555.5
-3372.9453125
-3181.3515625
-2992.28125
-2811.8046875
-2640.1484375
-2471.6171875
-2295.4609375
-2099.0703125
-1873.2578125
-1617.59375
-1343.25
-1071.6171875
-828.4140625
-635.7421875
-505.78125
-439.1328125
-427.2734375
-456.6484375
-511.46875
-575.0
-630.7578125
-664.6171875
-667.734375
-639.0859375
-585.7578125
-520.078125
-454.3359375
-395.71875
-344.671875
-298.1875
-255.546875
-221.5625
-204.109375
-208.6640625
-235.9296875
-285.4140625
-360.4140625
-467.984375
-613.625
-797.09375
-1013.8828125
-1259.9765625
-1533.65625
-1832.2421875
-2147.5234375
-2463.8984375
-2760.5078125
-3016.5234375
-3217.8359375
-3362.078125
-3458.1484375
-3519.4140625
-3555.40625
-3568.5625
-3557.8125
-3525.0390625
-3477.84375
-3426.5
-3378.15625
-3333.6953125
-3289.8046875
-3243.5703125
-3194.6171875
-3142.7265625
-3084.1015625
-3010.8359375
-2914.65625
-2791.7265625
-2644.9921875
-2482.8203125
-2315.0859375
-2149.125
-1988.578125
-1836.3125
-1698.875
-1588.015625
-1517.1015625
-1495.546875
-1525.5390625
-1603.0390625
-1721.0546875
-1873.015625
-2053.6953125
-2256.8828125
-2471.03125
-2677.28125
-2853.6015625
-2982.9765625
-3059.59375
-3088.828125
-3082.8203125
-3055.4140625
-3018.53125
-2979.2890625
-2938.3515625
-2890.4453125
-2827.359375
-2741.9140625
-2630.609375
-2494.140625
-2335.59375
-2158.4609375
-1966.296875
-1764.671875
-1563.0625
-1374.046875
-1209.5546875
-1076.5
-974.75
-897.96875
-836.4453125
-779.90625
-719.09375
-646.28125
-556.3515625
-449.1953125
-331.7734375
-216.9453125
-119.125
-49.6015625
-14.9921875
-18.609375
-62.171875
-145.4296875
-264.671875
-411.8828125
-575.5625
-742.6328125
-901.0703125
-1043.5625
-1171.6953125
-1297.4296875
-1438.1484375
-1605.65625
-1796.3828125
-1990.40625
-2160.40625
-2283.59375
-2348.921875
-2357.6328125
-2320.359375
-2254.0
-2178.5625
-2112.921875
-2070.203125
-2055.1953125
-2065.9375
-2098.203125
-2148.8828125
-2215.3203125
-2292.125
-2370.265625
-2440.625
-2498.5546875
-2543.9375
-2576.2421875
-2589.875
-2574.859375
-2522.21875
-2428.6953125
-2297.140625
-2133.65625
-1944.890625
-1737.203125
-1516.7265625
-1288.8515625
-1057.5859375
-826.4296875
-600.5703125
-388.34375
-199.5703125
-42.015625
81.4140625
172.5390625
235.734375
275.796875
296.734375
301.6171875
292.9375
272.8359375
242.4921875
201.203125
146.4609375
75.984375
-9.8125
-107.1640625
-210.5859375
-315.1796875
-417.875
-518.3515625
-620.09375
-730.75
-859.6640625
-1012.9921875
-1189.421875
-1379.9765625
-1571.9140625
-1753.5234375
-1916.703125
-2056.8984375
-2172.515625
-2265.234375
-2339.6484375
-2400.4921875
-2447.671875
-2472.890625
-2460.8515625
-2394.890625
-2263.4140625
-2064.1953125
-1805.375
-1504.125
-1183.6640625
-870.109375
-589.9375
-368.3515625
-227.28125
-181.84375
-235.796875
-377.9453125
-582.25
-813.1015625
-1034.8125
-1221.65625
-1363.40625
-1463.4765625
-1531.125
-1572.7265625
-1587.2109375
-1567.6953125
-1507.2890625
-1405.296875
-1270.4453125
-1120.3515625
-977.5234375
-863.0390625
-789.1484375
-754.40625
-745.3984375
-745.8828125
-748.09375
-758.53125
-794.65625
-875.4375
-1011.96875
-1203.125
-1437.3671875
-1698.8046875
-1972.90625
-2248.359375
-2514.921875
-2760.3125
-2969.1015625
-3124.34375
-3211.5390625
-3223.2265625
-3162.296875
-3041.4375
-2878.7265625
-2691.984375
-2494.7421875
-2294.4140625
-2092.875
-1889.765625
-1687.2421875
-1493.0625
-1318.8203125
-1175.3359375
-1068.5625
-997.5234375
-953.3359375
-920.15625
-880.1953125
-822.0
-746.390625
-665.2109375
-593.9765625
-543.6875
-516.625
-506.953125
-504.4453125
-498.3671875
-479.1328125
-438.8984375
-373.59375
-286.9296875
-192.1171875
-107.75
-50.1328125
-27.3984375
-38.4921875
-76.03125
-130.6875
-196.359375
-274.5625
-375.015625
-511.5859375
-695.8515625
-932.2578125
-1216.25
-1535.296875
-1872.1328125
-2209.03125
-2530.8046875
-2825.1953125
-3081.71875
-3291.140625
-3446.5234375
-3544.0546875
-3582.9296875
-3564.5078125
-3491.6015625
-3367.9765625
-3197.46875
-2983.8046875
-2731.375
-2446.859375
-2140.015625
-1822.796875
-1507.3671875
-1204.5
-923.3125
-672.21875
-460.2578125
-297.1171875
-190.96875
-144.3984375
-151.4765625
-199.25
-273.7890625
-365.8671875
-470.9296875
-583.53125
-691.515625
-775.7578125
-815.78125
-797.484375
-718.2421875
-586.7890625
-418.5390625
-229.4140625
-32.0859375
163.703125
349.0234375
515.390625
657.1640625
774.4140625
873.453125
964.4453125
1056.921875
1155.015625
1254.828125
1345.1953125
1411.8984375
1442.953125
1432.875
1384.7578125
1309.8671875
1224.3828125
1144.1484375
1079.5390625
1032.671875
997.453125
961.390625
908.4453125
823.109375
695.3515625
524.7421875
321.1328125
100.9765625
-118.9296875
-327.21875
-520.1640625
-700.28125
-871.7734375
-1034.765625
-1180.71875
-1292.015625
-1346.9765625
-1327.6953125
-1226.2421875
-1046.140625
-800.5390625
-509.734375
-198.9765625
104.8515625
377.875
602.9765625
770.7578125
877.6640625
923.6171875
911.0859375
845.671875
736.5
595.1796875
433.3125
260.3515625
83.1796875
-92.1796875
-257.75
-401.40625
-507.1875
-558.96875
-546.0390625
-466.921875
-329.5390625
-148.7578125
56.03125
263.3359375
453.71875
614.9296875
744.4375
846.3046875
924.8046875
979.5078125
1004.7421875
993.109375
940.9375
852.703125
741.515625
624.375
514.859375
417.6640625
327.7421875
233.4765625
122.3046875
-13.3046875
-172.453125
-347.8125
-532.28125
-724.546875
-928.75
-1148.609375
-1381.65625
-1618.15625
-1845.4140625
-2053.9140625
-2240.8046875
-2408.5859375
-2560.25
-2694.4296875
-2803.59375
-2875.4296875
-2896.3125
-2855.4375
-2748.6015625
-2580.390625
-2364.390625
-2122.5625
-1883.875
-1680.5390625
-1539.953125
-1475.03125
-1478.5859375
-1525.734375
-1583.4375
-1622.5703125
-1628.0234375
-1602.984375
-1565.8515625
-1540.9375
-1547.46875
-1592.7109375
-1672.265625
-1776.0390625
-1895.03125
-2024.140625
-2159.8125
-2296.0390625
-2422.46875
-2526.109375
-2595.03125
-2622.09375
-2607.6328125
-2560.09375
-2493.6328125
-2423.578125
-2361.96875
-2314.75
-2280.7421875
-2252.609375
-2219.9765625
-2173.4296875
-2106.171875
-2013.0390625
-1889.34375
-1732.1796875
-1542.703125
-1326.53125
-1092.421875
-851.2265625
-615.390625
-397.3984375
-206.9765625
-48.7890625
78.5625
181.8984375
271.15625
354.7890625
435.1953125
507.90625
565.1171875
600.078125
608.5625
588.0703125
537.1171875
455.3671875
344.4453125
209.5546875
61.734375
-82.3125
-205.3046875
-297.7890625
-364.0234375
-420.9140625
-491.1015625
-595.1015625
-745.9921875
-947.4921875
-1193.8671875
-1470.9453125
-1758.90625
-2036.9921875
-2288.0625
-2500.4921875
-2667.2421875
-2784.921875
-2854.34375
-2880.96875
-2873.0
-2838.140625
-2781.8671875
-2708.5859375
-2623.9296875
-2536.3515625
-2456.59375
-2394.3984375
-2353.171875
-2325.75
-2295.0234375
-2239.8203125
-2142.546875
-1995.109375
-1801.7421875
-1578.1484375
-1346.40625
-1127.0078125
-932.515625
-766.5234375
-627.3203125
-512.3125
-420.1171875
-350.421875
-303.25
-278.8671875
-278.171875
-302.5625
-352.5390625
-425.3828125
-514.4140625
-611.2890625
-710.03125
-809.15625
-909.7890625
-1011.3359375
-1108.578125
-1192.7578125
-1256.0
-1296.078125
-1318.3515625
-1334.109375
-1356.609375
-1397.1875
-1462.453125
-1553.0703125
-1664.1875
-1787.765625
-1915.5390625
-2041.0
-2159.6953125
-2268.75
-2367.25
-2457.34375
-2544.0703125
-2632.1328125
-2720.8515625
-2801.7421875
-2861.4765625
-2888.390625
-2877.28125
-2829.8125
-2752.1015625
-2652.8359375
-2542.0
-2428.984375
-2320.40625
-2219.3515625
-2126.40625
-2040.875
-1960.984375
-1883.5546875
-1804.0859375
-1717.8359375
-1621.8046875
-1517.3984375
-1411.734375
-1315.6953125
-1239.6328125
-1189.8984375
-1168.5078125
-1175.0234375
-1208.203125
-1266.5703125
-1348.25
-1449.890625
-1565.1796875
-1684.609375
-1797.765625
-1896.703125
-1977.5546875
-2039.515625
-2082.953125
-2108.96875
-2121.515625
-2129.8125
-2148.203125
-2190.546875
-2261.5234375
-2351.3828125
-2439.34375
-2503.0859375
-2526.6328125
-2502.5390625
-2430.8359375
-2318.7421875
-2180.5
-2034.4921875
-1897.796875
-1781.640625
-1689.71875
-1618.6953125
-1559.9140625
-1502.1015625
-1433.9375
-1345.390625
-1228.3046875
-1078.25
-897.40625
-695.0703125
-483.859375
-274.3515625
-73.0859375
115.09375
284.0703125
425.6875
531.7734375
596.1640625
615.4765625
588.3125
514.59375
396.6015625
241.59375
63.9453125
-115.359375
-271.671875
-380.1328125
-419.34375
-376.0625
-250.109375
-56.359375
178.1875
420.796875
639.65625
810.0078125
919.0390625
967.2109375
963.8671875
919.015625
837.0390625
715.8046875
550.71875
340.125
89.28125
-188.859375
-477.15625
-759.7421875
-1025.828125
-1268.8671875
-1483.5625
-1664.21875
-1806.1796875
-1908.6015625
-1976.4296875
-2020.375
-2054.0
-2088.703125
-2129.203125
-2172.5703125
-2210.5859375
-2233.7890625
-2235.3515625
-2214.3515625
-2177.2265625
-2135.7421875
-2101.6875
-2081.25
-2071.8125
-2061.9453125
-2034.2890625
-1971.6796875
-1865.265625
-1721.1484375
-1561.5078125
-1418.8671875
-1325.3828125
-1300.8203125
-1344.6015625
-1436.375
-1545.2890625
-1642.625
-1710.7578125
-1746.484375
-1761.09375
-1778.6015625
-1830.421875
-1945.1328125
-2136.9609375
-2398.9765625
-2705.4140625
-3021.46875
-3315.0390625
-3564.84375
-3762.6171875
-3910.9375
-4018.8984375
-4096.4375
-4147.5078125
-4165.34375
-4133.96875
-4036.40625
-3863.7265625
-3618.59375
-3312.59375
-2962.46875
-2588.8984375
-2216.5625
-1871.578125
-1575.59375
-1339.5234375
-1162.0390625
-1033.921875
-945.5078125
-891.7734375
-872.03125
-885.1796875
-925.65625
-983.0390625
-1045.171875
-1101.25
-1142.78125
-1162.90625
-1156.65625
-1122.5390625
-1063.390625
-984.6171875
-890.9453125
-784.71875
-667.40625
-541.8984375
-413.2265625
-286.875
-166.96875
-55.6875
46.1328125
137.2890625
214.46875
271.6953125
302.8671875
306.6484375
290.3828125
269.203125
259.7421875
271.8515625
303.2109375
339.59375
360.4453125
346.09375
283.546875
169.296875
9.5
-182.03125
-387.3359375
-588.3125
-768.921875
-914.578125
-1009.9296875
-1038.609375
-987.90625
-857.109375
-663.265625
-437.328125
-210.2578125
1.1953125
197.96875
389.5234375
581.65625
771.9375
953.6953125
1121.8515625
1274.015625
1407.21875
1513.84375
1581.078125
1595.3203125
1549.703125
1449.3984375
1310.0390625
1150.7578125
987.7578125
833.0625
696.90625
589.015625
517.3671875
486.0234375
493.5234375
531.5546875
584.1484375
629.34375
644.9140625
616.546875
544.296875
443.390625
338.21875
252.0078125
196.953125
169.8046875
154.890625
132.2421875
86.0546875
9.6171875
-94.4140625
-216.9296875
-346.1796875
-470.9375
-581.8828125
-671.1953125
-730.7265625
-750.6171875
-720.40625
-633.4296875
-492.9375
-315.65625
-129.3203125
35.828125
157.6171875
228.9296875
257.8359375
262.125
261.640625
272.0078125
301.1640625
348.828125
407.921875
467.421875
515.2734375
540.921875
536.734375
498.4375
424.609375
316.296875
177.5546875
16.7109375
-152.8828125
-313.890625
-447.875
-539.546875
-580.625
-571.6953125
-520.8515625
-439.8984375
-340.453125
-232.0703125
-122.2421875
-17.3828125
76.3671875
153.3984375
210.40625
248.953125
275.5625
297.359375
315.484375
322.2109375
304.6171875
252.671875
166.140625
56.3203125
-58.28125
-160.4609375
-242.8125
-311.109375
-379.953125
-463.1796875
-564.8359375
-675.4453125
-774.9453125
-840.359375
-855.171875
-816.625
-738.1484375
-646.125
-572.4296875
-545.2265625
-581.0078125
-680.4375
-829.4765625
-1004.203125
-1176.28125
-1317.4765625
-1404.2421875
-1422.6953125
-1372.1328125
-1264.09375
-1116.984375
-949.84375
-778.7421875
-616.25
-471.859375
-351.3984375
-256.0703125
-183.015625
-128.0078125
-88.3203125
-63.328125
-52.0703125
-50.3125
-50.3359375
-44.2421875
-28.5703125
-7.46875
7.65625
2.5390625
-33.46875
-102.1015625
-195.6953125
-302.1484375
-411.40625
-518.3828125
-620.2421875
-711.1953125
-780.03125
-813.609375
-804.2578125
-755.8359375
-684.4140625
-612.859375
-562.234375
-543.5234375
-552.8984375
-573.1796875
-582.4609375
-566.5234375
-527.1953125
-480.7421875
-447.890625
-443.4765625
-472.5
-532.2109375
-615.6328125
-713.7265625
-817.5
-921.171875
-1024.921875
-1134.265625
-1255.6171875
-1390.5234375
-1532.8828125
-1671.015625
-1793.3359375
-1893.6328125
-1972.078125
-2032.5078125
-2078.5390625
-2111.1015625
-2127.1328125
-2119.171875
-2077.0078125
-1992.3203125
-1863.96875
-1699.640625
-1512.21875
-1313.7578125
-1111.78125
-909.8984375
-710.953125
-520.203125
-346.15625
-198.2734375
-82.75
0.734375
59.0234375
102.4375
141.0859375
182.265625
228.96875
279.1796875
326.09375
360.1640625
372.34375
356.890625
312.4140625
241.015625
146.2421875
31.125
-102.2265625
-251.1953125
-409.9609375
-568.1796875
-712.359375
-829.7578125
-912.1953125
-957.3359375
-966.9609375
-944.296875
-892.2734375
-813.484375
-710.9140625
-589.3359375
-456.984375
-326.53125
-213.484375
-131.75
-88.6953125
-83.1171875
-106.859375
-148.296875
-195.6484375
-239.6796875
-275.8125
-304.71875
-329.8203125
-353.3515625
-373.8828125
-386.8125
-386.65625
-368.84375
-331.015625
-274.2421875
-203.484375
-126.109375
-48.8515625
24.2265625
91.65625
153.078125
207.8125
253.71875
286.5546875
300.96875
293.53125
266.0234375
226.3359375
185.7578125
154.4921875
137.125
129.375
117.1328125
79.3671875
-5.078125
-148.71875
-348.125
-581.21875
-811.8203125
-1001.7890625
-1126.34375
-1183.4453125
-1190.4296875
-1170.3203125
-1138.40625
-1098.3828125
-1047.6015625
-984.40625
-911.578125
-835.921875
-766.1015625
-709.8984375
-671.3359375
-649.71875
-641.53125
-643.375
-652.7109375
-666.4375
-680.5546875
-692.5234375
-704.03125
-720.890625
-750.4140625
-798.6875
-868.8984375
-960.046875
-1066.3125
-1178.5546875
-1288.0234375
-1389.03125
-1477.7421875
-1548.0546875
-1588.984375
-1586.8203125
-1531.28125
-1421.1484375
-1265.0703125
-1076.8828125
-869.4609375
-651.609375
-428.9609375
-206.0
13.2578125
226.0390625
431.1328125
628.484375
817.5703125
995.3671875
1154.6328125
1284.953125
1376.9375
1427.0078125
1439.0703125
1422.46875
1388.0859375
1345.84375
1304.3203125
1272.234375
1260.171875
1280.0078125
1341.28125
1446.7890625
1590.84375
1761.0625
1941.171875
2113.765625
2264.3671875
2386.59375
2485.0703125
2572.1875
2660.4296875
2755.359375
2853.3828125
2943.8515625
3013.4296875
3050.734375
3050.109375
3013.4296875
2949.6171875
2872.2421875
2796.0859375
2733.125
2689.8046875
2666.8828125
2661.8125
2671.328125
2691.84375
2718.0703125
2742.15625
2755.734375
2754.140625
2739.03125
2715.9453125
2687.5078125
2647.6796875
2582.6171875
2478.671875
2331.2421875
2147.9921875
1944.3359375
1735.1328125
1528.0703125
1322.2578125
1112.0625
893.53125
668.7265625
445.1640625
230.71875
28.7109375
-162.234375
-343.0703125
-508.3046875
-644.6015625
-735.703125
-769.9140625
-745.140625
-668.7890625
-553.921875
-414.8984375
-265.109375
-117.015625
17.0390625
125.2578125
198.75
234.59375
237.9140625
221.453125
202.359375
196.421875
212.21875
248.671875
298.1640625
353.0078125
410.7890625
475.8984375
557.921875
668.125
814.359375
996.25
1203.2734375
1417.8828125
1621.296875
1798.0546875
1937.296875
2032.21875
2078.96875
2075.8828125
2023.0859375
1922.390625
1777.40625
1593.640625
1379.3046875
1146.75
912.5390625
694.5390625
507.328125
359.6875
255.90625
198.171875
186.7421875
217.59375
280.6328125
360.8359375
442.5703125
514.9296875
574.8203125
625.4375
670.390625
707.5625
727.578125
718.1328125
670.4921875
582.984375
459.1953125
303.65625
119.625
-88.609375
-310.96875
-528.7421875
-716.4609375
-847.75
-902.53125
-872.8984375
-765.8515625
-601.65625
-408.7265625
-217.140625
-53.3046875
64.2890625
128.3671875
144.078125
126.078125
91.7265625
53.78125
16.84375
-21.140625
-64.0234375
-112.1953125
-159.984375
-197.34375
-214.484375
-206.140625
-171.8515625
-113.140625
-31.3515625
70.7109375
184.90625
295.828125
383.6640625
430.84375
428.8125
381.3828125
302.9609375
212.4921875
126.390625
54.59375
1.3828125
-31.53125
-43.71875
-38.4921875
-26.1640625
-23.640625
-48.9296875
-113.6953125
-218.53125
-353.7578125
-504.5234375
-657.46875
-805.5390625
-948.6796875
-1090.2109375
-1231.046875
-1365.453125
-1481.0234375
-1562.46875
-1596.4296875
-1575.984375
-1503.7421875
-1392.3359375
-1260.65625
-1126.90625
-1003.0546875
-895.15625
-807.6328125
-745.7890625
-713.0
-705.5625
-711.3828125
-714.6796875
-704.25
-679.734375
-652.046875
-637.90625
-651.9609375
-701.0
-782.28125
-884.8125
-992.21875
-1087.09375
-1155.796875
-1190.984375
-1189.8671875
-1151.140625
-1075.4375
-969.15625
-846.3125
-723.6328125
-611.2109375
-505.6640625
-391.515625
-249.9921875
-69.5234375
148.453125
391.4609375
642.8515625
888.3671875
1118.5
1327.6015625
1512.359375
1670.5234375
1799.2421875
1893.9921875
1949.40625
1962.46875
1935.15625
1874.0390625
1787.6640625
1684.8125
1575.6328125
1473.4375
1393.578125
1348.3671875
1341.59375
1366.6171875
1408.65625
1448.9140625
1469.2578125
1457.578125
1412.875
1345.9765625
1273.40625
1207.625
1150.65625
1095.1484375
1030.4296875
948.0703125
843.7109375
716.375
568.0078125
404.5078125
236.6484375
78.640625
-55.3203125
-153.984375
-209.8828125
-219.5
-184.25
-111.3515625
-12.71875
97.734375
206.171875
299.171875
364.546875
393.4921875
383.4921875
339.3515625
271.6015625
192.3671875
110.546875
29.2734375
-52.171875
-133.46875
-209.796875
-273.2578125
-317.21875
-339.53125
-342.765625
-332.984375
-317.9921875
-305.03125
-298.28125
-298.2578125
-304.21875
-318.21875
-346.9921875
-399.75
-482.8671875
-595.3359375
-728.3359375
-869.421875
-1008.21875
-1140.296875
-1267.3828125
-1394.4453125
-1525.25
-1658.203125
-1785.0390625
-1893.4296875
-1972.3671875
-2017.40625
-2033.21875
-2033.015625
-2034.96875
-2056.359375
-2107.71875
-2189.6328125
-2294.109375
-2408.2578125
-2517.3359375
-2605.71875
-2657.765625
-2660.71875
-2608.9921875
-2506.640625
-2365.703125
-2200.65625
-2022.34375
-1835.125
-1639.890625
-1441.234375
-1253.65625
-1100.5390625
-1004.609375
-976.0078125
-1006.84375
-1076.5703125
-1164.0390625
-1257.4765625
-1356.265625
-1464.90625
-1584.4375
-1707.671875
-1820.71875
-1908.40625
-1958.953125
-1965.2734375
-1924.8984375
-1840.8984375
-1723.5859375
-1591.3046875
-1469.359375
-1387.7578125
-1376.6875
-1458.609375
-1639.28125
-1903.171875
-2217.2109375
-2540.890625
-2836.90625
-3078.15625
-3249.75
-3347.8515625
-3377.1953125
-3349.2734375
-3280.765625
-3190.5625
-3094.71875
-3002.1328125
-2914.6796875
-2831.6796875
-2754.390625
-2686.5234375
-2630.9765625
-2586.2265625
-2545.5390625
-2499.390625
-2439.2578125
-2360.703125
-2264.484375
-2155.0703125
-2037.265625
-1913.25
-1782.9765625
-1648.2265625
-1516.3515625
-1398.5234375
-1301.8125
-1220.65625
-1135.140625
-1017.953125
-845.921875
-609.6328125
-316.453125
13.5234375
356.0546875
689.84375
997.9921875
1264.40625
1470.875
1600.0
1642.734375
1604.1171875
1501.546875
1356.546875
1186.3828125
1001.8359375
811.1640625
625.7109375
461.515625
335.6015625
259.1484375
231.703125
239.828125
262.0546875
278.265625
278.046875
262.7734375
241.28125
223.3203125
215.15625
217.9609375
228.2265625
239.1015625
242.8359375
233.875
211.3671875
180.1171875
149.421875
129.5703125
127.6796875
145.3359375
179.0703125
222.4453125
267.5625
305.53125
326.8828125
322.5390625
285.4296875
212.8828125
109.3359375
-11.78125
-128.71875
-215.2109375
-247.328125
-211.40625
-109.65625
40.7421875
215.2265625
390.8359375
549.9296875
678.21875
762.734375
794.3671875
773.2578125
711.9375
633.28125
564.8671875
532.28125
553.4296875
634.8359375
770.828125
945.5
1136.875
1322.7265625
1486.4609375
1621.046875
1728.5625
1815.8671875
1888.828125
1948.6171875
1991.9140625
2014.703125
2016.96875
2004.5390625
1986.4140625
1970.1640625
1959.671875
1957.0703125
1965.59375
1989.2578125
2028.9765625
2079.0703125
2127.109375
2157.515625
2156.109375
2113.796875
2028.3359375
1904.0
1749.671875
1576.2890625
1395.046875
1216.0390625
1046.46875
888.6796875
740.25
597.453125
460.0703125
333.7265625
227.7578125
150.0546875
101.7109375
74.1328125
50.515625
12.3203125
-51.875
-140.5390625
-240.0390625
-331.1875
-396.8203125
-426.5390625
-417.8359375
-374.515625
-304.921875
-222.046875
-145.3984375
-100.875
-114.859375
-203.9765625
-367.2578125
-586.4765625
-833.7109375
-1080.484375
-1303.453125
-1485.8828125
-1616.421875
-1687.40625
-1694.0234375
-1634.7421875
-1512.0703125
-1333.03125
-1109.390625
-857.8984375
-599.5078125
-356.4921875
-147.7109375
15.8046875
132.859375
210.46875
259.3984375
289.0390625
305.546875
314.546875
325.1875
350.2578125
400.734375
479.046875
576.8515625
679.1875
772.2890625
850.3671875
917.28125
982.5
1054.3125
1135.6484375
1224.8046875
1319.0390625
1416.7109375
1516.640625
1616.453125
1712.0234375
1798.0
1868.6171875
1919.109375
1947.6328125
1957.34375
1957.2265625
1960.5625
1981.046875
2027.8828125
2101.9296875
2194.3203125
2287.8671875
2360.328125
2388.953125
2355.8203125
2253.1015625
2086.25
1873.640625
1642.6171875
1423.3359375
1242.3125
1117.8515625
1058.0390625
1060.4140625
1112.4375
1193.25
1278.40625
1347.1015625
1388.578125
1403.71875
1400.8046875
1388.40625
1369.3984375
1339.78125
1292.7734375
1225.28125
1141.8828125
1053.515625
972.296875
906.3046875
857.0078125
819.390625
783.296875
734.96875
658.8125
540.5546875
372.390625
158.59375
-82.546875
-323.0078125
-533.59375
-691.96875
-786.8515625
-818.5703125
-797.4140625
-739.6953125
-661.921875
-575.234375
-482.8203125
-381.0546875
-263.9140625
-128.84375
17.8671875
159.640625
273.8125
339.875
347.1015625
298.2734375
208.6953125
101.1171875
-1.671875
-84.3828125
-142.859375
-182.4296875
-212.90625
-244.2109375
-285.0
-342.8046875
-423.6875
-530.421875
-661.0078125
-809.125
-966.6484375
-1126.546875
-1283.921875
-1435.375
-1578.2578125
-1711.3203125
-1836.4296875
-1958.6796875
-2083.2109375
-2209.6796875
-2328.1640625
-2419.890625
-2463.28125
-2441.4375
-2346.359375
-2178.3203125
-1943.25
-1652.1328125
-1323.1875
-983.1328125
-663.6640625
-393.0859375
-188.1640625
-51.140625
26.484375
56.4921875
47.0859375
0.4296875
-84.328125
-204.5390625
-349.0859375
-499.5546875
-636.984375
-748.5703125
-828.734375
-875.171875
-885.4765625
-858.875
-801.015625
-726.7109375
-657.3203125
-614.390625
-613.2109375
-659.5078125
-749.8046875
-874.203125
-1019.125
-1168.90625
-1307.1796875
-1419.5859375
-1497.5390625
-1540.5703125
-1554.9921875
-1549.9140625
-1532.796875
-1506.265625
-1466.7890625
-1405.2578125
-1310.34375
-1173.6328125
-994.359375
-781.2265625
-550.5
-321.203125
-109.3828125
76.21875
235.296875
373.8125
501.03125
627.5859375
763.8828125
917.359375
1088.65625
1268.8515625
1439.8125
1577.21875
1655.7265625
1655.3671875
1567.9375
1400.9140625
1177.265625
931.5546875
703.1875
527.6953125
427.828125
408.6484375
459.5546875
561.6171875
694.859375
842.0546875
989.9140625
1129.28125
1254.46875
1361.3515625
1445.8359375
1504.6796875
1537.75
1549.5859375
1548.1328125
1541.3046875
1532.7578125
1519.28125
1492.078125
1442.4296875
1368.296875
1276.671875
1179.953125
1089.6015625
1011.6875
946.109375
888.515625
832.859375
773.3671875
705.09375
623.484375
524.0
403.0703125
259.5078125
95.3984375
-83.5703125
-267.1328125
-439.15625
-578.78125
-666.65625
-693.984375
-667.859375
-607.9140625
-535.8359375
-465.0625
-397.0546875
-324.1875
-234.9140625
-118.375
31.4140625
212.4140625
414.5546875
624.796875
833.828125
1038.984375
1241.53125
1441.7421875
1636.25
1817.9609375
1976.8828125
2101.0
2178.34375
2200.5546875
2165.546875
2077.9453125
1947.6171875
1788.53125
1618.0078125
1455.1484375
1317.6015625
1218.0703125
1161.7421875
1145.046875
1155.7734375
1175.78125
1187.171875
1179.7890625
1155.65625
1127.328125
1111.703125
1123.3671875
1170.375
1253.25
1366.1328125
1498.9375
1639.46875
1774.875
1892.7421875
1982.4296875
2036.5703125
2052.1875
2030.8203125
1977.7734375
1900.5703125
1807.5703125
1707.9609375
1613.0546875
1536.109375
1487.5078125
1467.546875
1463.3046875
1454.1171875
1421.59375
1356.046875
1254.90625
1117.15625
940.8046875
725.625
478.1640625
213.6171875
-46.8125
-281.171875
-471.1171875
-604.6875
-678.0546875
-696.6875
-674.25
-628.328125
-574.7265625
-523.421875
-477.15625
-431.96875
-379.140625
-309.4609375
-218.1953125
-107.203125
17.953125
152.6875
294.9609375
442.7578125
590.96875
731.3984375
856.1484375
962.0
1053.03125
1139.8984375
1235.6796875
1350.609375
1488.40625
1645.09375
1809.5078125
1965.5703125
2096.484375
2190.0
2240.7578125
2248.2890625
2213.6015625
2138.8359375
2030.7109375
1903.0703125
1775.171875
1666.3125
1590.1953125
1551.828125
1548.203125
1571.84375
1615.046875
1671.34375
1733.4609375
1791.1484375
1832.3125
1847.75
1835.96875
1804.8671875
1769.46875
1746.7109375
1748.5234375
1776.2578125
1820.015625
1863.7109375
1892.546875
1897.8125
1877.2734375
1833.0859375
1770.046875
1694.9453125
1616.15625
1542.6171875
1482.03125
1438.8359375
1413.3828125
1403.5
1407.609375
1426.5546875
1462.125
1513.796875
1577.109375
1645.609375
1714.9453125
1785.109375
1858.3125
1933.5703125
2002.0703125
2047.96875
2054.4453125
2011.109375
1917.765625
1784.1328125
1626.9609375
1465.8046875
1317.203125
1189.375
1080.8984375
984.75
894.2265625
806.8984375
725.5
656.8984375
608.765625
583.78125
573.8828125
559.5390625
515.6328125
421.578125
270.59375
74.421875
-138.828125
-333.890625
-480.6953125
-563.546875
-582.921875
-550.6875
-483.0625
-394.2421875
-291.78125
-174.4609375
-33.875
140.6953125
356.21875
610.875
891.9375
1177.5234375
1442.03125
1663.5625
1830.015625
1941.21875
2005.890625
2035.4765625
2038.359375
2018.484375
1978.640625
1924.796875
1866.421875
1812.1953125
1765.21875
1722.6640625
1680.3515625
1638.0546875
1601.03125
1576.359375
1567.15625
1568.8125
1569.9609375
1556.5
1515.4375
1437.015625
1316.28125
1155.9921875
969.4453125
779.71875
612.890625
487.84375
409.3359375
369.3046875
355.1015625
358.0859375
376.3125
411.15625
462.7421875
527.7734375
600.0859375
671.734375
733.875
778.1875
799.234375
796.421875
774.2734375
741.515625
709.3984375
689.0703125
687.828125
705.4609375
733.78125
760.671875
776.984375
781.796875
783.3515625
795.4453125
831.9453125
902.0859375
1008.8828125
1150.8828125
1324.8125
1525.7421875
1743.9921875
1962.65625
2159.640625
2313.6953125
2409.8046875
2440.703125
2405.0078125
2304.96875
2145.390625
1934.578125
1686.6875
1423.3515625
1171.4296875
956.625
797.1796875
701.734375
671.0703125
700.15625
778.78125
892.3671875
1024.1484375
1157.25
1275.734375
1365.7578125
1418.8359375
1435.265625
1424.2734375
1399.34375
1371.703125
1346.828125
1325.96875
1310.5078125
1304.8671875
1315.4453125
1346.96875
1400.2421875
1472.984375
1562.0390625
1664.0
1774.234375
1886.4921875
1994.1171875
2091.6484375
2175.8203125
2246.25
2305.671875
2357.7421875
2401.9296875
2428.6953125
2420.5234375
2359.7578125
2237.875
2059.421875
1838.671875
1593.3828125
1340.59375
1096.453125
877.609375
701.1875
581.84375
527.140625
533.703125
586.375
661.6484375
734.7109375
787.390625
812.4296875
811.0234375
786.2109375
738.3828125
667.078125
576.890625
480.6875
396.796875
342.53125
328.3515625
355.21875
415.3046875
495.4296875
581.9609375
664.2890625
734.9921875
787.3046875
812.7578125
801.4765625
745.4140625
642.9453125
501.9375
338.84375
174.109375
26.8125
-88.6484375
-163.9296875
-197.640625
-196.171875
-172.421875
-141.71875
-116.6875
-103.6171875
-102.09375
-107.7109375
-116.3984375
-127.2265625
-141.765625
-160.6171875
-180.859375
-197.171875
-206.1328125
-209.8359375
-216.1953125
-234.9765625
-271.9296875
-325.265625
-387.0703125
-448.53125
-504.4375
-554.40625
-601.6796875
-652.375
-714.6484375
-795.9296875
-897.3359375
-1009.046875
-1110.1484375
-1174.7109375
-1180.796875
-1117.953125
-989.2734375
-808.125
-592.6953125
-361.828125
-132.9140625
79.3828125
264.2890625
416.2734375
536.234375
632.0078125
716.59375
803.3359375
900.0
1005.2265625
1109.5859375
1200.1484375
1266.484375
1304.53125
1316.1640625
1304.1171875
1267.4453125
1202.96875
1112.96875
1011.640625
922.59375
868.46875
861.3984375
901.578125
983.2578125
1101.8359375
1256.5546875
1447.8125
1671.734375
1915.84375
2159.203125
2377.5625
2550.71875
2667.421875
2725.6328125
2729.8828125
2689.5
2618.7265625
2536.8359375
2465.7578125
2425.1015625
2427.078125
2473.515625
2555.6015625
2656.171875
2754.15625
2830.828125
2876.3125
2893.8984375
2899.609375
2916.234375
2963.8203125
3051.0625
3171.875
3307.8125
3433.5859375
3522.8046875
3553.4453125
3513.4375
3404.8984375
3243.8984375
3054.78125
2861.5546875
2680.8359375
2519.0546875
2373.421875
2235.1875
2094.0078125
1943.03125
1783.4765625
1626.7265625
1492.46875
1402.9140625
1375.3515625
1415.9375
1516.890625
1658.328125
1814.2265625
1960.5078125
2081.9140625
2174.296875
2240.546875
2282.7890625
2295.6875
2265.8671875
2177.796875
2022.078125
1801.25
1530.3359375
1232.828125
934.3203125
656.734375
415.21875
218.734375
72.1875
-22.3515625
-66.5625
-67.2734375
-36.984375
7.640625
48.6953125
71.03125
65.8046875
31.09375
-30.5390625
-114.796875
-214.84375
-317.8359375
-403.1328125
-446.2421875
-427.0390625
-337.15625
-182.3046875
21.0
251.0546875
485.8203125
706.484375
900.4765625
1063.4765625
1198.53125
1311.7734375
1407.7109375
1488.1875
1555.171875
1613.6640625
1671.0703125
1734.109375
1806.4296875
1888.2734375
1976.6796875
2065.0703125
2143.6875
2202.625
2236.15625
2244.4609375
2230.765625
2196.7421875
2140.8671875
2061.1484375
1959.2578125
1842.265625
1721.5234375
1609.90625
1518.828125
1455.359375
1420.6640625
1411.28125
1423.125
1455.25
1510.796875
1594.6484375
1709.546875
1853.3046875
2017.890625
2190.2265625
2353.6015625
2489.0546875
2577.15625
2601.4921875
2553.4375
2436.7109375
2268.75
2077.5078125
1894.4453125
1747.34375
1656.859375
1637.890625
1701.8671875
1854.8828125
2091.59375
2390.390625
2715.1171875
3022.6171875
3271.3203125
3427.921875
3472.328125
3400.7109375
3225.0078125
2968.6484375
2660.8828125
2332.2890625
2011.3515625
1721.6953125
1480.5859375
1299.765625
1186.8828125
1143.609375
1161.2421875
1218.328125
1285.0703125
1333.3203125
1346.2421875
1322.3671875
1273.765625
1221.0703125
1188.234375
1198.015625
1267.8203125
1405.2265625
1603.8203125
1842.0859375
2087.40625
2304.40625
2463.6640625
2546.921875
2548.671875
2475.984375
2347.671875
2191.4765625
2037.71875
1911.015625
1823.65625
1774.1171875
1750.7109375
1736.9453125
1715.296875
1669.4296875
1587.46875
1467.015625
1318.0625
1159.9375
1013.90625
896.96875
820.3828125
790.3203125
807.625
867.515625
961.921875
1083.3984375
1226.9140625
1388.5859375
1564.34375
1750.8046875
1946.28125
2149.5078125
2357.265625
2564.7734375
2769.6171875
2975.7265625
3192.5859375
3429.6328125
3689.71875
3965.9140625
4242.8203125
4500.3203125
4717.7890625
4878.828125
4975.9765625
5013.078125
5002.9765625
4961.78125
4904.546875
4845.1328125
4798.375
4780.078125
4803.171875
4872.0546875
4978.5703125
5102.0546875
5214.1796875
5287.015625
5300.90625
5247.9375
5130.2578125
4955.9609375
4736.625
4487.796875
4229.8515625
3985.578125
3773.9765625
3603.96875
3473.15625
3373.078125
3296.921875
3244.3203125
3220.4921875
3231.5078125
3279.34375
3359.375
3461.1484375
3571.6796875
3679.4140625
3776.828125
3860.8203125
3931.5078125
3990.796875
4041.5234375
4087.2109375
4131.6328125
4177.8984375
4226.7265625
4274.890625
4314.4140625
4333.65625
4320.546875
4267.6875
4176.9609375
4060.515625
3936.03125
3817.8828125
3709.65625
3603.0859375
3484.515625
3344.3515625
3183.1015625
3011.0703125
2844.1015625
2699.234375
2591.5
2530.0625
2513.8515625
2530.0703125
2558.53125
2579.9296875
2582.390625
2563.015625
2526.1875
2481.2421875
2439.984375
2412.5859375
2402.734375
2405.0625
2407.1875
2395.25
2359.5078125
2297.15625
2211.75
2110.1953125
2000.0234375
1888.6328125
1784.578125
1698.28125
1639.890625
1614.5078125
1618.2734375
1638.4140625
1657.1328125
1656.5703125
1623.2890625
1552.3515625
1450.6015625
1336.3046875
1232.546875
1156.765625
1113.046875
1092.515625
1080.7265625
1066.203125
1045.453125
1023.2734375
1009.96875
1017.3828125
1054.953125
1126.8828125
1230.296875
1354.1953125
1479.546875
1582.4453125
1640.9609375
1643.5390625
1594.3828125
1512.78125
1426.609375
1362.65625
1337.6953125
1353.5390625
1398.5078125
1454.390625
1504.96875
1541.671875
1564.5625
1579.9140625
1596.5
1622.125
1661.703125
1717.9375
1793.4609375
1891.8359375
2015.5390625
2162.328125
2323.1796875
2483.6484375
2627.625
2741.15625
2815.15625
2846.5390625
2838.8828125
2802.9140625
2756.28125
2720.2578125
2712.484375
2739.09375
2792.109375
2854.90625
2912.25
2957.953125
2996.046875
3036.7421875
3090.75
3164.3671875
3256.453125
3358.25
3456.8203125
3540.6640625
3604.671875
3651.375
3688.3828125
3724.3984375
3766.6796875
3820.90625
3891.7265625
3982.203125
4091.515625
4213.0078125
4334.765625
4442.6953125
4523.8984375
4567.59375
4564.0078125
4504.1796875
4382.7578125
4202.7578125
3978.0546875
3730.671875
3483.7421875
3254.4140625
3051.296875
2877.59375
2737.578125
2640.8828125
2600.4375
2624.7734375
2710.25
2839.421875
2986.71875
3126.8828125
3240.1875
3312.7734375
3335.2265625
3303.359375
3220.90625
3101.15625
2964.640625
2834.25
2730.8359375
2670.625
2663.5703125
2711.9375
2810.1640625
2947.6640625
3113.703125
3300.9921875
3505.78125
3724.7890625
3951.6640625
4175.8828125
4384.4609375
4565.765625
4713.125
4826.4453125
4910.8359375
4972.8671875
5017.3671875
5047.171875
5065.859375
5079.4453125
5093.8828125
5109.421875
5117.078125
5101.15625
5046.4921875
4945.21875
4798.984375
4616.3515625
4408.21875
4184.5
3953.921875
3726.40625
3515.1875
3336.25
3204.4140625
3128.15625
3105.9140625
3126.28125
3171.859375
3225.375
3274.84375
3315.234375
3345.8203125
3365.3125
3367.9921875
3343.9765625
3283.4296875
3182.2265625
3045.390625
2887.015625
2727.5
2588.6640625
2486.9765625
2427.03125
2399.578125
2387.0703125
2373.375
2351.140625
2322.953125
2297.53125
2284.703125
2291.59375
2321.0859375
2372.53125
2442.9296875
2527.0
2616.8671875
2704.359375
2786.171875
2867.0546875
2956.5078125
3061.4296875
3181.2421875
3309.4375
3438.8671875
3565.796875
3690.7265625
3817.0390625
3948.609375
4086.625
4226.59375
4358.0
4467.8515625
4546.390625
4590.484375
4601.8046875
4582.046875
4529.7578125
4441.9453125
4318.1328125
4163.875
3992.015625
3822.203125
3678.140625
3582.1796875
3548.4296875
3578.0859375
3658.375
3765.25
3868.5234375
3939.421875
3958.3515625
3919.203125
3827.9140625
3697.53125
3543.5546875
3381.3046875
3224.3515625
3083.0859375
2963.625
2866.953125
2788.59375
2720.3125
2654.671875
2589.90625
2530.203125
2480.28125
2439.3359375
2400.1015625
2353.5546875
2294.4765625
2223.921875
2148.53125
2078.2421875
2023.546875
1993.078125
1992.84375
2027.21875
2100.015625
2213.9921875
2369.140625
2561.265625
2781.578125
3017.15625
3252.859375
3475.1796875
3677.0703125
3861.1015625
4038.6953125
4224.734375
4429.359375
4650.421875
4871.546875
5068.203125
5218.515625
5311.3125
5346.625
5330.75
5271.5
5176.4453125
5052.765625
4906.7578125
4743.484375
4567.6328125
4385.3359375
4205.0625
4036.4296875
3887.3359375
3761.5390625
3658.5859375
3576.015625
3512.171875
3467.640625
3444.7265625
3445.2734375
3467.2265625
3501.8046875
3533.9765625
3547.6015625
3532.8984375
3491.5390625
3436.09375
3384.3984375
3351.6171875
3343.2890625
3352.609375
3363.421875
3357.3125
3320.6484375
3248.9609375
3148.203125
3032.9921875
2921.140625
2826.453125
2754.7265625
2706.2265625
2682.1171875
2688.3515625
2733.453125
2822.125
2949.4921875
3099.8359375
3251.3359375
3385.421875
3495.1796875
3587.5
3676.734375
3774.1953125
3880.609375
3985.6875
4074.6015625
4136.1875
4167.8046875
4174.6171875
4165.828125
4151.4609375
4141.3984375
4145.6796875
4174.5703125
4237.7265625
4342.125
4489.234375
4672.96875
4880.28125
5094.2734375
5297.96875
5478.0546875
5628.75
5754.78125
5869.734375
5989.15625
6121.953125
6266.0
6410.0859375
6539.4453125
6640.8828125
6705.234375
6727.1796875
6704.0625
6635.515625
6524.296875
6377.2890625
6204.9921875
6019.75
5833.515625
5655.296875
5488.8046875
5331.984375
5179.734375
5027.75
4873.640625
4714.1875
4542.9609375
4352.2421875
4138.1484375
3904.0390625
3659.4296875
3415.8359375
3183.34375
2969.53125
2779.984375
2618.7578125
2488.1796875
2388.2734375
2316.3203125
2266.515625
2229.734375
2194.421875
2149.421875
2088.1328125
2011.296875
1926.2265625
1843.09375
1771.4921875
1719.3359375
1693.828125
1702.671875
1753.9921875
1854.6953125
2007.15625
2205.703125
2434.84375
2671.234375
2889.109375
3066.8203125
3191.9609375
3263.3046875
3289.2890625
3283.625
3259.71875
3226.6796875
3188.390625
3144.9453125
3094.8515625
3036.671875
2970.3125
2898.15625
2825.625
2760.75
2712.15625
2685.578125
2680.8671875
2692.171875
2713.109375
2743.59375
2792.0390625
2869.25
2978.328125
3108.28125
3236.34375
3336.6953125
3389.40625
3385.03125
3324.4140625
3216.0703125
3073.625
2913.7734375
2754.6015625
2614.0078125
2508.875
2454.328125
2461.578125
2534.0
2664.421875
2836.84375
3031.84375
3231.7890625
3423.3046875
3597.8984375
3752.7265625
3890.359375
4015.75
4131.15625
4232.234375
4308.0546875
4345.1484375
4333.5390625
4271.890625
4168.921875
4039.9296875
3900.546875
3761.921875
3629.4921875
3504.7890625
3388.046875
3279.8828125
3181.5546875
3094.1328125
3018.0546875
2953.7265625
2902.1796875
2863.9296875
2836.796875
2815.1640625
2792.3671875
2763.9140625
2728.171875
2684.6328125
2632.9609375
2575.0390625
2518.1953125
2476.0
2464.609375
2496.4375
2574.8984375
2692.6484375
2833.703125
2978.28125
3108.5234375
3213.8046875
3293.1796875
3352.796875
3399.296875
3433.453125
3448.984375
3436.203125
3386.3671875
3293.671875
3155.7421875
2976.1640625
2768.890625
2560.4765625
2385.703125
2277.03125
2253.5859375
2316.3515625
2450.796875
2633.796875
2839.859375
3046.1640625
3237.28125
3408.90625
3567.1171875
3721.9453125
3878.9453125
4033.84375
4172.734375
4276.7421875
4328.9921875
4322.1328125
4263.21875
4173.3671875
4081.359375
4014.8203125
3992.6953125
4021.6015625
4096.9453125
4207.109375
4337.6796875
4472.609375
4593.3125
4679.9921875
4717.75
4703.53125
4647.4375
4566.7578125
4477.1953125
4387.078125
4296.2734375
4198.3984375
4085.078125
3951.1328125
3798.578125
3636.5234375
3477.3046875
3331.8515625
3207.3671875
3107.6015625
3034.0859375
2986.984375
2965.3046875
2966.234375
2983.734375
3007.3984375
3023.328125
3017.28125
2978.8671875
2904.40625
2797.859375
2670.2109375
2538.0546875
2421.2734375
2339.6640625
2308.5390625
2334.8046875
2415.21875
2538.1328125
2687.5703125
2847.0234375
3001.609375
3139.25
3252.03125
3337.21875
3396.4453125
3433.3203125
3451.3203125
3452.921875
3439.328125
3410.09375
3363.453125
3298.765625
3219.6328125
3134.8046875
3055.0390625
2987.2265625
2930.1171875
2874.9375
2810.5625
2728.9765625
2626.578125
2501.8828125
2353.9609375
2184.8671875
2003.375
1825.7265625
1672.3203125
1562.6875
1510.25
1517.34375
1572.3515625
1652.078125
1729.71875
1783.7578125
1802.828125
1785.28125
1736.0390625
1662.9296875
1573.890625
1476.9375
1382.40625
1304.609375
1258.8828125
1254.4765625
1288.7265625
1347.5078125
1411.7890625
1465.828125
1502.6484375
1524.75
1541.421875
1564.5546875
1605.0234375
1669.28125
1756.21875
1855.6796875
1950.7890625
2024.453125
2066.7265625
2078.8359375
2071.34375
2057.875
2048.125
2044.171875
2042.40625
2039.2265625
2036.2578125
2041.4609375
2066.046875
2120.078125
2209.3046875
2333.828125
2488.21875
2662.5859375
2845.125
3024.7578125
3192.3359375
3339.015625
3453.8671875
3524.5859375
3542.6484375
3509.34375
3438.421875
3353.78125
3284.3828125
3258.0
3293.609375
3394.4609375
3546.65625
3725.7265625
3906.78125
4071.53125
4209.1796875
4314.4921875
4385.890625
4423.8515625
4428.71875
4399.5703125
4335.7578125
4239.7890625
4118.4765625
3981.6328125
3840.1953125
3705.234375
3586.9765625
3492.84375
3425.359375
3382.7265625
3362.375
3364.1875
3389.90625
3438.4609375
3501.2421875
3561.6484375
3599.2890625
3596.078125
3541.4296875
3435.4921875
3290.5
3129.3046875
2980.1484375
2868.4375
2808.8984375
2801.7734375
2834.8984375
2890.828125
2955.25
3022.078125
3092.5
3169.25
3250.6875
3328.78125
3391.515625
3426.8203125
3425.5390625
3383.0703125
3300.4140625
3183.8359375
3042.328125
2884.3125
2716.8203125
2548.015625
2390.21875
2259.6328125
2172.03125
2137.0703125
2154.109375
2211.7421875
2292.1640625
2379.140625
2465.2578125
2553.140625
2649.6640625
2758.03125
2873.484375
2984.7265625
3079.3359375
3150.3359375
3200.8671875
3244.2578125
3298.25
3377.1796875
3487.1171875
3626.1015625
3786.9609375
3959.8125
4134.3359375
4302.640625
4461.2265625
4609.546875
4746.1328125
4866.4921875
4965.390625
5041.40625
5098.6796875
5143.6875
5179.5546875
5202.4609375
5203.1640625
5172.40625
5106.546875
5009.265625
4888.203125
4749.375
4593.7578125
4418.53125
4222.0859375
4009.7734375
3797.2578125
3609.5546875
3475.1796875
3417.140625
3445.0390625
3553.2421875
3726.125
3946.8046875
4203.2265625
4487.7109375
4791.2890625
5098.25
5385.8671875
5630.8984375
5817.9296875
5943.1640625
6011.265625
6029.3828125
6004.0234375
5941.6171875
5849.3203125
5734.0625
5601.484375
5456.7578125
5305.7265625
5154.125
5005.7265625
4862.359375
4726.3828125
4602.40625
4496.2734375
4412.515625
4352.625
4314.3046875
4290.515625
4269.9140625
4240.3046875
4194.2890625
4132.9375
4065.078125
4003.6328125
3961.921875
3950.6875
3975.1796875
4032.9765625
4114.78125
4208.9609375
4307.34375
4408.703125
4517.4453125
4638.3828125
4771.171875
4908.125
5036.8671875
5145.2890625
5225.1640625
5272.53125
5287.0546875
5272.6171875
5239.328125
5204.71875
5191.203125
5219.0546875
5297.0625
5415.859375
5548.703125
5660.140625
5718.4453125
5705.546875
5621.0234375
5480.28125
5308.734375
5134.0546875
4978.9765625
4857.4765625
4774.84375
4729.9765625
4716.7265625
4723.640625
4734.0546875
4729.15625
4693.8203125
4621.7578125
4515.7890625
4383.359375
4231.265625
4064.4140625
3888.8203125
3715.4921875
3560.703125
3441.8828125
3371.546875
3353.046875
3380.2421875
3440.09375
3515.8046875
3589.1328125
3643.125
3666.484375
3657.5546875
3624.828125
3582.546875
3544.5390625
3519.734375
3510.8125
3515.2734375
3528.3828125
3546.6171875
3569.671875
3599.7109375
3639.640625
3692.8359375
3764.578125
3862.2421875
3991.953125
4153.2734375
4335.8671875
4521.3515625
4689.75
4826.515625
4926.0703125
4990.65625
5026.6171875
5040.6796875
5037.4296875
5018.53125
4984.65625
4938.9453125
4888.828125
4842.5078125
4802.25
4760.25
4700.8828125
4607.21875
4467.5
4279.5
4052.6171875
3807.234375
3570.1640625
3366.890625
3214.1640625
3117.125
3072.28125
3074.0703125
3119.7890625
3209.1484375
3339.5078125
3502.546875
3686.046875
3878.71875
4072.8046875
4263.1875
4445.6796875
4616.890625
4775.15625
4921.0859375
5057.6796875
5190.1953125
5324.84375
5465.8203125
5612.7734375
5760.625
5901.390625
6026.015625
6125.5
6192.5234375
6224.140625
6224.390625
6205.015625
6183.1171875
6175.90625
6194.578125
6240.546875
6306.0390625
6377.7421875
6440.0
6476.9140625
6474.921875
6427.53125
6339.3671875
6225.3828125
6104.0703125
5988.953125
5884.0234375
5785.875
5689.7265625
5594.296875
5502.2265625
5417.0859375
5340.8828125
5274.8203125
5222.40625
5191.5625
5193.0546875
5235.9765625
5322.8203125
5447.25
5594.8125
5746.859375
5886.515625
6005.25
6106.2890625
6201.6875
6303.8125
6416.796875
6533.34375
6637.2421875
6707.6328125
6722.390625
6662.375
6518.84375
6301.484375
6040.53125
5779.2109375
5559.2578125
5406.9765625
5326.3828125
5301.2109375
5303.1484375
5302.453125
5276.703125
5215.609375
5120.953125
5002.9609375
4875.5390625
4752.359375
4644.3828125
4558.2578125
4495.390625
4451.9921875
4420.15625
4389.3046875
4348.2890625
4289.25
4213.2421875
4134.2890625
4076.7265625
4064.96875
4111.2421875
4209.65625
4339.8984375
4477.140625
4601.171875
4701.078125
4775.578125
4830.6953125
4875.4609375
4916.7734375
4955.828125
4988.6171875
5010.109375
5018.8046875
5018.6328125
5017.8359375
5026.3046875
5052.0234375
5097.2890625
5155.8984375
5213.5625
5253.1484375
5262.2421875
5239.0078125
5192.0
5134.3359375
5076.34375
5021.8984375
4970.359375
4921.0234375
4876.1015625
4840.59375
4820.5234375
4821.8515625
4849.359375
4904.0625
4978.671875
5054.375
5103.9609375
5102.984375
5043.3984375
4939.96875
4823.765625
4726.84375
4668.3203125
4649.5
4658.2265625
4677.9375
4696.359375
4711.1015625
4730.671875
4770.828125
4847.6171875
4970.09375
5135.4609375
5328.734375
5526.8671875
5704.2890625
5837.0078125
5904.96875
5895.1953125
5806.296875
5651.203125
5454.4296875
5244.453125
5045.8125
4874.4296875
4736.6015625
4630.171875
4547.1328125
4476.84375
4409.125
4336.515625
4256.3828125
4172.0234375
4091.4375
4023.8359375
3976.03125
3951.375
3951.1484375
3976.0
4026.1328125
4100.5859375
4196.9609375
4312.046875
4442.8359375
4587.2890625
4744.4296875
4913.71875
5094.40625
5284.8515625
5481.359375
5676.0
5854.828125
5999.3515625
6091.8359375
6121.5078125
6087.53125
5997.03125
5861.15625
5692.296875
5503.4375
5307.8984375
5118.0625
4943.2421875
4787.9609375
4651.734375
4530.859375
4421.8515625
4324.8046875
4244.203125
4186.6171875
4158.2421875
4165.0859375
4214.7890625
4315.8203125
4472.9296875
4683.078125
4937.0859375
5225.9609375
5545.109375
5891.5546875
6255.953125
6616.6484375
6941.140625
7194.5703125
7350.171875
7395.859375
7334.828125
7181.890625
6959.203125
6692.7578125
6409.1484375
6131.8984375
5878.7109375
5660.671875
5483.6875
5350.015625
5258.9609375
5206.125
5182.6953125
5175.9140625
5171.75
5158.859375
5131.8046875
5090.96875
5039.2421875
4977.734375
4903.75
4812.7109375
4702.2265625
4575.5859375
4441.75
4312.3125
4197.6875
4105.3046875
4039.75
4002.890625
3992.328125
3999.71875
4011.359375
4012.625
3993.8515625
3954.25
3901.3671875
3846.4921875
3798.390625
3759.1875
3724.3046875
3686.15625
3638.890625
3581.4140625
3518.0703125
3458.046875
3413.5625
3395.9921875
3410.4921875
3451.9921875
3505.8984375
3553.296875
3577.2578125
3567.4453125
3522.71875
3452.140625
3373.2109375
3306.4921875
3268.4609375
3266.6953125
3299.375
3358.1875
3432.3125
3512.328125
3593.0546875
3673.8359375
3756.0625
3840.234375
3924.96875
4007.96875
4086.7578125
4159.1484375
4224.6328125
4286.3359375
4350.65625
4423.09375
4503.90625
4588.5546875
4672.7421875
4756.890625
4845.34375
4941.6015625
5044.890625
5151.3671875
5258.46875
5367.8203125
5483.765625
5608.6484375
5739.015625
5865.234375
5974.3515625
6053.8515625
6096.015625
6102.0625
6084.0
6061.140625
6052.0546875
6067.109375
6105.7578125
6158.2265625
6208.4375
6237.3828125
6227.171875
6164.9921875
6044.734375
5866.28125
5635.734375
5367.8359375
5088.109375
4830.5859375
4630.4296875
4514.5
4494.453125
4565.046875
4708.046875
4899.7265625
5117.9921875
5346.0625
5571.796875
5785.1328125
5976.4609375
6137.328125
6262.1953125
6349.46875
6401.46875
6424.8125
6431.90625
6441.453125
6475.1484375
6550.9296875
6676.6015625
6847.1875
7045.9609375
7247.59375
7422.9609375
7545.859375
7599.765625
7581.609375
7500.671875
7373.859375
7220.40625
7058.1484375
6902.3359375
6765.7109375
6657.4921875
6580.2421875
6526.8203125
6481.453125
6426.515625
6351.1484375
6256.1171875
6151.46875
6049.2734375
5956.7578125
5873.828125
5795.0
5712.6640625
5619.5703125
5510.5234375
5384.2578125
5244.6796875
5099.8828125
4959.1953125
4831.1328125
4724.4609375
4650.203125
4620.6171875
4644.1796875
4720.09375
4837.5234375
4980.703125
5135.953125
5295.6328125
5456.671875
5615.890625
5766.6640625
5899.46875
6005.453125
6080.421875
6126.546875
6150.890625
6161.9296875
6165.515625
6162.9375
6152.15625
6131.015625
6100.0
6062.09375
6020.96875
5979.984375
5943.2578125
5917.1015625
5909.78125
5929.5703125
5983.359375
6076.4375
6212.1171875
6390.1328125
6605.0703125
6846.0390625
7097.0546875
7337.140625
7541.40625
7685.6640625
7754.1015625
7745.4296875
7672.9296875
7558.2109375
7422.3828125
7279.9375
7137.59375
6998.0
6864.53125
6743.28125
6640.9609375
6561.15625
6502.6171875
6461.1171875
6433.546875
6421.15625
6429.2265625
6462.2578125
6516.8828125
6577.5859375
6619.9765625
6620.7578125
6568.5234375
6468.6953125
6340.5078125
6209.5390625
6100.109375
6029.90625
6007.15625
6030.28125
6090.1640625
6174.2578125
6270.2890625
6368.015625
6459.0390625
6535.5859375
6589.0703125
6608.8984375
6583.2890625
6502.5078125
6363.0078125
6169.3515625
5933.8046875
5674.9375
5415.703125
5179.0390625
4981.3515625
4828.265625
4716.46875
4639.1015625
4589.015625
4557.6953125
4533.78125
4504.96875
4462.7734375
4406.1875
4341.546875
4278.75
4225.7109375
4184.1015625
4148.65625
4110.234375
4060.8828125
3998.34375
3928.296875
3863.640625
3820.828125
3814.4921875
3852.921875
3935.4609375
4052.28125
4186.625
4319.859375
4437.578125
4533.375
4608.6953125
4669.9609375
4725.328125
4781.71875
4842.015625
4904.7421875
4967.4140625
5032.078125
5107.9609375
5208.6015625
5344.8671875
5518.046875
5716.6484375
5918.6171875
6098.0703125
6233.421875
6313.21875
6337.46875
6314.84375
6258.5390625
6183.6953125
6107.5703125
6050.203125
6031.890625
6066.7265625
6156.7265625
6291.21875
6450.7109375
6611.25
6747.78125
6838.578125
6871.4453125
6847.5546875
6779.4140625
6684.3671875
6578.1015625
6470.890625
6366.40625
6262.515625
6153.3671875
6031.2734375
5887.671875
5715.0234375
5511.03125
5282.984375
5047.0
4821.484375
4619.765625
4447.5078125
4305.703125
4194.6640625
4115.59375
4069.3046875
4053.9453125
4063.5546875
4088.8515625
4120.65625
4155.03125
4197.28125
4261.3671875
4363.9765625
4515.984375
4716.609375
4953.2421875
5205.8125
5452.5078125
5674.4609375
5858.9453125
6000.484375
6099.625
6160.03125
6186.203125
6182.3984375
6151.9140625
6095.828125
6012.5859375
5900.25
5760.5703125
5601.2578125
5433.8828125
5268.453125
5109.671875
4958.5
4817.5078125
4693.859375
4596.0390625
4527.671875
4485.6328125
4464.96875
4465.4296875
4492.7734375
4554.71875
4656.125
4797.375
4974.8828125
5181.421875
5406.109375
5635.5234375
5856.8046875
6061.5
6247.21875
6415.1484375
6565.5
6695.21875
6800.3046875
6879.1953125
6933.21875
6964.625
6976.6015625
6975.9609375
6973.875
6981.3359375
7002.84375
7034.3125
7066.703125
7091.6875
7105.0078125
7106.140625
7094.7421875
7066.53125
7012.546875
6923.96875
6799.3828125
6648.1796875
6487.2734375
6334.3515625
6203.140625
6102.1484375
6035.296875
6002.359375
5999.5625
6021.390625
6063.96875
6128.1484375
6218.921875
6340.2265625
6488.15625
6648.6484375
6801.6015625
6928.0859375
7015.2734375
7057.546875
7055.640625
7014.8671875
6942.1953125
6842.6484375
6717.5703125
6565.9453125
6387.4609375
6184.4140625
5962.78125
5733.609375
5514.578125
5328.578125
5197.8515625
5136.65625
5147.5390625
5223.1328125
5350.3203125
5512.9296875
5693.203125
5874.390625
6044.765625
6199.7578125
6339.8984375
6466.2578125
6577.4375
6670.34375
6743.3203125
6798.7890625
6843.03125
6882.890625
6921.4375
6955.7890625
6978.6796875
6982.640625
6963.875
6924.421875
6872.2578125
6819.0546875
6775.5
6745.8671875
6725.4609375
6702.453125
6663.0625
6596.59375
6498.671875
6372.296875
6227.1015625
6077.265625
5937.890625
5820.5625
5730.0078125
5664.1796875
5618.03125
5588.15625
5574.5546875
5578.8515625
5602.2109375
5645.0234375
5707.3671875
5788.2578125
5884.3359375
5990.2734375
6101.0625
6213.9453125
6328.7734375
6447.5
6573.75
6711.6953125
6863.140625
7024.453125
7185.90625
7334.75
7460.0390625
7556.53125
7625.140625
7670.484375
7697.9296875
7712.9296875
7722.8125
7738.09375
7770.359375
7827.046875
7906.8828125
7998.6484375
8083.265625
8137.796875
8140.734375
8077.890625
7947.2578125
7760.703125
7541.65625
7319.5859375
7122.3046875
6967.8125
6859.609375
6788.6875
6741.3515625
6707.1640625
6681.4921875
6662.78125
6649.3515625
6639.078125
6631.53125
6629.6015625
6638.578125
6663.15625
6704.765625
6762.265625
6836.265625
6933.3046875
7064.5390625
7238.296875
7451.875
7688.5546875
7921.4375
8120.8359375
8261.6875
8328.734375
8318.40625
8236.40625
8092.2421875
7894.015625
7647.171875
7357.5859375
7036.21875
6701.2578125
6376.2734375
6085.1015625
5846.1015625
5667.953125
5548.0234375
5474.328125
5430.921875
5404.484375
5388.0859375
5380.4375
5383.0859375
5399.5
5436.3828125
5504.125
5613.546875
5770.4453125
5972.234375
6208.421875
6463.4921875
6719.390625
6957.4140625
7160.609375
7317.1953125
7422.8515625
7480.4375
7497.5703125
7484.8828125
7455.5234375
7423.78125
7401.0625
7391.21875
7389.3671875
7385.5546875
7370.75
7341.3515625
7300.9453125
7259.109375
7227.6015625
7214.4296875
7218.5390625
7229.1015625
7231.125
7213.5234375
7173.9296875
7116.6171875
7047.0
6968.421875
6883.765625
6798.203125
6718.5078125
6649.203125
6590.2890625
6539.09375
6494.0625
6456.6328125
6430.2421875
6418.53125
6423.9453125
6446.265625
6480.6640625
6516.4140625
6538.546875
6532.3671875
6489.1015625
6409.5703125
6303.7734375
6186.7265625
6072.71875
5971.1171875
5885.6875
5817.0078125
5765.453125
5732.2109375
5717.7734375
5720.359375
5736.390625
5762.59375
5797.7265625
5842.84375
5901.2265625
5977.9140625
6078.1875
6204.6640625
6355.359375
6524.5078125
6705.0625
6890.5390625
7075.078125
7253.265625
7420.53125
7574.0234375
7713.4375
7841.25
7962.3125
8082.71875
8207.9765625
8341.1171875
8480.5
8618.4609375
8742.9296875
8842.890625
8915.0703125
8966.453125
9010.7578125
9061.1796875
9124.609375
9199.5234375
9278.09375
9350.3203125
9407.875
9445.0
9456.2109375
9434.0703125
9370.4921875
9261.421875
9110.6171875
8928.6953125
8727.6015625
8514.9296875
8292.7109375
8061.4921875
7826.296875
7599.265625
7396.4453125
7230.8125
7106.3359375
7016.703125
6949.015625
6889.6484375
6829.140625
6764.6875
6700.5390625
6647.0
6617.3828125
6622.3203125
6663.421875
6730.5390625
6805.40625
6870.28125
6915.6171875
6942.4765625
6959.5
6977.734375
7006.8359375
7053.2109375
7119.203125
7202.890625
7299.2734375
7403.1328125
7511.8984375
7625.71875
7744.1328125
7861.90625
7967.7265625
8046.4453125
8082.984375
8065.7109375
7988.7265625
7853.34375
7668.1171875
7446.3515625
7202.1640625
6947.90625
6695.171875
6458.0
6254.2265625
6102.46875
6015.828125
5996.3828125
6033.3515625
6106.2265625
6191.9375
6273.15625
6343.5703125
6407.4140625
6474.8359375
6557.5078125
6667.1953125
6815.6328125
7012.5703125
7261.265625
7554.515625
7874.8671875
8199.5546875
8507.078125
8780.625
9006.1328125
9168.7109375
9253.6015625
9253.75
9177.703125
9049.3828125
8898.1484375
8746.53125
8604.53125
8471.9296875
8343.390625
8211.875
8071.0
7918.7890625
7761.703125
7614.3984375
7493.46875
7408.8046875
7359.0234375
7333.234375
7316.0078125
7291.421875
7244.8515625
7164.2109375
7042.1484375
6878.4140625
6680.3984375
6460.9375
6234.5703125
6015.234375
5817.2109375
5657.4140625
5555.234375
5527.140625
5579.1953125
5702.578125
5875.90625
6073.0234375
6271.6875
6459.171875
6632.890625
6796.71875
6955.7109375
7111.8046875
7262.5625
7402.6484375
7526.625
7630.6640625
7711.8046875
7766.15625
7788.5625
7774.65625
7723.5859375
7638.6328125
7525.203125
7387.4609375
7225.625
7035.3203125
6810.4609375
6549.6328125
6262.6484375
5972.1875
5708.1875
5497.2734375
5352.9140625
5271.0546875
5233.609375
5218.234375
5210.015625
5208.9453125
5229.234375
5291.28125
5410.9296875
5591.8671875
5824.2734375
6089.578125
6367.65625
6642.3046875
6903.3515625
7145.84375
7368.265625
7570.5234375
7752.2890625
7911.671875
8044.75
8146.109375
8210.96875
8238.6328125
8235.625
8216.328125
8199.859375
8203.9921875
8238.203125
8299.203125
8372.359375
8439.0859375
8485.5234375
8506.2578125
8502.2109375
8477.3125
8437.859375
8392.8046875
8351.9296875
8322.6171875
8308.796875
8311.9296875
8330.0703125
8354.3515625
8367.546875
8349.484375
8286.8046875
8179.8828125
8041.6328125
7889.5234375
7736.34375
7585.34375
7431.7734375
7268.9375
7093.7421875
6908.421875
6719.0
6533.84375
6363.453125
6220.40625
6117.390625
6064.6484375
6068.3046875
6129.3828125
6241.9765625
6391.2265625
6554.90625
6710.1953125
6842.1171875
6947.421875
7031.203125
7099.2578125
7151.75
7182.203125
7182.3359375
7150.078125
7095.59375
7040.859375
7012.5625
7033.046875
7113.78125
7252.875
7435.6171875
7637.8359375
7832.109375
7994.65625
8109.625
8170.0
8176.6171875
8136.546875
8060.7421875
7961.0546875
7848.25
7731.6484375
7619.078125
7515.5390625
7421.5390625
7333.546875
7247.265625
7162.0
7083.28125
7022.171875
6991.1875
6998.6328125
7044.0703125
7117.140625
7200.3828125
7274.84375
7325.7890625
7345.8125
7334.5703125
7296.609375
7239.171875
7170.609375
7098.875
7030.28125
6968.796875
6915.0625
6864.375
6805.6171875
6724.4921875
6611.2890625
6468.296875
6311.4140625
6165.4609375
6056.578125
6005.0546875
6020.0859375
6097.6171875
6222.203125
6372.484375
6527.4296875
6670.0546875
6787.5703125
6868.9453125
6902.953125
6879.40625
6793.671875
6651.609375
6471.0234375
6278.046875
6100.0390625
5958.2109375
5863.1640625
5815.59375
5810.4921875
5840.8515625
5897.296875
5965.5703125
6026.921875
6063.859375
6067.2578125
6039.109375
5989.2890625
5929.3515625
5867.8984375
5809.7265625
5757.6171875
5714.6484375
5685.015625
5673.109375
5682.296875
5714.7109375
5771.5
5852.3359375
5953.8984375
6068.84375
6186.8125
6296.90625
6390.0546875
6460.171875
6504.6328125
6524.8984375
6526.390625
6516.3828125
6500.9921875
6484.25
6470.6796875
6468.3515625
6487.9296875
6537.140625
6615.53125
6714.8671875
6825.265625
6941.9140625
7067.0234375
7206.546875
7365.109375
7542.9453125
7735.7265625
7935.8203125
8133.6484375
8318.9140625
8481.3828125
8610.9375
8697.859375
8735.2109375
8723.2421875
8672.1328125
8599.0859375
8520.859375
8447.28125
8380.125
8316.328125
8251.734375
8182.53125
8104.6171875
8012.34375
7898.4296875
7756.15625
7583.40625
7386.140625
7178.6015625
6980.1875
6810.0390625
6681.8203125
6600.234375
6560.7109375
6552.34375
6562.1953125
6578.3671875
6590.96875
6592.6953125
6580.3671875
6556.375
6527.6953125
6502.203125
6485.3515625
6480.0546875
6488.5390625
6511.625
6544.390625
6572.3671875
6573.8671875
6528.140625
6423.5390625
6260.625
6050.6953125
5812.171875
5565.9453125
5329.9609375
5115.1875
4925.953125
4763.96875
4632.1875
4535.1328125
4476.4453125
4456.28125
4470.578125
4512.2578125
4573.296875
4646.25
4724.78125
4803.484375
4878.328125
4947.8671875
5014.2421875
5082.9765625
5161.5859375
5257.5625
5375.921875
5517.046875
5676.0
5843.7421875
6009.6015625
6163.5234375
6297.46875
6406.28125
6487.8125
6542.328125
6571.484375
6578.1953125
6567.9765625
6550.8125
6541.171875
6555.0859375
6604.8984375
6694.40625
6816.9921875
6957.578125
7097.8046875
7221.953125
7320.3828125
7388.84375
7425.6484375
7430.21875
7404.7734375
7356.421875
7296.265625
7235.484375
7182.1015625
7140.765625
7114.1015625
7103.6015625
7109.28125
7129.421875
7160.53125
7196.8984375
7230.1171875
7249.8046875
7246.1953125
7213.6796875
7153.3203125
7073.515625
6987.9140625
6911.0
6853.1875
6817.953125
6803.0625
6804.3515625
6818.4296875
6842.4921875
6872.9375
6905.6015625
6937.828125
6969.859375
7003.703125
7040.8828125
7081.765625
7126.6875
7177.0859375
7235.0546875
7302.25
7379.2109375
7465.4453125
7558.890625
7654.6015625
7743.5859375
7813.0625
7849.203125
7841.6640625
7787.640625
7692.921875
7569.0
7428.5546875
7282.734375
7141.0234375
7012.109375
6902.734375
6815.203125
6745.75
6685.9140625
6625.640625
6556.3515625
6473.3515625
6377.40625
6274.8515625
6175.28125
6087.953125
6019.78125
5975.546875
5958.0625
5966.8203125
5996.203125
6035.90625
6073.671875
6098.3671875
6102.328125
6082.90625
6043.0546875
5991.1171875
5940.1015625
5907.28125
5912.109375
5970.5078125
6087.546875
6253.609375
6447.609375
6644.78125
6824.3984375
6974.7109375
7094.84375
7193.7890625
7286.5703125
7388.8828125
7511.2265625
7653.90625
7804.3828125
7940.265625
8038.5859375
8086.6796875
8087.578125
8057.09375
8016.3984375
7986.109375
7983.9375
8023.5
8112.140625
8247.328125
8414.359375
8588.171875
8739.6640625
8844.140625
8887.703125
8868.9140625
8796.015625
8682.40625
8543.40625
8395.328125
8254.78125
8135.890625
8046.2109375
7984.8671875
7945.390625
7921.296875
7909.6640625
7910.0546875
7920.25
7932.4609375
7933.078125
7906.9140625
7843.4296875
7740.8359375
7605.6875
7449.6875
7287.1796875
7133.9765625
7005.4296875
6912.7734375
6859.5078125
6840.15625
6841.9140625
6848.3515625
6844.3359375
6820.65625
6776.3125
6718.21875
6658.640625
6611.25
6585.84375
6583.4140625
6595.3828125
6608.53125
6612.7109375
6605.578125
6592.1796875
6581.2578125
6581.53125
6599.859375
6640.734375
6705.9609375
6793.4375
6895.90625
7001.71875
7098.4375
7177.0546875
7233.6875
7268.2109375
7282.359375
7279.1796875
7263.2734375
7239.7421875
7212.640625
7184.875
7160.28125
7145.7578125
7150.4375
7181.6796875
7241.2109375
7324.1015625
7420.578125
7518.2421875
7603.484375
7663.0703125
7687.0703125
7671.7734375
7620.2578125
7539.9296875
7438.8671875
7323.6015625
7200.046875
7076.671875
6967.3359375
6890.8671875
6867.3125
6912.28125
7032.171875
7221.515625
7463.8359375
7736.1328125
8014.4609375
8277.1015625
8504.8828125
8681.7578125
8798.4453125
8855.796875
8863.375
8833.625
8776.734375
8699.9609375
8609.5859375
8512.140625
8414.1015625
8321.6640625
8241.3828125
8181.421875
8152.0078125
8163.5
8221.46875
8321.984375
8451.1640625
8590.2421875
8721.5703125
8831.140625
8907.9375
8943.1484375
8931.15625
8870.7421875
8765.546875
8623.9609375
8458.21875
8281.5546875
8103.9921875
7929.734375
7758.5078125
7589.65625
7425.6875
7273.3828125
7142.390625
7042.65625
6981.4453125
6960.8125
6976.3359375
7017.7734375
7071.8515625
7126.3515625
7173.53125
7211.09375
7240.9921875
7267.6484375
7296.7265625
7334.0
7382.9609375
7442.21875
7504.5703125
7559.4609375
7597.09375
7611.3828125
7600.21875
7564.703125
7508.921875
7440.0625
7366.984375
7297.0859375
7234.5
7181.8203125
7144.4765625
7133.4453125
7163.0234375
7244.5625
7379.4921875
7556.0546875
7752.0859375
7943.7734375
8115.7265625
8266.4609375
8405.5234375
8544.96875
8691.4765625
8843.5546875
8993.9375
9133.7578125
9256.3046875
9358.6328125
9441.328125
9506.90625
9558.4296875
9598.921875
9630.859375
9654.78125
9667.8203125
9664.6953125
9641.7890625
9601.4765625
9552.859375
9508.046875
9476.5625
9461.0
9455.875
9449.75
9430.0390625
9388.9453125
9327.5546875
9255.484375
9185.6328125
9127.3203125
9082.28125
9045.7890625
9010.9453125
8972.21875
8926.359375
8872.078125
8810.15625
8743.65625
8676.6796875
8612.4375
8553.234375
8502.84375
8468.34375
8458.6953125
8480.703125
8535.640625
8618.3203125
8717.859375
8818.53125
8900.6953125
8943.5546875
8930.3984375
8855.4375
8728.5703125
8574.21875
8423.359375
8302.3671875
8224.625
8188.2421875
8179.3984375
8178.453125
8166.375
8129.984375
8064.5234375
7972.90625
7862.5703125
7742.1328125
7619.4453125
7501.4296875
7394.546875
7305.1953125
7239.125
7200.3046875
7189.3671875
7202.4375
7231.0859375
7263.5546875
7287.0390625
7290.2421875
7265.734375
7212.25
7136.09375
7050.671875
6973.6796875
6923.140625
6914.4453125
6958.8203125
7062.421875
7224.6796875
7436.828125
7682.3671875
7939.6875
8186.5234375
8405.2578125
8588.3515625
8741.796875
8883.109375
9032.8125
9203.25
9391.78125
9582.3828125
9752.5703125
9880.28125
9947.9765625
9945.296875
9872.21875
9740.59375
9571.796875
9390.6640625
9219.4140625
9074.2890625
8964.9765625
8894.75
8860.1953125
8851.1796875
8852.734375
8849.0859375
8827.8359375
8781.734375
8707.65625
8605.015625
8475.8828125
8326.3359375
8167.109375
8012.0859375
7875.0078125
7765.7734375
7687.8359375
7638.5546875
7611.734375
7600.640625
7599.125
7601.765625
7604.96875
7608.9375
7617.9609375
7637.859375
7672.140625
7720.078125
7777.25
7837.625
7895.828125
7949.0703125
7998.1640625
8046.9765625
8100.4765625
8161.7421875
8229.2890625
8296.6796875
8355.1171875
8397.4609375
8420.3203125
8423.6015625
8409.03125
8379.796875
8340.9609375
8298.90625
8260.2578125
8230.8515625
8215.6328125
8218.859375
8244.4140625
8296.25
8378.015625
8491.1796875
8632.890625
8795.359375
8967.6875
9138.71875
9299.0703125
9441.5
9559.6875
9646.9609375
9696.828125
9705.78125
9675.609375
9611.96875
9519.75
9399.5078125
9248.84375
9068.0703125
8866.09375
8662.7421875
8484.796875
8356.78125
8290.8203125
8281.8046875
8311.015625
8354.484375
8389.40625
8395.859375
8356.9453125
8261.5859375
8110.203125
7919.09375
7718.890625
7546.09375
7430.828125
7386.875
7409.1171875
7478.84375
7572.625
7668.8359375
7749.7578125
7802.390625
7820.7109375
7808.828125
7781.1171875
7757.1640625
7754.21875
7781.0390625
7835.8515625
7907.3984375
7977.8671875
8026.9765625
8037.0
7998.0703125
7911.296875
7787.5859375
7642.40625
7489.6171875
7338.84375
7197.5625
7075.40625
6986.0859375
6945.3046875
6965.6640625
7051.0546875
7193.109375
7372.2890625
7564.7109375
7752.2265625
7929.5
8103.5390625
8286.6171875
8487.75
8707.4609375
8936.4140625
9156.2265625
9341.8515625
9466.8203125
9512.0
9474.1640625
9368.8671875
9224.5703125
9071.515625
8932.6875
8820.8515625
8740.25
8688.765625
8658.8125
8638.125
8611.6953125
8564.8125
8485.9296875
8368.8203125
8213.640625
8027.09375
7821.6640625
7613.4765625
7418.8984375
7249.78125
7109.5703125
6992.4921875
6887.8671875
6787.6953125
6693.078125
6614.9453125
6568.28125
6563.7578125
6602.1484375
6673.8359375
6762.3828125
6849.4921875
6919.7734375
6964.421875
6982.953125
6982.65625
6975.71875
6975.7890625
6995.2109375
7043.28125
7124.9453125
7239.0625
7377.40625
7526.640625
7673.421875
7809.53125
7933.328125
8047.1015625
8152.9921875
8250.6015625
8336.4609375
8404.484375
8447.0546875
8456.2578125
8425.1484375
8349.0234375
8227.4140625
8066.2734375
7878.4453125
7681.4296875
7493.21875
7328.203125
7194.3125
7092.046875
7016.3046875
6959.8203125
6916.0390625
6879.5859375
6845.828125
6811.109375
6773.375
6731.6953125
6685.5703125
6635.7578125
6586.8984375
6549.2578125
6538.078125
6570.7109375
6662.359375
6821.0234375
7043.0
7311.6484375
7599.953125
7876.1171875
8110.3828125
8281.4765625
8380.640625
8411.546875
8386.9765625
8325.09375
8246.28125
8169.359375
8107.421875
8066.5390625
8049.03125
8058.1484375
8099.125
8176.234375
8289.5859375
8434.5546875
8603.15625
8785.375
8970.5703125
9149.4375
9315.984375
9468.1015625
9606.765625
9734.8515625
9856.3125
9975.1484375
10093.8671875
10212.4765625
10329.234375
10442.515625
10550.453125
10647.109375
10718.5078125
10744.375
10706.171875
10595.7421875
10417.796875
10186.640625
9921.7421875
9645.15625
9379.046875
9141.5703125
8942.6484375
8782.8359375
8655.90625
8552.96875
8465.984375
8389.3359375
8319.8984375
8256.3515625
8198.9765625
8149.5703125
8110.59375
8083.0078125
8064.75
8051.7578125
8041.3359375
8034.9765625
8037.53125
8053.2421875
8081.6640625
8117.4375
8154.3359375
8190.4609375
8230.359375
8282.6328125
8355.03125
8450.359375
8564.59375
8687.3203125
8804.453125
8902.7265625
8974.2734375
9018.546875
9041.4140625
9053.59375
9069.671875
9105.59375
9172.03125
9266.03125
9368.078125
9449.3125
9485.2265625
9466.765625
9402.640625
9313.4765625
9222.734375
9149.15625
9103.3046875
9088.71875
9105.796875
9154.7578125
9235.8515625
9347.6953125
9486.90625
9649.5703125
9832.578125
10032.828125
10245.40625
10462.734375
10675.2890625
10872.421875
11042.125
11170.9609375
11246.0625
11258.8984375
11207.6875
11096.90625
10935.25
10734.796875
10511.3046875
10283.203125
10068.1640625
9879.7890625
9726.4921875
9612.3359375
9537.9296875
9501.25
9499.0703125
9528.2734375
9586.125
9669.546875
9774.875
9897.59375
10031.34375
10167.421875
10296.546875
10412.078125
10510.578125
10588.4140625
10637.8515625
10647.34375
10605.6328125
10505.9765625
10348.2578125
10140.4375
9900.265625
9654.5625
9433.3984375
9260.5546875
9146.5078125
9088.21875
9074.421875
9090.71875
9121.296875
9148.6875
9155.40625
9127.6953125
9059.125
8951.578125
8813.546875
8656.2734375
8489.2578125
8317.578125
8143.8671875
7974.265625
7822.7265625
7708.421875
7646.5
7638.4609375
7669.5390625
7715.53125
7754.7734375
7777.59375
7787.0
7792.015625
7799.890625
7813.1171875
7830.796875
7850.7421875
7869.8125
7883.390625
7886.1875
7875.0
7851.859375
7824.6015625
7803.6015625
7796.65625
7805.828125
7828.1875
7858.046875
7888.3828125
7912.0703125
7924.765625
7928.5
7932.515625
7949.7890625
7991.453125
8062.3671875
8159.4765625
8273.4921875
8392.625
8506.171875
8605.484375
8683.25
8733.609375
8754.4609375
8749.8984375
8729.9296875
8706.5859375
8688.265625
8675.28125
8660.015625
8632.4609375
8587.8984375
8531.3046875
8476.25
8440.7578125
8442.7109375
8495.3046875
8601.6953125
8751.6328125
8922.921875
9088.1171875
9223.0703125
9313.7265625
9358.515625
9365.75
9347.6484375
9315.53125
9279.4765625
9250.734375
9242.53125
9266.921875
9330.59375
9432.6171875
9565.34375
9717.109375
9875.7109375
10030.6875
10172.2734375
10287.765625
10359.3671875
10368.015625
10302.4453125
10167.1171875
9982.7578125
9778.8203125
9583.046875
9414.4375
9281.9296875
9186.6640625
9124.453125
9087.03125
9062.828125
9038.1953125
8999.4296875
8935.6015625
8842.3203125
8724.75
8597.1875
8478.4296875
8385.3828125
8328.609375
8311.4609375
8331.5078125
8382.4140625
8455.765625
8542.765625
8636.4296875
8734.0390625
8838.8515625
8959.015625
9103.296875
9276.125
9475.2265625
9692.4921875
9915.515625
10128.34375
10313.3203125
10455.6640625
10549.390625
10599.4921875
10618.3671875
10618.828125
10608.65625
10590.234375
10564.3125
10534.7890625
10510.0
10498.5390625
10502.3515625
10512.765625
10513.921875
10491.9140625
10442.6875
10372.6171875
10291.9296875
10207.1796875
10118.921875
10025.4765625
9928.515625
9835.7109375
9759.1875
9712.2265625
9706.3203125
9749.0234375
9842.453125
9982.8203125
10161.0234375
10363.8359375
10575.546875
10781.046875
10969.8515625
11137.703125
11283.0390625
11400.3828125
11477.2109375
11498.234375
11453.828125
11345.984375
11187.4453125
10995.1953125
10782.4921875
10554.0625
10308.1484375
10044.78125
9774.15625
9517.046875
9295.359375
9119.859375
8985.09375
8874.1796875
8767.9296875
8651.265625
8514.9765625
8355.5625
8175.0859375
7980.6015625
7782.0
7588.9453125
7408.6796875
7245.484375
7101.7890625
6979.90625
6882.9453125
6813.359375
6769.8203125
6745.4453125
6730.109375
6715.59375
6699.5546875
6685.1484375
6677.515625
6680.109375
6693.7421875
6719.0546875
6761.0546875
6832.484375
6952.4921875
7139.546875
7402.0859375
7732.1875
8106.0625
8491.3203125
8858.234375
9189.0078125
9480.125
9736.890625
9964.59375
10162.7421875
10324.4609375
10438.9453125
10494.140625
10479.5625
10389.9140625
10228.0625
10004.921875
9735.5390625
9434.234375
9112.25
8779.453125
8448.2578125
8135.890625
7862.7890625
7647.40625
7500.046875
7419.140625
7392.0234375
7400.6171875
7429.5546875
7471.6328125
7526.9296875
7596.140625
7673.6328125
7746.09375
7798.4140625
7822.1875
7820.203125
7802.96875
7780.484375
7756.046875
7726.71875
7688.546875
7641.359375
7590.1796875
7543.484375
7510.4765625
7498.59375
7512.3671875
7554.5
7627.5546875
7733.5703125
7871.4609375
8034.515625
8210.5078125
8383.5078125
8536.296875
8653.453125
8725.890625
8754.765625
8751.5
8733.78125
8719.9375
8724.6484375
8756.4609375
8817.3671875
8904.390625
9012.25
9135.28125
9267.5703125
9403.3125
9538.625
9674.0078125
9813.875
9962.109375
10116.296875
10265.3125
10392.765625
10483.9921875
10531.1953125
10533.3671875
10492.2265625
10408.5625
10281.859375
10112.578125
9904.6328125
9666.234375
9409.1953125
9147.6484375
8896.546875
8670.46875
8482.265625
8341.4296875
8252.125
8211.953125
8212.2734375
8240.3203125
8282.125
8324.6796875
8357.2890625
8372.1640625
8364.9765625
8334.8046875
8283.453125
8214.9453125
8136.1796875
8057.9453125
7993.890625
7957.4296875
7958.6328125
8002.859375
8090.5234375
8216.28125
8368.9453125
8534.0859375
8698.84375
8855.625
9001.84375
9136.5
9256.25
9353.9921875
9421.4375
9454.5
9457.2578125
9440.65625
9416.4609375
9391.046875
9363.25
9326.6328125
9274.1953125
9204.0546875
9124.1328125
9052.8046875
9013.7734375
9027.6328125
9105.4453125
9246.921875
9442.1875
9674.6015625
9923.5078125
10166.6171875
10382.3828125
10552.515625
10664.71875
10714.8046875
10707.0
10652.390625
10565.9296875
10462.8515625
10355.359375
10250.625
10151.515625
10059.421875
9977.0234375
9908.65625
9858.6171875
9829.1953125
9820.3046875
9830.3671875
9856.765625
9894.4140625
9933.7421875
9961.0390625
9962.8046875
9931.890625
9871.5546875
9795.4765625
9724.5546875
9681.3984375
9682.7109375
9731.53125
9813.8984375
9903.2578125
9970.984375
9996.375
9970.96875
9896.859375
9782.5078125
9639.1796875
9478.8828125
9312.5234375
9147.6796875
8986.5859375
8826.2109375
8660.921875
8486.796875
8305.203125
8123.953125
7955.5625
7812.9140625
7703.671875
7625.5234375
7564.8125
7499.796875
7407.6640625
7272.578125
7091.6015625
6876.4140625
6649.9140625
6439.203125
6267.5
6148.3359375
6083.125
6062.0390625
6068.0546875
6083.5
6097.3984375
6109.2890625
6126.1328125
6154.0625
6191.8046875
6231.1796875
6263.3359375
6285.0546875
6300.65625
6319.9296875
6355.15625
6418.2734375
6517.59375
6654.3515625
6821.5
7006.4609375
7196.7578125
7384.265625
7565.5234375
7739.09375
7903.4609375
8057.4140625
8201.3671875
8337.3828125
8467.0546875
8589.5390625
8701.9375
8802.03125
8890.515625
8969.671875
9038.84375
9090.890625
9113.96875
9098.2578125
9042.6640625
8956.5078125
8856.296875
8761.3203125
8690.3828125
8658.90625
8675.3203125
8737.6640625
8833.421875
8943.625
9049.140625
9135.34375
9193.0078125
9216.9375
9205.1953125
9160.0625
9087.9375
8995.9765625
8887.453125
8760.609375
8613.6875
8452.6328125
8295.8359375
8172.3671875
8114.53125
8147.65625
8281.3125
8505.4375
8793.171875
9107.9765625
9411.6875
9671.3125
9864.5546875
9983.171875
10032.5703125
10026.234375
9977.984375
9897.1484375
9790.2421875
9666.9609375
9544.0703125
9442.1875
9376.9921875
9351.8828125
9357.859375
9379.9609375
9404.640625
9423.78125
9434.984375
9439.640625
9440.1171875
9436.8125
9426.40625
9402.53125
9357.8671875
9286.5625
9185.859375
9056.8125
8904.296875
8736.7578125
8566.546875
8410.453125
8287.9921875
8216.2421875
8203.953125
8249.96875
8347.578125
8490.453125
8675.2578125
8899.8515625
9160.2734375
9448.609375
9752.0546875
10053.046875
10331.625
10569.09375
10750.5546875
10864.328125
10900.6875
10853.4921875
10725.1796875
10531.15625
10299.46875
10064.6640625
9858.5625
9701.640625
9598.9921875
9542.6484375
9518.6171875
9514.15625
9520.875
9533.9296875
9550.25
9568.7421875
9591.4453125
9623.3984375
9670.234375
9734.8671875
9815.34375
9904.421875
9990.8359375
10062.7421875
10112.4921875
10140.4296875
10154.2421875
10163.859375
10175.9609375
10192.0625
10210.4140625
10228.65625
10244.4375
10254.5078125
10254.09375
10237.671875
10201.4296875
10146.046875
10077.5234375
10004.7734375
9935.8046875
9875.453125
9825.3359375
9783.59375
9743.65625
9694.34375
9624.390625
9529.34375
9416.0546875
9301.046875
9203.8125
9138.90625
9111.296875
9116.578125
9145.1875
9187.3359375
9236.1875
9289.0625
9346.8046875
9411.1015625
9480.6796875
9549.484375
9608.9921875
9652.4453125
9677.484375
9686.359375
9685.5859375
9685.78125
9699.5625
9737.734375
9806.6640625
9908.96875
10044.8359375
10210.90625
10397.7265625
10590.4140625
10774.4609375
10943.5078125
11103.3984375
11268.984375
11454.8125
11665.1015625
11889.5234375
12106.921875
12293.734375
12431.3125
12509.1875
12524.890625
12481.515625
12384.546875
12239.875
12054.890625
11841.3125
11615.15625
11391.9921875
11180.96875
10983.6875
10799.125
10629.7890625
10482.71875
10365.0234375
10278.7109375
10220.0703125
10183.5625
10166.8125
10172.71875
10208.1953125
10280.4453125
10392.9296875
10542.828125
10721.9296875
10920.3359375
11130.5234375
11348.4765625
11571.6796875
11795.5
12010.0390625
12198.5859375
12339.0390625
12408.8359375
12391.7265625
12282.9375
12090.25
11832.0859375
11535.3359375
11234.0078125
10966.5390625
10769.8203125
10669.984375
10673.6171875
10764.7109375
10910.375
11073.09375
11223.0078125
11343.359375
11427.8515625
11474.3671875
11480.4140625
11442.0390625
11354.9375
11215.890625
11025.15625
10789.59375
10525.15625
10256.0390625
10009.796875
9810.5625
9673.4765625
9602.5
9592.0234375
9630.6875
9705.6015625
9805.4453125
9921.4453125
10045.796875
10168.265625
10273.546875
10343.15625
10362.2421875
10326.8359375
10245.984375
10137.5859375
10021.875
9916.1640625
9831.3671875
9770.0703125
9726.53125
9689.46875
9645.9921875
9585.2734375
9501.859375
9398.8359375
9288.65625
9189.40625
9117.4765625
9081.28125
9079.359375
9103.625
9145.9609375
9205.1015625
9289.0078125
9409.4296875
9571.2890625
9764.7265625
9966.578125
10149.953125
10294.9765625
10394.1640625
10451.0546875
10475.203125
10477.484375
10467.9609375
10455.671875
10448.390625
10451.7109375
10467.78125
10494.359375
10524.46875
10546.7890625
10547.4296875
10512.7734375
10431.7734375
10297.5625
10109.203125
9874.1640625
9609.875
9342.7734375
9103.9296875
8921.96875
8814.9296875
8784.84375
8819.21875
8899.7734375
9012.28125
9150.8828125
9315.4765625
9506.578125
9721.515625
9952.7578125
10187.6875
10410.2109375
10604.5234375
10759.1328125
10869.3984375
10938.34375
10976.0078125
10997.296875
11018.21875
11051.5546875
11103.859375
11174.671875
11257.15625
11339.203125
11405.015625
11438.1328125
11425.890625
11363.796875
11257.09375
11117.9453125
10960.0859375
10794.875
10630.59375
10474.2109375
10333.0390625
10215.71875
10132.5234375
10094.390625
10109.5546875
10178.6640625
10291.0703125
10425.2734375
10553.4140625
10647.578125
10685.5
10654.671875
10554.28125
10394.8828125
10195.5390625
9979.6171875
9770.140625
9585.7265625
9437.3125
9326.703125
9248.1171875
9192.296875
9151.21875
9120.6015625
9099.453125
9087.890625
9085.1640625
9088.8203125
9094.734375
9097.671875
9092.7421875
9078.3046875
9058.453125
9042.625
9041.15625
9059.9609375
9098.6015625
9152.96875
9219.28125
9295.9765625
9383.34375
9482.3359375
9593.84375
9717.84375
9852.390625
9992.828125
10131.15625
10255.640625
10351.71875
10404.8984375
10405.3359375
10352.1015625
10254.8203125
10131.1640625
10000.34375
9876.1953125
9765.3125
9671.8046875
9603.8984375
9575.7265625
9602.6953125
9694.8046875
9851.8046875
10060.4296875
10293.65625
10514.09375
10682.9921875
10771.7421875
10769.984375
10686.953125
10546.625
10379.671875
10215.2734375
10075.734375
9974.8515625
9918.96875
9908.59375
9939.859375
10006.3359375
10100.3125
10212.9609375
10333.1875
10447.359375
10541.296875
10603.6640625
10629.1953125
10619.9765625
10584.6015625
10535.890625
10488.2265625
10454.609375
10443.0
10452.4375
10471.4765625
10480.71875
10459.1015625
10391.2265625
10273.9296875
10119.4140625
9953.0
9804.203125
9695.9375
9638.4453125
9631.0390625
9667.078125
9736.7890625
9827.1796875
9923.09375
10011.1171875
10083.609375
10140.0234375
10185.578125
10229.1171875
10280.4140625
10345.5625
10421.921875
10496.578125
10551.9921875
10575.9921875
10569.40625
10545.4921875
10522.6953125
10516.875
10538.0
10591.0234375
10676.703125
10790.75
10923.0234375
11059.828125
11188.53125
11300.0234375
11386.7265625
11438.15625
11440.28125
11380.984375
11258.2734375
11084.2734375
10881.6328125
10675.171875
10484.1953125
10319.4375
10184.328125
10078.203125
9999.265625
9946.421875
9919.84375
9920.3046875
9947.953125
10001.609375
10079.65625
10181.390625
10306.890625
10454.5546875
10617.6640625
10782.4453125
10929.1015625
11035.4765625
11082.8203125
11061.9765625
10977.5703125
10847.1875
10694.6328125
10540.046875
10392.375
10248.8984375
10101.84375
9947.859375
9794.7578125
9662.9453125
9581.2578125
9578.609375
9674.09375
9869.875
10150.4765625
10487.890625
10848.53125
11199.4375
11514.4375
11779.96875
11996.9453125
12176.1015625
12329.9375
12467.4609375
12593.4140625
12708.96875
12812.453125
12901.7890625
12979.2578125
13054.3359375
13140.5078125
13248.203125
13379.453125
13527.7109375
13681.1171875
13826.546875
13952.9921875
14054.359375
14131.0078125
14189.359375
14240.15625
14296.7734375
14374.2265625
14488.1171875
14651.8671875
14872.3046875
15146.3359375
15461.765625
15802.234375
16152.890625
16503.671875
16849.1875
17186.328125
17510.7890625
17814.9453125
18089.609375
18330.0
18541.8125
18743.015625
18959.8046875
19219.6875
19544.8203125
19947.6484375
20429.6953125
20983.6953125
21597.3671875
22256.90625
22949.515625
23665.859375
24402.5
25162.7578125
25954.640625
26786.671875
27663.8984375
28586.7109375
29553.46875
30565.34375
31630.109375
32761.6484375
33975.921875
35286.625
36703.421875
38232.78125
39879.6015625
41648.421875
43544.2109375
45572.7734375
47740.5234375
50052.171875
52505.734375
55085.5234375
57756.078125
60460.65625
63124.8359375
65662.5546875
67980.84375
69982.4609375
71569.8671875
72654.171875
73169.078125
73084.0546875
72409.5546875
71191.375
69498.6171875
67412.0859375
65016.96875
62398.90625
59640.25
56815.609375
53987.53125
51204.515625
48502.34375
45907.0546875
43437.0859375
41103.0546875
38907.5859375
36848.1875
34922.9609375
33135.21875
31493.453125
30006.8125
28679.15625
27505.5234375
26472.8125
25564.28125
24764.5
24061.1171875
23442.578125
22894.9296875
22401.2265625
21944.265625
21510.15625
21090.265625
20680.890625
20281.796875
19894.859375
19523.46875
19172.09375
18845.2265625
18546.6015625
18280.1171875
18052.078125
17871.7578125
17747.9921875
17683.4921875
17671.4453125
17697.4921875
17745.2265625
17800.9609375
17854.9921875
17900.6875
17934.8671875
17960.7734375
17990.8984375
18045.109375
18143.265625
18296.1640625
18500.1015625
18737.7734375
18984.625
19218.109375
19425.71875
19608.046875
19774.625
19935.2578125
20092.2421875
20237.6484375
20356.65625
20434.1015625
20460.8203125
20436.3828125
20367.1171875
20260.8203125
20121.875
19949.5703125
19739.859375
19488.6015625
19193.9921875
18857.8125
18486.1953125
18090.734375
17688.8984375
17302.4921875
16953.8359375
16661.703125
16438.8203125
16290.6796875
16214.375
16197.359375
16217.8046875
16248.8515625
16265.78125
16252.7890625
16204.6875
16123.796875
16016.0859375
15890.671875
15761.203125
15644.703125
15556.0546875
15502.4765625
15482.2109375
15487.4921875
15508.2734375
15535.328125
15563.1015625
15591.9453125
15627.1796875
15674.8515625
15736.75
15808.8984375
15883.9765625
15955.046875
16016.9765625
16064.171875
16087.3125
16073.046875
16008.3828125
15887.0390625
15713.25
15501.1875
15270.765625
15041.3828125
14825.3671875
14624.5546875
14433.109375
14245.5390625
14064.3515625
13901.953125
13776.1484375
13702.7734375
13689.71875
13734.9140625
13828.4921875
13957.5625
14110.5
14278.8359375
14456.9296875
14640.1015625
14822.1484375
14992.8046875
15136.796875
15235.6484375
15272.65625
15239.0234375
15138.34375
14986.328125
14805.7109375
14619.515625
14446.8359375
14301.6953125
14192.6171875
14121.6484375
14084.3125
14071.78125
14074.53125
14085.21875
14100.046875
14119.015625
14145.4453125
14185.359375
14246.9296875
14338.9296875
14466.5546875
14626.25
14804.609375
14984.03125
15151.5546875
15304.0234375
15446.0703125
15583.5703125
15716.96875
15838.90625
15938.640625
16011.59375
16067.0390625
16126.359375
16211.5078125
16332.0625
16479.984375
16634.2421875
16770.546875
16870.0703125
16924.3046875
16935.7421875
16915.8125
16881.0859375
16848.8125
16832.703125
16840.6796875
16875.921875
16939.96875
17035.109375
17164.203125
17328.65625
17526.4609375
17751.4921875
17994.1484375
18243.0546875
18487.171875
18716.6484375
18921.71875
19091.140625
19212.2734375
19274.140625
19272.0390625
19210.46875
19101.8125
18961.125
18800.640625
18628.0
18448.515625
18267.5859375
18089.53125
17913.53125
17731.0
17527.9296875
17291.859375
17020.078125
16724.4296875
16430.046875
16167.6796875
15963.171875
15829.03125
15762.578125
15750.75
15777.5078125
15828.0546875
15888.515625
15944.1015625
15980.1640625
15986.4765625
15961.3359375
15912.1953125
15852.5625
15797.5546875
15760.03125
15748.078125
15763.4375
15800.84375
15848.7109375
15891.921875
15916.5234375
15913.890625
15881.828125
15822.0390625
15736.390625
15625.3515625
15489.9921875
15336.6640625
15181.015625
15047.015625
14959.609375
14934.3984375
14971.4375
15056.34375
15166.796875
15279.109375
15372.5859375
15431.875
15448.375
15420.8984375
15355.5390625
15264.34375
15162.578125
15065.2734375
14984.3828125
14927.21875
14895.609375
14885.4375
14887.421875
14890.2421875
14884.4375
14864.6953125
14829.6953125
14780.9140625
14721.6796875
14656.390625
14589.328125
14523.1015625
14457.109375
14387.4140625
14308.5625
14216.8515625
14112.5859375
13999.8359375
13884.4453125
13772.75
13671.3359375
13586.53125
13523.078125
13483.1640625
13466.2109375
13469.4609375
13488.9453125
13521.8515625
13570.28125
13644.09375
13760.0078125
13935.75
14181.546875
14493.4453125
14852.3046875
15229.4296875
15595.4921875
15928.1015625
16215.9296875
16459.5625
16669.09375
16858.3203125
17037.3515625
17208.1640625
17366.3828125
17507.5625
17633.4765625
17754.8203125
17890.453125
18064.7265625
18303.4765625
18628.5625
19051.21875
19567.046875
20157.0625
20796.75
21468.484375
22168.5625
22904.46875
23686.4921875
24521.9765625
25416.1953125
26376.640625
27416.0390625
28551.78125
29802.5859375
31183.859375
32704.2734375
34366.6640625
36173.34375
38132.390625
40260.0859375
42578.7734375
45112.8828125
47886.3828125
50920.9140625
54232.2421875
57823.2578125
61674.6640625
65735.3359375
69913.7890625
74071.5
78019.3125
81521.703125
84315.140625
86145.125
86816.171875
86238.25
84449.390625
81605.015625
77940.78125
73726.109375
69222.671875
64654.328125
60189.96875
55940.390625
51967.7578125
48302.125
44956.5390625
41935.15625
39234.2421875
36840.3203125
34729.78125
32872.5859375
31237.8984375
29797.9765625
28527.609375
27401.296875
26392.40625
25476.109375
24634.0546875
23857.046875
23143.5859375
22494.765625
21908.25
21374.40625
20876.328125
20392.8984375
19903.2421875
19391.1640625
18849.2109375
18281.3125
17702.234375
17133.5390625
16597.9296875
16115.328125
15701.609375
15367.9140625
15118.1015625
14944.6875
14827.4765625
14738.5078125
14651.4453125
14549.3984375
14426.4609375
14284.25
14128.8984375
13970.3984375
13822.6484375
13701.203125
13619.1640625
13583.4375
13593.6484375
13644.1171875
13727.2734375
13836.1953125
13964.0546875
14100.8203125
14230.1328125
14329.3046875
14373.8125
14345.34375
14240.578125
14076.1953125
13886.390625
13713.3359375
13595.671875
13560.6796875
13621.046875
13773.734375
13999.453125
14264.3125
14525.4765625
14740.3359375
14876.421875
14919.4375
14877.40625
14779.234375
14666.7109375
14581.7109375
14553.328125
14590.3515625
14681.40625
14800.7421875
14915.828125
14994.421875
15011.3828125
14954.46875
14827.3984375
14648.34375
14444.9921875
14247.828125
14082.9765625
13964.8828125
13891.8828125
13848.2109375
13813.2109375
13771.859375
13719.4296875
13658.453125
13593.3515625
13528.796875
13472.546875
13437.796875
13440.3515625
13491.609375
13592.578125
13733.359375
13898.1328125
14071.9921875
14245.6328125
14415.7734375
14581.8671875
14741.6484375
14889.2421875
15017.5234375
15122.8984375
15208.6015625
15283.2890625
15355.9140625
15429.9765625
15500.53125
15555.578125
15581.75
15571.640625
15528.21875
15462.5234375
15386.234375
15304.9296875
15217.4375
15121.3046875
15018.890625
14918.75
14831.421875
14762.9375
14710.6875
14664.2578125
14610.8984375
14542.6640625
14461.296875
14378.3359375
14310.9140625
14275.8203125
14284.703125
14341.3828125
14440.703125
14568.4453125
14703.109375
14820.765625
14902.3359375
14939.75
14937.828125
14911.84375
14883.1875
14875.1171875
14907.921875
14993.0546875
15128.3125
15297.0703125
15473.046875
15628.875
15745.65625
15819.7578125
15863.203125
15895.84375
15932.8359375
15975.53125
16012.328125
16029.046875
16020.90625
15998.2890625
15983.3203125
16001.0703125
16071.0625
16203.109375
16397.0703125
16644.90625
16933.59375
17249.3671875
17582.21875
17928.359375
18288.5625
18664.03125
19053.5
19454.0
19863.5859375
20283.296875
20716.2578125
21164.9921875
21628.0390625
22097.9375
22562.2890625
23008.953125
23432.8671875
23839.3671875
24240.625
24647.9375
25066.6328125
25497.6953125
25943.2578125
26410.2421875
26910.0390625
27456.2734375
28063.3203125
28745.3359375
29515.03125
30382.8671875
31357.71875
32448.03125
33661.4140625
35003.28125
36477.375
38090.078125
39856.25
41801.6015625
43958.7890625
46359.875
49030.7890625
51991.28125
55258.5625
58849.7109375
62779.8515625
67057.109375
71676.5625
76614.46875
81822.390625
87220.921875
92692.515625
98073.4453125
103148.59375
107657.4296875
111319.4609375
113878.2578125
115151.671875
115069.78125
113687.15625
111166.5234375
107741.4296875
103671.296875
99201.453125
94535.9609375
89824.6328125
85162.6328125
80599.9921875
76157.6875
71844.4453125
67668.6875
63642.875
59782.8515625
56106.453125
52633.515625
49385.0234375
46379.1171875
43624.515625
41115.875
38834.5
36754.46875
34850.5625
33104.703125
31508.3671875
30060.484375
28761.9453125
27610.25
26597.9921875
25715.3203125
24953.1875
24303.7890625
23757.8984375
23301.9296875
22918.0078125
22587.6640625
22295.921875
22031.859375
21784.609375
21539.0234375
21276.328125
20980.078125
20643.1171875
20271.09375
19881.4609375
19498.9453125
19148.34375
18846.890625
18600.3046875
18404.5625
18250.953125
18130.046875
18033.4375
17955.40625
17894.2578125
17850.9140625
17824.1796875
17806.671875
17785.40625
17746.125
17678.0859375
17577.3515625
17449.234375
17309.421875
17181.40625
17089.6953125
17051.5234375
17071.1953125
17139.0703125
17235.6171875
17339.65625
17438.125
17531.890625
17633.125
17754.8125
17899.8359375
18057.1328125
18206.5234375
18326.9375
18402.625
18425.9375
18398.375
18330.7265625
18241.46875
18152.890625
18086.921875
18062.3671875
18092.8984375
18184.1015625
18329.546875
18509.40625
18695.0546875
18859.0
18984.671875
19070.6015625
19127.4765625
19171.3203125
19216.9140625
19273.9140625
19345.515625
19429.1953125
19517.9921875
19601.7421875
19668.3828125
19706.53125
19709.109375
19675.9453125
19613.21875
19530.484375
19437.3515625
19341.5234375
19248.359375
19161.90625
19087.2890625
19033.0625
19011.75
19037.40625
19121.578125
19269.046875
19474.7109375
19722.375
19986.890625
20239.953125
20458.109375
20629.7265625
20758.3984375
20861.2890625
20962.59375
21084.28125
21238.546875
21426.078125
21641.3828125
21881.53125
22152.640625
22469.7578125
22850.7109375
23308.5
23847.0234375
24461.7578125
25143.1875
25880.0546875
26661.03125
27475.4140625
28313.9296875
29170.4140625
30043.7890625
30938.5
31862.4140625
32823.8125
33830.703125
34893.0390625
36024.4765625
37240.4609375
38554.25
39975.265625
41511.1796875
43169.6328125
44955.4765625
46864.6171875
48880.015625
50973.296875
53109.7578125
55251.375
57354.390625
59363.4609375
61207.8828125
62805.1640625
64072.4765625
64941.609375
65370.71875
65348.4765625
64891.0703125
64035.7734375
62834.0390625
61345.1171875
59629.78125
57745.2109375
55742.7109375
53668.9609375
51568.5
49485.2265625
47461.5546875
45536.625
43744.6640625
42113.8828125
40664.9296875
39408.0234375
38339.5625
37440.15625
36676.40625
36007.3671875
35394.609375
34812.40625
34253.5546875
33728.1171875
33256.59375
32861.8671875
32563.3828125
32373.3359375
32294.3125
32318.7734375
32431.90625
32615.7421875
32850.484375
33112.296875
33371.6484375
33597.03125
33763.4453125
33860.046875
33892.0078125
33876.2265625
33833.7265625
33782.7421875
33734.4140625
33691.8203125
33651.5546875
33607.84375
33558.4140625
33509.7890625
33477.8828125
33482.28125
33537.40625
33646.6640625
33803.734375
33999.3671875
34228.625
34493.1640625
34796.625
35135.828125
35494.1640625
35841.9609375
36143.75
36367.7109375
36493.0625
36513.8359375
36438.828125
36288.5
36089.3515625
35867.6328125
35644.0546875
35431.078125
35234.40625
35058.2265625
34910.2109375
34801.4609375
34741.3515625
34732.640625
34771.7265625
34852.7734375
34971.140625
35124.1171875
35311.0703125
35534.5703125
35800.765625
36117.4765625
36490.8828125
36923.1484375
37412.25
37953.6171875
38543.4140625
39182.2109375
39877.578125
40644.3203125
41502.71875
42476.1015625
43588.015625
44859.0546875
46303.890625
47930.421875
49741.7109375
51739.6796875
53928.8046875
56319.390625
58930.2109375
61789.28125
64930.953125
68388.953125
72187.3125
76331.4765625
80800.8984375
85543.328125
90470.8671875
95457.6015625
100338.0703125
104907.9921875
108932.2421875
112167.0234375
114397.875
115485.2265625
115400.9453125
114239.8984375
112200.71875
109543.5546875
106541.7421875
103443.6953125
100452.8515625
97723.6328125
95366.6484375
93457.78125
92048.0546875
91172.6328125
90856.6640625
91117.6015625
91966.3125
93409.375
95452.8359375
98104.9921875
101377.421875
105285.75
109851.6484375
115103.6171875
121072.0234375
127776.421875
135207.734375
143309.078125
151956.8125
160942.7421875
169962.1484375
178615.734375
186433.5703125
192923.859375
197641.0625
200258.609375
200625.0859375
198784.7421875
194956.5
189482.1796875
182764.0625
175209.5859375
167192.109375
159028.1484375
150967.2578125
143190.234375
135813.609375
128900.515625
122476.421875
116545.0859375
111099.0625
106123.0703125
101593.265625
97476.6875
93733.5546875
90322.265625
87205.9140625
84358.703125
81770.359375
79446.8203125
77406.078125
75670.0
74255.5078125
73169.71875
72411.375
71976.359375
71863.609375
72078.21875
72631.3125
73536.9296875
74807.9453125
76453.765625
78481.984375
80901.578125
83722.6171875
86948.90625
90564.6171875
94518.6171875
98708.8984375
102969.2578125
107062.8671875
110690.21875
113518.5390625
115233.3203125
115601.75
114527.109375
112072.8984375
108446.6640625
103951.7734375
98927.6875
93697.8359375
88534.6171875
83640.578125
79142.265625
75094.6328125
71495.703125
68307.984375
65479.7890625
62959.6953125
60703.7109375
58679.046875
56867.375
55265.4296875
53880.1875
52720.3515625
51789.3359375
51083.34375
50593.46875
50308.484375
50216.75
50307.2109375
50570.4140625
51000.0390625
51594.4765625
52357.1796875
53294.8203125
54414.234375
55720.7265625
57219.53125
58918.625
60829.625
62964.390625
65329.6328125
67923.9375
70739.609375
73767.2734375
76997.8515625
80417.6640625
83996.8359375
87675.4296875
91354.0078125
94893.609375
98126.3125
100873.2109375
102965.0
104262.9296875
104679.3359375
104194.765625
102864.0546875
100805.9453125
98179.0
95154.8203125
91897.4296875
88551.1796875
85233.46875
82029.9609375
78992.828125
76143.0546875
73476.8125
70974.3671875
68609.7890625
66359.4375
64207.1328125
62144.8984375
60170.6484375
58285.0234375
56489.890625
54788.40625
53185.6171875
51688.2734375
50303.859375
49039.6484375
47902.390625
46898.546875
46034.734375
45317.8984375
44754.7890625
44351.1015625
44110.9453125
44036.9453125
44129.828125
44386.6171875
44798.140625
45348.6171875
46019.2890625
46795.6796875
47675.3828125
48673.1015625
49821.015625
51164.03125
52751.515625
54627.640625
56822.8828125
59348.0546875
62192.078125
65323.6171875
68696.0234375
72252.3671875
75926.171875
79634.59375
83265.90625
86668.7109375
89652.9921875
92008.9453125
93540.9921875
94106.0234375
93641.984375
92177.1875
89819.2265625
86730.9140625
83103.0703125
79130.1796875
74990.53125
70830.7734375
66757.578125
62839.5859375
59117.5859375
55616.8046875
52354.3046875
49340.4921875
46577.8359375
44060.296875
41775.25
39706.625
37837.7890625
36152.828125
34636.28125
33272.3671875
32044.7109375
30937.7421875
29939.6484375
29045.796875
28259.515625
27587.515625
27031.6484375
26582.359375
26218.015625
25909.1015625
25623.7265625
25333.171875
25018.96875
24679.96875
24334.21875
24011.15625
23737.2578125
23523.4296875
23361.4765625
23230.109375
23105.9140625
22972.9296875
22826.234375
22668.765625
22504.6640625
22334.0703125
22152.6484375
21954.9296875
21738.4453125
21506.21875
21266.421875
21029.6796875
20805.3671875
20599.5390625
20416.53125
20262.6796875
20147.796875
20081.234375
20064.9375
20088.9765625
20133.2421875
20174.28125
20193.25
20181.71875
20143.5546875
20093.375
20052.203125
20042.21875
20082.4296875
20186.375
20361.8046875
20610.921875
20930.03125
21309.4140625
21735.9453125
22199.015625
22696.140625
23233.7109375
23822.078125
24468.9375
25174.828125
25931.7578125
26724.3203125
27534.0
28346.6953125
29159.59375
29982.4921875
30832.1953125
31725.1875
32675.1328125
33696.7890625
34811.4140625
36046.2109375
37425.265625
38957.7890625
40633.1640625
42427.34375
44315.96875
46285.3828125
48336.0859375
50478.890625
52726.21875
55080.65625
57523.578125
60007.671875
62456.0
64767.109375
66823.640625
68503.078125
69690.859375
70296.1171875
70268.2421875
69608.4296875
68370.359375
66648.0234375
64556.21875
62212.3828125
59724.390625
57183.8671875
54662.8046875
52212.9609375
49868.234375
47648.859375
45566.2109375
43628.25
41844.578125
40228.2734375
38791.625
37537.921875
36455.3515625
35517.96875
34693.8203125
33955.7890625
33289.2890625
32693.0546875
32173.5078125
31736.7421875
31382.390625
31100.4296875
30870.609375
30665.125
30456.1875
30226.359375
29975.7734375
29720.7578125
29484.640625
29286.875
29136.703125
29032.6953125
28965.6015625
28921.828125
28886.875
28848.71875
28800.5859375
28741.7109375
28676.171875
28610.8671875
28553.0859375
28508.4296875
28479.4921875
28466.390625
28467.7265625
28480.609375
28500.5390625
28524.4765625
28557.34375
28616.765625
28730.0859375
28924.3125
29215.8125
29605.9296875
30083.234375
30629.09375
31224.1171875
31853.8984375
32513.6328125
33210.5390625
33962.78125
34794.078125
35725.125
36767.296875
37924.0078125
39198.6875
40601.4609375
42147.2578125
43847.09375
45700.8515625
47696.375
49812.109375
52017.296875
54268.5078125
56506.4296875
58656.9921875
60636.34375
62355.9453125
63726.1171875
64660.8359375
65088.109375
64965.3515625
64292.828125
63116.7265625
61519.6328125
59603.8203125
57475.0625
55230.7421875
52951.609375
50696.59375
48502.0546875
46386.4765625
44358.0703125
42420.7734375
40576.6171875
38826.5703125
37172.4453125
35618.671875
34170.7578125
32830.0
31588.7890625
30430.515625
29334.515625
28283.234375
27268.3046875
26293.0859375
25369.5078125
24510.5703125
23723.0
23005.8203125
22355.0859375
21769.6015625
21252.703125
20809.6640625
20444.0078125
20154.8984375
19936.1875
19776.640625
19661.2890625
19573.65625
19498.59375
19425.5390625
19351.265625
19280.0234375
19219.6796875
19175.9296875
19148.46875
19131.328125
19116.1328125
19095.2109375
19063.1328125
19016.7265625
18954.2265625
18873.875
18773.078125
18648.953125
18500.109375
18328.703125
18141.0546875
17946.21875
17753.0625
17567.171875
17389.4765625
17217.796875
17050.65625
16890.4921875
16743.75
16617.6953125
16516.609375
16440.765625
16388.8046875
16360.4140625
16355.6328125
16370.3828125
16392.453125
16402.8984375
16383.4453125
16325.65625
16235.3125
16128.7734375
16023.90625
15931.078125
15849.171875
15767.2890625
15669.171875
15538.0
15360.6484375
15131.2109375
14852.4375
14534.109375
14189.9921875
13835.6328125
13487.3828125
13160.5390625
12865.7578125
12606.546875
12380.0078125
12179.953125
11999.140625
11829.5703125
11663.0
11492.8828125
11316.703125
11136.3046875
10956.1171875
10781.0546875
10616.0
10466.9375
10342.078125
10251.53125
10205.1328125
10209.5703125
10266.0859375
10369.015625
10505.15625
10654.390625
10792.5
10896.5625
10952.0
10958.390625
10930.625
10892.8984375
10867.7578125
10866.3515625
10885.28125
10910.90625
10927.1171875
10922.7890625
10896.75
10858.53125
10823.90625
10807.0078125
10814.109375
10842.4765625
10883.59375
10927.5546875
10966.6015625
10997.7265625
11024.2890625
11055.8515625
11105.5859375
11186.1015625
11304.796875
11460.28125
11641.484375
11829.6484375
12002.3359375
12138.4453125
12223.6171875
12254.3671875
12238.828125
12193.203125
12136.7890625
12088.2890625
12063.8203125
12074.7109375
12124.8828125
12210.1171875
12319.921875
12440.5390625
12557.203125
12656.1484375
12726.9921875
12764.78125
12770.703125
12751.0390625
12715.4453125
12674.7578125
12638.3671875
12611.421875
12592.875
12575.8359375
12550.25
12507.0234375
12441.796875
12357.15625
12263.578125
12178.984375
12125.7421875
12123.59375
12180.9375
12289.5546875
12426.6484375
12563.0078125
12673.0703125
12742.6796875
12771.796875
12771.59375
12757.9375
12745.625
12746.75
12771.84375
12830.03125
12926.2734375
13057.7890625
13212.8671875
13373.0859375
13518.125
13631.0703125
13702.3671875
13730.890625
13721.4921875
13680.421875
13611.390625
13514.421875
13387.6328125
13230.0546875
13043.4453125
12832.7890625
12606.1171875
12374.203125
12149.375
11943.296875
11764.875
11619.8203125
11511.640625
11442.4765625
11412.4921875
11417.75
11448.421875
11489.046875
11521.2421875
11527.578125
11493.9140625
11409.6875
11268.015625
11066.90625
10810.328125
10506.984375
10167.5625
9803.875
9431.625
9074.4375
8764.4453125
8536.796875
8419.34375
8422.5546875
8535.5390625
8730.796875
8974.359375
9235.0546875
9489.25
9721.7578125
9925.1328125
10097.875
10241.578125
10358.7890625
10452.9921875
10530.125
10599.375
10672.7109375
10764.046875
10888.0078125
11057.09375
11277.0234375
11542.328125
11834.8203125
12126.4609375
12386.8046875
12592.7578125
12735.671875
12821.3828125
12863.65625
12877.28125
12876.84375
12879.9296875
12908.578125
12985.0625
13124.5859375
13330.6328125
13594.953125
13900.7109375
14226.0078125
14547.7421875
14845.65625
15105.7265625
15321.0
15490.4609375
15618.4921875
15715.4375
15796.890625
15878.875
15970.7265625
16071.3828125
16172.625
16265.6796875
16345.0
16407.125
16448.3125
16464.984375
16456.453125
16426.5078125
16382.3671875
16332.640625
16285.34375
16246.078125
16216.1640625
16192.8828125
16172.609375
16154.7578125
16143.0859375
16142.6640625
16155.25
16176.515625
16196.4140625
16202.0625
16181.4296875
16127.6640625
16042.6875
15937.6015625
15827.921875
15725.78125
15634.125
15547.125
15455.265625
15350.2109375
15226.734375
15082.40625
14917.234375
14733.2265625
14533.34375
14321.1640625
14102.3125
13886.6171875
13687.9296875
13521.03125
13398.3046875
13328.3046875
13315.6796875
13360.3125
13455.25
13585.1171875
13727.3046875
13856.84375
13953.65625
14008.9765625
14027.25
14021.9453125
14008.0234375
13995.0625
13984.4375
13970.8046875
13946.59375
13907.078125
13853.3203125
13791.7421875
13731.2265625
13680.09375
13644.5
13627.3671875
13627.5625
13640.2421875
13659.453125
13681.640625
13707.265625
13739.625
13783.4453125
13845.578125
13936.390625
14067.8515625
14247.1484375
14470.359375
14721.5
14977.6875
15216.5234375
15422.0
15587.8515625
15718.2109375
15824.90625
15921.4140625
16016.109375
16108.2265625
16188.2578125
16242.078125
16256.7890625
16226.4296875
16154.9375
16054.7890625
15941.8671875
15829.9765625
15728.3359375
15643.1171875
15581.0234375
15551.765625
15566.828125
15635.125
15758.2109375
15928.25
16129.6875
16342.7734375
16546.5859375
16720.8984375
16847.7578125
16914.21875
16915.609375
16857.3828125
16753.53125
16621.265625
16474.6171875
16320.8203125
16161.171875
15995.015625
15823.7265625
15652.2578125
15488.7265625
15342.9453125
15224.25
15138.9140625
15088.265625
15069.0859375
15075.296875
15098.265625
15125.328125
15140.609375
15130.8203125
15091.9609375
15029.8515625
14953.21875
14866.515625
14768.9375
14658.421875
14535.21875
14402.65625
14266.0859375
14130.1484375
13993.9296875
13846.7109375
13669.9375
13446.734375
13172.296875
12857.7265625
12525.4921875
12201.5078125
11908.1953125
11660.0390625
11461.5
11308.265625
11191.671875
11104.2109375
11042.96875
11009.75
11009.296875
11047.4296875
11129.03125
11254.8828125
11418.7578125
11608.0546875
11809.1015625
12013.703125
12221.4375
12436.265625
12660.609375
12891.2421875
13118.71875
13330.171875
13513.8984375
13663.3046875
13777.640625
13859.234375
13910.2578125
13931.4296875
13922.7109375
13884.65625
13818.8046875
13727.03125
13610.0859375
13467.2265625
13298.8203125
13110.8125
12916.796875
12734.2109375
12577.09375
12450.609375
12351.015625
12270.2109375
12202.21875
12149.125
12123.1796875
12143.6328125
12229.5234375
12392.4296875
12632.59375
12939.0234375
13292.609375
13670.359375
14048.59375
14403.5234375
14710.6796875
14946.6171875
15094.0078125
15146.7265625
15111.015625
15002.15625
14840.0625
14646.515625
14443.625
14251.859375
14087.1953125
13958.8359375
13868.65625
13812.8515625
13784.9140625
13778.921875
13792.390625
13827.6484375
13890.5625
13986.953125
14118.046875
14277.625
14452.65625
14626.7734375
14785.515625
14920.6015625
15031.28125
15121.8515625
15197.7734375
15263.78125
15325.546875
15392.40625
15477.4921875
15593.8203125
15748.6171875
15939.9140625
16158.0625
16391.4609375
16632.921875
16882.0859375
17142.3671875
17415.734375
17699.828125
17988.9140625
18276.5390625
18557.453125
18828.828125
19091.515625
19350.40625
19612.390625
19883.03125
20165.0703125
20460.0078125
20769.9765625
21097.4140625
21443.734375
21810.21875
22200.65625
22621.5625
23078.59375
23572.84375
24101.9453125
24665.5546875
25270.2890625
25930.515625
26665.1171875
27492.78125
28428.390625
29482.28125
30662.2265625
31976.3203125
33433.9375
35044.453125
36815.6171875
38753.0625
40860.234375
43137.3515625
45578.7890625
48169.84375
50884.6796875
53687.625
56538.46875
59399.421875
62239.984375
65037.9609375
67778.5078125
70452.65625
73054.1015625
75573.03125
77987.84375
80257.9375
82320.6953125
84094.7109375
85490.7109375
86428.515625
86854.9140625
86755.5625
86156.65625
85115.75
83704.96875
81992.3828125
80029.21875
77846.515625
75459.671875
72876.1484375
70103.6953125
67159.3046875
64077.5390625
60914.0390625
57740.59375
54632.9296875
51656.578125
48856.6875
46255.328125
43855.7421875
41649.5859375
39623.0859375
37760.7109375
36047.9375
34474.9765625
33039.765625
31747.4453125
30605.3046875
29615.7578125
28771.7265625
28057.296875
27452.5234375
26938.4921875
26499.796875
26124.8046875
25805.7109375
25538.6328125
25322.7890625
25159.3046875
25051.015625
25002.7421875
25018.6640625
25095.515625
25216.3515625
25351.0234375
25464.46875
25527.578125
25524.234375
25452.296875
25320.1640625
25141.2265625
24927.859375
24686.5625
24415.8828125
24108.546875
23756.359375
23355.546875
22909.90625
22431.1015625
21936.5859375
21445.15625
20970.3515625
20514.2265625
20065.578125
19605.359375
19117.0
18596.0390625
18054.4140625
17517.5859375
17016.5703125
16578.6796875
16220.8359375
15946.578125
15745.703125
15595.71875
15466.53125
15329.328125
15166.40625
14976.3671875
14771.546875
14570.546875
14390.8046875
14243.9453125
14133.6484375
14055.3203125
13998.21875
13949.5859375
13899.09375
13841.96875
13779.71875
13719.234375
13670.8125
13645.6328125
13653.1796875
13699.4609375
13786.40625
13912.09375
14070.90625
14253.1875
14446.0
14636.3359375
14816.1796875
14985.8203125
15151.9140625
15321.015625
15493.484375
15662.171875
15816.453125
15948.2578125
16055.5625
16141.765625
16211.5859375
16266.6328125
16303.5703125
16316.7578125
16303.6796875
16269.515625
16227.4765625
16194.8203125
16186.90625
16212.2421875
16270.4140625
16354.125
16454.5078125
16566.3828125
16690.1484375
16829.7421875
16990.390625
17178.46875
17402.1171875
17669.1328125
17982.3359375
18336.46875
18719.3828125
19115.75
19510.015625
19887.8203125
20237.2578125
20549.4609375
20817.796875
21036.15625
21199.5625
21308.2734375
21371.4453125
21406.3515625
21433.015625
21468.953125
21527.296875
21617.6640625
21746.984375
21919.2265625
22135.1640625
22392.625
22686.9453125
23010.9453125
23354.8359375
23706.7890625
24054.484375
24387.09375
24696.4609375
24977.1640625
25226.4375
25445.8046875
25644.1875
25838.8203125
26050.9140625
26297.2421875
26583.84375
26905.7734375
27252.2265625
27611.9765625
27976.3203125
28339.6796875
28700.2421875
29061.328125
29432.6875
29829.8359375
30270.15625
30766.9921875
31324.90625
31939.625
32603.46875
33313.1484375
34074.8359375
34903.40625
35816.25
36826.8359375
37943.296875
39172.7890625
40527.171875
42023.8359375
43680.4140625
45507.7578125
47506.78125
49670.6640625
51989.6640625
54454.4375
57057.0625
59791.5
62655.359375
65652.0625
68791.734375
72089.6875
75563.5625
79230.375
83104.1015625
87194.2421875
91505.984375
96041.578125
100800.578125
105776.984375
110954.109375
116299.9765625
121765.4296875
127285.5
132783.734375
138179.3828125
143396.9375
148375.46875
153074.578125
157473.7734375
161564.0703125
165332.6015625
168743.890625
171724.2890625
174157.4453125
175896.46875
176791.9375
176727.09375
175647.3515625
173573.609375
170596.2734375
166852.8984375
162495.671875
157657.1328125
152425.0078125
146835.5546875
140888.3203125
134575.9765625
127916.03125
120970.859375
113848.1484375
106684.2109375
99620.4921875
92784.46875
86279.0625
80178.4765625
74527.8125
69346.546875
64635.875
60386.859375
56585.8671875
53215.953125
50255.3359375
47674.2578125
45432.5
43480.5859375
41765.6796875
40239.609375
38864.078125
37611.3046875
36461.6796875
35400.921875
34417.4375
33500.3125
32638.7890625
31822.7265625
31042.765625
30289.25
29551.6875
28820.609375
28090.9921875
27364.359375
26647.078125
25946.4921875
25268.484375
24618.5703125
24004.765625
23438.453125
22931.1875
22489.0234375
22107.75
21772.609375
21463.4921875
21163.28125
20864.46875
20569.46875
20285.25
20017.109375
19765.9375
19528.9296875
19301.3671875
19078.5703125
18858.5625
18645.0546875
18448.0625
18280.1953125
18150.15625
18057.0703125
17989.46875
17928.8515625
17855.40625
17752.0859375
17606.3125
17410.296875
17161.0546875
16859.546875
16509.6796875
16119.34375
15704.2734375
15290.65625
14912.65625
14604.75
14393.984375
14295.2734375
14310.3203125
14429.34375
14635.09375
14906.890625
15221.6015625
15551.921875
15866.5
16135.1953125
16336.8359375
16463.859375
16520.671875
16517.875
16466.734375
16377.2890625
16260.5
16130.7890625
16004.296875
15892.265625
15794.765625
15700.265625
15591.375
15452.171875
15272.9765625
15052.1796875
14796.578125
14520.78125
14245.53125
13993.9765625
13786.1953125
13633.28125
13535.0078125
13482.7109375
13465.59375
13475.203125
13505.2890625
13548.6875
13595.4375
13633.8984375
13654.203125
13651.34375
13626.1328125
13584.015625
13532.9609375
13481.25
13435.09375
13396.515625
13363.1328125
13330.5703125
13295.46875
13256.40625
13212.6875
13163.875
13111.90625
13063.6640625
13030.6171875
13024.7734375
13053.5625
13117.234375
13209.921875
13323.4609375
13450.8515625
13587.0703125
13727.2890625
13865.1171875
13993.609375
14109.2265625
14215.859375
14325.5703125
14454.65625
14617.296875
14820.296875
15060.7578125
15326.3203125
15596.625
15846.4765625
16051.1328125
16192.1328125
16260.015625
16252.7578125
16172.21875
16022.8671875
15814.015625
15562.921875
15294.5078125
15036.1640625
14810.609375
14631.5078125
14504.2578125
14428.7734375
14400.578125
14409.2578125
14438.171875
14468.015625
14482.6875
14473.3828125
14438.8515625
14383.0703125
14312.390625
14233.703125
14153.6875
14078.9921875
14016.6484375
13973.9765625
13957.890625
13974.109375
14026.7578125
14118.65625
14252.25
14430.3359375
14655.6953125
14928.6640625
15243.96875
15589.28125
15948.3984375
16308.4296875
16666.609375
17031.1015625
17414.4296875
17824.546875
18260.7421875
18716.40625
19184.21875
19658.3515625
20133.5078125
20604.4375
21068.234375
21527.1640625
21988.421875
22460.140625
22946.46875
23446.046875
23955.0703125
24471.8203125
24998.5859375
25539.578125
26098.296875
26677.484375
27280.6875
27911.578125
28570.53125
29252.703125
29951.9375
30668.0859375
31411.2890625
32198.609375
33046.09375
33963.5078125
34956.25
36031.875
37204.765625
38495.1484375
39924.4140625
41511.328125
43271.1640625
45216.1796875
47355.3125
49693.03125
52228.796875
54958.734375
57879.390625
60992.890625
64311.9375
67862.59375
71682.78125
75816.1640625
80303.953125
85178.6640625
90462.0390625
96165.1953125
102287.5234375
108811.59375
115694.5546875
122857.2109375
130172.65625
137458.453125
144480.53125
150975.3828125
156689.8046875
161426.515625
165079.1953125
167642.953125
169194.4453125
169846.6484375
169693.8984375
168768.2890625
167024.9765625
164361.1015625
160659.640625
155841.484375
149908.3125
142962.8828125
135201.25
126882.34375
118287.7734375
109685.2578125
101302.765625
93314.734375
85839.125
78942.984375
72651.8515625
66958.4921875
61829.5546875
57214.0
53055.3984375
49304.78125
45927.4375
42900.78125
40207.1171875
37826.8671875
35735.25
33902.4296875
32296.5078125
30887.8671875
29652.09375
28569.015625
27619.015625
26780.9765625
26034.3828125
25363.8125
24761.03125
24222.2734375
23742.859375
23312.9609375
22917.4375
22539.2109375
22163.7421875
21781.8046875
21389.3359375
20985.578125
20571.8984375
20152.171875
19733.109375
19321.984375
18922.3359375
18531.2109375
18140.6171875
17741.8984375
17329.1796875
16900.5625
16458.9765625
16013.5859375
15580.234375
15178.421875
14825.3515625
14529.65625
14287.6328125
14083.671875
13895.578125
13703.328125
13497.0625
13279.5625
13062.2421875
12857.859375
12675.0
12517.0078125
12384.453125
12278.09375
12199.546875
12149.421875
12124.90625
12119.53125
12125.078125
12134.59375
12145.1171875
12158.7109375
12179.796875
12208.6796875
12235.203125
12238.9765625
12197.5703125
12097.328125
11938.421875
11732.0625
11493.125
11234.3984375
10964.921875
10692.109375
10424.6796875
10173.6640625
9950.78125
9766.4140625
9629.8125
9550.8515625
9539.9453125
9603.890625
9739.7265625
9932.140625
10156.984375
10388.59375
10606.578125
10799.078125
10962.515625
11098.9765625
11212.265625
11304.203125
11373.7578125
11419.203125
11441.078125
11442.6875
11427.84375
11398.7734375
11355.5234375
11296.0625
11216.1875
11111.046875
10980.1484375
10833.0546875
10689.9921875
10574.1796875
10500.546875
10468.890625
10466.265625
10475.953125
10485.75
10491.2265625
10494.5625
10502.109375
10521.6953125
10559.4140625
10616.4453125
10688.1796875
10766.375
10842.7421875
10911.7109375
10972.2265625
11028.984375
11091.9609375
11173.0390625
11280.640625
11415.5234375
11570.0859375
11730.453125
11879.265625
11998.21875
12070.140625
12080.8046875
12020.3046875
11884.0703125
11673.515625
11396.1328125
11064.7890625
10696.515625
10311.1796875
9930.40625
9575.9765625
9266.5390625
9013.6875
8820.0546875
8681.4296875
8591.125
8542.7421875
8530.1484375
8547.03125
8587.6328125
8647.921875
8725.5546875
8819.421875
8930.1875
9060.8125
9214.9375
9393.84375
9595.171875
9814.7421875
10049.3125
10297.2890625
10557.65625
10829.9296875
11116.1875
11422.9375
11759.25
12130.9609375
12535.1171875
12960.203125
13392.6171875
13824.4140625
14256.359375
14695.015625
15146.515625
15610.046875
16073.3359375
16512.6875
16898.9375
17206.6796875
17421.3515625
17540.8203125
17572.515625
17529.140625
17424.59375
17270.8828125
17076.6875
16847.5234375
16586.1796875
16293.125
15967.8046875
15611.1171875
15226.984375
14821.9765625
14404.234375
13983.5859375
13571.9140625
13181.6875
12822.5859375
12499.765625
12215.375
11971.703125
11772.7734375
11622.515625
11521.6796875
11466.4921875
11450.1484375
11464.8984375
11502.296875
11551.7734375
11600.328125
11634.515625
11642.9609375
11618.0390625
11557.34375
11465.25
11352.2734375
11231.171875
11113.140625
11007.6015625
10923.640625
10867.8125
10838.1875
10821.40625
10797.6484375
10750.5078125
10674.40625
10575.9765625
10471.359375
10381.703125
10327.90625
10325.421875
10381.4921875
10495.875
10663.921875
10879.1796875
11133.4609375
11414.6015625
11703.6484375
11974.0390625
12194.71875
12337.484375
12386.3671875
12344.4453125
12233.6484375
12087.0390625
11938.03125
11812.78125
11727.9609375
11691.3984375
11702.4765625
11752.484375
11826.90625
11909.5625
11986.21875
12046.3359375
12084.015625
12098.7109375
12095.171875
12081.4375
12065.4296875
12052.0859375
12042.21875
12033.28125
12021.765625
12006.59375
11991.640625
11985.2578125
11996.0703125
12027.96875
12077.7578125
12136.3125
12191.171875
12228.390625
12234.265625
12198.3984375
12118.046875
12000.9140625
11863.7421875
11726.53125
11605.234375
11507.328125
11432.4375
11376.765625
11337.6171875
11314.421875
11306.6875
11311.3203125
11322.1171875
11331.8984375
11335.5625
11331.3515625
11318.640625
11293.7109375
11247.2578125
11167.2109375
11045.9140625
10887.0859375
10707.734375
10532.828125
10384.5234375
10270.8984375
10181.1171875
10090.2578125
9971.34375
9807.1875
9595.9296875
9349.84375
9089.5625
8837.21875
8610.515625
8418.9609375
8263.0234375
8136.140625
8029.078125
7935.0703125
7852.9453125
7786.6796875
7742.7265625
7728.5703125
7752.8828125
7825.03125
7951.546875
8131.1796875
8352.1484375
8593.2890625
8828.8125
9034.3046875
9191.5625
9290.5078125
9328.7109375
9311.28125
9251.9765625
9173.3515625
9103.234375
9068.296875
9087.7265625
9169.4921875
9310.0625
9496.859375
9712.7578125
9940.09375
10163.2578125
10370.4921875
10555.7890625
10719.4453125
10865.859375
11000.71875
11130.546875
11263.6640625
11408.640625
11568.828125
11738.0625
11902.0078125
12044.7578125
12155.5546875
12232.1171875
12279.8203125
12308.1875
12326.921875
12343.3515625
12361.7734375
12383.6796875
12407.71875
12430.4765625
12448.4765625
12459.8203125
12462.6640625
12451.3828125
12414.6953125
12339.546875
12218.9609375
12058.03125
11873.2578125
11685.5859375
11511.9765625
11359.9140625
11226.2265625
11099.7890625
10966.5390625
10815.5
10643.0078125
10453.4140625
10256.734375
10066.0078125
9895.7578125
9761.046875
9675.78125
9650.5390625
9690.1328125
9791.4609375
9942.5
10124.4921875
10317.578125
10506.859375
10685.7109375
10855.15625
11020.71875
11187.7421875
11356.2890625
11518.1953125
11659.421875
11767.2578125
11837.84375
11878.5625
11904.203125
11930.09375
11966.7734375
12018.234375
12082.453125
12152.078125
12215.421875
12258.9375
12271.640625
12248.8515625
12193.078125
12112.3359375
12017.6640625
11920.7890625
11831.578125
11756.3984375
11698.8671875
11662.625
11652.4765625
11671.71875
11717.671875
11779.6953125
11840.8828125
11881.5234375
11882.0234375
11825.734375
11703.140625
11517.0
11284.828125
11035.6328125
10801.1328125
10605.84375
10461.5078125
10367.625
10315.765625
10293.6640625
10287.6015625
10284.140625
10272.6640625
10248.515625
10214.765625
10181.4609375
10162.3515625
10170.0625
10211.34375
10283.3828125
10373.1953125
10460.78125
10525.1953125
10550.828125
10531.578125
10472.28125
10388.515625
10304.5078125
10248.7109375
10246.96875
10315.6171875
10457.5078125
10662.09375
10908.296875
11168.2578125
11411.6328125
11612.09375
11755.40625
11844.875
11898.84375
11940.7265625
11988.5625
12051.1796875
12130.625
12224.109375
12322.2734375
12407.46875
12458.078125
12457.796875
12403.296875
12304.9765625
12182.0546875
12055.953125
11944.6328125
11858.8828125
11801.6015625
11770.5234375
11762.6796875
11777.2265625
11814.703125
11874.0546875
11949.6640625
12030.078125
12099.0078125
12138.6015625
12134.6171875
12081.0859375
11982.390625
11851.328125
11704.2890625
11556.265625
11417.890625
11295.109375
11190.3984375
11104.2734375
11037.46875
10993.4765625
10979.8828125
11005.734375
11075.4375
11183.546875
11314.9921875
11450.6171875
11573.8828125
11675.578125
11755.484375
11821.3828125
11885.046875
11956.765625
12041.9609375
12142.453125
12260.234375
12399.1640625
12562.765625
12750.5859375
12957.2109375
13174.28125
13393.4296875
13607.7890625
13811.7265625
14000.4453125
14170.2421875
14318.90625
14445.6953125
14550.9296875
14635.6328125
14701.1875
14748.578125
14778.0234375
14790.140625
14788.3046875
14780.0390625
14775.5703125
14783.5703125
14806.125
14835.4765625
14854.859375
14844.25
14788.7734375
14685.0625
14542.5625
14379.9921875
14219.765625
14082.296875
13981.96875
13926.34375
13918.0
13955.9921875
14034.8671875
14143.40625
14267.5859375
14397.0390625
14530.1328125
14673.828125
14839.7734375
15040.40625
15286.15625
15583.1875
15932.0703125
16327.875
16761.8671875
17224.0234375
17705.71875
18201.5390625
18708.9609375
19226.6484375
19753.984375
20293.0625
20850.9296875
21439.015625
22069.8828125
22753.953125
23496.921875
24297.71875
25147.4921875
26032.3671875
26940.59375
27870.2890625
28832.8046875
29849.7265625
30945.8828125
32142.484375
33453.7265625
34887.3125
36447.2578125
38135.8046875
39952.15625
41887.578125
43920.4296875
46015.5390625
48130.8125
50228.453125
52283.6640625
54285.0078125
56227.109375
58101.3671875
59890.609375
61568.984375
63105.5546875
64469.28125
65634.265625
66583.2109375
67307.1484375
67801.5703125
68062.515625
68086.4765625
67874.1328125
67432.9140625
66774.0
65905.734375
64830.2578125
63547.78125
62065.9375
60406.8984375
58607.875
56714.90625
54774.3125
52825.7578125
50899.7890625
49019.078125
47200.578125
45456.21875
43792.5234375
42210.5078125
40707.21875
39278.6484375
37923.2890625
36644.703125
35450.734375
34349.5234375
33345.1875
32436.4375
31617.6484375
30879.640625
30209.8203125
29593.6640625
29018.671875
28478.1328125
27971.6171875
27501.53125
27067.9375
26664.9921875
26281.4375
25905.3671875
25530.5703125
25160.640625
24808.171875
24488.6796875
24211.6015625
23971.953125
23748.171875
23509.140625
23227.296875
22890.2109375
22503.625
22085.3984375
21654.5
21221.53125
20785.65625
20339.109375
19875.3046875
19394.59375
18904.6875
18417.90625
17947.9921875
17506.859375
17100.90625
16729.015625
16384.3984375
16059.3046875
15748.609375
15450.3125
15164.5234375
14893.265625
14640.6484375
14412.359375
14213.7109375
14047.4609375
13912.9375
13807.578125
13729.796875
13681.109375
13665.171875
13684.2421875
13735.34375
13808.6796875
13889.921875
13966.0234375
14031.4765625
14090.671875
14153.9375
14230.3984375
14323.5859375
14432.6875
14557.0078125
14698.59375
14861.046875
15045.8671875
15249.78125
15465.2890625
15684.328125
15902.0703125
16118.0078125
16333.9453125
16551.5
16772.0078125
16999.3515625
17243.0859375
17518.609375
17843.0546875
18228.203125
18673.984375
19166.6953125
19683.96875
20204.9140625
20719.8515625
21233.59375
21760.8203125
22317.09375
22910.875
23538.3125
24180.1484375
24801.9609375
25361.3359375
25821.7734375
26166.25
26401.2109375
26549.3359375
26637.75
26689.34375
26719.4453125
26735.3984375
26737.2265625
26719.0546875
26671.2734375
26581.9453125
26437.1015625
26221.2578125
25919.7578125
25522.546875
25026.7578125
24436.578125
23762.25
23020.3359375
22234.53125
21433.765625
20647.0859375
19898.4765625
19204.96875
18577.03125
18018.625
17527.3828125
17096.9765625
16721.3515625
16397.65625
16125.8984375
15906.125
15734.6875
15601.0703125
15487.828125
15375.9453125
15253.921875
15124.046875
15001.1171875
14905.2734375
14854.109375
14857.0078125
14912.09375
15005.71875
15115.96875
15219.78125
15300.6875
15353.1015625
15381.203125
15393.0859375
15394.6484375
15387.3984375
15371.3203125
15349.046875
15327.3515625
15315.15625
15320.3359375
15346.8515625
15392.59375
15448.59375
15501.5546875
15539.65625
15558.953125
15566.6875
15580.453125
15623.7265625
15718.96875
15880.2421875
16107.59375
16385.953125
16688.9609375
16985.8984375
17248.5
17456.0390625
17598.6484375
17678.7734375
17709.6015625
17709.5234375
17695.046875
17676.9296875
17662.3515625
17660.125
17682.640625
17741.875
17843.1640625
17983.578125
18156.859375
18360.1875
18595.9375
18866.96875
19170.421875
19496.453125
19833.125
20173.1484375
20517.40625
20873.7421875
21252.6328125
21662.0625
22103.71875
22572.0390625
23056.296875
23544.3359375
24026.3828125
24498.2109375
24962.78125
25429.203125
25908.640625
26409.7265625
26937.453125
27496.8203125
28098.1015625
28758.6953125
29498.921875
30334.078125
31268.203125
32294.203125
33400.359375
34579.03125
35832.09375
37170.5390625
38609.1875
40160.359375
41830.3828125
43619.6171875
45524.4609375
47539.3203125
49658.3984375
51877.6171875
54195.421875
56610.71875
59118.9453125
61709.9140625
64368.7421875
67077.3203125
69813.28125
72547.7421875
75244.6875
77862.34375
80354.90625
82673.9609375
84770.3828125
86597.3359375
88113.359375
89286.328125
90098.234375
90548.296875
90650.1328125
90421.6953125
89873.2890625
89000.78125
87788.296875
86218.5859375
84285.2265625
82000.9296875
79398.9140625
76529.1484375
73452.8046875
70236.8359375
66948.328125
63648.9296875
60390.5390625
57212.7890625
54142.515625
51194.6171875
48374.9296875
45684.3125
43122.25
40689.578125
38390.5390625
36233.2421875
34227.1796875
32378.546875
30687.1640625
29147.046875
27748.9375
26481.6953125
25332.3046875
24286.4140625
23330.140625
22451.8828125
21642.8046875
20895.9921875
20204.4609375
19559.5078125
18950.75
18368.4609375
17806.859375
17266.2890625
16752.453125
16272.5859375
15830.5078125
15424.328125
15049.7578125
14706.8359375
14403.2421875
14150.5078125
13956.09375
13818.1171875
13725.9921875
13664.9140625
13620.4453125
13581.3203125
13539.9609375
13491.03125
13429.546875
13350.328125
13249.375
13126.4296875
12987.1171875
12843.1875
12709.84375
12601.1171875
12526.265625
12489.0546875
12488.734375
12520.609375
12575.1484375
12638.015625
12692.1484375
12721.9921875
12717.7734375
12676.9609375
12601.6171875
12493.71875
12353.34375
12181.671875
11984.9609375
11774.265625
11560.8515625
11352.390625
11153.0234375
10965.90625
10795.578125
10649.2421875
10536.6953125
10467.40625
10445.0625
10463.3515625
10507.1484375
10559.53125
10610.296875
10659.6796875
10714.5234375
10779.703125
10852.0390625
10922.0703125
10981.8828125
11031.375
11078.203125
11132.6171875
11201.671875
11285.8125
11378.2265625
11467.65625
11542.9921875
11597.0703125
11627.390625
11634.59375
11620.6015625
11586.953125
11534.1171875
11463.0
11378.6171875
11291.671875
11214.7578125
11155.6875
11114.359375
11085.2265625
11061.4921875
11036.609375
11004.265625
10960.296875
10905.546875
10845.5859375
10786.453125
10730.5625
10677.578125
10629.2890625
10592.3203125
10575.265625
10582.65625
10611.59375
10653.359375
10697.328125
10733.40625
10752.6015625
10748.0
10717.734375
10668.546875
10617.4765625
10589.515625
10611.96875
10707.859375
10891.0625
11164.59375
11521.4375
11946.1875
12416.7265625
12906.140625
13386.265625
13833.3671875
14234.6640625
14592.4453125
14922.5078125
15246.8828125
15584.140625
15942.125
16315.8203125
16690.4453125
17047.53125
17371.78125
17655.765625
17901.578125
18119.28125
18323.2265625
18527.8671875
18744.4765625
18979.7734375
19236.796875
19517.421875
19825.296875
20167.3828125
20552.0546875
20983.6796875
21457.140625
21956.6484375
22460.609375
22949.4296875
23411.90625
23847.859375
24266.703125
24682.7578125
25108.75
25550.3671875
26004.375
26461.203125
26910.6015625
27347.625
27775.7890625
28205.53125
28649.0234375
29115.0703125
29606.890625
30123.0390625
30659.140625
31209.34375
31767.3828125
32327.1796875
32883.4375
33432.9453125
33976.6015625
34520.4765625
35073.9921875
35646.0
36242.15625
36865.921875
37522.3828125
38221.71875
38979.296875
39810.859375
40725.21875
41719.5390625
42781.421875
43897.3046875
45061.25
46278.7421875
47564.078125
48934.875
50408.0703125
51999.9296875
53728.203125
55612.9453125
57673.8515625
59925.71875
62375.25
65020.140625
67850.2265625
70849.8046875
74001.0078125
77286.921875
80692.34375
84202.0859375
87799.0703125
91464.2421875
95177.9375
98920.546875
102671.28125
106405.015625
110088.96875
113681.953125
117137.2578125
120407.546875
123448.6484375
126221.4921875
128693.4453125
130839.15625
132638.7890625
134072.9140625
135117.59375
135743.96875
135923.2421875
135633.5859375
134864.9609375
133620.84375
131917.734375
129783.1171875
127252.5625
124365.890625
121163.828125
117687.0703125
113978.296875
110085.3125
106061.796875
101965.0
97852.09375
93777.21875
89789.0078125
85927.4921875
82221.1484375
78685.6640625
75325.3125
72136.46875
69112.0859375
66245.6171875
63533.0859375
60973.046875
58566.0
56314.484375
54223.578125
52300.1953125
50550.3828125
48975.6171875
47569.7265625
46318.140625
45200.125
44192.5703125
43273.1328125
42421.8828125
41622.46875
40863.5390625
40139.3359375
39448.1328125
38789.3046875
38161.390625
37562.375
36991.046875
36448.0625
35935.75
35457.21875
35014.96875
34609.65625
34239.109375
33897.8671875
33577.8828125
33270.671875
32970.125
32674.203125
32384.421875
32104.2265625
31837.5390625
31587.8671875
31357.765625
31148.6953125
30961.5703125
30797.0625
30655.0078125
30533.2109375
30427.03125
30330.484375
30238.6640625
30149.9375
30066.1171875
29990.015625
29922.375
29861.1796875
29803.7265625
29748.4375
29694.4921875
29640.203125
29582.7734375
29519.7734375
29450.484375
29376.234375
29300.03125
29225.40625
29154.2734375
29084.734375
29011.171875
28926.6640625
28826.1171875
28708.4921875
28578.03125
28444.40625
28320.5859375
28218.2265625
28142.6484375
28091.0234375
28055.453125
28029.3046875
28012.328125
28010.65625
28032.0546875
28080.2734375
28151.7890625
28235.21875
28312.234375
28360.515625
28359.1328125
28295.0546875
28167.5
27989.0
27783.046875
27578.4609375
27401.5234375
27269.515625
27189.5859375
27161.8828125
27182.5859375
27244.234375
27335.6015625
27443.6640625
27556.609375
27665.3046875
27762.5546875
27842.2109375
27899.34375
27931.734375
27941.8125
27937.5
27930.7421875
27934.1171875
27957.15625
28003.6640625
28070.3515625
28147.7265625
28224.0078125
28290.28125
28342.9375
28381.8046875
28406.8046875
28416.8515625
28411.3046875
28391.71875
28362.6796875
28331.8046875
28308.90625
28303.4375
28320.4765625
28357.7109375
28405.6484375
28451.4765625
28484.5
28499.3828125
28495.8671875
28476.8125
28447.171875
28413.734375
28383.78125
28363.765625
28360.875
28387.125
28461.1015625
28603.234375
28827.1953125
29133.3671875
29507.703125
29925.7265625
30359.84375
30787.3359375
31195.75
31584.109375
31961.640625
32346.03125
32760.2421875
33226.3671875
33758.703125
34360.5078125
35025.640625
35742.046875
36494.4375
37266.2421875
38041.65625
38807.8671875
39556.4296875
40283.6875
40990.421875
41680.8046875
42361.53125
43041.3984375
43730.4765625
44438.3125
45171.65625
45932.5078125
46716.078125
47508.765625
48288.515625
49029.25
49707.1171875
50304.1953125
50808.6015625
51213.40625
51515.71875
51714.59375
51807.5546875
51787.875
51644.5234375
51363.71875
50930.90625
50333.6015625
49565.640625
48631.84375
47551.34375
46358.21875
45097.90625
43818.8203125
42562.0
41353.6328125
40203.34375
39106.75
38050.4609375
37019.15625
36003.5859375
35005.7578125
34037.875
33116.7734375
32258.359375
31474.59375
30772.203125
30151.8515625
29608.375
29132.78125
28715.7578125
28350.4375
28032.5859375
27758.21875
27521.75
27317.2265625
27141.625
26996.09375
26883.0078125
26801.7890625
26747.8671875
26715.6015625
26702.4453125
26711.015625
26748.2734375
26822.6484375
26940.6640625
27105.15625
27315.984375
27572.3671875
27875.09375
28226.9453125
28631.4921875
29091.3046875
29607.3359375
30179.71875
30808.25
31490.7109375
32220.078125
32983.296875
33762.625
34537.890625
35288.8828125
35999.0703125
36660.1875
37274.4140625
37851.7109375
38404.515625
38943.546875
39475.765625
40002.8671875
40519.7109375
41014.21875
41469.21875
41865.6875
42185.4453125
42412.3984375
42531.5546875
42528.0390625
42388.4765625
42105.1640625
41679.0078125
41118.0703125
40433.484375
39637.125
38742.765625
37768.375
36736.671875
35673.4140625
34603.6796875
33547.7109375
32518.21875
31521.6640625
30562.140625
29644.953125
28777.078125
27964.6875
27209.265625
26505.234375
25841.53125
25206.7734375
24594.0859375
24001.8203125
23431.0390625
22883.328125
22360.203125
21862.7734375
21391.0546875
20944.140625
20521.609375
20123.875
19751.0625
19402.46875
19077.9140625
18779.125
18508.78125
18267.8203125
18054.0234375
17863.578125
17694.6953125
17550.7421875
17439.5546875
17368.7265625
17340.1640625
17348.3203125
17382.8828125
17432.765625
17488.6015625
17543.875
17595.7265625
17644.890625
17694.0234375
17745.3046875
17798.9453125
17853.8203125
17909.140625
17965.6484375
18024.6484375
18085.25
18142.921875
18192.1328125
18231.5078125
18267.109375
18310.4140625
18372.953125
18461.046875
18573.1796875
18700.6015625
18831.2421875
18954.5859375
19064.90625
19160.984375
19244.1484375
19316.53125
19380.1015625
19435.8359375
19483.34375
19521.140625
19547.0078125
19558.4609375
19553.984375
19535.0
19506.9921875
19478.328125
19457.7734375
19452.3984375
19466.6796875
19502.859375
19561.796875
19643.5390625
19746.5078125
19866.1015625
19995.2265625
20126.78125
20255.8125
20379.390625
20495.828125
20605.3828125
20711.4296875
20820.5625
20941.1875
21081.359375
21245.53125
21430.0390625
21620.453125
21793.953125
21926.7421875
22002.65625
22018.859375
21986.4765625
21925.8359375
21859.03125
21804.28125
21774.8046875
21780.2578125
21826.9453125
21916.3671875
22044.3046875
22201.3984375
22374.046875
22545.6640625
22699.5546875
22823.3359375
22912.6328125
22972.5859375
23017.3671875
23067.765625
23145.921875
23268.0625
23439.0234375
23651.7421875
23892.078125
24145.8828125
24404.234375
24664.5390625
24927.6875
25194.0234375
25460.5859375
25720.5859375
25964.765625
26184.640625
26376.6640625
26544.578125
26697.8828125
26847.4296875
27001.625
27164.6328125
27336.3125
27513.7890625
27694.5234375
27879.15625
28071.7421875
28277.515625
28501.3984375
28748.5625
29025.296875
29338.171875
29692.5234375
30091.3828125
30535.0625
31021.3203125
31545.8125
32102.7734375
32685.0
33283.5625
33888.90625
34493.6875
35095.546875
35697.59375
36306.3984375
36928.8828125
37570.0234375
38232.9140625
38920.90625
39639.4609375
40395.5390625
41195.3984375
42043.3984375
42942.1484375
43892.40625
44892.421875
45937.890625
47022.296875
48135.9375
49264.28125
50388.6171875
51489.640625
52550.8125
53558.8828125
54503.0703125
55375.2421875
56170.484375
56886.6015625
57522.6796875
58077.9921875
58551.2109375
58939.8203125
59240.8125
59453.0546875
59579.140625
59624.984375
59597.7265625
59503.671875
59346.9765625
59128.53125
58845.859375
58494.2421875
58068.1171875
57562.1484375
56973.4453125
56305.1953125
55569.1328125
54783.953125
53971.0
53150.4921875
52340.03125
51554.4140625
50806.046875
50105.8515625
49463.625
48887.0234375
48380.0859375
47942.640625
47570.859375
47257.984375
46995.6875
46775.921875
46591.8671875
46436.734375
46302.484375
46181.2109375
46068.3203125
45964.546875
45875.21875
45807.9609375
45769.9921875
45765.1640625
45791.8203125
45843.203125
45909.59375
45980.2421875
46044.5703125
46093.5078125
46121.1953125
46125.609375
46108.078125
46073.0859375
46027.984375
45981.6953125
45942.78125
45918.40625
45914.4609375
45935.5234375
45984.390625
46062.0546875
46168.15625
46300.6171875
46454.90625
46624.359375
46801.5
46979.078125
47150.6953125
47312.0546875
47462.484375
47604.734375
47743.1171875
47882.4609375
48028.390625
48187.2265625
48364.3984375
48563.40625
48786.3359375
49034.3125
49306.7265625
49600.5859375
49911.4921875
50235.7109375
50571.609375
50920.453125
51286.78125
51677.609375
52100.1875
52559.34375
53055.625
53584.5234375
54137.0390625
54702.390625
55271.96875
55842.203125
56415.0859375
56997.3671875
57599.7890625
58235.1640625
58914.734375
59644.09375
60421.0
61235.4140625
62071.796875
62913.0078125
63744.2265625
64554.71875
65336.875
66084.6875
66793.375
67459.4609375
68080.375
68654.1953125
69180.09375
69658.09375
70087.5
70465.671875
70788.7265625
71052.8125
71254.609375
71391.765625
71464.359375
71475.75
71431.4765625
71337.09375
71197.5390625
71017.9140625
70803.75
70560.2421875
70291.7578125
70001.78125
69693.0390625
69368.2578125
69031.7421875
68690.4140625
68352.6953125
68026.3828125
67717.234375
67428.5
67160.3046875
66909.3671875
66669.8828125
66435.328125
66199.5625
65958.0234375
65709.609375
65458.484375
65213.671875
64986.6015625
64787.96875
64625.0703125
64499.6796875
64408.2109375
64344.3203125
64302.0625
64276.890625
64264.671875
64261.6953125
64265.6484375
64276.03125
64293.6328125
64320.53125
64360.5625
64418.7890625
64499.8359375
64607.0
64742.390625
64906.6484375
65097.7734375
65310.734375
65538.953125
65776.1484375
66017.5859375
66260.6328125
66504.625
66749.4453125
66993.9921875
67236.2109375
67474.453125
67708.078125
67936.8046875
68160.3359375
68379.234375
68595.921875
68814.6796875
69041.6015625
69284.1484375
69549.46875
69841.6953125
70160.3046875
70500.6953125
70855.7578125
71217.8359375
71581.28125
71945.15625
72313.6015625
72693.3515625
73090.375
73507.765625
73944.59375
74395.328125
74850.6015625
75299.1953125
75729.8984375
76132.4375
76498.4375
76822.734375
77103.4921875
77340.7890625
77535.609375
77690.015625
77807.2421875
77890.6640625
77943.3984375
77969.8828125
77977.609375
77977.0546875
77979.9296875
77997.265625
78037.6953125
78106.09375
78203.8671875
78330.53125
78484.7265625
78663.2578125
78860.3125
79068.7734375
79282.109375
79495.25
79704.8125
79909.890625
80112.234375
80314.671875
80519.1953125
80727.140625
80940.3671875
81161.453125
81392.40625
81634.0078125
81885.84375
82146.328125
82413.0625
82684.109375
82959.09375
83238.703125
83523.359375
83813.125
84108.578125
84410.65625
84719.5703125
85034.3203125
85353.0390625
85673.3203125
85992.3359375
86307.2578125
86615.8515625
86916.0703125
87205.59375
87482.421875
87745.6796875
87995.3046875
88231.0859375
88452.96875
88661.890625
88859.84375
89049.0390625
89231.9453125
89411.9375
89593.0078125
89778.7109375
89971.7109375
90174.0
90386.2578125
90607.0546875
90833.6875
91064.2109375
91298.375
91536.546875
91778.6953125
92024.40625
92273.046875
92523.625
92775.1796875
93027.546875
93281.171875
93536.0390625
93791.6015625
94047.9375
94306.2890625
94568.453125
94836.2421875
95111.734375
95396.9453125
95692.6640625
95998.0625
96311.703125
96632.2890625
96958.3671875
97288.3671875
97621.40625
97957.5
98296.7890625
98639.0703125
98984.171875
99332.25
99683.1015625
100036.0
100390.1953125
100744.703125
101097.2890625
101444.2890625
101782.1640625
102108.984375
102424.15625
102727.828125
103020.8984375
103305.09375
103582.3203125
103854.546875
104124.4140625
104395.0234375
104668.640625
104946.0703125
105227.8125
105515.0
105808.7890625
106109.40625
106416.7109375
106731.0546875
107053.0234375
107382.859375
107720.5703125
108066.0078125
108418.0703125
108774.28125
109132.0703125
109490.3984375
109849.6875
110211.078125
110576.0859375
110946.1328125
111321.09375
111698.484375
112074.9453125
112448.578125
112819.3828125
113188.109375
113555.5234375
113922.1484375
114287.734375
114650.984375
115010.34375
115365.015625
115714.4453125
116057.21875
116391.1953125
116714.4609375
117025.6796875
117324.328125
117611.7421875
117892.1015625
118171.421875
118455.2734375
118747.453125
119050.0
119363.0703125
119685.2109375
120015.046875
120353.1953125
120702.1015625
121064.2421875
121441.1171875
121833.390625
122240.6328125
122660.4921875
123089.0546875
123522.3828125
123957.2734375
124390.9765625
124821.265625
125247.296875
125669.8046875
126090.703125
126513.2578125
126942.8046875
127386.1171875
127849.578125
128338.125
128855.6875
129405.3671875
129989.2265625
130608.5859375
131264.7421875
131958.34375
132687.2734375
133445.5234375
134223.96875
135011.3203125
135794.5703125
136560.09375
137295.765625
137992.375
138643.5234375
139245.5234375
139797.671875
140301.78125
140760.8203125
141178.609375
141560.9296875
141915.96875
142252.921875
142580.15625
142904.2578125
143228.828125
143552.96875
143871.203125
144175.5859375
144457.703125
144709.1484375
144921.75
145088.828125
145206.171875
145272.1015625
145287.7265625
145258.2578125
145193.5625
145106.5859375
145010.9375
144919.625
144844.265625
144793.9453125
144774.734375
144790.703125
144844.7890625
144938.484375
145071.34375
145241.7578125
145447.9921875
145687.859375
145958.3828125
146256.6328125
146580.90625
146930.5625
147305.5859375
147706.921875
148136.5
148595.8203125
149084.21875
149598.671875
150134.1640625
150683.125
151235.34375
151779.8515625
152307.71875
152813.34375
153294.28125
153750.75
154184.6796875
154597.703125
154989.6171875
155359.4140625
155707.1015625
156034.046875
156341.7578125
156631.3046875
156903.453125
157158.34375
157395.2421875
157613.34375
157812.96875
157994.921875
158158.984375
158303.8984375
158428.9375
158534.9140625
158624.2265625
158701.28125
158772.8671875
158846.8828125
158930.0546875
159026.875
159140.1484375
159271.2109375
159419.65625
159584.0
159763.203125
159956.90625
160164.5625
160385.1875
160618.1484375
160863.265625
161120.015625
161387.3125
161664.2421875
161950.0234375
162243.1015625
162541.2265625
162842.640625
163146.515625
163452.0
163758.171875
164064.8359375
164372.9296875
164683.4609375
164996.90625
165313.8359375
165635.1796875
165961.5078125
166292.859375
166629.515625
166972.0625
167320.15625
167671.9609375
168024.96875
168377.015625
168726.171875
169070.9375
169411.046875
169747.671875
170082.2265625
170415.84375
170750.109375
171087.4375
171429.96875
171778.75
172134.265625
172496.8125
172865.8828125
173239.9140625
173617.3515625
173997.6484375
174380.5859375
174765.859375
175153.6875
175545.3671875
175942.3046875
176344.8046875
176752.390625
177164.1796875
177578.6640625
177993.5625
178406.96875
178818.234375
179227.1328125
179632.8203125
180034.265625
180431.1640625
180823.703125
181211.9921875
181596.4921875
181978.421875
182359.09375
182738.9296875
183118.140625
183497.5078125
183877.9140625
184259.25
184640.7265625
185021.6640625
185401.1640625
185777.3125
186147.640625
186510.1015625
186862.9375
187204.2421875
187532.5078125
187847.6796875
188150.84375
188443.125
188725.9140625
189001.5234375
189272.875
189542.3203125
189811.5390625
190082.15625
190355.15625
190630.03125
190905.0859375
191178.625
191449.0234375
191713.9609375
191970.6484375
192216.953125
192451.6875
192674.046875
192884.171875
193084.3203125
193278.6484375
193471.671875
193667.25
193868.8359375
194079.109375
194299.265625
194529.1953125
194768.625
195017.3203125
195274.3359375
195538.1328125
195807.6171875
196082.359375
196361.71875
196644.65625
196930.640625
197219.6796875
197511.3515625
197804.6015625
198098.7578125
198393.7890625
198689.5
198985.234375
199280.765625
199576.59375
199873.1484375
200170.3046875
200468.234375
200767.578125
201068.5390625
201370.53125
201673.0703125
201976.2421875
202279.9609375
202583.5546875
202886.6953125
203189.796875
203493.1953125
203796.578125
204099.765625
204403.1484375
204706.9921875
205010.8828125
205314.625
205618.609375
205923.0234375
206227.28125
206530.84375
206833.953125
207136.8828125
207439.2421875
207740.6640625
208041.203125
208340.75
208638.3203125
208932.8984375
209224.2421875
209512.3515625
209796.875
210077.8046875
210355.953125
210632.171875
210906.4609375
211178.59375
211448.875
211717.7734375
211985.109375
212250.71875
212515.125
212778.875
213041.7578125
213303.3125
213563.7890625
213823.640625
214082.6484375
214340.3359375
214596.8046875
214852.296875
215106.4296875
215358.6015625
215608.890625
215857.6484375
216104.5546875
216349.0546875
216591.2421875
216831.578125
217069.9609375
217305.9609375
217539.7421875
217771.7265625
218001.671875
218228.9765625
218453.703125
218676.234375
218896.4609375
219113.84375
219328.40625
219540.546875
219750.03125
219956.2734375
220159.265625
220359.4765625
220556.859375
220750.8984375
220941.546875
221129.2109375
221313.7734375
221494.6796875
221671.9375
221846.1328125
222017.359375
222185.25
222349.921875
222512.0859375
222672.0234375
222829.53125
222984.953125
223139.2890625
223293.2109375
223447.0078125
223601.59375
223758.8359375
223920.5078125
224088.296875
224264.9140625
224454.421875
224661.3671875
224890.640625
225148.5234375
225442.625
225779.7265625
226163.484375
226592.0703125
227054.1171875
227525.015625
227970.15625
228356.6015625
228666.2109375
228900.6953125
229076.84375
229217.3984375
229343.2578125
229469.40625
229604.5625
229753.3359375
229917.9921875
230098.9609375
230295.2734375
230505.6015625
230729.0078125
230964.34375
231209.828125
231463.765625
231725.046875
231992.515625
232264.421875
232539.140625
232815.7109375
233093.1953125
233370.1953125
233645.4296875
233918.421875
234188.8671875
234456.015625
234719.265625
234978.8515625
235235.1640625
235488.1328125
235737.734375
235984.6875
236229.8515625
236473.5234375
236715.890625
236957.8046875
237200.1875
237443.3203125
237687.3046875
237932.8203125
238180.65625
238430.8984375
238683.390625
238938.46875
239196.5625
239457.34375
239720.1953125
239985.0234375
240251.9453125
240520.4765625
240789.90625
241060.140625
241331.359375
241603.203125
241875.0390625
242146.8828125
242419.1171875
242691.5546875
242963.75
243235.7890625
243508.1015625
243780.5
244052.5
244324.203125
244596.1484375
244868.3984375
245140.53125
245412.609375
245684.984375
245957.484375
246229.59375
246501.3203125
246773.21875
247045.3828125
247317.453125
247589.5859375
247862.3828125
248136.0546875
248410.3125
248685.34375
248961.734375
249239.5703125
249518.390625
249798.125
250079.3125
250362.15625
250646.4140625
250932.2265625
251220.21875
251510.53125
251802.6171875
252096.125
252391.171875
252687.4140625
252983.9921875
253280.4296875
253576.96875
253873.6875
254170.234375
254466.7421875
254764.1171875
255063.171875
255364.296875
255668.3046875
255976.7421875
256290.9453125
256611.5234375
256939.171875
257275.0
257619.6328125
257972.859375
258334.515625
258705.078125
259085.078125
259474.75
259874.8984375
260287.46875
260714.6953125
261158.5546875
261621.34375
262106.0390625
262615.140625
263149.4609375
263708.125
264288.015625
264882.09375
265478.5546875
266062.78125
266621.28125
267145.2265625
267633.0390625
268091.6875
268535.0546875
268979.7109375
269441.2890625
269933.734375
270469.9609375
271061.5390625
271718.5234375
272450.5625
273268.34375
274183.7265625
275209.8203125
276362.4921875
277662.40625
279135.984375
280816.15625
282744.1484375
284970.3359375
287552.5546875
290551.2890625
294021.8359375
297999.0859375
302470.7578125
307339.4609375
312382.015625
317224.8515625
321363.8671875
324253.09375
325451.40625
324768.5390625
322333.7578125
318548.7265625
313953.671875
309076.890625
304330.5
299974.15625
296132.2421875
292834.1953125
290053.828125
287738.359375
285826.8203125
284260.828125
282988.8671875
281966.9921875
281158.9140625
280536.0703125
280076.59375
279763.1796875
279581.546875
279519.1015625
279562.140625
279691.859375
279881.296875
280094.5859375
280289.1171875
280421.6796875
280458.765625
280386.8671875
280216.0625
279974.71875
279699.6015625
279426.484375
279183.5703125
278988.453125
278849.0
278766.6875
278739.46875
278763.0546875
278832.078125
278941.5546875
279087.46875
279266.078125
279473.859375
279708.515625
279969.375
280256.3203125
280568.9453125
280906.8203125
281269.359375
281654.859375
282060.2578125
282482.2890625
282918.3359375
283366.234375
283824.1328125
284291.4921875
284769.546875
285260.15625
285764.3515625
286281.703125
286809.6484375
287342.265625
287870.109375
288382.1171875
288867.8984375
289319.140625
289730.96875
290104.0390625
290445.59375
290768.1328125
291087.0390625
291418.921875
291780.1015625
292184.640625
292643.3203125
293164.25
293753.28125
294411.9296875
295133.9453125
295901.78125
296683.0
297427.2265625
298067.9296875
298533.59375
298766.4609375
298741.0859375
298474.0234375
298020.125
297456.6328125
296862.2421875
296300.6953125
295814.4609375
295426.2578125
295143.2109375
294961.625
294872.1171875
294864.0
294927.3203125
295053.4375
295235.8671875
295470.90625
295756.7578125
296092.078125
296475.703125
296907.21875
297386.6953125
297913.984375
298489.0234375
299112.2109375
299783.3671875
300500.015625
301257.0703125
302047.84375
302864.8359375
303700.3671875
304548.4453125
305406.921875
306277.7265625
307165.453125
308076.4140625
309018.4375
309999.9375
311028.234375
312108.671875
313244.7109375
314436.96875
315681.5390625
316969.1875
318285.984375
319614.1171875
320932.5390625
322218.3671875
323448.1796875
324597.5703125
325639.078125
326541.5390625
327272.0703125
327799.578125
328099.2890625
328158.625
327982.453125
327594.4140625
327033.265625
326346.609375
325584.6953125
324794.2109375
324013.28125
323269.4609375
322580.6875
321956.9921875
321401.5390625
320912.59375
320486.5546875
320119.9453125
319809.28125
319550.5234375
319339.4140625
319171.265625
319039.5546875
318935.1796875
318847.3671875
318765.4140625
318679.8046875
318583.5703125
318474.0234375
318353.3671875
318227.34375
318103.25
317988.6484375
317890.1015625
317811.9765625
317756.3203125
317724.3046875
317716.640625
317732.171875
317766.4453125
317812.109375
317860.03125
317899.484375
317918.75
317907.515625
317859.6015625
317774.3515625
317657.0078125
317519.078125
317377.5390625
317251.8828125
317160.734375
317120.453125
317144.9609375
317245.28125
317429.53125
317704.140625
318075.3828125
318549.1640625
319129.890625
319820.0859375
320621.328125
321534.890625
322562.4765625
323707.46875
324975.703125
326374.921875
327913.8203125
329602.09375
331450.4609375
333469.0390625
335665.09375
338041.953125
340598.4140625
343326.4765625
346207.625
349209.7265625
352285.140625
355369.7265625
358384.125
361239.9609375
363851.03125
366145.9609375
368079.0078125
369636.0390625
370833.5078125
371710.515625
372317.6484375
372707.9765625
372931.796875
373034.328125
373055.3828125
373030.8984375
372994.0625
372974.171875
372994.09375
373069.6328125
373211.2109375
373425.84375
373718.140625
374090.8828125
374544.4609375
375073.6484375
375662.921875
376284.078125
376898.0859375
377460.3125
377927.3515625
378264.921875
378454.421875
378495.296875
378402.9375
378205.3203125
377940.2265625
377652.2265625
377388.921875
377197.5703125
377122.25
377199.9609375
377455.6640625
377898.8671875
378523.3828125
379309.6953125
380228.8984375
381248.34375
382337.4140625
383470.1640625
384623.359375
385772.5546875
386888.515625
387935.0859375
388869.6796875
389649.125
390240.6640625
390633.5
390845.21875
390920.578125
390922.328125
390914.703125
390943.640625
391020.5
391116.0703125
391166.8046875
391092.2578125
390819.7578125
390307.609375
389556.609375
388604.625
387510.0625
386334.03125
385127.75
383926.3828125
382749.0859375
381604.4296875
380498.4140625
379441.765625
378454.46875
377566.53125
376813.7734375
376229.3984375
375834.7890625
375633.21875
375607.3828125
375721.1640625
375927.5546875
376182.3125
376458.0859375
376751.765625
377081.8671875
377478.125
377967.296875
378559.953125
379243.8515625
379987.65625
380753.1171875
381510.1484375
382248.2265625
382979.5703125
383731.8984375
384533.0625
385395.328125
386306.4296875
387229.5390625
388110.2109375
388888.3671875
389513.1015625
389955.53125
390214.703125
390315.9140625
390304.140625
390234.65625
390161.8203125
390129.109375
390163.3359375
390273.0078125
390448.265625
390662.0625
390874.625
391041.2421875
391120.46875
391080.9609375
390906.6171875
390599.203125
390176.4296875
389666.5859375
389103.4765625
388524.515625
387970.609375
387485.8515625
387116.0234375
386905.65625
386893.734375
387109.8359375
387573.046875
388293.09375
389271.203125
390499.296875
391959.515625
393625.390625
395464.03125
397439.1171875
399514.8203125
401660.2578125
403852.25
406075.7734375
408323.703125
410595.828125
412896.484375
415230.9375
417603.265625
420017.0078125
422476.1328125
424984.359375
427543.59375
430153.5390625
432812.6953125
435520.3125
438278.8828125
441095.5390625
443980.15625
446939.296875
449969.1171875
453051.0625
456152.859375
459236.15625
462270.15625
465246.515625
468187.0859375
471138.3125
474152.609375
477262.1640625
480452.78125
483646.1328125
486697.8359375
489412.7578125
491571.921875
492963.4921875
493412.8515625
492808.1328125
491115.9765625
488383.6015625
484727.5703125
480313.625
475333.3515625
469983.7265625
464454.6328125
458924.0703125
453555.4140625
448491.7109375
443847.8828125
439705.921875
436115.4140625
433098.9453125
430660.5078125
428794.9453125
427494.90625
426753.15625
426561.0625
426905.8203125
427768.1328125
429121.421875
430934.8046875
433179.9921875
435837.7265625
438898.09375
442352.625
446182.390625
450347.1875
454780.4453125
459392.4140625
464080.890625
468744.890625
473297.0390625
477673.546875
481841.234375
485797.6796875
489560.75
493150.8515625
496575.421875
499823.671875
502871.6953125
505691.4921875
508255.6484375
510532.875
512477.5
514024.1015625
515097.6875
515638.890625
515631.8828125
515121.1875
514210.109375
513042.703125
511776.4140625
510555.28125
509492.4140625
508664.7578125
508119.2109375
507886.6640625
507999.140625
508502.0
509453.453125
510910.90625
512911.0078125
515451.5
518478.5546875
521880.390625
525488.5625
529087.9609375
532435.109375
535282.671875
537407.40625
538637.03125
538871.3828125
538094.2578125
536373.9765625
533850.5234375
530708.28125
527138.6171875
523302.8515625
519307.3046875
515197.359375
510971.1484375
506606.578125
502090.8984375
497441.5859375
492713.40625
487992.4765625
483381.265625
478979.53125
474867.3671875
471096.515625
467690.828125
464651.5390625
461962.6953125
459595.53125
457512.3359375
455669.453125
454019.78125
452515.046875
451107.125
449747.5390625
448388.34375
446988.921875
445527.671875
444010.375
442468.296875
440948.109375
439501.078125
438176.0078125
437015.84375
436056.8984375
435329.953125
434862.4609375
434681.3125
434815.9375
435299.84375
436166.7578125
437441.2734375
439130.453125
441223.0234375
443696.890625
446528.71875
449700.59375
453202.2421875
457030.34375
461186.8125
465676.65625
470503.921875
475662.671875
481123.2734375
486820.4140625
492650.46875
498481.2578125
504171.71875
509596.84375
514671.359375
519364.421875
523698.640625
527733.515625
531538.9921875
535167.765625
538634.765625
541909.9609375
544924.0703125
547578.8984375
549753.53125
551304.0625
552062.0703125
551839.7890625
550449.359375
547739.234375
543640.4765625
538203.453125
531604.84375
524119.3828125
516068.59375
507766.078125
499475.359375
491388.796875
483627.453125
476254.1328125
469289.2890625
462724.859375
456535.8828125
450689.8125
445151.4140625
439883.8125
434849.4609375
430013.4765625
425347.7421875
420834.21875
416467.1171875
412253.1953125
408208.1796875
404350.359375
400695.4921875
397255.5234375
394039.4140625
391053.640625
388302.296875
385787.21875
383506.8359375
381453.9453125
379614.3359375
377967.9296875
376491.953125
375164.7265625
373969.984375
372900.3046875
371957.4609375
371149.125
370484.8359375
369973.1171875
369619.2109375
369423.40625
369382.0078125
369490.203125
369743.4765625
370135.6015625
370656.15625
371291.015625
372024.5859375
372841.0
373724.765625
374662.9140625
375648.2890625
376681.8203125
377773.453125
378941.3359375
380209.1796875
381602.421875
383147.1328125
384873.2578125
386818.5625
389028.4765625
391551.953125
394437.890625
397734.4765625
401490.328125
405755.8359375
410582.7421875
416020.2109375
422106.9296875
428861.6484375
436274.0546875
444293.875
452816.0859375
461665.4375
470588.1484375
479257.53125
487297.375
494324.28125
500004.703125
504112.625
506567.3203125
507435.5
506896.9453125
505190.140625
502564.8046875
499263.78125
495534.484375
491646.1015625
487885.46875
484524.2421875
481773.3828125
479745.3125
478436.8828125
477739.765625
477481.3671875
477488.078125
477647.3359375
477940.6640625
478434.203125
479235.1328125
480437.09375
482078.0078125
484124.5234375
486484.5625
489040.296875
491688.375
494372.359375
497094.6484375
499905.3515625
502878.7421875
506094.109375
509629.5234375
513564.734375
517982.828125
522963.546875
528566.5078125
534808.5234375
541644.453125
548962.5
556598.8125
564367.390625
572095.859375
579657.34375
586988.75
594089.109375
600998.46875
607765.2109375
614411.6171875
620906.5546875
627154.0703125
633005.0859375
638292.109375
642876.03125
646689.09375
649759.2890625
652207.1015625
654213.921875
655972.9609375
657640.421875
659300.671875
660949.65625
662494.8515625
663770.0546875
664562.2109375
664645.875
663823.109375
661967.6015625
659064.2421875
655223.8125
650654.5859375
645593.9296875
640226.03125
634621.8515625
628728.5234375
622414.7421875
615551.484375
608087.296875
600078.578125
591662.390625
582990.859375
574162.875
565184.546875
555974.421875
546410.71875
536400.171875
525939.5234375
515145.1640625
504241.8828125
493519.46875
483277.8515625
473781.890625
465237.1015625
457784.59375
451508.8828125
446452.859375
442635.4765625
440065.8671875
438750.6015625
438696.7265625
439915.6484375
442428.75
446273.375
451508.8515625
458222.484375
466533.6171875
476595.7109375
488600.9921875
502790.421875
519463.71875
538980.84375
561749.984375
588193.3125
618670.84375
653337.7734375
691921.09375
733426.234375
775843.09375
816021.71875
849955.921875
873600.4453125
884022.5
880368.8828125
864128.0625
838550.1640625
807566.046875
774752.2421875
742725.8828125
713033.21875
686368.9296875
662910.984375
642611.21875
625364.3515625
611052.1796875
599508.3515625
590461.265625
583497.09375
578066.28125
573542.9921875
569326.2265625
564940.984375
560083.390625
554584.28125
548327.75
541200.421875
533119.578125
524115.921875
514398.0859375
504344.84375
494430.375
485128.0234375
476832.84375
469817.6171875
464220.25
460056.5078125
457248.8046875
455657.453125
455103.765625
455383.3203125
456273.6171875
457540.5078125
458946.96875
460268.828125
461319.1328125
461973.6640625
462184.0234375
461971.4921875
461408.4921875
460601.6953125
459683.3125
458805.2109375
458128.1171875
457805.390625
457967.7578125
458714.5703125
460112.3125
462199.5390625
464996.21875
468514.03125
472762.2734375
477746.578125
483464.09375
489900.59375
497028.5703125
504797.7890625
513109.0078125
521774.953125
530488.78125
538827.1953125
546303.796875
552464.3046875
556992.4921875
559782.640625
560941.609375
560713.4296875
559365.8203125
557110.5546875
554112.6328125
550577.328125
546839.8984375
543374.84375
540698.03125
539207.8125
539049.0234375
540069.9765625
541892.9375
544063.53125
546209.2265625
548141.640625
549874.2265625
551570.71875
553465.484375
555797.484375
558783.21875
562626.1171875
567533.6953125
573707.4609375
581295.1640625
590329.953125
600694.3671875
612129.5703125
624285.0390625
636791.046875
649332.6328125
661698.625
673779.2890625
685506.125
696762.0859375
707314.7421875
716815.484375
724869.8515625
731141.3046875
735430.5625
737689.21875
737969.7890625
736352.6953125
732898.109375
727644.9765625
720648.421875
712030.390625
702017.9375
690949.0546875
679236.921875
667302.203125
655499.7578125
644066.90625
633106.546875
622604.1484375
612471.9296875
602607.6953125
592947.859375
583492.3984375
574291.84375
565406.5546875
556860.6796875
548614.5390625
540573.71875
532640.0703125
524785.3203125
517106.453125
509824.9140625
503225.6953125
497572.015625
493042.515625
489717.21875
487606.3671875
486696.9296875
486991.078125
488522.578125
491350.6171875
495541.1953125
501148.9765625
508207.1484375
516723.9921875
526679.6171875
538016.59375
550622.5
564308.8828125
578794.234375
593695.9609375
608529.2421875
622707.328125
635547.546875
646302.4609375
654237.9765625
658757.7109375
659536.984375
656610.578125
650375.5859375
641510.2421875
630843.9765625
619222.9140625
607403.5546875
595990.2265625
585416.1953125
575955.5859375
567746.03125
560805.2578125
555037.4609375
550239.3203125
546120.8828125
542352.34375
538634.640625
534774.6015625
530734.703125
526633.4296875
522695.1484375
519172.203125
516269.1015625
514088.96875
512611.4375
511704.6171875
511167.4609375
510785.7578125
510377.3125
509812.1640625
509015.0078125
507966.8515625
506713.0
505367.7421875
504103.53125
503123.0390625
502622.0234375
502751.6796875
503585.703125
505099.109375
507167.59375
509593.640625
512155.984375
514669.4296875
517036.9921875
519276.0703125
521505.8046875
523894.0234375
526580.0859375
529606.046875
532889.5703125
536254.90625
539508.7890625
542526.828125
545313.65625
548014.6875
550878.453125
554185.1640625
558165.21875
562933.3359375
568458.953125
574582.7890625
581072.2265625
587692.421875
594265.671875
600702.7265625
607005.1796875
613245.3046875
619527.6875
625938.0546875
632494.75
639124.5078125
645673.7265625
651945.8671875
657744.0703125
662904.09375
667313.9453125
670919.5625
673712.3515625
675697.96875
676858.4296875
677129.7109375
676411.734375
674607.6875
671670.046875
667627.5
662580.046875
656668.453125
650036.5234375
642806.40625
635079.609375
626961.5390625
618590.78125
610148.1640625
601833.953125
593826.5546875
586250.203125
579169.6875
572607.9765625
566568.5859375
561048.1640625
556038.125
551524.078125
547492.390625
543945.765625
540921.6328125
538502.7578125
536813.9375
536006.9765625
536242.5078125
537677.1875
540459.4375
544730.8046875
550626.3203125
558269.9140625
567766.6015625
579197.328125
592621.4765625
608085.7109375
625629.40625
645272.125
666971.109375
690548.3984375
715602.375
741430.5625
766997.859375
790986.609375
811954.2578125
828587.390625
839984.890625
845862.375
846585.0859375
843010.78125
836213.5078125
827208.8984375
816784.3203125
805470.5625
793618.546875
781506.1640625
769407.84375
757597.03125
746291.3046875
735574.1640625
725336.7109375
715273.90625
704948.1171875
693902.375
681784.484375
668441.8359375
653960.0
638636.1640625
622896.109375
607179.7421875
591833.4609375
577045.5
562843.21875
549145.6328125
535843.484375
522872.7578125
510255.1171875
498096.7734375
486554.65625
475789.5546875
465926.0859375
457032.7890625
449125.9609375
442191.4453125
436212.6015625
431191.1640625
427151.6015625
424127.84375
422139.6796875
421170.25
421153.8828125
421977.34375
423492.8515625
425539.7109375
427970.390625
430675.21875
433598.7890625
436742.265625
440150.09375
443883.15625
447984.703125
452447.921875
457194.0234375
462067.890625
466855.59375
471323.953125
475273.4765625
478586.0703125
481245.9453125
483323.3828125
484929.6328125
486164.25
487075.734375
487647.2890625
487807.828125
487460.1328125
486512.8203125
484903.609375
482607.046875
479627.921875
475988.4453125
471718.609375
466856.109375
461455.4921875
455600.5546875
449410.96875
443036.015625
436633.9765625
430345.234375
424272.6484375
418479.9765625
413007.6171875
407895.9296875
403206.4609375
399037.015625
395528.375
392858.6796875
391222.4609375
390797.375
391706.6484375
393983.7109375
397543.5546875
402167.7890625
407517.328125
413185.53125
418791.0078125
424085.859375
429035.9453125
433830.7890625
438806.296875
444301.1796875
450493.6796875
457269.828125
464166.84375
470422.9296875
475143.09375
477546.9765625
477214.1953125
474223.46875
469120.8359375
462732.921875
455910.09375
449300.9140625
443226.1328125
437670.3671875
432374.3203125
426989.65625
421245.078125
415066.578125
408611.7421875
402216.5
396291.15625
391215.3125
387266.453125
384591.984375
383217.4609375
383077.1796875
384053.9296875
386018.328125
388862.2578125
392521.96875
396984.6640625
402274.9453125
408424.5859375
415436.6328125
423257.4296875
431766.078125
440785.203125
450108.5234375
459533.6015625
468886.546875
478032.3984375
486873.90625
495345.5625
503407.640625
511042.2734375
518251.25
525051.546875
531462.1484375
537479.5078125
543048.453125
548042.4453125
552264.21875
555470.8671875
557419.9765625
557928.4296875
556929.046875
554506.390625
550896.109375
546443.796875
541532.53125
536498.875
531562.0078125
526788.5625
522104.625
517349.203125
512348.5390625
506984.9609375
501238.8359375
495194.125
489012.8828125
482894.9296875
477040.5390625
471627.4609375
466802.8984375
462685.3046875
459368.2734375
456921.390625
455386.6171875
454774.8515625
455069.21875
456237.796875
458250.7109375
461091.875
464759.0
469252.546875
474559.5
480639.234375
487417.078125
494789.75
502643.15625
510877.3125
519427.2265625
528268.2734375
537402.0234375
546828.9609375
556521.734375
566412.8203125
576405.53125
586408.890625
596384.4375
606381.1640625
616532.171875
627002.25
637901.3515625
649198.3046875
660671.03125
671916.7734375
682427.671875
691716.5234375
699455.2578125
705574.984375
710284.890625
714001.1328125
717216.140625
720359.5859375
723695.84375
727281.140625
730984.6328125
734564.3671875
737778.3671875
740499.3515625
742795.328125
744947.46875
747400.4453125
750666.875
755221.1328125
761411.6953125
769406.7578125
779176.5234375
790513.2734375
803088.15625
816537.6328125
830562.53125
845015.5625
859949.3125
875598.65625
892285.4765625
910259.9609375
929524.21875
949704.484375
970037.3359375
989506.6640625
1007112.03125
1022178.96875
1034578.28125
1044745.65625
1053484.0859375
1061633.4609375
1069740.203125
1077843.2109375
1085441.203125
1091652.453125
1095518.578125
1096344.203125
1093932.1328125
1088610.7578125
1081048.125
1071949.234375
1061777.65625
1050614.09375
1038193.640625
1024092.0
1007979.734375
989843.8046875
970091.8671875
949507.921875
929092.828125
909863.703125
892682.3828125
878149.8984375
866573.3046875
857995.953125
852273.6875
849169.7421875
848436.7578125
849863.9453125
853284.7265625
858554.6640625
865515.6328125
873962.359375
883623.796875
894162.6796875
905188.0703125
916272.25
926965.2265625
936804.7578125
945325.359375
952076.015625
956655.78125
958764.2421875
958247.984375
955118.859375
949531.765625
941727.4375
931959.15625
920426.359375
907237.2578125
892415.4453125
875951.59375
857883.3828125
838371.8984375
817742.296875
796471.640625
775132.6171875
754321.4453125
734598.59375
716453.9921875
700290.2421875
686410.4296875
675001.0859375
666108.5
659613.6484375
655219.8671875
652474.0390625
650838.3671875
649808.53125
649043.203125
648446.8984375
648156.328125
648422.0859375
649428.7265625
651125.1875
653130.8046875
654754.5703125
655132.1328125
653450.0703125
649187.8046875
642285.3203125
633164.984375
622596.8203125
611464.765625
600525.578125
590242.1640625
580735.8359375
571859.796875
563358.4921875
555051.484375
546973.2421875
539419.203125
532889.1015625
527961.375
525155.453125
524830.1796875
527137.328125
532020.6484375
539239.015625
548400.8515625
559011.6875
570546.0
582544.546875
594715.328125
606997.015625
619546.0859375
632637.3359375
646501.1796875
661144.3515625
676208.6484375
690922.140625
704185.640625
714800.484375
721782.671875
724652.1953125
723579.9765625
719330.3046875
713025.6171875
705826.09375
698632.6328125
691895.0
685567.125
679211.9453125
672218.703125
664060.7265625
654507.546875
643724.6015625
632241.4453125
620817.640625
610263.390625
601271.2421875
594295.1015625
589490.3359375
586714.6953125
585585.7265625
585587.0
586205.2109375
587065.8828125
588026.7421875
589194.9296875
590856.359375
593335.2421875
596827.703125
601265.4140625
606258.5390625
611143.7265625
615128.875
617493.484375
617781.265625
615921.8359375
612240.6171875
607355.203125
601994.25
596799.109375
592170.6796875
588207.015625
584746.984375
581500.1328125
578214.0859375
574817.859375
571490.1328125
568633.328125
566772.109375
566422.5078125
567978.6484375
571644.2578125
577409.484375
585059.828125
594207.71875
604348.96875
614948.609375
625547.3515625
635858.9453125
645818.578125
655553.25
665275.0859375
675132.15625
685072.0390625
694771.0390625
703656.53125
711014.828125
716148.703125
718538.375
717963.109375
714551.3671875
708742.109375
701163.6796875
692465.5703125
683159.3046875
673522.6875
663596.828125
653269.34375
642405.65625
630973.4375
619110.1796875
607110.828125
595349.8359375
584178.59375
573841.203125
564433.25
555906.9921875
548112.1171875
540855.9453125
533962.3125
527310.5390625
520843.46875
514548.625
508427.8828125
502474.09375
496666.1171875
490980.953125
485411.6875
479977.921875
474721.125
469686.1640625
464895.328125
460325.1015625
455897.53125
451495.3046875
446997.8125
442321.625
437444.9296875
432406.8828125
427289.109375
422193.1953125
417223.6796875
412478.1953125
408042.6953125
403989.4609375
400376.5859375
397247.640625
394630.890625
392537.4609375
390958.5703125
389864.0546875
389205.8828125
388929.8203125
388993.6953125
389385.1015625
390128.765625
391278.328125
392895.9609375
395031.078125
397708.5078125
400929.3828125
404680.3359375
408946.1171875
413722.890625
419029.453125
424911.6796875
431436.09375
438673.9765625
446681.671875
455483.84375
465067.15625
475392.1171875
486427.078125
498196.09375
510819.125
524517.9140625
539569.515625
556205.96875
574475.4609375
594091.015625
614298.640625
633804.9375
650819.8671875
663271.6015625
669203.8125
667265.1328125
657106.890625
639505.5234375
616148.171875
589186.09375
560754.875
532630.1640625
506081.0
481884.484375
460425.7734375
441816.34375
425993.0859375
412788.015625
401973.3515625
393290.96875
386471.75
381248.6640625
377367.25
374596.546875
372737.9609375
371626.7578125
371122.734375
371094.65625
371407.421875
371919.0859375
372488.5
372988.171875
373315.9609375
373401.875
373210.8046875
372742.921875
372032.125
371140.6484375
370148.0546875
369134.4765625
368159.796875
367243.171875
366349.8984375
365393.2890625
364253.578125
362808.1953125
360960.8671875
358659.2421875
355896.9765625
352704.4609375
349135.7578125
345258.9296875
341152.9453125
336909.0703125
332630.9375
328427.6015625
324399.8203125
320625.03125
317148.75
313985.53125
311126.953125
308551.390625
306231.3046875
304136.84375
302235.4609375
300488.78125
298849.875
297265.5390625
295686.3046875
294080.7890625
292446.7578125
290812.1171875
289225.875
287745.0703125
286424.703125
285312.7109375
284448.09375
283858.734375
283559.859375
283555.4140625
283843.25
284421.03125
285288.2109375
286442.9375
287877.1171875
289574.0703125
291510.453125
293660.9453125
296002.1015625
298513.5390625
301175.6796875
303965.6640625
306854.4296875
309808.25
312796.34375
315801.9921875
318831.546875
321916.5703125
325108.921875
328472.1796875
332073.1875
335975.7578125
340237.78125
344911.1875
350042.59375
355671.796875
361828.0078125
368526.28125
375766.671875
383534.796875
391801.1328125
400518.5625
409621.6015625
419031.453125
428669.2421875
438476.03125
448433.3515625
458574.96875
468982.765625
479767.359375
491041.3984375
502894.6171875
515376.671875
528490.234375
542195.0703125
556419.09375
571067.3046875
586019.2734375
601112.4296875
616117.3515625
630715.53125
644492.3984375
656958.03125
667602.9453125
675981.671875
681800.4453125
684979.375
685669.328125
684222.4140625
681129.6484375
676945.828125
672221.6015625
667456.2890625
663074.8828125
659422.5390625
656766.6328125
655297.9921875
655126.40625
656267.0390625
658618.8515625
661946.2578125
665884.3671875
669986.390625
673814.578125
677051.5390625
679589.375
681554.21875
683245.2890625
685003.2109375
687053.09375
689378.703125
691673.3828125
693388.171875
693868.40625
692538.7578125
689074.5703125
683496.625
676154.953125
667612.03125
658472.7890625
649220.90625
640111.09375
631145.734375
622136.7109375
612825.5234375
603013.9453125
592656.09375
581882.7109375
570959.609375
560206.9765625
549915.9296875
540291.7578125
531437.15625
523370.4140625
516061.2109375
509464.25
503538.8046875
498253.4453125
493582.34375
489500.234375
485979.2421875
482987.71875
480490.3046875
478449.125
476826.359375
475587.5234375
474704.2890625
474155.71875
473928.640625
474018.4296875
474430.1171875
475178.3046875
476284.03125
477768.4375
479644.6640625
481910.7421875
484545.9609375
487513.296875
490767.75
494267.578125
497983.65625
501903.296875
506027.53125
510363.328125
514914.2421875
519674.125
524626.6875
529748.9375
535013.78125
540388.6953125
545831.5546875
551286.5546875
556682.9453125
561937.2890625
566959.0625
571656.8125
575941.8671875
579728.796875
582936.53125
585495.203125
587359.7265625
588525.3203125
589037.640625
588990.6171875
588509.1875
587719.8046875
586717.3984375
585540.5625
584163.7109375
582508.4296875
580467.7890625
577933.40625
574816.3203125
571059.7109375
566644.890625
561589.078125
555929.7734375
549695.90625
542880.2890625
535433.5078125
527288.53125
518405.5625
508816.078125
498648.5234375
488127.28125
477545.5078125
467219.828125
457441.703125
448441.40625
440372.0546875
433311.3828125
427272.921875
422219.7734375
418077.8671875
414748.4921875
412119.40625
410073.0390625
408491.3515625
407260.125
406277.1484375
405465.703125
404788.8359375
404256.359375
403918.9140625
403848.375
404108.453125
404723.3125
405654.5
406795.3984375
407987.1484375
409053.1328125
409842.8125
410271.03125
410338.1015625
410122.671875
409750.9296875
409354.8984375
409033.46875
408825.1015625
408697.265625
408556.5859375
408280.0859375
407760.6015625
406951.3203125
405892.0625
404705.4296875
403564.234375
402643.4296875
402075.171875
401920.6484375
402165.109375
402735.484375
403535.9140625
404489.328125
405568.75
406804.7421875
408267.484375
410034.4609375
412158.5
414646.2734375
417451.75
420485.90625
423642.0546875
426830.9296875
430014.0625
433222.109375
436550.4609375
440135.2109375
444119.9296875
448625.3671875
453729.1953125
459457.1953125
465783.6953125
472638.8046875
479920.5234375
487509.7578125
495286.1953125
503142.6640625
510995.9765625
518792.3984375
526505.7890625
534128.5
541658.46875
549087.8125
556396.5703125
563551.703125
570510.8515625
577231.53125
583685.140625
589871.28125
595824.8125
601611.5
607314.625
613019.4296875
618801.1015625
624718.234375
630809.625
637091.0703125
643550.9375
650147.890625
656816.4609375
663483.2421875
670090.4921875
676618.6875
683099.5859375
689614.453125
696277.6875
703211.421875
710520.015625
718272.2265625
726494.453125
735174.5390625
744274.75
753752.0546875
763581.765625
773776.359375
784390.1015625
795504.625
807199.609375
819519.09375
832444.6484375
845882.9453125
859672.6171875
873613.6640625
887515.53125
901247.5703125
914767.765625
928112.6015625
941351.03125
954523.890625
967593.5078125
980419.5
992765.203125
1004332.21875
1014817.25
1023979.84375
1031701.1875
1038010.6328125
1043065.046875
1047086.5703125
1050284.234375
1052791.5546875
1054644.4453125
1055806.21875
1056228.3515625
1055920.6953125
1054998.9140625
1053685.3203125
1052259.0078125
1050974.5703125
1049984.3515625
1049299.6015625
1048808.2109375
1048338.3515625
1047735.0703125
1046915.140625
1045883.0390625
1044712.5625
1043507.5234375
1042354.28125
1041276.90625
1040207.9453125
1038989.5
1037412.703125
1035286.7578125
1032509.8359375
1029107.0625
1025216.890625
1021035.2578125
1016748.03125
1012480.75
1008278.0859375
1004110.7890625
999902.09375
995565.15625
991041.59375
986329.8125
981494.09375
976652.1171875
971946.15625
967508.8203125
963434.90625
959768.5625
956510.171875
953642.03125
951165.546875
949137.765625
947695.6328125
947062.7109375
947540.078125
949486.4453125
953292.7578125
959355.8046875
968054.109375
979726.859375
994653.5703125
1013029.59375
1034929.0078125
1060243.8671875
1088592.1953125
1119199.46875
1150782.40625
1181496.703125
1209038.9140625
1230973.484375
1245259.9921875
1250812.0703125
1247840.734375
1237808.3515625
1223015.4765625
1206018.5
1189114.3671875
1174033.5
1161852.734375
1153060.2734375
1147689.90625
1145462.96875
1145906.203125
1148437.8203125
1152428.171875
1157245.2890625
1162293.703125
1167050.2578125
1171094.609375
1174127.53125
1175970.1953125
1176544.203125
1175839.0859375
1173879.0625
1170699.921875
1166341.109375
1160849.6484375
1154286.9140625
1146731.6015625
1138278.6484375
1129039.140625
1119146.9296875
1108773.21875
1098141.6015625
1087529.828125
1077246.7734375
1067586.515625
1058775.703125
1050933.0625
1044051.578125
1038001.9921875
1032552.4453125
1027400.6953125
1022219.1484375
1016711.7109375
1010672.7890625
1004029.0625
996844.296875
989282.640625
981545.0234375
973803.46875
966154.7734375
958605.8359375
951093.015625
943525.8125
935836.34375
928016.03125
920132.3125
912327.515625
904804.1484375
897798.5859375
891546.1640625
886245.28125
882030.9140625
878967.7734375
877067.0078125
876319.4296875
876726.2265625
878305.8984375
881068.875
884971.2421875
889872.4296875
895520.4921875
901574.8671875
907660.0
913430.3046875
918623.4140625
923083.671875
926747.6484375
929595.9453125
931589.28125
932617.203125
932485.9609375
930956.4140625
927820.8125
922990.5546875
916561.0546875
908825.0703125
900223.4375
891246.8984375
882324.0390625
873737.65625
865599.671875
857891.1015625
850545.4609375
843535.59375
836924.78125
830864.1875
825547.1171875
821148.8359375
817781.0625
815476.609375
814203.2109375
813894.421875
814483.21875
815926.4765625
818213.3125
821355.015625
825362.5390625
830223.9453125
835893.359375
842293.84375
849329.1640625
856899.2578125
864916.1171875
873314.2265625
882047.7890625
891073.0625
900323.203125
909686.4609375
918996.375
928039.859375
936588.5
944449.59375
951518.96875
957811.15625
963451.4453125
968634.25
973565.7734375
978411.15625
983260.7421875
988122.4140625
992940.5546875
997634.453125
1002143.2109375
1006461.9609375
1010660.0234375
1014879.34375
1019315.9375
1024186.5703125
1029685.453125
1035942.828125
1043000.0625
1050810.2890625
1059264.875
1068239.4375
1077646.9375
1087478.8984375
1097818.15625
1108823.1484375
1120700.6484375
1133684.109375
1148024.390625
1163992.3671875
1181891.9765625
1202078.671875
1224974.6484375
1251072.4921875
1280917.0859375
1315043.390625
1353839.46875
1397315.3359375
1444785.1796875
1494512.65625
1543456.609375
1587365.625
1621463.3203125
1641691.078125
1646035.8671875
1635246.28125
1612519.0625
1582351.3515625
1549200.046875
1516545.96875
1486569.65625
1460288.2734375
1437889.6796875
1419069.421875
1403282.9609375
1389900.5234375
1378292.6875
1367882.2890625
1358180.3203125
1348805.9296875
1339488.46875
1330055.3359375
1320409.046875
1310496.40625
1300277.1953125
1289702.171875
1278706.109375
1267214.4296875
1255159.2265625
1242498.359375
1229229.125
1215390.671875
1201056.3359375
1186322.0
1171294.421875
1156081.7421875
1140789.4765625
1125523.84375
1110397.6484375
1095530.203125
1081037.1796875
1067014.4609375
1053523.0234375
1040581.1484375
1028166.8671875
1016230.796875
1004713.875
993564.453125
982751.4609375
972271.9609375
962148.9140625
952416.3046875
943096.8203125
934183.5
925632.484375
917365.34375
909277.25
901251.015625
893177.890625
884981.3203125
876635.640625
868172.8125
859674.7734375
851252.296875
843015.8515625
835047.171875
827380.4296875
819998.09375
812842.8671875
805843.859375
798950.4921875
792162.28125
785541.4140625
779203.0859375
773289.171875
767937.0703125
763254.5
759306.0234375
756113.359375
753668.8671875
751957.3046875
750976.4921875
750747.3203125
751308.1640625
752697.5703125
754934.34375
758003.921875
761855.3203125
766408.2578125
771566.7421875
777234.953125
783332.4140625
789805.40625
796631.390625
803814.171875
811371.3125
819319.28125
827661.46875
836380.6484375
845436.4609375
854769.6015625
864313.6484375
874010.0078125
883820.140625
893732.6171875
903767.5
913977.78125
924442.3984375
935246.9140625
946456.828125
958095.1640625
970134.8359375
982508.9765625
995135.640625
1007948.4453125
1020921.6328125
1034079.5546875
1047487.078125
1061225.7109375
1075366.5234375
1089950.5234375
1104982.671875
1120437.9375
1136272.1015625
1152428.9453125
1168838.234375
1185404.25
1201989.15625
1218398.9765625
1234381.3828125
1249641.375
1263874.203125
1276807.3984375
1288239.0
1298060.28125
1306256.234375
1312885.453125
1318046.5625
1321841.28125
1324345.875
1325601.8359375
1325631.1171875
1324468.3515625
1322192.4296875
1318941.125
1314905.203125
1310309.4921875
1305389.625
1300368.078125
1295429.8984375
1290701.0234375
1286234.7734375
1282013.5546875
1277970.046875
1274026.0
1270137.6328125
1266331.296875
1262716.3125
1259471.4453125
1256811.1640625
1254943.0703125
1254029.234375
1254163.125
1255370.6796875
1257635.6640625
1260940.0
1265302.2109375
1270797.15625
1277548.4765625
1285696.5
1295353.90625
1306563.953125
1319274.2578125
1333333.1328125
1348509.4140625
1364530.53125
1381128.4921875
1398081.0078125
1415235.0078125
1432504.546875
1449844.6171875
1467212.453125
1484532.828125
1501680.890625
1518489.65625
1534781.71875
1550417.9765625
1565346.40625
1579630.53125
1593443.1328125
1607024.984375
1620622.9453125
1634428.0859375
1648534.515625
1662932.015625
1677533.359375
1692222.5859375
1706903.9296875
1721535.140625
1736138.078125
1750786.1328125
1765571.4609375
1780560.796875
1795755.03125
1811068.7109375
1826337.4140625
1841349.34375
1855891.109375
1869796.5
1882987.375
1895495.171875
1907454.296875
1919066.7109375
1930547.609375
1942068.421875
1953712.6640625
1965454.9375
1977166.453125
1988645.625
1999666.390625
2010032.3203125
2019619.609375
2028393.453125
2036389.78125
2043667.890625
2050250.921875
2056075.125
2060965.09375
2064640.6953125
2066750.78125
2066922.0390625
2064812.671875
2060166.140625
2052862.3515625
2042958.125
2030702.734375
2016514.34375
2000915.9453125
1984445.5
1967567.8046875
1950617.3515625
1933791.9609375
1917197.40625
1900921.9140625
1885106.328125
1869978.3125
1855834.9296875
1842979.234375
1831634.4140625
1821868.765625
1813562.640625
1806435.3984375
1800127.9296875
1794311.3125
1788776.71875
1783465.46875
1778423.0625
1773694.703125
1769205.3828125
1764674.6015625
1759605.1796875
1753360.234375
1745309.609375
1734996.0
1722258.6796875
1707268.15625
1690460.9296875
1672401.8203125
1653624.953125
1634507.1875
1615212.015625
1595714.1171875
1575886.28125
1555610.796875
1534873.625
1513809.0546875
1492684.3828125
1471838.1640625
1451601.4453125
1432232.59375
1413883.46875
1396601.7734375
1380364.921875
1365134.5234375
1350913.96875
1337789.265625
1325939.6875
1315619.3203125
1307122.140625
1300746.0859375
1296765.328125
1295411.7421875
1296863.671875
1301241.3203125
1308609.6484375
1318987.34375
1332356.0390625
1348662.0078125
1367805.65625
1389620.6953125
1413850.578125
1440132.8203125
1467999.328125
1496895.1015625
1526211.6640625
1555327.71875
1583648.3203125
1610632.578125
1635802.5859375
1658734.484375
1679043.3203125
1696376.734375
1710425.7578125
1720950.0546875
1727808.625
1730985.7890625
1730603.515625
1726914.578125
1720278.3125
1711127.84375
1699939.1640625
1687208.578125
1673437.6796875
1659121.921875
1644737.140625
1630720.7890625
1617447.6953125
1605204.0625
1594163.7421875
1584369.3984375
1575721.6328125
1567983.9453125
1560813.9765625
1553826.0390625
1546675.265625
1539137.7109375
1531155.1796875
1522823.3046875
1514324.234375
1505829.8125
1497415.234375
1489019.5703125
1480470.546875
1471564.421875
1462169.375
1452311.921875
1442213.40625
1432262.8671875
1422932.59375
1414657.203125
1407706.2890625
1402086.5078125
1397508.140625
1393436.6484375
1389222.0
1384268.2890625
1378188.0703125
1370888.4140625
1362558.40625
1353561.75
1344275.1328125
1334935.7734375
1325558.421875
1315950.453125
1305809.6640625
1294855.75
1282938.921875
1270086.1953125
1256477.0859375
1242370.2109375
1228018.4140625
1213607.9453125
1199239.421875
1184948.5703125
1170752.2109375
1156699.90625
1142910.34375
1129575.1171875
1116924.734375
1105170.203125
1094447.8671875
1084794.4375
1076163.390625
1068473.5078125
1061665.484375
1055740.1875
1050761.578125
1046823.53125
1043994.1015625
1042256.84375
1041466.6328125
1041332.28125
1041433.875
1041275.75
1040363.34375
1038279.6484375
1034734.4140625
1029572.546875
1022747.8671875
1014281.7734375
1004226.7734375
992648.5390625
979630.59375
965297.390625
949841.6015625
933537.4609375
916727.9140625
899788.359375
883083.03125
866932.140625
851597.7890625
837284.3984375
824144.1953125
812283.0546875
801766.9609375
792629.234375
784874.5546875
778474.9375
773357.7734375
769390.3671875
766367.015625
764003.515625
761945.7578125
759800.015625
757186.8515625
753809.078125
749512.9375
744319.3828125
738412.4140625
732088.3828125
725685.4609375
719517.921875
713833.953125
708803.28125
704527.1953125
701056.96875
698408.640625
696571.4765625
695515.109375
695199.765625
695587.9453125
696652.4609375
698378.4609375
700760.71875
703797.984375
707485.8125
711810.0234375
716744.4375
722254.9296875
728309.375
734891.53125
742014.9296875
749731.03125
758126.703125
767311.2578125
777399.3984375
788496.828125
800693.046875
814062.1015625
828670.65625
844591.1015625
861917.90625
880785.6015625
901384.9140625
923970.5234375
948856.8984375
976406.3828125
1007018.375
1041123.2421875
1079175.9453125
1121637.1484375
1168923.6171875
1221304.859375
1278728.09375
1340576.4609375
1405412.828125
1470830.6953125
1533592.8359375
1590199.34375
1637820.8203125
1675236.71875
1703275.53125
1724445.90625
1741877.21875
1758036.2890625
1773742.3359375
1787824.609375
1797532.3203125
1799572.703125
1791405.8203125
1772258.796875
1743418.421875
1707736.3828125
1668688.2734375
1629474.046875
1592483.234375
1559169.4140625
1530195.8125
1505683.4296875
1485447.7109375
1469174.4375
1456529.9375
1447218.40625
1440997.9453125
1437660.53125
1436980.765625
1438642.5390625
1442158.8515625
1446808.625
1451630.28125
1455517.5546875
1457430.3671875
1456658.3359375
1453008.515625
1446800.171875
1438650.1015625
1429147.453125
1418562.859375
1406698.84375
1392924.359375
1376384.0
1356320.4140625
1332389.984375
1304832.5234375
1274421.453125
1242241.2109375
1209419.734375
1176931.2734375
1145510.1015625
1115650.8359375
1087651.2578125
1061665.6875
1037754.09375
1015921.578125
996145.9609375
978392.515625
962618.953125
948777.3984375
936820.5234375
926713.3984375
918446.140625
912039.2734375
907535.5390625
904978.0625
904383.5703125
905723.875
908926.8046875
913897.3515625
920549.953125
928836.1796875
938752.078125
950316.9765625
963528.703125
978311.1640625
994471.703125
1011679.7734375
1029472.2421875
1047285.921875
1064509.96875
1080542.8984375
1094839.5234375
1106944.390625
1116517.546875
1123355.6953125
1127401.9375
1128732.9921875
1127523.0078125
1123998.6015625
1118406.953125
1111009.03125
1102089.3671875
1091961.734375
1080957.203125
1069400.28125
1057588.84375
1045788.0390625
1034234.8828125
1023143.6796875
1012703.6640625
1003064.53125
994311.71875
986438.9921875
979329.3046875
972755.421875
966410.671875
959975.5625
953209.4609375
946034.0625
938565.5078125
931073.0546875
923882.78125
917275.203125
911423.078125
906386.4140625
902149.8203125
898672.453125
895925.15625
893903.5546875
892617.7421875
892066.375
892210.328125
892965.7578125
894231.328125
895943.9375
898134.2109375
900947.7890625
904617.953125
909405.34375
915538.4140625
923182.9765625
932451.4296875
943445.3046875
956315.859375
971323.515625
988874.1015625
1009512.78125
1033866.65625
1062535.703125
1095933.0234375
1134079.0234375
1176380.8671875
1221476.1875
1267252.015625
1311126.5390625
1350589.328125
1383861.9765625
1410421.4609375
1431098.75
1447593.2421875
1461520.6171875
1473403.359375
1482124.6015625
1485180.2109375
1479662.3515625
1463518.03125
1436476.828125
1400214.8359375
1357717.6328125
1312204.71875
1266166.203125
1220942.875
1176937.5546875
1134194.8359375
1092938.8203125
1053776.328125
1017540.96875
984974.125
956481.6875
932087.6484375
911545.796875
894485.1640625
880488.1328125
869083.3515625
859707.0546875
851699.7421875
844367.7421875
837087.9921875
829407.0078125
821093.046875
812129.109375
802662.84375
792940.9375
783250.625
773877.5078125
765079.109375
757070.3828125
750017.953125
744037.0703125
739184.0078125
735441.515625
732702.4140625
730760.875
729317.5546875
728002.21875
726415.6640625
724188.0859375
721041.21875
716834.953125
711584.4140625
705446.1640625
698681.8203125
691609.3046875
684550.7578125
677785.921875
671519.640625
665868.703125
660867.921875
656490.5
652674.1796875
649344.7421875
646432.7734375
643884.3203125
641666.84375
639769.125
638192.828125
636938.0390625
635990.4609375
635317.515625
634874.3359375
634615.2734375
634505.3125
634528.96875
634695.078125
635035.234375
635594.109375
636413.828125
637518.9453125
638908.6171875
640558.390625
642429.5546875
644482.9921875
646696.234375
649082.3984375
651705.90625
654685.0703125
658173.3984375
662321.21875
667231.7265625
672931.1640625
679365.4609375
686422.8046875
693970.9921875
701894.015625
710113.171875
718582.1328125
727255.0078125
736038.2734375
744745.9765625
753077.171875
760627.9140625
766937.8125
771559.8125
774131.8125
774426.875
772365.6328125
767987.9375
761397.0546875
752702.59375
741990.34375
729332.8515625
714830.5703125
698655.8515625
681074.1015625
662433.4296875
643131.375
623572.9609375
604131.953125
585121.4296875
566776.421875
549248.515625
532610.6171875
516867.7421875
501971.34375
487838.7578125
474381.1328125
461537.6015625
449302.3984375
437728.890625
426905.6640625
416917.0703125
407807.546875
399562.5078125
392108.84375
385332.4921875
379108.9296875
373338.3515625
367973.3359375
363027.7890625
358564.171875
354665.5625
351403.796875
348813.59375
346877.7421875
345526.2734375
344651.28125
344134.9921875
343881.046875
343834.0078125
343978.203125
344318.9296875
344857.6015625
345571.453125
346404.2109375
347271.1953125
348079.0390625
348752.7578125
349256.6953125
349597.8828125
349811.7109375
349939.890625
350013.7421875
350050.640625
350063.453125
350075.609375
350130.9609375
350289.8515625
350611.4765625
351131.796875
351849.59375
352727.8046875
353709.390625
354741.40625
355799.765625
356906.1171875
358129.2890625
359570.15625
361338.71875
363536.359375
366248.90625
369545.7890625
373477.625
378069.6484375
383311.609375
389142.21875
395426.8515625
401934.921875
408332.296875
414203.4375
419107.2890625
422656.25
424595.9296875
424858.5859375
423570.4296875
421011.6640625
417548.609375
413564.453125
409407.671875
405363.2578125
401643.1484375
398389.4140625
395684.0078125
393560.8671875
392019.078125
391037.1953125
390587.984375
390650.203125
391214.7109375
392284.671875
393872.5859375
395996.96875
398680.8359375
401952.875
405850.3046875
410420.8671875
415721.703125
421816.2734375
428772.4921875
436663.59375
445569.2890625
455574.265625
466764.703125
479226.296875
493044.40625
508302.1328125
525070.921875
543390.609375
563240.171875
584503.078125
606935.3046875
630148.8125
653625.7421875
676775.296875
699032.328125
719975.0
739417.6640625
757432.40625
774279.515625
790270.4765625
805620.78125
820351.6875
834276.6015625
847071.625
858398.1484375
868027.2890625
875920.234375
882243.6015625
887327.46875
891587.828125
895433.5625
899172.9140625
902935.625
906630.390625
909955.2109375
912465.1015625
913680.15625
913195.9140625
910752.0234375
906233.5703125
899614.9375
890885.734375
880004.375
866905.5078125
851555.046875
834019.578125
814509.265625
793368.328125
771014.21875
747850.953125
724192.0
700223.03125
676019.1484375
651607.2109375
627044.609375
602478.796875
578163.859375
554431.859375
531635.6484375
510089.015625
490025.6796875
471585.625
454823.171875
439725.3125
426231.6875
414251.6328125
403676.4453125
394386.8125
386258.4375
379169.5078125
373009.0859375
367683.1796875
363116.6640625
359252.8515625
356052.0859375
353488.9375
351547.7265625
350219.8046875
349504.0625
349409.3515625
349955.5703125
351173.078125
353102.3046875
355794.4765625
359313.0546875
363734.390625
369146.421875
375643.6875
383318.625
392251.703125
402504.03125
414115.4453125
427108.3984375
441495.765625
457286.3671875
474479.9375
493045.8671875
512887.5546875
533801.265625
555440.5546875
577298.09375
598717.71875
618948.0234375
637237.8046875
652953.890625
665683.203125
675278.875
681830.828125
685574.5546875
686780.3984375
685671.71875
682404.1640625
677107.53125
669962.890625
661271.9453125
651482.421875
641157.1953125
630903.484375
621292.1875
612793.46875
605740.7109375
600322.9140625
596599.6484375
594530.3359375
594009.5078125
594901.1015625
597066.6484375
600384.625
604760.75
610131.640625
616465.3125
623760.328125
632042.6875
641359.09375
651765.296875
663307.640625
675996.125
689771.7578125
704478.75
719857.1796875
735565.8828125
751231.4921875
766503.8359375
781094.734375
794789.5390625
807439.40625
818952.1875
829290.90625
838470.9140625
846536.46875
853505.4375
859291.828125
863637.234375
866090.671875
866065.765625
862974.6640625
856399.15625
846232.40625
832728.6953125
816437.8984375
798053.5703125
778237.390625
757482.5234375
736053.9140625
714011.6484375
691297.453125
667846.2578125
643679.890625
618952.046875
593938.46875
568989.3515625
544468.875
520701.90625
497937.7109375
476333.25
455954.21875
436789.4375
418772.703125
401806.6484375
385783.609375
370600.421875
356167.0
342410.09375
329273.0625
316711.3359375
304684.828125
293151.1796875
282064.0234375
271376.59375
261048.0078125
251048.625
241363.2578125
231991.296875
222943.609375
214236.796875
205887.125
197906.84375
190303.7734375
183082.3359375
176243.6953125
169784.5078125
163695.6484375
157963.3203125
152571.796875
147505.578125
142748.515625
138280.84375
134077.3203125
130109.890625
126354.5625
122798.703125
119443.265625
116297.3828125
113368.34375
110653.6796875
108140.9140625
105814.8046875
103666.203125
101696.2578125
99913.578125
98327.40625
96941.7734375
95754.5546875
94760.484375
93955.078125
93335.5078125
92898.609375
92638.28125
92544.125
92600.546875
92785.328125
93069.0859375
93418.5625
93804.2109375
94208.328125
94629.640625
95083.6484375
95600.59375
96222.390625
96997.3828125
97972.46875
99185.3515625
100660.96875
102414.078125
104455.9609375
106801.5703125
109474.2578125
112506.65625
115936.2578125
119794.5703125
124091.0625
128796.4609375
133830.4609375
139056.7890625
144285.078125
149281.21875
153790.359375
157575.125
160461.8515625
162377.6015625
163361.875
163549.484375
163134.6171875
162331.140625
161339.8203125
160326.421875
159411.1015625
158667.734375
158130.1484375
157800.421875
157655.4609375
157651.5859375
157729.703125
157823.515625
157869.4296875
157815.0390625
157623.328125
157272.7734375
156754.1875
156065.359375
155205.3359375
154170.8671875
152957.078125
151560.828125
149983.3359375
148230.0234375
146308.0078125
144223.15625
141978.0
139571.4609375
137000.21875
134260.7890625
131351.1171875
128271.453125
125025.1484375
121619.9609375
118069.5703125
114394.984375
110624.8515625
106794.0546875
102940.3984375
99101.15625
95310.71875
91598.8515625
87987.2109375
84485.0859375
81088.4453125
77785.796875
74568.5078125
71438.6484375
68408.703125
65493.5625
62701.15625
60028.125
57462.125
54987.65625
52591.15625
50264.3046875
48006.3125
45824.6875
43733.3203125
41748.5703125
39886.0703125
38159.0234375
36576.3203125
35139.3828125
33839.828125
32660.140625
31576.515625
30562.234375
29591.8828125
28647.1171875
27721.484375
26820.3359375
25954.9453125
25134.8125
24362.5234375
23632.78125
22934.8984375
22257.8203125
21595.453125
20949.2890625
20326.5703125
19735.796875
19182.3828125
18666.578125
18183.6953125
17725.953125
17285.3359375
16856.6796875
16439.9609375
16040.875
15668.921875
15332.9609375
15035.7578125
14769.8359375
14517.3515625
14255.109375
13964.0
13638.4140625
13289.796875
12941.0078125
12615.7421875
12330.53125
12094.1953125
11911.78125
11787.234375
11722.34375
11714.1328125
11753.53125
11826.171875
11914.265625
11999.0
12063.453125
12096.6328125
12096.984375
12072.6953125
12037.28125
12003.0625
11976.75
11959.203125
11947.1171875
11934.6796875
11915.2265625
11883.796875
11839.21875
11783.71875
11721.5234375
11658.4921875
11602.4609375
11561.6328125
11541.2265625
11542.0546875
11563.1640625
11605.1015625
11669.40625
11754.7734375
11853.90625
11954.078125
12040.2890625
12098.703125
12120.4765625
12105.578125
12065.0703125
12018.640625
11987.09375
11983.7734375
12010.7578125
12062.53125
12133.484375
12222.9921875
12333.9609375
12467.9609375
12622.71875
12794.2265625
12979.78125
13178.0546875
13386.6640625
13601.5625
13819.0390625
14037.1640625
14253.75
14463.5
14658.8203125
14835.3125
14997.375
15159.2734375
15341.0
15562.2734375
15838.140625
16177.265625
16582.234375
17050.6953125
17577.0234375
18154.2734375
18775.8125
19435.7578125
20128.7265625
20849.8046875
21595.4921875
22363.8203125
23152.515625
23955.9140625
24763.09375
25558.578125
26325.1796875
27047.7421875
27716.5625
28329.140625
28888.8671875
29401.640625
29873.328125
30310.296875
30721.96875
31122.1875
31527.296875
31952.0234375
32405.59375
32890.1015625
33401.109375
33929.453125
34463.296875
34990.390625
35500.0859375
35983.7578125
36432.78125
36835.0859375
37173.0859375
37424.8671875
37568.078125
37585.2109375
37467.9609375
37219.3515625
36852.7109375
36388.75
35853.0703125
35274.4296875
34682.5390625
34104.4609375
33560.953125
33063.78125
32613.9453125
32201.09375
31805.6328125
31404.2265625
30976.3515625
30508.8828125
29997.2265625
29443.6171875
28853.609375
28232.3828125
27583.6328125
26911.6015625
26223.6328125
25529.828125
24839.9921875
24161.3359375
23499.15625
22859.125
22248.8984375
21678.453125
21158.8828125
20699.90625
20306.5390625
19977.2578125
19705.3359375
19481.9609375
19298.7265625
19148.140625
19023.6015625
18921.0078125
18841.3984375
18790.28125
18770.4375
18771.8515625
18768.4140625
18727.859375
18629.28125
18474.7578125
18286.625
18094.25
17921.234375
17780.3046875
17675.46875
17606.7578125
17573.1484375
17572.5390625
17599.9453125
17646.4765625
17700.796875
17752.0
17792.1171875
17816.7109375
17823.8203125
17812.953125
17785.5703125
17747.6953125
17713.7578125
17708.921875
17766.5546875
17919.46875
18187.8203125
18571.4296875
19052.1015625
19604.25
20205.3671875
20840.640625
21502.9609375
22191.828125
22911.5625
23667.8515625
24465.078125
25308.8125
26212.0546875
27198.9453125
28301.3046875
29550.171875
30968.3359375
32568.4140625
34357.078125
36341.984375
38535.8203125
40954.96875
43615.78125
46534.125
49729.4765625
53230.6171875
57080.90625
61342.65625
66099.8125
71457.6328125
77541.0625
84494.9453125
92486.3359375
101708.3671875
112387.0234375
124790.46875
139233.890625
156072.0703125
175678.921875
198413.0703125
224554.609375
254188.5546875
287018.8515625
322116.1875
357644.625
390703.078125
417514.1953125
434143.2578125
437629.9921875
427038.78125
403838.2734375
371378.8203125
333781.921875
294838.8125
257357.828125
223028.5078125
192612.890625
166241.9296875
143683.75
124536.6171875
108347.171875
94673.8671875
83116.765625
73327.0
65005.125
57897.125
51792.1171875
46518.4296875
41935.1875
37923.8671875
34384.8125
31238.15625
28424.21875
25900.9765625
23638.890625
21614.3671875
19803.9765625
18182.515625
16725.5625
15412.546875
14227.21875
13156.4296875
12189.2265625
11316.0
10527.328125
9814.2109375
9170.4296875
8594.4375
8087.59375
7649.78125
7275.75
6954.484375
6671.328125
6412.2578125
6168.75
5939.8125
5728.625
5535.40625
5351.625
5160.3203125
4942.9453125
4689.046875
4402.3203125
4098.515625
3796.828125
3511.640625
3250.2734375
3015.8203125
2810.3359375
2635.671875
2492.59375
2379.453125
2291.4375
2220.40625
2155.96875
2086.8671875
2002.4296875
1894.265625
1758.9609375
1600.96875
1433.90625
1279.421875
1162.796875
1106.1328125
1120.890625
1204.1484375
1340.796875
1509.5703125
1687.7890625
1852.625
1981.21875
2053.4921875
2058.265625
1998.53125
1891.515625
1762.125
1633.46875
1519.5390625
1422.6796875
1335.25
1244.3515625
1138.109375
1010.7421875
863.2890625
699.8046875
523.3515625
334.5859375
133.3125
-79.359375
-298.5
-514.1796875
-713.8359375
-888.09375
-1034.6953125
-1156.0
-1253.3125
-1325.3984375
-1372.96875
-1403.5390625
-1431.1171875
-1471.7890625
-1539.109375
-1640.40625
-1773.4375
-1924.5546875
-2071.0703125
-2188.28125
-2258.453125
-2277.4609375
-2255.328125
-2209.5546875
-2154.9453125
-2096.5
-2029.65625
-1946.1953125
-1840.5390625
-1712.890625
-1569.4765625
-1421.4140625
-1282.71875
-1166.890625
-1082.5
-1029.59375
-999.9140625
-981.1171875
-961.75
-932.40625
-883.265625
-802.9609375
-682.6875
-522.3203125
-332.7578125
-131.34375
65.9296875
250.5078125
422.4921875
587.1484375
748.6328125
904.09375
1042.234375
1147.9453125
1210.6796875
1231.359375
1222.921875
1204.203125
1191.4453125
1193.3828125
1212.578125
1250.109375
1308.4609375
1390.390625
1495.71875
1619.4765625
1752.421875
1882.6953125
1997.328125
2082.9375
2126.5703125
2117.9453125
2053.78125
1942.0078125
1802.109375
1659.609375
1538.0625
1453.6875
1414.5390625
1421.4453125
1467.65625
1538.4453125
1613.734375
1674.2265625
1707.0859375
1707.8828125
1678.96875
1626.9609375
1561.140625
1492.1953125
1430.6796875
1385.71875
1364.6796875
1373.6796875
1417.8046875
1500.0625
1619.5078125
1770.265625
1942.15625
2122.6484375
2298.4453125
2456.40625
2585.125
2677.25
2731.21875
2751.4921875
2748.4765625
2738.8359375
2744.4296875
2787.71875
2885.390625
3044.9140625
3265.9453125
3543.53125
3869.2578125
4230.3203125
4609.1796875
4985.65625
5341.2421875
5664.390625
5954.203125
6219.3125
6471.8359375
6720.4296875
6967.6015625
7211.7734375
7450.828125
7684.171875
7913.4453125
8142.4921875
8376.3203125
8618.5546875
8868.71875
9120.875
9364.84375
9590.3671875
9793.3671875
9981.0546875
10171.703125
10387.671875
10645.7109375
10950.8203125
11296.9609375
11672.375
12064.484375
12461.515625
12851.859375
13224.4296875
13571.1484375
13889.984375
14186.21875
14471.625
14762.359375
15075.6640625
15425.4140625
15818.3828125
16253.828125
16725.84375
17225.0
17738.09375
18249.40625
18746.671875
19228.8203125
19708.90625
20208.90625
20750.4296875
21347.4609375
22004.046875
22715.9921875
23474.5625
24270.8515625
25098.984375
25956.453125
26841.6796875
27751.2890625
28679.5546875
29620.3671875
30569.1328125
31522.578125
32476.609375
33424.8828125
34359.53125
35273.0078125
36158.6328125
37010.4296875
37824.5
38602.359375
39352.6953125
40087.65625
40814.671875
41529.75
42217.4140625
42856.21875
43424.8125
43904.7265625
44280.53125
44540.0078125
44675.8046875
44687.953125
44584.7421875
44379.8828125
44085.6875
43705.78125
43232.71875
42653.2265625
41957.890625
41148.4453125
40238.96875
39252.109375
38214.3671875
37151.9296875
36086.7578125
35032.7421875
33993.859375
32966.046875
31941.84375
30915.5
29886.3671875
28860.265625
27849.1484375
26868.015625
25928.9375
25034.5390625
24175.40625
23333.875
22491.984375
21638.9140625
20774.5859375
19908.5546875
19055.2890625
18228.390625
17437.625
16690.5234375
15996.0234375
15365.0390625
14806.9921875
14325.5546875
13917.0078125
13570.484375
13268.5
12989.1015625
12711.4609375
12422.890625
12122.234375
11817.2109375
11518.46875
11234.6171875
10970.4609375
10728.71875
10513.921875
10335.5625
10207.0
10140.1015625
10139.640625
10201.0625
10311.2109375
10449.6328125
10590.359375
10705.6171875
10770.953125
10769.3046875
10692.53125
10541.9921875
10328.8671875
10072.5078125
9795.09375
9515.2109375
9245.0703125
8993.5
8771.0546875
8591.734375
8469.4375
8411.96875
8417.5234375
8475.890625
8572.8203125
8694.46875
8830.5078125
8975.9765625
9132.3046875
9306.53125
9507.8203125
9742.6328125
10011.609375
10309.609375
10627.5078125
10953.6484375
11274.453125
11575.46875
11843.8515625
12071.328125
12256.5625
12406.0390625
12533.1953125
12655.7109375
12791.1640625
12952.7109375
13147.140625
13375.8359375
13637.2421875
13928.21875
14243.40625
14573.984375
14907.5625
15229.6015625
15525.84375
15785.4375
16004.171875
16186.65625
16344.5078125
16490.421875
16632.125
16771.625
16911.0625
17060.03125
17237.1015625
17464.0
17756.96875
18121.1015625
18549.546875
19025.734375
19526.9140625
20029.671875
20517.453125
20986.7578125
21447.2265625
21914.3828125
22400.0546875
22906.6875
23427.9765625
23953.390625
24473.0
24980.828125
25475.234375
25956.1640625
26421.1796875
26864.375
27280.2734375
27670.5078125
28047.953125
28434.9140625
28856.3984375
29331.7421875
29868.625
30462.015625
31097.109375
31753.703125
32410.3671875
33049.5390625
33663.453125
34258.03125
34850.734375
35463.4296875
36114.765625
36815.6640625
37567.4765625
38362.5390625
39187.296875
40026.890625
40867.296875
41693.8359375
42490.140625
43241.828125
43942.9375
44599.3984375
45227.359375
45849.6875
46493.53125
47187.765625
47958.125
48821.8515625
49786.078125
50852.3203125
52023.90625
53310.6796875
54727.6640625
56289.5859375
58006.4921875
59884.0546875
61926.6953125
64139.8515625
66529.953125
69104.0703125
71871.09375
74843.390625
78037.046875
81470.3828125
85161.7734375
89128.6015625
93388.0
97958.765625
102861.6875
108116.8671875
113739.796875
119740.3984375
126126.3203125
132906.125
140087.6640625
147672.140625
155647.65625
163984.0546875
172628.3125
181501.4375
190501.8515625
199518.203125
208448.4296875
217216.21875
225777.75
234116.1875
242226.5625
250096.1484375
257686.703125
264923.90625
271697.7421875
277875.7421875
283327.8203125
287956.6640625
291720.7734375
294639.03125
296774.15625
298204.9296875
299000.5234375
299205.3515625
298835.4453125
297883.90625
296331.4921875
294157.4921875
291345.6484375
287884.1171875
283764.0625
278982.4140625
273550.3203125
267503.3359375
260907.9296875
253860.3828125
246477.2578125
238879.5
231175.203125
223446.515625
215744.0234375
208088.6953125
200480.6796875
192913.5859375
185389.9921875
177931.140625
170576.734375
163377.1171875
156385.203125
149652.6484375
143228.078125
137152.9921875
131454.578125
126139.953125
121196.6796875
116600.8046875
112328.109375
108362.5390625
104698.015625
101335.1328125
98276.5
95522.8125
93068.625
90897.8359375
88982.3359375
87286.71875
85776.8359375
84424.96875
83207.6796875
82099.2578125
81067.171875
80072.8046875
79077.2265625
78049.671875
76975.46875
75859.046875
74718.4453125
73573.8984375
72438.25
71315.7109375
70208.0625
69121.421875
68068.2109375
67063.5390625
66119.3828125
65240.234375
64422.453125
63656.8125
62931.9375
62237.375
61566.890625
60922.4609375
60316.8984375
59771.7578125
59310.5859375
58951.7109375
58704.8984375
58571.875
58548.46875
58626.5
58795.59375
59045.15625
59366.125
59752.4453125
60202.3984375
60719.1328125
61309.3515625
61980.3515625
62737.1640625
63581.0703125
64509.0234375
65513.375
66582.8671875
67705.734375
68873.1875
70080.4453125
71324.453125
72601.40625
73907.1875
75239.4921875
76597.1484375
77974.46875
79354.25
80705.7734375
81990.4453125
83171.6171875
84222.9765625
85132.3046875
85901.4453125
86543.671875
87078.8359375
87526.6953125
87901.015625
88207.7109375
88447.171875
88617.8359375
88717.015625
88738.8984375
88672.21875
88500.609375
88206.3515625
87776.1796875
87206.90625
86508.421875
85701.84375
84813.0
83863.9375
82867.125
81824.875
80733.671875
79590.6015625
78398.859375
77169.578125
75919.4921875
74665.8203125
73422.3984375
72199.46875
71006.359375
69854.0703125
68755.796875
67725.28125
66773.75
65906.71875
65122.140625
64411.5546875
63763.875
63169.4609375
62622.21875
62120.4375
61667.578125
61272.6484375
60948.125
60705.6953125
60552.7734375
60492.1875
60523.5546875
60643.2421875
60842.75
61108.1875
61422.9765625
61771.8125
62142.8203125
62526.9453125
62915.890625
63299.6796875
63664.0078125
63987.96875
64244.125
64401.859375
64432.1328125
64310.8046875
64019.0390625
63542.6796875
62872.46875
62005.421875
60945.875
59705.203125
58301.3515625
56759.21875
55111.078125
53394.6796875
51648.5859375
49907.46875
48200.2578125
46550.6015625
44976.296875
43486.609375
42080.25
40747.4921875
39475.7421875
38254.671875
37077.8984375
35942.1171875
34846.4296875
33793.703125
32792.46875
31856.3515625
30999.2578125
30228.140625
29538.34375
28916.015625
28346.7421875
27824.2578125
27352.1875
26937.4375
26581.09375
26274.4140625
26002.4140625
25750.4921875
25508.4609375
25271.53125
25041.4140625
24828.0390625
24648.3203125
24519.515625
24450.9609375
24440.5859375
24477.875
24549.3125
24641.671875
24742.953125
24842.515625
24931.90625
25006.21875
25065.7890625
25116.734375
25168.7109375
25230.3671875
25305.7890625
25394.828125
25497.375
25618.3671875
25769.8515625
25967.9375
26225.2421875
26543.234375
26910.21875
27307.7265625
27721.0078125
28146.25
28590.5625
29066.5078125
29585.40625
30152.4453125
30764.40625
31410.125
32073.3359375
32737.6328125
33392.328125
34037.359375
34684.375
35352.671875
36062.671875
36831.71875
37674.5
38606.171875
39643.96875
40805.8984375
42107.546875
43558.75
45160.7265625
46905.8359375
48781.7265625
50779.359375
52900.5
55160.1015625
57582.9765625
60198.4375
63036.0703125
66122.6796875
69479.4453125
73121.0
77058.6875
81307.4765625
85891.65625
90845.34375
96208.5
102022.21875
108325.4609375
115152.0234375
122526.3359375
130458.2890625
138937.7109375
147928.0390625
157358.09375
167112.546875
177024.90625
186877.109375
196408.8984375
205336.875
213380.765625
220291.921875
225877.546875
230013.5234375
232641.015625
233748.375
233346.7578125
231451.0390625
228074.8828125
223242.015625
217008.625
209486.0390625
200851.734375
191342.703125
181233.84375
170809.8359375
160337.703125
150043.5625
140097.34375
130609.3359375
121639.7109375
113215.4296875
105345.828125
98031.453125
91266.28125
85037.0703125
79323.46875
74100.078125
69339.109375
65010.78125
61081.4765625
57512.8671875
54264.71875
51299.8984375
48587.4453125
46101.6015625
43818.7890625
41714.9921875
39764.671875
37941.3671875
36220.140625
34580.890625
33010.359375
31502.0078125
30054.90625
28672.5703125
27360.328125
26120.6328125
24948.9453125
23834.5390625
22766.3515625
21739.078125
20754.609375
19818.171875
18932.9921875
18097.4765625
17306.3515625
16554.03125
15836.8671875
15152.421875
14497.296875
13866.90625
13257.75
12669.0625
12101.328125
11553.1171875
11020.359375
10499.3203125
9990.5390625
9500.21875
9038.875
8618.5703125
8249.34375
7935.515625
7673.828125
7455.5546875
7270.7890625
7110.6171875
6965.6171875
6824.3046875
6675.9453125
6516.6875
6353.546875
6202.4453125
6081.65625
6004.015625
5970.9921875
5970.578125
5980.7734375
5977.78125
5944.0625
5871.7265625
5761.015625
5617.6015625
5451.2890625
5274.59375
5099.7734375
4935.9140625
4788.4609375
4660.40625
4552.6328125
4462.8515625
4385.84375
4316.6484375
4253.4453125
4196.8984375
4146.90625
4101.2421875
4058.1953125
4019.2578125
3988.15625
3966.8984375
3953.375
3942.5234375
3927.984375
3901.046875
3848.171875
3751.8359375
3596.7421875
3377.9140625
3104.4375
2795.9453125
2474.765625
2158.9453125
1859.546875
1581.8046875
1328.0546875
1100.7265625
904.5234375
746.484375
633.8203125
570.6328125
556.109375
584.640625
645.9921875
724.703125
800.2734375
850.59375
858.25
815.890625
727.484375
605.25
465.0390625
323.125
194.984375
94.5390625
32.1015625
11.3359375
27.875
71.1484375
128.671875
190.0390625
248.7421875
301.953125
349.4140625
392.359375
432.875
474.140625
520.515625
576.5078125
644.875
725.84375
818.4921875
921.9140625
1034.0625
1148.9453125
1256.2734375
1345.1015625
1408.84375
1447.3984375
1465.2265625
1468.015625
1460.65625
1446.90625
1428.7578125
1404.609375
1367.8515625
1308.7890625
1220.4609375
1105.0703125
976.8046875
858.8671875
776.390625
748.0078125
779.203125
860.2109375
969.8671875
1083.96875
1182.9140625
1254.9375
1295.3671875
1304.6953125
1286.90625
1247.1875
1189.328125
1115.1015625
1026.796875
930.109375
833.703125
745.8203125
671.1875
611.09375
565.3984375
533.6015625
513.765625
500.4765625
484.3203125
454.0078125
401.0078125
324.2734375
232.8046875
144.046875
78.609375
53.515625
77.6328125
150.8515625
265.9453125
410.5859375
568.5546875
721.8203125
855.125
961.34375
1043.9453125
1114.578125
1187.3828125
1273.1484375
1375.9921875
1492.9296875
1615.4765625
1732.109375
1830.7734375
1901.9140625
1941.7265625
1954.453125
1951.828125
1949.0703125
1959.5
1990.2109375
2040.1796875
2101.296875
2161.546875
2209.171875
2235.8046875
2237.78125
2216.2265625
2176.5859375
2127.0
2075.7578125
2028.78125
1988.6640625
1954.7734375
1923.4296875
1888.765625
1846.0390625
1795.9765625
1746.171875
1706.9453125
1684.6171875
1677.75
1678.7421875
1678.765625
1672.078125
1657.3828125
1636.125
1609.3359375
1575.640625
1532.1796875
1477.6171875
1414.640625
1349.953125
1292.0390625
1247.953125
1219.8828125
1203.8125
1192.3515625
1181.9140625
1178.875
1199.171875
1260.9453125
1376.8125
1551.1328125
1782.359375
2066.0234375
2395.9140625
2763.7890625
3158.8046875
3566.5
3967.890625
4340.8203125
4664.8359375
4927.2109375
5125.6796875
5265.7421875
5355.7578125
5405.1015625
5426.4296875
5437.8515625
5460.0
5509.5546875
5595.140625
5719.4765625
5884.734375
6094.5703125
6351.359375
6652.03125
6986.8359375
7341.671875
7702.046875
8056.6171875
8398.2890625
8722.59375
9025.6328125
9305.2890625
9565.5859375
9818.8046875
10081.328125
10365.765625
10676.8515625
11013.859375
11375.4140625
11761.0625
12169.1484375
12594.8359375
13031.2890625
13473.140625
13919.515625
14374.5234375
14844.8671875
15336.6953125
15853.96875
16399.7265625
16978.3203125
17595.8359375
18257.1328125
18961.59375
19701.859375
20468.4140625
21257.703125
22077.671875
22945.875
23881.7734375
24899.1171875
26003.078125
27191.2578125
28455.65625
29784.234375
31162.84375
32577.796875
34017.375
35470.9296875
36926.8359375
38372.578125
39797.921875
41198.96875
42578.46875
43940.703125
45283.4921875
46592.9375
47844.2265625
49008.8203125
50064.328125
51002.6640625
51832.2734375
52573.4453125
53249.3515625
53877.6171875
54465.5703125
55009.7734375
55499.125
55920.078125
56261.859375
56518.7890625
56688.578125
56768.03125
56748.9609375
56616.453125
56351.7890625
55940.0078125
55378.5546875
54680.4609375
53868.96875
52967.9140625
51994.96875
50960.7578125
49871.7265625
48733.9609375
47556.28125
46350.78125
45129.4453125
43898.59375
42656.6328125
41397.6875
40117.8671875
38818.5703125
37504.7421875
36181.0625
34849.7265625
33511.71875
32170.71875
30836.734375
29525.6484375
28253.1796875
27026.8203125
25842.1875
24687.390625
23552.203125
22435.0546875
21342.59375
20283.3984375
19261.8359375
18277.21875
17327.96875
16416.2109375
15548.4375
14732.3828125
13972.6484375
13268.390625
12614.4296875
12005.203125
11439.2109375
10920.453125
10455.6640625
10049.5078125
9701.546875
9406.25
9154.875
8936.484375
8737.75
8542.4921875
8332.8984375
8093.3046875
7815.8671875
7504.65625
7174.09375
6841.1953125
6516.328125
6199.46875
5884.671875
5568.8671875
5257.703125
4964.4140625
4703.3828125
4483.71875
4306.3671875
4165.6171875
4052.765625
3959.3984375
3878.6953125
3804.9609375
3733.1953125
3659.90625
3584.2421875
3507.53125
3431.1484375
3355.0859375
3278.828125
3203.1171875
3130.5390625
3064.609375
3008.3984375
2963.015625
2925.3046875
2885.7890625
2829.890625
2743.8671875
2622.5625
2474.125
2318.4375
2180.4375
2081.3046875
2031.2890625
2027.1328125
2055.0078125
2097.09375
2138.171875
2168.9375
2185.4765625
2186.640625
2171.7578125
2139.671875
2089.21875
2019.171875
1926.8203125
1805.9453125
1647.296875
1443.328125
1195.2578125
917.3671875
634.9765625
377.2890625
169.6640625
28.2734375
-42.453125
-50.6953125
-15.8671875
35.6796875
77.265625
88.421875
59.0859375
-9.546875
-107.09375
-217.1796875
-320.2734375
-395.9453125
-426.515625
-402.8046875
-329.4609375
-225.6328125
-118.7578125
-34.2578125
13.2109375
22.4140625
1.796875
-36.2421875
-78.671875
-111.4140625
-119.3046875
-89.359375
-16.2109375
95.0078125
230.296875
370.28125
492.5859375
573.921875
594.6796875
546.4921875
438.703125
299.1484375
167.125
80.796875
64.3359375
121.0078125
234.9296875
379.2421875
524.890625
645.828125
720.53125
732.9296875
674.5625
546.71875
360.140625
131.3984375
-121.671875
-382.171875
-633.234375
-856.7890625
-1034.625
-1151.2890625
-1196.3046875
-1164.4296875
-1055.921875
-878.734375
-650.6953125
-397.8515625
-147.0625
83.46875
288.8203125
473.4140625
641.75
791.2734375
913.0859375
998.7734375
1047.1796875
1065.4453125
1064.6328125
1054.1484375
1039.0078125
1020.1640625
996.046875
963.515625
918.4296875
857.2265625
779.375
689.1015625
594.625
505.265625
428.7578125
370.359375
333.421875
319.3125
326.0234375
347.109375
373.796875
399.5234375
423.671875
451.0625
488.4921875
541.7421875
615.296875
712.71875
835.390625
979.21875
1131.8046875
1273.0234375
1380.1875
1436.8671875
1440.8359375
1405.1796875
1350.6484375
1293.59375
1237.0546875
1170.28125
1075.3671875
936.6796875
748.5078125
518.3671875
265.609375
16.15625
-204.984375
-381.2421875
-508.625
-593.6015625
-644.8671875
-664.578125
-645.3125
-574.5
-442.0859375
-246.3359375
4.296875
292.421875
595.125
889.0703125
1155.609375
1384.3828125
1573.8359375
1727.9296875
1850.2890625
1939.359375
1987.7421875
1985.8828125
1926.6171875
1807.9765625
1634.5390625
1418.2109375
1177.0390625
930.375
692.5078125
469.015625
258.1328125
55.03125
-144.0078125
-339.21875
-526.96875
-702.2109375
-862.296875
-1009.6640625
-1150.8515625
-1292.4609375
-1437.15625
-1582.5625
-1723.6953125
-1856.5703125
-1979.9609375
-2093.5078125
-2194.3828125
-2276.453125
-2333.109375
-2360.9140625
-2360.7265625
-2335.8125
-2289.6796875
-2225.5234375
-2147.2734375
-2060.9765625
-1975.4453125
-1900.578125
-1843.0703125
-1801.8984375
-1768.140625
-1730.8671875
-1685.578125
-1638.5390625
-1604.2734375
-1598.5
-1630.6171875
-1698.6953125
-1788.421875
-1877.25
-1942.75
-1970.984375
-1959.96875
-1916.828125
-1852.4140625
-1777.015625
-1698.203125
-1620.203125
-1544.203125
-1470.3203125
-1400.40625
-1339.7734375
-1296.5390625
-1278.140625
-1286.875
-1316.75
-1354.6875
-1386.2265625
-1402.625
-1405.2109375
-1405.171875
-1419.65625
-1465.3515625
-1551.140625
-1673.140625
-1815.7265625
-1958.265625
-2082.8359375
-2178.7890625
-2244.1171875
-2285.109375
-2313.765625
-2342.046875
-2375.15625
-2408.8828125
-2432.828125
-2436.59375
-2414.71875
-2368.5390625
-2305.3359375
-2235.75
-2169.9921875
-2114.5546875
-2070.9765625
-2037.328125
-2011.8046875
-1996.3984375
-1997.5703125
-2022.3828125
-2072.203125
-2139.4765625
-2210.8046875
-2274.40625
-2326.328125
-2371.6484375
-2421.0
-2484.890625
-2568.9375
-2671.8515625
-2786.75
-2904.265625
-3015.328125
-3112.7421875
-3192.0625
-3252.59375
-3298.0390625
-3336.4609375
-3379.1953125
-3438.1484375
-3520.65625
-3624.078125
-3733.6640625
-3826.6875
-3880.7890625
-3881.5703125
-3825.6953125
-3719.5859375
-3575.859375
-3408.90625
-3230.5703125
-3046.84375
-2857.265625
-2658.0859375
-2447.9921875
-2232.828125
-2025.2890625
-1839.671875
-1685.1953125
-1562.6875
-1465.5390625
-1382.7890625
-1302.5625
-1215.6015625
-1118.9609375
-1017.0234375
-917.890625
-827.171875
-744.2890625
-664.515625
-584.46875
-506.2265625
-437.2578125
-386.8125
-361.46875
-361.7890625
-381.984375
-413.53125
-451.140625
-497.34375
-561.59375
-654.875
-784.25
-950.7109375
-1149.2109375
-1368.296875
-1589.53125
-1790.078125
-1948.7734375
-2052.203125
-2096.6484375
-2086.2578125
-2030.296875
-1941.078125
-1832.5703125
-1719.3828125
-1616.359375
-1537.0625
-1489.609375
-1471.59375
-1469.34375
-1463.40625
-1436.9765625
-1380.734375
-1292.0625
-1171.671875
-1021.328125
-844.2109375
-646.109375
-436.265625
-226.5
-29.546875
142.4609375
278.8515625
371.328125
415.5859375
413.0234375
371.203125
302.28125
220.5703125
139.9921875
72.078125
24.546875
0.8203125
-0.015625
17.5703125
46.9765625
80.828125
111.28125
128.484375
119.1640625
68.3828125
-35.4765625
-195.4765625
-404.2734375
-646.0859375
-900.359375
-1145.4140625
-1361.9609375
-1536.4453125
-1663.6953125
-1747.6015625
-1799.453125
-1833.7265625
-1862.4765625
-1890.7265625
-1915.4921875
-1929.4375
-1926.4609375
-1905.0546875
-1867.96875
-1820.015625
-1766.9140625
-1715.4375
-1673.15625
-1646.2109375
-1636.203125
-1638.8125
-1645.484375
-1647.421875
-1639.6640625
-1623.09375
-1603.171875
-1585.7734375
-1572.0546875
-1555.59375
-1523.6640625
-1462.1484375
-1361.5546875
-1221.390625
-1050.8359375
-865.3828125
-681.1015625
-509.28125
-354.6015625
-216.9296875
-94.4921875
14.6953125
113.453125
205.9375
296.0703125
384.6015625
466.7421875
532.0234375
566.375
556.1015625
493.4765625
381.6640625
235.4765625
76.671875
-73.5546875
-199.8046875
-293.2265625
-350.046875
-370.1953125
-356.5078125
-312.9765625
-242.671875
-147.4609375
-30.5234375
100.8125
235.328125
361.703125
472.9140625
568.0078125
651.0703125
729.1796875
810.796875
903.7265625
1012.0390625
1133.1875
1257.8671875
1373.265625
1467.4609375
1531.9453125
1561.3671875
1552.15625
1502.15625
1411.40625
1282.734375
1121.3984375
934.71875
732.40625
526.6171875
329.6875
149.703125
-12.5546875
-162.65625
-308.078125
-453.703125
-599.125
-738.1328125
-860.109375
-953.6171875
-1010.9453125
-1031.1484375
-1020.078125
-988.28125
-947.9765625
-909.6484375
-878.296875
-851.421875
-820.4765625
-775.9296875
-713.1796875
-636.3828125
-558.1875
-494.796875
-459.3203125
-457.5234375
-488.59375
-548.875
-634.3203125
-740.3828125
-861.8515625
-995.0546875
-1140.609375
-1303.28125
-1487.421875
-1691.328125
-1905.109375
-2113.7265625
-2302.4375
-2460.1796875
-2579.5234375
-2654.734375
-2680.6171875
-2652.421875
-2566.6796875
-2423.4453125
-2229.984375
-2003.3984375
-1768.484375
-1550.875
-1369.2890625
-1231.28125
-1133.2109375
-1062.921875
-1003.84375
-939.796875
-859.1953125
-757.2265625
-636.1015625
-503.5703125
-370.15625
-244.8203125
-131.0234375
-25.515625
78.9296875
188.9375
306.5546875
427.765625
543.046875
639.3125
702.46875
720.8359375
688.9296875
609.8125
493.609375
352.4375
194.9453125
24.4921875
-158.8203125
-354.90625
-561.765625
-774.90625
-986.7734375
-1186.453125
-1361.1953125
-1500.171875
-1599.0
-1662.3984375
-1702.8828125
-1736.5625
-1778.2578125
-1838.8359375
-1924.4453125
-2036.09375
-2169.015625
-2313.2109375
-2456.09375
-2585.8515625
-2693.6640625
-2774.21875
-2825.65625
-2849.0859375
-2846.8984375
-2820.2109375
-2767.046875
-2682.765625
-2562.28125
-2402.9140625
-2206.7890625
-1981.828125
-1740.3828125
-1495.421875
-1257.046875
-1031.4375
-822.421875
-633.28125
-467.6484375
-329.9375
-225.6171875
-159.984375
-134.7734375
-145.5625
-183.046875
-237.328125
-300.2578125
-363.28125
-414.0703125
-437.3046875
-420.3984375
-359.109375
-258.015625
-125.78125
31.0703125
211.6484375
419.9921875
660.4140625
931.3203125
1220.7578125
1506.6640625
1762.3828125
1964.7265625
2100.90625
2170.890625
2184.6875
2156.203125
2097.3125
2015.3203125
1914.359375
1798.2890625
1671.8984375
1539.609375
1404.328125
1269.53125
1143.7265625
1042.921875
986.640625
988.4140625
1047.375
1146.953125
1261.4765625
1365.40625
1439.953125
1475.3125
1470.0
1428.5859375
1358.3359375
1266.21875
1158.6953125
1044.2734375
935.40625
846.1796875
786.2265625
755.34375
743.0078125
732.8125
708.9296875
661.921875
592.375
510.953125
434.265625
377.78125
349.2734375
346.4765625
360.1796875
380.4140625
401.5234375
423.0625
446.78125
473.375
502.3671875
534.546875
573.84375
625.7109375
693.109375
773.2578125
857.5078125
934.046875
992.109375
1026.0078125
1036.671875
1029.7890625
1012.09375
989.015625
965.7109375
948.6953125
944.703125
957.3125
985.4453125
1025.7421875
1076.1953125
1136.875
1207.8125
1287.3984375
1372.6484375
1459.65625
1542.8125
1614.625
1668.265625
1701.3046875
1716.984375
1721.3515625
1718.671875
1708.984375
1688.515625
1651.296875
1590.828125
1501.890625
1383.2578125
1240.2109375
1084.1875
929.0703125
786.3203125
662.265625
558.390625
473.0078125
402.546875
342.7578125
290.265625
244.15625
207.046875
185.6015625
190.625
235.34375
331.0546875
481.71875
680.7734375
911.9453125
1153.5078125
1383.75
1585.546875
1748.2265625
1865.8125
1934.1015625
1949.703125
1912.8203125
1831.609375
1724.3203125
1616.4296875
1532.296875
1484.703125
1468.828125
1465.234375
1451.09375
1412.0703125
1348.03125
1270.8046875
1196.890625
1139.0078125
1099.65625
1069.6171875
1032.0625
969.703125
871.5390625
737.25
579.3046875
421.0
289.1328125
203.578125
169.4921875
176.359375
203.0078125
224.9921875
221.4921875
180.71875
102.96875
0.75
-104.4375
-188.6953125
-234.3203125
-237.5
-210.53125
-176.7578125
-161.2578125
-182.3828125
-247.3203125
-351.4140625
-480.3828125
-614.2421875
-732.546875
-818.8671875
-863.125
-861.6484375
-815.9140625
-731.59375
-617.8984375
-487.0078125
-352.625
-227.9140625
-123.40625
-45.2890625
6.109375
37.1640625
59.8203125
87.7421875
131.390625
195.46875
280.46875
386.6796875
516.46875
672.6796875
854.234375
1052.8984375
1254.125
1441.171875
1599.671875
1720.34375
1800.2734375
1844.0390625
1863.0234375
1870.71875
1874.5859375
1870.140625
1842.859375
1777.796875
1669.8125
1527.6171875
1370.1953125
1220.2109375
1098.390625
1020.3671875
994.5234375
1020.46875
1088.234375
1178.984375
1267.2890625
1325.59375
1330.5546875
1269.2734375
1142.75
965.125
759.828125
554.0703125
372.796875
232.9765625
140.671875
92.578125
80.8828125
97.5546875
135.09375
184.9375
236.4921875
279.046875
305.484375
316.0625
320.15625
334.5546875
378.15625
464.828125
598.375
772.546875
975.3125
1193.1484375
1412.5
1619.0234375
1797.4453125
1934.421875
2023.171875
2066.78125
2077.265625
2070.015625
2056.9453125
2043.1953125
2028.828125
2012.0
1989.7578125
1956.9609375
1907.40625
1838.4140625
1754.375
1665.3828125
1581.828125
1509.890625
1450.265625
1399.4609375
1352.421875
1306.5625
1266.203125
1244.515625
1260.6328125
1332.296875
1467.1015625
1656.1640625
1873.515625
2082.3203125
2245.78125
2337.9296875
2350.0859375
2290.828125
2179.9296875
2038.890625
1882.8203125
1718.3359375
1547.828125
1375.1875
1208.0859375
1055.6796875
924.390625
814.4375
718.546875
624.09375
518.5
395.1953125
256.1171875
109.703125
-32.96875
-160.453125
-261.2421875
-324.1328125
-339.90625
-303.5859375
-215.796875
-82.359375
87.7578125
284.6796875
498.828125
720.3125
937.9375
1139.4296875
1313.9765625
1456.3125
1570.0
1666.953125
1761.5078125
1861.5703125
1961.7890625
2043.09375
2078.875
2045.0859375
1930.28125
1742.1796875
1506.921875
1260.3125
1034.9609375
850.6484375
712.5078125
615.265625
548.953125
503.8125
474.484375
462.4921875
474.671875
517.390625
590.921875
688.5859375
800.5703125
918.03125
1033.890625
1141.2734375
1232.78125
1301.9140625
1345.09375
1361.671875
1351.9375
1315.15625
1250.21875
1158.90625
1048.953125
933.6171875
827.3359375
739.75
672.140625
617.9296875
566.359375
506.734375
431.1484375
335.6171875
219.859375
86.25
-61.6796875
-220.0234375
-383.53125
-543.6796875
-688.1875
-803.71875
-880.234375
-913.265625
-901.859375
-844.3828125
-736.671875
-574.078125
-355.28125
-83.96875
231.953125
580.953125
946.4765625
1305.8359375
1632.140625
1899.75
2089.609375
2191.4765625
2203.09375
2129.03125
1980.8046875
1777.7421875
1546.609375
1318.15625
1121.140625
976.03125
891.8203125
867.2734375
895.296875
967.5390625
1077.2265625
1218.9296875
1385.546875
1564.109375
1734.4765625
1873.734375
1964.9375
2004.0625
1999.953125
1967.5234375
1920.03125
1865.75
1809.4296875
1754.296875
1700.2109375
1639.4921875
1556.0234375
1431.6953125
1256.734375
1036.203125
787.390625
530.703125
280.1875
38.4296875
-202.7265625
-456.65625
-732.8203125
-1027.8359375
-1320.765625
-1575.9453125
-1752.6875
-1818.0859375
-1757.390625
-1577.40625
-1302.4140625
-966.0234375
-603.6953125
-248.1875
73.0703125
340.515625
545.0
689.0078125
784.7734375
849.65625
900.3515625
948.6953125
1000.515625
1056.7890625
1115.6015625
1173.4375
1225.7890625
1267.234375
1291.5546875
1292.953125
1269.5625
1227.8828125
1184.7890625
1163.7265625
1185.2890625
1257.2421875
1370.265625
1502.6640625
1630.8515625
1738.78125
1821.3671875
1881.9921875
1928.2265625
1968.453125
2009.7734375
2056.5078125
2109.4921875
2166.8125
2225.2890625
2281.5
2331.9296875
2373.21875
2403.375
2423.0234375
2435.15625
2442.3984375
2443.375
2431.2265625
2395.90625
2328.78125
2225.8359375
2086.2578125
1907.859375
1683.875
1405.8671875
1072.3515625
696.625
307.2109375
-60.1875
-372.5546875
-604.5625
-737.9765625
-760.578125
-668.5546875
-471.2578125
-193.6796875
126.6796875
448.5078125
737.265625
972.984375
1151.8203125
1282.3828125
1380.4375
1465.1328125
1555.875
1668.1640625
1808.5078125
1971.15625
2139.1875
2290.40625
2405.8125
2476.6171875
2506.015625
2504.5078125
2482.125
2442.6015625
2382.8984375
2297.0078125
2180.7890625
2034.671875
1863.5859375
1674.78125
1475.171875
1269.7734375
1062.2734375
857.2421875
661.8984375
485.0078125
333.3671875
209.0
109.6171875
31.765625
-26.4296875
-64.8046875
-81.953125
-76.6171875
-49.09375
-1.5625
63.9140625
148.9609375
259.671875
402.4609375
578.109375
779.765625
996.1640625
1216.1953125
1430.3828125
1629.3359375
1802.2734375
1937.65625
2026.0546875
2062.9609375
2049.9609375
1993.4453125
1902.484375
1787.40625
1659.796875
1532.90625
1421.5
1340.03125
1298.9453125
1300.484375
1337.0859375
1394.28125
1456.75
1513.0859375
1557.28125
1587.359375
1603.2109375
1604.46875
1589.0390625
1553.7109375
1496.65625
1419.7578125
1328.75
1231.703125
1137.4453125
1054.0625
986.515625
933.90625
888.6171875
838.875
773.9453125
689.34375
589.9375
489.109375
403.46875
344.8828125
314.0390625
299.84375
285.3125
256.375
208.5
148.3515625
91.328125
56.765625
62.71875
121.953125
239.65625
412.390625
627.53125
864.0703125
1096.5546875
1301.953125
1465.484375
1582.3203125
1655.4453125
1691.75
1697.1875
1671.34375
1605.2109375
1485.6484375
1304.9765625
1068.40625
794.6015625
511.3203125
249.8984375
39.7890625
-97.7265625
-154.234375
-134.4921875
-52.5390625
72.8359375
222.0703125
378.8046875
533.859375
685.6015625
835.671875
982.5234375
1117.5234375
1225.640625
1290.046875
1298.3828125
1248.90625
1153.6640625
1036.40625
924.796875
840.3359375
791.28125
772.2265625
769.296875
766.7734375
751.6484375
715.8984375
656.84375
575.6953125
475.5078125
360.7578125
239.3828125
123.8515625
28.1953125
-36.7578125
-65.328125
-55.3984375
-7.421875
74.2265625
180.3046875
299.28125
421.0859375
537.8828125
641.65625
722.5859375
771.046875
782.03125
758.6953125
712.5625
660.3125
618.578125
599.6875
610.09375
651.2578125
721.421875
817.2734375
934.25
1065.7734375
1202.140625
1331.234375
1441.9140625
1528.1015625
1590.2421875
1632.4765625
1657.6015625
1663.703125
1645.1328125
1597.0546875
1519.59375
1418.3203125
1301.3984375
1176.7109375
1050.65625
928.1484375
812.5234375
705.359375
606.4140625
513.34375
421.2109375
323.875
217.921875
106.84375
1.1015625
-86.2109375
-144.8828125
-170.3046875
-162.640625
-124.7109375
-60.5078125
25.078125
126.8984375
240.796875
364.6484375
497.5
637.3515625
779.9765625
919.5234375
1049.609375
1163.5703125
1255.25
1321.4140625
1363.796875
1388.703125
1404.0625
1416.7734375
1430.7421875
1445.4921875
1455.453125
1452.0859375
1427.6484375
1377.5390625
1299.9296875
1194.9453125
1065.5859375
919.0703125
766.234375
618.65625
485.3671875
370.125
269.875
175.984375
79.7421875
-19.875
-111.40625
-173.234375
-182.28125
-123.4765625
5.078125
192.5625
419.1171875
660.125
890.640625
1090.1796875
1246.7421875
1357.5859375
1425.7890625
1454.7890625
1444.171875
1389.140625
1284.171875
1129.140625
934.375
720.703125
513.3046875
332.9375
189.875
83.65625
8.1171875
-42.40625
-69.3984375
-70.859375
-44.8125
8.0859375
85.1015625
184.359375
307.5625
459.3203125
642.2890625
850.3671875
1065.1015625
1258.796875
1403.2421875
1478.53125
1478.1484375
1409.984375
1294.1171875
1156.8203125
1021.046875
897.640625
782.6953125
662.390625
521.4140625
350.0703125
147.78125
-76.84375
-308.46875
-528.6796875
-720.046875
-869.7578125
-972.1953125
-1028.7265625
-1044.421875
-1024.015625
-970.671875
-887.84375
-782.046875
-663.5390625
-544.359375
-434.5078125
-337.25
-246.9140625
-152.3515625
-45.765625
69.7734375
181.5390625
277.0078125
354.125
423.0546875
498.2421875
587.8984375
689.0546875
790.953125
882.5859375
958.1171875
1017.359375
1062.8828125
1097.328125
1123.015625
1143.046875
1161.8125
1183.6171875
1209.90625
1237.4921875
1259.3828125
1268.359375
1261.2109375
1241.28125
1218.1171875
1204.453125
1211.7421875
1246.234375
1306.9140625
1385.21875
1465.9296875
1528.828125
1551.8046875
1515.2109375
1406.046875
1220.1796875
961.046875
636.078125
253.765625
-176.265625
-640.5546875
-1119.9140625
-1591.25
-2032.6171875
-2428.5703125
-2773.0546875
-3069.0625
-3324.875
-3547.8515625
-3737.765625
-3883.0859375
-3962.3515625
-3950.796875
-3829.8828125
-3595.7890625
-3262.1875
-2855.2421875
-2403.953125
-1932.1328125
-1455.875
-985.390625
-527.7265625
-89.0078125
323.3046875
698.640625
1023.4453125
1283.8671875
1470.3984375
1583.0546875
1634.484375
1647.6875
1648.203125
1655.2109375
1677.765625
1717.390625
1772.328125
1838.96875
1911.1015625
1980.7109375
2040.8984375
2088.6328125
2124.515625
2150.3515625
2166.546875
2171.2109375
2160.8359375
2131.9765625
2083.1484375
2016.046875
1935.3046875
1847.3203125
1759.59375
1680.9609375
1621.4921875
1590.1953125
1591.3515625
1622.3125
1674.9453125
1739.3359375
1806.8046875
1870.6484375
1926.0390625
1970.1796875
2002.578125
2024.1328125
2035.625
2037.2421875
2029.75
2016.0625
2000.703125
1986.7734375
1972.2578125
1949.0390625
1905.7578125
1832.859375
1726.6015625
1590.3828125
1433.046875
1266.40625
1103.6484375
959.3828125
849.8984375
790.9765625
792.453125
852.7578125
957.953125
1087.2734375
1221.890625
1351.0703125
1471.9140625
1584.015625
1683.7421875
1762.1875
1807.390625
1808.4296875
1758.8203125
1658.1171875
1511.59375
1328.8046875
1122.6640625
909.78125
710.8125
548.1796875
441.09375
401.1875
431.515625
527.5078125
676.84375
858.625
1045.4921875
1210.4921875
1335.8984375
1418.1328125
1465.859375
1492.484375
1508.65625
1520.328125
1533.5625
1560.546875
1619.296875
1726.265625
1887.890625
2096.796875
2333.0625
2567.8515625
2769.25
2911.109375
2981.9921875
2988.8671875
2952.6328125
2898.765625
2848.1015625
2811.1796875
2786.796875
2764.609375
2730.9140625
2675.046875
2593.2109375
2487.8828125
2363.3203125
2220.4375
2055.0234375
1861.3125
1639.34375
1401.1484375
1170.953125
978.078125
845.546875
780.8359375
773.921875
803.03125
843.40625
873.75
878.9375
851.3359375
792.484375
713.90625
634.953125
577.0859375
556.8515625
580.71875
644.1484375
735.1875
840.125
947.5546875
1048.8828125
1136.4921875
1202.1171875
1236.7890625
1232.015625
1181.09375
1080.3125
930.09375
736.296875
510.5625
268.6171875
26.4921875
-203.28125
-413.21875
-600.1015625
-763.6875
-906.1640625
-1031.484375
-1144.3125
-1248.6015625
-1346.6484375
-1437.7578125
-1516.65625
-1573.421875
-1596.5546875
-1578.3828125
-1519.2421875
-1428.1484375
-1319.65625
-1208.53125
-1103.890625
-1005.5625
-905.3671875
-792.9921875
-662.5859375
-516.0703125
-361.890625
-211.53125
-76.2890625
35.09375
118.828125
178.4140625
225.765625
278.7421875
353.75
456.3984375
575.703125
686.734375
760.625
776.2734375
727.8359375
625.4921875
491.1484375
351.796875
233.328125
155.7734375
130.21875
157.203125
227.2890625
323.9296875
427.875
520.921875
588.7890625
623.0
621.4609375
586.09375
518.8125
420.0390625
292.2265625
144.6015625
-7.28125
-147.6640625
-266.8359375
-362.46875
-437.0234375
-494.7421875
-539.046875
-570.578125
-587.4296875
-588.9296875
-580.09375
-571.7890625
-575.7265625
-598.2265625
-636.5625
-678.828125
-706.4140625
-699.3203125
-643.1796875
-534.9375
-384.1875
-210.125
-36.0703125
116.2265625
230.828125
299.4453125
321.265625
302.0078125
252.640625
186.890625
118.078125
57.359375
14.40625
-2.0546875
13.90625
62.640625
138.0703125
229.5390625
324.28125
409.375
474.25
513.7734375
529.8984375
530.84375
528.59375
536.0078125
563.3046875
614.4765625
686.078125
770.265625
860.7421875
957.796875
1069.671875
1209.5859375
1389.109375
1610.3671875
1860.671875
2112.328125
2327.734375
2467.703125
2500.9375
2412.7265625
2210.09375
1920.0703125
1580.65625
1228.6640625
890.9375
582.2578125
308.53125
71.234375
-129.4765625
-293.1796875
-418.1640625
-501.1953125
-538.578125
-528.5546875
-472.953125
-376.7265625
-245.5859375
-84.078125
104.4140625
315.6953125
542.453125
773.84375
997.890625
1205.265625
1392.015625
1558.8671875
1707.5859375
1836.953125
1940.8984375
2009.515625
2032.3828125
2002.8046875
1921.296875
1796.796875
1644.921875
1484.0
1330.8984375
1197.96875
1091.3515625
1010.28125
947.5078125
892.3515625
836.1796875
777.859375
725.171875
691.3203125
689.6484375
730.1875
818.1640625
952.359375
1122.5
1308.484375
1484.0234375
1624.5078125
1715.6953125
1758.75
1768.671875
1766.21875
1767.84375
1779.9296875
1800.9140625
1828.09375
1863.3671875
1913.71875
1987.734375
2090.96875
2223.078125
2377.6015625
2544.484375
2713.0703125
2873.3984375
3015.71875
3130.5546875
3211.0
3254.984375
3264.546875
3242.046875
3187.078125
3096.890625
2969.7421875
2808.3984375
2621.5078125
2422.1875
2224.6875
2040.4609375
1875.8671875
1732.3125
1607.796875
1498.6171875
1401.2265625
1314.4375
1240.7109375
1185.1796875
1152.328125
1142.7578125
1151.296875
1166.375
1170.515625
1143.65625
1069.828125
944.0390625
774.59375
579.4453125
380.03125
197.1953125
49.890625
-45.421875
-76.6796875
-38.4140625
67.0234375
230.359375
437.59375
672.3203125
917.140625
1153.84375
1363.8671875
1530.6796875
1643.9296875
1702.453125
1713.15625
1686.5390625
1633.046875
1563.109375
1489.1171875
1425.46875
1384.9921875
1374.2421875
1391.28125
1427.015625
1469.3984375
1508.765625
1541.984375
1572.6015625
1605.796875
1640.9296875
1667.859375
1670.9453125
1638.421875
1570.1484375
1478.15625
1380.171875
1291.390625
1219.9765625
1168.46875
1138.5703125
1134.5859375
1161.7890625
1220.8125
1302.703125
1389.3671875
1459.921875
1498.5
1499.3828125
1467.375
1414.828125
1356.90625
1306.7578125
1272.1640625
1255.2109375
1255.0
1271.34375
1306.4453125
1363.4453125
1443.1171875
1541.9765625
1653.7421875
1772.5859375
1894.8203125
2017.4609375
2135.484375
2240.828125
2323.9453125
2376.046875
2391.125
2367.4921875
2308.5234375
2221.359375
2113.921875
1992.4765625
1861.390625
1723.84375
1581.6484375
1434.75
1282.4140625
1126.0078125
971.3046875
828.3671875
709.4921875
626.7421875
589.484375
602.203125
662.9921875
763.7578125
892.03125
1033.0703125
1171.3125
1291.40625
1380.125
1429.6953125
1440.4140625
1420.078125
1380.15625
1332.1953125
1287.28125
1257.2734375
1254.546875
1289.0703125
1364.8046875
1478.453125
1620.359375
1776.59375
1931.359375
2069.6484375
2179.796875
2254.9140625
2293.1484375
2296.703125
2270.0859375
2218.8125
2149.09375
2067.9296875
1981.4140625
1891.265625
1793.1953125
1680.59375
1551.3125
1411.6953125
1274.3984375
1153.046875
1058.59375
998.734375
977.734375
994.9765625
1043.828125
1113.1015625
1190.3984375
1264.265625
1323.84375
1358.015625
1356.640625
1313.6484375
1230.109375
1115.5
987.09375
867.5546875
780.328125
744.015625
768.484375
854.6875
996.8359375
1184.1875
1401.4296875
1629.875
1850.7734375
2049.59375
2219.3828125
2361.625
2484.4765625
2598.2734375
2709.90625
2818.5625
2916.265625
2992.515625
3040.046875
3058.296875
3053.7890625
3038.2734375
3025.3359375
3025.6484375
3042.7109375
3072.140625
3105.0546875
3132.8203125
3149.078125
3148.828125
3127.109375
3079.59375
3004.703125
2906.171875
2794.703125
2686.6328125
2598.015625
2535.8203125
2493.1953125
2453.59375
2401.4375
2331.3203125
2250.1484375
2173.328125
2118.6171875
2099.828125
2121.859375
2179.5546875
2261.46875
2355.75
2452.953125
2545.140625
2624.5234375
2685.0078125
2725.1328125
2749.25
2765.6171875
2782.5859375
2804.578125
2829.125
2846.046875
2840.3203125
2798.578125
2716.5
2603.265625
2480.0234375
2373.1953125
2306.2890625
2294.03125
2340.046875
2436.8515625
2567.7578125
2711.375
2848.6953125
2968.96875
3070.015625
3153.1015625
3217.1875
3257.0078125
3264.875
3233.5859375
3159.4296875
3045.3125
2902.1484375
2746.3828125
2594.15625
2456.4921875
2338.1953125
2240.0234375
2161.546875
2103.609375
2069.8203125
2065.5234375
2093.34375
2147.8203125
2213.5703125
2269.25
2295.078125
2280.34375
2227.9453125
2154.5078125
2085.671875
2048.1640625
2061.828125
2134.1328125
2258.609375
2417.2890625
2586.828125
2746.6171875
2885.1328125
3001.4609375
3101.234375
3189.3515625
3264.0390625
3315.7109375
3331.8125
3303.84375
3231.3515625
3120.109375
2977.46875
2809.6640625
2623.3359375
2429.546875
2246.40625
2097.390625
2004.3359375
1977.953125
2011.4609375
2081.75
2157.6875
2210.8671875
2223.3359375
2190.2890625
2117.6328125
2016.75
1899.375
1775.0625
1650.4296875
1527.859375
1403.5078125
1267.9375
1111.78125
933.9921875
746.40625
570.9765625
431.2734375
343.734375
312.9453125
332.6640625
391.2421875
477.6484375
584.078125
703.75
826.8671875
939.078125
1025.03125
1075.0703125
1090.5078125
1083.9453125
1074.25
1079.2890625
1110.3359375
1170.5078125
1256.6796875
1362.609375
1482.0546875
1611.125
1749.3828125
1898.2578125
2057.5625
2222.9453125
2387.1328125
2543.75
2689.8046875
2824.265625
2944.6640625
3045.3515625
3118.765625
3158.1875
3159.859375
3123.4296875
3051.09375
2946.5234375
2814.8984375
2663.6953125
2502.515625
2340.96875
2186.203125
2042.921875
1916.171875
1813.6875
1745.0
1717.0859375
1729.3828125
1771.3515625
1824.109375
1866.203125
1881.1640625
1863.171875
1817.2421875
1753.6328125
1680.171875
1597.4453125
1500.3203125
1384.0
1249.6328125
1105.0390625
961.203125
828.65625
716.3984375
631.9609375
580.1875
561.1796875
570.0703125
599.7734375
644.2421875
699.640625
763.625
834.375
910.2734375
989.578125
1069.5625
1146.234375
1215.8125
1276.8828125
1331.5078125
1384.15625
1439.1875
1497.9609375
1557.2109375
1609.6171875
1647.1171875
1665.0390625
1663.65625
1646.203125
1616.0703125
1576.7890625
1534.4765625
1498.9453125
1481.3203125
1489.4375
1524.1171875
1577.296875
1632.9609375
1671.421875
1676.359375
1640.5546875
1567.1015625
1466.640625
1353.6171875
1243.5
1149.765625
1080.734375
1038.078125
1018.4140625
1016.6875
1029.2109375
1055.0390625
1096.109375
1156.046875
1238.7265625
1347.421875
1484.578125
1650.8359375
1842.03125
2046.515625
2245.84375
2419.609375
2551.171875
2630.84375
2655.7578125
2628.03125
2552.8125
2436.53125
2285.6015625
2106.2265625
1905.328125
1691.4375
1474.5703125
1265.4140625
1074.7109375
912.6328125
787.3984375
703.40625
660.4375
655.15625
682.96875
738.2109375
813.0234375
897.25
980.78125
1056.6484375
1122.0703125
1176.953125
1220.984375
1250.9765625
1259.7890625
1238.15625
1179.0390625
1082.21875
955.5625
812.078125
664.8828125
523.6171875
393.65625
277.4296875
176.3984375
92.3203125
27.171875
-18.5078125
-46.6953125
-60.6015625
-61.8046875
-49.0234375
-20.3203125
23.7578125
79.9765625
144.9765625
216.65625
292.0390625
364.84375
426.6796875
471.546875
499.109375
514.25
524.109375
535.3984375
552.7109375
577.84375
610.3203125
648.90625
693.1328125
743.515625
800.265625
861.1484375
919.5390625
964.2734375
982.515625
964.6796875
908.9296875
823.1015625
723.9609375
634.2265625
577.1640625
569.921875
618.7109375
718.4453125
856.40625
1017.3203125
1187.6953125
1357.8984375
1521.59375
1673.65625
1808.7890625
1922.21875
2010.203125
2068.4609375
2090.328125
2068.078125
1997.0703125
1878.484375
1717.5859375
1519.640625
1287.4921875
1022.484375
727.5859375
410.8125
86.65625
-226.2109375
-510.1171875
-752.890625
-948.8828125
-1097.390625
-1201.234375
-1266.359375
-1300.90625
-1312.9765625
-1307.8359375
-1286.796875
-1248.234375
-1190.1796875
-1112.4609375
-1016.6796875
-904.4609375
-776.5234375
-634.3515625
-483.15625
-332.765625
-195.1640625
-80.3125
7.0390625
67.953125
107.4296875
131.9765625
148.3046875
163.625
185.75
221.7421875
275.75
348.21875
436.234375
533.2578125
628.4921875
708.8125
764.1484375
792.15625
797.1171875
783.6953125
751.71875
697.578125
620.4453125
527.328125
431.640625
346.5234375
277.921875
222.6640625
172.1640625
118.8515625
60.8984375
2.8671875
-47.296875
-82.9765625
-101.9921875
-106.875
-102.8125
-95.453125
-89.40625
-87.3515625
-89.828125
-96.828125
-110.5859375
-136.4140625
-179.953125
-243.15625
-323.5703125
-417.25
-521.0390625
-631.21875
-741.296875
-842.828125
-929.3046875
-999.5
-1058.3984375
-1116.3828125
-1187.65625
-1286.8203125
-1423.03125
-1594.7421875
-1788.1875
-1981.125
-2150.234375
-2279.0859375
-2362.984375
-2407.3671875
-2420.5234375
-2406.296875
-2362.5
-2285.71875
-2177.15625
-2043.984375
-1895.8984375
-1740.375
-1580.296875
-1415.546875
-1247.640625
-1084.34375
-940.1640625
-830.8515625
-764.609375
-735.734375
-725.4140625
-708.8203125
-664.1953125
-578.875
-450.4375
-285.03125
-95.09375
102.875
291.859375
458.1484375
592.875
689.359375
739.2578125
732.2578125
660.796875
526.140625
341.1640625
128.0390625
-87.2578125
-281.5546875
-439.6796875
-556.4765625
-634.3984375
-678.4609375
-692.2109375
-677.3125
-636.0546875
-573.796875
-498.671875
-418.421875
-336.4453125
-250.0859375
-151.5546875
-30.6875
122.09375
312.75
540.5625
796.4921875
1064.53125
1325.65625
1561.3203125
1754.375
1888.8203125
1951.3828125
1936.03125
1849.1015625
1711.21875
1553.65625
1409.8125
1305.1015625
1249.5546875
1236.6328125
1248.359375
1263.5859375
1265.4296875
1245.671875
1205.984375
1156.3984375
1111.6171875
1086.3984375
1092.0703125
1135.03125
1216.1796875
1329.7890625
1462.53125
1595.40625
1710.2578125
1797.890625
1862.21875
1916.953125
1977.046875
2050.7734375
2136.53125
2224.2890625
2299.6484375
2349.015625
2365.328125
2351.84375
2320.7890625
2286.765625
2259.71875
2243.125
2237.9375
2247.15625
2276.171875
2329.078125
2405.34375
2499.7734375
2605.109375
2715.2734375
2827.1171875
2939.6328125
3050.1875
3149.5390625
3220.0859375
3240.390625
3194.3203125
3078.875
2905.8984375
2697.6875
2479.5546875
2273.2578125
2093.75
1950.21875
1849.4921875
1797.5859375
1796.6171875
1839.71875
1910.078125
1987.0234375
2055.1875
2109.3984375
2151.8046875
2184.484375
2204.1640625
2202.53125
2171.15625
2106.21875
2010.0234375
1889.4765625
1753.625
1612.078125
1474.578125
1351.84375
1256.890625
1204.8515625
1208.71875
1272.1640625
1384.7265625
1523.875
1663.046875
1779.8046875
1859.546875
1894.5390625
1881.203125
1818.390625
1708.2890625
1559.2421875
1388.0703125
1218.4296875
1075.0390625
976.1953125
928.7890625
927.53125
957.7265625
999.984375
1035.6953125
1052.703125
1049.8046875
1038.2578125
1038.4765625
1072.6328125
1156.4296875
1293.8828125
1476.3515625
1685.0703125
1896.03125
2086.3984375
2239.9375
2348.7265625
2410.3515625
2423.9609375
2388.453125
2303.1171875
2168.796875
1988.46875
1767.6171875
1514.9375
1243.0
968.640625
712.296875
495.5
336.34375
244.84375
220.984375
256.484375
338.40625
452.2734375
583.1796875
715.7109375
834.7890625
928.53125
991.2734375
1023.609375
1028.4375
1006.5703125
956.0234375
875.2109375
765.90625
632.4609375
478.7265625
306.0234375
114.8984375
-91.4609375
-305.9921875
-521.1015625
-734.1796875
-949.5390625
-1173.703125
-1407.28125
-1640.0859375
-1852.34375
-2020.0859375
-2121.1171875
-2139.828125
-2070.0546875
-1915.6015625
-1688.9609375
-1410.609375
-1108.75
-817.3671875
-569.9375
-390.1796875
-283.9375
-236.3125
-216.9921875
-192.5
-140.3046875
-57.1484375
41.78125
130.0078125
178.015625
160.796875
64.65625
-108.3515625
-341.15625
-607.3359375
-877.53125
-1123.96875
-1323.9375
-1464.40625
-1546.2109375
-1584.203125
-1601.4296875
-1619.5390625
-1650.3515625
-1693.0
-1737.7734375
-1773.4921875
-1793.9296875
-1800.484375
-1800.953125
-1805.71875
-1822.8203125
-1854.2265625
-1895.7578125
-1940.6171875
-1983.9921875
-2024.6015625
-2062.3828125
-2094.203125
-2111.0234375
-2098.8046875
-2042.6171875
-1931.171875
-1759.828125
-1532.1171875
-1261.25
-970.265625
-688.171875
-441.15625
-243.3515625
-93.171875
23.0
122.8984375
221.1640625
325.609375
436.6953125
548.765625
652.53125
738.8671875
804.125
854.40625
905.5234375
977.03125
1082.765625
1223.1328125
1383.3046875
1537.640625
1657.96875
1721.234375
1714.0234375
1633.1484375
1484.5703125
1282.0859375
1045.6953125
798.0625
559.125
341.4140625
149.3046875
-17.765625
-160.765625
-278.9765625
-371.421875
-439.453125
-487.1640625
-518.296875
-532.0546875
-521.7421875
-478.828125
-400.5234375
-295.09375
-179.7578125
-72.140625
17.578125
87.6328125
139.1796875
171.2109375
180.515625
165.84375
131.6796875
88.6875
50.6796875
30.0234375
33.796875
62.890625
114.015625
182.2734375
263.078125
354.0234375
457.046875
579.015625
728.6015625
910.671875
1121.4296875
1346.8359375
1564.421875
1748.0546875
1874.46875
1929.2109375
1909.9296875
1826.9453125
1701.8984375
1563.78125
1441.5078125
1354.984375
1310.1640625
1300.640625
1313.46875
1334.7109375
1352.6953125
1359.2734375
1349.8828125
1322.8515625
1278.734375
1219.9375
1149.75
1070.7578125
984.0546875
890.8203125
795.3671875
706.984375
639.0234375
605.0546875
613.1171875
660.421875
732.1640625
807.0078125
867.6640625
910.3515625
946.71875
996.8125
1077.4921875
1194.0546875
1339.53125
1500.1015625
1660.6875
1806.9921875
1925.2265625
2002.6953125
2029.5
1999.296875
1908.65625
1756.9296875
1547.890625
1292.1484375
1007.65625
717.4375
444.9375
209.0390625
21.3125
-113.484375
-195.4296875
-229.0390625
-224.8984375
-200.390625
-176.8828125
-174.4609375
-206.96875
-279.2109375
-386.5390625
-516.8125
-654.5625
-786.171875
-903.5859375
-1004.9140625
-1091.96875
-1166.3984375
-1226.4453125
-1266.8984375
-1282.640625
-1273.9375
-1249.234375
-1222.3984375
-1205.75
-1203.8828125
-1213.234375
-1227.65625
-1245.6484375
-1273.53125
-1323.1484375
-1407.0
-1534.140625
-1707.1015625
-1918.875
-2150.84375
-2374.7109375
-2559.7734375
-2681.7109375
-2727.7578125
-2696.65625
-2597.3203125
-2448.9296875
-2279.859375
-2120.1875
-1989.03125
-1885.84375
-1793.5859375
-1691.7265625
-1569.1875
-1430.0234375
-1291.3359375
-1176.390625
-1105.265625
-1086.484375
-1113.796875
-1169.9921875
-1233.8984375
-1286.1171875
-1312.6796875
-1307.8046875
-1274.625
-1221.2421875
-1153.6640625
-1071.0859375
-967.046875
-833.953125
-666.5703125
-463.1015625
-225.6015625
38.9296875
317.296875
589.6953125
831.8671875
1020.4765625
1140.6328125
1191.7734375
1187.5703125
1148.859375
1093.5859375
1029.453125
953.8359375
859.9453125
744.515625
611.640625
471.7109375
338.125
224.5390625
143.1328125
102.84375
107.453125
154.78125
236.9140625
341.140625
451.609375
552.296875
630.9921875
683.0
712.8046875
732.6328125
757.6796875
799.4140625
860.2578125
933.5390625
1009.6171875
1084.140625
1162.5390625
1256.9296875
1377.171875
1521.9921875
1675.71875
1812.328125
1903.5234375
1926.0859375
1866.2890625
1721.828125
1502.7265625
1230.734375
935.96875
650.6015625
401.453125
204.9375
66.453125
-16.6953125
-52.140625
-50.859375
-26.921875
3.9296875
27.28125
33.8046875
21.859375
-2.3828125
-27.7109375
-41.9296875
-34.734375
2.3359375
76.7578125
193.65625
351.90625
540.6640625
739.4296875
922.2109375
1064.4140625
1150.2578125
1177.234375
1154.6171875
1096.3125
1013.375
910.9921875
789.6796875
647.5234375
482.1953125
294.0
89.7109375
-115.9375
-303.1640625
-452.890625
-552.0546875
-596.28125
-589.5078125
-541.3359375
-463.59375
-367.96875
-265.1484375
-163.671875
-67.609375
25.2109375
122.234375
232.59375
363.796875
520.28125
703.078125
909.734375
1134.375
1368.7265625
1603.7421875
1830.5625
2040.484375
2224.625
2374.46875
2483.2734375
2547.5859375
2567.4765625
2545.921875
2488.015625
2400.8828125
2293.5390625
2175.6875
2055.6171875
1938.2890625
1825.15625
1715.9375
1611.1953125
1513.4921875
1426.2734375
1352.015625
1292.453125
1251.015625
1234.90625
1253.703125
1315.484375
1423.5390625
1575.171875
1762.1328125
1971.5234375
2188.125
2397.328125
2587.09375
2747.6328125
2870.6484375
2950.5625
2987.359375
2988.109375
2964.8671875
2930.0234375
2891.7578125
2852.0625
2807.5625
2751.75
2677.109375
2576.9375
2447.609375
2291.0234375
2115.484375
1934.03125
1761.4296875
1611.6640625
1496.0546875
1420.1015625
1380.1015625
1362.75
1349.6640625
1323.9375
1274.2890625
1195.34375
1086.8984375
954.8984375
812.8828125
680.8359375
580.2109375
527.609375
530.796875
588.4296875
692.296875
830.078125
987.6953125
1151.2265625
1308.6484375
1450.9609375
1572.2265625
1668.9296875
1739.671875
1785.75
1812.2109375
1827.4140625
1840.65625
1858.953125
1885.375
1918.859375
1953.859375
1979.3359375
1980.609375
1946.375
1877.671875
1791.2109375
1713.4296875
1669.7890625
1677.0234375
1741.3828125
1860.5078125
2025.703125
2224.4765625
2443.921875
2673.5703125
2905.078125
3128.734375
3329.5546875
3486.9140625
3579.125
3590.828125
3519.4375
3377.0
3186.8671875
2976.7578125
2771.4921875
2587.828125
2432.5859375
2303.546875
2191.875
2085.171875
1970.6484375
1837.953125
1681.5546875
1502.6875
1310.171875
1118.9609375
945.359375
801.171875
690.8359375
613.4375
566.84375
549.1484375
556.375
579.8125
606.578125
623.328125
620.734375
596.2578125
554.265625
503.53125
452.890625
407.6953125
368.6953125
333.3828125
298.3515625
261.0390625
220.5
177.453125
134.3203125
95.7109375
68.4140625
59.6875
74.3671875
113.28125
174.640625
256.609375
358.09375
476.65625
605.8828125
734.3828125
846.9140625
926.703125
958.8125
933.6796875
850.40625
718.3984375
556.859375
391.4453125
248.3203125
147.7890625
100.296875
105.6875
154.9921875
233.453125
325.015625
417.328125
505.109375
590.4140625
680.40625
783.96875
906.953125
1046.6640625
1188.890625
1311.0
1389.859375
1409.40625
1363.953125
1257.8671875
1104.1796875
922.34375
734.28125
559.03125
408.0859375
283.53125
179.8359375
89.046875
7.390625
-59.96875
-99.3359375
-94.4453125
-35.375
73.984375
213.359375
350.1640625
448.90625
482.46875
440.171875
329.3203125
169.7734375
-14.5546875
-203.09375
-381.7265625
-542.09375
-679.484375
-791.0703125
-874.7265625
-928.6640625
-952.2265625
-947.7890625
-921.9921875
-884.4765625
-844.375
-806.9765625
-773.0703125
-740.609375
-707.28125
-671.90625
-634.71875
-597.5234375
-564.46875
-542.21875
-538.15625
-557.03125
-598.7578125
-659.546875
-735.171875
-823.3359375
-923.1875
-1032.890625
-1147.15625
-1256.8359375
-1350.9921875
-1420.03125
-1457.296875
-1458.28125
-1419.7265625
-1341.625
-1231.4765625
-1106.28125
-989.0546875
-901.53125
-857.640625
-860.84375
-905.3515625
-979.2890625
-1067.796875
-1154.6796875
-1222.6640625
-1253.8359375
-1231.4296875
-1142.890625
-983.71875
-761.2734375
-496.6484375
-221.1171875
33.8125
248.15625
418.65625
554.171875
666.0
761.3125
842.5703125
910.171875
963.953125
1002.78125
1023.6328125
1021.5859375
990.7109375
925.6875
824.890625
694.1015625
548.75
411.5859375
305.7890625
246.96875
238.6953125
273.40625
337.0078125
413.640625
489.203125
553.3046875
600.109375
628.0390625
638.7421875
636.046875
625.9921875
617.09375
619.8203125
644.7109375
699.8671875
789.203125
911.53125
1060.390625
1224.7734375
1391.5703125
1548.9453125
1688.8671875
1807.25
1901.515625
1967.125
1994.9609375
1971.7734375
1885.25
1731.7890625
1521.6796875
1277.109375
1023.84375
782.0390625
561.7109375
363.3046875
181.7421875
11.6875
-147.6484375
-290.6015625
-407.296875
-489.6796875
-537.765625
-562.4921875
-582.71875
-617.3515625
-676.7734375
-759.25
-854.4921875
-951.3125
-1044.125
-1134.96875
-1231.2578125
-1340.515625
-1464.1953125
-1593.2578125
-1709.3671875
-1792.390625
-1830.390625
-1826.359375
-1797.8203125
-1769.9375
-1765.2109375
-1794.5546875
-1853.578125
-1925.8671875
-1991.015625
-2032.546875
-2042.1953125
-2019.78125
-1971.0078125
-1904.3671875
-1827.8359375
-1745.703125
-1657.3671875
-1559.359375
-1449.2578125
-1328.140625
-1199.8671875
-1068.453125
-936.03125
-802.5
-666.5078125
-528.1328125
-392.8828125
-274.578125
-193.3671875
-167.8359375
-205.703125
-298.8359375
-425.4296875
-556.8828125
-665.1953125
-727.5859375
-728.03125
-656.9921875
-511.71875
-297.59375
-28.890625
273.0
583.671875
879.8515625
1141.71875
1353.8046875
1506.1640625
1595.921875
1628.4296875
1616.5546875
1577.9296875
1531.1015625
1491.5
1467.9921875
1460.8828125
1462.53125
1461.0625
1445.984375
1413.0078125
1365.453125
1311.84375
1261.1640625
1218.1953125
1180.984375
1141.5078125
1089.4453125
1017.1953125
923.734375
815.9453125
707.296875
614.40625
551.875
526.390625
532.5
553.359375
567.7265625
559.890625
526.40625
474.8515625
416.359375
358.1328125
301.3125
243.7734375
183.9609375
122.2734375
59.625
-5.3671875
-78.0859375
-165.953125
-272.1953125
-389.671875
-501.0078125
-586.7109375
-635.046875
-645.5546875
-624.7109375
-579.6953125
-515.7109375
-436.8125
-346.6953125
-247.5859375
-138.4609375
-14.8125
128.3515625
291.34375
465.40625
633.609375
777.96875
888.3828125
967.1171875
1026.96875
1086.3515625
1164.5546875
1277.3515625
1431.671875
1621.328125
1827.53125
2025.3203125
2192.1015625
2313.5703125
2385.3125
2411.390625
2401.7421875
2368.7890625
2323.671875
2272.921875
2216.6484375
2149.1484375
2061.75
1947.1015625
1803.3125
1635.59375
1455.0078125
1275.859375
1113.59375
982.609375
892.7421875
845.28125
832.28125
841.34375
862.515625
891.3359375
925.9140625
962.1171875
991.8359375
1005.1640625
994.015625
954.875
890.6640625
811.2890625
732.0859375
670.1171875
639.9453125
650.4921875
703.8203125
795.75
917.8671875
1059.71875
1209.3125
1352.546875
1474.09375
1561.703125
1611.15625
1627.2265625
1618.4375
1589.0078125
1533.6171875
1438.5859375
1288.828125
1076.1484375
804.1484375
487.6015625
148.0546875
-191.6484375
-511.7578125
-798.171875
-1042.7265625
-1240.8203125
-1388.546875
-1482.8203125
-1525.03125
-1524.5234375
-1497.125
-1458.421875
-1417.0703125
-1373.140625
-1322.140625
-1259.8515625
-1183.6953125
-1091.3125
-980.875
-855.0
-724.765625
-608.703125
-526.484375
-492.5859375
-514.1328125
-591.8984375
-720.6953125
-888.1328125
-1074.5390625
-1256.578125
-1413.578125
-1533.3515625
-1613.9765625
-1660.828125
-1681.0546875
-1679.109375
-1656.375
-1613.5234375
-1552.953125
-1479.2109375
-1397.9609375
-1314.3515625
-1230.5390625
-1142.8359375
-1040.859375
-911.8125
-748.640625
-556.8359375
-354.5546875
-165.3046875
-8.3515625
107.0859375
181.2421875
218.9140625
225.125
203.703125
158.53125
94.9765625
20.2109375
-57.1328125
-127.3828125
-180.8515625
-210.7265625
-217.3046875
-210.640625
-207.625
-223.46875
-262.5234375
-315.4140625
-364.75
-394.7421875
-397.8203125
-374.0390625
-325.4921875
-250.0390625
-139.15625
18.6796875
230.125
488.7890625
771.59375
1043.0078125
1265.3203125
1410.0
1464.4296875
1431.5859375
1324.3828125
1159.0859375
951.7890625
718.765625
478.3359375
250.609375
53.671875
-101.8671875
-216.265625
-299.0625
-362.7109375
-414.625
-451.9453125
-462.2890625
-430.3046875
-346.1640625
-210.5078125
-32.921875
174.3046875
402.1640625
645.6171875
899.40625
1153.234375
1391.328125
1596.984375
1757.8203125
1867.7890625
1925.9921875
1935.5234375
1903.390625
1839.6640625
1754.3984375
1653.8359375
1539.4296875
1410.265625
1266.859375
1113.1484375
955.5859375
800.140625
649.6328125
503.640625
360.9140625
221.75
87.8359375
-39.96875
-163.65625
-288.1953125
-419.984375
-563.2265625
-715.1953125
-863.3125
-988.171875
-1072.015625
-1106.3671875
-1093.765625
-1044.3359375
-971.5546875
-889.0859375
-807.3671875
-730.6640625
-657.0625
-581.765625
-500.3203125
-408.828125
-302.765625
-177.828125
-32.8203125
128.4765625
298.296875
467.3984375
626.4296875
765.2890625
872.640625
937.609375
953.90625
923.328125
855.359375
762.7421875
655.7890625
539.2890625
413.25
276.03125
127.9921875
-26.5859375
-180.484375
-326.796875
-462.0390625
-586.765625
-703.4375
-813.4921875
-915.3828125
-1004.5234375
-1075.125
-1123.3203125
-1150.296875
-1163.5234375
-1175.6328125
-1200.75
-1248.7421875
-1319.234375
-1398.3828125
-1461.421875
-1480.7734375
-1436.0703125
-1321.7890625
-1149.9609375
-947.5390625
-749.0
-586.3359375
-480.046875
-434.1953125
-437.1796875
-466.8984375
-498.34375
-510.703125
-491.7421875
-438.4921875
-354.9296875
-248.1875
-125.359375
7.8125
146.3515625
285.3203125
421.453125
556.3984375
697.7890625
854.734375
1029.2734375
1210.0625
1373.5703125
1492.859375
1549.4453125
1541.765625
1486.0390625
1408.6328125
1333.9453125
1274.4765625
1227.875
1181.0625
1117.0546875
1020.5546875
881.234375
695.6640625
468.9921875
215.5625
-42.546875
-279.828125
-472.953125
-605.9609375
-673.1484375
-678.921875
-635.28125
-558.5546875
-466.84375
-378.0078125
-306.8984375
-261.375
-239.65625
-232.1015625
-227.1171875
-217.0234375
-199.6328125
-175.8984375
-147.40625
-116.4765625
-88.4140625
-73.2578125
-85.0234375
-137.8671875
-240.1953125
-389.9140625
-573.9765625
-772.5859375
-965.0
-1133.1171875
-1262.2578125
-1341.5859375
-1366.328125
-1341.0546875
-1280.7734375
-1207.3828125
-1142.0859375
-1097.796875
-1076.046875
-1068.9921875
-1063.640625
-1044.3125
-993.9921875
-897.7265625
-748.84375
-554.0234375
-332.5703125
-109.1953125
95.6328125
272.5
424.1484375
561.078125
694.34375
829.734375
966.6796875
1101.140625
1228.9140625
1346.4296875
1449.15625
1530.265625
1581.1640625
1594.1875
1565.953125
1498.8359375
1398.796875
1270.7421875
1115.5859375
932.125
721.8671875
492.1171875
254.734375
22.859375
-191.9921875
-382.21875
-546.5625
-690.8125
-824.90625
-957.2734375
-1090.5859375
-1221.78125
-1345.15625
-1455.765625
-1551.328125
-1632.2265625
-1699.8828125
-1755.125
-1797.8515625
-1828.6875
-1850.40625
-1867.671875
-1885.5078125
-1908.1015625
-1938.453125
-1977.8828125
-2025.296875
-2076.734375
-2126.015625
-2165.9921875
-2190.671875
-2197.4453125
-2187.859375
-2165.6953125
-2133.65625
-2091.9140625
-2039.7734375
-1977.9453125
-1909.234375
-1837.453125
-1766.375
-1699.15625
-1637.96875
-1584.0390625
-1538.6953125
-1504.3828125
-1483.8359375
-1477.8671875
-1483.1171875
-1491.6015625
-1491.9765625
-1471.6640625
-1418.734375
-1323.1484375
-1177.875
-981.5859375
-742.6796875
-481.9296875
-229.953125
-19.6953125
122.15625
181.28125
157.8359375
65.0546875
-75.703125
-241.984375
-415.765625
-585.34375
-743.9609375
-887.71875
-1013.9765625
-1120.3203125
-1205.0703125
-1269.40625
-1319.3828125
-1364.8125
-1415.640625
-1478.78125
-1557.8203125
-1654.34375
-1768.2734375
-1896.8359375
-2033.3359375
-2167.453125
-2287.421875
-2383.7109375
-2452.59375
-2497.359375
-2526.3359375
-2548.9453125
-2571.9765625
-2596.7890625
-2617.6015625
-2621.75
-2593.3046875
-2519.7734375
-2398.5078125
-2238.4765625
-2056.09375
-1867.8984375
-1684.5859375
-1509.453125
-1340.5
-1173.921875
-1007.3671875
-842.953125
-689.0234375
-559.3515625
-468.7890625
-427.578125
-437.953125
-494.703125
-588.234375
-706.9921875
-838.3125
-968.96875
-1087.125
-1185.2109375
-1261.578125
-1319.4609375
-1364.421875
-1402.5390625
-1439.703125
-1480.125
-1523.09375
-1560.2265625
-1576.7109375
-1557.546875
-1495.1640625
-1393.96875
-1269.015625
-1139.7109375
-1021.5
-919.6640625
-827.859375
-731.484375
-613.3984375
-459.671875
-263.609375
-27.40625
238.84375
520.296875
800.34375
1062.5078125
1291.109375
1472.5703125
1597.953125
1666.4453125
1687.4453125
1679.21875
1663.1328125
1655.7265625
1662.8671875
1679.296875
1692.609375
1688.5078125
1654.78125
1583.8125
1473.6796875
1328.1328125
1156.3984375
973.0546875
796.6484375
644.8359375
526.984375
439.53125
368.328125
296.4375
212.078125
113.359375
9.59375
-81.1015625
-139.0
-152.203125
-122.4921875
-62.6171875
11.8359375
89.4765625
164.546875
234.65625
298.2890625
354.03125
401.3671875
442.1640625
481.296875
524.7109375
575.0078125
627.5390625
669.84375
685.28125
658.90625
583.2109375
461.6796875
308.46875
144.1640625
-9.9765625
-136.1484375
-221.7265625
-260.6484375
-255.78125
-220.6015625
-176.828125
-147.2734375
-147.125
-178.671875
-232.09375
-290.984375
-339.6796875
-368.3125
-373.9921875
-358.3046875
-323.84375
-272.4296875
-205.921875
-127.8671875
-43.6171875
41.7734375
126.2890625
212.0625
304.0546875
407.03125
522.7109375
648.0859375
775.3515625
892.9296875
987.1640625
1044.546875
1054.125
1009.796875
912.0703125
769.0625
596.1953125
413.6328125
241.3203125
93.875
-21.9296875
-105.921875
-162.0
-196.828125
-220.1015625
-244.1484375
-281.9375
-343.984375
-436.0703125
-558.171875
-703.9375
-860.734375
-1011.28125
-1138.1796875
-1230.3125
-1287.2265625
-1317.6015625
-1332.375
-1338.0234375
-1335.625
-1325.8671875
-1314.1875
-1311.140625
-1327.9375
-1371.1171875
-1440.1171875
-1527.953125
-1623.515625
-1714.0234375
-1787.359375
-1834.65625
-1852.7578125
-1845.65625
-1823.3671875
-1797.984375
-1777.5234375
-1760.0390625
-1730.7109375
-1664.3828125
-1534.25
-1323.7890625
-1036.78125
-700.3671875
-359.2890625
-63.984375
142.9140625
237.1875
217.8671875
106.3515625
-60.0859375
-238.8671875
-394.0078125
-505.0078125
-568.9140625
-595.4921875
-599.6484375
-595.71875
-595.4375
-608.5078125
-644.1953125
-712.0703125
-820.7265625
-973.8203125
-1165.6171875
-1379.5546875
-1592.3203125
-1781.8671875
-1934.765625
-2048.4609375
-2128.0390625
-2181.234375
-2216.3203125
-2243.828125
-2278.453125
-2337.1328125
-2433.3515625
-2571.5859375
-2745.3046875
-2939.0546875
-3132.5546875
-3305.3125
-3440.4453125
-3527.53125
-3563.875
-3554.9375
-3513.25
-3455.9140625
-3400.9296875
-3363.609375
-3354.0
-3375.1171875
-3422.6171875
-3486.25
-3552.8515625
-3609.0546875
-3643.03125
-3646.2109375
-3615.8515625
-3556.796875
-3480.453125
-3401.046875
-3331.875
-3283.3515625
-3262.2421875
-3270.9375
-3307.3984375
-3366.609375
-3443.6875
-3536.4609375
-3644.8515625
-3766.4375
-3891.4609375
-4002.3515625
-4079.7421875
-4110.78125
-4093.2265625
-4033.1328125
-3940.1015625
-3824.3046875
-3695.59375
-3563.015625
-3434.265625
-3315.578125
-3211.4609375
-3123.3828125
-3048.3203125
-2979.5703125
-2909.484375
-2831.8671875
-2741.5390625
-2632.1640625
-2494.875
-2319.2734375
-2096.96875
-1825.953125
-1513.484375
-1175.4140625
-832.7578125
-507.9921875
-223.4375
-0.6640625
141.2421875
189.3984375
141.3203125
7.9140625
-186.8359375
-410.796875
-632.4453125
-829.46875
-991.59375
-1116.28125
-1201.953125
-1245.359375
-1244.3203125
-1201.59375
-1125.1953125
-1025.1953125
-910.7734375
-789.4296875
-667.84375
-552.796875
-452.28125
-376.5234375
-337.515625
-345.71875
-405.171875
-510.7734375
-650.0546875
-807.5625
-968.2578125
-1118.296875
-1245.4296875
-1341.3515625
-1405.21875
-1444.3515625
-1470.3046875
-1493.1171875
-1518.296875
-1547.4453125
-1579.1484375
-1608.1953125
-1625.265625
-1620.328125
-1588.6328125
-1534.1640625
-1467.265625
-1398.5390625
-1334.2890625
-1277.1875
-1230.6171875
-1201.765625
-1198.7578125
-1223.03125
-1263.796875
-1301.5859375
-1319.984375
-1316.6328125
-1304.8984375
-1305.578125
-1336.328125
-1405.5234375
-1512.7265625
-1652.328125
-1817.0078125
-1998.484375
-2185.9296875
-2364.015625
-2513.5625
-2615.765625
-2658.375
-2640.359375
-2572.5390625
-2473.5078125
-2363.1328125
-2256.9453125
-2164.40625
-2091.2109375
-2042.859375
-2026.375
-2048.359375
-2110.9375
-2208.859375
-2330.1015625
-2459.3359375
-2581.2578125
-2681.5
-2746.0859375
-2762.1171875
-2720.4296875
-2618.90625
-2464.1328125
-2270.1953125
-2054.828125
-1834.4296875
-1619.875
-1415.8125
-1223.0546875
-1041.609375
-872.125
-715.703125
-574.1796875
-450.984375
-351.390625
-280.703125
-241.5390625
-232.2265625
-247.2734375
-279.109375
-319.953125
-363.5
-406.3125
-447.671875
-487.2421875
-521.4375
-541.3671875
-534.546875
-489.6875
-401.7265625
-274.7890625
-121.765625
39.96875
195.5390625
338.4453125
471.015625
598.9921875
724.6328125
843.6875
947.640625
1027.8515625
1078.3671875
1096.734375
1084.0078125
1045.3828125
990.5390625
931.546875
877.6015625
829.5390625
778.75
712.1484375
619.484375
498.578125
356.859375
209.8046875
76.109375
-29.953125
-105.15625
-157.7421875
-201.4140625
-248.375
-306.21875
-378.2109375
-463.4921875
-557.234375
-652.484375
-743.2421875
-825.5703125
-895.5
-946.78125
-972.3359375
-969.0703125
-941.3671875
-899.296875
-852.1640625
-802.1875
-742.7890625
-662.0625
-548.1484375
-392.8984375
-193.15625
48.953125
325.9296875
625.265625
930.640625
1223.28125
1483.6171875
1693.6875
1840.265625
1917.2890625
1926.1015625
1873.8203125
1770.75
1627.875
1455.3515625
1262.640625
1060.53125
862.8125
685.421875
542.5
442.2734375
385.2421875
365.3046875
372.421875
396.09375
429.6171875
472.8203125
530.671875
607.734375
702.8203125
808.578125
915.2890625
1014.296875
1098.765625
1163.6171875
1206.609375
1229.109375
1234.40625
1224.71875
1200.8203125
1165.53125
1127.9921875
1104.1953125
1112.09375
1163.40625
1256.8515625
1376.90625
1499.703125
1602.390625
1670.8515625
1702.1875
1702.21875
1679.875
1641.609375
1588.53125
1517.734375
1425.7734375
1311.0625
1174.5859375
1020.21875
855.34375
689.1796875
528.515625
374.7265625
225.8984375
82.1171875
-51.828125
-169.015625
-264.4140625
-336.1640625
-383.3203125
-403.5546875
-393.46875
-351.5078125
-280.5078125
-187.1640625
-78.515625
41.46875
172.6796875
316.703125
473.8203125
639.9453125
804.5859375
951.34375
1062.8125
1128.0625
1147.7578125
1133.15625
1100.0390625
1061.6796875
1024.734375
989.640625
954.6171875
920.4609375
892.7890625
880.0703125
888.8125
918.5546875
958.9921875
991.3046875
994.359375
953.3203125
865.8203125
741.8125
598.2109375
451.875
313.5625
184.234375
54.9375
-88.4140625
-257.4140625
-455.0
-674.15625
-900.2734375
-1114.484375
-1295.9296875
-1423.4375
-1478.0078125
-1446.8046875
-1327.671875
-1131.65625
-881.015625
-602.65625
-320.3046875
-49.53125
203.0
437.1640625
656.6171875
866.5703125
1071.296875
1270.9140625
1458.90625
1623.796875
1755.0234375
1848.5859375
1907.2890625
1936.078125
1937.875
1913.3828125
1863.109375
1788.34375
1691.0078125
1574.2890625
1443.7734375
1307.359375
1173.2890625
1048.546875
938.390625
846.1328125
771.890625
711.2421875
656.0078125
597.671875
532.5625
465.3125
407.734375
371.8125
360.9609375
366.171875
370.640625
360.109375
331.4609375
294.0078125
263.6640625
254.015625
269.9140625
306.4609375
352.8046875
397.4296875
432.0390625
452.859375
459.453125
452.0859375
428.734375
384.375
313.0234375
211.3515625
80.5390625
-74.921875
-249.578125
-438.046875
-633.6875
-825.890625
-998.0234375
-1128.109375
-1192.90625
-1175.296875
-1071.7734375
-895.8984375
-674.4921875
-437.828125
-209.9921875
-5.84375
164.4296875
289.59375
356.8515625
357.359375
291.7109375
170.078125
7.21875
-183.5625
-394.015625
-620.40625
-859.046875
-1099.328125
-1318.359375
-1482.6796875
-1558.71875
-1527.140625
-1391.875
-1177.84375
-919.75
-650.125
-393.6171875
-167.859375
13.6640625
141.2109375
210.5234375
224.0546875
189.515625
116.453125
13.1328125
-114.3203125
-260.84375
-420.4296875
-584.734375
-742.1484375
-878.34375
-978.90625
-1034.703125
-1047.15625
-1029.125
-999.3515625
-973.3984375
-957.1015625
-946.1484375
-931.3046875
-905.1484375
-866.671875
-822.25
-783.8671875
-766.4140625
-784.421875
-847.90625
-957.53125
-1101.6015625
-1257.28125
-1395.8828125
-1490.03125
-1520.890625
-1483.9296875
-1391.0078125
-1265.90625
-1133.8515625
-1010.5859375
-897.2109375
-783.0625
-653.6875
-499.9609375
-324.3828125
-141.3515625
29.859375
174.8828125
289.6015625
377.1171875
440.1796875
476.484375
479.484375
441.9921875
359.1484375
231.0546875
66.171875
-116.3984375
-289.6796875
-427.109375
-512.2421875
-543.8203125
-533.28125
-497.296875
-450.03125
-398.71875
-342.90625
-275.84375
-187.328125
-67.8046875
86.328125
269.1875
466.078125
659.03125
833.4921875
982.8203125
1108.59375
1217.890625
1319.5
1420.8125
1526.640625
1639.125
1757.046875
1873.421875
1973.6015625
2037.1875
2045.140625
1988.25
1871.2890625
1710.0859375
1524.484375
1332.78125
1150.6171875
992.0546875
869.1484375
789.1640625
752.09375
751.015625
775.015625
812.96875
856.625
902.1328125
948.765625
994.6484375
1032.1015625
1046.96875
1023.078125
949.515625
826.1640625
664.8984375
485.890625
311.109375
157.65625
34.078125
-59.5859375
-128.7890625
-180.0546875
-216.7109375
-236.75
-234.359375
-204.71875
-149.09375
-77.4609375
-8.015625
36.53125
35.578125
-21.796875
-132.578125
-282.3359375
-453.046875
-630.3046875
-806.25
-978.21875
-1145.5625
-1306.21875
-1454.390625
-1580.5546875
-1674.0546875
-1726.734375
-1735.46875
-1702.3359375
-1633.09375
-1535.1796875
-1417.203125
-1290.1328125
-1168.0859375
-1065.609375
-992.3984375
-949.6875
-931.890625
-931.765625
-944.09375
-965.6875
-993.0546875
-1019.8984375
-1035.046875
-1021.3671875
-957.59375
-824.3359375
-612.5625
-330.21875
-3.2421875
329.6953125
626.0546875
848.2578125
969.9921875
979.84375
882.5078125
697.609375
455.296875
188.671875
-74.34375
-316.171875
-529.2265625
-711.3515625
-860.78125
-974.578125
-1051.1953125
-1093.9296875
-1111.328125
-1113.5859375
-1107.203125
-1091.1015625
-1056.4921875
-990.78125
-883.796875
-733.1484375
-546.2734375
-338.875
-131.2109375
55.7109375
202.8359375
293.8203125
314.8828125
256.0703125
115.9296875
-92.5625
-339.875
-585.8984375
-792.3359375
-935.4921875
-1013.0234375
-1042.0390625
-1049.96875
-1063.0390625
-1097.46875
-1156.078125
-1229.453125
-1299.6875
-1345.4765625
-1348.203125
-1297.6953125
-1195.671875
-1056.375
-904.609375
-771.453125
-687.0859375
-672.1796875
-731.3671875
-852.3125
-1010.171875
-1174.8125
-1317.828125
-1418.0625
-1465.015625
-1459.453125
-1411.3671875
-1336.2109375
-1250.8671875
-1169.9453125
-1102.1171875
-1046.7890625
-993.5
-925.625
-828.2890625
-696.5859375
-539.5546875
-377.0859375
-230.9921875
-114.8671875
-28.4375
40.2265625
106.6796875
181.734375
267.765625
360.0546875
451.0078125
534.15625
606.265625
665.6875
707.5078125
719.5390625
684.5
588.7109375
430.984375
224.5234375
-9.25
-249.234375
-479.984375
-692.453125
-881.9921875
-1045.25
-1177.390625
-1270.75
-1315.359375
-1300.859375
-1219.5625
-1070.5703125
-863.7890625
-620.375
-367.7421875
-131.5390625
70.0390625
227.2109375
336.984375
401.8984375
428.75
425.4765625
397.0
343.4296875
262.3046875
153.25
21.65625
-120.0546875
-254.515625
-364.6015625
-440.3125
-483.5390625
-507.5546875
-531.9453125
-575.78125
-651.46875
-760.0390625
-889.0234375
-1015.21875
-1112.5546875
-1161.4140625
-1154.1171875
-1094.28125
-991.734375
-857.296875
-700.125
-528.34375
-350.78125
-176.9765625
-14.53125
134.25
272.8515625
407.140625
540.4140625
670.4296875
790.109375
890.5859375
964.1328125
1005.8828125
1014.7734375
994.9765625
957.015625
916.3828125
888.421875
881.84375
895.0078125
917.7578125
936.7265625
939.90625
918.3828125
865.90625
778.7734375
656.3203125
500.90625
316.609375
107.3671875
-123.6796875
-372.828125
-633.671875
-896.234375
-1148.6796875
-1380.921875
-1588.0625
-1771.3671875
-1936.109375
-2087.2890625
-2226.0390625
-2348.875
-2450.2734375
-2526.0859375
-2574.640625
-2594.53125
-2581.625
-2528.71875
-2429.203125
-2282.1015625
-2094.7734375
-1881.484375
-1659.1796875
-1443.6796875
-1248.0
-1082.6953125
-956.1875
-873.6875
-834.6640625
-831.2890625
-850.1484375
-877.28125
-903.9375
-929.3828125
-959.2265625
-1000.8359375
-1058.34375
-1128.984375
-1201.5703125
-1258.3984375
-1281.390625
-1260.484375
-1199.3203125
-1114.046875
-1026.609375
-957.46875
-921.5
-926.078125
-969.21875
-1038.71875
-1115.1640625
-1178.8828125
-1216.8359375
-1224.921875
-1206.0
-1166.890625
-1117.0078125
-1067.7421875
-1030.5390625
-1013.671875
-1019.8359375
-1046.8984375
-1091.2734375
-1151.1640625
-1226.3046875
-1314.3125
-1407.0078125
-1490.625
-1550.6953125
-1578.375
-1574.546875
-1549.453125
-1519.2265625
-1501.1796875
-1509.96875
-1554.734375
-1636.7109375
-1747.296875
-1868.1171875
-1975.109375
-2045.7734375
-2066.0859375
-2033.546875
-1956.25
-1849.9140625
-1733.703125
-1624.5390625
-1531.0859375
-1451.515625
-1377.359375
-1300.9765625
-1221.15625
-1143.78125
-1079.203125
-1039.2734375
-1035.28125
-1075.6953125
-1163.6171875
-1295.3125
-1460.6640625
-1645.78125
-1836.1953125
-2019.5
-2186.5546875
-2332.453125
-2457.5078125
-2567.9296875
-2673.609375
-2782.90625
-2897.6015625
-3012.078125
-3116.6015625
-3201.40625
-3258.328125
-3281.3125
-3267.609375
-3219.3359375
-3143.6796875
-3051.921875
-2958.703125
-2881.71875
-2839.2734375
-2844.90625
-2902.109375
-3003.28125
-3133.7109375
-3276.9140625
-3417.8671875
-3543.4375
-3641.9140625
-3703.7578125
-3723.53125
-3701.421875
-3641.9765625
-3550.2421875
-3428.2421875
-3275.8828125
-3095.9921875
-2898.40625
-2698.140625
-2508.765625
-2336.6484375
-2180.0390625
-2031.4453125
-1880.4765625
-1716.796875
-1534.1640625
-1334.109375
-1126.328125
-925.359375
-746.5625
-603.1328125
-503.2578125
-447.40625
-428.265625
-434.9921875
-458.75
-494.5703125
-538.7109375
-585.5625
-627.5703125
-657.4609375
-670.3125
-664.265625
-639.7578125
-597.640625
-538.0703125
-462.1796875
-376.4609375
-295.3359375
-238.25
-222.8046875
-259.59375
-351.734375
-496.2265625
-683.3515625
-894.8203125
-1105.234375
-1289.234375
-1431.1484375
-1530.8359375
-1602.1171875
-1665.140625
-1737.03125
-1824.6640625
-1921.7265625
-2010.3828125
-2066.7265625
-2068.6875
-2003.84375
-1874.8046875
-1699.5703125
-1506.7734375
-1327.546875
-1187.3671875
-1100.296875
-1066.7421875
-1074.9375
-1105.8046875
-1139.90625
-1163.7890625
-1173.5234375
-1174.109375
-1174.8515625
-1182.3125
-1194.3359375
-1199.5390625
-1182.859375
-1132.6484375
-1043.921875
-917.5078125
-759.6015625
-583.6015625
-411.2421875
-269.0234375
-180.71875
-159.96875
-206.1953125
-304.75
-431.0703125
-557.8359375
-661.453125
-725.6796875
-742.8828125
-715.25
-656.0390625
-587.8203125
-536.40625
-522.359375
-553.6484375
-622.1484375
-705.609375
-775.6015625
-808.640625
-795.40625
-743.2890625
-671.703125
-602.75
-551.6875
-521.734375
-505.9296875
-494.0078125
-478.8203125
-457.890625
-431.2734375
-399.7734375
-365.71875
-334.796875
-316.1796875
-319.8671875
-352.390625
-413.3984375
-495.2109375
-585.65625
-672.3515625
-745.9296875
-801.640625
-839.0625
-860.34375
-867.671875
-861.7421875
-842.53125
-811.7109375
-773.8671875
-735.15625
-699.859375
-667.515625
-632.9609375
-590.125
-537.6953125
-482.0625
-434.515625
-404.578125
-394.9375
-401.6328125
-418.2421875
-439.7109375
-462.7421875
-483.3203125
-494.3125
-486.5703125
-453.859375
-398.0078125
-329.578125
-263.0546875
-210.0078125
-175.3203125
-157.8515625
-153.984375
-161.171875
-179.796875
-212.4765625
-261.9453125
-329.4765625
-415.3984375
-520.1171875
-643.453125
-781.734375
-925.6484375
-1061.3671875
-1174.8125
-1255.9921875
-1300.4140625
-1307.71875
-1280.015625
-1221.640625
-1140.078125
-1045.921875
-950.875
-865.453125
-798.046875
-755.0234375
-740.375
-754.1484375
-791.125
-841.734375
-894.953125
-941.21875
-973.71875
-988.1640625
-982.65625
-958.6875
-922.265625
-882.9453125
-849.953125
-827.6015625
-813.4140625
-800.015625
-778.8515625
-743.1875
-690.0234375
-622.671875
-553.1171875
-501.0
-486.3828125
-518.5
-588.2578125
-670.1484375
-732.734375
-750.25
-709.2265625
-609.046875
-459.890625
-280.265625
-93.9375
75.2578125
209.6640625
302.1015625
355.6171875
379.1484375
382.4609375
373.9296875
361.40625
353.3125
357.2734375
376.78125
409.1484375
447.2109375
484.0390625
517.6015625
552.4765625
597.1484375
658.015625
733.3984375
811.84375
876.4375
912.78125
915.5078125
889.4921875
845.703125
795.0625
743.9921875
693.2890625
639.59375
577.6015625
501.90625
408.640625
296.953125
169.75
33.390625
-103.953125
-233.9765625
-349.734375
-447.109375
-526.1796875
-591.859375
-652.59375
-716.890625
-788.84375
-864.421875
-930.609375
-968.359375
-958.5390625
-887.7734375
-751.875
-556.3125
-315.296875
-50.390625
212.640625
448.9375
639.765625
774.6328125
849.796875
865.703125
826.0078125
738.296875
614.3203125
468.3359375
314.1640625
162.484375
19.96875
-108.765625
-218.1015625
-299.65625
-344.1171875
-346.1484375
-309.421875
-248.078125
-183.296875
-136.1171875
-120.78125
-141.921875
-196.1875
-275.3984375
-368.6484375
-463.1875
-545.6796875
-604.7109375
-633.453125
-631.1640625
-602.6328125
-556.1015625
-500.859375
-446.140625
-401.546875
-377.171875
-381.8046875
-420.5390625
-494.1484375
-600.796875
-737.2890625
-898.0234375
-1073.1953125
-1248.71875
-1408.203125
-1535.40625
-1616.7421875
-1644.2578125
-1618.84375
-1550.96875
-1457.125
-1354.1953125
-1255.953125
-1173.9375
-1119.78125
-1104.7421875
-1135.4375
-1210.1484375
-1319.4140625
-1449.96875
-1588.0546875
-1720.2734375
-1834.515625
-1922.8828125
-1984.1171875
-2021.8984375
-2039.5078125
-2035.59375
-2005.359375
-1945.90625
-1861.4375
-1764.1640625
-1670.4140625
-1594.21875
-1542.0546875
-1511.1484375
-1491.7734375
-1471.9453125
-1442.3984375
-1400.234375
-1349.4375
-1297.4375
-1249.21875
-1202.8359375
-1149.984375
-1081.5
-993.6484375
-890.328125
-779.625
-667.828125
-555.640625
-439.5
-316.4609375
-188.2734375
-61.265625
57.546875
164.453125
259.4453125
343.328125
414.8984375
471.25
510.90625
536.71875
556.890625
583.84375
630.765625
705.8515625
806.78125
919.5625
1023.234375
1096.6171875
1122.7734375
1091.3515625
1001.375
863.4765625
697.6953125
526.1640625
365.4765625
223.9375
103.09375
0.09375
-90.6796875
-175.15625
-255.4296875
-326.265625
-375.296875
-388.078125
-355.7890625
-281.015625
-178.078125
-67.3515625
33.3203125
116.3515625
188.1953125
267.9140625
379.640625
541.859375
758.6484375
1017.4140625
1292.7421875
1552.609375
1764.765625
1903.4453125
1956.1953125
1928.546875
1843.390625
1734.5625
1637.34375
1579.515625
1575.5625
1623.7578125
1706.53125
1795.125
1859.015625
1876.15625
1837.609375
1744.28125
1600.8984375
1413.828125
1192.9296875
952.4765625
708.4921875
474.5234375
258.71875
62.1484375
-121.6953125
-304.5625
-497.7578125
-707.0
-931.7890625
-1168.484375
-1412.6796875
-1658.8515625
-1899.6015625
-2126.65625
-2333.6328125
-2518.484375
-2684.0546875
-2835.859375
-2977.703125
-3107.4453125
-3216.375
-3292.3984375
-3325.046875
-3309.203125
-3246.7265625
-3145.9296875
-3019.0703125
-2878.265625
-2731.28125
-2579.8203125
-2421.578125
-2254.625
-2081.3046875
-1908.765625
-1746.328125
-1601.9453125
-1479.78125
-1378.8359375
-1292.609375
-1210.65625
-1122.7109375
-1023.40625
-914.1953125
-801.671875
-694.71875
-601.890625
-528.0
-469.9921875
-415.09375
-344.7265625
-243.0078125
-103.8671875
67.6171875
259.421875
457.953125
651.15625
828.4921875
979.859375
1095.53125
1167.359375
1189.8671875
1160.7734375
1081.921875
961.3984375
815.078125
664.671875
531.8515625
430.921875
363.984375
321.28125
286.5390625
244.6875
187.4375
113.921875
27.4140625
-68.140625
-169.390625
-273.484375
-377.96875
-480.3359375
-576.2109375
-657.875
-715.78125
-743.1328125
-739.8125
-711.8359375
-667.484375
-613.609375
-554.6171875
-492.3359375
-425.3671875
-348.1875
-252.53125
-131.59375
15.5625
181.9609375
353.75
512.96875
641.2265625
723.2890625
749.5234375
716.375
625.1328125
480.3046875
289.09375
61.1953125
-192.1015625
-459.515625
-730.8046875
-995.9140625
-1242.5078125
-1454.25
-1612.234375
-1699.640625
-1707.2734375
-1637.390625
-1504.7734375
-1334.8828125
-1159.0546875
-1007.1328125
-899.890625
-844.515625
-834.5625
-853.8671875
-882.7421875
-904.7578125
-911.2734375
-901.625
-879.046875
-846.28125
-804.1640625
-752.921875
-693.640625
-628.515625
-561.15625
-497.59375
-446.5078125
-416.609375
-411.8046875
-427.53125
-451.9609375
-472.3828125
-482.8984375
-488.375
-502.3359375
-540.15625
-611.453125
-714.9921875
-838.8046875
-966.1640625
-1084.9375
-1194.515625
-1305.1328125
-1428.8125
-1567.671875
-1707.6328125
-1823.0078125
-1890.6796875
-1905.2265625
-1884.203125
-1859.8671875
-1864.015625
-1917.3671875
-2027.984375
-2194.9140625
-2410.9296875
-2663.0703125
-2933.78125
-3204.1328125
-3457.90625
-3684.15625
-3876.3125
-4028.6484375
-4133.65625
-4185.0
-4185.4375
-4153.0
-4118.21875
-4112.5078125
-4155.2421875
-4246.9296875
-4370.7109375
-4499.953125
-4607.9453125
-4675.5859375
-4694.046875
-4662.6640625
-4585.28125
-4467.765625
-4316.640625
-4137.7109375
-3934.9453125
-3710.8046875
-3468.1796875
-3212.109375
-2950.1484375
-2691.1328125
-2443.34375
-2213.125
-2005.046875
-1823.3359375
-1673.2109375
-1559.953125
-1486.109375
-1449.015625
-1441.0546875
-1452.328125
-1473.4453125
-1496.109375
-1511.96875
-1511.7421875
-1486.9609375
-1434.0
-1357.703125
-1271.7578125
-1194.8828125
-1143.9765625
-1126.4609375
-1135.0859375
-1148.6015625
-1140.0703125
-1089.53125
-994.1796875
-869.0703125
-737.7734375
-619.640625
-522.3515625
-443.6796875
-378.234375
-322.25
-272.8671875
-225.5859375
-174.90625
-119.484375
-67.3359375
-35.6484375
-43.4296875
-100.8046875
-201.9921875
-327.2578125
-453.1953125
-564.140625
-656.9765625
-737.0546875
-810.1015625
-876.828125
-933.375
-975.265625
-1000.9296875
-1012.359375
-1013.6953125
-1009.671875
-1004.625
-1001.421875
-999.734375
-995.421875
-982.9375
-960.03125
-931.203125
-907.578125
-903.7734375
-934.2421875
-1009.609375
-1132.5546875
-1294.2890625
-1474.703125
-1647.609375
-1788.6640625
-1880.9921875
-1915.578125
-1888.0078125
-1795.8203125
-1639.6796875
-1427.796875
-1179.4609375
-923.1953125
-688.921875
-498.140625
-357.8046875
-261.1328125
-194.1796875
-143.9609375
-104.3125
-77.1640625
-69.5546875
-88.6328125
-137.6328125
-214.390625
-311.3984375
-415.9921875
-510.8359375
-577.3125
-602.015625
-583.1171875
-531.84375
-467.6875
-410.90625
-376.3515625
-370.328125
-390.1640625
-426.03125
-465.1796875
-497.2421875
-517.265625
-524.6875
-519.3984375
-498.4375
-456.59375
-391.125
-307.3125
-220.4609375
-151.6328125
-118.7265625
-128.6328125
-175.3125
-244.1875
-319.4375
-390.0078125
-452.4765625
-510.59375
-572.1640625
-644.53125
-730.6796875
-827.984375
-930.046875
-1030.1328125
-1124.2421875
-1211.9609375
-1294.8671875
-1374.0546875
-1449.125
-1519.9765625
-1589.671875
-1664.5859375
-1750.28125
-1845.8046875
-1940.96875
-2019.0625
-2063.6328125
-2065.6953125
-2028.0546875
-1964.71875
-1895.125
-1836.1328125
-1795.5859375
-1770.5859375
-1750.640625
-1723.2734375
-1679.625
-1617.859375
-1543.6875
-1468.1484375
-1403.3125
-1357.6015625
-1332.921875
-1325.703125
-1331.859375
-1351.796875
-1390.9453125
-1454.96875
-1543.21875
-1645.0625
-1740.6171875
-1805.625
-1818.59375
-1768.0234375
-1656.1171875
-1496.5625
-1308.46875
-1110.6640625
-918.8828125
-744.7734375
-595.5625
-474.3984375
-381.796875
-316.5
-274.9921875
-250.6328125
-234.1015625
-214.84375
-181.6015625
-121.9375
-22.890625
125.265625
323.1875
558.1171875
804.4453125
1030.1953125
1207.140625
1319.1796875
1364.9453125
1354.8671875
1306.140625
1239.234375
1175.59375
1134.1640625
1126.0
1149.609375
1191.40625
1232.3828125
1258.3046875
1266.7578125
1267.4765625
1276.5703125
1309.359375
1375.7890625
1478.75
1614.0234375
1770.96875
1935.0546875
2092.2109375
2233.1484375
2354.7890625
2458.1328125
2544.6015625
2613.390625
2660.984375
2682.625
2675.1328125
2639.8671875
2584.078125
2518.2265625
2450.1171875
2379.78125
2299.6484375
2200.1484375
2076.515625
1931.78125
1774.21875
1611.578125
1446.3359375
1275.046875
1092.5546875
897.6015625
695.65625
496.4921875
308.203125
132.484375
-35.890625
-205.3515625
-382.2578125
-567.5703125
-757.21875
-945.578125
-1129.390625
-1309.3984375
-1488.5625
-1668.28125
-1845.0546875
-2009.890625
-2151.4140625
-2261.65625
-2341.109375
-2399.2890625
-2449.7265625
-2502.1796875
-2557.0078125
-2605.0859375
-2633.34375
-2632.8203125
-2603.8046875
-2555.078125
-2497.875
-2439.2265625
-2378.859375
-2310.46875
-2224.890625
-2113.5
-1971.5078125
-1801.015625
-1612.5546875
-1423.984375
-1256.453125
-1129.203125
-1054.671875
-1036.15625
-1068.453125
-1140.5078125
-1237.921875
-1344.7265625
-1445.5859375
-1528.7578125
-1588.09375
-1622.515625
-1634.0
-1626.765625
-1608.0078125
-1588.4140625
-1580.328125
-1594.0703125
-1633.5
-1692.234375
-1752.3359375
-1788.1015625
-1774.9375
-1699.671875
-1566.015625
-1392.609375
-1205.796875
-1032.078125
-893.4296875
-805.3125
-775.3203125
-801.3046875
-870.640625
-963.015625
-1056.5234375
-1133.765625
-1184.921875
-1207.6953125
-1205.7890625
-1186.40625
-1156.4296875
-1118.59375
-1070.8125
-1009.7578125
-935.6796875
-854.84375
-778.828125
-722.578125
-701.9921875
-729.875
-810.1015625
-933.28125
-1078.0078125
-1217.671875
-1328.734375
-1395.9453125
-1413.71875
-1385.1328125
-1319.734375
-1230.3125
-1129.1640625
-1025.65625
-926.1953125
-835.1015625
-755.109375
-688.0703125
-637.1484375
-609.6796875
-617.71875
-674.84375
-791.40625
-971.25
-1210.3984375
-1496.90625
-1811.703125
-2131.140625
-2431.1484375
-2691.1484375
-2896.671875
-3040.7265625
-3124.203125
-3154.9140625
-3144.59375
-3104.7265625
-3043.1171875
-2962.96875
-2864.5546875
-2747.640625
-2612.5
-2459.6171875
-2290.28125
-2109.359375
-1927.6875
-1760.2421875
-1620.1015625
-1513.3515625
-1439.171875
-1393.6875
-1372.0390625
-1367.0859375
-1368.3671875
-1365.3671875
-1353.21875
-1335.6328125
-1321.78125
-1319.0234375
-1326.453125
-1333.9453125
-1327.390625
-1296.7578125
-1241.2265625
-1167.640625
-1084.890625
-999.6796875
-917.28125
-844.9296875
-793.2421875
-773.5859375
-793.140625
-850.9296875
-937.2890625
-1036.8046875
-1132.703125
-1210.0390625
-1257.203125
-1267.28125
-1240.578125
-1186.1328125
-1119.40625
-1055.9921875
-1004.8203125
-964.796875
-926.5546875
-877.7578125
-808.9609375
-717.046875
-605.1953125
-481.3359375
-357.390625
-248.4375
-168.7109375
-124.578125
-109.328125
-105.4765625
-94.375
-67.0546875
-29.5625
0.546875
4.1796875
-29.2734375
-98.53125
-194.78125
-308.6953125
-432.7734375
-558.2890625
-672.078125
-758.234375
-804.1328125
-805.734375
-768.40625
-703.5078125
-623.4375
-538.0078125
-453.3828125
-373.2734375
-300.6328125
-238.5625
-190.2734375
-158.2734375
-143.4921875
-144.7421875
-158.625
-179.6875
-200.84375
-214.7890625
-216.90625
-208.546875
-197.5390625
-194.4765625
-207.0625
-236.3515625
-276.875
-318.6015625
-348.125
-348.8828125
-303.5390625
-200.0078125
-38.4140625
166.65625
391.3203125
610.703125
803.8671875
953.1484375
1042.015625
1056.8984375
992.8671875
857.4609375
668.609375
447.703125
213.34375
-19.6328125
-236.7734375
-421.28125
-556.390625
-631.7734375
-648.421875
-618.125
-558.6328125
-488.4375
-423.0078125
-371.9765625
-337.28125
-314.25
-296.0859375
-278.8828125
-263.3671875
-252.5234375
-247.9296875
-247.671875
-246.8359375
-238.90625
-217.5078125
-178.921875
-125.7890625
-69.421875
-26.8828125
-12.7890625
-30.703125
-71.0390625
-117.359375
-156.4140625
-185.5859375
-213.2890625
-252.6796875
-311.46875
-383.8125
-449.65625
-483.21875
-465.5390625
-393.25
-278.984375
-144.6015625
-11.7890625
105.4140625
203.796875
288.984375
370.3984375
456.375
551.8828125
658.5546875
774.65625
894.2265625
1006.90625
1100.0
1162.3046875
1187.0859375
1172.28125
1119.0703125
1030.8828125
914.1328125
779.65625
642.2578125
517.0078125
413.4375
331.421875
262.328125
195.1640625
123.5078125
48.6171875
-22.140625
-79.4375
-115.7109375
-127.796875
-118.21875
-94.84375
-68.2734375
-47.921875
-37.921875
-34.6796875
-27.3046875
-2.0703125
50.3984375
128.9921875
220.6953125
305.4375
364.2421875
386.828125
375.515625
344.3984375
314.5234375
306.921875
336.1953125
406.640625
512.09375
638.5546875
768.1328125
882.703125
966.3984375
1007.5703125
1000.84375
948.7265625
861.7734375
756.6640625
652.1875
564.109375
500.6328125
460.75
436.5546875
417.8671875
395.7578125
363.4375
315.3359375
246.6328125
153.6796875
34.84375
-108.8671875
-273.4609375
-452.46875
-638.65625
-825.7109375
-1007.8125
-1177.0546875
-1321.140625
-1424.3828125
-1472.3046875
-1457.484375
-1383.59375
-1265.046875
-1121.4609375
-969.6796875
-818.3828125
-668.9453125
-520.4140625
-372.78125
-226.1640625
-78.734375
72.5859375
228.6953125
385.828125
536.03125
669.28125
775.5078125
846.4140625
877.5078125
869.578125
828.6796875
765.0546875
691.8203125
623.1328125
571.21875
543.3203125
540.328125
558.375
592.3125
638.40625
694.1171875
755.4453125
814.7890625
862.1015625
888.8828125
891.7890625
872.9375
837.5
791.3671875
740.4296875
690.390625
645.90625
609.2109375
579.40625
553.3203125
527.1328125
497.875
464.8203125
430.75
402.2578125
387.3359375
389.546875
402.671875
410.859375
396.1640625
348.4296875
271.0390625
179.34375
94.546875
36.875
20.3125
49.71875
120.6953125
222.046875
339.7109375
460.3515625
572.9765625
668.7734375
740.328125
782.2890625
793.125
775.6953125
735.53125
678.4453125
610.046875
536.2265625
461.5390625
385.8125
302.5625
202.1875
77.6953125
-71.2265625
-237.328125
-407.171875
-564.3515625
-695.03125
-793.6953125
-865.65625
-923.8359375
-981.65625
-1046.453125
-1116.828125
-1184.453125
-1237.765625
-1265.2265625
-1257.4375
-1209.1953125
-1121.6484375
-1002.8515625
-865.046875
-720.109375
-575.9296875
-435.453125
-297.5703125
-159.125
-17.3515625
127.375
270.1328125
401.7421875
510.7890625
586.1484375
619.390625
606.5703125
549.1796875
453.8828125
330.8515625
190.9765625
43.5546875
-103.828125
-243.75
-368.5234375
-473.15625
-559.171875
-635.140625
-712.765625
-801.78125
-907.046875
-1028.7109375
-1163.8984375
-1309.0
-1461.1484375
-1617.5703125
-1773.125
-1918.6171875
-2041.859375
-2131.421875
-2180.25
-2187.6796875
-2159.15625
-2103.8515625
-2030.75
-1945.1953125
-1848.2109375
-1738.609375
-1615.875
-1481.4765625
-1338.2109375
-1188.9921875
-1037.2109375
-888.4140625
-750.8203125
-632.4921875
-536.1328125
-456.4296875
-383.359375
-309.578125
-236.171875
-172.5
-130.2890625
-116.140625
-127.078125
-152.2265625
-179.421875
-202.09375
-221.5703125
-243.6328125
-272.7421875
-308.078125
-343.7890625
-372.8671875
-392.1328125
-404.875
-419.1640625
-443.28125
-482.6015625
-540.2890625
-620.03125
-727.34375
-867.3046875
-1040.3984375
-1239.078125
-1447.4765625
-1644.90625
-1811.46875
-1933.3125
-2005.3203125
-2031.671875
-2025.4453125
-2006.71875
-1997.6171875
-2013.7578125
-2056.4296875
-2110.8046875
-2152.8046875
-2159.84375
-2118.5
-2025.1484375
-1882.0078125
-1693.84375
-1467.8984375
-1215.140625
-950.078125
-688.421875
-444.421875
-230.125
-56.59375
65.0625
125.5234375
122.15625
64.125
-26.4765625
-119.6796875
-187.203125
-212.5625
-196.59375
-154.8828125
-107.8828125
-69.515625
-41.859375
-18.1640625
10.5
51.15625
108.046875
181.5390625
264.890625
341.953125
389.4375
383.921875
310.1796875
166.9765625
-32.21875
-264.0703125
-503.2734375
-729.71875
-931.890625
-1106.96875
-1259.4296875
-1398.28125
-1532.3828125
-1665.2265625
-1792.3125
-1902.6953125
-1983.2265625
-2023.375
-2019.4921875
-1977.96875
-1915.5078125
-1855.46875
-1821.125
-1828.109375
-1878.5234375
-1958.765625
-2043.1953125
-2103.1796875
-2116.890625
-2074.859375
-1980.5546875
-1848.4453125
-1701.0859375
-1563.8125
-1457.28125
-1391.5625
-1365.75
-1372.3671875
-1402.2109375
-1447.234375
-1501.671875
-1562.5703125
-1629.5703125
-1704.2890625
-1789.4453125
-1887.796875
-2000.9140625
-2128.0234375
-2265.6953125
-2407.390625
-2542.421875
-2655.4609375
-2729.296875
-2750.34375
-2713.21875
-2621.2109375
-2483.7578125
-2313.28125
-2122.8515625
-1924.515625
-1728.53125
-1543.890625
-1379.3203125
-1243.484375
-1144.3203125
-1087.6328125
-1074.7578125
-1100.0234375
-1150.4609375
-1210.1484375
-1267.25
-1318.9609375
-1370.8984375
-1431.5703125
-1505.140625
-1585.6171875
-1655.65625
-1691.546875
-1672.3828125
-1588.203125
-1442.4609375
-1249.0
-1027.09375
-797.453125
-579.6953125
-391.0859375
-246.2265625
-156.390625
-126.7890625
-152.28125
-215.109375
-288.671875
-347.6640625
-378.84375
-385.421875
-381.890625
-383.203125
-396.09375
-417.53125
-439.4765625
-454.7890625
-460.25
-456.0859375
-443.8203125
-424.1171875
-395.1484375
-351.578125
-284.8828125
-185.5390625
-47.1953125
128.2890625
327.125
523.6015625
685.6796875
784.9609375
806.5703125
754.125
647.890625
517.296875
390.671875
284.9765625
199.78125
119.28125
22.328125
-105.5390625
-266.03125
-449.8046875
-642.34375
-828.84375
-996.6953125
-1136.6484375
-1242.734375
-1311.296875
-1340.2734375
-1329.8828125
-1284.1484375
-1211.1015625
-1121.140625
-1024.703125
-930.859375
-846.3046875
-774.8671875
-717.0390625
-670.1796875
-628.90625
-585.375
-529.6953125
-451.1796875
-340.8515625
-194.3203125
-13.6328125
192.453125
409.875
621.921875
813.078125
972.7421875
1097.0546875
1187.3984375
1246.8984375
1278.3671875
1285.3359375
1274.203125
1254.0078125
1233.140625
1215.671875
1200.28125
1182.109375
1155.640625
1116.8046875
1064.40625
1001.3515625
935.15625
876.09375
832.6640625
807.65625
798.5625
802.3828125
820.015625
856.0234375
914.75
996.9375
1099.015625
1213.6640625
1330.5390625
1437.78125
1525.0625
1586.25
1619.546875
1624.6796875
1599.7578125
1540.890625
1445.7109375
1318.15625
1170.15625
1017.5
873.171875
743.8046875
631.875
540.1875
473.5078125
435.828125
425.9140625
434.3671875
444.53125
437.875
401.4375
333.171875
241.0859375
137.421875
32.0703125
-70.25
-168.359375
-259.8203125
-336.40625
-383.125
-382.7421875
-323.6875
-206.90625
-48.0390625
125.4765625
281.2578125
390.5859375
436.296875
416.8828125
344.7265625
240.1484375
124.2734375
13.234375
-85.8046875
-176.515625
-271.6953125
-387.1328125
-532.6796875
-705.2734375
-888.203125
-1056.921875
-1187.328125
-1262.0703125
-1273.171875
-1222.203125
-1118.4453125
-975.65625
-808.921875
-634.4296875
-471.6796875
-344.5703125
-277.3125
-286.0078125
-371.265625
-516.8046875
-695.0703125
-875.953125
-1033.5
-1147.9765625
-1205.1796875
-1196.9921875
-1124.0234375
-997.265625
-834.609375
-653.3671875
-463.90625
-269.109375
-69.40625
131.125
322.453125
491.5390625
627.703125
725.890625
785.9921875
810.140625
801.0390625
761.5234375
694.3203125
601.7421875
486.15625
350.8359375
199.4453125
34.6484375
-141.6640625
-326.015625
-511.9453125
-692.6484375
-865.359375
-1033.0078125
-1201.1171875
-1373.3359375
-1549.0234375
-1723.453125
-1888.828125
-2034.9375
-2150.40625
-2225.796875
-2258.53125
-2256.703125
-2238.0546875
-2222.75
-2223.96875
-2243.0625
-2271.921875
-2298.859375
-2312.421875
-2302.578125
-2261.90625
-2188.1640625
-2084.6875
-1956.2421875
-1803.0859375
-1619.1015625
-1396.453125
-1132.78125
-835.2109375
-518.4609375
-199.5859375
106.7265625
389.9453125
642.8671875
860.125
1037.375
1171.15625
1259.0625
1300.0078125
1294.828125
1247.1640625
1164.0078125
1055.8359375
936.5078125
822.5625
731.046875
675.0546875
658.1328125
670.71875
691.6953125
695.609375
662.453125
584.234375
465.3359375
317.8984375
157.1953125
-0.4921875
-139.6484375
-249.484375
-328.7890625
-386.734375
-438.2265625
-496.796875
-569.90625
-658.2421875
-757.5859375
-861.7421875
-964.578125
-1060.4375
-1142.9296875
-1204.53125
-1238.984375
-1245.1875
-1228.703125
-1198.96875
-1164.375
-1128.8828125
-1092.1640625
-1053.1171875
-1014.8515625
-988.0390625
-988.6875
-1029.6171875
-1109.859375
-1210.265625
-1300.2890625
-1352.734375
-1356.9296875
-1322.0625
-1270.2421875
-1225.15625
-1202.734375
-1206.4453125
-1226.8984375
-1245.859375
-1244.3828125
-1211.9140625
-1150.7265625
-1072.6328125
-991.21875
-915.96875
-851.53125
-799.8125
-760.65625
-729.7890625
-697.3671875
-650.1953125
-577.8828125
-478.796875
-361.53125
-241.5390625
-135.6328125
-58.0859375
-19.1328125
-24.6484375
-75.28125
-164.671875
-277.7109375
-391.4140625
-480.5
-526.453125
-524.6640625
-484.9609375
-424.71875
-359.1875
-294.59375
-227.3125
-149.109375
-54.9921875
51.296875
157.9921875
251.5390625
323.28125
372.4296875
404.6953125
428.8515625
452.9375
480.578125
508.359375
526.65625
524.6171875
496.65625
445.6171875
380.0546875
308.46875
235.375
161.8203125
87.859375
13.3828125
-62.8203125
-143.0078125
-227.828125
-313.78125
-393.4921875
-458.8984375
-504.984375
-531.9765625
-545.890625
-557.1953125
-577.2734375
-613.640625
-666.2578125
-727.234375
-784.0546875
-824.828125
-843.171875
-839.546875
-818.5078125
-783.7109375
-735.0546875
-669.4921875
-583.8984375
-477.2109375
-351.3984375
-211.9453125
-67.2890625
74.125
207.8203125
334.875
459.3046875
583.3203125
704.5390625
816.4765625
911.0625
981.4375
1024.78125
1044.7890625
1051.7578125
1059.421875
1080.4765625
1124.1796875
1196.6171875
1301.078125
1435.71875
1589.8828125
1743.53125
1872.34375
1956.3984375
1986.734375
1966.1015625
1904.6640625
1814.8828125
1709.1328125
1599.5
1497.5
1412.6953125
1351.53125
1317.6953125
1312.828125
1335.59375
1380.296875
1437.4140625
1497.125
1553.2421875
1604.59375
1653.0625
1700.171875
1744.703125
1783.2734375
1813.2734375
1835.15625
1851.078125
1860.328125
1855.9140625
1825.8671875
1758.1640625
1645.0546875
1484.921875
1282.515625
1048.671875
799.0703125
551.5234375
322.578125
124.4296875
-37.703125
-167.625
-277.8828125
-386.328125
-509.734375
-657.2109375
-826.1171875
-1002.5
-1166.5234375
-1300.4375
-1394.890625
-1450.2265625
-1472.9453125
-1470.53125
-1447.4296875
-1403.5625
-1335.0
-1236.2734375
-1102.6484375
-931.3671875
-721.96875
-477.2578125
-205.3203125
79.6484375
360.4140625
622.984375
862.6875
1085.15625
1300.6015625
1513.9140625
1717.1484375
1890.0078125
2009.046875
2059.5390625
2041.65625
1967.609375
1853.7578125
1715.2734375
1566.5
1423.9375
1306.265625
1229.6953125
1202.5859375
1223.6484375
1284.8984375
1376.15625
1488.015625
1612.859375
1744.2265625
1875.1328125
1996.4453125
2097.625
2170.640625
2214.203125
2233.734375
2237.1875
2230.7109375
2217.296875
2197.2421875
2168.3203125
2127.0
2072.4140625
2010.6953125
1954.1640625
1914.3359375
1894.703125
1889.28125
1886.984375
1876.6484375
1849.4609375
1799.0703125
1721.4921875
1616.0703125
1487.5625
1348.03125
1216.1953125
1112.515625
1052.046875
1039.0703125
1066.6484375
1119.5859375
1178.765625
1225.21875
1243.96875
1227.453125
1177.046875
1102.34375
1017.7890625
937.5859375
870.421875
816.1875
766.4453125
708.4453125
630.734375
527.7421875
401.8125
262.5703125
124.1875
1.3671875
-95.4296875
-163.5625
-208.5703125
-240.5546875
-268.5
-295.828125
-318.9453125
-328.3359375
-311.75
-259.0078125
-166.8125
-40.125
110.6796875
274.28125
440.6328125
601.0625
748.671875
880.0
996.0078125
1099.9140625
1193.5078125
1274.4765625
1336.2578125
1369.3828125
1363.3125
1308.6796875
1200.59375
1041.6328125
842.3203125
617.859375
382.6328125
146.375
-86.328125
-314.1171875
-536.796875
-753.6953125
-961.6875
-1154.0
-1321.7421875
-1457.828125
-1560.3359375
-1632.5625
-1680.5390625
-1710.8203125
-1729.28125
-1740.8515625
-1749.1484375
-1756.03125
-1760.2265625
-1755.296875
-1728.6875
-1664.5859375
-1549.59375
-1377.5390625
-1150.7109375
-878.6875
-577.203125
-267.1953125
27.6953125
286.078125
493.8125
646.2421875
746.2109375
799.2890625
809.46875
778.03125
706.03125
597.5546875
460.8046875
307.0
149.484375
3.8125
-113.0625
-187.0390625
-212.9921875
-198.8515625
-164.2265625
-133.484375
-126.6484375
-152.40625
-206.7890625
-277.4140625
-349.7265625
-411.15625
-452.234375
-467.1796875
-455.34375
-422.4765625
-379.921875
-341.7421875
-321.640625
-330.40625
-373.5546875
-449.84375
-552.1640625
-671.6015625
-802.7890625
-946.828125
-1109.3515625
-1294.4140625
-1498.90625
-1711.8046875
-1919.1640625
-2109.9453125
-2277.4609375
-2415.9921875
-2517.7734375
-2574.8671875
-2584.96875
-2555.5859375
-2502.1015625
-2439.765625
-2375.2734375
-2304.015625
-2215.515625
-2102.8671875
-1968.9765625
-1825.4765625
-1686.140625
-1560.671875
-1452.9296875
-1363.5546875
-1293.53125
-1245.25
-1220.4453125
-1217.3984375
-1230.53125
-1252.1015625
-1273.359375
-1284.15625
-1273.734375
-1235.2109375
-1171.015625
-1093.296875
-1016.90625
-949.0859375
-883.3359375
-802.0625
-687.1171875
-532.03125
-348.4453125
-162.4921875
-3.5546875
107.5078125
164.84375
177.78125
167.2890625
160.2734375
182.7109375
252.84375
376.0859375
543.5234375
735.0078125
926.4609375
1098.1484375
1239.5625
1348.828125
1428.734375
1483.4375
1517.0546875
1533.03125
1533.5859375
1520.5703125
1497.765625
1472.140625
1451.515625
1440.015625
1435.234375
1430.1171875
1418.015625
1396.4765625
1366.9609375
1331.3828125
1289.4296875
1239.1171875
1179.765625
1113.9375
1047.078125
986.125
938.375
910.1875
904.1484375
916.3203125
936.65625
953.6015625
960.0625
955.9765625
946.0703125
935.0234375
924.0625
910.890625
891.984375
864.7734375
827.9375
780.2578125
719.625
643.9140625
552.953125
449.7734375
340.25
231.5
130.3828125
42.0625
-31.4765625
-92.2109375
-144.7734375
-193.578125
-240.4609375
-284.5078125
-323.1640625
-352.9609375
-370.0703125
-372.171875
-361.3984375
-345.03125
-331.8515625
-325.9765625
-323.203125
-312.7109375
-282.0859375
-221.6484375
-126.0078125
5.78125
169.3046875
353.2578125
539.1484375
703.859375
824.6015625
884.3515625
876.078125
804.65625
685.8359375
542.28125
398.0625
273.484375
181.4609375
125.3203125
98.34375
85.984375
71.0859375
40.015625
-13.703125
-89.515625
-182.296875
-284.5390625
-386.8828125
-478.2109375
-547.3203125
-586.9453125
-598.2109375
-591.5859375
-582.2109375
-582.3125
-596.53125
-623.453125
-660.78125
-709.6640625
-775.6875
-866.765625
-988.8515625
-1140.796875
-1311.59375
-1483.4453125
-1638.953125
-1766.65625
-1860.796875
-1917.8671875
-1935.265625
-1913.7890625
-1860.8125
-1790.640625
-1721.40625
-1669.59375
-1644.3359375
-1643.7578125
-1655.15625
-1658.2109375
-1629.3203125
-1547.015625
-1399.2890625
-1190.890625
-945.125
-697.2265625
-482.9921875
-329.6328125
-252.234375
-254.21875
-328.8046875
-460.25
-625.3671875
-795.953125
-943.6015625
-1046.765625
-1096.75
-1098.625
-1066.4296875
-1016.9375
-966.0234375
-927.890625
-914.109375
-930.7578125
-975.046875
-1034.1953125
-1088.671875
-1118.890625
-1112.3515625
-1066.8203125
-988.8515625
-890.0234375
-784.2578125
-686.6171875
-612.046875
-573.34375
-579.0625
-632.1328125
-729.359375
-862.0390625
-1017.8125
-1183.0390625
-1343.828125
-1485.6171875
-1593.1015625
-1653.3359375
-1661.9609375
-1628.0703125
-1572.1953125
-1516.359375
-1472.1171875
-1435.3984375
-1391.7734375
-1327.078125
-1234.6328125
-1115.2421875
-972.984375
-812.2734375
-638.4609375
-459.65625
-286.7265625
-130.21875
4.046875
117.5859375
218.265625
317.1875
425.3671875
550.8359375
695.2109375
850.5859375
1000.15625
1124.4921875
1210.7109375
1258.28125
1277.6640625
1283.2109375
1285.578125
1288.1640625
1288.125
1279.25
1253.703125
1203.109375
1121.1171875
1008.234375
875.578125
743.546875
635.1015625
567.5
546.921875
567.9375
616.859375
677.1328125
734.9609375
782.4140625
817.4453125
841.328125
856.0703125
863.640625
866.6484375
868.8828125
874.21875
884.09375
895.7109375
903.046875
899.8828125
881.75
845.0
784.75
695.1484375
572.6640625
419.5078125
243.921875
57.484375
-127.6484375
-299.1953125
-443.890625
-548.578125
-604.890625
-615.296875
-595.2578125
-568.3359375
-556.1484375
-570.0234375
-609.046875
-663.9765625
-722.953125
-775.6953125
-815.78125
-841.9609375
-858.1953125
-871.6953125
-889.2421875
-913.5625
-941.2265625
-962.8515625
-965.25
-934.7578125
-861.0703125
-741.390625
-583.9609375
-408.578125
-241.75
-107.0859375
-15.8671875
36.15625
63.6015625
81.640625
98.171875
112.4375
119.53125
116.921875
107.8984375
99.421875
96.3203125
96.28125
89.0390625
59.859375
-5.9453125
-120.0
-289.25
-513.859375
-783.484375
-1074.9296875
-1355.4765625
-1593.3828125
-1770.953125
-1892.21875
-1979.9140625
-2063.4609375
-2164.875
-2290.1796875
-2429.3671875
-2563.3828125
-2673.59375
-2749.203125
-2789.6953125
-2802.1796875
-2795.7109375
-2776.1015625
-2744.296875
-2698.578125
-2638.078125
-2564.234375
-2479.3359375
-2383.6796875
-2274.1171875
-2145.3515625
-1993.84375
-1822.46875
-1643.109375
-1474.5
-1336.046875
-1241.1328125
-1193.71875
-1189.40625
-1218.875
-1271.015625
-1334.28125
-1396.6171875
-1445.796875
-1471.359375
-1468.046875
-1437.8671875
-1388.875
-1331.0390625
-1271.8828125
-1214.328125
-1157.046875
-1096.4609375
-1029.21875
-954.6171875
-876.296875
-802.2734375
-742.3046875
-703.1640625
-684.640625
-679.8359375
-680.28125
-681.6171875
-685.2421875
-695.2421875
-714.234375
-741.421875
-773.125
-805.1328125
-835.953125
-869.5703125
-914.4921875
-978.2890625
-1061.140625
-1154.2578125
-1244.0390625
-1317.734375
-1365.953125
-1382.1953125
-1362.640625
-1307.46875
-1221.8046875
-1113.6640625
-989.75
-851.953125
-697.5078125
-522.609375
-326.7734375
-114.4609375
106.7890625
329.4296875
546.296875
747.6796875
918.8046875
1042.3203125
1106.4140625
1113.3515625
1081.71875
1040.0625
1015.640625
1024.734375
1069.3671875
1140.28125
1223.6875
1307.890625
1387.1875
1461.5703125
1532.625
1598.8203125
1653.765625
1689.421875
1701.6953125
1693.8828125
1675.203125
1655.8046875
1642.3515625
1636.953125
1639.0234375
1647.5625
1661.9375
1681.609375
1706.34375
1736.9609375
1774.8125
1818.3984375
1860.03125
1886.640625
1885.203125
1847.6796875
1770.7734375
1652.484375
1491.875
1294.2421875
1076.5234375
865.9765625
690.9921875
569.9609375
505.4453125
486.5703125
496.8984375
521.84375
551.6171875
580.0078125
602.4140625
615.609375
618.7578125
613.4765625
602.265625
585.15625
556.0078125
501.03125
402.0
243.9921875
23.25
-249.5546875
-551.578125
-853.0234375
-1122.8671875
-1334.6875
-1472.1796875
-1532.65625
-1526.328125
-1471.2734375
-1386.453125
-1286.5703125
-1180.7890625
-1074.09375
-968.1015625
-860.0546875
-742.3125
-605.15625
-442.40625
-256.4609375
-59.421875
130.1484375
292.828125
413.0234375
480.4375
488.140625
430.7734375
305.9140625
117.765625
-121.2421875
-393.2734375
-679.8515625
-964.90625
-1234.5703125
-1474.8984375
-1669.828125
-1801.6171875
-1855.1875
-1824.8125
-1718.140625
-1553.546875
-1353.1796875
-1137.5
-924.640625
-732.21875
-577.4375
-474.25
-429.65625
-441.953125
-502.40625
-599.5625
-723.671875
-868.640625
-1030.7265625
-1206.40625
-1391.5546875
-1582.453125
-1775.96875
-1967.2890625
-2145.921875
-2293.875
-2388.9296875
-2412.109375
-2354.9609375
-2222.15625
-2028.9609375
-1796.34375
-1546.75
-1301.1953125
-1076.8828125
-884.8984375
-728.75
-604.8359375
-505.125
-421.03125
-346.65625
-279.9453125
-221.8671875
-174.90625
-142.546875
-129.5078125
-141.140625
-181.484375
-251.2890625
-348.2421875
-468.6953125
-608.0234375
-758.140625
-905.1484375
-1031.234375
-1121.109375
-1167.5078125
-1171.1171875
-1135.453125
-1061.4921875
-946.015625
-784.265625
-575.0390625
-325.203125
-51.5546875
221.21875
465.2890625
655.53125
775.640625
822.7421875
807.625
749.6328125
669.1640625
583.4140625
505.9765625
446.3125
406.7265625
380.3984375
355.734375
325.4921875
292.53125
266.4765625
254.375
253.8984375
255.046875
248.375
233.296875
220.453125
226.9296875
267.984375
350.3515625
470.359375
616.3828125
772.609375
921.953125
1048.21875
1138.5625
1185.8046875
1189.1015625
1151.890625
1079.125
976.0546875
848.515625
703.1015625
546.203125
383.28125
219.2265625
58.71875
-93.7890625
-233.8828125
-356.0078125
-452.9921875
-518.21875
-549.4375
-550.7265625
-530.34375
-496.5703125
-454.984375
-409.2109375
-363.90625
-327.2734375
-310.7890625
-326.0390625
-380.6640625
-475.578125
-604.390625
-754.125
-906.625
-1040.6640625
-1135.609375
-1176.078125
-1156.390625
-1082.6640625
-971.3203125
-844.2265625
-722.953125
-624.2265625
-558.171875
-528.859375
-536.5625
-580.328125
-658.8984375
-769.625
-906.828125
-1061.78125
-1224.3046875
-1383.859375
-1529.4765625
-1649.3984375
-1731.9296875
-1767.125
-1748.640625
-1675.5625
-1553.5859375
-1394.34375
-1212.2109375
-1020.59375
-830.1640625
-649.0703125
-482.953125
-333.4609375
-196.9921875
-66.3359375
64.6484375
195.8828125
318.6328125
418.0
479.015625
493.328125
463.1796875
401.3671875
327.546875
262.2890625
220.234375
204.796875
206.9453125
209.8203125
196.7890625
157.7109375
89.2734375
-9.75
-142.0546875
-309.1484375
-504.484375
-709.375
-896.9609375
-1042.0
-1129.3671875
-1157.1171875
-1134.6328125
-1078.6015625
-1008.1875
-940.453125
-887.03125
-853.515625
-840.9140625
-848.0546875
-873.796875
-918.3828125
-983.390625
-1070.890625
-1183.4140625
-1324.5
-1497.53125
-1701.15625
-1923.8984375
-2143.25
-2331.59375
-2465.109375
-2530.15625
-2524.3984375
-2454.0390625
-2329.78125
-2163.2109375
-1964.5078125
-1742.40625
-1506.2578125
-1268.7578125
-1047.40625
-862.5078125
-732.0859375
-665.84375
-661.6953125
-706.875
-782.71875
-870.1796875
-953.765625
-1023.0546875
-1072.25
-1098.7421875
-1102.359375
-1085.9375
-1056.390625
-1023.7421875
-997.3984375
-981.921875
-975.7734375
-973.609375
-969.5234375
-958.1875
-933.953125
-889.65625
-816.875
-707.6953125
-557.3828125
-367.2421875
-145.96875
91.6953125
329.0546875
551.015625
744.96875
898.3515625
996.609375
1024.546875
971.2578125
835.2421875
625.8203125
359.78125
55.6875
-269.8359375
-601.65625
-922.7890625
-1211.921875
-1444.8828125
-1599.84375
-1663.515625
-1634.8046875
-1524.3671875
-1350.75
-1135.703125
-900.3828125
-663.2734375
-439.75
-242.7421875
-83.15625
31.5234375
100.4921875
131.3203125
137.515625
132.25
123.8125
115.609375
109.546875
108.28125
115.7734375
137.390625
179.2890625
244.8125
328.796875
414.609375
478.109375
496.3828125
455.109375
350.921875
189.1640625
-20.4375
-267.6953125
-542.9921875
-834.90625
-1127.328125
-1400.171875
-1634.4453125
-1818.1328125
-1949.359375
-2036.1328125
-2093.3984375
-2138.3984375
-2185.984375
-2246.421875
-2326.71875
-2432.375
-2567.15625
-2730.609375
-2916.1796875
-3111.03125
-3297.96875
-3458.8359375
-3579.546875
-3654.7578125
-3688.9609375
-3692.8046875
-3676.359375
-3643.4609375
-3590.734375
-3511.5390625
-3401.5078125
-3261.484375
-3096.8203125
-2916.453125
-2734.203125
-2569.6484375
-2444.0546875
-2371.765625
-2353.5546875
-2377.1171875
-2423.1796875
-2472.1796875
-2508.484375
-2522.65625
-2512.8125
-2484.28125
-2447.0234375
-2410.8828125
-2380.6875
-2353.703125
-2321.25
-2273.8515625
-2206.25
-2119.1875
-2017.4296875
-1906.53125
-1790.453125
-1671.2890625
-1551.3828125
-1436.90625
-1340.328125
-1279.046875
-1270.0625
-1323.453125
-1438.125
-1601.5625
-1793.0
-1988.3046875
-2164.4765625
-2302.8046875
-2390.8671875
-2423.9453125
-2405.1328125
-2343.0703125
-2247.8203125
-2127.4453125
-1987.5078125
-1833.0234375
-1670.4921875
-1508.546875
-1357.2421875
-1226.7578125
-1125.25
-1055.96875
-1014.4296875
-988.09375
-960.0234375
-915.25
-846.9296875
-758.6796875
-662.1015625
-570.4375
-491.9609375
-426.6171875
-367.90625
-308.3515625
-244.640625
-179.1640625
-117.7578125
-66.0078125
-26.453125
2.296875
24.9375
48.15625
79.890625
128.7578125
202.8828125
307.8515625
445.0625
611.8828125
802.6171875
1008.65625
1217.765625
1414.3203125
1582.453125
1711.21875
1799.34375
1856.9375
1902.5234375
1956.1171875
2031.5
2131.53125
2248.1875
2366.0390625
2467.125
2535.28125
2558.9296875
2531.265625
2449.125
2312.5859375
2126.7421875
1903.8046875
1662.8203125
1425.703125
1211.421875
1031.53125
890.0390625
787.8671875
728.234375
717.875
762.7421875
861.7265625
1003.625
1168.8828125
1334.3984375
1478.8984375
1587.3046875
1652.9921875
1677.8359375
1671.0078125
1646.3203125
1617.4140625
1591.546875
1566.765625
1535.84375
1494.5546875
1447.03125
1404.4765625
1379.6875
1381.3671875
1409.2421875
1450.5
1480.359375
1469.328125
1394.7421875
1250.0078125
1046.859375
809.9765625
567.203125
340.234375
140.640625
-27.5390625
-162.3046875
-261.1015625
-322.9375
-351.765625
-356.8515625
-349.3515625
-337.6640625
-324.15625
-304.4921875
-269.609375
-209.8515625
-120.296875
-4.8125
123.9296875
249.7421875
361.171875
457.390625
547.7734375
646.6484375
766.9140625
915.6796875
1091.15625
1281.1875
1464.625
1616.140625
1712.75
1739.3671875
1691.96875
1577.9140625
1412.6015625
1214.0390625
998.65625
781.5703125
579.9375
414.7890625
308.0625
276.1171875
323.15625
438.4296875
598.7890625
776.1015625
945.9140625
1092.5078125
1209.0859375
1295.0703125
1354.3046875
1394.0
1422.75
1447.1796875
1470.0078125
1491.8203125
1514.9375
1544.8203125
1586.90625
1641.2890625
1700.0859375
1749.453125
1774.234375
1761.9453125
1705.3515625
1604.4921875
1467.84375
1311.328125
1154.046875
1012.78125
897.96875
813.171875
757.6171875
729.8515625
729.90625
758.1328125
811.3671875
879.953125
948.6015625
1001.1796875
1026.6015625
1022.2734375
993.890625
952.015625
906.6953125
862.484375
816.421875
760.6640625
688.203125
597.6328125
493.578125
382.6875
269.265625
153.78125
34.9765625
-87.078125
-209.875
-329.6640625
-444.0625
-553.96875
-663.5078125
-777.265625
-895.7890625
-1012.4296875
-1113.65625
-1182.4921875
-1202.2421875
-1158.78125
-1043.078125
-855.8203125
-612.7421875
-345.65625
-96.1640625
96.0546875
204.25
219.75
150.609375
16.34375
-157.6640625
-344.8125
-520.578125
-665.1015625
-764.9296875
-814.2109375
-815.609375
-779.6171875
-720.84375
-651.8203125
-578.1796875
-499.0625
-412.21875
-319.2421875
-226.96875
-145.671875
-87.203125
-64.015625
-87.78125
-166.3046875
-299.625
-477.328125
-678.75
-876.8359375
-1045.53125
-1167.96875
-1240.2109375
-1267.34375
-1254.5546875
-1200.625
-1098.765625
-942.9765625
-733.8828125
-480.28125
-197.5546875
94.828125
376.3984375
629.8828125
845.46875
1022.625
1168.6171875
1295.3828125
1415.875
1540.1953125
1672.3671875
1809.984375
1947.4453125
2079.484375
2201.0703125
2304.3046875
2377.5859375
2409.78125
2396.6328125
2343.9296875
2265.3359375
2176.921875
2091.1953125
2012.7890625
1937.9375
1859.0234375
1771.84375
1680.359375
1595.25
1528.375
1488.125
1478.609375
1500.75
1552.625
1628.140625
1716.0234375
1800.96875
1867.171875
1903.078125
1905.0234375
1878.375
1835.5234375
1791.5703125
1758.7578125
1741.734375
1736.1484375
1732.0
1719.9140625
1695.9140625
1662.0078125
1623.359375
1585.015625
1548.9765625
1511.4609375
1461.1875
1381.6640625
1258.3984375
1087.3125
878.578125
653.9765625
440.265625
262.203125
136.8046875
69.7421875
55.546875
82.46875
138.7734375
215.921875
306.6796875
401.796875
489.46875
558.3828125
601.296875
616.421875
606.6015625
577.328125
534.421875
482.078125
422.1796875
355.5234375
283.5546875
209.0546875
135.390625
65.9140625
4.0546875
-46.7421875
-83.6640625
-105.078125
-110.140625
-97.9609375
-67.234375
-16.421875
56.203125
152.3984375
272.6640625
414.625
572.3203125
737.6796875
902.53125
1059.7734375
1203.4375
1328.7109375
1432.34375
1513.078125
1571.3515625
1608.859375
1627.4609375
1627.734375
1607.4609375
1561.5390625
1484.0234375
1371.515625
1226.5625
1059.609375
888.359375
734.3828125
617.4453125
549.734375
532.6484375
557.9453125
612.859375
686.6171875
774.7109375
878.5234375
1000.2734375
1136.4765625
1273.5625
1388.296875
1453.234375
1445.5390625
1356.015625
1194.328125
987.9609375
774.2890625
589.2109375
456.625
382.515625
355.0703125
349.9921875
339.1796875
300.03125
222.4140625
110.6328125
-19.7578125
-148.5390625
-257.734375
-337.4765625
-388.953125
-423.15625
-454.6484375
-493.9140625
-543.9140625
-603.5
-674.0625
-762.609375
-877.890625
-1022.390625
-1186.34375
-1348.0546875
-1480.359375
-1559.0546875
-1568.359375
-1501.6953125
-1360.1171875
-1151.46875
-890.1328125
-594.6171875
-282.3125
35.4765625
354.53125
674.140625
991.015625
1293.9609375
1562.5
1771.5859375
1900.7421875
1942.1171875
1901.9921875
1796.4921875
1646.125
1472.421875
1295.6484375
1132.1640625
992.2421875
879.984375
794.375
729.359375
673.2109375
609.1796875
518.640625
385.6328125
201.1953125
-33.4609375
-306.0625
-595.1015625
-874.09375
-1116.3203125
-1299.09375
-1407.2109375
-1435.59375
-1389.6875
-1283.4375
-1136.15625
-969.9765625
-807.421875
-667.7265625
-562.625
-494.171875
-456.5625
-440.4375
-436.703125
-438.0625
-438.390625
-431.453125
-411.078125
-373.9765625
-324.390625
-276.7578125
-252.8515625
-273.4609375
-349.375
-477.2734375
-642.125
-823.0546875
-998.2890625
-1148.25
-1257.90625
-1319.65625
-1335.3046875
-1314.6484375
-1269.796875
-1208.09375
-1127.8671875
-1019.9609375
-874.328125
-687.6640625
-467.6484375
-231.390625
0.40625
209.5546875
383.8671875
518.1875
615.0703125
685.09375
744.625
810.140625
892.1171875
992.5625
1106.3828125
1223.6328125
1330.5390625
1411.1015625
1450.78125
1441.203125
1382.9453125
1284.9296875
1160.953125
1023.9140625
880.5546875
730.125
569.015625
397.8828125
224.890625
62.9609375
-75.4765625
-181.5625
-249.8828125
-277.25
-262.0
-204.015625
-105.5625
27.796875
186.9375
359.796875
532.3671875
689.9453125
820.3359375
918.9609375
991.59375
1050.71875
1106.953125
1162.0859375
1208.6171875
1234.8671875
1231.1640625
1194.765625
1132.46875
1059.9765625
996.9296875
959.1953125
952.7265625
972.515625
1006.46875
1040.4921875
1061.625
1058.4296875
1020.953125
942.59375
823.8046875
674.578125
512.875
358.5234375
225.875
119.125
33.2265625
-40.9375
-110.703125
-178.0234375
-238.9375
-285.03125
-307.0078125
-300.34375
-270.0859375
-231.015625
-201.96875
-198.515625
-228.890625
-294.21875
-390.8359375
-511.8515625
-647.671875
-786.265625
-914.328125
-1020.3671875
-1098.1953125
-1148.0390625
-1173.46875
-1176.6953125
-1156.8828125
-1112.6484375
-1045.7578125
-962.6796875
-873.4140625
-788.7890625
-716.984375
-660.421875
-614.765625
-571.3203125
-520.9140625
-456.0390625
-370.8515625
-261.3046875
-127.40625
23.6171875
176.953125
313.96875
418.390625
480.4140625
496.2109375
464.09375
381.4765625
245.84375
59.4609375
-165.5234375
-405.7890625
-630.9921875
-812.046875
-929.5546875
-978.140625
-965.546875
-907.7734375
-823.015625
-726.5546875
-627.828125
-530.265625
-433.1796875
-334.6328125
-234.359375
-136.2890625
-49.5703125
13.359375
40.96875
25.890625
-34.5625
-139.453125
-283.7578125
-456.6015625
-641.375
-819.671875
-977.09375
-1107.1875
-1211.4765625
-1296.7734375
-1371.671875
-1442.7734375
-1510.875
-1568.1484375
-1598.7109375
-1585.046875
-1518.3046875
-1405.609375
-1268.34375
-1132.28125
-1017.4140625
-934.59375
-888.75
-883.0625
-919.375
-995.0
-1099.3203125
-1213.203125
-1312.6875
-1375.7265625
-1389.25
-1353.328125
-1280.65625
-1191.546875
-1106.3515625
-1038.3515625
-990.2890625
-956.03125
-926.0
-893.109375
-856.296875
-820.078125
-790.578125
-769.734375
-751.09375
-720.359375
-661.0234375
-561.9609375
-422.9375
-255.96875
-82.1484375
75.2109375
199.1640625
285.75
344.7265625
393.0234375
444.546875
502.9453125
561.9453125
612.53125
650.703125
679.875
706.5859375
733.890625
757.7109375
768.3515625
755.453125
713.515625
645.390625
562.2734375
480.1328125
414.5234375
376.875
373.9375
409.1171875
483.0859375
592.5859375
728.7265625
876.4609375
1016.1171875
1126.9921875
1192.3125
1203.734375
1162.9296875
1079.421875
966.6015625
839.15625
713.0078125
606.2265625
538.25
526.046875
578.0078125
688.34375
835.96875
990.15625
1120.2734375
1203.921875
1229.5625
1195.0390625
1104.921875
967.453125
790.1015625
575.609375
322.4765625
30.9375
-290.390625
-623.34375
-945.546875
-1238.4921875
-1493.015625
-1709.875
-1895.5859375
-2056.09375
-2192.25
-2300.40625
-2377.140625
-2423.3125
-2443.140625
-2439.1796875
-2407.8203125
-2339.6640625
-2224.875
-2060.6328125
-1856.796875
-1636.53125
-1430.2734375
-1264.8671875
-1152.640625
-1086.90625
-1046.3828125
-1006.015625
-947.390625
-863.75
-758.5
-640.3984375
-518.5703125
-398.90625
-282.28125
-165.40625
-44.0703125
82.9296875
211.8984375
335.2109375
444.2421875
532.5625
597.84375
641.625
667.09375
676.9921875
673.546875
659.859375
639.53125
614.09375
581.6015625
539.6171875
489.6328125
437.921875
391.2265625
351.6640625
315.734375
277.3125
231.4296875
176.4296875
113.9375
47.3046875
-19.8984375
-84.078125
-140.5703125
-184.1328125
-211.796875
-225.3046875
-229.7734375
-229.2890625
-223.9765625
-211.0546875
-188.46875
-157.953125
-126.328125
-104.4296875
-103.6640625
-131.4453125
-188.515625
-270.125
-369.4609375
-480.4140625
-598.453125
-720.6875
-845.9453125
-974.6015625
-1107.859375
-1246.7734375
-1390.9765625
-1536.875
-1676.0625
-1795.3828125
-1879.046875
-1911.5703125
-1880.3671875
-1778.1484375
-1605.203125
-1371.0703125
-1094.25
-799.7421875
-514.625
-262.6640625
-59.453125
90.1484375
191.4609375
256.6171875
300.3046875
335.734375
372.0625
413.765625
461.7734375
515.1796875
572.1875
630.375
687.3828125
742.1484375
795.859375
851.546875
913.21875
985.6484375
1074.78125
1187.0625
1326.4140625
1489.9453125
1665.34375
1832.8671875
1971.953125
2069.1953125
2123.1640625
2143.4140625
2145.0
2142.0859375
2143.7109375
2152.25
2163.1640625
2166.2421875
2149.53125
2106.0703125
2040.3671875
1969.296875
1915.21875
1894.7109375
1910.21875
1949.7578125
1993.7890625
2024.203125
2029.7265625
2005.9765625
1951.78125
1864.671875
1738.328125
1563.484375
1332.46875
1045.2578125
713.71875
361.6953125
20.796875
-275.6796875
-498.6328125
-627.828125
-655.6015625
-588.890625
-448.5078125
-265.109375
-72.921875
96.6328125
220.046875
284.109375
285.8203125
230.484375
130.21875
4.09375
-121.6484375
-216.3671875
-252.1875
-212.515625
-97.046875
78.8359375
288.7421875
501.40625
687.2578125
824.875
905.3046875
931.8828125
914.9375
864.3203125
784.0
672.0390625
525.2265625
344.71875
138.8671875
-78.046875
-289.5078125
-481.2734375
-645.71875
-785.0
-910.5234375
-1037.734375
-1178.2578125
-1333.90625
-1494.9609375
-1642.3203125
-1751.8984375
-1800.2421875
-1770.40625
-1656.265625
-1463.5078125
-1207.109375
-907.015625
-583.796875
-256.3046875
58.390625
344.1328125
586.2578125
774.6953125
907.734375
993.171875
1045.09375
1078.1484375
1102.1875
1120.3046875
1130.640625
1129.9375
1115.890625
1087.921875
1047.828125
1001.9921875
963.1953125
948.6953125
973.5703125
1043.109375
1149.6484375
1275.828125
1401.484375
1509.671875
1589.3671875
1635.078125
1644.6953125
1616.8515625
1549.2109375
1439.2734375
1287.96875
1103.5
902.0703125
704.1484375
529.078125
391.484375
300.9921875
263.6875
283.1484375
359.5234375
487.3359375
654.1484375
842.5078125
1035.625
1223.3515625
1404.1875
1581.546875
1757.484375
1928.5390625
2086.71875
2224.015625
2336.7578125
2426.0703125
2494.171875
2539.3359375
2553.84375
2526.7421875
2449.9375
2323.4296875
2156.3984375
1964.1328125
1763.96875
1573.078125
1407.1953125
1277.6796875
1187.3359375
1129.1953125
1090.9921875
1061.9375
1036.078125
1010.90625
985.3828125
960.015625
937.25
919.9609375
909.34375
904.6171875
904.1171875
906.109375
908.8984375
911.859375
917.1484375
929.890625
955.9140625
998.546875
1056.2734375
1121.8671875
1183.546875
1228.3125
1246.7890625
1237.203125
1206.1875
1166.15625
1130.6875
1110.265625
1110.109375
1130.1328125
1165.5
1206.9296875
1241.6015625
1256.171875
1240.796875
1191.65625
1111.1640625
1007.3515625
892.8046875
781.671875
684.0234375
600.890625
523.984375
440.53125
339.6328125
215.28125
65.015625
-113.34375
-322.9296875
-564.546875
-831.7265625
-1108.875
-1374.7265625
-1608.0
-1791.59375
-1914.375
-1972.25
-1968.703125
-1914.140625
-1824.1484375
-1717.828125
-1615.2421875
-1532.828125
-1478.5234375
-1450.8984375
-1443.5078125
-1450.1875
-1466.3671875
-1486.875
-1503.921875
-1507.875
-1489.6875
-1443.0390625
-1365.75
-1260.6953125
-1136.5078125
-1007.0234375
-888.5625
-794.7265625
-731.28125
-695.09375
-678.796875
-677.3828125
-691.1953125
-723.21875
-774.578125
-842.9765625
-924.5234375
-1016.2890625
-1116.9453125
-1225.8359375
-1342.2578125
-1465.4375
-1594.6640625
-1729.0078125
-1867.203125
-2008.4765625
-2153.828125
-2305.609375
-2464.109375
-2623.1328125
-2768.0546875
-2878.578125
-2935.1640625
-2925.8515625
-2850.6875
-2721.7578125
-2558.96875
-2383.7734375
-2213.4375
-2057.71875
-1918.109375
-1789.921875
-1667.328125
-1548.4765625
-1436.3359375
-1332.9921875
-1232.796875
-1122.5703125
-990.5703125
-837.0
-676.296875
-529.0703125
-410.25
-321.6015625
-253.078125
-191.2734375
-129.671875
-74.1328125
-39.828125
-41.4140625
-83.734375
-159.6796875
-256.296875
-364.0078125
-481.71875
-614.7109375
-767.625
-938.6171875
-1119.3984375
-1300.8203125
-1478.90625
-1655.9921875
-1836.453125
-2020.5546875
-2201.0
-2363.859375
-2492.140625
-2569.453125
-2582.390625
-2522.265625
-2387.4296875
-2185.3125
-1932.0078125
-1648.1640625
-1353.3046875
-1062.703125
-788.3125
-541.6015625
-334.9140625
-179.8203125
-83.6796875
-46.5859375
-60.5234375
-110.6875
-177.984375
-241.5703125
-281.25
-280.7734375
-231.359375
-133.890625
1.171875
155.578125
305.765625
426.5390625
495.6796875
498.3046875
429.375
294.7734375
111.8984375
-91.515625
-283.0703125
-435.34375
-534.4609375
-581.6328125
-587.8046875
-566.0078125
-526.828125
-477.9453125
-425.375
-373.6796875
-324.515625
-275.875
-223.96875
-167.0078125
-107.0546875
-47.3984375
11.8203125
74.84375
146.015625
224.03125
300.4453125
364.3046875
408.921875
435.3984375
450.125
458.78125
461.9296875
455.75
436.484375
404.8203125
366.7109375
331.3671875
308.5546875
306.265625
328.1171875
370.7265625
422.8515625
468.203125
491.1640625
482.296875
440.625
372.1796875
287.0
196.84375
114.609375
53.9140625
27.6328125
44.75
107.28125
209.140625
337.84375
478.140625
615.109375
734.734375
822.859375
865.1640625
850.484375
775.8984375
648.6953125
482.53125
290.015625
77.796875
-152.5078125
-398.9921875
-654.2734375
-904.328125
-1132.03125
-1323.4375
-1473.9375
-1590.5859375
-1689.328125
-1788.4609375
-1901.546875
-2032.5625
-2174.6953125
-2313.0390625
-2430.0390625
-2511.046875
-2547.2578125
-2534.9765625
-2473.71875
-2365.1484375
-2213.109375
-2023.7109375
-1805.2265625
-1568.671875
-1328.5078125
-1101.390625
-902.3828125
-741.0703125
-620.3359375
-538.109375
-489.65625
-468.3515625
-465.0859375
-467.84375
-462.9921875
-437.953125
-383.609375
-295.3984375
-172.8828125
-19.2421875
158.6796875
350.5703125
543.8203125
725.3046875
882.578125
1005.359375
1088.625
1136.203125
1161.171875
1180.2890625
1205.9296875
1241.4375
1282.671875
1322.3984375
1353.46875
1370.078125
1369.2890625
1353.15625
1328.453125
1302.890625
1280.796875
1263.0546875
1251.8671875
1254.9296875
1283.109375
1341.9765625
1423.5703125
1505.3359375
1557.59375
1554.46875
1482.0
1340.109375
1140.203125
901.03125
644.96875
394.234375
166.9921875
-26.1171875
-183.546875
-311.8671875
-422.6953125
-528.359375
-637.1484375
-749.3828125
-856.484375
-944.1484375
-998.453125
-1011.5390625
-984.4765625
-926.75
-853.328125
-779.796875
-716.875
-666.4140625
-621.3984375
-570.1796875
-502.828125
-416.2421875
-316.1796875
-215.3984375
-129.0
-69.296875
-43.3203125
-53.203125
-97.3515625
-169.7265625
-258.359375
-346.3984375
-416.84375
-457.984375
-465.6484375
-441.6015625
-390.96875
-320.6640625
-238.546875
-151.984375
-66.390625
14.5078125
86.453125
142.8828125
176.171875
181.0703125
157.515625
109.9921875
43.9296875
-38.2890625
-138.984375
-263.8671875
-418.5078125
-604.265625
-815.5546875
-1039.5859375
-1258.671875
-1453.8671875
-1608.6171875
-1711.625
-1758.875
-1754.5390625
-1709.875
-1639.453125
-1555.28125
-1461.765625
-1355.5546875
-1231.421875
-1090.359375
-943.515625
-808.8984375
-703.265625
-635.1328125
-602.84375
-597.8203125
-610.453125
-635.546875
-674.1015625
-730.03125
-803.4765625
-885.296875
-958.1640625
-1004.9453125
-1019.1328125
-1009.5234375
-995.46875
-996.5625
-1024.4375
-1080.4765625
-1157.5625
-1242.2890625
-1317.1015625
-1363.6171875
-1367.1171875
-1319.9921875
-1223.234375
-1086.1953125
-925.5390625
-763.4765625
-624.9609375
-533.4609375
-505.1796875
-542.625
-630.8125
-739.5234375
-831.7578125
-874.84375
-849.5
-754.171875
-603.484375
-421.34375
-231.546875
-50.6328125
113.71875
259.96875
388.8046875
500.6640625
594.765625
669.3515625
722.5703125
753.109375
760.234375
743.8359375
704.734375
644.5234375
564.65625
465.71875
348.390625
215.15625
71.328125
-75.1875
-215.1171875
-340.7265625
-450.4140625
-551.6015625
-657.5859375
-778.375
-912.0078125
-1043.25
-1150.4921875
-1215.4453125
-1229.2890625
-1192.15625
-1107.671875
-977.4453125
-800.078125
-575.0546875
-307.734375
-11.6953125
292.5703125
581.6953125
835.0234375
1040.6015625
1197.9140625
1315.171875
1402.7734375
1467.578125
1510.9375
1529.7109375
1518.390625
1472.109375
1390.96875
1284.2734375
1171.78125
1079.6953125
1032.0859375
1042.640625
1112.0
1231.7890625
1390.828125
1577.5390625
1778.0703125
1974.078125
2144.0546875
2267.6328125
2330.1484375
2326.1171875
2261.2265625
2152.03125
2022.2890625
1896.5
1792.453125
1715.890625
1660.25
1612.5546875
1562.90625
1511.671875
1469.421875
1450.453125
1464.796875
1513.3671875
1587.703125
1672.7890625
1750.8125
1804.6796875
1821.03125
1793.25
1723.671875
1622.9921875
1506.1171875
1386.375
1271.578125
1163.140625
1057.2421875
946.8515625
824.6953125
686.75
534.3359375
373.5859375
213.0625
61.8671875
-70.8671875
-176.34375
-247.34375
-280.4921875
-277.625
-245.1484375
-191.2421875
-123.015625
-45.1796875
38.9765625
125.3828125
207.2109375
275.0546875
320.2265625
340.375
343.5703125
347.0078125
370.5
429.1875
529.828125
671.1640625
845.640625
1041.0078125
1242.7265625
1437.5234375
1616.25
1773.515625
1904.7578125
2003.8671875
2064.1953125
2081.8671875
2057.5390625
1994.625
1896.234375
1764.1796875
1600.4765625
1408.0859375
1189.46875
945.1328125
675.3828125
384.5234375
83.4765625
-211.9140625
-485.7421875
-727.1015625
-932.5546875
-1105.125
-1250.5703125
-1373.6484375
-1476.6015625
-1558.953125
-1616.671875
-1640.640625
-1617.8515625
-1537.015625
-1395.53125
-1202.578125
-976.6328125
-739.90625
-513.0546875
-311.234375
-141.453125
-1.890625
115.9921875
222.6015625
324.9453125
424.046875
516.6640625
599.0546875
669.4609375
728.21875
778.078125
826.265625
885.1484375
967.84375
1080.328125
1216.828125
1362.5078125
1499.796875
1612.4140625
1685.9375
1708.609375
1674.8671875
1589.6484375
1469.546875
1339.21875
1224.015625
1142.2734375
1100.6796875
1094.625
1111.609375
1134.5625
1144.03125
1121.5703125
1055.6484375
947.2109375
810.1796875
665.5859375
533.0
424.203125
341.828125
282.390625
241.4609375
218.3125
217.7421875
247.734375
314.1328125
415.375
540.46875
671.4453125
788.96875
878.9609375
937.859375
974.625
1007.9140625
1059.1328125
1144.1640625
1267.6875
1421.7890625
1587.765625
1739.7734375
1850.015625
1895.9296875
1867.6796875
1773.1484375
1637.515625
1496.7109375
1386.65625
1332.6796875
1343.875
1414.9453125
1533.078125
1684.7109375
1858.203125
2043.1875
2229.4375
2407.265625
2569.0859375
2710.7421875
2831.5625
2933.1015625
3017.375
3085.421875
3136.9765625
3170.0390625
3180.0390625
3159.4140625
3099.953125
2997.71875
2856.84375
2688.09375
2502.7109375
2306.609375
2099.7265625
1880.515625
1650.78125
1416.609375
1185.625
963.953125
756.0390625
566.640625
401.8359375
267.578125
167.0859375
99.7109375
61.703125
47.7421875
52.40625
71.4921875
102.71875
144.5078125
192.59375
237.2734375
263.828125
256.515625
204.734375
109.0546875
-15.2890625
-140.7734375
-236.9375
-282.7109375
-274.4609375
-225.1953125
-157.3125
-94.21875
-53.828125
-44.453125
-63.7109375
-101.2734375
-144.7578125
-185.1640625
-218.5
-243.7421875
-259.671875
-263.5625
-253.0390625
-230.28125
-205.71875
-197.3359375
-223.9609375
-295.109375
-403.0703125
-522.4765625
-618.3984375
-659.203125
-627.5390625
-524.7109375
-367.7109375
-182.1484375
5.3984375
173.359375
308.09375
403.3671875
456.7578125
466.234375
430.1796875
350.3125
233.7734375
90.75
-70.359375
-245.265625
-431.03125
-621.25
-804.03125
-965.0859375
-1093.390625
-1185.65625
-1246.8125
-1286.640625
-1314.2578125
-1333.515625
-1341.4921875
-1330.7734375
-1293.9453125
-1228.140625
-1137.21875
-1030.0390625
-916.1796875
-802.40625
-692.4375
-589.4140625
-497.3359375
-420.40625
-361.5703125
-321.65625
-298.71875
-286.9921875
-277.1171875
-258.734375
-222.75
-161.2421875
-66.390625
66.96875
235.34375
423.0546875
606.453125
763.625
882.46875
963.0078125
1014.828125
1052.5859375
1090.96875
1139.34375
1197.71875
1256.1328125
1298.96875
1312.28125
1290.3515625
1237.84375
1167.2109375
1094.140625
1033.390625
995.6953125
985.578125
1000.59375
1033.109375
1073.1953125
1110.9140625
1137.125
1144.3046875
1128.328125
1090.78125
1039.90625
988.84375
951.75
939.4296875
955.9921875
997.4921875
1052.84375
1107.734375
1151.1640625
1180.890625
1203.0
1225.1328125
1248.9375
1269.1328125
1279.1015625
1276.5703125
1263.75
1242.53125
1210.515625
1161.921875
1092.0078125
1001.0078125
894.328125
779.828125
665.6328125
560.75
476.984375
428.7578125
429.9765625
489.765625
609.1171875
779.3046875
982.7578125
1197.09375
1400.9140625
1578.1484375
1719.2265625
1819.859375
1879.1015625
1897.375
1875.484375
1816.6328125
1730.953125
1638.3203125
1564.84375
1534.2265625
1559.1875
1637.7265625
1755.265625
1891.03125
2025.3359375
2143.625
2234.65625
2285.8828125
2282.296875
2211.953125
2074.234375
1883.96875
1667.9609375
1455.828125
1269.9921875
1119.6328125
1000.640625
900.4453125
805.015625
704.8984375
599.0703125
495.296875
407.5
351.328125
339.9375
381.2265625
476.0078125
617.34375
791.5625
980.84375
1165.9609375
1327.859375
1448.703125
1513.6015625
1513.390625
1447.3203125
1323.59375
1155.7578125
956.1640625
730.9453125
481.75
213.078125
-61.4609375
-320.046875
-540.0703125
-705.828125
-811.796875
-860.921875
-860.671875
-819.2578125
-743.4609375
-638.109375
-505.9375
-347.5546875
-162.34375
48.578125
278.625
513.7421875
733.6328125
915.6875
1041.234375
1103.0859375
1110.90625
1089.8984375
1071.453125
1080.3203125
1125.5078125
1199.2109375
1282.9609375
1355.984375
1400.984375
1405.4140625
1361.2421875
1266.1796875
1125.984375
953.828125
764.78125
568.984375
369.109375
163.6015625
-48.0
-261.859375
-470.125
-663.5390625
-834.53125
-978.890625
-1095.1796875
-1182.9453125
-1241.796875
-1272.15625
-1275.9453125
-1255.8828125
-1214.3984375
-1154.4765625
-1082.421875
-1009.1171875
-946.8828125
-903.25
-876.1484375
-854.203125
-821.421875
-763.234375
-671.1484375
-544.4453125
-388.65625
-211.7734375
-20.65625
179.0078125
379.6484375
569.1640625
732.6875
858.328125
942.921875
993.7734375
1025.3046875
1052.84375
1087.09375
1131.8984375
1186.3125
1248.8046875
1320.2890625
1403.5
1499.5546875
1604.265625
1706.53125
1789.40625
1833.3984375
1821.0703125
1741.4609375
1592.3125
1379.2734375
1113.5078125
810.296875
489.234375
174.015625
-109.8515625
-339.2109375
-496.8046875
-573.46875
-569.1796875
-492.671875
-359.1875
-186.7734375
6.2734375
201.859375
382.078125
531.8515625
643.65625
721.03125
777.7734375
833.5546875
908.2421875
1017.109375
1167.09375
1354.0859375
1561.5625
1762.1015625
1922.9609375
2015.4609375
2024.75
1954.8203125
1825.5625
1663.9140625
1495.078125
1338.28125
1207.5234375
1113.6328125
1064.453125
1062.3359375
1100.6484375
1161.9296875
1219.5
1243.5546875
1210.203125
1109.8828125
950.546875
753.34375
543.296875
340.671875
157.5859375
0.1171875
-126.78125
-215.6953125
-256.1484375
-237.7265625
-154.4609375
-8.171875
191.5703125
430.4765625
692.75
962.34375
1222.296875
1455.078125
1646.2421875
1790.046875
1892.4609375
1968.015625
2031.40625
2090.0234375
2142.4453125
2183.390625
2209.5234375
2221.4375
2221.71875
2212.828125
2197.3984375
2179.2578125
2162.671875
2149.96875
2140.53125
2132.3203125
2124.0234375
2114.75
2101.203125
2075.671875
2027.3046875
1946.3671875
1828.6484375
1677.2421875
1501.234375
1311.5703125
1116.15625
917.0
711.0625
494.5859375
267.28125
33.25
-201.34375
-430.765625
-649.140625
-848.109375
-1016.75
-1145.734375
-1233.28125
-1287.34375
-1320.6640625
-1342.0234375
-1350.4140625
-1336.8515625
-1291.375
-1208.984375
-1090.703125
-941.6171875
-769.65625
-585.46875
-400.875
-225.1171875
-61.640625
91.53125
238.0703125
379.0546875
511.125
628.0703125
724.421875
798.234375
850.28125
880.6484375
887.0703125
867.5
824.234375
764.8359375
698.59375
632.2734375
568.203125
505.046875
439.5390625
368.5625
291.4453125
210.6640625
129.90625
50.0546875
-33.7734375
-132.3125
-258.53125
-422.5390625
-627.296875
-867.2890625
-1130.015625
-1398.8671875
-1656.109375
-1885.7734375
-2075.515625
-2216.421875
-2301.0703125
-2322.625
-2277.296875
-2168.4296875
-2007.9765625
-1813.5546875
-1602.9765625
-1390.1171875
-1183.78125
-988.875
-807.4453125
-638.4921875
-477.0390625
-314.9921875
-144.9140625
34.890625
217.015625
385.4921875
520.2890625
604.609375
632.234375
611.03125
559.9296875
501.1484375
452.8046875
425.3671875
421.0
433.5546875
449.109375
448.8515625
414.9375
337.1796875
217.7265625
71.328125
-79.09375
-209.4140625
-300.0390625
-338.2890625
-319.3515625
-248.125
-140.65625
-21.1953125
86.015625
166.0390625
217.34375
249.328125
276.0
308.984375
352.2265625
400.4921875
442.6953125
468.3515625
472.6328125
456.7578125
425.7109375
386.5078125
348.4765625
322.546875
318.015625
338.9921875
383.6640625
446.5
520.0625
594.65625
657.9921875
697.796875
706.75
685.75
642.3984375
585.859375
522.25
453.6484375
380.96875
307.9609375
243.09375
197.1640625
177.9921875
185.9296875
213.5078125
249.5
284.546875
315.3515625
345.7109375
384.4296875
440.625
518.046875
611.1484375
705.6171875
783.4453125
829.5703125
836.4765625
804.3984375
738.5390625
646.359375
537.1875
423.375
319.609375
238.3828125
184.375
152.0859375
128.375
96.7734375
40.796875
-52.7109375
-188.7734375
-359.8203125
-546.8125
-727.140625
-884.125
-1010.6796875
-1105.625
-1167.28125
-1190.515625
-1169.5625
-1103.6015625
-1000.765625
-877.515625
-753.46875
-644.3359375
-556.3125
-484.7265625
-417.578125
-341.765625
-248.65625
-136.34375
-8.9296875
126.015625
260.4609375
388.4609375
506.9375
614.0390625
707.140625
783.21875
841.578125
885.2734375
918.7890625
943.8359375
957.515625
954.25
929.6640625
883.265625
818.71875
742.0234375
658.7890625
572.6015625
485.09375
397.3828125
311.2890625
229.3359375
154.0625
87.2734375
30.03125
-16.5
-50.21875
-68.96875
-72.78125
-65.359375
-52.640625
-39.515625
-27.875
-17.375
-7.296875
1.6796875
6.265625
-0.40625
-28.328125
-88.453125
-190.296875
-340.421875
-541.53125
-790.734375
-1077.546875
-1383.3046875
-1682.8125
-1947.84375
-2151.8046875
-2274.7265625
-2307.765625
-2255.2421875
-2133.2421875
-1965.4375
-1777.796875
-1594.1796875
-1433.375
-1306.7265625
-1215.296875
-1147.8203125
-1082.5234375
-994.921875
-868.1015625
-700.15625
-504.3671875
-303.5390625
-122.4609375
18.0625
105.078125
135.5234375
116.7109375
64.4453125
-1.4609375
-63.140625
-109.4140625
-137.4453125
-151.078125
-157.34375
-162.90625
-171.109375
-180.296875
-184.515625
-177.453125
-158.3515625
-135.796875
-125.9609375
-145.4921875
-203.8828125
-299.3984375
-420.0703125
-548.1640625
-666.53125
-764.6171875
-840.9765625
-901.28125
-954.3046875
-1010.1171875
-1080.1796875
-1174.8515625
-1297.3046875
-1439.4375
-1585.40625
-1720.734375
-1838.28125
-1936.984375
-2016.0703125
-2070.8984375
-2092.453125
-2069.234375
-1990.2578125
-1848.2734375
-1642.890625
-1383.09375
-1088.3984375
-786.8125
-507.609375
-270.7890625
-78.7421875
83.7734375
241.2734375
415.28125
614.578125
831.6015625
1046.3828125
1235.734375
1383.09375
1483.53125
1542.3125
1569.3125
1574.0078125
1563.6484375
1544.234375
1522.3203125
1505.2421875
1499.1796875
1505.7890625
1519.578125
1528.5
1518.921875
1483.1015625
1424.6171875
1357.7265625
1301.1640625
1270.7109375
1274.453125
1311.046875
1369.7578125
1433.125
1483.234375
1509.609375
1513.71875
1506.7109375
1502.4609375
1510.3828125
1531.90625
1561.2578125
1589.765625
1610.9375
1623.4453125
1615.265625
1621.7109375
1624.8046875
1617.390625
1587.5546875
1524.1953125
1423.7578125
1294.3984375
1154.3671875
1025.6953125
927.09375
869.5546875
855.875
882.390625
941.6171875
1024.3828125
1121.0078125
1221.2421875
1313.5078125
1385.125
1423.765625
1419.375
1365.34375
1258.9453125
1101.390625
897.546875
654.9765625
382.5
89.9375
-210.34375
-501.3203125
-761.3671875
-967.921875
-1103.2265625
-1159.9453125
-1143.3984375
-1069.6015625
-959.96875
-835.421875
-712.6484375
-602.8515625
-511.875
-439.71875
-380.125
-321.3984375
-249.625
-153.0234375
-25.234375
133.3203125
315.65625
509.0234375
696.7578125
861.5234375
988.5703125
1067.015625
1089.4296875
1052.75
961.171875
828.078125
673.1875
515.7890625
368.8046875
236.34375
114.03125
-9.4453125
-148.796875
-316.5859375
-517.859375
-748.0078125
-994.875
-1242.6796875
-1475.421875
-1679.1171875
-1842.953125
-1959.84375
-2026.3984375
-2042.6796875
-2012.078125
-1942.421875
-1847.40625
-1745.3671875
-1653.1796875
-1578.328125
-1515.59375
-1451.8828125
-1375.0078125
-1278.875
-1162.609375
-1027.28125
-874.34375
-706.5234375
-528.5625
-346.5546875
-166.1875
8.84375
176.7421875
335.4609375
479.5078125
598.546875
678.984375
708.1015625
677.96875
587.640625
442.421875
251.4765625
25.6328125
-222.640625
-477.0703125
-716.5234375
-916.765625
-1054.875
-1113.8125
-1085.4609375
-971.984375
-785.5390625
-546.0390625
-276.6015625
1.8515625
274.09375
529.921875
759.7734375
950.78125
1087.03125
1154.7734375
1149.0625
1077.125
956.1328125
806.2265625
642.78125
472.53125
296.1640625
114.9921875
-63.671875
-225.5078125
-352.5625
-427.7890625
-439.5625
-384.6953125
-269.34375
-107.625
80.1953125
269.2890625
433.125
548.59375
601.2421875
587.3828125
512.8671875
391.4375
243.0859375
90.1953125
-49.4453125
-167.96875
-266.984375
-351.1796875
-421.84375
-475.046875
-504.5234375
-505.859375
-478.28125
-424.3203125
-349.421875
-263.28125
-180.140625
-115.1328125
-77.6015625
-66.296875
-70.4296875
-74.25
-61.2734375
-17.203125
66.4609375
188.203125
335.734375
490.7890625
637.796875
770.6640625
894.1875
1019.1484375
1153.8671875
1296.6328125
[truncated: 7,561 more chars]
