# Supplementary material for: Widespread extracellular electron transfer pathways for charging microbial cytochrome OmcS nanowires via periplasmic cytochromes PpcABCDE
Source: Nat Commun. 2024 Mar 20;15:2434. doi: 10.1038/s41467-024-46192-0 (PMC10954620; doi:10.1038/s41467-024-46192-0)
Supplement: Supplementary file 4 — Source Data [file 41467_2024_46192_MOESM4_ESM.zip › 9. Malvankar_Source_Data/9. Malvankar_Source_Data_NMR/Fig. 4b_ELectron Transfer/Fig4B_ET_PpcA_OmcS_1_1.txt]

# File created = Friday, November 24, 2023 at 8:00:47 PM Western European Standard Time
# Data set = OmcS_PpcA_electron_transfer_21sep2022  10  1  /Users/pilarcportela/Topspin_examdata
# Spectral Region:
# LEFT = 24.83696937561035 ppm. RIGHT = -15.208559708972558 ppm.
#
# SIZE = 32761 ( = number of points)
#
# In the following ordering is from the 'left' to the 'right' limits!
# Lines beginning with '#' must be considered as comment lines.
#
-3371.453125
-3291.01171875
-3224.53515625
-3179.4453125
-3160.59765625
-3169.0
-3202.00390625
-3254.58203125
-3320.6328125
-3393.77734375
-3467.59375
-3535.7421875
-3592.19921875
-3631.9453125
-3652.1640625
-3653.34765625
-3639.3671875
-3616.23828125
-3590.41015625
-3567.6171875
-3552.4140625
-3547.48046875
-3552.80859375
-3565.42578125
-3580.51953125
-3593.68359375
-3602.7890625
-3608.6328125
-3614.08984375
-3622.78125
-3638.08203125
-3662.7890625
-3698.90234375
-3746.65625
-3803.33203125
-3862.9140625
-3917.55078125
-3960.26171875
-3987.2734375
-3998.890625
-3998.51171875
-3990.77734375
-3979.484375
-3966.0703125
-3949.3359375
-3926.4921875
-3894.9453125
-3853.58203125
-3802.625
-3742.73046875
-3674.27734375
-3597.75390625
-3514.51171875
-3427.05859375
-3338.65625
-3252.4375
-3170.765625
-3094.93359375
-3025.14453125
-2960.94921875
-2901.99609375
-2849.109375
-2805.21875
-2775.20703125
-2764.1484375
-2774.4375
-2803.92578125
-2846.59765625
-2895.50390625
-2945.78515625
-2996.08984375
-3048.00390625
-3104.3203125
-3167.11328125
-3236.36328125
-3309.52734375
-3382.08984375
-3448.37890625
-3502.2578125
-3538.05859375
-3551.56640625
-3540.74609375
-3505.60546875
-3447.96484375
-3371.89453125
-3284.34375
-3194.6171875
-3111.9921875
-3042.99609375
-2990.203125
-2952.875
-2928.3671875
-2913.28125
-2904.2734375
-2898.82421875
-2895.66796875
-2894.83984375
-2897.390625
-2905.01953125
-2919.51171875
-2942.11328125
-2973.18359375
-3012.37109375
-3058.984375
-3111.91796875
-3169.18359375
-3227.4765625
-3282.1796875
-3327.80859375
-3358.78125
-3370.78515625
-3362.4609375
-3336.33203125
-3298.21484375
-3255.2578125
-3213.609375
-3176.5625
-3143.46875
-3109.99609375
-3070.125
-3019.71875
-2959.796875
-2897.27734375
-2842.49609375
-2804.875
-2789.56640625
-2796.671875
-2822.796875
-2863.37109375
-2914.21484375
-2972.1171875
-3034.703125
-3099.8984375
-3165.39453125
-3228.29296875
-3285.421875
-3333.93359375
-3371.78125
-3398.0390625
-3413.25390625
-3419.79296875
-3421.30078125
-3421.0078125
-3419.9921875
-3417.109375
-3410.8203125
-3401.04296875
-3389.1953125
-3376.625
-3363.15234375
-3347.41796875
-3328.26953125
-3305.80078125
-3281.265625
-3256.4296875
-3233.24609375
-3213.4453125
-3197.60546875
-3183.83984375
-3167.5078125
-3142.98046875
-3106.5234375
-3058.42578125
-3003.05078125
-2946.94140625
-2896.3515625
-2855.00390625
-2822.71875
-2795.39453125
-2766.8359375
-2731.67578125
-2687.57421875
-2635.53515625
-2578.66796875
-2521.04296875
-2467.3984375
-2423.0078125
-2393.07421875
-2381.890625
-2392.515625
-2426.71875
-2484.52734375
-2563.12890625
-2656.08984375
-2753.87109375
-2845.6875
-2921.625
-2974.6640625
-3002.171875
-3006.63671875
-2995.18359375
-2977.59375
-2963.67578125
-2960.8984375
-2973.11328125
-3000.4453125
-3040.3671875
-3089.57421875
-3145.2890625
-3205.21484375
-3266.0390625
-3322.390625
-3368.0078125
-3398.5390625
-3413.25390625
-3413.75
-3400.81640625
-3372.51953125
-3325.12109375
-3255.8515625
-3165.0546875
-3056.54296875
-2936.765625
-2814.00390625
-2698.234375
-2600.66015625
-2532.0234375
-2499.60546875
-2504.6796875
-2542.203125
-2602.8984375
-2676.17578125
-2752.08984375
-2822.07421875
-2879.26171875
-2919.1484375
-2940.8125
-2948.04296875
-2949.17578125
-2954.5859375
-2972.0859375
-3002.828125
-3040.49609375
-3074.3671875
-3094.125
-3093.09765625
-3068.5546875
-3019.984375
-2948.05078125
-2855.75390625
-2750.82421875
-2646.453125
-2558.328125
-2499.31640625
-2475.31640625
-2484.30859375
-2518.1953125
-2565.3515625
-2613.40234375
-2652.34765625
-2677.6328125
-2691.52734375
-2701.52734375
-2716.48828125
-2742.84765625
-2782.85546875
-2835.2734375
-2896.84765625
-2963.35546875
-3029.9296875
-3091.4296875
-3143.33203125
-3182.58203125
-3208.05078125
-3220.87109375
-3224.74609375
-3225.56640625
-3229.60546875
-3240.97265625
-3259.9375
-3282.97265625
-3304.01171875
-3315.86328125
-3311.95703125
-3288.5625
-3246.71484375
-3192.265625
-3133.640625
-3078.88671875
-3033.90625
-3002.6328125
-2988.41015625
-2995.1171875
-3027.1015625
-3087.296875
-3174.609375
-3282.3828125
-3399.51171875
-3513.5390625
-3613.65234375
-3692.04296875
-3744.0625
-3767.93359375
-3764.484375
-3736.59375
-3688.91796875
-3627.71875
-3560.0390625
-3491.5234375
-3424.359375
-3357.62109375
-3290.109375
-3222.734375
-3157.9609375
-3096.76171875
-3036.26953125
-2969.9921875
-2890.36328125
-2792.06640625
-2674.5234375
-2542.7265625
-2406.25
-2277.19140625
-2168.078125
-2090.0078125
-2050.89453125
-2053.8515625
-2096.7109375
-2172.82421875
-2272.375
-2383.3671875
-2492.24609375
-2585.4921875
-2652.57421875
-2689.296875
-2699.65625
-2694.55078125
-2687.53515625
-2689.546875
-2705.2109375
-2732.484375
-2764.98828125
-2795.1640625
-2816.453125
-2824.15625
-2816.203125
-2794.0703125
-2763.19140625
-2731.125
-2703.6796875
-2681.46875
-2659.62109375
-2631.265625
-2592.40625
-2544.75390625
-2494.85546875
-2450.37890625
-2416.6015625
-2395.38671875
-2386.89453125
-2391.87109375
-2412.3828125
-2450.9609375
-2509.24609375
-2587.12890625
-2682.28515625
-2790.10546875
-2904.4609375
-3019.5546875
-3131.75
-3239.79296875
-3342.9765625
-3438.74609375
-3521.93359375
-3586.5859375
-3628.73046875
-3647.4765625
-3643.5625
-3617.19140625
-3567.82421875
-3496.17578125
-3405.89453125
-3303.0703125
-3193.8671875
-3082.5546875
-2971.33984375
-2861.80859375
-2756.40234375
-2658.25390625
-2569.3828125
-2488.58984375
-2411.34765625
-2332.15234375
-2247.703125
-2158.7421875
-2069.9375
-1988.91015625
-1925.3203125
-1889.42578125
-1889.796875
-1930.70703125
-2011.0546875
-2125.42578125
-2266.0703125
-2423.83984375
-2587.45703125
-2742.84765625
-2874.359375
-2968.109375
-3015.6171875
-3016.01953125
-2976.39453125
-2910.1015625
-2833.26953125
-2760.55078125
-2701.76953125
-2661.00390625
-2637.60546875
-2627.734375
-2625.9140625
-2626.44140625
-2624.46875
-2616.0234375
-2597.7109375
-2567.09375
-2524.2578125
-2473.21875
-2421.52734375
-2377.9765625
-2349.3984375
-2337.84765625
-2339.5625
-2346.18359375
-2348.1171875
-2338.37109375
-2314.828125
-2279.98046875
-2238.66015625
-2195.43359375
-2152.9609375
-2111.859375
-2071.8515625
-2033.3203125
-1998.484375
-1971.3046875
-1956.02734375
-1955.71875
-1971.85546875
-2004.94921875
-2054.3359375
-2116.4921875
-2183.7109375
-2245.5625
-2293.0703125
-2322.109375
-2333.56640625
-2330.90234375
-2318.0625
-2299.515625
-2281.32421875
-2271.3203125
-2277.296875
-2304.21484375
-2352.1875
-2416.5703125
-2489.640625
-2562.44140625
-2626.03515625
-2672.47265625
-2695.92578125
-2693.65625
-2666.25
-2617.12109375
-2551.82421875
-2477.3046875
-2400.76171875
-2328.140625
-2262.4609375
-2202.984375
-2145.44921875
-2084.078125
-2014.71484375
-1937.6796875
-1858.91796875
-1788.71484375
-1738.6953125
-1718.03125
-1730.0
-1770.796875
-1831.3203125
-1901.44140625
-1973.8359375
-2045.35546875
-2115.83203125
-2185.8046875
-2254.67578125
-2319.4453125
-2374.375
-2411.87109375
-2424.375
-2406.4921875
-2356.265625
-2275.76953125
-2171.48828125
-2054.03515625
-1936.41015625
-1830.96875
-1746.95703125
-1690.15625
-1663.89453125
-1670.0859375
-1709.421875
-1781.1640625
-1882.64453125
-2008.24609375
-2148.51953125
-2290.5
-2419.890625
-2523.76953125
-2592.734375
-2622.45703125
-2614.55859375
-2576.53515625
-2519.7890625
-2456.48046875
-2396.3359375
-2344.453125
-2301.1171875
-2263.9453125
-2231.5078125
-2205.46484375
-2189.39453125
-2185.5390625
-2192.5703125
-2205.97265625
-2219.87109375
-2228.73046875
-2228.5703125
-2217.87109375
-2197.671875
-2170.58984375
-2139.234375
-2105.296875
-2069.7890625
-2034.2421875
-2001.88671875
-1977.40625
-1965.0625
-1965.9765625
-1976.73046875
-1990.1015625
-1997.296875
-1990.69921875
-1966.10546875
-1923.7421875
-1867.30078125
-1801.8359375
-1732.1484375
-1662.40234375
-1596.1015625
-1535.58203125
-1481.49609375
-1432.8671875
-1387.6953125
-1343.93359375
-1301.0546875
-1261.6015625
-1231.27734375
-1216.8828125
-1223.9140625
-1255.51171875
-1312.70703125
-1394.609375
-1498.11328125
-1617.93359375
-1746.90234375
-1876.2265625
-1996.22265625
-2098.01171875
-2175.80859375
-2227.98828125
-2256.859375
-2268.15234375
-2270.48828125
-2274.02734375
-2287.83203125
-2317.65625
-2365.5
-2430.88671875
-2512.796875
-2611.23046875
-2727.640625
-2863.47265625
-3017.70703125
-3185.28515625
-3357.75390625
-3525.38671875
-3679.31640625
-3812.98046875
-3922.40234375
-4005.05078125
-4058.453125
-4080.43359375
-4072.12109375
-4040.86328125
-3999.203125
-3959.42578125
-3926.9765625
-3897.2421875
-3857.26171875
-3790.9609375
-3685.31640625
-3534.76171875
-3342.78515625
-3120.67578125
-2884.30859375
-2649.95703125
-2430.4453125
-2233.48828125
-2062.95703125
-1921.73046875
-1813.3671875
-1741.421875
-1707.51953125
-1710.1015625
-1744.625
-1804.65625
-1883.046875
-1972.4296875
-2064.984375
-2152.25
-2225.921875
-2279.53125
-2310.22265625
-2319.40625
-2312.5703125
-2298.28515625
-2286.25390625
-2284.48828125
-2296.47265625
-2319.78515625
-2346.875
-2367.63671875
-2372.6796875
-2355.8125
-2314.984375
-2251.65625
-2169.65234375
-2074.44140625
-1972.71484375
-1871.609375
-1777.2265625
-1693.078125
-1619.96484375
-1557.58984375
-1507.03125
-1471.8984375
-1457.0
-1465.4765625
-1496.42578125
-1544.33203125
-1600.00390625
-1652.6171875
-1692.32421875
-1712.75
-1712.046875
-1691.88671875
-1655.77734375
-1608.3359375
-1555.51171875
-1504.33203125
-1461.09765625
-1429.32421875
-1409.21875
-1399.03125
-1397.02734375
-1402.4453125
-1415.51953125
-1437.32421875
-1469.74609375
-1514.8046875
-1572.80078125
-1640.296875
-1709.49609375
-1769.7109375
-1809.76171875
-1820.19140625
-1795.203125
-1734.7578125
-1646.0859375
-1543.0703125
-1442.4453125
-1358.38671875
-1298.28125
-1261.875
-1243.6484375
-1236.2734375
-1233.26953125
-1230.1796875
-1224.9765625
-1218.2109375
-1212.609375
-1211.87890625
-1219.12109375
-1235.87890625
-1262.3125
-1297.83203125
-1341.3125
-1390.3671875
-1440.59375
-1486.41015625
-1523.859375
-1553.6484375
-1581.2734375
-1613.58203125
-1654.3828125
-1702.6875
-1754.359375
-1804.828125
-1850.6015625
-1889.37890625
-1920.04296875
-1942.93359375
-1959.640625
-1971.95703125
-1980.3203125
-1982.91796875
-1976.390625
-1957.9609375
-1928.18359375
-1892.40625
-1860.18359375
-1842.546875
-1848.2890625
-1880.88671875
-1937.28515625
-2009.109375
-2085.609375
-2156.9375
-2216.5078125
-2261.68359375
-2292.73046875
-2310.9375
-2317.4140625
-2313.94140625
-2304.8515625
-2297.66015625
-2300.98046875
-2320.92578125
-2358.8515625
-2411.51171875
-2472.87890625
-2536.0078125
-2594.60546875
-2644.6953125
-2685.875
-2721.203125
-2755.0625
-2789.87890625
-2823.81640625
-2850.7421875
-2862.4296875
-2851.3203125
-2812.57421875
-2744.76171875
-2649.51171875
-2531.0234375
-2395.7265625
-2252.2109375
-2110.2890625
-1978.66796875
-1862.51171875
-1762.84375
-1678.51171875
-1608.83203125
-1554.234375
-1514.8671875
-1488.96875
-1472.76953125
-1461.91796875
-1453.2265625
-1445.87109375
-1441.3359375
-1442.1875
-1450.25390625
-1465.296875
-1484.79296875
-1504.50390625
-1519.734375
-1527.05078125
-1525.41796875
-1515.6875
-1498.08203125
-1470.1875
-1427.61328125
-1367.14453125
-1289.6484375
-1200.29296875
-1106.49609375
-1015.41796875
-932.546875
-861.65625
-805.5234375
-766.96484375
-749.61328125
-758.1953125
-797.85546875
-872.30078125
-981.29296875
-1118.71875
-1272.55859375
-1426.9921875
-1565.6796875
-1675.09765625
-1747.1796875
-1780.7109375
-1781.05078125
-1757.83984375
-1721.69140625
-1681.19140625
-1641.46484375
-1604.08203125
-1567.6484375
-1528.45703125
-1481.1015625
-1419.73046875
-1339.8828125
-1240.14453125
-1122.88671875
-997.70703125
-885.078125
-777.421875
-682.89453125
-606.96875
-550.95703125
-512.23046875
-486.328125
-469.2578125
-458.5703125
-452.88671875
-450.921875
-450.82421875
-450.23828125
-447.20703125
-441.73046875
-437.15234375
-439.92578125
-457.0078125
-491.828125
-541.24609375
-595.69921875
-643.0
-674.0546875
-687.640625
-691.734375
-700.8125
-730.3125
-790.87890625
-884.609375
-1004.71484375
-1138.296875
-1270.703125
-1389.10546875
-1483.71484375
-1547.08203125
-1573.27734375
-1558.73828125
-1504.4453125
-1417.76171875
-1312.05078125
-1203.6953125
-1107.4375
-1032.09375
-978.75390625
-942.2890625
-915.140625
-891.1171875
-867.67578125
-846.4296875
-832.43359375
-832.55078125
-852.84375
-895.61328125
-957.5546875
-1030.2578125
-1102.81640625
-1165.12109375
-1210.42578125
-1236.87109375
-1248.0234375
-1252.09375
-1259.12890625
-1276.8203125
-1307.08203125
-1345.65234375
-1384.26953125
-1413.76171875
-1426.6875
-1419.703125
-1395.1875
-1360.71875
-1325.9375
-1298.703125
-1283.30859375
-1281.37109375
-1293.8046875
-1321.96875
-1367.50390625
-1431.4453125
-1513.1875
-1609.734375
-1715.390625
-1821.60546875
-1917.2109375
-1989.68359375
-2028.13671875
-2026.84765625
-1987.30078125
-1917.66015625
-1830.734375
-1741.53515625
-1664.73046875
-1612.10546875
-1591.078125
-1604.6953125
-1651.96875
-1727.4609375
-1820.87890625
-1918.625
-2007.4765625
-2077.9921875
-2125.74609375
-2150.3125
-2153.77734375
-2139.63671875
-2112.12109375
-2075.48828125
-2033.4296875
-1988.70703125
-1943.3359375
-1899.08984375
-1857.8828125
-1821.3671875
-1789.94140625
-1761.80859375
-1733.12109375
-1699.3984375
-1657.68359375
-1608.24609375
-1554.25
-1499.0390625
-1442.63671875
-1380.4453125
-1305.57421875
-1213.1953125
-1103.91796875
-984.13671875
-863.94921875
-754.45703125
-665.78515625
-606.12109375
-580.90234375
-591.66796875
-634.9140625
-702.17578125
-781.9609375
-862.80859375
-936.046875
-997.3046875
-1046.51171875
-1086.5234375
-1120.54296875
-1149.4609375
-1170.484375
-1178.12890625
-1167.19921875
-1135.9609375
-1087.63671875
-1029.23828125
-968.72265625
-912.09375
-861.90625
-817.17578125
-774.44921875
-729.69140625
-680.65234375
-628.55859375
-577.96484375
-534.83984375
-504.02734375
-487.55859375
-484.28125
-490.7890625
-502.91015625
-516.66796875
-528.1796875
-533.01171875
-526.68359375
-506.8125
-475.58984375
-440.41015625
-411.63671875
-398.5390625
-405.5078125
-430.609375
-466.96484375
-506.1015625
-541.53125
-571.13671875
-597.38671875
-625.1875
-658.09375
-695.2109375
-731.09765625
-758.5625
-771.8125
-767.26953125
-742.49609375
-695.31640625
-624.375
-530.29296875
-416.234375
-287.8828125
-153.01953125
-20.4609375
101.6484375
207.3828125
293.22265625
357.421875
399.84765625
422.56640625
430.1015625
428.0390625
420.4296875
407.82421875
387.4375
355.390625
309.48828125
250.60546875
182.1171875
108.0859375
31.58203125
-46.3046875
-127.25
-216.19921875
-320.6171875
-447.3515625
-598.265625
-767.48828125
-942.703125
-1110.03515625
-1259.76171875
-1389.65234375
-1504.45703125
-1612.30078125
-1720.31640625
-1831.86328125
-1945.83984375
-2057.15234375
-2157.421875
-2236.53125
-2285.22265625
-2297.7890625
-2272.87109375
-2212.23046875
-2119.171875
-1998.56640625
-1857.9375
-1708.0390625
-1561.69140625
-1431.1640625
-1325.2421875
-1247.43359375
-1196.15234375
-1166.4765625
-1151.765625
-1143.7890625
-1131.8203125
-1102.77734375
-1043.8984375
-947.49609375
-815.375
-660.3515625
-503.37890625
-366.96484375
-267.90625
-212.546875
-196.4609375
-207.99609375
-233.32421875
-260.5078125
-280.98046875
-289.0078125
-281.26171875
-257.89453125
-223.98828125
-188.92578125
-163.13671875
-154.3359375
-165.8046875
-196.84375
-243.85546875
-301.2109375
-362.23046875
-420.8203125
-472.921875
-516.984375
-553.28125
-582.99609375
-607.51953125
-627.97265625
-644.90625
-658.26953125
-668.11328125
-675.484375
-682.67578125
-692.296875
-706.12109375
-724.96484375
-749.5
-780.765625
-819.4921875
-865.21484375
-916.140625
-969.953125
-1024.38671875
-1077.140625
-1125.39453125
-1165.4375
-1192.78515625
-1203.13671875
-1194.16796875
-1166.90234375
-1125.47265625
-1075.68359375
-1023.94140625
-977.30078125
-943.32421875
-928.43359375
-935.375
-961.50390625
-999.078125
-1037.18359375
-1064.796875
-1074.1875
-1063.171875
-1034.9140625
-995.390625
-950.37890625
-903.46875
-855.42578125
-804.7734375
-749.30859375
-688.1953125
-623.06640625
-557.5234375
-495.5625
-440.5
-394.6640625
-359.23046875
-333.8515625
-316.8828125
-306.37890625
-300.8359375
-298.87109375
-298.33203125
-296.29296875
-290.29296875
-279.6015625
-265.34375
-249.3828125
-232.7890625
-214.78515625
-192.84375
-164.28125
-128.64453125
-89.1015625
-51.38671875
-20.796875
0.71484375
15.44921875
28.52734375
45.390625
69.58203125
101.71875
140.26171875
183.57421875
232.078125
288.4609375
355.453125
432.55078125
514.82421875
595.03515625
667.43359375
729.7890625
782.33984375
825.41796875
858.453125
880.5859375
891.015625
888.1796875
869.109375
830.828125
772.94140625
699.02734375
615.6015625
529.9296875
448.46484375
376.00390625
314.71484375
262.91796875
215.3515625
165.97265625
111.93359375
55.7265625
3.4921875
-39.38671875
-72.08984375
-98.9296875
-127.09375
-163.5625
-213.0703125
-277.55859375
-356.421875
-446.69140625
-542.78515625
-636.28125
-717.03515625
-776.1875
-809.98828125
-821.65625
-819.7421875
-813.9765625
-811.2421875
-813.21875
-815.80859375
-810.22265625
-786.37890625
-738.0
-666.77734375
-582.24609375
-496.99609375
-420.8359375
-358.14453125
-309.51171875
-274.97265625
-255.5078125
-252.11328125
-264.21875
-289.0078125
-321.76171875
-356.421875
-386.09765625
-403.9609375
-404.84375
-386.984375
-352.96484375
-309.265625
-264.6796875
-228.46875
-208.77734375
-211.13671875
-236.6875
-280.51953125
-331.6875
-375.69140625
-398.69140625
-391.29296875
-350.8203125
-282.05078125
-196.80078125
-111.859375
-45.05859375
-10.58203125
-15.32421875
-57.6640625
-128.546875
-214.3828125
-300.734375
-375.39453125
-429.81640625
-459.25
-462.65234375
-442.75
-405.0546875
-355.9453125
-301.26953125
-246.98046875
-200.38671875
-169.43359375
-159.546875
-170.609375
-196.609375
-227.90625
-254.2734375
-267.40625
-262.9296875
-241.82421875
-210.69140625
-180.19921875
-161.8984375
-164.4296875
-190.76953125
-237.87890625
-298.6796875
-364.31640625
-424.8828125
-468.8984375
-483.90625
-459.33984375
-390.19921875
-279.046875
-135.30078125
27.359375
194.13671875
351.6875
489.22265625
598.0625
670.86328125
702.19921875
690.6328125
640.47265625
561.2578125
464.9140625
362.203125
260.40234375
163.1328125
72.0
-11.48828125
-85.12109375
-146.54296875
-194.11328125
-227.0703125
-245.5234375
-251.046875
-247.41015625
-240.171875
-234.58203125
-233.2109375
-235.02734375
-236.28515625
-232.328125
-219.1640625
-194.47265625
-158.13671875
-112.44140625
-61.875
-12.30078125
30.65625
63.7109375
87.16796875
104.82421875
122.3984375
145.484375
177.66796875
219.12109375
265.96875
311.046875
345.92578125
363.45703125
359.3828125
332.421875
283.48828125
215.0703125
131.35546875
38.33984375
-57.01953125
-148.421875
-231.53125
-304.328125
-366.6015625
-419.421875
-464.5625
-503.5
-536.1328125
-559.84375
-569.62890625
-559.35546875
-524.16796875
-463.07421875
-380.29296875
-283.90625
-182.8046875
-84.16015625
7.0
87.05859375
153.625
206.3359375
247.30078125
280.640625
311.484375
345.14453125
386.4296875
439.125
505.94921875
588.7421875
688.015625
801.39453125
922.03125
1038.86328125
1138.87890625
1210.09375
1243.66015625
1235.37890625
1187.296875
1108.88671875
1016.109375
927.28125
857.37890625
813.87890625
796.22265625
798.296875
811.578125
827.21875
836.87109375
832.95703125
809.02734375
760.4296875
685.1875
585.11328125
466.32421875
338.69140625
214.14453125
104.58984375
19.7890625
-34.578125
-58.546875
-57.921875
-41.734375
-17.734375
11.0078125
45.8828125
89.04296875
139.3203125
190.5859375
233.20703125
257.53125
257.703125
234.12109375
193.390625
145.50390625
100.265625
64.88671875
43.09375
34.8984375
36.89453125
43.54296875
49.31640625
49.765625
40.94921875
18.578125
-20.984375
-78.08203125
-147.453125
-218.3515625
-277.17578125
-311.54296875
-313.8515625
-282.46875
-220.0703125
-131.015625
-20.5859375
103.484375
229.73046875
344.86328125
438.5
507.14453125
554.0859375
585.59765625
606.7265625
619.84765625
626.12890625
627.58203125
627.37109375
628.484375
632.4609375
639.62109375
650.5
666.703125
690.09375
720.43359375
753.55078125
781.69921875
796.11328125
790.06640625
761.10546875
712.0390625
650.33984375
585.484375
525.06640625
472.671875
429.328125
396.7109375
378.1015625
376.23828125
391.01171875
419.8046875
459.41796875
507.02734375
559.890625
615.3515625
671.37890625
726.26953125
777.23828125
819.6171875
848.22265625
860.04296875
856.23828125
842.453125
827.5234375
820.96484375
829.80078125
855.87890625
895.296875
940.37890625
982.98828125
1017.05078125
1039.171875
1047.828125
1042.45703125
1023.3203125
991.6484375
949.25390625
897.72265625
837.98828125
770.765625
697.25
619.3046875
539.3671875
460.69140625
387.84375
326.34765625
280.8515625
252.59765625
238.078125
229.87109375
219.19921875
198.84375
165.45703125
120.6171875
70.27734375
22.35546875
-16.5703125
-43.4453125
-58.5078125
-63.2265625
-58.0234375
-41.62890625
-12.59765625
27.44921875
70.9609375
104.5546875
113.45703125
88.06640625
28.5
-55.54296875
-148.5703125
-233.68359375
-295.4921875
-321.5
-302.9140625
-235.5625
-120.87890625
33.6875
215.29296875
407.734375
594.80078125
764.12109375
909.84765625
1032.37890625
1134.71875
1218.12109375
1280.6953125
1320.03125
1337.2265625
1338.32421875
1331.95703125
1325.4140625
1322.390625
1323.51953125
1328.51171875
1337.50390625
1350.33984375
1364.875
1376.43359375
1379.3671875
1369.3125
1344.203125
1303.87890625
1249.62890625
1184.3046875
1112.203125
1037.76953125
963.6875
889.37890625
811.015625
723.5390625
624.02734375
514.84375
404.20703125
303.1796875
220.49609375
158.53515625
113.15625
77.34765625
45.6328125
15.5625
-14.46875
-48.2265625
-91.44140625
-148.234375
-217.21875
-290.69140625
-356.96484375
-403.73046875
-420.68359375
-401.04296875
-342.2421875
-246.34375
-120.6328125
22.20703125
166.421875
298.5
412.69921875
512.15625
604.05078125
692.8203125
776.55078125
848.51953125
901.2734375
930.14453125
935.015625
920.71875
896.25390625
872.5234375
859.09765625
861.5390625
880.8671875
915.05078125
961.0703125
1016.140625
1077.69921875
1142.7578125
1207.0625
1264.64453125
1308.44921875
1332.53125
1335.03125
1319.66796875
1294.24609375
1266.71484375
1241.4453125
1218.17578125
1193.91015625
1165.41015625
1130.08984375
1084.95703125
1025.69921875
947.484375
847.22265625
725.28515625
585.98828125
437.34375
290.8828125
161.140625
63.640625
11.41796875
11.2109375
61.4453125
153.2421875
273.91015625
410.7890625
553.3671875
693.546875
825.484375
946.0703125
1055.23828125
1155.28125
1249.0546875
1338.50390625
1424.13671875
1505.38671875
1581.2734375
1650.57421875
1711.19921875
1759.15625
1788.66796875
1794.15625
1773.07421875
1727.1875
1661.62109375
1583.18359375
1499.34375
1417.93359375
1346.41015625
1290.296875
1251.48828125
1227.43359375
1212.08203125
1198.5234375
1181.8984375
1160.42578125
1133.83203125
1100.9921875
1059.3671875
1006.46875
941.5078125
865.6171875
781.23828125
691.6875
601.0625
513.6875
432.9765625
360.39453125
295.31640625
235.45703125
177.4375
117.375
51.9140625
-20.140625
-96.421875
-170.83984375
-235.10546875
-281.140625
-303.2578125
-299.30078125
-270.59765625
-220.86328125
-154.49609375
-75.453125
12.57421875
105.109375
196.48828125
281.0859375
355.36328125
419.05078125
474.625
525.49609375
574.046875
620.578125
663.3203125
699.27734375
725.171875
738.0625
735.515625
715.21875
673.8984375
606.5546875
507.234375
371.6484375
199.69921875
-4.21484375
-233.21484375
-479.84765625
-735.96484375
-991.171875
-1232.0234375
-1443.06640625
-1609.13671875
-1717.82421875
-1761.65625
-1739.96875
-1659.5859375
-1533.4921875
-1377.8515625
-1208.9140625
-1040.75
-883.6328125
-742.3359375
-615.1640625
-495.390625
-375.21875
-250.21484375
-121.34765625
6.125
125.62890625
232.08984375
323.53125
400.99609375
466.91015625
522.8671875
568.19140625
600.37109375
616.73046875
616.08203125
599.15625
567.8125
524.0703125
470.04296875
408.9765625
346.42578125
290.078125
247.828125
225.046875
222.8125
237.890625
264.02734375
293.6640625
319.5078125
336.140625
341.7734375
339.34765625
335.80859375
339.328125
356.20703125
389.4453125
439.14453125
503.16796875
577.1640625
654.85546875
729.828125
797.65625
856.77734375
907.26953125
949.109375
981.5234375
1003.8125
1016.78515625
1023.4140625
1027.6328125
1031.75390625
1034.4453125
1031.3828125
1018.30078125
993.859375
960.25
921.9375
884.234375
852.2109375
829.3984375
816.05859375
808.16015625
798.3046875
778.39453125
742.46484375
688.3515625
617.84765625
535.984375
450.17578125
369.32421875
302.48046875
257.01953125
237.0703125
242.7265625
270.25
312.98828125
362.64453125
410.75
450.0546875
475.40625
483.828125
474.08203125
446.296875
402.5390625
348.015625
291.65625
244.3671875
215.125
207.11328125
216.26171875
232.765625
244.26171875
239.31640625
210.58984375
157.14453125
84.9765625
5.3046875
-68.6953125
-125.53515625
-158.328125
-166.1640625
-153.203125
-125.59765625
-87.953125
-41.6171875
14.47265625
81.53515625
158.98046875
243.30078125
327.47265625
401.203125
452.89453125
473.16015625
458.05078125
410.2421875
338.01953125
253.1015625
167.8828125
91.90234375
28.6328125
-24.7578125
-73.76171875
-121.1171875
-164.10546875
-196.07421875
-210.2734375
-202.65234375
-172.74609375
-123.38671875
-60.1484375
9.6953125
78.82421875
141.58203125
194.87890625
237.75
270.12890625
291.7734375
302.2421875
301.71484375
291.5546875
273.83984375
250.0703125
220.07421875
181.6875
131.375
65.65625
-16.96875
-114.546875
-221.6171875
-330.90234375
-435.82421875
-532.66796875
-621.79296875
-707.3984375
-795.72265625
-891.8046875
-996.2890625
-1103.90625
-1204.4921875
-1285.9765625
-1337.76953125
-1353.078125
-1329.51171875
-1268.25
-1172.7265625
-1047.69140625
-898.921875
-733.59765625
-560.984375
-392.5
-240.31640625
-114.1640625
-17.95703125
51.46484375
102.2421875
143.19140625
180.19921875
215.08203125
246.734375
272.90625
291.43359375
301.09375
302.77734375
300.42578125
300.6484375
310.2421875
332.87109375
366.80078125
405.3984375
440.3515625
466.28515625
484.2890625
501.94921875
529.1328125
572.00390625
629.18359375
692.796875
753.0625
803.08984375
840.8828125
868.15625
887.67578125
901.25390625
909.375
911.5390625
905.87890625
888.1328125
851.84375
791.1328125
704.234375
594.94921875
471.03515625
341.62890625
215.51171875
100.0703125
0.21875
-82.09375
-146.6953125
-193.265625
-220.80859375
-229.14453125
-220.69921875
-200.61328125
-175.08984375
-149.140625
-125.09375
-102.4921875
-79.421875
-54.05859375
-25.14453125
8.875
50.80078125
104.453125
173.5859375
260.68359375
365.953125
486.34765625
615.31640625
744.30078125
865.49609375
973.91015625
1067.0859375
1143.26171875
1200.2109375
1236.17578125
1251.91015625
1251.76953125
1242.78125
1232.34765625
1226.234375
1227.4296875
1235.67578125
1247.49609375
1257.09765625
1258.3984375
1247.44140625
1224.171875
1192.96875
1161.68359375
1139.15234375
1131.83984375
1141.296875
1163.87109375
1192.3359375
1217.7578125
1230.94140625
1224.0625
1193.03515625
1139.33203125
1069.6640625
993.22265625
917.9375
847.7265625
781.7890625
715.8203125
644.1640625
562.00390625
467.23046875
361.9296875
252.94921875
150.640625
65.8203125
6.59375
-22.7734375
-20.87109375
12.6640625
77.8125
173.40234375
295.609375
436.9609375
586.73046875
733.03125
865.265625
975.3203125
1056.87109375
1104.3125
1113.3828125
1083.68359375
1021.29296875
939.0234375
853.64453125
781.359375
733.48046875
714.0
719.91015625
744.0390625
779.1328125
820.8515625
867.73828125
918.4921875
969.30859375
1014.05859375
1047.63671875
1069.5625
1084.53125
1099.57421875
1119.73046875
1145.1328125
1170.6484375
1188.01171875
1189.1015625
1168.71484375
1125.44140625
1060.8125
978.69921875
886.0703125
793.98828125
716.1953125
665.0703125
647.50390625
663.640625
708.30859375
773.359375
849.703125
929.3984375
1007.609375
1083.09765625
1156.671875
1228.91796875
1298.8828125
1364.0703125
1421.29296875
1468.00390625
1504.01171875
1532.2890625
1557.515625
1582.8515625
1607.51953125
1627.53125
1639.10546875
1642.02734375
1640.31640625
1640.09765625
1646.5625
1662.0078125
1685.58984375
1713.7734375
1740.6796875
1758.75
1760.48828125
1740.99609375
1699.99609375
1642.05078125
1574.84765625
1506.4453125
1442.4140625
1384.0078125
1328.1328125
1269.30078125
1202.55078125
1125.78515625
1040.50390625
950.89453125
861.90234375
777.16796875
697.79296875
622.64453125
550.0859375
479.9609375
414.546875
357.9296875
314.453125
287.15625
276.85546875
281.92578125
298.8984375
323.7421875
353.07421875
384.4609375
415.76953125
444.6796875
469.2578125
489.046875
505.4453125
521.14453125
539.07421875
561.671875
590.45703125
625.98828125
668.26953125
717.3203125
773.0546875
834.609375
899.99609375
966.91015625
1034.2578125
1103.0390625
1175.7109375
1254.0625
1336.6015625
1417.01953125
1485.09375
1530.21875
1545.4296875
1529.5
1486.0625
1420.921875
1339.57421875
1246.203125
1143.9453125
1035.7421875
925.32421875
818.29296875
722.66796875
647.86328125
601.8125
587.76953125
603.19140625
641.4765625
695.00390625
757.3671875
823.82421875
890.3046875
951.7734375
1001.64453125
1033.29296875
1043.1328125
1032.4765625
1006.046875
968.203125
920.12890625
859.92578125
785.046875
695.1875
594.1328125
489.8203125
392.5859375
312.828125
259.33203125
238.38671875
252.7890625
300.4921875
374.05078125
461.66796875
549.546875
624.3515625
675.19140625
694.6953125
679.21484375
629.0625
549.5859375
452.20703125
352.98828125
267.9921875
207.90625
175.78515625
168.640625
180.82421875
206.578125
240.8984375
279.09375
315.90234375
345.46484375
362.77734375
366.171875
359.0625
349.57421875
347.8671875
362.0078125
394.0546875
438.5078125
484.46484375
520.4609375
538.98046875
537.89453125
518.81640625
484.32421875
436.203125
375.23828125
301.953125
217.37890625
123.71484375
25.1953125
-70.99609375
-155.0078125
-216.59375
-248.87109375
-251.453125
-231.17578125
-199.8046875
-169.71484375
-149.09765625
-139.171875
-134.59375
-126.58984375
-106.69921875
-69.39453125
-13.1015625
60.2421875
146.7578125
242.109375
341.60546875
438.55859375
522.828125
581.86328125
604.2578125
583.859375
522.1015625
427.65625
313.6796875
193.42578125
75.90234375
-36.0
-143.22265625
-245.61328125
-338.390625
-413.1171875
-462.1171875
-482.2109375
-474.6484375
-442.515625
-388.90625
-317.5234375
-234.1328125
-146.65625
-63.22265625
10.4765625
72.93359375
126.609375
176.0859375
225.74609375
278.203125
333.82421875
391.01171875
446.921875
498.38671875
542.390625
575.765625
594.94140625
597.01171875
581.609375
551.265625
509.4453125
458.3984375
399.5
335.36328125
271.2578125
214.03125
169.73828125
141.66796875
129.73828125
131.3046875
142.76171875
160.859375
182.78515625
205.4375
224.91796875
236.91796875
237.55078125
224.55859375
198.62109375
163.93359375
127.1875
95.22265625
73.08203125
63.1953125
65.26171875
76.66015625
93.46484375
111.765625
128.06640625
138.7890625
140.6484375
132.4375
116.40234375
96.86328125
76.87109375
56.11328125
31.80859375
1.6640625
-33.4921875
-69.3359375
-100.0
-121.13671875
-131.94140625
-134.89453125
-133.94140625
-132.5078125
-132.1640625
-132.05078125
-129.8046875
-124.0390625
-116.65625
-112.9375
-119.51171875
-142.29296875
-185.35546875
-250.17578125
-334.90625
-434.5859375
-542.578125
-651.84765625
-754.921875
-843.4921875
-909.25390625
-945.765625
-949.67578125
-920.5390625
-860.09765625
-771.92578125
-661.58203125
-536.65234375
-406.203125
-279.2578125
-162.9375
-61.1484375
25.328125
98.1015625
160.6015625
217.68359375
274.515625
334.71484375
398.81640625
464.17578125
526.296875
580.78125
624.8515625
658.0078125
681.81640625
699.33984375
714.5078125
731.08203125
751.54296875
776.99609375
808.71484375
849.90234375
905.40234375
979.1015625
1071.1640625
1177.36328125
1290.41796875
1402.078125
1505.203125
1595.390625
1671.65234375
1735.92578125
1791.89453125
1843.87890625
1895.546875
1948.08984375
1998.49609375
2039.4375
2061.02734375
2053.83984375
2012.2578125
1937.25390625
1837.1328125
1724.72265625
1611.953125
1505.3515625
1405.15234375
1307.953125
1210.14453125
1110.20703125
1009.3671875
911.25
821.15234375
745.41796875
691.17578125
665.80078125
675.6015625
724.06640625
810.69140625
930.6640625
1074.87109375
1230.25
1381.1484375
1511.95703125
1609.66796875
1665.21875
1673.69921875
1634.55078125
1551.95703125
1434.7265625
1295.08984375
1146.77734375
1002.73828125
872.8359375
761.84765625
668.91015625
589.2109375
517.40234375
450.87109375
390.86328125
341.015625
304.30859375
280.671875
266.5703125
256.828125
247.1015625
235.5625
223.03125
211.9140625
204.69140625
202.65625
205.34375
211.04296875
218.3125
227.40625
240.2109375
258.265625
280.6640625
304.078125
325.09375
342.109375
354.40234375
359.31640625
351.19140625
323.84765625
274.78125
207.3515625
129.578125
50.9375
-20.52734375
-79.625
-124.40625
-156.13671875
-179.0234375
-199.046875
-221.45703125
-247.94921875
-275.6328125
-298.87890625
-312.83203125
-315.90625
-309.671875
-297.18359375
-281.56640625
-265.66796875
-251.83984375
-240.8125
-230.03125
-213.28515625
-183.03125
-134.49609375
-68.4765625
9.14453125
90.6484375
169.59765625
242.05078125
306.16015625
361.55078125
409.28515625
451.9453125
492.625
532.48046875
568.265625
592.50390625
597.8125
582.7734375
554.6484375
526.25390625
509.44921875
510.06640625
527.2578125
556.47265625
593.4921875
636.921875
687.8828125
747.62109375
815.203125
887.45703125
960.66796875
1031.828125
1098.16015625
1156.01953125
1201.0234375
1229.69921875
1241.39453125
1239.10546875
1228.82421875
1217.6796875
1211.34765625
1211.7421875
1215.7890625
1216.1640625
1203.33203125
1168.24609375
1104.73828125
1011.28515625
892.01171875
756.23046875
616.1328125
483.1640625
364.91015625
263.9296875
178.44921875
103.85546875
34.2421875
-36.05859375
-111.05078125
-192.20703125
-278.20703125
-364.76171875
-444.87109375
-510.6171875
-556.2578125
-580.42578125
-585.41015625
-574.48828125
-550.3828125
-516.21484375
-477.0625
-439.453125
-408.66796875
-385.91796875
-367.32421875
-345.15234375
-310.5703125
-256.7109375
-180.5390625
-82.79296875
33.06640625
161.42578125
293.8828125
418.93359375
523.7890625
598.19140625
638.12109375
646.74609375
632.16015625
603.55859375
568.30078125
531.02734375
494.35546875
459.97265625
429.5390625
405.421875
391.06640625
390.3671875
405.93359375
437.18359375
479.89453125
527.9296875
576.30078125
623.61328125
672.22265625
725.921875
786.52734375
851.9609375
917.18359375
977.01953125
1028.3203125
1070.00390625
1101.984375
1124.671875
1139.3125
1148.0078125
1153.078125
1156.69140625
1161.37109375
1170.73828125
1189.22265625
1220.671875
1266.546875
1324.5625
1388.38671875
1448.91015625
1496.94140625
1526.0859375
1534.2109375
1523.21484375
1498.03125
1465.4453125
1432.7421875
1405.94140625
1388.0859375
1378.44921875
1372.79296875
1364.89453125
1348.83203125
1321.19140625
1282.1328125
1234.94921875
1184.7578125
1136.6796875
1093.64453125
1054.13671875
1011.80859375
958.4453125
889.32421875
807.48046875
724.03125
654.49609375
613.390625
609.40234375
642.1484375
700.92578125
766.15625
813.96484375
823.03125
781.234375
689.33203125
560.21484375
414.3046875
273.0
152.77734375
61.859375
0.09375
-38.40625
-61.42578125
-74.83203125
-80.12890625
-74.515625
-53.64453125
-15.86328125
35.0703125
90.8046875
141.79296875
180.76953125
203.96484375
210.68359375
202.80078125
185.1328125
165.91015625
155.7265625
164.6171875
198.4609375
256.89453125
333.89453125
420.33203125
506.62109375
584.08984375
645.05859375
682.546875
690.6640625
666.09765625
609.9375
528.32421875
430.80859375
327.26953125
225.71484375
132.5
54.3984375
0.01953125
-21.046875
-1.36328125
60.92578125
160.44140625
285.65625
422.1875
556.58984375
679.109375
784.5546875
871.13671875
938.21484375
984.578125
1008.79296875
1011.14453125
994.8515625
964.91796875
925.67578125
879.4765625
827.2734375
769.53515625
706.140625
635.54296875
554.60546875
459.296875
345.9375
212.7109375
61.5625
-100.828125
-264.40234375
-419.4140625
-559.875
-684.01171875
-791.859375
-882.41015625
-952.86328125
-999.640625
-1019.62890625
-1010.6796875
-972.16015625
-906.2734375
-819.4453125
-721.98828125
-625.52734375
-539.71484375
-470.48828125
-420.578125
-390.95703125
-381.359375
-389.4609375
-409.7578125
-433.4921875
-450.01953125
-449.23828125
-424.484375
-375.2890625
-308.5078125
-236.5
-172.21484375
-123.5546875
-90.3828125
-65.828125
-40.8046875
-8.375
34.37109375
87.1640625
148.3046875
215.2421875
283.69921875
346.89453125
396.8359375
427.5234375
438.03515625
433.2109375
421.48828125
411.05859375
406.4375
406.92578125
407.72265625
402.5625
386.1796875
355.4453125
309.65625
250.69140625
182.85546875
111.5703125
41.54296875
-24.23828125
-84.140625
-137.18359375
-183.0625
-222.5
-257.0078125
-287.9765625
-316.08203125
-341.640625
-365.58984375
-389.921875
-416.67578125
-445.55078125
-472.0078125
-487.8046875
-484.3828125
-457.19921875
-408.41796875
-347.1171875
-286.8984375
-241.42578125
-218.8984375
-218.0234375
-228.3671875
-235.46875
-227.7734375
-201.265625
-159.78125
-111.7578125
-65.84765625
-27.81640625
0.4140625
20.33203125
36.046875
53.55078125
79.15625
117.14453125
168.0234375
228.5
293.32421875
357.609375
418.6015625
476.2734375
532.63671875
590.3359375
651.25390625
715.609375
781.3671875
844.05078125
897.71484375
937.546875
962.83203125
978.109375
991.38671875
1009.984375
1036.015625
1063.5546875
1079.390625
1067.9375
1018.44140625
930.765625
816.53125
695.08984375
586.51171875
504.87890625
454.54296875
430.18359375
419.95703125
409.765625
387.46875
346.21484375
286.62890625
217.06640625
151.52734375
105.5625
91.3984375
113.97265625
169.421875
246.74609375
331.95703125
412.57421875
480.3203125
531.234375
564.125
579.125
577.26953125
560.6953125
532.75
497.8984375
461.9375
432.40625
417.859375
425.359375
457.515625
511.25390625
579.03125
651.3828125
719.34375
776.26171875
818.640625
845.79296875
858.84765625
860.40234375
855.23828125
850.91796875
856.44140625
879.1328125
921.328125
978.765625
1041.63671875
1098.12890625
1138.9765625
1160.59375
1165.359375
1159.625
1150.8671875
1144.78515625
1142.921875
1142.07421875
1136.3828125
1120.83984375
1093.59765625
1055.7109375
1009.5546875
957.5546875
901.4609375
842.13671875
780.1796875
717.3828125
657.98046875
608.21875
574.05859375
558.2578125
558.53515625
568.2578125
579.55859375
587.24609375
590.671875
592.60546875
596.1875
602.37109375
609.1796875
613.19921875
612.40625
608.39453125
605.86328125
609.59375
621.8515625
642.51953125
670.92578125
706.41015625
746.9921875
788.3203125
824.73046875
851.79296875
868.578125
878.3125
887.19921875
901.63671875
925.19921875
957.48828125
995.4296875
1035.59765625
1075.41796875
1112.96484375
1146.33984375
1173.56640625
1192.98046875
1203.80859375
1206.640625
1203.38671875
1196.5078125
1187.984375
1178.71875
1168.62890625
1157.16015625
1143.89453125
1128.875
1112.1015625
1092.3515625
1066.69921875
1032.2734375
989.54296875
944.140625
904.81640625
878.38671875
865.578125
860.4609375
853.03515625
832.69921875
791.16015625
725.0078125
637.8359375
540.09765625
445.8671875
367.80859375
313.8515625
287.4140625
289.67578125
321.15234375
381.234375
466.89453125
572.65234375
692.64453125
823.234375
963.61328125
1113.0078125
1266.4921875
1413.14453125
1538.5390625
1629.73046875
1678.73828125
1682.8671875
1643.15625
1563.4296875
1450.49609375
1314.30078125
1166.45703125
1017.140625
872.0546875
731.73046875
593.99609375
457.91015625
325.9375
202.91796875
93.3125
-0.30078125
-76.56640625
-134.02734375
-171.13671875
-187.56640625
-185.08203125
-167.28515625
-138.66015625
-104.16015625
-69.30859375
-40.15625
-22.27734375
-18.92578125
-29.04296875
-46.50390625
-61.7109375
-65.2890625
-52.26171875
-24.5078125
9.5703125
37.94921875
49.37890625
37.578125
3.23046875
-47.578125
-107.171875
-169.4765625
-230.80078125
-288.73828125
-340.94140625
-384.39453125
-414.93359375
-426.96875
-414.015625
-370.34375
-293.3203125
-185.56640625
-55.9921875
81.390625
210.81640625
318.72265625
396.34765625
440.38671875
452.63671875
439.6328125
411.84765625
381.84375
361.2265625
357.421875
371.6015625
398.62109375
428.78515625
450.3828125
452.40234375
427.390625
374.10546875
298.484375
211.5234375
125.1953125
49.12890625
-10.1796875
-48.40234375
-62.51171875
-50.87109375
-14.01953125
44.375
117.12109375
194.48828125
267.046875
329.21875
381.5859375
430.24609375
482.9375
543.65625
608.9453125
668.515625
709.9453125
724.1875
708.84765625
668.57421875
613.77734375
558.1953125
515.140625
493.22265625
493.26953125
508.2890625
526.51171875
536.30859375
530.90625
510.59375
481.64453125
453.3671875
435.46484375
436.578125
462.9140625
516.4765625
594.0546875
688.06640625
789.171875
889.01171875
981.80859375
1064.33984375
1134.84765625
1191.93359375
1234.54296875
1263.23828125
1281.8046875
1297.70703125
1320.55859375
1358.9375
1416.71484375
1490.875
1572.2890625
1649.30078125
1712.3828125
1757.22265625
1784.80078125
1798.5390625
1800.3046875
1787.81640625
1755.45703125
1698.125
1615.64453125
1514.56640625
1406.12890625
1301.65234375
1208.23828125
1127.40625
1056.94140625
993.91796875
936.45703125
883.44921875
833.56640625
784.984375
735.9921875
685.8515625
635.40625
586.83984375
542.56640625
504.0390625
471.58984375
445.609375
427.8671875
421.81640625
431.80078125
461.5
511.69921875
578.23828125
652.01171875
722.33984375
781.68359375
828.25390625
864.82421875
895.671875
924.2265625
952.04296875
978.34765625
999.921875
1011.640625
1007.68359375
983.04296875
935.1015625
865.31640625
780.17578125
690.03515625
605.34765625
532.25
470.9375
418.43359375
373.51953125
339.2109375
320.484375
319.515625
333.03515625
353.734375
373.80859375
387.70703125
392.75
388.07421875
372.38671875
341.71484375
289.28125
209.0625
101.3046875
-24.296875
-150.60546875
-258.93359375
-335.16015625
-372.77734375
-372.4765625
-339.5859375
-280.984375
-202.8828125
-109.9375
-5.484375
107.4765625
225.16015625
342.24609375
452.09765625
547.84765625
623.56640625
674.70703125
698.15625
692.86328125
661.15234375
609.08203125
544.328125
472.51953125
394.87109375
309.3984375
214.8125
114.2109375
15.80859375
-69.51171875
-132.5078125
-169.515625
-184.15625
-186.0625
-187.3828125
-198.78515625
-226.64453125
-271.9140625
-330.7578125
-396.28515625
-460.61328125
-516.38671875
-557.75390625
-581.40625
-587.671875
-580.37890625
-564.7890625
-544.7578125
-521.484375
-494.7578125
-465.0859375
-434.70703125
-407.4453125
-388.328125
-383.13671875
-396.69921875
-429.859375
-476.98046875
-526.578125
-565.23828125
-582.140625
-571.35546875
-531.33984375
-463.39453125
-371.0546875
-260.50390625
-140.65234375
-21.484375
89.18359375
188.74609375
280.25390625
369.40234375
459.69140625
549.1953125
631.2109375
698.140625
745.44921875
773.28515625
785.6171875
788.5234375
788.640625
791.30859375
798.078125
804.84375
802.59765625
781.07421875
733.10546875
656.98828125
556.01171875
436.51171875
306.109375
172.93359375
45.4140625
-67.94921875
-159.78125
-225.85546875
-266.8125
-287.65625
-294.63671875
-291.328125
-276.5703125
-245.4453125
-192.57421875
-115.734375
-17.9296875
93.171875
207.83203125
317.15625
414.74609375
496.54296875
559.64453125
601.12109375
618.02734375
609.09375
577.01953125
528.82421875
472.796875
414.30859375
354.46875
292.87109375
231.50390625
175.71875
131.7421875
103.078125
88.76953125
84.06640625
82.546875
78.24609375
66.90234375
46.15234375
15.11328125
-25.9296875
-75.6796875
-131.73046875
-190.3046875
-245.69140625
-289.99609375
-314.1796875
-310.45703125
-275.0078125
-209.2578125
-119.1015625
-12.61328125
102.13671875
218.484375
332.0
441.3828125
548.52734375
656.63671875
766.62890625
874.50390625
972.1875
1051.16015625
1105.859375
1134.66796875
1139.05078125
1122.58984375
1090.56640625
1049.5234375
1006.3828125
967.3046875
936.515625
915.02734375
899.828125
884.63671875
862.85546875
831.5859375
794.1796875
759.3984375
737.5859375
736.39453125
758.63671875
803.02734375
866.07421875
943.0234375
1027.08203125
1108.31640625
1173.921875
1210.76953125
1209.109375
1165.36328125
1082.63671875
969.0234375
834.94140625
690.40625
542.859375
396.5
254.0703125
120.41796875
4.7265625
-81.59375
-130.72265625
-143.14453125
-127.36328125
-95.16015625
-56.78515625
-19.37109375
12.09765625
33.75390625
42.75390625
37.421875
16.953125
-18.67578125
-67.73046875
-125.3125
-182.90234375
-229.84765625
-256.5625
-258.40234375
-238.42578125
-207.4765625
-181.3203125
-175.91015625
-203.12109375
-268.58203125
-371.83984375
-507.5
-665.98046875
-833.73046875
-994.109375
-1129.8984375
-1226.8359375
-1276.2265625
-1275.6875
-1228.375
-1141.93359375
-1027.296875
-897.20703125
-764.62890625
-641.5078125
-537.75
-460.0234375
-410.9140625
-389.24609375
-391.56640625
-413.80859375
-452.1953125
-503.0703125
-561.71484375
-620.7734375
-669.9921875
-698.71484375
-700.30859375
-675.3515625
-631.1640625
-578.6328125
-528.8984375
-491.11328125
-470.62109375
-467.31640625
-475.19140625
-483.8984375
-481.94140625
-460.37109375
-415.62890625
-350.08984375
-269.71875
-180.2109375
-84.5078125
16.8359375
123.84375
235.70703125
349.9296875
460.97265625
558.953125
630.8125
664.5234375
654.16015625
602.49609375
519.9140625
421.125
321.3515625
233.140625
164.3203125
117.796875
93.30078125
89.9296875
107.75390625
147.20703125
206.703125
280.390625
357.97265625
426.796875
474.890625
493.69921875
480.328125
439.11328125
381.1875
320.51171875
267.65625
225.45703125
190.0390625
156.42578125
124.2109375
99.2890625
90.96484375
107.06640625
150.14453125
216.3515625
296.90625
380.9296875
458.83203125
525.24609375
580.5234375
629.50390625
677.76171875
727.51953125
776.06640625
817.0234375
842.8125
846.59375
823.640625
772.42578125
694.7890625
594.84375
477.65625
349.0078125
216.1875
88.1796875
-25.578125
-117.578125
-184.54296875
-229.09765625
-259.71484375
-288.3359375
-325.8125
-376.9765625
-437.515625
-494.421875
-530.08203125
-528.66796875
-481.80078125
-390.984375
-266.203125
-122.44921875
23.7734375
156.94921875
264.06640625
335.5546875
366.2890625
356.6953125
313.2578125
247.24609375
171.8984375
99.796875
41.68359375
6.13671875
-1.203125
21.0859375
69.7109375
137.5234375
215.359375
294.05859375
366.25
427.765625
477.99609375
518.890625
552.73828125
579.7734375
597.015625
599.109375
580.71875
538.83203125
473.76171875
389.03125
290.86328125
186.92578125
84.07421875
-13.93359375
-106.65625
-194.6171875
-276.4453125
-347.94921875
-403.80078125
-440.2578125
-457.20703125
-458.484375
-450.54296875
-440.1875
-432.203125
-427.82421875
-424.33203125
-416.1328125
-397.171875
-363.6796875
-315.78125
-256.94140625
-191.859375
-124.4375
-57.046875
8.78515625
71.203125
127.73046875
176.37890625
217.2421875
252.8828125
287.01953125
322.6875
361.26953125
402.4375
444.2890625
483.37109375
515.140625
535.03515625
539.640625
527.51953125
499.3671875
457.6875
406.07421875
348.51953125
289.015625
231.42578125
179.00390625
133.6328125
95.3359375
62.41015625
32.078125
1.3125
-32.21484375
-69.2265625
-108.33984375
-146.5390625
-180.1953125
-206.265625
-223.3828125
-232.5390625
-237.1171875
-241.890625
-251.67578125
-270.3046875
-300.421875
-343.66796875
-400.640625
-470.390625
-549.5546875
-631.6953125
-707.40234375
-765.65625
-796.30078125
-792.81640625
-754.19921875
-685.3125
-595.7890625
-498.1953125
-405.66796875
-328.9609375
-273.7265625
-239.640625
-222.3828125
-217.1328125
-220.484375
-229.15625
-237.37890625
-236.09765625
-215.33203125
-167.98046875
-92.890625
3.8046875
109.58984375
208.6328125
286.37890625
333.4765625
347.04296875
329.47265625
286.68359375
227.16015625
160.97265625
97.53515625
42.265625
-5.72265625
-53.26953125
-109.90234375
-183.41796875
-276.32421875
-384.80859375
-500.57421875
-614.34375
-718.76953125
-809.24609375
-882.8515625
-937.09375
-969.79296875
-980.0546875
-968.83984375
-938.171875
-889.578125
-823.10546875
-737.8359375
-633.5
-512.0625
-378.46484375
-240.3984375
-107.56640625
9.36328125
99.921875
155.57421875
172.3515625
153.62109375
110.83984375
60.3203125
16.77734375
-12.671875
-30.3984375
-45.2890625
-67.8359375
-106.16015625
-164.2578125
-241.9765625
-335.75390625
-439.7734375
-547.25390625
-651.58203125
-747.046875
-828.76953125
-892.171875
-932.75
-946.9609375
-933.9453125
-896.62109375
-841.26953125
-776.1171875
-710.04296875
-651.73828125
-608.375
-583.83984375
-577.3046875
-583.24609375
-592.76953125
-595.46875
-581.5859375
-544.4609375
-482.81640625
-401.6328125
-310.48828125
-219.78515625
-137.08984375
-65.5546875
-5.046875
45.50390625
86.66796875
118.87109375
143.56640625
163.60546875
181.96484375
200.0078125
216.95703125
231.33203125
243.328125
256.14453125
275.265625
306.1328125
351.5703125
410.05078125
475.5546875
539.0390625
591.39453125
626.49609375
642.98046875
644.015625
635.53125
624.1328125
615.35546875
612.6640625
617.25
628.46875
644.57421875
663.046875
680.41796875
692.0703125
692.921875
678.93359375
648.5078125
602.7265625
544.29296875
476.26953125
401.5625
322.8671875
242.5078125
162.1875
83.30859375
7.6953125
-62.2109375
-124.1328125
-176.4453125
-217.41796875
-243.69140625
-249.9296875
-230.9140625
-185.37890625
-118.86328125
-43.14453125
28.12890625
84.8359375
122.99609375
143.125
146.69140625
134.39453125
107.421875
69.4453125
26.3828125
-16.7578125
-59.859375
-109.20703125
-174.390625
-261.75
-368.765625
-483.75
-590.84375
-676.2421875
-731.41796875
-753.0078125
-741.70703125
-701.9296875
-641.62890625
-571.03125
-499.80859375
-433.79296875
-373.01171875
-312.62109375
-246.453125
-170.80078125
-86.04296875
4.15625
94.45703125
178.88671875
251.375
306.57421875
341.03125
354.40234375
350.13671875
334.96875
317.20703125
304.70703125
303.54296875
317.42578125
347.078125
389.48046875
438.1171875
484.90625
522.58984375
546.21875
553.60546875
545.62109375
526.28515625
501.97265625
479.69921875
465.60546875
464.29296875
478.63671875
509.671875
556.4296875
615.9453125
683.26953125
751.8359375
814.40625
864.28125
895.90234375
904.49609375
886.1171875
839.01171875
765.484375
672.3046875
568.8671875
464.53515625
367.0625
282.69921875
216.84375
173.953125
156.18359375
161.7109375
184.30078125
214.95703125
244.88671875
268.078125
281.85546875
285.5703125
278.81640625
260.9375
232.3203125
196.58984375
161.375
136.4609375
129.89453125
144.63671875
177.96484375
223.578125
274.42578125
324.08984375
366.25390625
393.84375
399.83203125
380.03515625
335.73828125
273.296875
200.44140625
122.25390625
40.30859375
-44.77734375
-130.375
-211.23828125
-281.2265625
-335.4140625
-371.50390625
-390.79296875
-398.65625
-403.4609375
-413.34765625
-432.2421875
-457.6015625
-481.421875
-493.76953125
-486.984375
-458.3828125
-410.6484375
-350.12109375
-284.203125
-219.03125
-157.9609375
-101.17578125
-46.48046875
8.7578125
65.5703125
122.45703125
176.4765625
225.39453125
269.17578125
309.58984375
348.2890625
385.39453125
420.16796875
453.22265625
487.859375
528.78125
579.12109375
638.42578125
702.9765625
767.515625
826.3515625
873.39453125
902.0546875
906.09765625
881.73828125
830.171875
759.12890625
682.18359375
615.5390625
573.28125
563.140625
584.41796875
628.796875
683.703125
736.859375
779.90234375
809.5
825.9609375
831.0390625
826.40234375
813.171875
792.01953125
763.2421875
726.85546875
683.05078125
633.125
580.01171875
527.59765625
478.65234375
433.140625
388.9375
344.796875
302.97265625
268.81640625
247.48046875
240.36328125
243.86328125
250.953125
254.375
249.81640625
237.49609375
221.34765625
205.99609375
193.38671875
181.3125
164.9765625
140.34375
106.62109375
65.93359375
20.46484375
-30.52734375
-91.4921875
-168.29296875
-264.296875
-377.40234375
-499.8828125
-621.24609375
-732.046875
-826.1875
-900.515625
-952.8515625
-980.36328125
-979.81640625
-949.33984375
-890.796875
-811.17578125
-722.09375
-637.3671875
-569.90625
-529.51171875
-522.21484375
-550.51171875
-613.3671875
-705.390625
-816.02734375
-930.03125
-1030.265625
-1102.234375
-1138.10546875
-1137.87109375
-1107.05859375
-1052.8203125
-980.84765625
-894.70703125
-797.3359375
-693.296875
-590.0625
-497.2578125
-424.125
-376.37890625
-354.0625
-351.20703125
-357.28515625
-359.99609375
-348.5625
-316.84765625
-265.5
-202.109375
-138.890625
-88.375
-58.953125
-52.625
-65.4140625
-89.46875
-115.19140625
-132.9765625
-134.83984375
-115.86328125
-75.0546875
-15.171875
58.53515625
140.53125
227.0625
316.81640625
409.59765625
504.75
600.92578125
696.859375
791.19921875
880.91015625
960.29296875
1022.24609375
1060.6875
1071.96484375
1055.1796875
1013.1015625
953.66015625
889.4921875
833.921875
795.578125
775.72265625
770.015625
772.10546875
775.703125
774.35546875
760.94140625
728.7578125
674.02734375
598.1015625
508.2109375
416.48046875
337.65625
286.01953125
272.19140625
300.921875
370.78515625
475.58203125
606.4453125
753.34765625
905.4765625
1050.9453125
1176.953125
1271.3125
1325.41015625
1337.125
1311.8125
1260.16796875
1193.7265625
1120.90234375
1046.21484375
972.83984375
905.5625
850.73046875
813.07421875
792.203125
781.83203125
771.91796875
751.8125
713.28515625
653.2890625
575.8125
491.4765625
413.8359375
354.01953125
316.4765625
298.18359375
291.296875
287.1875
279.33203125
263.796875
238.55078125
203.2265625
159.70703125
111.8671875
63.703125
17.39453125
-26.7578125
-68.71875
-107.9140625
-144.32421875
-180.2109375
-220.30078125
-270.328125
-335.3828125
-419.16796875
-523.66796875
-647.99609375
-786.77734375
-929.2109375
-1060.26171875
-1163.57421875
-1224.82421875
-1234.328125
-1188.57421875
-1090.65625
-949.1875
-775.71875
-582.2890625
-380.66796875
-183.1875
-3.17578125
146.54296875
256.03515625
319.83984375
337.31640625
312.6796875
255.12890625
178.09765625
97.00390625
26.08203125
-24.359375
-49.45703125
-50.109375
-32.1171875
-4.234375
24.50390625
47.234375
60.72265625
65.48046875
64.90625
64.0625
68.6015625
83.6875
112.76953125
156.19921875
210.265625
267.28515625
316.97265625
348.578125
353.28515625
326.15625
267.1796875
181.4140625
77.92578125
-32.19921875
-138.21875
-231.33203125
-304.796875
-353.41015625
-373.734375
-365.5703125
-333.18359375
-284.6015625
-229.37890625
-176.94921875
-136.546875
-116.93359375
-124.234375
-158.5625
-212.65625
-274.05078125
-329.30078125
-367.4296875
-381.734375
-370.91015625
-339.71875
-297.9765625
-257.3359375
-227.12109375
-211.62109375
-210.03125
-218.4609375
-232.5546875
-249.01953125
-265.5703125
-279.7421875
-288.3046875
-288.23046875
-278.23046875
-259.3359375
-233.81640625
-203.1015625
-166.22265625
-119.640625
-58.58203125
20.828125
119.85546875
236.62890625
366.6640625
503.5859375
639.65234375
766.3984375
875.34375
959.05859375
1012.6328125
1035.75390625
1034.125
1018.40234375
1000.35546875
988.47265625
985.83203125
991.19140625
1001.70703125
1015.125
1030.24609375
1045.65625
1057.80859375
1060.0234375
1043.27734375
998.859375
921.80859375
814.17578125
686.6953125
557.66015625
448.1953125
375.2734375
345.5859375
353.71875
385.64453125
425.23046875
459.515625
480.14453125
482.03515625
462.2890625
420.63671875
359.94921875
284.94921875
199.671875
105.640625
1.76171875
-114.70703125
-246.8125
-396.44921875
-563.05859375
-743.00390625
-929.2734375
-1110.90625
-1272.88671875
-1398.18359375
-1472.26953125
-1487.72265625
-1446.1875
-1357.06640625
-1234.375
-1093.140625
-946.0859375
-801.44921875
-662.69921875
-529.77734375
-400.83984375
-273.90234375
-148.54296875
-27.37109375
83.83984375
178.2734375
251.5703125
304.83203125
345.09765625
382.84375
428.0
486.5625
559.16796875
641.43359375
725.12109375
799.98828125
856.30078125
887.41015625
890.828125
867.44921875
820.22265625
754.0
676.640625
599.4453125
535.1015625
493.34375
476.96484375
480.984375
495.6015625
510.4453125
516.72265625
506.26171875
469.53515625
395.94140625
277.3359375
112.5625
-90.4296875
-316.73046875
-549.37109375
-773.75390625
-979.171875
-1157.75390625
-1303.12890625
-1410.16796875
-1475.5859375
-1498.34765625
-1479.375
-1421.0234375
-1326.78125
-1201.40625
-1051.1640625
-883.29296875
-704.21484375
-517.609375
-324.24609375
-123.984375
82.08984375
291.8125
503.453125
715.828125
925.74609375
1125.40234375
1302.72265625
1444.9609375
1542.8203125
1593.0234375
1598.890625
1569.2578125
1516.16796875
1451.73046875
1385.63671875
1324.12109375
1270.23046875
1224.61328125
1186.55859375
1154.8671875
1128.3359375
1105.7578125
1086.3203125
1070.6640625
1061.37109375
1061.30859375
1070.73828125
1085.8828125
1100.36328125
1107.66796875
1101.98828125
1077.21875
1026.64453125
945.25
833.515625
699.76171875
558.75390625
426.91796875
316.65234375
232.79296875
173.14453125
132.44921875
106.88671875
96.14453125
101.8984375
124.33984375
159.67578125
200.52734375
238.47265625
266.52734375
279.84375
275.41796875
252.1953125
211.87890625
159.2734375
101.125
44.20703125
-6.234375
-47.1484375
-77.6953125
-99.20703125
-115.40234375
-132.57421875
-158.953125
-202.53515625
-268.16796875
-355.5703125
-459.74609375
-573.109375
-687.6484375
-796.01953125
-891.85546875
-969.92578125
-1026.5390625
-1060.34375
-1073.24609375
-1070.69140625
-1060.609375
-1051.16796875
-1048.23046875
-1053.33203125
-1062.6484375
-1067.71484375
-1058.203125
-1026.05859375
-968.76953125
-889.8515625
-796.95703125
-699.48046875
-607.140625
-529.17578125
-472.828125
-441.25
-432.2109375
-439.21484375
-454.59765625
-472.71875
-491.5703125
-512.43359375
-538.41796875
-572.15234375
-613.171875
-656.23828125
-692.53125
-713.8828125
-717.56640625
-708.06640625
-694.28125
-684.0078125
-679.1640625
-674.33984375
-659.2421875
-623.64453125
-562.58203125
-479.60546875
-386.53515625
-299.65625
-234.09765625
-198.92578125
-194.9453125
-215.828125
-251.609375
-292.87109375
-333.70703125
-372.09765625
-407.515625
-437.62890625
-456.8828125
-458.2890625
-437.17578125
-393.8125
-332.7734375
-259.93359375
-179.9765625
-96.234375
-12.2734375
67.11328125
136.77734375
193.13671875
235.6015625
266.91015625
292.328125
317.5625
345.7109375
375.1015625
400.20703125
415.66015625
420.03125
415.94140625
406.63671875
392.17578125
368.5390625
329.76953125
271.28125
192.5546875
98.328125
-1.78125
-95.12109375
-168.87109375
-213.0703125
-222.8828125
-199.7421875
-151.1484375
-89.0078125
-26.4921875
25.515625
60.39453125
75.4375
70.5390625
47.8515625
12.3203125
-29.0234375
-69.9296875
-107.91015625
-144.48046875
-182.625
-224.16015625
-269.26953125
-317.8671875
-370.53125
-427.76953125
-488.03125
-546.1875
-593.9296875
-622.26953125
-624.94140625
-600.6171875
-552.99609375
-489.37890625
-419.3125
-353.83984375
-304.55078125
-281.4765625
-290.06640625
-328.796875
-389.08203125
-457.89453125
-522.02734375
-572.20703125
-605.75390625
-626.828125
-644.1328125
-666.84765625
-700.4609375
-744.6484375
-794.01171875
-840.765625
-877.69140625
-899.82421875
-904.7265625
-891.984375
-862.5859375
-818.55078125
-762.85546875
-699.578125
-633.7890625
-570.5390625
-512.74609375
-459.3671875
-405.88671875
-347.3671875
-281.953125
-211.9609375
-141.6640625
-73.59765625
-6.00390625
66.578125
149.55859375
243.484375
341.55078125
431.58984375
501.015625
541.26953125
549.1875
525.87109375
474.50390625
398.515625
300.8828125
185.33203125
58.62890625
-68.57421875
-184.30078125
-279.53515625
-350.640625
-398.046875
-423.03515625
-426.0234375
-407.93359375
-373.046875
-330.3984375
-291.765625
-267.046875
-260.16796875
-268.23046875
-284.1484375
-300.53515625
-312.46875
-318.3984375
-319.66015625
-319.23828125
-320.18359375
-324.37109375
-331.875
-341.37109375
-351.38671875
-361.8203125
-374.46484375
-391.40625
-412.26171875
-432.59765625
-445.37109375
-444.328125
-426.7734375
-393.7265625
-348.0
-291.8359375
-225.62109375
-148.21484375
-58.63671875
41.91796875
148.6640625
252.8984375
343.10546875
407.67578125
438.53125
433.515625
395.33984375
327.75
232.69140625
111.234375
-32.85546875
-191.00390625
-351.01953125
-500.25390625
-628.01953125
-726.96484375
-793.9609375
-830.51953125
-842.08203125
-836.6953125
-824.08984375
-814.953125
-819.09765625
-842.296875
-883.56640625
-935.09765625
-985.28125
-1023.39453125
-1043.7421875
-1046.8046875
-1036.53125
-1015.4296875
-981.3125
-927.89453125
-848.515625
-740.25390625
-606.62109375
-457.9765625
-309.01171875
-173.8046875
-60.9609375
28.22265625
98.08203125
155.359375
206.46484375
255.546875
303.56640625
349.0546875
389.8828125
424.17578125
449.1484375
459.60546875
448.90625
412.63671875
352.27734375
275.80078125
194.5546875
118.65625
53.796875
0.94140625
-42.06640625
-78.97265625
-114.140625
-151.23046875
-190.96484375
-229.7265625
-260.58984375
-276.4375
-272.84375
-249.56640625
-211.01953125
-166.11328125
-126.9609375
-105.9296875
-112.00390625
-148.01171875
-209.63671875
-286.40625
-364.3203125
-429.77734375
-473.46484375
-492.53125
-489.65625
-469.6015625
-435.59765625
-388.43359375
-328.75390625
-260.4140625
-191.8203125
-133.86328125
-95.3984375
-78.63671875
-77.125
-78.4609375
-70.953125
-50.33984375
-21.84375
3.33203125
13.8515625
2.40234375
-32.99609375
-89.734375
-162.43359375
-245.28125
-333.87890625
-425.6015625
-518.81640625
-612.1015625
-704.12890625
-793.7890625
-880.2265625
-962.546875
-1039.015625
-1105.91796875
-1157.05078125
-1185.30859375
-1185.96484375
-1159.4921875
-1111.80859375
-1051.890625
-988.75
-929.515625
-879.1484375
-841.05859375
-817.7890625
-811.2265625
-822.640625
-852.703125
-901.54296875
-968.46875
-1051.11328125
-1144.34375
-1239.92578125
-1327.640625
-1397.65234375
-1443.0546875
-1461.421875
-1454.9375
-1429.1875
-1391.0546875
-1346.4765625
-1299.01171875
-1249.90625
-1199.04296875
-1145.63671875
-1088.2890625
-1025.25390625
-955.5546875
-880.18359375
-802.13671875
-724.94140625
-650.84375
-579.765625
-509.55078125
-437.578125
-362.90234375
-287.36328125
-214.4375
-146.77734375
-85.0625
-29.28125
19.1640625
57.22265625
81.9921875
92.703125
91.26953125
81.62890625
68.9375
59.03515625
57.875
70.51953125
99.7265625
144.59375
200.1953125
258.83203125
312.0390625
351.99609375
371.77734375
365.73828125
330.9375
268.79296875
185.05078125
87.6796875
-15.6171875
-118.66796875
-216.84765625
-307.0
-387.43359375
-457.31640625
-515.17578125
-557.40234375
-577.80078125
-568.84765625
-524.2890625
-442.2578125
-327.671875
-192.69140625
-54.92578125
65.6015625
149.58984375
180.98828125
149.20703125
51.2109375
-106.80078125
-309.26171875
-533.4765625
-754.34375
-949.765625
-1104.5859375
-1211.5546875
-1270.01171875
-1283.94921875
-1260.6640625
-1209.8828125
-1142.34765625
-1067.796875
-993.3203125
-923.26171875
-860.6640625
-808.5078125
-769.12890625
-741.984375
-722.0078125
-700.48828125
-668.6328125
-621.74609375
-561.59375
-495.9609375
-436.14453125
-393.9296875
-379.203125
-398.04296875
-450.9140625
-531.89453125
-630.59375
-736.328125
-841.46875
-941.1484375
-1030.25390625
-1101.6640625
-1147.98828125
-1164.83203125
-1152.3984375
-1114.51171875
-1056.984375
-986.9765625
-913.125
-845.23828125
-792.88671875
-763.43359375
-760.484375
-783.2109375
-826.296875
-880.0859375
-931.69921875
-968.49609375
-983.48828125
-979.25390625
-966.53125
-957.46875
-958.44921875
-967.78125
-979.16796875
-987.1015625
-990.0234375
-989.859375
-989.78125
-992.43359375
-999.6953125
-1013.34765625
-1035.4609375
-1067.6484375
-1109.86328125
-1160.08203125
-1215.7109375
-1275.5078125
-1339.91015625
-1409.1484375
-1480.6640625
-1548.34765625
-1604.70703125
-1644.91015625
-1670.0859375
-1687.453125
-1706.52734375
-1733.2734375
-1766.078125
-1796.03515625
-1811.13671875
-1801.33203125
-1761.890625
-1694.296875
-1605.25
-1504.3515625
-1401.34765625
-1304.1015625
-1217.77734375
-1144.75
-1084.5546875
-1034.2734375
-990.18359375
-950.20703125
-915.6875
-890.9921875
-881.45703125
-891.06640625
-921.171875
-970.25390625
-1034.2890625
-1107.49609375
-1183.35546875
-1255.6796875
-1319.03125
-1368.296875
-1398.328125
-1404.78125
-1385.71875
-1342.65625
-1279.92578125
-1202.8515625
-1115.89453125
-1021.2265625
-917.93359375
-802.6171875
-672.08984375
-527.02734375
-374.1015625
-225.1484375
-93.91015625
7.26171875
69.55078125
88.359375
63.6640625
0.5078125
-90.6875
-195.34375
-297.77734375
-384.453125
-445.60546875
-475.09375
-470.28515625
-432.921875
-369.81640625
-291.8203125
-211.30859375
-139.77734375
-86.1875
-56.0078125
-50.6796875
-67.625
-101.10546875
-143.6875
-188.19140625
-229.36328125
-263.8359375
-288.29296875
-297.64453125
-285.71875
-248.12890625
-184.46875
-98.17578125
4.8046875
116.6015625
227.79296875
329.41015625
415.890625
486.09765625
540.96875
580.37109375
602.60546875
606.890625
595.5390625
573.48828125
545.8046875
515.49609375
482.59375
444.296875
396.13671875
334.30078125
257.78515625
168.7890625
71.015625
-32.25390625
-138.921875
-247.9375
-359.37109375
-474.03125
-591.99609375
-710.86328125
-825.47265625
-929.4375
-1016.53515625
-1080.89453125
-1116.86328125
-1119.78125
-1087.69921875
-1022.71875
-931.3984375
-824.10546875
-712.90234375
-608.34375
-516.67578125
-439.47265625
-375.671875
-323.6640625
-281.58984375
-246.453125
-213.96484375
-179.9296875
-142.078125
-101.26953125
-61.921875
-31.6015625
-19.05859375
-30.51171875
-66.08984375
-119.1953125
-179.61328125
-237.85546875
-287.47265625
-324.70703125
-347.3671875
-354.83203125
-348.98828125
-334.4140625
-317.1328125
-302.625
-294.21875
-292.6015625
-296.3671875
-303.16796875
-310.71875
-317.25390625
-321.60546875
-323.02734375
-320.97265625
-314.9140625
-305.046875
-293.82421875
-286.87890625
-291.4921875
-312.78515625
-350.57421875
-399.3984375
-451.5078125
-500.29296875
-542.359375
-578.109375
-611.29296875
-647.06640625
-689.03125
-737.40234375
-790.06640625
-845.859375
-906.62890625
-976.01171875
-1056.26171875
-1146.1484375
-1241.31640625
-1335.81640625
-1423.0390625
-1496.0546875
-1548.69140625
-1577.6875
-1584.515625
-1574.90234375
-1555.93359375
-1532.609375
-1506.06640625
-1474.234375
-1433.85546875
-1382.55859375
-1320.21484375
-1249.35546875
-1174.50390625
-1100.8515625
-1033.21484375
-975.74609375
-931.96875
-904.00390625
-891.171875
-889.234375
-891.5703125
-892.15625
-888.4609375
-882.4140625
-878.73046875
-881.87890625
-893.52734375
-911.8515625
-932.890625
-953.2109375
-972.6796875
-995.8046875
-1030.14453125
-1082.21875
-1153.53125
-1239.81640625
-1333.5234375
-1426.95703125
-1513.78515625
-1589.1875
-1650.2109375
-1696.66796875
-1731.046875
-1757.31640625
-1779.546875
-1801.72265625
-1827.9453125
-1861.58203125
-1903.078125
-1948.21875
-1988.84375
-2016.125
-2024.1171875
-2011.55078125
-1981.34375
-1939.00390625
-1890.546875
-1840.03515625
-1787.21484375
-1727.046875
-1652.11328125
-1556.8828125
-1441.28125
-1311.828125
-1180.13671875
-1059.67578125
-962.07421875
-894.41796875
-858.609375
-852.4375
-871.01953125
-907.72265625
-954.47265625
-1001.90625
-1039.96484375
-1059.47265625
-1054.72265625
-1025.6796875
-977.8828125
-919.83203125
-859.6796875
-803.29296875
-754.234375
-714.77734375
-686.83203125
-671.95703125
-670.16796875
-678.51953125
-691.49609375
-704.0390625
-715.29296875
-729.6875
-753.7109375
-790.4921875
-836.171875
-880.7890625
-913.109375
-926.27734375
-920.78125
-903.44921875
-883.96875
-871.375
-871.91796875
-888.546875
-921.36328125
-968.4296875
-1026.01953125
-1088.1640625
-1146.57421875
-1192.46484375
-1219.9609375
-1228.8046875
-1224.13671875
-1213.57421875
-1203.7265625
-1198.1796875
-1197.31640625
-1199.328125
-1201.67578125
-1202.390625
-1201.06640625
-1199.32421875
-1200.7578125
-1210.109375
-1231.65234375
-1266.90234375
-1312.83203125
-1361.92578125
-1404.515625
-1432.3125
-1440.9765625
-1430.5703125
-1404.48046875
-1367.984375
-1327.08203125
-1287.3828125
-1252.9765625
-1225.5859375
-1204.58984375
-1188.05078125
-1174.65234375
-1165.40234375
-1163.73046875
-1173.4140625
-1195.52734375
-1226.80859375
-1260.58984375
-1289.4375
-1307.62890625
-1312.2890625
-1303.19921875
-1282.28515625
-1253.4375
-1222.6953125
-1197.41796875
-1183.95703125
-1184.90625
-1198.1640625
-1218.24609375
-1238.26953125
-1251.0703125
-1249.984375
-1230.3828125
-1191.62890625
-1137.765625
-1075.83984375
-1013.140625
-955.4140625
-907.21875
-873.421875
-859.671875
-870.453125
-905.9765625
-960.82421875
-1026.17578125
-1094.0625
-1160.19921875
-1223.6484375
-1284.08984375
-1339.125
-1383.48828125
-1411.09765625
-1418.71484375
-1408.49609375
-1387.19921875
-1362.9453125
-1342.64453125
-1331.515625
-1332.88671875
-1346.515625
-1366.9609375
-1384.91015625
-1391.78515625
-1384.109375
-1364.60546875
-1339.60546875
-1315.0625
-1293.12890625
-1270.8671875
-1242.0078125
-1201.15625
-1147.97265625
-1088.3828125
-1032.35546875
-990.26953125
-970.3359375
-977.421875
-1012.140625
-1069.8125
-1140.21875
-1209.31640625
-1262.7421875
-1289.35546875
-1283.33984375
-1244.57421875
-1177.91796875
-1092.15625
-998.6484375
-909.375
-834.33203125
-778.80859375
-741.9296875
-717.390625
-696.26171875
-670.21484375
-633.9375
-586.33984375
-530.73046875
-473.5234375
-421.2578125
-377.328125
-340.55078125
-306.6875
-271.46484375
-232.62109375
-190.00390625
-144.484375
-97.16015625
-49.2890625
-2.52734375
41.6640625
83.359375
125.328125
172.76953125
231.47265625
305.66015625
396.984375
504.55078125
625.1953125
753.84765625
884.234375
1009.96484375
1125.0546875
1223.5234375
1298.84375
1344.56640625
1356.0859375
1332.14453125
1274.7109375
1187.6484375
1075.69921875
945.0625
804.8203125
667.12890625
544.96484375
448.19921875
380.234375
337.11328125
309.66015625
287.9609375
266.10546875
244.4609375
227.4609375
218.20703125
214.09375
207.26953125
189.5078125
157.48828125
114.546875
68.33984375
26.609375
-6.265625
-30.7890625
-51.9375
-77.45703125
-115.48828125
-172.12890625
-249.57421875
-345.00390625
-450.40625
-553.85546875
-642.828125
-708.73828125
-750.421875
-773.83203125
-788.125
-801.09375
-816.88671875
-836.453125
-858.65625
-880.77734375
-898.75
-908.1640625
-906.05859375
-892.8828125
-873.78515625
-858.70703125
-860.7734375
-892.7421875
-962.5859375
-1069.96875
-1205.26953125
-1351.765625
-1490.59765625
-1606.5546875
-1692.16796875
-1748.203125
-1780.890625
-1798.15234375
-1807.1015625
-1813.3984375
-1821.53125
-1834.78515625
-1854.42578125
-1878.6015625
-1902.0703125
-1917.5703125
-1918.49609375
-1901.12890625
-1864.7109375
-1809.703125
-1736.5625
-1646.43359375
-1542.8203125
-1431.69140625
-1319.3671875
-1209.875
-1103.62109375
-997.79296875
-888.1875
-772.25390625
-652.20703125
-535.6640625
-432.66015625
-351.3359375
-296.19921875
-269.79296875
-274.5
-311.85546875
-380.07421875
-472.4921875
-578.12890625
-683.6875
-776.23046875
-845.9921875
-888.0078125
-901.70703125
-889.09765625
-853.4921875
-799.53125
-733.875
-665.40234375
-604.28515625
-559.58984375
-535.875
-530.8671875
-536.5546875
-543.59375
-545.80859375
-541.7734375
-533.27734375
-522.73828125
-511.453125
-499.29296875
-485.83984375
-472.23828125
-462.12109375
-460.36328125
-470.37890625
-492.22265625
-522.96875
-558.68359375
-596.30859375
-634.625
-674.6328125
-719.6171875
-774.48046875
-843.8515625
-929.80859375
-1030.7890625
-1142.49609375
-1259.5625
-1376.23828125
-1485.86328125
-1580.77734375
-1653.7578125
-1700.25
-1719.77734375
-1715.53125
-1692.703125
-1656.44140625
-1610.44140625
-1556.796875
-1496.984375
-1432.80859375
-1365.92578125
-1295.9921875
-1218.98046875
-1127.578125
-1014.43359375
-876.890625
-720.1484375
-556.4140625
-400.234375
-263.44921875
-153.08984375
-72.359375
-22.09375
-0.58203125
-2.21875
-17.4609375
-35.19140625
-46.7109375
-48.91015625
-44.734375
-40.91015625
-44.921875
-63.10546875
-100.34765625
-160.2578125
-245.10546875
-355.65234375
-491.5390625
-651.8203125
-834.8125
-1036.6875
-1249.6875
-1461.66015625
-1658.16015625
-1826.01953125
-1955.56640625
-2039.9375
-2073.40234375
-2051.89453125
-1976.41015625
-1855.83203125
-1705.81640625
-1544.00390625
-1385.203125
-1239.48828125
-1113.0390625
-1009.40625
-929.32421875
-869.328125
-821.1796875
-773.78515625
-717.15234375
-646.3671875
-563.72265625
-478.1875
-402.32421875
-347.34765625
-318.4140625
-312.87109375
-322.45703125
-337.7734375
-351.98046875
-362.0625
-367.83984375
-369.96484375
-368.21484375
-361.4609375
-349.265625
-333.65234375
-319.25
-311.8515625
-316.41796875
-335.359375
-367.48828125
-408.3359375
-452.40625
-496.0390625
-538.19921875
-578.59375
-615.36328125
-645.0625
-665.01953125
-675.7421875
-681.29296875
-687.1484375
-696.92578125
-710.046875
-721.91015625
-726.359375
-718.4765625
-696.2109375
-660.69140625
-615.796875
-567.046875
-519.609375
-476.4765625
-438.27734375
-404.92578125
-377.66796875
-359.85546875
-355.6484375
-367.05859375
-390.66015625
-416.3046875
-429.58984375
-417.0703125
-370.93359375
-290.6796875
-181.93359375
-54.46875
79.7265625
208.62890625
322.3515625
414.1796875
479.80859375
516.44921875
523.41015625
503.7265625
464.25
413.265625
357.52734375
301.42578125
248.05078125
199.9375
158.14453125
120.62890625
81.94140625
34.74609375
-27.2109375
-105.77734375
-196.5078125
-290.1328125
-377.2734375
-453.21875
-519.203125
-579.5703125
-637.828125
-694.6015625
-748.26953125
-796.953125
-840.13671875
-879.0078125
-915.5859375
-951.51171875
-987.11328125
-1020.84375
-1048.74609375
-1064.53125
-1061.0703125
-1033.16015625
-980.19921875
-907.25
-824.2421875
-743.5546875
-676.78515625
-631.7265625
-610.62109375
-610.09375
-622.16015625
-636.23828125
-642.32421875
-635.09765625
-617.01171875
-598.2734375
-593.046875
-613.25
-662.5078125
-732.9765625
-807.29296875
-865.35546875
-892.52734375
-884.93359375
-849.4921875
-799.6015625
-749.01953125
-706.5546875
-673.49609375
-644.671875
-612.26171875
-569.71484375
-513.859375
-445.015625
-366.23046875
-282.48828125
-199.81640625
-123.8984375
-58.4765625
-4.60546875
38.3125
70.08203125
87.78515625
86.078125
59.484375
4.96875
-76.71875
-180.98828125
-300.3515625
-426.3046875
-550.890625
-666.62890625
-765.0703125
-836.4296875
-872.27734375
-869.66015625
-833.19921875
-773.80859375
-705.4921875
-642.42578125
-596.49609375
-575.109375
-579.78515625
-606.421875
-647.05859375
-692.1875
-732.9375
-762.62109375
-777.09765625
-773.53515625
-749.07421875
-700.9296875
-628.2578125
-533.38671875
-420.62109375
-293.40234375
-152.89453125
0.42578125
163.33203125
327.25
478.06640625
598.1015625
669.8203125
680.6640625
627.62890625
519.30859375
373.9296875
214.4765625
63.01171875
-64.26953125
-160.546875
-229.01953125
-279.49609375
-322.390625
-364.59375
-410.4375
-465.52734375
-538.21875
-636.37890625
-762.58984375
-912.44140625
-1076.8984375
-1245.77734375
-1409.53125
-1559.4296875
-1688.171875
-1791.4453125
-1869.015625
-1923.625
-1958.390625
-1975.28515625
-1976.20703125
-1965.25
-1949.203125
-1935.05078125
-1926.36328125
-1921.43359375
-1914.421875
-1898.34765625
-1868.21875
-1822.8046875
-1764.50390625
-1697.19921875
-1623.1953125
-1541.05078125
-1445.9296875
-1332.33984375
-1197.3046875
-1042.21484375
-872.9140625
-698.84765625
-531.96875
-385.37109375
-271.3046875
-198.76171875
-171.0234375
-183.8984375
-225.6171875
-279.51953125
-329.36328125
-365.28125
-387.1953125
-403.75390625
-427.37890625
-467.81640625
-527.33203125
-599.70703125
-673.41796875
-736.671875
-781.3984375
-804.640625
-808.05859375
-797.02734375
-779.78515625
-765.859375
-763.72265625
-778.3671875
-809.9375
-853.96484375
-903.09765625
-949.234375
-985.28515625
-1006.16015625
-1009.41796875
-995.96875
-970.125
-938.4375
-907.83984375
-884.15625
-871.8671875
-874.71875
-896.38671875
-940.171875
-1007.41796875
-1095.0390625
-1193.94140625
-1290.19140625
-1369.19140625
-1420.76953125
-1442.22265625
-1437.8671875
-1416.23828125
-1387.484375
-1362.203125
-1350.69921875
-1360.703125
-1393.96484375
-1444.5390625
-1500.734375
-1549.66015625
-1580.91796875
-1588.171875
-1569.61328125
-1528.5
-1473.0390625
-1414.62890625
-1364.9140625
-1332.6953125
-1321.2734375
-1326.7421875
-1338.296875
-1341.75390625
-1325.12109375
-1283.1796875
-1218.55078125
-1139.10546875
-1053.921875
-970.1875
-892.1484375
-821.53125
-758.390625
-702.1015625
-652.8359375
-613.17578125
-588.2578125
-583.546875
-601.37109375
-638.71484375
-687.80078125
-738.90625
-783.8203125
-818.12890625
-841.21875
-854.25
-857.75390625
-850.6875
-831.22265625
-798.01171875
-750.75390625
-689.87890625
-615.80078125
-528.53515625
-428.296875
-317.1875
-200.640625
-87.34765625
12.5859375
89.70703125
136.5546875
148.625
125.296875
70.15625
-9.86328125
-106.14453125
-209.59375
-311.45703125
-404.19140625
-482.5859375
-544.5390625
-590.94921875
-625.1171875
-652.18359375
-678.6953125
-711.78125
-757.2734375
-817.33203125
-889.109375
-965.9765625
-1040.98828125
-1110.10546875
-1173.02734375
-1231.45703125
-1286.625
-1337.5859375
-1380.83984375
-1411.4296875
-1424.8828125
-1419.15625
-1395.26171875
-1356.55078125
-1307.47265625
-1252.625
-1196.2578125
-1142.109375
-1093.83203125
-1055.796875
-1033.375
-1031.66015625
-1052.70703125
-1092.98828125
-1143.3125
-1191.9609375
-1229.3203125
-1250.9609375
-1257.4765625
-1252.1015625
-1237.97265625
-1216.265625
-1185.37109375
-1141.6015625
-1081.8984375
-1007.33203125
-924.46484375
-842.84765625
-770.13671875
-708.05859375
-651.6640625
-592.31640625
-523.0
-443.15625
-360.2421875
-286.99609375
-236.3671875
-217.5703125
-234.78125
-287.48046875
-370.94921875
-476.62109375
-593.21484375
-708.66796875
-812.3984375
-897.0078125
-959.30078125
-1000.28515625
-1023.94921875
-1035.25390625
-1038.4140625
-1036.12890625
-1029.4609375
-1017.7421875
-998.671875
-969.1484375
-926.8046875
-871.29296875
-804.60546875
-730.37890625
-652.734375
-575.01171875
-498.89453125
-424.86328125
-353.8671875
-288.78125
-234.05078125
-194.015625
-171.86328125
-169.86328125
-189.50390625
-230.234375
-287.73828125
-353.83203125
-418.83203125
-475.1328125
-519.87890625
-555.01171875
-584.6328125
-611.3203125
-634.3671875
-651.109375
-659.82421875
-661.44140625
-659.19921875
-657.66796875
-661.859375
-676.03125
-701.5859375
-735.3359375
-769.84765625
-796.1484375
-807.04296875
-798.93359375
-771.44140625
-725.6640625
-663.05859375
-586.0703125
-499.7265625
-412.1875
-332.94921875
-269.53125
-224.48828125
-194.1875
-170.04296875
-142.19921875
-104.31640625
-56.6796875
-5.03125
44.16015625
88.46875
130.61328125
175.67578125
227.0078125
283.61328125
340.12890625
388.57421875
420.66015625
429.87109375
413.09375
371.796875
312.26953125
244.35546875
178.62890625
123.0859375
80.81640625
49.3984375
21.48046875
-13.94140625
-69.5234375
-156.28515625
-279.953125
-438.453125
-622.20703125
-817.03125
-1008.5625
-1186.3828125
-1345.984375
-1487.234375
-1610.22265625
-1711.6328125
-1784.93359375
-1824.31640625
-1828.90625
-1803.9453125
-1758.49609375
-1701.953125
-1641.4453125
-1581.015625
-1522.4921875
-1467.3828125
-1418.5390625
-1380.1484375
-1355.734375
-1345.6796875
-1346.3046875
-1351.4921875
-1356.05078125
-1358.65234375
-1362.66796875
-1374.63671875
-1401.4609375
-1447.75390625
-1514.03125
-1596.21875
-1686.70703125
-1776.83203125
-1859.67578125
-1931.6171875
-1992.01953125
-2041.5859375
-2080.4296875
-2107.1328125
-2119.83203125
-2118.921875
-2109.00390625
-2097.7578125
-2091.953125
-2094.00390625
-2101.9453125
-2112.484375
-2123.625
-2134.81640625
-2145.22265625
-2152.8828125
-2156.0234375
-2155.328125
-2154.41796875
-2157.609375
-2166.7265625
-2179.96484375
-2193.34765625
-2202.625
-2203.58984375
-2191.51171875
-2161.9609375
-2113.328125
-2048.859375
-1975.953125
-1902.84765625
-1834.75
-1771.87890625
-1710.41015625
-1645.74609375
-1575.89453125
-1502.875
-1431.98046875
-1370.00390625
-1323.40625
-1296.23828125
-1288.140625
-1293.98828125
-1306.328125
-1319.09375
-1329.7109375
-1338.08984375
-1344.20703125
-1346.89453125
-1345.0703125
-1339.8203125
-1335.14453125
-1336.49609375
-1348.5390625
-1374.23046875
-1415.5390625
-1474.25
-1551.24609375
-1644.828125
-1749.6171875
-1856.6875
-1954.3046875
-2029.0625
-2068.4375
-2064.75
-2018.83984375
-1940.85546875
-1847.58984375
-1757.86328125
-1688.01953125
-1648.80859375
-1644.03125
-1671.05078125
-1722.76171875
-1790.28125
-1865.265625
-1941.28515625
-2014.0625
-2080.59375
-2137.62109375
-2180.734375
-2205.2109375
-2208.79296875
-2194.25
-2169.46875
-2144.546875
-2128.16796875
-2125.44921875
-2137.5
-2161.28515625
-2189.5234375
-2211.86328125
-2218.41796875
-2204.09765625
-2170.875
-2126.05859375
-2077.6796875
-2030.25390625
-1983.75
-1935.9296875
-1885.1796875
-1831.1875
-1773.6640625
-1711.74609375
-1645.1328125
-1575.23046875
-1504.39453125
-1434.36328125
-1366.390625
-1303.3125
-1250.6171875
-1214.28515625
-1196.85546875
-1195.2265625
-1202.4921875
-1212.39453125
-1222.94140625
-1236.5
-1256.51171875
-1283.515625
-1313.375
-1338.34765625
-1349.79296875
-1341.2265625
-1310.7890625
-1262.17578125
-1203.08984375
-1141.83203125
-1084.6953125
-1036.17578125
-1001.0078125
-984.921875
-992.44921875
-1023.23046875
-1069.7890625
-1118.7578125
-1155.2421875
-1168.20703125
-1154.55859375
-1120.046875
-1076.55078125
-1036.7890625
-1008.89453125
-993.62890625
-985.45703125
-976.26171875
-959.00390625
-929.63671875
-887.69921875
-836.52734375
-782.96484375
-735.76953125
-702.76171875
-687.921875
-689.921875
-702.859375
-719.26171875
-733.8203125
-745.23828125
-754.77734375
-762.9140625
-767.18359375
-763.046875
-746.40234375
-715.73828125
-672.859375
-622.41015625
-570.5078125
-522.8359375
-483.15234375
-453.18359375
-433.6328125
-424.86328125
-426.22265625
-434.67578125
-444.54296875
-449.2890625
-444.51171875
-430.05078125
-409.9296875
-390.4296875
-377.60546875
-374.9140625
-381.72265625
-393.3671875
-403.23046875
-405.71875
-398.1640625
-380.97265625
-356.796875
-329.61328125
-303.72265625
-282.7734375
-269.734375
-268.03125
-282.33203125
-317.01953125
-373.3828125
-448.01171875
-534.04296875
-623.93359375
-711.82421875
-794.58203125
-871.74609375
-944.5390625
-1014.3125
-1081.4296875
-1145.2109375
-1204.3515625
-1257.07421875
-1300.8828125
-1333.16796875
-1352.73046875
-1361.1171875
-1362.44921875
-1361.85546875
-1363.5234375
-1369.46875
-1379.50390625
-1391.94921875
-1404.34765625
-1413.43359375
-1414.484375
-1401.28125
-1367.65234375
-1309.9609375
-1228.91015625
-1129.15234375
-1017.1875
-898.89453125
-778.0390625
-656.296875
-534.66796875
-415.40625
-302.72265625
-201.53515625
-115.015625
-43.27734375
15.640625
63.44921875
99.7734375
122.0546875
126.921875
111.98828125
77.125
24.7734375
-40.6484375
-113.8046875
-189.9296875
-266.890625
-346.65234375
-434.62890625
-536.48046875
-654.48828125
-786.21484375
-925.96875
-1067.16796875
-1203.52734375
-1329.1640625
-1438.953125
-1529.8671875
-1602.57421875
-1661.87890625
-1715.08203125
-1768.6640625
-1824.765625
-1879.21875
-1922.296875
-1942.203125
-1930.0625
-1884.17578125
-1811.31640625
-1724.23828125
-1636.97265625
-1560.3515625
-1499.70703125
-1455.09375
-1423.18359375
-1399.21484375
-1377.6484375
-1351.66015625
-1313.2109375
-1255.18359375
-1174.7421875
-1075.16796875
-964.984375
-855.30859375
-757.30859375
-680.01171875
-628.69921875
-604.41796875
-604.8828125
-625.76171875
-661.1328125
-703.5
-744.74609375
-778.4765625
-802.2421875
-818.2890625
-832.44921875
-851.8515625
-882.15625
-925.234375
-978.12109375
-1033.87109375
-1083.81640625
-1120.34765625
-1139.14453125
-1139.8359375
-1125.296875
-1100.39453125
-1071.30078125
-1045.1484375
-1029.20703125
-1029.37890625
-1049.01171875
-1088.4296875
-1144.8984375
-1212.2265625
-1280.80078125
-1339.140625
-1377.46875
-1391.59765625
-1384.6015625
-1364.7265625
-1340.4765625
-1316.015625
-1289.75
-1256.48828125
-1211.12109375
-1151.1796875
-1077.58984375
-994.04296875
-905.96484375
-819.265625
-739.24609375
-669.90234375
-613.46875
-569.8828125
-536.24609375
-507.22265625
-476.9140625
-441.60546875
-401.47265625
-360.01953125
-321.875
-290.671875
-268.0234375
-253.203125
-243.10546875
-232.6171875
-216.05078125
-189.328125
-151.984375
-108.1171875
-65.8515625
-35.34765625
-25.73828125
-42.1015625
-83.828125
-145.1328125
-217.515625
-293.38671875
-369.1875
-446.3828125
-529.390625
-621.91015625
-724.046875
-831.80078125
-938.32421875
-1036.05859375
-1119.12109375
-1185.6015625
-1238.11328125
-1281.8984375
-1321.0703125
-1355.734375
-1382.01953125
-1394.93359375
-1391.890625
-1374.34375
-1346.71875
-1314.19921875
-1281.33203125
-1251.6328125
-1226.9140625
-1205.6875
-1182.375
-1148.91796875
-1097.82421875
-1024.49609375
-927.8125
-810.19140625
-678.109375
-542.01171875
-414.515625
-306.99609375
-226.5234375
-175.1796875
-151.85546875
-155.06640625
-184.515625
-240.4453125
-321.50390625
-422.8828125
-535.79296875
-648.5390625
-748.92578125
-827.55859375
-880.95703125
-912.7265625
-931.87890625
-948.91796875
-971.53125
-1002.08984375
-1037.8359375
-1073.32421875
-1103.44921875
-1125.7421875
-1141.34765625
-1154.5
-1170.32421875
-1191.5859375
-1216.65234375
-1240.53515625
-1258.11328125
-1266.6328125
-1265.7265625
-1256.20703125
-1239.44140625
-1217.39453125
-1192.296875
-1165.54296875
-1136.9375
-1104.6328125
-1065.63671875
-1016.8203125
-956.36328125
-884.92578125
-805.59375
-722.64453125
-640.62890625
-564.74609375
-501.6484375
-458.72265625
-441.01953125
-447.43359375
-469.0234375
-491.71875
-502.1484375
-492.984375
-464.11328125
-419.609375
-363.4140625
-297.296875
-222.203125
-141.34765625
-62.13671875
5.125
51.53125
73.984375
76.49609375
67.5
55.28515625
44.734375
36.85546875
30.0625
21.75390625
9.26171875
-10.0625
-39.13671875
-81.08203125
-138.12109375
-209.625
-290.74609375
-373.15625
-447.70703125
-507.0234375
-546.37890625
-562.875
-554.91796875
-523.08203125
-471.91796875
-410.64453125
-351.50390625
-306.1484375
-281.76953125
-278.93359375
-291.984375
-311.55859375
-327.7734375
-332.80078125
-322.3671875
-296.46484375
-259.30859375
-218.58203125
-183.87109375
-164.40625
-166.32421875
-190.44140625
-231.58203125
-280.15234375
-325.39453125
-358.8515625
-376.671875
-379.9453125
-372.98046875
-360.5859375
-345.7734375
-329.26953125
-310.5390625
-289.625
-268.828125
-253.6015625
-251.64453125
-269.96875
-311.37109375
-372.94140625
-447.671875
-527.81640625
-607.796875
-685.70703125
-763.421875
-844.85546875
-932.8125
-1025.984375
-1118.64453125
-1203.35546875
-1274.31640625
-1328.82421875
-1366.51171875
-1387.8671875
-1393.58984375
-1385.0625
-1365.60546875
-1341.59375
-1322.15234375
-1316.76953125
-1331.4765625
-1365.8125
-1412.4296875
-1459.4375
-1494.265625
-1507.390625
-1494.57421875
-1456.96484375
-1399.5625
-1329.51953125
-1255.375
-1186.73046875
-1132.75
-1099.28125
-1086.1953125
-1087.0703125
-1091.4140625
-1087.90625
-1066.97265625
-1021.8046875
-948.49609375
-846.69921875
-721.48828125
-584.96484375
-454.6640625
-347.7265625
-274.1328125
-233.6171875
-217.87109375
-215.37890625
-215.51953125
-211.09375
-199.69921875
-183.59375
-167.62890625
-156.19140625
-151.24609375
-152.32421875
-157.44921875
-164.01171875
-169.375
-171.3515625
-168.60546875
-161.05078125
-150.3671875
-140.2265625
-135.41796875
-139.71484375
-153.42578125
-171.921875
-185.94140625
-183.98828125
-156.49609375
-100.00390625
-19.2578125
73.9453125
164.0859375
235.8515625
277.640625
283.83203125
254.86328125
194.82421875
108.09375
-2.2265625
-132.95703125
-277.80078125
-425.48828125
-561.05859375
-669.921875
-742.54296875
-776.95703125
-777.77734375
-752.9453125
-710.71484375
-658.265625
-601.6796875
-546.29296875
-497.109375
-459.1484375
-437.1484375
-433.90234375
-447.8203125
-471.4765625
-492.74609375
-498.5546875
-479.73046875
-434.54296875
-369.17578125
-294.83984375
-223.06640625
-161.87109375
-114.4921875
-80.4765625
-57.4375
-42.2734375
-31.78125
-23.04296875
-13.90625
-3.63671875
6.1171875
10.6796875
3.21484375
-22.1484375
-66.5
-124.34765625
-185.30859375
-237.83203125
-272.5859375
-284.21875
-271.56640625
-236.73046875
-183.53125
-115.84375
-36.6796875
51.8984375
148.3671875
251.09765625
357.42578125
462.70703125
560.125
641.80859375
700.6796875
731.90625
733.17578125
704.1953125
646.71875
565.66796875
470.09375
371.921875
281.87890625
205.2890625
141.4921875
87.37890625
41.84375
7.328125
-12.03515625
-13.1484375
4.7421875
40.19140625
90.2265625
151.09375
218.8046875
289.140625
356.90234375
415.28515625
456.16796875
471.13671875
452.5546875
394.52734375
294.55078125
155.8046875
-11.7265625
-193.33984375
-374.34765625
-544.66796875
-700.2890625
-841.55859375
-970.28515625
-1087.64453125
-1192.9921875
-1283.57421875
-1355.19140625
-1403.90625
-1427.4453125
-1424.9921875
-1396.12109375
-1340.98046875
-1262.2734375
-1166.88671875
-1064.609375
-964.46875
-871.578125
-786.484375
-706.265625
-625.734375
-538.78125
-440.7578125
-331.8359375
-219.16015625
-115.4921875
-34.19921875
16.83984375
38.95703125
41.72265625
38.02734375
38.015625
45.13671875
55.734375
61.35546875
52.12890625
19.921875
-38.82421875
-121.09765625
-217.51171875
-315.71875
-405.84765625
-484.5859375
-554.859375
-621.8046875
-688.25
-752.7890625
-810.34375
-853.8828125
-876.51953125
-873.8125
-845.8203125
-797.671875
-738.40625
-678.97265625
-630.21484375
-600.78515625
-595.05859375
-611.71484375
-643.87109375
-680.875
-711.26171875
-726.1953125
-722.12890625
-701.21875
-668.671875
-628.703125
-581.6484375
-523.8984375
-450.078125
-356.21484375
-242.6484375
-115.66015625
13.4609375
131.96484375
230.01171875
302.859375
349.58984375
370.15234375
363.875
330.85546875
274.71875
203.984375
130.66796875
67.09765625
22.84765625
3.07421875
8.55078125
36.96875
84.7421875
148.3828125
224.890625
310.85546875
400.71484375
485.22265625
552.0703125
589.5703125
591.83984375
562.1015625
511.6328125
455.2265625
406.20703125
373.2734375
359.53125
363.2109375
379.2109375
400.96875
422.01171875
437.34765625
444.546875
443.98828125
437.7109375
427.7421875
415.6015625
403.140625
392.83984375
386.15234375
380.87890625
370.16015625
344.328125
294.37109375
214.62890625
103.57421875
-36.97265625
-202.5859375
-386.13671875
-577.3828125
-763.890625
-933.890625
-1079.5859375
-1198.78515625
-1294.1484375
-1371.0
-1435.21484375
-1491.796875
-1544.296875
-1594.6953125
-1643.546875
-1690.1953125
-1733.17578125
-1770.78515625
-1801.46875
-1823.91015625
-1837.359375
-1842.50390625
-1842.28515625
-1841.65234375
-1846.109375
-1859.79296875
-1884.125
-1917.3359375
-1955.26171875
-1993.34375
-2028.79296875
-2060.98828125
-2089.6796875
-2112.3828125
-2123.1484375
-2113.7109375
-2076.48828125
-2008.00390625
-1910.78515625
-1792.578125
-1663.1796875
-1531.41796875
-1404.1328125
-1287.125
-1185.73828125
-1103.79296875
-1041.52734375
-994.54296875
-955.15234375
-915.71484375
-872.0703125
-825.08984375
-779.59765625
-741.8046875
-716.63671875
-706.10546875
-709.03125
-722.328125
-743.14453125
-770.28515625
-803.65625
-842.44921875
-884.1953125
-926.02734375
-966.80859375
-1008.12890625
-1053.05859375
-1103.71875
-1159.1171875
-1214.64453125
-1263.09765625
-1296.36328125
-1306.92578125
-1289.2265625
-1241.2265625
-1165.609375
-1069.2265625
-960.49609375
-846.2421875
-730.1484375
-613.203125
-495.3203125
-377.08984375
-261.3515625
-153.90625
-62.6328125
4.96875
44.25
54.28125
36.90625
-4.8515625
-67.734375
-147.984375
-240.3671875
-337.3203125
-429.2421875
-506.43359375
-562.22265625
-595.5625
-611.7421875
-620.75
-634.18359375
-662.09765625
-710.625
-780.8125
-868.44140625
-964.7890625
-1058.390625
-1137.9375
-1195.59375
-1229.2734375
-1242.25
-1240.33203125
-1228.63671875
-1209.9296875
-1184.91796875
-1152.9453125
-1112.36328125
-1060.98828125
-997.19140625
-920.703125
-832.25
-732.60546875
-623.05078125
-507.80859375
-396.13671875
-301.25
-235.7421875
-206.4140625
-211.859375
-243.98046875
-292.20703125
-347.73046875
-405.95703125
-466.58203125
-531.81640625
-604.1484375
-684.453125
-770.96875
-859.0390625
-941.49609375
-1009.76171875
-1055.73046875
-1074.55078125
-1067.16796875
-1040.9140625
-1006.953125
-975.6171875
-952.41015625
-937.19140625
-926.53125
-917.16796875
-908.359375
-902.1328125
-902.06640625
-911.5859375
-932.22265625
-962.1640625
-995.8515625
-1025.75390625
-1046.015625
-1055.7421875
-1059.109375
-1062.4609375
-1071.23828125
-1089.23828125
-1119.52734375
-1164.80078125
-1226.37109375
-1303.2421875
-1392.34375
-1489.48828125
-1590.0625
-1689.28515625
-1782.12890625
-1862.83203125
-1924.3125
-1958.81640625
-1960.56640625
-1928.8984375
-1869.0703125
-1789.6640625
-1698.34765625
-1599.0078125
-1491.89453125
-1376.3671875
-1254.08203125
-1130.5625
-1013.921875
-911.74609375
-828.47265625
-764.8984375
-719.5625
-690.11328125
-673.88671875
-668.5078125
-673.5234375
-691.8203125
-728.3828125
-785.890625
-860.39453125
-940.97265625
-1013.9140625
-1067.67578125
-1095.203125
-1093.6328125
-1063.68359375
-1009.85546875
-940.5234375
-866.640625
-799.1640625
-746.3125
-711.87109375
-695.28515625
-693.328125
-701.9765625
-717.33203125
-736.07421875
-756.45703125
-779.66796875
-809.65625
-850.46875
-902.9140625
-963.04296875
-1023.3515625
-1075.3203125
-1111.703125
-1127.8046875
-1121.76171875
-1093.8125
-1044.984375
-976.05859375
-887.171875
-778.4140625
-651.3515625
-510.7265625
-364.671875
-222.31640625
-89.73046875
32.53125
148.17578125
260.875
370.21484375
470.4140625
552.40234375
607.61328125
631.6328125
626.08984375
597.79296875
555.34375
504.86328125
447.4453125
380.30078125
300.69921875
209.76953125
113.3359375
19.70703125
-63.5078125
-131.609375
-183.19921875
-219.45703125
-242.8671875
-256.30859375
-262.53125
-263.75
-261.1875
-254.9453125
-245.04296875
-233.1953125
-224.08984375
-224.72265625
-241.87109375
-278.9921875
-334.3515625
-401.4765625
-471.82421875
-538.12109375
-596.421875
-646.16796875
-688.80078125
-725.91796875
-757.6328125
-781.9921875
-796.13671875
-798.57421875
-790.73828125
-776.1640625
-758.05078125
-737.23046875
-712.26171875
-681.484375
-645.40625
-607.91015625
-575.5625
-555.44921875
-552.75390625
-569.203125
-602.7109375
-648.01953125
-698.16015625
-746.43359375
-788.08984375
-820.8828125
-844.5
-859.65234375
-867.52734375
-869.72265625
-868.3671875
-866.1875
-866.43359375
-872.6484375
-888.37109375
-916.609375
-958.51171875
-1011.46875
-1068.02734375
-1117.51953125
-1150.28125
-1161.8828125
-1154.3046875
-1133.3125
-1104.45703125
-1070.89453125
-1033.98828125
-994.97265625
-955.2734375
-915.234375
-873.06640625
-825.51171875
-769.73828125
-705.0
-633.7421875
-562.3671875
-500.87109375
-459.80078125
-445.1171875
-454.4140625
-478.00390625
-504.5625
-527.33203125
-546.71484375
-567.78125
-594.9921875
-628.0546875
-661.89453125
-690.3359375
-709.88671875
-720.51953125
-723.65625
-720.34375
-711.32421875
-698.06640625
-683.2109375
-670.41796875
-664.33984375
-670.2109375
-692.109375
-730.3125
-780.02734375
-833.04296875
-881.08203125
-918.3046875
-941.26171875
-947.4296875
-934.39453125
-901.0859375
-850.02734375
-788.49609375
-726.828125
-674.17578125
-634.23046875
-603.49609375
-573.3828125
-534.8515625
-483.04296875
-419.4140625
-350.50390625
-284.171875
-225.23828125
-172.703125
-120.16015625
-59.56640625
13.88671875
98.7890625
188.1484375
272.30078125
341.47265625
387.34375
404.66015625
393.5625
360.74609375
317.59375
275.875
243.8359375
224.44921875
215.5078125
210.59375
201.11328125
179.44921875
141.86328125
89.234375
25.58984375
-44.0390625
-115.3984375
-186.43359375
-258.16796875
-333.90234375
-416.45703125
-505.33984375
-596.296875
-683.359375
-761.53515625
-828.546875
-885.56640625
-936.99609375
-988.80859375
-1045.5703125
-1108.02734375
-1173.16015625
-1236.359375
-1293.36328125
-1340.39453125
-1373.3828125
-1387.84765625
-1380.0703125
-1348.6484375
-1295.73046875
-1227.2109375
-1151.8671875
-1079.37109375
-1017.7890625
-971.11328125
-937.31640625
-907.86328125
-869.8203125
-810.71875
-723.92578125
-611.55859375
-483.609375
-354.921875
-241.83203125
-158.99609375
-115.94921875
-114.41015625
-147.8671875
-204.1640625
-269.74609375
-333.4921875
-388.6015625
-432.28125
-463.9140625
-483.34375
-490.42578125
-485.4765625
-469.515625
-444.01953125
-411.43359375
-376.58984375
-347.16015625
-331.26953125
-332.9453125
-348.76953125
-368.61328125
-380.296875
-375.20703125
-351.76953125
-315.05859375
-273.33984375
-233.80078125
-200.140625
-172.90625
-151.69921875
-136.91796875
-129.70703125
-130.44921875
-137.2890625
-145.74609375
-149.34375
-140.82421875
-114.0
-66.31640625
-1.08203125
72.4609375
142.00390625
196.3671875
228.859375
238.28125
227.7734375
202.31640625
166.3125
122.6328125
73.72265625
23.078125
-24.99609375
-67.6953125
-105.45703125
-141.0546875
-176.57421875
-211.08984375
-241.1015625
-263.06640625
-275.75390625
-280.6640625
-280.55859375
-277.8828125
-274.7421875
-274.2265625
-280.890625
-298.81640625
-328.4609375
-365.7578125
-404.99609375
-443.23046875
-482.21875
-526.44921875
-579.625
-642.9375
-715.93359375
-798.09765625
-889.25390625
-988.609375
-1093.35546875
-1197.69140625
-1293.13671875
-1370.58203125
-1423.91015625
-1453.0234375
-1463.76953125
-1464.54296875
-1462.17578125
-1459.95703125
-1458.37890625
-1456.74609375
-1454.01953125
-1448.6796875
-1438.50390625
-1420.63671875
-1391.9140625
-1349.49609375
-1292.14453125
-1221.8828125
-1144.90234375
-1070.50390625
-1007.86328125
-962.3671875
-933.94921875
-918.6171875
-912.14453125
-913.265625
-923.94921875
-946.8046875
-981.62890625
-1023.55078125
-1063.5390625
-1090.4609375
-1093.4140625
-1064.1875
-999.9453125
-905.2421875
-791.84765625
-675.77734375
-572.6875
-493.875
-444.3671875
-423.30078125
-425.81640625
-445.29296875
-475.54296875
-512.7734375
-556.89453125
-611.1328125
-679.2421875
-761.6875
-853.515625
-945.59765625
-1028.08984375
-1093.89453125
-1140.734375
-1171.7578125
-1194.640625
-1219.31640625
-1254.94140625
-1307.31640625
-1377.4921875
-1461.6875
-1552.3515625
-1640.171875
-1715.96875
-1771.5390625
-1799.6015625
-1793.796875
-1749.3125
-1663.6484375
-1537.4765625
-1375.828125
-1189.1640625
-992.91015625
-804.8203125
-641.13671875
-513.296875
-425.515625
-373.62890625
-346.375
-329.92578125
-313.5703125
-292.8125
-268.03515625
-240.98046875
-212.61328125
-183.72265625
-156.60546875
-135.65234375
-126.1640625
-132.2109375
-154.8359375
-191.30859375
-235.3046875
-277.9375
-309.45703125
-321.30078125
-308.09765625
-268.5859375
-205.33203125
-123.87890625
-31.60546875
63.74609375
156.31640625
244.22265625
329.90625
417.7890625
510.21484375
603.99609375
689.48828125
752.9140625
781.01953125
765.96484375
708.1484375
615.50390625
500.06640625
374.33203125
249.34765625
134.6953125
38.42578125
-34.33984375
-83.51171875
-114.70703125
-137.12890625
-159.58984375
-187.1640625
-220.61328125
-258.10546875
-297.0078125
-333.91796875
-363.7421875
-380.0
-377.08203125
-352.578125
-307.5234375
-244.77734375
-167.69140625
-80.453125
10.69921875
96.7109375
166.1484375
206.75
207.95703125
163.7109375
74.3671875
-53.39453125
-208.609375
-378.67578125
-551.453125
-716.0390625
-862.4140625
-980.921875
-1062.76171875
-1102.10546875
-1098.73046875
-1059.203125
-995.53125
-921.85546875
-850.89453125
-791.7265625
-749.515625
-726.6015625
-723.59765625
-739.58984375
-771.66796875
-815.04296875
-864.3828125
-915.69140625
-967.375
-1019.72265625
-1073.04296875
-1125.546875
-1172.421875
-1207.31640625
-1225.64453125
-1227.12890625
-1215.4765625
-1195.34765625
-1169.74609375
-1139.875
-1106.64453125
-1071.38671875
-1034.953125
-996.55078125
-953.859375
-904.29296875
-846.31640625
-780.50390625
-710.3984375
-642.89453125
-587.26171875
-552.71875
-545.64453125
-567.73046875
-615.69140625
-682.2890625
-758.16015625
-833.52734375
-899.2578125
-947.28515625
-971.44921875
-969.125
-942.640625
-898.9765625
-847.49609375
-797.12890625
-754.56640625
-723.95703125
-707.4296875
-705.88671875
-719.73828125
-749.41796875
-795.41015625
-857.609375
-933.86328125
-1018.46875
-1101.984375
-1173.3828125
-1223.3125
-1245.94140625
-1238.25
-1198.45703125
-1126.21875
-1024.734375
-902.25
-770.7421875
-642.41796875
-526.48828125
-428.1484375
-349.7578125
-293.09765625
-260.7265625
-255.5390625
-279.0234375
-329.93359375
-404.7265625
-499.28515625
-610.09375
-734.12109375
-867.828125
-1006.4921875
-1144.375
-1275.671875
-1395.265625
-1498.703125
-1581.60546875
-1639.89453125
-1671.65625
-1679.28515625
-1669.50390625
-1650.55859375
-1628.6796875
-1606.70703125
-1585.3046875
-1565.078125
-1547.64453125
-1535.265625
-1530.23046875
-1534.7109375
-1551.05859375
-1581.4921875
-1626.82421875
-1685.1015625
-1751.734375
-1821.34375
-1889.734375
-1954.2734375
-2012.875
-2062.76171875
-2099.90234375
-2118.9609375
-2113.84375
-2079.0625
-2011.90234375
-1914.1640625
-1792.16796875
-1654.8203125
-1510.640625
-1365.26953125
-1220.85546875
-1077.89453125
-938.30859375
-807.59375
-694.50390625
-608.7109375
-557.83984375
-545.05078125
-567.55078125
-616.50390625
-678.92578125
-741.20703125
-792.7578125
-827.94140625
-845.7421875
-848.21875
-839.078125
-822.9453125
-804.87890625
-789.61328125
-780.703125
-779.8984375
-786.52734375
-796.66015625
-802.7734375
-795.171875
-765.31640625
-708.8984375
-626.33984375
-520.796875
-396.23828125
-257.71875
-113.109375
26.36328125
148.27734375
242.5390625
303.7421875
331.3046875
328.72265625
303.296875
265.9375
229.43359375
204.96875
198.59375
209.9296875
233.6171875
262.62109375
291.7265625
319.63671875
348.8046875
383.21484375
425.796875
477.0078125
535.1875
597.72265625
662.09765625
725.953125
786.18359375
837.92578125
874.8125
890.7265625
881.48828125
845.16015625
781.5546875
692.37109375
582.09375
457.80859375
327.21875
196.10546875
67.51171875
-57.16015625
-176.390625
-287.6875
-387.96484375
-474.078125
-542.88671875
-590.87109375
-614.5546875
-611.83203125
-582.99609375
-529.765625
-453.52734375
-355.0859375
-237.05859375
-106.33984375
25.87109375
146.65234375
244.0
308.6796875
335.73828125
326.484375
289.71484375
240.19921875
193.6796875
160.33203125
140.05078125
122.64453125
93.1328125
39.05859375
-44.01171875
-151.09765625
-270.0859375
-386.30078125
-487.4140625
-566.63671875
-622.83984375
-658.2265625
-675.7890625
-678.19140625
-667.83203125
-647.08984375
-618.36328125
-583.95703125
-545.75390625
-504.546875
-459.25390625
-406.91015625
-343.96875
-268.54296875
-182.640625
-93.0859375
-10.11328125
55.98828125
98.56640625
116.53125
113.80859375
96.984375
72.59765625
44.859375
14.328125
-22.05859375
-69.41796875
-132.234375
-211.7578125
-304.56640625
-403.015625
-497.54296875
-580.32421875
-648.2265625
-702.859375
-747.28125
-782.18359375
-805.0
-812.50390625
-803.93359375
-782.015625
-752.12890625
-721.2890625
-697.3203125
-687.234375
-695.11328125
-720.80078125
-760.29296875
-807.1875
-854.42578125
-895.96484375
-927.73046875
-947.4296875
-953.6171875
-945.37890625
-922.92578125
-888.04296875
-843.67578125
-792.91015625
-737.73828125
-677.6015625
-608.62109375
-525.22265625
-424.04296875
-306.98828125
-180.36328125
-50.7421875
78.61328125
208.3359375
340.98828125
478.5546875
620.50390625
762.93359375
899.12109375
1021.359375
1123.2890625
1201.73046875
1257.25390625
1293.484375
1315.58984375
1328.66796875
1336.38671875
1339.578125
1335.3671875
1318.12890625
1282.84375
1228.63671875
1159.4375
1081.515625
1000.625
921.1796875
847.08984375
782.6015625
732.25390625
699.96484375
687.05078125
689.828125
699.046875
702.9921875
693.265625
669.23828125
638.09765625
610.87890625
597.6796875
604.8359375
634.44140625
684.69140625
749.95703125
820.84375
885.50390625
932.40234375
953.453125
946.09375
913.5078125
863.16015625
804.2578125
745.3515625
693.0234375
651.8046875
624.41796875
612.07421875
614.94921875
632.7578125
664.453125
706.921875
754.30078125
799.6484375
838.16796875
869.1015625
894.6796875
917.359375
937.61328125
953.5
961.56640625
958.21484375
940.73046875
907.67578125
858.984375
796.296875
723.45703125
646.26171875
570.734375
500.83984375
437.421875
379.34375
326.00390625
279.171875
242.796875
221.109375
216.5859375
228.88671875
254.96484375
289.546875
325.828125
356.1875
373.1484375
370.5703125
345.1953125
298.10546875
235.0390625
164.76953125
96.21875
36.2265625
-10.9296875
-43.09375
-60.25390625
-65.31640625
-64.47265625
-66.41796875
-80.78125
-116.90625
-183.1015625
-285.34375
-424.55859375
-593.74609375
-777.85546875
-957.8203125
-1116.7890625
-1244.56640625
-1338.44140625
-1401.63671875
-1441.19921875
-1465.56640625
-1481.46484375
-1491.15625
-1492.08984375
-1479.2109375
-1448.0390625
-1396.7109375
-1326.79296875
-1243.3203125
-1154.11328125
-1067.8203125
-991.0859375
-926.4140625
-872.09375
-824.08984375
-778.58203125
-733.5390625
-689.0703125
-647.08203125
-610.98828125
-585.0703125
-573.2109375
-577.140625
-595.4140625
-623.66015625
-656.01171875
-687.0078125
-713.3046875
-734.4296875
-751.8125
-766.2421875
-775.328125
-773.16015625
-752.9140625
-710.6484375
-647.828125
-571.02734375
-489.77734375
-414.3125
-354.0078125
-315.9765625
-303.3671875
-314.26171875
-342.3984375
-379.40234375
-416.58203125
-445.38671875
-457.73828125
-448.05859375
-416.29296875
-369.3515625
-319.03125
-277.38671875
-252.18359375
-244.28515625
-247.69140625
-251.96484375
-246.46875
-224.61328125
-186.19921875
-136.74609375
-84.8046875
-38.65625
-3.6484375
18.88671875
30.3203125
31.71484375
21.69140625
-2.2890625
-39.59765625
-82.65234375
-117.0390625
-125.68359375
-94.6640625
-17.890625
100.96484375
249.8203125
411.96484375
570.375
710.625
822.07421875
898.5546875
939.18359375
948.58984375
935.87890625
912.66796875
891.09375
881.59765625
889.90625
914.12109375
944.3203125
966.16796875
966.89453125
940.0390625
886.12109375
809.54296875
714.29296875
601.51953125
470.41796875
321.55078125
160.07421875
-3.73046875
-157.1484375
-289.21875
-393.859375
-470.40625
-522.046875
-553.640625
-570.18359375
-576.3828125
-576.75390625
-575.58984375
-576.3828125
-580.953125
-588.7109375
-596.56640625
-599.90625
-594.73046875
-580.1328125
-559.1953125
-537.296875
-518.74609375
-504.41015625
-491.70703125
-476.08203125
-452.328125
-415.54296875
-362.703125
-294.73828125
-217.67578125
-141.55859375
-77.51953125
-34.28515625
-15.2578125
-16.703125
-28.09765625
-35.24609375
-25.8359375
5.16015625
53.25390625
106.63671875
151.30859375
175.99609375
174.82421875
147.7109375
99.734375
39.88671875
-20.859375
-72.4921875
-109.3359375
-132.703125
-151.3046875
-178.56640625
-227.58203125
-306.3125
-415.53515625
-550.02734375
-701.30859375
-860.0390625
-1017.46875
-1166.05078125
-1299.328125
-1411.2578125
-1495.88671875
-1548.05859375
-1564.8046875
-1546.8125
-1499.0859375
-1430.42578125
-1351.578125
-1272.6953125
-1201.328125
-1141.57421875
-1094.20703125
-1057.3671875
-1027.9765625
-1003.5234375
-983.07421875
-966.515625
-953.01953125
-940.421875
-925.6171875
-904.81640625
-873.2578125
-825.53125
-757.23046875
-666.69140625
-555.375
-427.0078125
-286.828125
-141.4140625
1.5859375
134.484375
250.94921875
347.2265625
422.38671875
477.4375
513.74609375
531.79296875
530.98046875
510.3515625
469.47265625
409.36328125
333.34765625
247.2109375
157.95703125
71.93359375
-6.06640625
-72.30859375
-123.8828125
-160.25
-185.34375
-207.20703125
-234.203125
-270.13671875
-312.19921875
-352.97265625
-384.41015625
-400.65625
-398.609375
-377.30078125
-337.2890625
-280.1171875
-207.484375
-120.984375
-23.1953125
80.74609375
183.09765625
275.7734375
353.1328125
412.91015625
455.12890625
480.5546875
489.92578125
483.84375
463.015625
429.109375
386.25
341.77734375
304.94140625
284.06640625
284.48828125
308.72265625
358.0546875
433.5625
535.4140625
661.24609375
804.67578125
954.76953125
1096.84765625
1214.74609375
1294.48828125
1328.1875
1316.54296875
1268.546875
1198.5546875
1122.14453125
1052.58984375
998.80078125
964.79296875
950.19140625
951.50390625
963.921875
983.12890625
1006.375
1032.27734375
1059.79296875
1087.015625
1110.76171875
1126.92578125
1131.2734375
1120.26953125
1091.7578125
1045.6796875
984.578125
913.5390625
839.421875
769.69921875
710.91796875
666.984375
637.89453125
620.26953125
610.44140625
608.4296875
619.671875
652.6796875
714.00390625
804.0859375
916.43359375
1040.01171875
1162.5078125
1272.59375
1361.01953125
1421.5078125
1452.05078125
1456.05859375
1441.70703125
1419.09375
1396.41015625
1377.421875
1361.05859375
1342.4453125
1314.19921875
1267.76171875
1195.25390625
1092.0703125
959.14453125
803.48828125
636.41796875
470.421875
316.42578125
182.484375
73.86328125
-6.71484375
-59.4296875
-87.890625
-99.015625
-101.6015625
-103.953125
-111.45703125
-125.11328125
-141.69140625
-155.5546875
-161.61328125
-157.8984375
-146.28515625
-130.6953125
-114.015625
-95.9765625
-73.7109375
-44.67578125
-9.7578125
25.828125
54.7109375
71.04296875
73.0234375
62.75390625
43.984375
19.77734375
-8.39453125
-40.28125
-76.109375
-116.28125
-161.57421875
-213.09765625
-271.49609375
-335.33984375
-399.88671875
-457.37890625
-499.07421875
-517.83984375
-510.18359375
-477.08203125
-423.5078125
-356.66796875
-283.55859375
-209.1328125
-136.015625
-65.31640625
2.70703125
68.2890625
131.44140625
190.73046875
242.4453125
280.828125
299.40234375
292.9921875
259.98828125
203.6640625
131.46484375
52.25390625
-26.421875
-99.06640625
-161.171875
-208.125
-235.26171875
-238.76171875
-216.7890625
-170.53515625
-104.8125
-27.59765625
51.6953125
124.39453125
184.25
227.93359375
254.359375
263.06640625
252.8203125
221.6484375
168.60546875
95.65234375
7.63671875
-89.91796875
-193.1875
-300.64453125
-411.98046875
-527.08203125
-645.91015625
-768.19921875
-891.8046875
-1010.6953125
-1115.171875
-1194.98046875
-1243.09765625
-1257.1328125
-1238.05078125
-1188.48828125
-1112.4453125
-1015.7890625
-906.0234375
-790.8359375
-676.328125
-565.87890625
-460.1015625
-357.84765625
-257.78515625
-159.7890625
-65.65234375
20.68359375
93.375
145.7109375
172.60546875
173.34375
152.30859375
116.5390625
71.70703125
19.81640625
-39.8984375
-108.40234375
-185.22265625
-268.609375
-356.23828125
-445.12109375
-531.37890625
-610.80859375
-680.24609375
-738.375
-785.171875
-820.56640625
-843.3203125
-850.51171875
-838.00390625
-802.2890625
-743.40625
-667.25390625
-585.2890625
-511.484375
-458.203125
-432.78125
-435.59765625
-460.11328125
-495.01953125
-528.19921875
-550.73046875
-559.1640625
-555.12890625
-543.09375
-527.56640625
-511.4609375
-496.40234375
-484.20703125
-477.54296875
-478.7421875
-488.26171875
-504.94140625
-527.83203125
-557.08984375
-592.24609375
-629.765625
-662.68359375
-683.04296875
-684.87890625
-665.65234375
-626.25
-570.48046875
-504.3828125
-435.06640625
-369.0078125
-310.703125
-262.06640625
-222.8671875
-192.1015625
-169.92578125
-158.90625
-163.3125
-186.6015625
-229.0625
-287.34765625
-355.87890625
-428.27734375
-498.0234375
-559.02734375
-607.375
-643.59375
-673.30078125
-704.84765625
-745.09375
-796.296875
-855.875
-918.8984375
-981.171875
-1040.9921875
-1098.7109375
-1154.859375
-1208.44921875
-1256.76953125
-1296.48046875
-1324.58984375
-1338.40625
-1334.87109375
-1310.51953125
-1262.296875
-1188.63671875
-1090.43359375
-971.703125
-839.5703125
-703.0234375
-570.9921875
-450.76953125
-347.3125
-262.8046875
-196.14453125
-143.546875
-100.91796875
-66.91796875
-44.08203125
-36.8984375
-48.14453125
-76.00390625
-113.50390625
-150.28125
-175.6484375
-181.7109375
-165.47265625
-129.2578125
-79.3203125
-23.2421875
32.5234375
83.6015625
126.87109375
159.48046875
179.30078125
186.44140625
184.00390625
176.73828125
168.29296875
158.7578125
143.93359375
116.875
70.85546875
1.9609375
-90.18359375
-202.94140625
-330.47265625
-462.28515625
-583.0625
-675.98046875
-728.30859375
-735.41796875
-700.80078125
-633.33203125
-544.3671875
-445.8046875
-348.43359375
-260.16015625
-184.671875
-121.2265625
-65.875
-13.6328125
39.3046875
94.12890625
149.37890625
202.03125
249.00390625
288.578125
321.3515625
350.4296875
380.66796875
416.90234375
461.76953125
514.04296875
568.45703125
617.23828125
652.65234375
669.41015625
666.26953125
646.3671875
616.02734375
582.09375
549.07421875
517.625
485.171875
447.6015625
400.95703125
342.890625
273.90234375
197.7421875
120.04296875
45.41796875
-25.109375
-94.65625
-168.50390625
-250.765625
-341.33203125
-434.58984375
-520.7890625
-589.68359375
-634.640625
-654.7578125
-653.6953125
-636.12109375
-604.24609375
-556.8125
-491.2734375
-407.6875
-311.578125
-213.87890625
-127.58203125
-63.38671875
-27.04296875
-19.84375
-40.6796875
-87.06640625
-153.9375
-232.1015625
-308.67578125
-369.7578125
-403.14453125
-399.53125
-352.75
-260.68359375
-126.890625
38.5078125
219.953125
399.1015625
557.75
680.30859375
756.28125
782.80078125
765.91015625
718.67578125
656.046875
589.1484375
522.3828125
454.6953125
383.3359375
307.3515625
229.22265625
154.1484375
87.6328125
32.72265625
-11.53515625
-49.41796875
-86.45703125
-127.3984375
-174.80859375
-227.85546875
-281.4140625
-326.46484375
-352.359375
-350.328125
-316.546875
-253.6875
-170.515625
-79.53515625
6.8984375
80.4453125
138.7265625
184.484375
223.01171875
259.4609375
297.15234375
336.68359375
375.54296875
408.41015625
428.38671875
429.0625
406.73828125
362.265625
301.73046875
235.33984375
174.421875
127.95703125
100.65625
93.48828125
105.7421875
136.74609375
186.23046875
253.609375
336.71875
430.7421875
528.18359375
620.19140625
698.4765625
756.5703125
790.25390625
798.01171875
781.93359375
747.90234375
703.7734375
656.41015625
609.88671875
566.515625
529.734375
506.0859375
504.4609375
532.78125
594.34375
685.9140625
798.43359375
919.79296875
1038.37890625
1146.12890625
1239.7421875
1319.54296875
1387.28125
1444.7265625
1493.87890625
1537.625
1579.53515625
1622.94140625
1670.18359375
1722.0859375
1777.5625
1833.9140625
1888.30078125
1939.0703125
1985.09375
2023.32421875
2047.203125
2047.83203125
2017.2578125
1951.62109375
1853.04296875
1730.1015625
1596.53125
1468.3203125
1360.3671875
1284.09765625
1246.25390625
1248.0703125
1284.6796875
1345.23046875
1414.14453125
1473.07421875
1503.87890625
1492.49609375
1432.48828125
1326.09765625
1182.15625
1012.484375
829.0546875
642.53515625
461.3984375
291.55078125
137.1796875
2.984375
-103.90625
-174.46484375
-201.2578125
-182.77734375
-125.30078125
-40.8125
57.44921875
158.96875
257.58203125
351.0390625
439.35546875
522.7265625
599.671875
666.59375
718.921875
753.00390625
767.45703125
763.61328125
745.58984375
719.9453125
694.78125
677.73046875
673.5078125
681.96875
697.83203125
712.66796875
718.26171875
709.859375
687.40625
654.5703125
616.60546875
578.62890625
545.03515625
519.5546875
504.69140625
500.0625
500.8125
498.12890625
482.5625
448.29296875
395.50390625
329.79296875
259.53125
193.00390625
136.37109375
92.6640625
61.85546875
41.8359375
30.22265625
26.28125
31.9375
50.671875
84.390625
130.4921875
181.7890625
229.98046875
270.06640625
302.359375
330.88671875
359.73046875
390.01953125
419.2265625
442.58203125
455.015625
452.32421875
431.3046875
389.59765625
326.015625
241.55859375
140.6328125
31.5859375
-74.44140625
-166.40625
-236.484375
-281.50390625
-302.37109375
-302.84765625
-288.6953125
-266.6875
-242.70703125
-220.0
-199.1640625
-179.83203125
-162.03515625
-146.171875
-132.2109375
-119.265625
-105.72265625
-89.51171875
-68.48046875
-40.78125
-4.84765625
41.36328125
101.0390625
177.78515625
273.63671875
387.28515625
514.08203125
647.796875
782.734375
914.55859375
1039.49609375
1153.17578125
1250.44921875
1326.59375
1378.625
1405.671875
1408.66796875
1390.3984375
1356.015625
1313.02734375
1270.01171875
1234.5859375
1211.62109375
1202.23828125
1203.5625
1209.07421875
1209.33984375
1193.41015625
1151.359375
1078.0078125
976.1640625
856.3671875
732.3203125
615.0703125
510.3125
420.09765625
346.36328125
293.03515625
265.97265625
271.51171875
314.12109375
393.421875
502.05859375
626.12890625
748.33984375
852.44140625
927.17578125
968.83203125
981.390625
973.79296875
955.4453125
932.66796875
907.8359375
880.76171875
850.49609375
816.36328125
777.96484375
734.38671875
683.38671875
621.703125
547.05859375
460.37890625
366.15234375
270.4453125
178.46875
94.06640625
21.28125
-33.9765625
-64.61328125
-65.796875
-39.19921875
5.6015625
54.27734375
93.8125
117.65625
126.88671875
127.26171875
124.34765625
119.62109375
109.76171875
89.29296875
54.71875
7.13671875
-48.25
-104.75
-156.3046875
-197.70703125
-223.55859375
-228.0859375
-206.91015625
-159.84375
-92.5625
-15.54296875
59.296875
122.53515625
169.9609375
203.09375
227.4296875
249.08203125
271.59765625
294.61328125
314.8125
328.05078125
331.23828125
323.2734375
305.23046875
279.88671875
251.015625
222.57421875
197.9765625
179.4921875
168.0234375
163.5234375
165.55859375
173.2578125
184.7890625
197.62890625
209.98046875
221.91796875
234.65625
248.5625
262.12890625
272.98828125
279.578125
281.6640625
279.765625
274.55078125
267.0390625
258.96484375
252.5390625
249.54296875
250.828125
256.8203125
268.48828125
287.51953125
314.88671875
348.80078125
383.57421875
410.78515625
422.3046875
413.92578125
387.59375
350.7265625
312.92578125
282.09375
262.27734375
253.45703125
252.2421875
252.68359375
247.6875
231.328125
201.0625
158.546875
108.9453125
59.359375
16.75
-14.171875
-32.44140625
-40.7265625
-43.73828125
-46.38671875
-52.8046875
-66.34375
-89.50390625
-123.359375
-166.8359375
-216.83984375
-269.45703125
-321.125
-368.90625
-409.9609375
-441.44921875
-460.73046875
-465.21484375
-451.71875
-416.72265625
-358.9609375
-283.01171875
-201.01171875
-130.30078125
-87.984375
-85.3046875
-124.515625
-198.9609375
-295.29296875
-396.4765625
-485.10546875
-547.203125
-575.5390625
-570.6796875
-538.9453125
-488.82421875
-428.40234375
-364.6796875
-303.796875
-251.140625
-211.2265625
-187.40625
-181.078125
-190.5
-210.31640625
-232.8046875
-250.59765625
-259.2421875
-258.12109375
-249.1328125
-234.03125
-212.48046875
-182.2109375
-140.80859375
-87.3203125
-22.61328125
50.75
128.3984375
204.67578125
274.85546875
337.9375
397.171875
457.24609375
520.3984375
584.84765625
646.546875
702.08203125
749.92578125
789.3359375
818.6171875
834.96484375
836.08203125
821.8203125
793.8984375
754.12890625
703.55859375
643.60546875
578.03515625
513.33984375
457.16015625
416.28125
395.8359375
399.32421875
428.10546875
480.2265625
549.78515625
627.72265625
703.8671875
769.11328125
817.37109375
847.16796875
862.48828125
871.8125
885.03125
909.5625
947.890625
997.62890625
1053.4375
1108.765625
1156.4375
1188.91015625
1199.6015625
1185.4140625
1148.546875
1095.44921875
1033.046875
964.9609375
891.00390625
810.57421875
727.1328125
649.7734375
590.30078125
558.0234375
556.109375
581.6640625
628.24609375
688.109375
752.83203125
813.0625
858.9296875
881.7109375
876.34765625
843.6484375
790.80078125
729.37109375
671.58203125
627.046875
601.66015625
598.46484375
618.60546875
661.40625
723.78515625
800.34375
884.484375
970.1484375
1053.359375
1132.75390625
1209.0859375
1283.91796875
1357.8984375
1429.4375
1494.34375
1546.859375
1581.45703125
1594.6171875
1585.6953125
1556.94921875
1512.75390625
1458.1171875
1397.0390625
1331.99609375
1265.1171875
1200.4609375
1145.34765625
1109.328125
1100.66796875
1122.0
1167.5703125
1224.046875
1275.0390625
1306.75
1311.609375
1288.59375
1241.5390625
1177.15625
1103.71875
1029.93359375
963.91796875
912.390625
880.27734375
870.70703125
884.78515625
921.05078125
975.20703125
1041.23828125
1113.8828125
1190.83984375
1272.640625
1360.2578125
1452.6640625
1546.16796875
1635.1328125
1712.5546875
1770.72265625
1803.03515625
1807.03515625
1786.44921875
1750.11328125
1708.09765625
1667.82421875
1632.70703125
1603.58984375
1580.83984375
1564.66796875
1553.5
1542.453125
1523.8828125
1489.8671875
1434.86328125
1357.0390625
1258.23046875
1143.28515625
1019.046875
893.03515625
771.89453125
660.0078125
559.37109375
471.01953125
397.0546875
341.09765625
305.9140625
289.9296875
285.8671875
282.859375
270.69921875
243.65234375
202.8046875
156.84765625
120.55859375
110.28125
137.45703125
203.4609375
298.63671875
405.7890625
506.19140625
585.3359375
636.453125
660.59375
663.4296875
650.859375
626.37890625
591.58203125
548.3984375
500.16015625
450.65234375
402.78515625
358.84375
322.06640625
297.52734375
291.21484375
307.9765625
349.96875
416.09765625
502.40234375
603.01953125
711.31640625
820.99609375
926.83203125
1025.30859375
1114.92578125
1195.8515625
1268.7734375
1333.75
1389.94921875
1436.26953125
1471.98046875
1497.015625
1511.765625
1516.53125
1510.73046875
1492.26171875
1457.96484375
1405.43359375
1335.37109375
1252.9609375
1167.19921875
1088.5078125
1025.8046875
984.390625
965.32421875
966.203125
982.77734375
1010.80078125
1047.32421875
1090.66796875
1138.95703125
1188.44140625
1233.09375
1265.859375
1280.58203125
1273.4609375
1244.0546875
1196.1796875
1138.47265625
1083.6875
1046.046875
1037.12109375
1061.59765625
1114.859375
1183.58984375
1249.40234375
1294.08984375
1304.56640625
1275.96484375
1211.97265625
1122.25
1017.79296875
906.6171875
792.30859375
676.1484375
560.65625
451.41015625
355.48046875
278.07421875
220.5703125
181.90234375
162.07421875
164.1953125
192.49609375
247.58984375
322.9609375
405.58203125
480.2265625
534.50390625
562.34765625
565.30078125
551.671875
533.66015625
523.2109375
528.546875
552.94921875
595.45703125
652.06640625
716.7734375
782.921875
844.97265625
900.0546875
948.37890625
992.5
1035.6953125
1079.7109375
1122.73046875
1159.03125
1181.07421875
1183.10546875
1164.1171875
1128.76953125
1085.984375
1045.828125
1015.94921875
999.4765625
995.55078125
1001.59765625
1015.171875
1034.3515625
1057.2421875
1081.4765625
1103.57421875
1118.5078125
1120.44921875
1105.203125
1072.71875
1027.32421875
975.16796875
920.9765625
866.3515625
810.51171875
752.703125
694.67578125
641.5859375
600.50390625
577.58203125
575.703125
593.8515625
628.08203125
673.43359375
725.953125
784.03125
847.9453125
917.84375
991.9453125
1066.67578125
1138.5234375
1205.6875
1268.0234375
1325.48828125
1376.73828125
1418.9921875
1448.9375
1463.890625
1462.703125
1446.6796875
1420.53515625
1392.65625
1373.4609375
1372.1328125
1393.375
1436.09765625
1494.296875
1559.28515625
1622.12890625
1675.7265625
1715.96875
1741.8125
1754.3359375
1755.63671875
1748.10546875
1734.3828125
1717.6171875
1701.48828125
1689.26171875
1682.4296875
1680.05859375
1679.70703125
1679.30859375
1678.5
1678.8359375
1683.26171875
1695.0703125
1716.19921875
1745.390625
1777.390625
1803.86328125
1815.23046875
1802.31640625
1758.03125
1679.6015625
1570.6640625
1441.64453125
1307.484375
1183.73046875
1082.5703125
1009.9375
964.41796875
938.42578125
921.453125
903.875
879.48828125
846.1015625
805.1484375
761.0625
720.53125
690.93359375
677.80859375
682.58984375
702.140625
730.6875
762.85546875
795.5859375
827.875
859.28515625
888.84765625
914.87109375
934.96484375
945.80859375
943.26171875
923.265625
883.015625
821.5234375
739.625
640.46484375
530.671875
420.89453125
324.05859375
251.7109375
210.1953125
198.91796875
211.36328125
238.23046875
271.390625
306.6796875
344.14453125
385.87890625
433.484375
487.00390625
545.5234375
607.55859375
670.26953125
728.32421875
774.22265625
800.59375
803.10546875
782.2890625
743.421875
694.79296875
645.68359375
605.0625
580.9921875
579.4140625
601.69921875
642.79296875
692.55078125
740.16015625
778.2421875
803.41796875
813.92578125
807.72265625
783.15234375
740.8515625
684.875
622.2734375
561.73828125
511.765625
478.6484375
464.8984375
469.06640625
487.03515625
513.8125
544.63671875
574.90625
599.4921875
612.859375
610.5859375
591.30859375
557.21875
512.53515625
461.41796875
407.25390625
353.265625
302.96875
259.49609375
224.4453125
197.36328125
176.18359375
158.234375
141.1640625
123.53125
105.1953125
87.87890625
75.69921875
74.76171875
91.09765625
128.2421875
186.33984375
263.5703125
357.875
466.98828125
586.7734375
710.0390625
827.46484375
930.484375
1014.33203125
1079.37109375
1129.8984375
1171.1015625
1206.0546875
1234.328125
1252.41015625
1255.49609375
1239.82421875
1204.703125
1153.26171875
1091.64453125
1027.5234375
968.91796875
923.0546875
894.390625
882.13671875
879.3203125
874.75390625
857.2109375
819.109375
758.03515625
675.93359375
577.36328125
467.94921875
353.640625
240.5
134.4296875
40.96875
-34.42578125
-85.46875
-104.67578125
-84.92578125
-22.546875
79.96484375
213.70703125
365.71875
522.42578125
672.1953125
805.99609375
916.3828125
995.81640625
1036.16015625
1030.65234375
978.06640625
886.50390625
773.57421875
661.78515625
571.39453125
514.37890625
491.89453125
495.58203125
511.6015625
526.125
529.9921875
520.4296875
499.51171875
471.68359375
442.66015625
419.78515625
411.77734375
426.76171875
469.5703125
540.12890625
633.7109375
742.51953125
857.75
971.48828125
1078.0
1174.078125
1258.66796875
1332.23828125
1396.15234375
1451.88671875
1499.62890625
1536.47265625
1555.4453125
1547.15625
1504.21875
1425.7890625
1318.76171875
1194.59375
1064.62890625
937.40234375
818.87890625
713.80078125
626.16015625
558.61328125
511.71875
483.75
471.23046875
470.28515625
478.34375
495.1484375
522.03515625
559.64453125
605.73046875
654.67578125
699.0859375
732.23828125
750.32421875
753.90625
748.12890625
740.9765625
739.64453125
747.06640625
761.08984375
777.02734375
791.30859375
803.57421875
816.1640625
832.37109375
855.05859375
886.41015625
928.359375
982.7734375
1050.75390625
1131.546875
1222.47265625
1319.89453125
1419.9453125
1517.6640625
1605.72265625
1675.3984375
1719.90625
1737.6796875
1732.78515625
1712.609375
1685.0546875
1656.5625
1631.0390625
1609.2109375
1588.8828125
1566.22265625
1537.73828125
1501.83203125
1459.2109375
1412.25
1364.3125
1319.75
1283.8984375
1261.46875
1253.3515625
1254.875
1258.140625
1257.11328125
1250.78125
1241.52734375
1231.1015625
1218.67578125
1202.6796875
1183.703125
1164.91796875
1149.56640625
1138.43359375
1130.01171875
1123.35546875
1120.70703125
1127.28125
1148.38671875
1186.34375
1239.1015625
1300.46875
1361.2734375
1411.44140625
1442.63671875
1450.12890625
1432.63671875
1391.1640625
1328.73828125
1251.24609375
1167.33984375
1086.30078125
1015.30078125
958.515625
918.33203125
896.73046875
895.13671875
912.90234375
946.03515625
987.58984375
1029.60546875
1065.25
1089.97265625
1101.63671875
1100.4296875
1089.0234375
1072.6484375
1058.6875
1055.77734375
1072.44140625
1115.140625
1186.2578125
1283.23828125
1399.30859375
1524.95703125
1648.984375
1759.4453125
1845.20703125
1897.93359375
1913.234375
1890.8828125
1835.01953125
1754.9765625
1665.54296875
1585.0625
1531.125
1515.37109375
1539.671875
1595.6171875
1667.6796875
1738.578125
1794.19921875
1826.375
1833.56640625
1820.15234375
1794.56640625
1766.3515625
1743.03125
1728.29296875
1722.3671875
1724.09375
1733.1171875
1750.37109375
1776.1953125
1807.328125
1835.8515625
1851.734375
1847.90234375
1824.09375
1787.046875
1747.0
1712.8828125
1688.86328125
1673.8125
1663.38671875
1652.921875
1639.2421875
1621.0390625
1598.67578125
1573.875
1548.90625
1525.20703125
1502.5625
1479.5859375
1454.90234375
1427.85546875
1398.46875
1367.06640625
1334.125
1300.234375
1266.515625
1235.54296875
1211.71484375
1199.87890625
1202.65625
1218.7421875
1243.96484375
1274.03125
1306.5234375
1340.90234375
1377.65625
1417.85546875
1463.203125
1515.63671875
1576.25
1643.84375
1713.9765625
1779.03125
1829.73046875
1857.984375
1859.90625
1837.52734375
1798.1953125
1751.81640625
1706.8984375
1667.08203125
1629.875
1588.3203125
1534.34765625
1461.96484375
1369.25390625
1259.703125
1142.6796875
1031.71484375
940.3359375
877.4375
845.1484375
839.60546875
853.03125
875.8125
898.90234375
916.16015625
925.12890625
925.07421875
914.08984375
887.56640625
839.0703125
762.7734375
656.44921875
523.8828125
375.34375
225.0234375
86.6484375
-30.1328125
-120.94921875
-185.57421875
-225.87890625
-243.87109375
-240.87890625
-218.33984375
-179.16015625
-127.6015625
-67.578125
-1.5
68.4375
137.79296875
199.00390625
243.5625
265.40234375
263.4375
242.32421875
211.4765625
182.25390625
163.953125
160.53125
170.34765625
189.07421875
213.3359375
242.22265625
276.125
314.640625
355.6640625
395.73046875
430.63671875
455.79296875
467.05078125
462.5078125
444.2734375
418.5703125
393.41796875
375.50390625
368.17578125
371.8359375
385.72265625
409.46875
443.1171875
486.2265625
537.1484375
592.92578125
649.60546875
702.8984375
749.34765625
787.6796875
818.9140625
844.8828125
866.30078125
882.1484375
890.73828125
891.40234375
885.23828125
874.22265625
859.3203125
839.2890625
811.953125
777.7734375
742.734375
717.1953125
710.83984375
727.19140625
761.75
804.63671875
845.6796875
878.46484375
901.25
914.91015625
920.33203125
917.58203125
907.35546875
892.7578125
879.71484375
875.66796875
887.34765625
918.5234375
968.7734375
1033.99609375
1108.2109375
1185.08984375
1258.11328125
1320.05859375
1363.4296875
1382.1953125
1373.76953125
1339.890625
1286.078125
1219.67578125
1147.27734375
1072.5859375
995.8828125
915.2109375
828.6171875
736.40234375
642.3515625
553.44140625
478.17578125
424.7421875
399.765625
407.6328125
449.55078125
522.41015625
618.4375
726.125
832.59765625
927.109375
1004.90234375
1069.03125
1127.96484375
1189.80859375
1257.21484375
1326.47265625
1390.0390625
1439.39453125
1466.54296875
1465.546875
1434.7421875
1378.27734375
1305.0625
1225.66796875
1149.6015625
1084.2265625
1034.47265625
1002.1796875
985.44140625
978.96875
975.6953125
968.48046875
951.625
922.33984375
882.14453125
837.09375
796.35546875
770.015625
767.140625
793.58984375
849.20703125
926.3046875
1012.3125
1096.375
1174.921875
1251.8515625
1333.546875
1423.18359375
1518.30859375
1612.01953125
1696.015625
1763.52734375
1810.62890625
1835.62890625
1837.91015625
1817.953125
1778.7109375
1726.45703125
1669.515625
1615.97265625
1572.375
1544.25390625
1536.93359375
1554.859375
1599.0859375
1664.46484375
1738.8203125
1805.59765625
1849.12890625
1860.0078125
1837.51171875
1788.1484375
1721.41015625
1645.65234375
1566.5546875
1488.875
1419.25
1366.7109375
1339.6484375
1341.24609375
1366.92578125
1405.4453125
1442.80078125
1466.77734375
1470.2265625
1451.875
1414.58984375
1362.55859375
1299.34375
1227.9609375
1152.3125
1078.69921875
1016.19921875
975.12890625
963.62109375
983.90625
1030.58203125
1092.3671875
1156.03515625
1210.265625
1247.703125
1265.23828125
1263.21875
1243.94921875
1210.1171875
1163.80078125
1106.78515625
1041.98828125
974.94140625
913.9453125
868.3828125
846.19921875
852.05078125
886.84375
947.76171875
1028.16796875
1117.93359375
1205.609375
1282.39453125
1345.4921875
1398.265625
1446.72265625
1494.80078125
1541.58203125
1582.0390625
1610.03125
1620.9609375
1612.37109375
1583.1015625
1533.04296875
1464.36328125
1382.73046875
1296.4609375
1213.44140625
1137.984375
1070.02734375
1007.234375
948.21484375
894.8125
852.55859375
829.37890625
833.39453125
870.37109375
941.53125
1042.3671875
1163.09765625
1291.00390625
1413.73828125
1521.9609375
1610.015625
1674.80859375
1714.59375
1728.81640625
1718.91015625
1688.7109375
1643.88671875
1590.8046875
1535.5703125
1483.49609375
1438.79296875
1404.5078125
1382.5703125
1373.4921875
1375.484375
1383.66796875
1390.6015625
1388.53125
1372.31640625
1341.30859375
1299.55859375
1254.6875
1215.91015625
1191.43359375
1185.84765625
1198.8984375
1226.53125
1263.375
1304.83203125
1347.5625
1389.1640625
1428.21875
1464.87890625
1500.81640625
1537.98828125
1577.37109375
1619.01171875
1663.4140625
1712.6171875
1769.28125
1834.01171875
1902.8671875
1967.39453125
2017.66796875
2046.375
2050.97265625
2032.67578125
1994.09375
1938.26953125
1869.67578125
1795.046875
1721.9609375
1655.8515625
1598.1796875
1547.421875
1501.828125
1461.625
1429.09765625
1406.6953125
1394.5625
1389.2578125
1384.65625
1374.58203125
1355.3125
1326.4609375
1290.48046875
1251.6796875
1215.21875
1185.66796875
1165.4453125
1154.34375
1150.87890625
1154.4375
1166.265625
1188.21484375
1220.24609375
1258.375
1294.7421875
1320.16015625
1327.74609375
1315.60546875
1287.140625
1249.46484375
1211.24609375
1180.421875
1161.69921875
1154.6015625
1153.671875
1151.33984375
1141.5546875
1121.8359375
1093.33203125
1060.15625
1028.48046875
1004.5703125
991.51953125
986.9453125
983.95703125
975.30078125
957.81640625
934.36328125
912.77734375
903.02734375
913.8984375
949.8828125
1009.23046875
1084.015625
1162.23046875
1231.03515625
1280.046875
1304.109375
1304.75
1289.02734375
1265.69140625
1240.81640625
1216.0
1190.22265625
1162.9921875
1136.00390625
1112.48828125
1095.91015625
1089.19140625
1094.48046875
1112.98046875
1144.9609375
1190.2265625
1248.47265625
1318.75390625
1398.30078125
1481.72265625
1561.71875
1631.2578125
1685.9921875
1725.40625
1752.0859375
1769.87109375
1782.22265625
1791.484375
1798.59375
1802.83203125
1801.87109375
1792.578125
1772.39453125
1740.40625
1697.43359375
1645.33203125
1586.2265625
1522.22265625
1455.421875
1387.77734375
1320.88671875
1256.2265625
1196.0859375
1143.80078125
1101.96484375
1069.49609375
1040.4609375
1006.72265625
962.671875
908.453125
849.55859375
793.875
748.1875
715.34375
693.2109375
676.09765625
658.484375
638.34375
617.578125
599.4765625
585.66015625
574.953125
564.53125
552.00390625
536.8828125
520.6796875
505.8359375
494.43359375
487.62890625
485.890625
489.38671875
498.125
511.58203125
528.05078125
544.22265625
555.7109375
558.859375
553.109375
542.19140625
532.94140625
532.10546875
543.00390625
563.8359375
588.15625
606.99609375
611.46875
595.1640625
556.328125
499.62890625
436.25
380.84375
345.6328125
335.1484375
345.62890625
369.64453125
402.13671875
443.23828125
496.6171875
565.703125
650.4296875
745.484375
840.3359375
921.828125
979.40234375
1010.33203125
1021.0390625
1022.86328125
1025.4765625
1032.94140625
1044.6640625
1059.0234375
1075.62890625
1094.65625
1114.83984375
1132.73046875
1143.83203125
1144.53125
1133.66015625
1113.60546875
1090.953125
1075.91015625
1079.62109375
1110.15625
1168.99609375
1249.68359375
1339.53125
1423.90625
1491.87109375
1540.41796875
1574.953125
1606.15234375
1645.640625
1702.6640625
1781.83984375
1881.5078125
1993.5234375
2105.59375
2205.3125
2283.421875
2335.05078125
2359.578125
2360.09375
2342.44921875
2313.7265625
2280.55859375
2247.61328125
2216.109375
2182.8125
2140.96484375
2083.42578125
2006.19921875
1909.49609375
1795.99609375
1667.8046875
1524.48046875
1363.21875
1181.42578125
980.33984375
767.234375
553.9296875
352.3125
170.12890625
9.8828125
-129.359375
-249.3984375
-351.33203125
-435.21875
-500.30078125
-545.375
-569.4765625
-572.83984375
-558.24609375
-531.57421875
-500.59375
-472.01171875
-448.6875
-429.2109375
-410.16015625
-388.8046875
-363.9453125
-334.421875
-297.21875
-247.43359375
-180.65234375
-96.015625
2.5078125
107.59765625
211.625
309.06640625
396.734375
472.1796875
531.84375
570.73046875
583.9140625
569.203125
529.1953125
471.45703125
406.29296875
343.49609375
290.04296875
250.24609375
227.53125
225.734375
248.68359375
298.81640625
376.421875
480.13671875
607.90234375
757.45703125
925.9609375
1109.1015625
1300.453125
1491.984375
1675.59765625
1844.734375
1994.91796875
2123.7890625
2231.79296875
2322.9921875
2404.2109375
2481.7421875
2557.875
2629.734375
2690.7578125
2733.29296875
2751.13671875
2741.57421875
2706.25390625
2650.0078125
2578.6484375
2497.796875
2413.4296875
2332.44140625
2261.33203125
2203.7421875
2158.9765625
2122.6171875
2088.6171875
2051.6484375
2009.26171875
1962.8203125
1916.58203125
1875.1015625
1840.75
1812.953125
1788.9453125
1764.625
1734.76171875
1693.55078125
1636.5703125
1563.48828125
1479.203125
1392.09375
1310.51953125
1240.1015625
1183.30859375
1140.55859375
1111.421875
1094.73828125
1087.8984375
1086.3359375
1084.5078125
1078.5390625
1068.90234375
1060.60546875
1060.05859375
1070.6796875
1090.52734375
1113.21875
1130.9921875
1137.7578125
1130.703125
1110.17578125
1078.3046875
1037.40625
988.8984375
933.06640625
869.15625
795.88671875
712.84375
622.5234375
531.8203125
451.60546875
394.4296875
371.03125
386.77734375
438.98828125
516.7109375
603.75390625
684.03125
746.18359375
785.22265625
801.1484375
796.44140625
774.3359375
738.45703125
693.578125
646.24609375
604.23828125
574.37890625
560.21875
561.43359375
575.546875
600.44921875
635.5703125
681.0234375
736.01171875
798.11328125
864.15234375
931.55859375
998.92578125
1065.29296875
1129.05078125
1187.68359375
1238.29296875
1278.2578125
1305.78515625
1321.03515625
1327.51953125
1331.8671875
1340.8359375
1357.2109375
1378.21484375
1397.7109375
1410.16015625
1413.16015625
1407.61328125
1396.2890625
1381.89453125
1365.71484375
1347.6953125
1328.1171875
1309.13671875
1294.65234375
1288.6484375
1293.8515625
1311.5703125
1341.90234375
1383.33984375
1431.88671875
1480.44921875
1519.20703125
1537.48828125
1527.21875
1486.44921875
1420.3125
1338.453125
1250.9296875
1165.5234375
1087.50390625
1020.60546875
968.140625
934.03125
923.48046875
942.22265625
993.9609375
1077.359375
1184.82421875
1304.25390625
1422.78515625
1530.36328125
1621.21875
1692.99609375
1744.93359375
1776.77734375
1788.890625
1782.671875
1760.515625
1725.234375
1679.22265625
1623.375
1556.4921875
1476.171875
1381.87109375
1278.25390625
1176.13671875
1089.53125
1030.2890625
1003.77734375
1007.83203125
1035.14453125
1077.06640625
1126.43359375
1178.578125
1230.85546875
1281.61328125
1329.3125
1371.77734375
1406.11328125
1429.453125
1440.328125
1439.84375
1432.18359375
1424.2421875
1424.0703125
1437.85546875
1466.4609375
1503.82421875
1539.07421875
1561.24609375
1563.42578125
1544.015625
1505.85546875
1455.5234375
1403.42578125
1363.0234375
1347.25390625
1363.4375
1410.33203125
1479.50390625
1559.578125
1639.7421875
1711.1328125
1767.453125
1806.015625
1828.1328125
1837.3671875
1836.73828125
1827.75
1812.38671875
1795.7890625
1786.83203125
1796.08984375
1832.51953125
1900.453125
1997.8046875
2116.51953125
2245.43359375
2374.08984375
2495.28125
2605.01953125
2700.9140625
2780.02734375
2837.31640625
2865.38671875
2856.40234375
2805.44921875
2713.25390625
2586.27734375
2434.48046875
2268.36328125
2096.734375
1925.76171875
1759.58203125
1602.078125
1458.15234375
1332.86328125
1228.79296875
1143.87109375
1071.56640625
1003.29296875
931.5546875
852.56640625
767.21484375
679.9453125
596.29296875
521.3671875
460.8046875
422.375
415.140625
445.19921875
511.234375
603.7265625
708.28125
810.08203125
896.78515625
960.0078125
996.5703125
1009.55078125
1007.43359375
1000.80078125
997.78125
1000.7734375
1006.24609375
1007.98046875
1002.16015625
991.2421875
983.79296875
990.109375
1017.01171875
1065.4453125
1131.5625
1209.08203125
1290.8671875
1369.78515625
1439.5703125
1495.453125
1534.3515625
1555.18359375
1560.140625
1555.59375
1550.875
1554.85546875
1572.51953125
1603.6015625
1643.62890625
1686.52734375
1727.9921875
1768.10546875
1811.140625
1862.28515625
1923.68359375
1992.88671875
2064.48046875
2132.76953125
2193.96484375
2247.35546875
2295.33984375
2341.47265625
2387.30859375
2430.39453125
2465.46875
2487.8203125
2495.98046875
2492.12109375
2481.0859375
2468.92578125
2461.015625
2459.625
2462.10546875
2461.33203125
2448.66015625
2417.75390625
2366.93359375
2298.79296875
2217.70703125
2127.3203125
2029.62890625
1925.44140625
1814.6875
1696.33203125
1569.1484375
1434.15625
1296.73046875
1165.89453125
1050.8359375
957.81640625
889.73046875
847.375
829.98046875
834.3203125
854.25
882.0234375
911.1875
939.07421875
967.42578125
1000.74609375
1043.21875
1095.96484375
1156.20703125
1218.6171875
1277.60546875
1329.078125
1371.20703125
1404.46875
1431.4375
1456.20703125
1483.40625
1516.5859375
1556.13671875
1597.65234375
1632.109375
1648.99609375
1641.08984375
1608.0
1555.66015625
1492.30078125
1424.046875
1353.3046875
1280.41015625
1206.55078125
1135.8515625
1075.76953125
1035.73046875
1024.28515625
1045.52734375
1096.59375
1168.20703125
1248.4453125
1327.73828125
1401.984375
1471.88671875
1539.48828125
1604.703125
1664.6484375
1715.74609375
1755.94140625
1784.51953125
1800.05078125
1799.375
1779.3359375
1739.765625
1684.6953125
1620.76171875
1554.671875
1491.83984375
1436.3046875
1390.79296875
1356.1484375
1331.078125
1312.90625
1298.67578125
1285.546875
1270.6015625
1251.19140625
1226.4140625
1198.42578125
1171.76953125
1150.8984375
1137.81640625
1131.8359375
1131.171875
1134.62109375
1141.91015625
1152.75
1165.49609375
1176.39453125
1180.015625
1170.69140625
1144.55859375
1101.375
1045.21875
983.54296875
924.9921875
877.203125
845.99609375
835.53515625
848.18359375
883.23046875
935.984375
998.73828125
1063.48046875
1123.9765625
1175.671875
1214.3828125
1235.95703125
1237.7265625
1220.71875
1190.78515625
1157.85546875
1133.6484375
1128.42578125
1147.8515625
1191.2734375
1252.921875
1325.44140625
1403.51171875
1485.0625
1569.7265625
1656.47265625
1742.32421875
1822.4296875
1890.97265625
1942.51171875
1973.6796875
1984.34375
1977.48046875
1957.84375
1930.24609375
1898.03515625
1861.92578125
1819.87890625
1768.78125
1707.015625
1635.9453125
1559.16015625
1480.85546875
1405.26953125
1337.2890625
1282.54296875
1245.98046875
1229.59765625
1231.3515625
1246.640625
1271.7734375
1306.8515625
1355.41796875
1420.8203125
1502.34765625
1594.37109375
1688.77734375
1778.125
1857.37890625
1924.00390625
1977.16015625
2016.53125
2041.39453125
2050.31640625
2041.7578125
2014.8046875
1969.7421875
1908.37890625
1834.234375
1751.96484375
1666.02734375
1579.578125
1494.62890625
1413.05859375
1337.34375
1270.140625
1213.296875
1167.484375
1132.828125
1110.25
1102.015625
1110.49609375
1135.640625
1173.2578125
1215.828125
1255.21875
1285.40234375
1303.58984375
1309.94921875
1306.17578125
1293.390625
1270.375
1233.6640625
1180.0390625
1109.3515625
1025.171875
932.51171875
834.89453125
733.54296875
629.3671875
525.8671875
430.109375
350.76171875
294.65234375
264.6875
260.3046875
279.0546875
317.19921875
368.94140625
426.28515625
480.6875
525.625
557.953125
577.484375
586.08984375
587.28125
586.07421875
588.22265625
599.10546875
622.8515625
661.58203125
714.375
776.6796875
841.33984375
901.390625
952.5546875
993.65234375
1024.96875
1046.0859375
1054.52734375
1045.48828125
1012.83984375
951.23828125
858.59375
737.578125
595.48046875
442.7890625
291.3515625
152.5078125
35.28515625
-55.0703125
-117.72265625
-155.41796875
-172.4453125
-172.3203125
-156.6015625
-125.32421875
-78.41796875
-16.7421875
57.71484375
142.33984375
234.7421875
333.46875
437.7421875
545.6953125
652.203125
748.359375
823.6484375
869.28515625
880.63671875
857.80859375
804.953125
729.06640625
638.83984375
543.75390625
453.37890625
376.359375
318.734375
282.6171875
266.30078125
265.91796875
277.3046875
297.05859375
322.42578125
350.42578125
376.53515625
393.96875
394.51953125
371.125
320.70703125
245.70703125
153.51953125
54.28125
-41.94921875
-127.47265625
-197.8125
-251.23828125
-287.49609375
-306.33203125
-306.16015625
-283.61328125
-235.0234375
-159.625
-62.078125
47.6640625
157.12109375
254.3359375
329.80078125
377.546875
396.15234375
389.37109375
365.15625
332.91796875
300.11328125
270.01953125
241.81640625
212.91015625
181.62890625
148.41796875
115.23828125
84.98828125
62.51171875
56.04296875
76.359375
132.3671875
225.70703125
348.48046875
486.0
622.59375
746.49609375
851.5859375
936.51953125
1003.55078125
1057.796875
1106.16015625
1154.52734375
1204.24609375
1250.32421875
1283.51171875
1295.3359375
1282.68359375
1248.96484375
1201.4296875
1146.921875
1089.2421875
1029.37109375
967.67578125
905.8515625
847.09375
794.83203125
751.40625
717.7109375
693.453125
677.65625
669.23828125
667.75390625
673.9453125
689.6953125
717.26171875
758.32421875
812.94140625
878.55078125
949.484375
1017.3515625
1072.56640625
1106.3359375
1112.5625
1089.22265625
1038.828125
967.8984375
885.7578125
803.06640625
729.8203125
672.80078125
633.625
609.03125
593.4921875
581.93359375
570.796875
558.015625
543.31640625
528.46484375
515.83984375
505.5546875
493.68359375
473.49609375
438.8046875
387.2734375
322.6796875
255.75390625
202.828125
181.359375
203.33984375
269.46875
367.19921875
474.07421875
565.32421875
622.703125
640.421875
625.26171875
591.2578125
552.54296875
518.16015625
490.87109375
469.46484375
452.5078125
441.15625
439.1953125
450.58984375
476.3125
512.71484375
552.25390625
586.0625
606.8828125
611.1171875
598.92578125
572.796875
535.796875
491.0546875
442.86328125
397.92578125
365.09375
352.59765625
364.12890625
396.34375
439.54296875
481.24609375
510.34765625
519.890625
507.640625
474.828125
423.6953125
355.4453125
270.30078125
170.24609375
62.2578125
-41.00390625
-124.45703125
-175.9375
-190.7734375
-173.3828125
-135.2578125
-90.234375
-49.14453125
-16.8671875
6.890625
24.49609375
37.55859375
46.1171875
48.9921875
44.08984375
28.58984375
-0.2421875
-43.3515625
-98.140625
-158.04296875
-214.19921875
-258.6171875
-287.2265625
-300.94140625
-304.3125
-302.828125
-300.70703125
-300.078125
-301.41796875
-304.65234375
-310.2578125
-319.66015625
-334.28515625
-353.8359375
-375.21484375
-393.53515625
-404.625
-407.3203125
-403.890625
-398.609375
-395.453125
-395.9765625
-397.8828125
-394.69140625
-377.078125
-335.90234375
-265.9765625
-168.6171875
-51.2109375
76.2265625
205.51953125
332.6796875
456.89453125
577.5078125
691.98828125
796.703125
889.27734375
970.046875
1041.1640625
1104.28515625
1159.0546875
1203.9140625
1238.69921875
1266.86328125
1295.31640625
1331.51171875
1379.7890625
1439.65234375
1506.95703125
1576.60546875
1644.453125
1707.34375
1761.9296875
1803.640625
1826.9296875
1826.9609375
1802.0234375
1755.16796875
1693.5625
1625.84765625
1558.98828125
1496.5390625
1438.8984375
1384.83984375
1333.22265625
1283.97265625
1237.90234375
1195.421875
1155.12109375
1113.265625
1064.66015625
1004.4296875
929.80859375
840.98828125
740.66796875
632.74609375
521.65625
413.11328125
315.58984375
240.484375
199.80078125
202.18359375
249.25
333.80859375
440.7265625
550.48046875
644.7421875
711.98828125
750.55078125
767.7734375
775.90234375
787.1953125
810.4140625
849.44921875
903.40234375
967.73046875
1036.140625
1103.09375
1165.484375
1222.1953125
1271.984375
1311.828125
1337.375
1344.74609375
1331.79296875
1297.8359375
1242.79296875
1166.90234375
1071.59375
961.23046875
844.4453125
733.62890625
641.46484375
576.1875
538.49609375
522.3359375
518.546875
518.60546875
516.48828125
508.86328125
494.86328125
476.03125
455.95703125
438.875
427.40234375
420.734375
414.44921875
402.015625
376.9296875
334.40625
272.80859375
195.1328125
110.30078125
32.4140625
-22.9609375
-44.4140625
-28.90625
18.015625
85.828125
163.56640625
242.6875
317.80078125
386.15234375
446.828125
499.66015625
544.26953125
579.5859375
603.7421875
614.1015625
607.59765625
582.1484375
538.77734375
482.62109375
421.734375
364.76953125
319.3359375
291.43359375
285.0703125
301.703125
339.78125
394.6328125
458.31640625
519.94140625
567.5
591.140625
586.62109375
557.27734375
513.88671875
472.10546875
447.46484375
449.62890625
479.03515625
527.9453125
584.5703125
636.890625
674.875
691.9453125
686.25
660.703125
620.90625
572.578125
520.609375
469.90234375
425.84765625
393.09375
373.890625
367.79296875
372.75
386.4140625
406.7578125
432.64453125
464.28125
502.6015625
546.890625
592.16015625
628.6640625
644.65625
630.73046875
583.53125
507.3984375
413.85546875
318.93359375
239.06640625
186.89453125
168.828125
185.00390625
230.76171875
298.32421875
378.3203125
461.61328125
541.390625
614.40625
680.35546875
739.3828125
789.44921875
825.51953125
841.3515625
832.69921875
799.5859375
746.19921875
678.796875
603.734375
527.2421875
456.40625
399.578125
365.1796875
359.4375
384.3515625
436.75
508.94921875
591.2578125
675.4140625
756.671875
832.73046875
900.87109375
956.171875
992.33203125
1003.59765625
985.890625
937.15625
858.19921875
753.96484375
633.8515625
509.703125
392.22265625
287.59765625
196.28125
114.546875
37.921875
-35.65234375
-104.68359375
-165.125
-212.70703125
-245.4453125
-265.16015625
-276.84765625
-285.66796875
-293.50390625
-297.6875
-292.7890625
-273.67578125
-237.4765625
-183.91796875
-114.890625
-34.35546875
51.59765625
135.265625
208.83203125
266.3125
304.73046875
323.7734375
324.68359375
309.5625
281.0703125
241.75390625
193.13671875
135.7578125
70.5
-0.3125
-73.5
-146.26171875
-216.140625
-279.49609375
-330.51953125
-362.56640625
-371.1875
-356.5625
-323.71484375
-280.34765625
-233.859375
-189.30859375
-149.046875
-113.41015625
-81.14453125
-49.359375
-13.84765625
29.7890625
84.58203125
150.84765625
225.3515625
301.27734375
369.890625
424.03125
461.8203125
487.8828125
510.66015625
537.46875
570.65625
607.3359375
641.9921875
669.30859375
685.48046875
688.3125
677.28515625
653.51953125
618.828125
574.50390625
521.40234375
461.71875
400.30859375
343.73046875
297.66015625
265.2265625
247.171875
242.58984375
248.98828125
262.0234375
276.1953125
286.45703125
289.59765625
284.43359375
271.02734375
249.96484375
222.64453125
192.328125
164.75390625
146.69140625
142.86328125
153.4765625
174.6953125
201.66015625
231.49609375
264.03125
300.453125
341.5625
386.99609375
435.5625
486.171875
538.6640625
593.83203125
652.41796875
714.05859375
777.34765625
840.85546875
903.5859375
964.16015625
1019.9140625
1067.58203125
1105.0625
1132.26171875
1149.79296875
1157.02734375
1151.63671875
1130.9609375
1093.49609375
1039.54296875
971.3046875
893.32421875
812.7734375
738.3359375
677.39453125
633.02734375
602.94921875
581.125
561.109375
539.109375
515.4140625
493.875
480.0703125
479.28515625
494.85546875
527.13671875
573.07421875
626.625
680.265625
727.15625
762.63671875
783.9609375
788.58984375
772.78515625
732.35546875
665.9765625
578.890625
483.83984375
397.40234375
333.6640625
299.5625
294.640625
314.33984375
353.5234375
408.1953125
475.43359375
552.6953125
637.09375
725.18359375
813.35546875
898.3984375
977.51171875
1047.984375
1107.68359375
1156.55859375
1197.86328125
1237.53125
1282.06640625
1336.296875
1402.015625
1477.5703125
1558.703125
1640.77734375
1721.22265625
1800.26171875
1879.203125
1957.96484375
2034.0078125
2103.44921875
2163.11328125
2212.02734375
2251.72265625
2285.60546875
2318.05859375
2353.36328125
2394.6328125
2443.109375
2498.11328125
2557.51953125
2617.81640625
2673.70703125
2718.5703125
2747.0
2758.66015625
2760.09765625
2762.44140625
2775.91015625
2804.953125
2847.20703125
2896.73046875
2949.1328125
3004.72265625
3067.171875
3138.62109375
3215.34765625
3287.87890625
3345.69921875
3382.6015625
3398.76953125
3398.41796875
3385.64453125
3361.61328125
3324.6953125
3272.70703125
3205.06640625
3123.4453125
3031.02734375
2931.7734375
2830.71875
2734.75390625
2652.73828125
2594.2734375
2568.0546875
2580.7421875
2636.30859375
2734.953125
2871.66015625
3035.90625
3213.91796875
3392.75
3563.95703125
3725.07421875
3879.1328125
4032.89453125
4194.12109375
4368.19140625
4555.80078125
4754.05859375
4960.89453125
5179.5546875
5419.55078125
5693.15625
6010.39453125
6375.88671875
6788.70703125
7243.8828125
7734.0234375
8250.59765625
8785.1875
9330.7578125
9882.890625
10440.9375
11009.11328125
11597.05859375
12219.09765625
12891.765625
13630.30078125
14445.43359375
15342.046875
16320.5234375
17379.26953125
18515.66796875
19723.76953125
20990.7421875
22295.64453125
23611.82421875
24910.46875
26162.40625
27337.72265625
28404.7109375
29329.21484375
30075.0859375
30606.79296875
30894.66015625
30920.83984375
30682.65234375
30192.09375
29473.265625
28559.79296875
27492.4921875
26316.390625
25076.87109375
23815.64453125
22567.078125
21355.8046875
20196.70703125
19097.75
18064.0703125
17100.62890625
16211.80078125
15398.640625
14656.33203125
13973.921875
13336.79296875
12730.44140625
12143.58203125
11569.98828125
11009.40234375
10467.63671875
9954.86328125
9481.91796875
9056.52734375
8681.42578125
8354.5234375
8069.28125
7814.921875
7577.4765625
7342.77734375
7100.2265625
6845.29296875
6579.71875
6309.82421875
6043.96484375
5790.1484375
5554.4765625
5340.890625
5151.80859375
4988.63671875
4851.6796875
4739.85546875
4650.98828125
4582.79296875
4533.45703125
4501.16796875
4483.33203125
4476.83984375
4479.5
4491.0546875
4512.8125
4546.66015625
4594.55078125
4657.91796875
4735.82421875
4822.74609375
4908.37890625
4980.79296875
5030.953125
5055.6640625
5057.66015625
5043.58203125
5020.98828125
4995.59765625
4969.828125
4943.48828125
4916.04296875
4888.59375
4864.0546875
4845.44921875
4833.875
4827.80078125
4824.05859375
4819.1171875
4808.8828125
4787.578125
4747.875
4683.67578125
4593.75
4483.453125
4363.25390625
4245.32421875
4139.86328125
4051.98046875
3979.9921875
3916.10546875
3849.41796875
3769.80078125
3670.6484375
3550.05078125
3411.03125
3261.2578125
3111.49609375
2972.7265625
2853.09375
2756.83203125
2685.61328125
2640.48828125
2622.00390625
2628.19921875
2652.8046875
2685.8359375
2716.17578125
2734.27734375
2733.5625
2710.859375
2666.58984375
2604.5859375
2531.203125
2453.56640625
2377.34375
2304.8984375
2234.921875
2163.96484375
2089.078125
2009.65234375
1927.44140625
1845.20703125
1765.41015625
1689.9375
1620.890625
1561.625
1516.734375
1490.3984375
1483.9921875
1495.1015625
1518.9140625
1550.62890625
1586.65234375
1624.0546875
1659.66015625
1689.890625
1711.1640625
1719.95703125
1712.38671875
1684.0234375
1630.87109375
1551.6953125
1450.75
1338.73828125
1230.484375
1139.93359375
1075.2734375
1036.80078125
1018.01953125
1008.625
997.453125
974.96875
935.46484375
879.0234375
812.16796875
745.90625
691.51171875
656.23828125
641.62109375
644.8515625
661.56640625
688.05078125
722.0
762.1484375
807.32421875
855.7734375
905.34375
954.375
1002.1796875
1048.45703125
1092.65234375
1134.83203125
1178.0390625
1229.63671875
1299.1875
1393.34375
1511.23828125
1643.93359375
1777.953125
1900.15234375
2000.86328125
2075.0625
2122.8671875
2149.73828125
2165.72265625
2183.1484375
2213.62890625
2265.62890625
2342.99609375
2444.2890625
2562.87109375
2688.0625
2807.609375
2911.48828125
2996.19921875
3067.12890625
3136.41015625
3216.43359375
3313.4296875
3425.73046875
3547.1953125
3671.7890625
3795.375
3914.59375
4025.01171875
4120.7265625
4196.0703125
4248.59375
4281.1796875
4301.0078125
4315.61328125
4329.0546875
4340.91796875
4348.15234375
4347.33984375
4336.35546875
4315.5859375
4288.5703125
4260.90625
4237.3046875
4218.51171875
4199.9765625
4172.59375
4124.95703125
4046.4375
3930.44140625
3776.52734375
3590.62890625
3383.765625
3170.48828125
2967.3984375
2791.11328125
2655.5703125
2569.26953125
2533.46484375
2542.390625
2585.8046875
2652.953125
2735.55078125
2828.08984375
2926.1484375
3025.0546875
3119.90234375
3205.81640625
3277.41015625
3328.33203125
3352.3984375
3346.15234375
3310.95703125
3253.00390625
3181.4921875
3106.17578125
3035.31640625
2974.72265625
2927.86328125
2896.5078125
2880.890625
2879.140625
2886.7734375
2897.13671875
2902.9296875
2897.84765625
2877.8515625
2841.69921875
2790.55859375
2726.46484375
2650.43359375
2561.91015625
2460.43359375
2348.3046875
2231.62109375
2118.66796875
2016.93359375
1931.16015625
1863.58203125
1815.67578125
1789.88671875
1789.70703125
1817.8203125
1873.43359375
1951.109375
2042.36328125
2138.75390625
2233.88671875
2323.125
2402.390625
2468.38671875
2520.65625
2563.51171875
2605.42578125
2655.7421875
2721.20703125
2804.80078125
2906.90234375
3026.296875
3159.3125
3298.40234375
3433.109375
3553.8671875
3655.92578125
3740.23828125
3811.0625
3872.63671875
3927.39453125
3976.375
4020.92578125
4064.08984375
4110.36328125
4164.265625
4229.18359375
4307.35546875
4400.078125
4507.015625
4625.25
4749.76953125
4875.328125
4997.62109375
5112.890625
5217.4765625
5309.3828125
5391.3515625
5472.6484375
5568.05078125
5694.3046875
5865.73046875
6090.3671875
6368.36328125
6693.81640625
7059.62890625
7462.1953125
7903.1875
8388.3515625
8925.421875
9522.87109375
10188.91015625
10929.76953125
11747.9765625
12642.375
13610.6953125
14653.26953125
15775.84765625
16989.9765625
18310.78515625
19752.76171875
21325.16015625
23028.46875
24851.81640625
26769.79296875
28738.0859375
30690.20703125
32538.6953125
34181.43359375
35511.2734375
36427.20703125
36847.52734375
36724.57421875
36056.94921875
34893.3828125
33325.23828125
31470.19140625
29452.54296875
27385.44140625
25358.43359375
23432.04296875
21639.03125
19990.45703125
18483.53515625
17108.80078125
15854.72265625
14709.60546875
13661.98828125
12701.2578125
11818.98046875
11009.9921875
10272.3359375
9606.14453125
9012.16796875
8490.01171875
8036.13671875
7642.09765625
7294.2578125
6975.6484375
6669.5703125
6363.734375
6053.1953125
5740.8046875
5435.27734375
5147.89453125
4888.8828125
4663.80078125
4470.66796875
4299.3984375
4135.21484375
3965.01171875
3783.19921875
3593.74609375
3408.06640625
3240.4765625
3103.5390625
3004.44921875
2943.32421875
2913.8828125
2906.20703125
2910.453125
2919.8515625
2932.03125
2948.578125
2973.46484375
3011.1484375
3064.79296875
3134.9296875
3218.51953125
3309.03515625
3397.99609375
3477.38671875
3541.42578125
3585.99609375
3606.0546875
3593.63671875
3538.7890625
3433.50390625
3275.9765625
3072.55859375
2836.78125
2586.6796875
2341.63671875
2118.9140625
1930.29296875
1780.16015625
1666.4140625
1583.75
1527.15234375
1493.390625
1480.609375
1487.375
1512.421875
1554.7109375
1612.84765625
1683.67578125
1760.93359375
1834.95703125
1893.77734375
1925.64453125
1922.42578125
1882.80078125
1813.3203125
1726.06640625
1633.80859375
1545.30859375
1463.81640625
1389.47265625
1323.51171875
1270.8828125
1239.37109375
1236.15625
1264.51171875
1322.74609375
1404.87890625
1501.6953125
1601.44921875
1691.01171875
1758.23046875
1795.05078125
1800.1640625
1779.65234375
1744.84375
1707.98828125
1677.90234375
1657.85546875
1646.6796875
1641.80078125
1642.1171875
1649.0234375
1665.2890625
1692.82421875
1731.16796875
1777.72265625
1829.125
1882.18359375
1933.6953125
1979.953125
2017.2109375
2042.91015625
2056.640625
2060.00390625
2055.5625
2045.73828125
2032.33984375
2017.0546875
2002.375
1991.7734375
1988.48046875
1993.80859375
2006.30078125
2022.2578125
2036.85546875
2045.234375
2043.8671875
2032.32421875
2014.2734375
1996.14453125
1983.3203125
1976.265625
1969.58203125
1954.92578125
1925.9375
1881.76953125
1827.45703125
1771.87890625
1724.921875
1694.51171875
1683.6640625
1688.65234375
1699.9453125
1706.34375
1699.87890625
1678.421875
1644.7421875
1603.6484375
1559.6640625
1516.3828125
1476.89453125
1444.12109375
1420.3359375
1406.421875
1401.47265625
1402.99609375
1407.55859375
1411.6875
1412.9375
1410.83984375
1407.3671875
1406.875
1415.48046875
1439.984375
1486.18359375
1557.375
1654.03125
1775.09375
1919.77734375
2088.453125
2282.1484375
2501.51171875
2746.12109375
3014.44921875
3304.02734375
3611.45703125
3932.12890625
4259.9609375
4587.65234375
4907.828125
5215.0
5507.73046875
5789.9296875
6070.25390625
6359.6484375
6668.1875
7002.640625
7365.328125
7753.89453125
8162.1015625
8582.125
9008.2421875
9440.18359375
9884.55859375
10353.91015625
10863.89453125
11429.27734375
12059.9609375
12759.34765625
13526.859375
14363.390625
15275.890625
16278.34765625
17389.58203125
18630.3046875
20020.6640625
21578.12890625
23315.2109375
25237.421875
27342.1328125
29618.2890625
32046.4765625
34598.140625
37233.15625
39895.69140625
42509.76171875
44976.9140625
47179.0625
48988.6875
50286.2421875
50980.82421875
51027.5546875
50435.85546875
49266.6015625
47620.1796875
45619.33984375
43390.98046875
41050.24609375
38689.58203125
36373.81640625
34141.0390625
32007.89453125
29977.48828125
28047.66796875
26217.2421875
24488.55859375
22866.64453125
21356.67578125
19961.8828125
18682.8046875
17517.29296875
16460.234375
15503.24609375
14635.515625
13846.32421875
13127.8671875
12476.01171875
11888.140625
11359.71484375
10882.09375
10443.39453125
10031.765625
9638.8203125
9260.94140625
8898.01171875
8551.14453125
8221.734375
7912.12890625
7626.4765625
7370.05859375
7147.0625
6958.26171875
6800.09765625
6665.73046875
6547.2265625
6437.75
6332.80078125
6230.29296875
6129.9765625
6032.89453125
5941.0
5856.57421875
5781.078125
5713.453125
5648.66796875
5577.92578125
5491.44921875
5383.10546875
5254.01171875
5112.3046875
4968.90234375
4832.16796875
4705.3359375
4587.87890625
4478.77734375
4378.69140625
4289.84375
4214.48046875
4153.4765625
4105.4140625
4066.40234375
4030.71875
3992.64453125
3948.73046875
3898.96484375
3845.8671875
3792.08984375
3738.25390625
3682.60546875
3622.28125
3554.796875
3478.21484375
3390.125
3287.19921875
3166.640625
3029.02734375
2880.2890625
2731.19921875
2594.4609375
2480.9765625
2397.12890625
2344.11328125
2319.41796875
2319.32421875
2341.11328125
2384.19921875
2449.953125
2540.3203125
2655.66796875
2792.95703125
2945.9765625
3107.71875
3273.21484375
3440.65625
3610.01953125
3780.20703125
3946.40625
4099.5625
4228.7109375
4325.2265625
4386.15625
4414.5859375
4417.76953125
4405.25390625
4388.08203125
4377.50390625
4382.328125
4406.21484375
4447.1171875
4499.5625
4558.2265625
4620.67578125
4687.953125
4762.5234375
4844.64453125
4929.8046875
5009.59765625
5075.9765625
5125.73046875
5162.39453125
5195.0078125
5235.29296875
5294.3828125
5379.73046875
5493.1953125
5631.8515625
5791.62109375
5971.49609375
6175.22265625
6409.46875
6680.10546875
6989.2890625
7334.79296875
7711.2109375
8111.609375
8528.6875
8955.5234375
9386.73828125
9820.2734375
10259.08203125
10711.55859375
11190.421875
11710.375
12285.24609375
12925.21875
13634.97265625
14413.3203125
15254.16796875
16148.25
17085.2109375
18055.80859375
19053.078125
20071.0703125
21101.29296875
22128.9140625
23130.92578125
24076.8359375
24931.16796875
25657.35546875
26222.6875
26603.07421875
26786.109375
26771.90625
26572.30078125
26208.77734375
25708.84375
25101.65234375
24414.515625
23671.4296875
22892.84765625
22095.63671875
21293.046875
20495.203125
19709.87890625
18942.88671875
18198.29296875
17479.2109375
16789.23046875
16133.43359375
15518.16015625
14949.90234375
14434.13671875
13974.34765625
13571.33203125
13222.796875
12923.51171875
12665.9375
12440.8984375
12238.38671875
12048.75390625
11864.4765625
11681.90234375
11502.0703125
11329.734375
11170.80859375
11029.6484375
10907.67578125
10803.82421875
10715.71484375
10640.31640625
10573.60546875
10510.47265625
10445.7890625
10376.5390625
10303.625
10232.00390625
10169.3515625
10123.91796875
10102.5546875
10109.3359375
10145.10546875
10207.96875
10294.07421875
10398.09375
10513.7734375
10635.53125
10760.69140625
10890.234375
11026.29296875
11167.9453125
11308.79296875
11438.37109375
11546.1640625
11625.375
11674.7578125
11698.22265625
11702.71875
11695.3828125
11681.08203125
11661.53515625
11635.97265625
11602.76171875
11561.41015625
11514.4921875
11468.625
11433.32421875
11418.12890625
11429.62109375
11469.890625
11536.87890625
11625.8671875
11731.82421875
11852.203125
11989.03125
12148.66015625
12338.90625
12565.66015625
12831.27734375
13135.42578125
13476.8359375
13854.296875
14266.52734375
14711.6640625
15187.4453125
15692.71484375
16229.6640625
16805.01953125
17428.44140625
18108.78515625
18851.3828125
19658.69140625
20533.56640625
21482.26171875
22515.4140625
23647.328125
24894.39453125
26272.296875
27792.25
29457.9296875
31264.9140625
33202.14453125
35252.91015625
37393.26953125
39588.3359375
41788.3359375
43926.14453125
45917.546875
47665.515625
49070.125
50044.21484375
50531.6875
50522.2265625
50056.07421875
49216.11328125
48110.38671875
46852.18359375
45544.88671875
44275.0234375
43111.8984375
42109.96484375
41310.76953125
40743.765625
40426.703125
40366.4140625
40560.78515625
41002.5703125
41684.6171875
42604.37890625
43765.48828125
45176.32421875
46847.80859375
48792.3828125
51023.86328125
53556.796875
56404.08203125
59571.9453125
63051.5703125
66807.69921875
70767.0390625
74810.71484375
78774.2421875
82456.80078125
85639.9296875
88114.1640625
89709.19140625
90320.5078125
89924.86328125
88579.49609375
86406.01953125
83565.47265625
80233.2578125
76580.1171875
72760.1171875
68903.890625
65115.21875
61470.49609375
58020.625
54794.73046875
51805.20703125
49053.6015625
46535.578125
44243.3984375
42166.2265625
40290.26953125
38600.1484375
37080.75390625
35718.42578125
34501.91015625
33423.5703125
32480.26171875
31672.5625
31002.8359375
30473.9453125
30089.9453125
29857.6171875
29786.4453125
29885.66796875
30159.6953125
30605.25390625
31212.8046875
31971.71875
32875.36328125
33922.609375
35115.1640625
36452.65234375
37927.45703125
39519.87890625
41193.7734375
42892.85546875
44538.00390625
46026.55078125
47236.6875
48040.9765625
48329.7421875
48038.14453125
47165.48046875
45777.14453125
43988.13671875
41935.8828125
39753.2890625
37550.0
35404.10546875
33362.70703125
31447.94140625
29665.0234375
28009.6875
26474.09375
25051.6640625
23740.69921875
22545.703125
21475.5
20539.23828125
19742.5859375
19085.58203125
18562.30859375
18162.50390625
17874.921875
17691.25
17608.19140625
17626.25
17746.3203125
17966.78515625
18283.1875
18690.1171875
19183.71875
19762.91015625
20428.80859375
21183.25
22027.8359375
22964.04296875
23994.0234375
25121.28515625
26350.38671875
27685.1640625
29125.56640625
30664.59375
32286.57421875
33966.609375
35669.55078125
37348.50390625
38945.0078125
40392.65625
41623.21875
42573.125
43189.54296875
43436.84765625
43303.01953125
42803.5859375
41980.69921875
40897.21875
39627.296875
38245.75390625
36818.72265625
35398.046875
34020.0234375
32706.9375
31469.02734375
30306.3125
29210.87890625
28170.19140625
27170.56640625
26200.05078125
25250.5859375
24319.875
23412.62890625
22540.01171875
21716.6953125
20956.18359375
20266.5703125
19648.70703125
19097.39453125
18604.37109375
18161.72265625
17764.65234375
17413.140625
17111.890625
16868.46484375
16690.5234375
16583.81640625
16551.62109375
16594.90625
16712.2265625
16899.59765625
17151.9609375
17467.0390625
17849.76171875
18313.97265625
18879.625
19566.921875
20390.6328125
21356.98828125
22463.4453125
23700.55078125
25055.2890625
26514.23828125
28064.484375
29690.76171875
31369.875
33065.375
34724.8125
36280.08203125
37650.5703125
38749.29296875
39492.79296875
39814.14453125
39675.83203125
39078.1796875
38059.69140625
36689.26953125
35053.33203125
33242.2109375
31339.0
29412.16015625
27512.4296875
25674.11328125
23919.68359375
22265.03515625
20722.58984375
19301.7109375
18007.78515625
16841.5390625
15798.78515625
14870.23046875
14041.828125
13296.328125
12615.984375
11985.47265625
11393.953125
10836.29296875
10313.0625
9829.0546875
9390.25390625
9000.1875
8657.1875
8353.9140625
8079.37890625
7822.83203125
7577.4765625
7341.7890625
7117.62890625
6907.0234375
6710.34765625
6526.59375
6354.09765625
6190.21875
6031.00390625
5872.625
5714.32421875
5560.0546875
5416.8046875
5290.30078125
5181.328125
5085.234375
4994.890625
4904.9140625
4814.1015625
4724.5
4638.51171875
4556.82421875
4478.8515625
4404.5234375
4335.13671875
4272.53515625
4217.57421875
4169.21875
4124.63671875
4080.46875
4034.98046875
3990.296875
3952.953125
3932.0078125
3935.51953125
3967.4140625
4026.24609375
4106.2734375
4200.2421875
4302.79296875
4412.66015625
4532.43359375
4666.1796875
4816.703125
4984.109375
5166.32421875
5360.86328125
5566.89453125
5786.78125
6026.609375
6295.4296875
6602.8125
6955.12109375
7352.32421875
7787.49609375
8249.90234375
8729.625
9220.64453125
9720.9140625
10230.92578125
10752.76171875
11290.1171875
11848.38671875
12434.1953125
13054.99609375
13719.3515625
14437.12109375
15218.2421875
16070.1953125
16995.671875
17992.08203125
19052.44921875
20165.80859375
21316.27734375
22481.61328125
23632.640625
24733.3359375
25740.8125
26606.0390625
27277.4921875
27708.81640625
27867.953125
27743.69140625
27346.73828125
26705.671875
25860.29296875
24854.9609375
23733.8828125
22538.5703125
21307.05078125
20073.75
18869.14453125
17718.71875
16641.36328125
15648.57421875
14745.7734375
13935.52734375
13220.4765625
12603.51171875
12085.43359375
11662.17578125
11323.53125
11053.546875
10832.4453125
10639.828125
10458.76953125
10278.9296875
10096.734375
9912.2890625
9725.4296875
9533.875
9334.6484375
9127.00390625
8914.00390625
8701.640625
8496.98046875
8307.0703125
8138.4296875
7995.71875
7879.55078125
7785.37890625
7704.90234375
7629.25
7551.89453125
7470.109375
7385.1171875
7301.3046875
7224.98828125
7163.12109375
7122.046875
7106.15234375
7116.44140625
7150.08984375
7201.86328125
7266.72265625
7341.84375
7426.984375
7523.73046875
7634.67578125
7762.71484375
7910.44921875
8079.82421875
8272.50390625
8490.76953125
8738.0234375
9018.3828125
9336.05859375
9695.75
10104.28125
10571.609375
11108.95703125
11724.29296875
12418.25390625
13183.86328125
14010.00390625
14885.60546875
15801.765625
16751.46875
17727.91796875
18722.19140625
19720.61328125
20703.01171875
21642.9140625
22509.671875
23271.13671875
23895.76953125
24354.0078125
24619.87890625
24673.8828125
24507.2890625
24126.21484375
23552.81640625
22821.859375
21973.66796875
21046.6875
20072.55859375
19074.69921875
18069.78125
17070.3203125
16086.71484375
15127.45703125
14198.08203125
13300.67578125
12435.14453125
11601.734375
10802.98828125
10043.953125
9330.85546875
8669.05078125
8061.0625
7505.65625
6998.640625
6535.14453125
6112.09765625
5729.37109375
5389.10546875
5093.55859375
4842.55078125
4631.51171875
4451.2890625
4290.0703125
4136.53515625
3982.69140625
3825.66796875
3668.50390625
3519.82421875
3391.37109375
3293.19140625
3228.1015625
3188.578125
3158.09375
3116.3828125
3045.91796875
2936.53515625
2786.58203125
2600.859375
2387.48828125
2155.77734375
1915.8359375
1679.17578125
1459.15234375
1270.16796875
1125.23046875
1032.19140625
990.34765625
989.421875
1011.53515625
1035.05859375
1039.01171875
1007.37890625
932.85546875
818.33984375
675.11328125
518.74609375
365.4296875
230.1796875
125.875
61.62109375
40.765625
60.13671875
111.09375
181.26171875
255.796875
318.39453125
353.04296875
346.81640625
293.046875
193.65625
59.75390625
-90.484375
-236.4375
-360.6328125
-452.91796875
-511.671875
-542.53125
-555.90234375
-563.8671875
-576.66015625
-599.79296875
-633.375
-673.84375
-716.4453125
-756.42578125
-788.9609375
-809.33984375
-813.98046875
-801.8046875
-774.66796875
-736.4765625
-691.33203125
-641.84375
-588.59765625
-531.33984375
-470.85546875
-410.1015625
-353.9609375
-308.21484375
-278.19140625
-267.12890625
-274.76171875
-296.9609375
-326.87109375
-356.59375
-378.59765625
-387.14453125
-380.12109375
-360.453125
-335.6015625
-314.98046875
-306.76171875
-315.421875
-340.515625
-376.59375
-414.88671875
-446.51171875
-465.640625
-470.75390625
-463.5390625
-446.92578125
-423.65234375
-396.08984375
-366.7890625
-339.1328125
-316.9453125
-302.8125
-296.12890625
-292.9609375
-288.28515625
-278.86328125
-264.3984375
-246.64453125
-228.0390625
-210.9296875
-197.09375
-187.171875
-180.53515625
-176.0625
-173.140625
-172.046875
-173.5859375
-178.6640625
-187.59375
-198.7265625
-207.27734375
-206.296875
-190.390625
-159.80078125
-121.7109375
-87.44921875
-67.390625
-66.53125
-83.30859375
-111.8359375
-145.98046875
-182.34375
-220.515625
-261.39453125
-305.08203125
-349.47265625
-389.421875
-417.33203125
-426.12109375
-413.8203125
-386.34375
-355.140625
-330.68359375
-316.484375
-308.23828125
-297.94140625
-279.2265625
-250.13671875
-212.796875
-171.51953125
-130.83984375
-94.109375
-62.7265625
-36.64453125
-16.2890625
-4.63671875
-7.6953125
-32.26953125
-82.01171875
-154.30859375
-240.6171875
-330.51171875
-416.7734375
-497.67578125
-575.04296875
-650.46875
-723.31640625
-791.73828125
-854.4921875
-911.06640625
-960.35546875
-999.984375
-1027.6640625
-1043.19921875
-1049.0546875
-1048.41015625
-1042.38671875
-1028.79296875
-1003.41796875
-962.8203125
-906.625
-838.31640625
-764.515625
-693.375
-632.578125
-587.5546875
-560.41015625
-549.93359375
-552.60546875
-564.51171875
-583.671875
-611.58203125
-652.62890625
-711.16015625
-787.9609375
-878.3671875
-973.1328125
-1061.12109375
-1132.57421875
-1181.796875
-1208.7890625
-1218.96875
-1220.78125
-1222.359375
-1229.36328125
-1245.19140625
-1272.41015625
-1312.99609375
-1366.65234375
-1428.71484375
-1489.75390625
-1537.41015625
-1559.515625
-1547.4140625
-1498.7421875
-1418.55859375
-1317.4609375
-1207.04296875
-1095.19140625
-984.359375
-873.6328125
-762.578125
-653.62109375
-551.32421875
-459.46875
-378.72265625
-306.765625
-240.28515625
-176.765625
-114.7265625
-53.33984375
7.4140625
66.4453125
122.18359375
174.2734375
224.62109375
276.72265625
334.1640625
399.81640625
475.8984375
563.63671875
661.796875
765.1484375
864.87109375
951.78125
1020.7265625
1073.44921875
1117.82421875
1164.38671875
1222.76953125
1300.4765625
1403.640625
1537.66015625
1705.90625
1907.19921875
2134.2734375
2374.54296875
2612.50390625
2832.36328125
3020.2890625
3166.22265625
3264.76953125
3314.6875
3317.640625
3277.67578125
3201.953125
3100.734375
2985.07421875
2863.05859375
2737.484375
2606.79296875
2468.21875
2320.67578125
2165.796875
2007.07421875
1847.87890625
1689.8046875
1532.6484375
1376.41015625
1223.765625
1080.8046875
955.0546875
852.01171875
772.53515625
712.703125
666.0390625
626.546875
591.01171875
559.4453125
533.87109375
516.16796875
506.09765625
500.1015625
491.546875
472.67578125
438.015625
387.5859375
327.71484375
268.5
219.44140625
186.20703125
169.95703125
168.75
179.609375
200.47265625
231.46875
274.83203125
333.3125
408.20703125
498.4375
600.51171875
708.40234375
813.0546875
903.0625
967.5546875
1000.31640625
1002.59375
982.82421875
953.08203125
924.0703125
901.1875
883.69921875
867.31640625
848.44140625
827.328125
808.5078125
798.38671875
801.58203125
818.25390625
843.69140625
869.78125
886.90625
885.59765625
858.3046875
801.8984375
719.828125
622.14453125
522.8046875
435.390625
369.52734375
329.51953125
315.3671875
324.9140625
355.74609375
406.18359375
475.453125
563.17578125
668.26953125
787.75
916.63671875
1049.265625
1180.6015625
1306.12109375
1420.484375
1517.16796875
1590.14453125
1636.68359375
1659.078125
1664.23828125
1661.34765625
1659.1328125
1664.1171875
1680.5390625
1710.85546875
1755.2265625
1809.59375
1864.3671875
1906.2890625
1923.46875
1910.4921875
1870.12890625
1810.80859375
1742.3984375
1673.22265625
1609.30078125
1554.375
1509.53125
1472.74609375
1439.53125
1405.12109375
1367.27734375
1328.34375
1295.359375
1278.04296875
1285.421875
1322.90234375
1391.1484375
1486.4453125
1601.12890625
1723.26953125
1836.52734375
1921.9140625
1961.9140625
1945.4921875
1871.375
1747.50390625
1586.91796875
1402.6796875
1204.71484375
999.3671875
790.51171875
580.89453125
373.125
170.12890625
-25.30859375
-211.875
-390.60546875
-564.30859375
-735.50390625
-904.12109375
-1066.0625
-1213.68359375
-1338.4921875
-1434.87890625
-1502.5234375
-1545.8671875
-1571.26953125
-1584.15625
-1587.37890625
-1580.73046875
-1561.078125
-1523.2890625
-1461.94921875
-1373.45703125
-1257.7578125
-1119.59765625
-969.046875
-820.6875
-691.06640625
-594.796875
-540.53125
-528.34765625
-549.7734375
-590.83984375
-637.08984375
-678.05078125
-708.8984375
-728.74609375
-737.19140625
-731.7109375
-707.32421875
-658.3984375
-581.27734375
-476.9453125
-352.75
-222.26171875
-102.37890625
-8.796875
47.7109375
62.33203125
35.125
-30.140625
-126.8984375
-246.84375
-381.5390625
-523.5
-666.0546875
-802.5703125
-925.90234375
-1028.2890625
-1101.8203125
-1139.7109375
-1138.62890625
-1101.0546875
-1035.92578125
-956.36328125
-874.9921875
-799.26953125
-729.609375
-661.66796875
-590.62890625
-514.12890625
-432.34375
-346.9609375
-261.25
-180.8359375
-113.2734375
-65.86328125
-43.3515625
-46.82421875
-73.70703125
-117.99609375
-170.87109375
-222.5078125
-265.20703125
-296.38671875
-319.4375
-340.875
-365.06640625
-389.9765625
-406.96484375
-404.58203125
-373.3046875
-308.625
-211.9140625
-89.703125
48.51171875
193.89453125
341.78515625
493.140625
652.87890625
826.2265625
1015.31640625
1217.875
1428.7421875
1643.05859375
1859.28125
2080.23046875
2311.82421875
2560.52734375
2830.80078125
3123.89453125
3438.5
3772.640625
4125.359375
4497.3125
4890.90234375
5311.28125
5767.3046875
6270.359375
6830.33203125
7451.3203125
8130.6328125
8862.24609375
9642.0859375
10471.73046875
11358.70703125
12314.17578125
13349.5546875
14473.36328125
15688.3125
16988.84765625
18360.03515625
19779.140625
21220.15625
22659.41796875
24079.32421875
25468.46875
26818.78515625
28121.50390625
29363.50390625
30524.6953125
31577.1875
32486.99609375
33218.7421875
33742.375
34039.609375
34107.58984375
33958.21875
33613.62109375
33099.5703125
32439.296875
31649.35546875
30738.1171875
29706.98828125
28554.109375
27279.765625
25891.45703125
24406.11328125
22848.62890625
21248.3515625
19636.2890625
18043.875
16501.9375
15038.37109375
13674.78515625
12423.94140625
11289.36328125
10267.63671875
9352.6953125
8540.03125
7828.2734375
7216.92578125
6702.0625
6273.48046875
5915.6953125
5612.2421875
5351.07421875
5128.24609375
4948.09765625
4819.28515625
4748.75390625
4737.03515625
4777.2578125
4857.29296875
4962.875
5080.015625
5196.1796875
5300.29296875
5382.12890625
5432.3828125
5444.2734375
5415.875
5351.15234375
5258.4296875
5147.1171875
5024.38671875
4893.296875
4753.05859375
4601.203125
4436.375
4260.421875
4079.00390625
3900.63671875
3734.08984375
3584.56640625
3450.52734375
3323.6171875
3192.125
3045.609375
2878.1796875
2689.640625
2485.109375
2273.23046875
2063.1328125
1861.5703125
1671.8125
1494.2109375
1327.30859375
1169.01953125
1018.33203125
876.84375
748.48828125
637.19140625
544.55078125
469.38671875
408.32421875
355.8828125
304.33203125
245.11328125
171.9375
83.4453125
-16.4921875
-120.6015625
-220.546875
-309.01171875
-381.265625
-436.23828125
-476.71875
-508.70703125
-539.94921875
-577.66796875
-625.87109375
-683.4375
-744.24609375
-799.75
-842.4765625
-868.45703125
-877.484375
-871.66796875
-853.58984375
-825.10546875
-786.7109375
-737.20703125
-673.828125
-593.53125
-495.37109375
-382.24609375
-260.3125
-136.1328125
-13.84375
105.58984375
223.08203125
339.8984375
457.47265625
577.68359375
702.6640625
833.74609375
970.4609375
1110.28125
1249.1015625
1382.06640625
1504.54296875
1612.921875
1704.90234375
1778.8359375
1832.796875
1864.47265625
1872.45703125
1858.4609375
1828.76171875
1793.73046875
1765.375
1754.1328125
1766.5078125
1804.390625
1866.15234375
1948.4375
2047.4609375
2159.05859375
2277.8984375
2397.4609375
2511.59765625
2616.953125
2714.390625
2808.30078125
2904.48828125
3007.99609375
3121.94921875
3247.41796875
3383.92578125
3530.046875
3683.734375
3842.38671875
4003.06640625
4163.47265625
4323.515625
4486.50390625
4658.78515625
4847.08984375
5054.56640625
5277.54296875
5505.59765625
5725.33984375
5925.96484375
6103.140625
6259.46484375
6402.2421875
6540.6953125
6684.109375
6840.8515625
7017.59765625
7218.58203125
7445.32421875
7697.0546875
7971.6171875
8266.5078125
8580.2578125
8913.91015625
9271.85546875
9661.07421875
10088.6875
10559.21875
11072.9921875
11626.60546875
12215.5078125
12837.859375
13497.91796875
14206.796875
14980.00390625
15833.12890625
16778.2578125
17822.28515625
18967.1328125
20211.3125
21552.015625
22986.65234375
24512.7109375
26126.484375
27822.4921875
29595.1171875
31441.59765625
33364.05859375
35368.890625
37463.6171875
39653.1875
41937.6015625
44311.4453125
46764.0625
49278.82421875
51831.609375
54390.72265625
56919.83984375
59383.234375
61750.78515625
64000.65625
66118.71484375
68094.5078125
69914.23046875
71552.7734375
72968.35546875
74103.1015625
74890.734375
75269.67578125
75197.41796875
74661.1640625
73680.55078125
72301.36328125
70582.80078125
68583.25
66349.17578125
63910.39453125
61282.3671875
58473.72265625
55495.16796875
52366.203125
49118.171875
45794.30078125
42447.9140625
39138.69140625
35926.515625
32863.71484375
29988.3828125
27321.6171875
24869.25390625
22626.30078125
20581.40234375
18719.97265625
17026.2109375
15484.58203125
14081.08203125
12804.12109375
11645.08984375
10598.87109375
9663.67578125
8839.46875
8124.89453125
7514.296875
6996.796875
6557.9375
6182.421875
5855.9453125
5565.38671875
5297.82421875
5039.56640625
4776.078125
4493.46875
4181.41015625
3836.1328125
3462.0078125
3070.64453125
2677.890625
2299.921875
1949.93359375
1636.31640625
1362.5546875
1127.91015625
928.09765625
755.921875
602.53515625
459.4609375
320.48046875
182.79296875
47.44921875
-80.8671875
-195.109375
-288.10546875
-354.9765625
-394.52734375
-409.57421875
-406.9375
-397.16015625
-393.41796875
-409.15625
-455.08984375
-536.5
-652.10546875
-794.73828125
-953.59765625
-1116.51171875
-1271.51171875
-1408.19140625
-1519.83203125
-1605.78515625
-1672.140625
-1729.21875
-1787.0625
-1851.53125
-1922.5859375
-1994.953125
-2060.30078125
-2110.00390625
-2137.48046875
-2139.328125
-2115.234375
-2067.21484375
-1998.7890625
-1914.29296875
-1818.578125
-1717.15234375
-1616.6953125
-1525.27734375
-1451.6171875
-1403.26953125
-1384.26953125
-1393.6875
-1425.76171875
-1471.69140625
-1522.0390625
-1569.01953125
-1608.29296875
-1640.328125
-1670.765625
-1709.30859375
-1766.86328125
-1851.56640625
-1965.2109375
-2101.95703125
-2250.265625
-2396.83203125
-2530.10546875
-2641.8359375
-2727.0078125
-2783.73046875
-2813.05078125
-2818.24609375
-2803.4375
-2772.89453125
-2731.4921875
-2685.5
-2642.33203125
-2609.09375
-2591.0859375
-2591.1484375
-2610.140625
-2648.046875
-2705.02734375
-2781.4609375
-2876.390625
-2985.41015625
-3099.4765625
-3205.97265625
-3291.4921875
-3345.26953125
-3362.24609375
-3344.93359375
-3302.8671875
-3248.99609375
-3194.60546875
-3146.11328125
-3105.58984375
-3073.625
-3051.03515625
-3038.03125
-3032.2265625
-3027.86328125
-3016.88671875
-2991.015625
-2943.859375
-2872.828125
-2780.23046875
-2673.109375
-2561.56640625
-2456.2265625
-2365.79296875
-2295.29296875
-2245.265625
-2211.8125
-2187.51953125
-2163.94921875
-2135.62109375
-2103.5625
-2075.0625
-2058.52734375
-2056.77734375
-2064.31640625
-2070.765625
-2067.71484375
-2053.85546875
-2035.71875
-2024.08984375
-2028.51171875
-2052.71875
-2093.41015625
-2142.55859375
-2191.05859375
-2231.03515625
-2256.3046875
-2262.53515625
-2248.1796875
-2215.5390625
-2170.3515625
-2119.6015625
-2068.375
-2017.48828125
-1963.140625
-1898.765625
-1817.8984375
-1716.46875
-1593.640625
-1451.0234375
-1291.05859375
-1115.4453125
-924.89453125
-720.64453125
-506.5546875
-289.6484375
-78.41796875
119.79296875
300.4375
462.203125
607.21484375
741.296875
873.24609375
1012.94140625
1169.20703125
1348.84375
1556.61328125
1794.94140625
2062.625
2353.453125
2656.359375
2957.56640625
3243.984375
3506.19140625
3739.96875
3946.47265625
4131.9140625
4307.046875
4485.984375
4683.60546875
4912.57421875
5181.80078125
5497.2421875
5863.2421875
6282.625
6755.89453125
7282.03125
7861.4609375
8498.609375
9201.12109375
9976.1796875
10827.30859375
11754.16015625
12754.71875
13827.45703125
14971.75390625
16186.83984375
17470.66796875
18820.546875
20235.8046875
21720.890625
23286.6484375
24949.13671875
26727.53125
28643.0390625
30718.56640625
32977.58203125
35441.3984375
38125.25390625
41034.35546875
44159.91015625
47474.73828125
50928.734375
54445.71875
57924.3125
61245.06640625
64284.09375
66930.84375
69105.28515625
70769.328125
71928.41015625
72621.66796875
72902.83203125
72817.38671875
72383.734375
71584.83984375
70373.49609375
68689.9453125
66486.359375
63750.1328125
60517.93359375
56875.83203125
52946.79296875
48871.015625
44785.75
40809.08984375
37029.60546875
33502.3046875
30251.0078125
27276.16796875
24565.48046875
22103.08984375
19874.109375
17864.15625
16056.6640625
14431.3046875
12965.265625
11636.640625
10427.91015625
9327.51953125
8328.6796875
7426.09765625
6612.8828125
5879.80859375
5217.55859375
4619.94921875
4085.34765625
3614.98046875
3209.33984375
2865.15625
2574.92578125
2328.9140625
2117.72265625
1933.75
1771.09375
1624.97265625
1491.3515625
1366.6171875
1246.78125
1126.92578125
1001.89453125
868.11328125
725.125
575.7109375
424.9609375
279.05078125
143.515625
20.97265625
-90.546875
-196.7890625
-303.70703125
-413.52734375
-523.24609375
-626.30078125
-715.94921875
-788.20703125
-842.9765625
-883.44140625
-914.5859375
-942.015625
-971.32421875
-1007.59765625
-1054.59765625
-1114.02734375
-1185.12890625
-1264.37109375
-1345.1953125
-1418.8515625
-1477.35546875
-1517.74609375
-1544.98046875
-1571.47265625
-1613.296875
-1684.89453125
-1794.41796875
-1941.46484375
-2118.19140625
-2312.984375
-2514.2265625
-2712.16796875
-2898.75390625
-3067.08203125
-3211.90625
-3331.01171875
-3426.4921875
-3504.6640625
-3574.23046875
-3643.546875
-3718.39453125
-3801.25390625
-3891.70703125
-3987.2109375
-4084.08203125
-4178.81640625
-4268.90625
-4352.2578125
-4425.68359375
-4484.3203125
-4522.55078125
-4535.73046875
-4521.57421875
-4481.24609375
-4419.921875
-4345.4609375
-4264.89453125
-4181.0234375
-4092.359375
-3996.46875
-3893.43359375
-3786.6484375
-3681.515625
-3583.9765625
-3499.890625
-3434.5859375
-3391.96875
-3373.35546875
-3376.6875
-3396.4609375
-3424.58984375
-3451.8359375
-3469.46484375
-3470.7734375
-3452.4296875
-3414.98046875
-3361.828125
-3297.06640625
-3223.9140625
-3144.76171875
-3061.97265625
-2977.828125
-2893.734375
-2809.8984375
-2725.890625
-2641.3515625
-2556.1953125
-2470.67578125
-2385.7265625
-2303.12890625
-2225.15234375
-2154.2109375
-2092.9140625
-2044.43359375
-2012.41796875
-2000.0625
-2008.73828125
-2037.05078125
-2081.5703125
-2139.2421875
-2209.80078125
-2295.953125
-2401.0625
-2526.578125
-2671.06640625
-2830.3671875
-2997.328125
-3161.484375
-3310.71875
-3435.40625
-3532.3359375
-3605.3515625
-3662.12109375
-3709.5859375
-3751.33203125
-3787.98828125
-3819.44140625
-3846.78125
-3872.671875
-3900.2421875
-3931.1328125
-3963.5390625
-3991.43359375
-4006.19140625
-4000.4296875
-3971.84765625
-3923.796875
-3861.953125
-3789.65625
-3705.6953125
-3605.953125
-3486.93359375
-3347.8828125
-3189.71484375
-3012.015625
-2811.42578125
-2583.42578125
-2326.60546875
-2045.95703125
-1752.78515625
-1461.6640625
-1187.36328125
-943.43359375
-741.79296875
-591.41796875
-495.76171875
-450.91796875
-446.6015625
-469.609375
-507.4609375
-550.3203125
-591.58984375
-628.03515625
-659.6875
-688.78125
-718.109375
-749.92578125
-786.03125
-828.515625
-879.9921875
-942.9453125
-1018.64453125
-1106.41796875
-1203.9375
-1308.4296875
-1417.82421875
-1530.93359375
-1646.9921875
-1765.09375
-1883.5078125
-1998.41015625
-2103.203125
-2189.95703125
-2252.875
-2290.87890625
-2307.0078125
-2305.8046875
-2291.46875
-2267.96875
-2239.671875
-2210.7734375
-2183.7421875
-2157.99609375
-2129.97265625
-2094.7734375
-2048.46484375
-1990.015625
-1922.65234375
-1854.69140625
-1799.1640625
-1770.5234375
-1778.390625
-1821.984375
-1889.29296875
-1961.4609375
-2018.74609375
-2044.6875
-2028.32421875
-1965.50390625
-1859.125
-1717.58984375
-1552.19140625
-1374.91015625
-1197.01171875
-1027.8203125
-873.82421875
-739.07421875
-626.65234375
-540.0859375
-483.39453125
-460.15625
-472.20703125
-518.359375
-593.4375
-688.546875
-793.015625
-897.5546875
-997.015625
-1091.36328125
-1184.4765625
-1281.421875
-1385.33984375
-1495.21484375
-1605.46484375
-1707.4375
-1792.11328125
-1852.765625
-1886.8046875
-1896.5078125
-1888.63671875
-1872.65625
-1857.57421875
-1848.81640625
-1847.38671875
-1852.0390625
-1862.55078125
-1881.0390625
-1910.45703125
-1952.05078125
-2004.0390625
-2062.171875
-2121.30859375
-2177.2109375
-2227.9375
-2274.60546875
-2321.29296875
-2374.0625
-2438.94140625
-2518.703125
-2609.69921875
-2701.0703125
-2777.890625
-2826.8671875
-2840.6484375
-2818.59765625
-2764.88671875
-2686.58984375
-2592.39453125
-2490.984375
-2388.97265625
-2290.11328125
-2197.015625
-2113.578125
-2045.47265625
-1998.20703125
-1975.0625
-1976.59765625
-2000.75390625
-2042.2265625
-2091.92578125
-2138.671875
-2173.04296875
-2190.9375
-2194.39453125
-2189.37890625
-2182.1796875
-2176.2578125
-2170.7890625
-2161.5390625
-2143.1796875
-2111.36328125
-2063.4921875
-1999.12890625
-1920.890625
-1835.296875
-1752.14453125
-1682.203125
-1634.859375
-1617.06640625
-1633.484375
-1686.640625
-1776.49609375
-1899.5625
-2048.421875
-2212.4140625
-2379.67578125
-2539.29296875
-2682.23828125
-2800.84765625
-2888.5
-2940.9140625
-2958.55859375
-2948.0078125
-2920.61328125
-2888.8984375
-2862.61328125
-2846.37109375
-2839.97265625
-2840.6015625
-2845.0078125
-2849.93359375
-2851.21484375
-2843.0625
-2818.7890625
-2772.1953125
-2698.56640625
-2595.1015625
-2461.3359375
-2299.70703125
-2115.5
-1915.55859375
-1706.49609375
-1493.62109375
-1281.5859375
-1076.28515625
-886.58984375
-724.328125
-602.140625
-530.046875
-512.3359375
-546.16015625
-622.46875
-728.96875
-853.7265625
-987.46484375
-1123.62109375
-1257.15625
-1383.77734375
-1500.4375
-1606.046875
-1701.51171875
-1789.2421875
-1872.74609375
-1956.5390625
-2045.5234375
-2143.52734375
-2251.5546875
-2366.62109375
-2481.8125
-2587.625
-2674.27734375
-2734.25
-2764.35546875
-2766.28125
-2745.33203125
-2707.98046875
-2659.8984375
-2605.67578125
-2549.7421875
-2496.48828125
-2448.57421875
-2405.01953125
-2361.83984375
-2315.890625
-2269.10546875
-2229.4609375
-2207.56640625
-2211.12890625
-2240.82421875
-2289.5625
-2344.74609375
-2392.109375
-2419.6328125
-2420.69140625
-2395.5625
-2350.875
-2297.2265625
-2245.91796875
-2205.7421875
-2180.5
-2168.06640625
-2161.6953125
-2153.39453125
-2137.76953125
-2114.16015625
-2085.98828125
-2057.71875
-2031.40234375
-2005.08984375
-1974.484375
-1936.40625
-1891.0
-1840.58203125
-1786.81640625
-1729.84765625
-1670.37890625
-1612.24609375
-1562.28515625
-1527.3984375
-1510.98046875
-1510.9765625
-1520.38671875
-1530.25390625
-1533.73046875
-1528.78125
-1517.52734375
-1502.80859375
-1484.84765625
-1460.16796875
-1422.81640625
-1366.44140625
-1286.23046875
-1180.30859375
-1050.375
-901.5078125
-741.296875
-578.69140625
-422.74609375
-281.49609375
-161.125
-65.6328125
3.19140625
45.48828125
62.99609375
58.890625
37.6015625
4.41015625
-35.7109375
-79.6640625
-127.10546875
-180.03515625
-241.0703125
-311.8046875
-391.9375
-479.56640625
-571.78515625
-665.12890625
-755.73046875
-839.921875
-915.28515625
-981.41015625
-1039.37109375
-1090.2890625
-1134.1484375
-1169.75
-1195.57421875
-1211.28125
-1219.4609375
-1226.5546875
-1241.76953125
-1274.0078125
-1328.6953125
-1406.42578125
-1503.3515625
-1611.73046875
-1720.03515625
-1813.796875
-1878.3359375
-1902.7265625
-1882.61328125
-1819.95703125
-1720.3359375
-1590.4453125
-1437.4375
-1269.6953125
-1096.81640625
-928.1875
-771.34765625
-631.515625
-511.75
-412.48828125
-330.39453125
-258.171875
-186.83203125
-109.953125
-27.77734375
51.6171875
115.3046875
151.4296875
154.81640625
129.07421875
84.66796875
34.6015625
-9.9453125
-42.2265625
-60.02734375
-63.7890625
-54.625
-33.9921875
-4.71875
28.5234375
60.48828125
87.390625
108.0546875
123.71875
137.01953125
150.390625
164.2734375
175.9296875
180.18359375
171.93359375
148.54296875
110.69921875
61.51171875
5.02734375
-55.1640625
-117.234375
-181.9765625
-252.4375
-331.46484375
-418.0546875
-504.9609375
-580.375
-633.63671875
-661.3359375
-668.78125
-665.37890625
-657.37109375
-643.83203125
-618.51953125
-575.3203125
-512.578125
-434.12890625
-347.546875
-261.4453125
-182.75390625
-114.82421875
-57.24609375
-7.625
36.28515625
75.67578125
111.00390625
142.48046875
170.65234375
197.625
228.55078125
271.41796875
334.84375
425.78125
549.18359375
708.78125
907.11328125
1144.71484375
1420.19140625
1731.42578125
2076.32421875
2452.125
2854.61328125
3278.96875
3721.9375
4183.5
4666.89453125
5176.96875
5717.69921875
6289.578125
6888.04296875
7503.97265625
8126.15234375
8744.9453125
9355.7734375
9961.31640625
10571.5390625
11201.33984375
11866.9765625
12582.80859375
13359.16015625
14201.04296875
15107.21484375
16069.50390625
17072.421875
18093.19140625
19102.8984375
20069.83203125
20964.8203125
21766.3046875
22462.5546875
23050.16015625
23530.4140625
23905.64453125
24176.78515625
24342.40625
24399.53515625
24345.8984375
24182.046875
23911.6484375
23539.59375
23069.92578125
22505.86328125
21852.27734375
21118.609375
20319.67578125
19473.5546875
18597.74609375
17705.87109375
16806.5078125
15904.515625
15003.5625
14108.328125
13225.89453125
12366.1796875
11541.625
10765.30078125
10047.48828125
9392.16796875
8795.8125
8249.68359375
7744.484375
7274.46875
6838.68359375
6439.125
6077.4921875
5752.890625
5461.4921875
5197.5390625
4954.4453125
4725.59765625
4505.4140625
4291.08984375
4084.03125
3889.69921875
3715.29296875
3566.16796875
3442.74609375
3339.48046875
3246.26171875
3151.36328125
3044.4921875
2918.8828125
2772.11328125
2605.9140625
2425.2421875
2236.80859375
2047.52734375
1862.99609375
1685.9453125
1514.82421875
1343.33203125
1162.04296875
962.0703125
739.015625
494.41796875
233.796875
-36.984375
-313.8359375
-593.46875
-871.203125
-1140.2578125
-1393.67578125
-1626.84765625
-1838.11328125
-2027.0859375
-2192.74609375
-2333.1015625
-2446.15625
-2530.8359375
-2587.10546875
-2615.98046875
-2620.17578125
-2604.86328125
-2577.25
-2544.6171875
-2511.97265625
-2480.87109375
-2449.92578125
-2416.21875
-2376.69140625
-2329.109375
-2272.83984375
-2209.49609375
-2143.33203125
-2081.05859375
-2030.62890625
-1998.90625
-1989.01953125
-1998.76171875
-2020.91796875
-2045.19140625
-2061.14453125
-2061.46484375
-2044.5859375
-2014.87109375
-1979.40625
-1942.98828125
-1904.703125
-1857.88671875
-1792.4453125
-1697.046875
-1560.48828125
-1373.09765625
-1129.0078125
-828.4765625
-478.84375
-93.09765625
313.36328125
726.08203125
1132.94140625
1523.1796875
1885.07421875
2204.53515625
2466.1328125
2656.66015625
2769.7421875
2809.12109375
2788.3203125
2726.671875
2643.87109375
2555.76953125
2472.21875
2395.97265625
2322.37890625
2240.67578125
2137.62890625
2002.12109375
1828.03125
1614.2734375
1363.25
1079.64453125
770.5
445.55078125
116.37890625
-205.90234375
-513.1328125
-801.0546875
-1068.546875
-1316.50390625
-1547.5234375
-1766.0
-1977.2421875
-2185.625
-2393.27734375
-2600.765625
-2808.73046875
-3018.0546875
-3227.48828125
-3430.625
-3615.60546875
-3768.90234375
-3881.25
-3951.70703125
-3987.21875
-3998.30859375
-3994.01953125
-3979.1953125
-3955.14453125
-3922.12890625
-3881.58203125
-3836.61328125
-3790.9375
-3747.24609375
-3706.21875
-3666.9140625
-3628.2578125
-3590.20703125
-3553.265625
-3516.59765625
-3476.87890625
-3429.7421875
-3373.296875
-3310.96484375
-3251.56640625
-3206.34375
-3184.578125
-3189.99609375
-3219.63671875
-3265.44921875
-3317.05859375
-3364.015625
-3397.16015625
-3409.90625
-3399.39453125
-3366.25
-3312.328125
-3238.0390625
-3141.47265625
-3019.7421875
-2871.3828125
-2698.13671875
-2505.17578125
-2299.69140625
-2088.5234375
-1876.86328125
-1669.11328125
-1470.78515625
-1288.9296875
-1130.546875
-1000.59375
-901.5625
-834.12890625
-797.49609375
-788.70703125
-801.78125
-827.79296875
-856.50390625
-879.26171875
-891.83984375
-895.48828125
-895.23828125
-896.32421875
-900.51171875
-904.1875
-898.96875
-874.63671875
-822.7734375
-738.828125
-621.70703125
-472.203125
-292.046875
-83.69921875
150.28125
408.55078125
691.45703125
1000.12890625
1335.37890625
1698.234375
2091.5234375
2520.63671875
2992.37109375
3513.0546875
4087.30859375
4717.60546875
5404.24609375
6146.0
6941.54296875
7790.609375
8693.33984375
9648.2890625
10651.2890625
11696.17578125
12776.171875
13884.37890625
15013.9921875
16159.671875
17319.2734375
18493.65234375
19683.83203125
20887.76953125
22098.6484375
23304.26953125
24486.20703125
25619.43359375
26674.23828125
27620.484375
28431.69140625
29086.91796875
29570.75
29873.54296875
29992.8828125
29934.96484375
29713.68359375
29346.27734375
28847.51953125
28225.87109375
27483.70703125
26620.4453125
25636.3984375
24536.0234375
23330.32421875
22037.30859375
20679.2421875
19277.7265625
17849.90625
16408.1640625
14962.3515625
13522.12890625
12098.2265625
10702.9609375
9350.16015625
8053.69140625
6824.9375
5670.83203125
4593.74609375
3592.796875
2665.08203125
1806.0234375
1009.48828125
268.53515625
-423.22265625
-1070.34765625
-1674.58203125
-2234.14453125
-2743.578125
-3195.359375
-3583.62890625
-3908.609375
-4178.41015625
-4406.69140625
-4607.625
-4791.67578125
-4964.609375
-5129.15625
-5287.3359375
-5441.67578125
-5595.25
-5751.15234375
-5912.1640625
-6080.8984375
-6260.27734375
-6453.87890625
-6665.16796875
-6895.24609375
-7140.1875
-7390.046875
-7630.6484375
-7847.12890625
-8027.21484375
-8163.40234375
-8254.29296875
-8304.9140625
-8325.25390625
-8327.20703125
-8321.3828125
-8315.1953125
-8312.3828125
-8313.609375
-8317.79296875
-8323.9453125
-8332.29296875
-8343.94921875
-8359.4375
-8377.12890625
-8392.4140625
-8398.0625
-8386.08984375
-8350.55078125
-8289.609375
-8205.6953125
-8104.1953125
-7992.16796875
-7877.4921875
-7767.96484375
-7670.5078125
-7590.78515625
-7533.10546875
-7499.63671875
-7489.30859375
-7497.5234375
-7517.4609375
-7542.05078125
-7565.625
-7584.61328125
-7597.28125
-7602.34765625
-7597.44921875
-7579.234375
-7545.578125
-7498.05078125
-7442.65234375
-7388.6640625
-7347.0390625
-7328.83203125
-7343.4921875
-7397.10546875
-7491.30078125
-7623.00390625
-7784.421875
-7963.3515625
-8144.81640625
-8314.0859375
-8459.765625
-8575.1171875
-8657.65234375
-8708.01171875
-8729.0859375
-8725.53125
-8703.58984375
-8671.26953125
-8638.27734375
-8614.65625
-8607.8984375
-8619.796875
-8645.296875
-8674.49609375
-8696.64453125
-8703.7578125
-8692.16796875
-8662.3359375
-8618.15625
-8566.203125
-8514.40234375
-8469.703125
-8435.59765625
-8411.3203125
-8393.46484375
-8378.82421875
-8366.05078125
-8355.05859375
-8345.20703125
-8334.33984375
-8319.67578125
-8299.80859375
-8276.2578125
-8253.3125
-8235.7109375
-8225.0234375
-8216.91796875
-8201.58984375
-8167.609375
-8106.6171875
-8015.98828125
-7898.640625
-7761.16796875
-7611.703125
-7457.8046875
-7304.5703125
-7153.62890625
-7003.640625
-6852.0703125
-6697.26171875
-6540.13671875
-6385.1171875
-6239.63671875
-6111.93359375
-6007.58203125
-5926.53125
-5862.78125
-5807.18359375
-5751.28125
-5689.6015625
-5619.12890625
-5537.33203125
-5440.65234375
-5324.41015625
-5184.1640625
-5017.8515625
-4827.68359375
-4620.07421875
-4402.98046875
-4182.05078125
-3958.0625
-3727.19921875
-3483.41015625
-3221.4609375
-2939.5078125
-2640.359375
-2330.92578125
-2019.9375
-1715.2265625
-1422.078125
-1143.47265625
-881.546875
-639.09375
-419.7734375
-226.671875
-60.08203125
84.11328125
214.6640625
343.6875
484.515625
649.10546875
845.56640625
1076.76171875
1340.48046875
1631.109375
1942.2578125
2269.2421875
2610.3828125
2966.6640625
3340.43359375
3734.7421875
4153.453125
4600.9921875
5081.30078125
5597.08203125
6150.67578125
6746.03125
7389.734375
8089.78125
8852.98046875
9682.46875
10576.890625
11531.59765625
12541.23828125
13601.7109375
14709.9765625
15862.15625
17052.51171875
18275.0703125
19527.0546875
20811.4765625
22137.00390625
23515.12890625
24956.0078125
26464.67578125
28038.89453125
29669.4375
31342.58984375
33043.4609375
34758.109375
36473.57421875
38176.34765625
39851.03515625
41480.06640625
43044.24609375
44523.15234375
45895.39453125
47139.43359375
48235.0390625
49164.3515625
49911.8828125
50463.87890625
50808.5546875
50937.55078125
50847.4921875
50540.1875
50021.51171875
49300.30078125
48388.4375
47301.5625
46058.62109375
44679.51171875
43182.2421875
41581.69921875
39891.14453125
38125.13671875
36301.95703125
34444.2890625
32577.86328125
30728.71875
28920.0546875
27169.5546875
25487.91015625
23878.5625
22338.76953125
20862.16796875
19442.40625
18076.77734375
16768.140625
15524.30078125
14354.96875
13267.88671875
12265.75
11345.265625
10498.33203125
9714.203125
8981.41015625
8289.2734375
7629.2734375
6996.4140625
6389.8828125
5812.54296875
5269.36328125
4765.453125
4304.03515625
3885.0078125
3504.46875
3155.8203125
2832.1953125
2529.09765625
2245.828125
1984.9296875
1750.140625
1544.3125
1368.64453125
1223.0
1106.09375
1014.890625
944.16796875
887.64453125
840.0703125
798.25
760.14453125
723.6875
687.61328125
653.9140625
628.86328125
620.375
633.01953125
664.53515625
706.4375
747.9609375
780.19921875
797.91796875
799.05859375
783.66796875
753.4765625
711.8828125
663.3828125
612.3515625
562.0546875
514.62890625
472.06640625
437.35546875
414.8359375
409.21875
423.8984375
459.50390625
513.5546875
580.953125
654.44140625
725.18359375
783.9609375
823.13671875
838.44921875
829.8359375
801.015625
757.98828125
707.01171875
653.19921875
601.2734375
557.734375
531.6484375
531.97265625
562.95703125
621.48046875
698.33203125
782.10546875
862.8984375
934.390625
994.0234375
1041.84765625
1079.03125
1107.04296875
1127.4609375
1141.578125
1149.4921875
1149.8203125
1140.6953125
1121.109375
1090.94140625
1049.69140625
995.578125
926.30859375
840.90234375
741.03515625
631.16015625
517.57421875
407.0703125
305.18359375
214.27734375
132.57421875
55.4375
-21.2734375
-98.2265625
-172.609375
-241.01953125
-302.17578125
-356.9921875
-406.62109375
-450.8203125
-487.79296875
-514.546875
-527.10546875
-520.8671875
-491.81640625
-438.16015625
-361.30078125
-265.625
-157.2265625
-42.17578125
74.953125
191.6484375
306.93359375
420.421875
531.796875
641.31640625
750.875
864.41015625
986.7890625
1121.4765625
1268.65234375
1424.98046875
1584.984375
1742.6953125
1892.9375
2032.34375
2160.12109375
2278.0546875
2389.39453125
2497.27734375
2603.953125
2711.3125
2822.1484375
2941.3671875
3076.46484375
3237.14453125
3433.85546875
3675.375
3966.02734375
4303.78515625
4680.671875
5085.4375
5507.1796875
5937.91015625
6373.1640625
6811.18359375
7251.88671875
7696.234375
8146.30078125
8605.3984375
9077.42578125
9564.76171875
10065.4140625
10571.21875
11068.55078125
11541.265625
11974.234375
12355.95703125
12679.72265625
12943.640625
13149.625
13301.7421875
13404.44140625
13461.62890625
13476.90625
13454.15234375
13397.37109375
13309.6171875
13191.921875
13043.0859375
12860.328125
12640.3046875
12380.2890625
12079.48828125
11739.9921875
11366.9609375
10967.94140625
10551.796875
10127.3984375
9702.18359375
9281.390625
8868.75
8468.0859375
8084.17578125
7721.81640625
7384.21875
7072.16796875
6784.375
6518.3125
6270.81640625
6038.76953125
5820.05859375
5614.65625
5424.9375
5254.859375
5108.4453125
4988.515625
4896.51171875
4832.92578125
4797.3359375
4787.6640625
4799.5390625
4826.7421875
4862.8515625
4903.44921875
4947.86328125
4999.4296875
5063.8984375
5146.69140625
5250.734375
5375.95703125
5520.26171875
5681.25
5858.328125
6054.44140625
6276.1015625
6531.234375
6826.20703125
7163.8828125
7543.31640625
7959.9296875
8405.87109375
8871.171875
9345.5234375
9819.88671875
10287.19140625
10742.84375
11185.12109375
11614.61328125
12032.2578125
12437.3125
12826.9453125
13197.3828125
13544.84765625
13865.5078125
14155.24609375
14410.26171875
14628.2109375
14808.5
14951.12890625
15054.671875
15114.92578125
15125.23046875
15078.625
14970.6171875
14800.984375
14573.171875
14291.98828125
13961.515625
13585.23828125
13167.91015625
12716.91796875
12241.73046875
11752.26953125
11258.1015625
10768.6328125
10292.93359375
9838.546875
9410.546875
9012.12109375
8646.18359375
8316.1640625
8024.96875
7772.59765625
7554.42578125
7361.78515625
7185.12109375
7017.875
6858.2578125
6708.09765625
6570.2421875
6446.96875
6340.1015625
6251.859375
6185.08203125
6142.39453125
6124.62109375
6129.484375
6151.70703125
6184.875
6223.61328125
6264.5546875
6305.93359375
6346.984375
6387.94921875
6429.98828125
6474.42578125
6521.48046875
6569.62109375
6615.9921875
6657.8125
6694.03125
6726.296875
6758.88671875
6797.5703125
6848.27734375
6915.94140625
7003.37109375
7110.0703125
7231.4921875
7359.51171875
7484.41796875
7597.98046875
7696.25390625
7780.6953125
7856.8671875
7931.73046875
8011.40625
8100.7734375
8204.19921875
8325.79296875
8468.48046875
8632.48046875
8814.51953125
9008.25
9205.55859375
9398.18359375
9579.2890625
9744.93359375
9895.28125
10034.72265625
10170.3125
10308.75
10453.51171875
10603.55078125
10754.13671875
10898.98828125
11032.5703125
11151.6953125
11256.375
11349.9609375
11438.4765625
11528.80859375
11626.12890625
11731.64453125
11842.3125
11952.94921875
12059.3671875
12160.34765625
12257.11328125
12351.015625
12441.3203125
12524.9140625
12598.0390625
12658.66015625
12707.703125
12748.76953125
12787.0546875
12828.38671875
12878.4375
12941.9375
13022.0859375
13120.546875
13237.76953125
13372.890625
13523.1328125
13683.87109375
13850.234375
14019.39453125
14191.46484375
14367.953125
14549.07421875
14732.16796875
14912.2109375
15083.69140625
15242.71484375
15388.62890625
15524.84375
15658.25
15797.015625
15947.63671875
16112.89453125
16291.71875
16480.62890625
16675.5703125
16873.12890625
17070.82421875
17266.796875
17459.703125
17649.1640625
17836.359375
18023.92578125
18215.0625
18412.26171875
18616.30859375
18825.99609375
19038.71484375
19251.96484375
19465.01953125
19679.65234375
19899.23828125
20126.72265625
20362.6953125
20604.74609375
20848.50390625
21089.97265625
21327.828125
21564.125
21803.16796875
22049.48828125
22306.4140625
22575.7265625
22858.0859375
23154.046875
23465.23046875
23795.15625
24148.78125
24530.77734375
24943.3203125
25384.36328125
25847.24609375
26322.0546875
26798.60546875
27269.91015625
27734.328125
28195.2578125
28658.99609375
29132.25
29620.80078125
30129.46875
30662.67578125
31224.5078125
31817.62890625
32441.76171875
33093.015625
33764.9140625
34450.07421875
35141.02734375
35829.58203125
36505.8515625
37158.484375
37776.38671875
38350.95703125
38877.453125
39355.140625
39786.38671875
40175.30859375
40526.31640625
40842.953125
41127.40625
41380.7734375
41603.78125
41797.453125
41963.0625
42101.12890625
42210.16796875
42286.28125
42324.47265625
42320.84375
42274.24609375
42186.33984375
42060.3984375
41900.01953125
41708.47265625
41488.87109375
41244.7421875
40980.48046875
40701.28515625
40413.01953125
40122.45703125
39837.75
39568.26171875
39323.30078125
39110.546875
38935.08203125
38799.015625
38701.44140625
38638.8515625
38606.453125
38599.90234375
38616.26953125
38653.6171875
38710.0234375
38782.91015625
38869.1015625
38965.25
39068.0859375
39174.22265625
39279.71875
39380.359375
39473.3671875
39559.421875
39643.16015625
39731.328125
39830.1015625
39943.36328125
40072.578125
40217.609375
40377.75390625
40552.5
40741.52734375
40943.69921875
41155.93359375
41373.08984375
41589.1875
41798.953125
41998.625
42185.98046875
42360.1640625
42521.8046875
42673.1875
42818.14453125
42961.4453125
43107.96484375
43261.91015625
43426.3125
43602.8125
43791.67578125
43992.09375
44202.61328125
44421.5
44647.13671875
44878.4609375
45115.22265625
45357.859375
45606.96484375
45862.96875
46126.34765625
46397.8828125
46678.48046875
46968.94921875
47270.171875
47583.70703125
47912.01953125
48257.89453125
48623.484375
49009.7421875
49416.3359375
49841.98828125
50284.73828125
50742.1640625
51211.81640625
51691.796875
52181.14453125
52679.58984375
53186.6875
53701.22265625
54221.28125
54744.6328125
55268.87890625
55791.23046875
56308.5234375
56817.62109375
57315.84375
57801.22265625
58272.62890625
58729.8515625
59173.3359375
59603.48046875
60019.85546875
60420.8359375
60803.6796875
61164.80859375
61500.28125
61806.5625
62081.4453125
62324.3359375
62535.703125
62716.08203125
62865.73046875
62985.15625
63075.85546875
63140.3046875
63181.3046875
63201.64453125
63204.375
63193.01171875
63171.015625
63141.05859375
63105.0625
63065.11328125
63024.2734375
62986.46484375
62955.62109375
62934.9140625
62926.29296875
62930.51953125
62947.32421875
62975.65234375
63013.859375
63059.99609375
63112.375
63170.13671875
63233.41796875
63302.890625
63379.14453125
63462.296875
63551.890625
63647.140625
63747.546875
63853.69140625
63967.6171875
64092.23828125
64230.14453125
64382.5546875
64549.15625
64728.71875
64919.984375
65122.28515625
65335.74609375
65561.09765625
65799.22265625
66050.24609375
66312.22265625
66580.15234375
66846.4609375
67103.22265625
67345.0546875
67570.96484375
67784.21484375
67990.5390625
68195.92578125
68405.0078125
68620.515625
68843.3828125
69073.17578125
69308.71484375
69549.0
69794.15625
70045.5
70304.71484375
70572.53125
70847.84375
71127.64453125
71407.92578125
71685.53125
71959.9296875
72233.87109375
72512.16015625
72799.66015625
73099.91015625
73414.83984375
73745.03515625
74089.96875
74448.1484375
74817.09765625
75193.07421875
75570.72265625
75943.33203125
76304.078125
76647.81640625
76972.37109375
77278.625
77569.390625
77847.78515625
78115.9140625
78374.69921875
78624.41796875
78865.45703125
79098.578125
79324.92578125
79545.90625
79763.21484375
79978.87890625
80195.1796875
80414.33203125
80638.01953125
80867.07421875
81101.37109375
81339.92578125
81581.15625
81823.359375
82065.55859375
82308.13671875
82552.88671875
82802.16796875
83057.81640625
83320.390625
83589.16015625
83862.53515625
84138.53125
84414.91015625
84689.0859375
84958.4453125
85221.09375
85476.5546875
85725.94140625
85971.703125
86217.30859375
86466.6875
86723.15234375
86988.47265625
87262.703125
87544.828125
87833.27734375
88125.9765625
88420.53515625
88714.96875
89008.3203125
89300.4921875
89591.68359375
89882.02734375
90171.6640625
90460.640625
90748.44140625
91033.7734375
91314.98046875
91591.00390625
91862.19140625
92130.37890625
92398.0703125
92667.2890625
92938.83203125
93212.3671875
93487.0859375
93762.3515625
94038.125
94314.94921875
94593.44921875
94873.60546875
95154.30078125
95433.671875
95710.10546875
95983.15234375
96253.890625
96524.60546875
96797.91796875
97075.9296875
97359.7421875
97649.60546875
97945.29296875
98246.37890625
98552.4375
98863.1484375
99178.1796875
99496.65234375
99816.80078125
100136.42578125
100454.03125
100769.46875
101083.64453125
101397.55078125
101711.57421875
102025.5078125
102338.859375
102651.2265625
102962.51953125
103273.01171875
103583.33984375
103894.31640625
104206.703125
104520.94140625
104836.9296875
105153.9140625
105470.54296875
105785.3125
106097.16796875
106405.9296875
106712.21484375
107016.93359375
107320.859375
107624.546875
107928.47265625
108233.15625
108539.109375
108846.80078125
109156.70703125
109469.36328125
109785.28125
110104.796875
110427.87109375
110754.12890625
111083.09375
111414.5625
111748.6484375
112085.4140625
112424.41015625
112764.41796875
113103.59375
113439.765625
113770.8515625
114095.34765625
114412.75390625
114723.82421875
115030.44921875
115335.15234375
115640.17578125
115946.73046875
116255.078125
116565.5390625
116879.5
117199.35546875
117527.53515625
117865.36328125
118212.48828125
118566.6640625
118924.12109375
119280.37109375
119631.5078125
119975.13671875
120310.5703125
120638.46875
120960.21484375
121277.30078125
121590.9921875
121902.26171875
122212.01953125
122521.1796875
122830.66796875
123141.43359375
123454.48828125
123770.75390625
124090.63671875
124413.7890625
124739.40234375
125066.71484375
125395.33984375
125725.33203125
126057.1015625
126391.1875
126727.94921875
127067.421875
127409.51953125
127754.35546875
128102.34765625
128454.0078125
128809.5703125
129168.76953125
129530.82421875
129894.82421875
130260.41796875
130628.37109375
131000.6484375
131379.8828125
131768.59765625
132168.57421875
132580.69140625
133005.203125
133442.13671875
133891.33984375
134352.203125
134823.4921875
135303.5546875
135790.52734375
136282.31640625
136776.22265625
137268.66015625
137755.07421875
138230.1796875
138688.65234375
139126.1484375
139540.23828125
139930.84375
140300.09375
140651.7265625
140990.13671875
141319.1953125
141641.40625
141957.83203125
142268.47265625
142572.58984375
142868.83203125
143155.3671875
143430.17578125
143691.34765625
143937.2109375
144166.4765625
144378.33203125
144572.4140625
144748.9140625
144908.73828125
145053.83203125
145187.25390625
145313.03125
145435.84765625
145560.6640625
145692.16015625
145834.2734375
145989.88671875
146160.89453125
146348.22265625
146551.9140625
146771.32421875
147005.44140625
147253.03515625
147512.79296875
147783.40625
148063.85546875
148353.59375
148652.56640625
148961.18359375
149280.13671875
149610.0390625
149950.94140625
150302.109375
150662.00390625
151028.4765625
151398.83984375
151770.05078125
152139.0390625
152503.0703125
152860.09375
153208.8984375
153549.12109375
153880.8515625
154204.1328125
154518.66796875
154823.95703125
155119.609375
155405.6328125
155682.52734375
155951.12109375
156212.203125
156466.0703125
156712.48828125
156951.05859375
157181.60546875
157404.2578125
157619.296875
157827.03125
158027.859375
158222.38671875
158411.6484375
158597.26953125
158781.43359375
158966.5546875
159154.859375
159348.11328125
159547.51171875
159753.6875
159966.8125
160186.74609375
160413.12890625
160645.31640625
160882.44140625
161123.62109375
161368.16796875
161615.65625
161865.8984375
162118.90234375
162374.796875
162633.5859375
162895.03125
163158.734375
163424.328125
163691.4609375
163959.69140625
164228.43359375
164497.1171875
164765.4140625
165033.4140625
165301.66796875
165570.97265625
165841.9765625
166114.9375
166389.68359375
166665.765625
166942.51953125
167219.109375
167494.76953125
167769.0
168041.6875
168312.94921875
168582.9453125
168851.72265625
169119.13671875
169385.0078125
169649.3984375
169912.8359375
170176.1171875
170439.921875
170704.5078125
170969.75
171235.35546875
171501.12890625
171767.16015625
172033.8125
172301.55078125
172570.796875
172841.89453125
173115.12890625
173390.57421875
173667.96875
173946.71484375
174226.046875
174505.16796875
174783.26953125
175059.578125
175333.44921875
175604.40234375
175872.0859375
176136.37890625
176397.4921875
176655.94140625
176912.3515625
177167.2578125
177421.046875
177673.9296875
177925.921875
178176.96484375
178427.09375
178676.45703125
178925.23828125
179173.50390625
179421.09375
179667.5625
179912.16015625
180153.9140625
180391.88671875
180625.2734375
180853.37890625
181075.5859375
181291.4296875
181500.703125
181703.41796875
181899.828125
182090.453125
182276.0078125
182457.28125
182635.02734375
182810.03125
182983.1015625
183154.96484375
183326.0625
183496.515625
183666.11328125
183834.390625
184000.703125
184164.39453125
184324.921875
184481.89453125
184635.109375
184784.62890625
184930.71875
185073.71875
185213.953125
185351.80859375
185487.765625
185622.3203125
185755.83203125
185888.51171875
186020.46484375
186151.71875
186282.24609375
186411.9921875
186540.921875
186668.91796875
186795.76953125
186921.2265625
187045.0703125
187167.08984375
187287.10546875
187404.9921875
187520.75390625
187634.40625
187745.9375
187855.359375
187962.7734375
188068.3046875
188172.0078125
188273.84375
188373.76953125
188471.7265625
188567.65234375
188661.51953125
188753.375
188843.2734375
188931.16796875
189016.9296875
189100.46875
189181.703125
189260.54296875
189336.9140625
189410.7890625
189482.125
189550.80859375
189616.6953125
189679.71484375
189739.8515625
189797.09765625
189851.42578125
189902.8671875
189951.46875
189997.2109375
190040.0390625
190079.86328125
190116.5625
190149.9375
190179.75
190205.83203125
190228.09765625
190246.48828125
190260.97265625
190271.57421875
190278.35546875
190281.3203125
190280.421875
190275.62890625
190266.9140625
190254.2421875
190237.53125
190216.76171875
190191.9921875
190163.32421875
190130.90234375
190094.96484375
190055.80078125
190013.63671875
189968.61328125
189920.8359375
189870.39453125
189817.33203125
189761.65625
189703.41015625
189642.68359375
189579.5625
189514.09765625
189446.390625
189376.59375
189304.88671875
189231.43359375
189156.48828125
189080.390625
189003.49609375
188926.15234375
188848.7265625
188771.64453125
188695.3203125
188620.14453125
188546.54296875
188475.0078125
188406.05078125
188340.171875
188277.91015625
188219.86328125
188166.640625
188118.81640625
188076.9921875
188041.8125
188013.90625
187993.84765625
187982.19921875
187979.5546875
187986.4453125
188003.32421875
188030.546875
188068.44921875
188117.25
188177.05859375
188247.953125
188330.015625
188423.30859375
188527.80078125
188643.44140625
188770.12890625
188907.7265625
189055.9609375
189214.4921875
189382.95703125
189560.95703125
189748.0234375
189943.66796875
190147.4609375
190358.96875
190577.734375
190803.265625
191035.09375
191272.66796875
191515.37109375
191762.58984375
192013.9765625
192269.47265625
192529.2890625
192793.80078125
193063.48046875
193338.80078125
193620.15625
193907.88671875
194202.3359375
194503.828125
194812.6171875
195128.91796875
195452.953125
195784.9453125
196125.05078125
196473.3828125
196830.03515625
197195.09375
197568.515625
197950.1796875
198339.89453125
198737.40625
199142.3515625
199554.2578125
199972.63671875
200396.94921875
200826.57421875
201260.82421875
201699.00390625
202140.4453125
202584.4375
203030.2734375
203477.2578125
203924.765625
204372.1171875
204818.6328125
205263.66796875
205706.6484375
206147.015625
206584.22265625
207017.8125
207447.40234375
207872.63671875
208293.19140625
208708.8046875
209119.30078125
209524.53515625
209924.37109375
210318.703125
210707.44140625
211090.45703125
211467.54296875
211838.52734375
212203.27734375
212561.6953125
212913.71875
213259.41015625
213598.9453125
213932.55078125
214260.4296875
214582.7734375
214899.75
215211.4453125
215517.87109375
215819.0390625
216114.99609375
216405.796875
216691.47265625
216972.078125
217247.71875
217518.4765625
217784.4140625
218045.63671875
218302.41015625
218555.05859375
218803.92578125
219049.328125
219291.5390625
219530.75390625
219767.0703125
220000.6328125
220231.65625
220460.39453125
220687.08203125
220911.9453125
221135.2109375
221357.05078125
221577.58203125
221796.90234375
222015.16796875
222232.5078125
222448.98046875
222664.578125
222879.26953125
223092.99609375
223305.65234375
223517.140625
223727.421875
223936.5
224144.34375
224350.921875
224556.2578125
224760.4609375
224963.6953125
225166.265625
225368.64453125
225571.40625
225775.1640625
225980.51953125
226188.05859375
226398.2578125
226611.42578125
226827.71875
227047.23828125
227270.046875
227496.1640625
227725.59375
227958.34375
228194.34765625
228433.33203125
228674.77734375
228917.88671875
229161.44140625
229403.61328125
229641.8515625
229872.90234375
230092.87109375
230297.43359375
230482.23046875
230643.296875
230777.37890625
230882.06640625
230955.984375
230998.828125
231011.265625
230994.7734375
230951.55859375
230884.640625
230797.875
230695.7734375
230583.1328125
230464.56640625
230344.0234375
230224.46875
230107.8203125
229995.09765625
229886.54296875
229781.75
229679.98046875
229580.5625
229483.2109375
229388.11328125
229295.82421875
229207.09375
229122.6484375
229042.91796875
228967.9765625
228897.60546875
228831.47265625
228769.1796875
228710.37109375
228654.82421875
228602.55859375
228553.80859375
228508.99609375
228468.7265625
228433.6796875
228404.55078125
228381.9921875
228366.59765625
228358.8203125
228358.8046875
228366.3515625
228381.078125
228402.66015625
228430.94140625
228465.8828125
228507.47265625
228555.609375
228609.99609375
228670.2109375
228735.875
228806.77734375
228882.8671875
228964.09765625
229050.33203125
229141.25390625
229236.32421875
229334.90625
229436.50390625
229540.94921875
229648.41015625
229759.234375
229873.77734375
229992.31640625
230115.0078125
230241.96875
230373.4609375
230509.8984375
230651.69140625
230798.984375
230951.59765625
231109.1484375
231271.29296875
231437.87890625
231609.05859375
231785.1796875
231966.578125
232153.46484375
232345.97265625
232544.2265625
232748.2890625
232958.02734375
233173.01171875
233392.609375
233616.0234375
233842.4296875
234071.2265625
234302.27734375
234536.03515625
234773.35546875
235015.05078125
235261.25
235510.6484375
235760.171875
236005.08984375
236239.71484375
236458.29296875
236655.94140625
236829.6015625
236978.60546875
237104.79296875
237212.08203125
237305.796875
237391.84375
237475.75390625
237561.80078125
237652.328125
237747.57421875
237845.9140625
237944.47265625
238039.859375
238128.71484375
238208.12890625
238275.97265625
238331.34765625
238375.0703125
238409.796875
238439.66015625
238469.62890625
238504.71484375
238549.24609375
238606.4140625
238678.28125
238766.09375
238870.55859375
238991.953125
239130.15234375
239284.73046875
239455.109375
239640.6953125
239841.01171875
240055.8359375
240285.2109375
240529.3203125
240788.40625
241062.75
241352.6953125
241658.6328125
241980.94921875
242319.96875
242675.8828125
243048.59375
243437.54296875
243841.52734375
244258.65625
244686.49609375
245122.6015625
245565.125
246013.26953125
246467.390625
246928.78125
247399.40625
247881.625
248378.03515625
248891.4140625
249424.53125
249979.625
250557.46875
251156.52734375
251772.70703125
252399.76171875
253029.9921875
253654.8203125
254265.03125
254850.56640625
255400.17578125
255901.1171875
256339.26953125
256699.82421875
256968.60546875
257134.00390625
257189.421875
257135.5390625
256981.5703125
256744.62890625
256447.09765625
256112.71875
255762.91015625
255414.578125
255079.71484375
254766.15234375
254478.625
254219.6015625
253989.8671875
253789.0
253615.90625
253469.37890625
253348.34375
253251.5078125
253176.59375
253119.82421875
253076.11328125
253039.671875
253004.70703125
252966.046875
252919.85546875
252864.23046875
252799.5
252728.04296875
252653.98828125
252582.640625
252519.78125
252470.76171875
252439.51171875
252427.796875
252434.84375
252457.48828125
252490.859375
252529.16796875
252566.4765625
252597.171875
252616.37890625
252620.25390625
252606.40234375
252574.5859375
252527.4609375
252470.8515625
252413.0234375
252363.30078125
252330.765625
252323.44140625
252347.90234375
252409.1328125
252510.765625
252655.65625
252846.28125
253084.71484375
253372.4765625
253710.546875
254099.82421875
254541.74609375
255038.79296875
255594.61328125
256213.7421875
256901.15234375
257661.8828125
258500.80859375
259422.3828125
260430.1171875
261525.87109375
262709.02734375
263975.66015625
265317.86328125
266723.265625
268174.59765625
269649.07421875
271117.8125
272546.22265625
273896.36328125
275131.00390625
276218.58203125
277137.57421875
277879.21875
278447.75
278858.1953125
279132.5625
279295.98828125
279373.9453125
279390.83203125
279369.28125
279329.6171875
279289.109375
279261.28125
279255.59765625
279277.75
279330.484375
279414.703125
279530.54296875
279677.84375
279855.6328125
280060.64453125
280285.7421875
280519.12109375
280744.9765625
280945.4375
281103.26953125
281204.7578125
281241.94921875
281213.68359375
281125.3359375
280987.84375
280816.7734375
280631.60546875
280454.80078125
280310.0078125
280219.4375
280200.8671875
280265.14453125
280414.875
280644.73828125
280943.34765625
281295.96484375
281687.21875
282103.0859375
282531.69140625
282963.1328125
283388.2578125
283796.96875
284176.6171875
284511.93359375
284787.08203125
284989.77734375
285115.8515625
285172.359375
285177.34765625
285155.8046875
285132.5078125
285124.1640625
285133.30078125
285146.08984375
285135.18359375
285067.078125
284912.06640625
284653.1796875
284290.78515625
283841.21875
283330.8515625
282788.6171875
282239.94921875
281703.4375
281190.078125
280704.38671875
280246.9921875
279818.11328125
279421.03125
279064.19140625
278761.0546875
278527.30859375
278376.18359375
278313.38671875
278333.62890625
278420.70703125
278551.6328125
278703.65234375
278861.38671875
279021.140625
279190.41015625
279382.8359375
279610.9609375
279879.953125
280184.78125
280511.62890625
280843.0234375
281164.7578125
281471.80859375
281770.41015625
282074.9140625
282400.76171875
282756.7890625
283140.0625
283534.9609375
283916.3203125
284255.4453125
284526.89453125
284714.40625
284814.37890625
284836.28515625
284799.9296875
284730.7109375
284654.38671875
284592.71875
284560.55078125
284564.13671875
284600.55859375
284658.4921875
284720.40625
284765.87890625
284775.45703125
284734.15625
284633.74609375
284473.38671875
284258.890625
284001.54296875
283716.9140625
283423.76953125
283142.73046875
282894.80859375
282700.125
282577.03515625
282541.67578125
282607.82421875
282786.59375
283085.76953125
283508.84765625
284054.25390625
284715.296875
285480.79296875
286336.31640625
287265.91796875
288254.0078125
289287.03125
290354.375
291448.7109375
292565.9765625
293705.11328125
294867.4375
296055.7109375
297272.9453125
298521.1015625
299799.86328125
301105.91796875
302433.43359375
303775.6875
305127.453125
306487.18359375
307858.28125
309248.65625
310668.04296875
312123.3125
313613.203125
315124.9453125
316635.171875
318115.8671875
319543.7890625
320909.625
322222.69140625
323508.3359375
324798.07421875
326115.25
327460.6484375
328802.671875
330075.390625
331185.6328125
332027.4765625
332500.265625
332525.03125
332055.41015625
331081.765625
329629.125
327750.9296875
325520.51953125
323022.48828125
320346.0625
317580.88671875
314814.00390625
312126.390625
309588.82421875
307258.29296875
305176.20703125
303368.765625
301849.08203125
300620.76953125
299682.1875
299030.19921875
298662.015625
298574.7421875
298763.28515625
299218.25390625
299925.4765625
300867.88671875
302028.7421875
303394.1875
304953.53515625
306696.66796875
308609.60546875
310670.0234375
312845.03125
315092.61328125
317366.2265625
319620.5234375
321816.32421875
323924.15234375
325926.20703125
327815.8984375
329594.24609375
331264.2109375
332825.921875
334275.609375
335608.0
336818.9609375
337904.76953125
338857.3984375
339659.109375
340281.6328125
340692.9765625
340869.94140625
340810.54296875
340540.05859375
340108.15625
339578.86328125
339018.24609375
338484.4140625
338022.11328125
337662.10546875
337424.33203125
337323.7265625
337376.6953125
337605.13671875
338035.48046875
338692.703125
339591.71875
340729.43359375
342079.37109375
343589.33203125
345181.8828125
346757.8671875
348203.44140625
349400.9609375
350242.9140625
350646.5234375
350565.65625
349997.0625
348979.17578125
347583.140625
345897.5625
344010.5
341993.78515625
339894.234375
337733.6875
335516.71484375
333242.4453125
330915.90625
328554.953125
326191.15625
323865.796875
321623.4765625
319505.46875
317543.96484375
315758.45703125
314155.48828125
312731.42578125
311476.1640625
310375.05078125
309408.66796875
308552.29296875
307777.13671875
307053.3828125
306353.69140625
305655.91015625
304944.88671875
304213.4609375
303462.55078125
302700.03515625
301938.83984375
301195.05859375
300486.6328125
299832.51171875
299251.86328125
298763.50390625
298385.55078125
298135.49609375
298030.49609375
298087.5078125
298323.015625
298751.6796875
299383.953125
300223.4609375
301265.77734375
302499.7890625
303911.44140625
305487.921875
307220.1484375
309102.7109375
311132.17578125
313305.05859375
315615.7265625
318053.63671875
320599.765625
323223.640625
325882.55078125
328523.8203125
331090.2578125
333528.4921875
335798.76953125
337883.125
339787.69140625
341536.85546875
343161.05078125
344683.3203125
346109.6640625
347425.3828125
348596.46875
349573.82421875
350297.84765625
350701.953125
350714.51171875
350261.0078125
349269.8203125
347684.48828125
345480.85546875
342682.484375
339366.00390625
335652.2109375
331685.28515625
327608.12890625
323542.2578125
319577.6953125
315772.90234375
312160.63671875
308754.765625
305555.4296875
302552.82421875
299730.51171875
297068.39453125
294544.9609375
292138.8828125
289830.38671875
287602.80859375
285444.0859375
283347.90625
281313.84375
279346.19140625
277451.8046875
275638.1796875
273912.48828125
272281.20703125
270749.3359375
269319.37109375
267991.328125
266764.37890625
265638.97265625
264617.3359375
263701.7421875
262892.01171875
262184.1484375
261571.1328125
261045.08203125
260599.64453125
260231.6015625
259941.5703125
259733.30859375
259611.9296875
259581.47265625
259643.3046875
259795.921875
260035.81640625
260358.3828125
260758.421875
261230.41015625
261768.60546875
262367.0859375
263020.10546875
263723.12109375
264474.14453125
265274.71484375
266130.234375
267050.11328125
268048.01953125
269141.5390625
270350.53515625
271694.65625
273191.390625
274855.3515625
276698.42578125
278730.15625
280958.296875
283390.2734375
286035.6953125
288908.09765625
292023.3515625
295393.1328125
299015.62109375
302867.7890625
306902.64453125
311051.03515625
315224.78125
319317.98828125
323206.62890625
326749.79296875
329797.5625
332208.59765625
333875.07421875
334746.6640625
334842.7109375
334246.48046875
333084.95703125
331505.5546875
329660.71875
327702.4453125
325779.67578125
324030.3671875
322567.03125
321461.9453125
320739.10546875
320376.171875
320316.1484375
320487.0078125
320824.8515625
321292.5390625
321885.76171875
322624.6015625
323535.9140625
324634.44140625
325908.43359375
327313.8359375
328780.36328125
330230.0390625
331602.0234375
332872.1953125
334057.26171875
335202.32421875
336360.17578125
337574.44140625
338874.5
340282.03515625
341821.94140625
343528.5234375
345441.546875
347593.16796875
349991.8046875
352611.41015625
355392.5390625
358256.56640625
361128.11328125
363955.8515625
366722.75
369441.8203125
372140.26953125
374839.3125
377536.91015625
380199.171875
382762.9765625
385149.171875
387281.9765625
389108.37890625
390611.57421875
391814.99609375
392776.2421875
393572.43359375
394281.046875
394961.37890625
395641.30078125
396311.34375
396925.33984375
397405.77734375
397652.4140625
397554.8828125
397011.1015625
395951.30859375
394361.40234375
392293.69140625
389855.17578125
387174.16015625
384358.6640625
381465.3359375
378492.18359375
375396.51171875
372127.79296875
368658.6171875
364998.94921875
361188.15234375
357270.99609375
353271.32421875
349176.984375
344943.71875
340516.984375
335862.7734375
330994.09765625
325981.421875
320943.35546875
316023.59765625
311365.51171875
307093.6484375
303305.0546875
300068.13671875
297426.08984375
295403.1015625
294011.53515625
293257.7578125
293144.9609375
293674.44140625
294847.88671875
296672.21875
299165.828125
302363.92578125
306321.03125
311109.72265625
316817.21484375
323543.10546875
331400.89453125
340522.58984375
351063.515625
363203.08203125
377134.8671875
393035.2109375
410997.62890625
430924.2890625
452379.19140625
474437.92578125
495617.01171875
513994.38671875
527581.76953125
534865.4765625
535284.7734375
529401.81640625
518674.7265625
504964.50390625
490023.1796875
475164.9765625
461184.62109375
448466.4609375
437173.66796875
427411.93359375
419304.0625
412969.69921875
408450.15234375
405630.52734375
404197.109375
403650.72265625
403383.8828125
402807.2578125
401475.9921875
399149.28515625
395750.0078125
391262.32421875
385654.765625
378893.0859375
371027.9375
362278.2109375
353037.875
343797.97265625
335033.96875
327116.68359375
320273.34375
314592.19140625
310051.26171875
306554.984375
303967.83203125
302139.52734375
300920.19921875
300167.2265625
299746.9140625
299534.93359375
299419.5234375
299308.40234375
299136.109375
298867.390625
298495.41015625
298037.6875
297532.91015625
297038.7265625
296628.16015625
296382.296875
296379.78515625
296686.35546875
297347.9140625
298389.05859375
299816.546875
301626.4296875
303812.96484375
306375.94140625
309322.75
312664.625
316410.98828125
320565.55078125
325123.296875
330063.78515625
335339.6171875
340866.1875
346522.390625
352167.0703125
357666.62109375
362920.37109375
367867.2421875
372462.2421875
376628.4765625
380215.01953125
383004.5703125
384795.01953125
385527.140625
385382.80859375
384779.32421875
384242.953125
384217.96484375
384903.671875
386194.51953125
387745.98046875
389132.7109375
390025.84765625
390308.63671875
390082.5625
389576.765625
389025.68359375
388589.5078125
388354.078125
388390.22265625
388815.703125
389807.21875
391548.58984375
394144.75390625
397550.80859375
401554.046875
405819.39453125
409982.55078125
413756.0078125
417004.15625
419752.90625
422130.4296875
424272.09765625
426239.671875
427990.49609375
429401.453125
430325.02734375
430643.65234375
430295.14453125
429262.12890625
427540.9609375
425115.59765625
421954.0859375
418028.2265625
413344.3125
407969.27734375
402039.12109375
395743.30859375
389289.32421875
382861.4921875
376590.3046875
370541.625
364725.2265625
359116.40625
353682.21875
348403.5625
343285.4921875
338352.390625
333630.76171875
329128.4921875
324821.99609375
320661.0234375
316593.4140625
312600.4375
308723.7890625
305067.0078125
301767.9296875
298957.01953125
296724.10546875
295108.6875
294113.13671875
293726.05859375
293941.69140625
294767.73828125
296222.3125
298325.73046875
301093.03515625
304530.125
308632.2578125
313381.94140625
318743.40234375
324653.671875
331013.1484375
337680.16015625
344471.98828125
351170.19921875
357525.125
363258.87109375
368074.1171875
371679.1328125
373831.28125
374387.18359375
373339.890625
370827.55078125
367110.046875
362522.80078125
357422.90625
352142.55859375
346958.80859375
342080.890625
337649.97265625
333743.9375
330381.5859375
327524.95703125
325082.87109375
322921.58984375
320887.734375
318842.97265625
316701.28125
314453.56640625
312167.19921875
309959.95703125
307960.17578125
306269.11328125
304936.40234375
303951.89453125
303253.40234375
302747.03515625
302333.390625
301929.69921875
301481.01171875
300961.24609375
300370.2578125
299731.8984375
299093.23828125
298522.02734375
298099.81640625
297909.77734375
298020.05078125
298465.75390625
299235.6875
300270.48828125
301475.33984375
302744.359375
303988.671875
305158.90234375
306255.265625
307322.23828125
308428.61328125
309638.57421875
310983.80078125
312448.84765625
313977.94140625
315501.7109375
316971.953125
318388.40234375
319805.8828125
321320.05859375
323039.0390625
325051.75
327402.62109375
330079.1484375
333015.29296875
336109.96484375
339254.3828125
342359.078125
345372.4765625
348287.31640625
351134.49609375
353965.42578125
356826.58203125
359734.79296875
362663.78125
365547.83984375
368298.59765625
370825.09375
373049.10546875
374914.03125
376388.4921875
377464.203125
378146.015625
378435.68359375
378317.6484375
377757.23046875
376714.71875
375167.54296875
373126.4921875
370636.359375
367761.81640625
364568.375
361110.125
357431.26171875
353579.17578125
349618.625
345634.65234375
341719.70703125
337952.85546875
334385.13671875
331039.66015625
327923.296875
325039.50390625
322394.39453125
319995.76953125
317850.33203125
315964.1953125
314348.1171875
313024.71875
312033.24609375
311429.09375
311278.796875
311653.5078125
312623.7578125
314255.9375
316609.765625
319736.2265625
323676.12890625
328459.67578125
334106.98046875
340629.2578125
348030.3046875
356306.31640625
365440.3984375
375387.7421875
386049.97265625
397242.23046875
408662.75390625
419879.67578125
430350.5390625
439484.01171875
446738.203125
451730.609375
454320.69921875
454630.3828125
452991.76953125
449844.23046875
445624.46484375
440690.65234375
435299.43359375
429626.8671875
423807.6796875
417965.73828125
412219.7890625
406664.42578125
401339.33984375
396205.3125
391141.84375
385971.21484375
380502.4609375
374581.28515625
368130.58203125
361170.43359375
353812.77734375
346232.98828125
338626.58203125
331164.2109375
323958.94140625
317055.8359375
310445.26171875
304092.359375
297969.01171875
292075.14453125
286442.3671875
281122.3984375
276169.33203125
271625.453125
267515.55859375
263849.14453125
260626.96875
257848.3359375
255516.5234375
253640.78515625
252233.73828125
251304.01953125
250845.94921875
250830.28125
251200.91796875
251880.3125
252782.375
253828.77734375
254963.93359375
256164.703125
257442.0546875
258833.45703125
260387.23828125
262142.57421875
264110.09765625
266258.6328125
268512.96875
270765.09765625
272896.66796875
274805.546875
276427.46875
277745.55078125
278785.25390625
279597.1875
280234.00390625
280729.05078125
281083.75390625
281267.6796875
281230.578125
280920.2734375
280297.81640625
279343.84375
278056.5390625
276446.1015625
274530.328125
272332.86328125
269883.8671875
267222.60546875
264400.2265625
261479.6640625
258530.41796875
255619.78125
252804.8828125
250128.8671875
247622.22265625
245308.2421875
243211.515625
241366.91796875
239825.54296875
238654.40234375
237929.08203125
237721.171875
238083.24609375
239034.39453125
240548.75
242550.0078125
244915.37109375
247492.36328125
250128.87890625
252710.44921875
255192.046875
257609.5234375
260061.5625
262663.83984375
265488.66015625
268509.75390625
271572.59765625
274404.99609375
276671.9296875
278062.85546875
278383.83984375
277619.4765625
275938.625
273641.8046875
271072.7734375
268528.9140625
266199.42578125
264144.8515625
262316.78125
260606.24609375
258903.18359375
257146.6015625
255348.45703125
253586.22265625
251973.47265625
250626.58984375
249641.74609375
249085.25
248991.3828125
249361.640625
250165.22265625
251345.19140625
252833.7890625
254574.328125
256540.7265625
258743.94140625
261219.6328125
264001.359375
267092.50390625
270451.71875
273999.00390625
277637.8828125
281280.85546875
284865.6328125
288357.05859375
291738.46875
295000.26171875
298132.4921875
301123.36328125
303961.69921875
306639.09765625
309148.06640625
311475.16015625
313591.4296875
315444.296875
316955.0078125
318024.375
318548.15234375
318440.421875
317659.32421875
316226.25
314230.49609375
311816.03515625
309153.19921875
306403.24609375
303686.08984375
301061.125
298526.6796875
296037.04296875
293530.26171875
290956.79296875
288300.3203125
285585.23828125
282870.828125
280236.80859375
277767.40625
275539.75
273618.484375
272054.66015625
270885.88671875
270136.10546875
269815.53515625
269922.09375
270444.671875
271368.01171875
272678.3359375
274367.9296875
276436.01953125
278884.51953125
281710.33984375
284898.2109375
288416.796875
292219.1015625
296247.76953125
300445.96875
304771.02734375
309203.04296875
313741.125
318387.96484375
323132.13671875
327939.53125
332759.5625
337544.37890625
342273.234375
346970.1640625
351703.34375
356560.94921875
361610.06640625
366854.3984375
372208.10546875
377497.328125
382492.21875
386962.8203125
390742.890625
393779.4609375
396148.203125
398027.234375
399639.66796875
401187.74609375
402802.30078125
404521.39453125
406299.4921875
408040.20703125
409642.66015625
411049.80078125
412285.3828125
413466.69921875
414787.640625
416478.02734375
418754.3125
421777.4140625
425626.6875
430291.875
435681.62890625
441647.16796875
448019.09375
454651.56640625
461463.2890625
468461.390625
475736.01953125
483420.68359375
491624.5546875
500354.8203125
509456.18359375
518596.76171875
527320.73046875
535163.83984375
541794.98828125
547123.83984375
551321.92578125
554743.34765625
557778.203125
560698.203125
563550.8359375
566135.78125
568069.96484375
568920.07421875
568355.95703125
566265.30078125
562782.1171875
558219.69140625
552942.48046875
547235.6015625
541224.4296875
534868.69140625
528024.45703125
520544.8359375
512380.35546875
503642.42578125
494608.81640625
485673.62890625
477265.609375
469766.50390625
463454.03125
458479.33203125
454875.828125
452588.84765625
451513.37890625
451528.5234375
452520.68359375
454392.38671875
457058.30859375
460433.72265625
464421.359375
468901.31640625
473726.453125
478723.80859375
483700.69140625
488452.07421875
492766.26171875
496429.859375
499237.53515625
501010.71484375
501621.8828125
501014.4296875
499207.8515625
496284.32421875
492360.515625
487553.87890625
481954.734375
475613.625
468548.18359375
460766.609375
452299.40625
443228.30078125
433701.6640625
423930.57421875
414167.5
404676.859375
395708.35546875
387479.2578125
380165.23046875
373895.296875
368746.140625
364733.53125
361802.6796875
359823.7421875
358600.86328125
357901.22265625
357502.09375
357242.58203125
357058.24609375
356979.04296875
357086.02734375
357441.35546875
358018.89453125
358662.8203125
359092.140625
358954.59375
357916.66015625
355760.7734375
352453.83984375
348160.25390625
343194.58203125
337932.9609375
332715.5625
327771.87890625
323190.29296875
318938.5703125
314925.7109375
311080.61328125
307415.796875
304051.37890625
301193.76953125
299084.5078125
297943.83984375
297928.24609375
299108.328125
301464.046875
304891.43359375
309217.3984375
314222.77734375
319675.19921875
325370.50390625
331173.8984375
337045.29296875
343033.6640625
349235.30078125
355725.07421875
362481.18359375
369328.48828125
375923.79296875
381797.859375
386452.265625
389486.28125
390710.453125
390202.359375
388281.76171875
385415.4140625
382087.96484375
378681.78125
375398.37109375
372238.03125
369039.0390625
365563.1328125
361599.90625
357056.08984375
352001.40625
346660.4453125
341360.25
336455.61328125
332255.4296875
328966.67578125
326664.10546875
325288.11328125
324669.9765625
324580.53515625
324792.5078125
325140.0546875
325556.91796875
326080.06640625
326817.08203125
327887.62890625
329356.88671875
331181.4140625
333185.87890625
335082.046875
336528.98046875
337218.40234375
336958.5078125
335728.17578125
333682.57421875
331107.53125
328337.51171875
325664.94140625
323271.00390625
321199.4140625
319378.96875
317684.37890625
316012.015625
314342.19921875
312765.015625
311463.1171875
310664.015625
310584.80078125
311388.62109375
313160.4375
315899.47265625
319522.71875
323876.125
328753.5546875
333925.42578125
339176.390625
344344.6875
349349.2734375
354190.984375
358922.875
363598.04296875
368213.51953125
372670.99609375
376769.6015625
380234.484375
382772.484375
384137.95703125
384189.7890625
382924.41015625
380475.515625
377079.6171875
373016.26171875
368540.8359375
363831.4296875
358966.65234375
353940.70703125
348708.58203125
343242.71875
337577.06640625
331819.3046875
326127.11328125
320662.0625
315544.1484375
310826.4296875
306496.03125
302494.98046875
298748.51953125
295189.734375
291774.45703125
288485.03515625
285324.47265625
282304.66796875
279433.8203125
276708.12890625
274110.3984375
271614.73046875
269194.02734375
266827.1875
264503.84765625
262224.8515625
259997.46875
257826.8515625
255708.2890625
253624.9609375
251552.67578125
249468.57421875
247359.37890625
245226.60546875
243088.30078125
240977.7578125
238939.33984375
237022.0859375
235272.6015625
233729.328125
232419.0390625
231355.08984375
230536.7265625
229949.62109375
229569.02734375
229366.5859375
229319.47265625
229418.05078125
229668.29296875
230088.0625
230700.05859375
231525.38671875
232579.83203125
233872.92578125
235409.00390625
237189.7578125
239217.5078125
241497.58984375
244038.66796875
246851.3515625
249946.640625
253335.39453125
257028.453125
261036.3046875
265368.37109375
270033.66796875
275045.5
280430.65234375
286239.09765625
292545.97265625
299437.57421875
306978.08203125
315160.21484375
323848.17578125
332724.4453125
341256.8125
348708.72265625
354216.703125
356941.7265625
356265.1796875
351962.7890625
344282.1953125
333886.0859375
321686.11328125
308639.8515625
295585.70703125
283154.54296875
271753.81640625
261597.13671875
252752.0
245188.58984375
238821.05078125
233537.62890625
229218.9765625
225747.0859375
223009.14453125
220900.16796875
219325.53125
218202.22265625
217457.33203125
217024.25390625
216838.75
216836.5234375
216953.03125
217125.38671875
217295.98046875
217416.578125
217451.6171875
217380.09375
217196.515625
216911.28515625
216549.4609375
216146.40234375
215739.4765625
215357.23828125
215009.05078125
214679.203125
214328.08984375
213900.1640625
213335.8359375
212583.67578125
211610.11328125
210404.67578125
208979.68359375
207365.1640625
205601.890625
203735.8359375
201815.2421875
199888.96875
198004.44921875
196204.68359375
194524.859375
192989.4921875
191610.86328125
190389.46875
189316.5625
188377.625
187555.12109375
186829.44921875
186178.484375
185577.51953125
185001.03515625
184426.8046875
183841.11328125
183242.9609375
182644.89453125
182069.59765625
181543.6796875
181092.12890625
180736.05859375
180493.046875
180377.609375
180400.2109375
180566.21484375
180876.9453125
181332.8203125
181936.0625
182690.578125
183598.37890625
184654.84765625
185845.890625
187149.1953125
188539.0078125
189991.4453125
191487.66796875
193014.51171875
194564.15625
196134.1328125
197727.6328125
199353.640625
201026.79296875
202766.66015625
204595.94921875
206537.55859375
208611.72265625
210834.53125
213218.34765625
215773.421875
218509.484375
221436.40625
224563.609375
227898.55859375
231445.0234375
235201.13671875
239157.28515625
243294.7734375
247587.296875
252006.23046875
256528.30078125
261142.58203125
265854.5546875
270686.50390625
275674.28515625
280860.6484375
286286.58984375
291983.2421875
297966.91015625
304237.875
310781.83203125
317571.79296875
324568.22265625
331715.57421875
338934.421875
346110.77734375
353087.36328125
359663.0
365605.19140625
370676.58984375
374671.11328125
377451.42578125
378977.3203125
379316.44140625
378633.67578125
377163.25390625
375173.22265625
372932.55859375
370687.0390625
368644.57421875
366968.22265625
365774.43359375
365134.55078125
365076.984375
365587.4375
366606.0546875
368024.01171875
369686.2734375
371408.08984375
373007.5859375
374347.30078125
375369.28515625
376107.6953125
376670.21875
377191.3203125
377771.06640625
378419.609375
379028.015625
379379.85546875
379204.26171875
378254.4921875
376383.16796875
373585.33203125
369994.34765625
365835.7890625
361359.9921875
356777.5234375
352215.79296875
347706.1015625
343201.08984375
338615.03515625
333872.4609375
328947.78515625
323882.3671875
318775.109375
313754.203125
308944.1171875
304440.6015625
300299.42578125
296537.828125
293144.171875
290091.1015625
287347.77734375
284887.8984375
282692.38671875
280748.13671875
279045.5546875
277576.8203125
276335.3828125
275315.82421875
274512.66015625
273917.91796875
273519.046875
273299.75390625
273244.421875
273343.5625
273596.60546875
274010.44140625
274595.16015625
275359.51171875
276307.66015625
277437.30078125
278738.77734375
280195.3671875
281785.90234375
283490.0
285293.73828125
287191.56640625
289182.78125
291266.0625
293437.55859375
295693.48828125
298032.5546875
300453.86328125
302951.4609375
305510.6640625
308108.46484375
310715.890625
313298.55859375
315815.48828125
318219.015625
320458.37890625
322485.70703125
324260.359375
325749.12109375
326924.17578125
327763.9609375
328259.51171875
328422.87109375
328290.18359375
327914.984375
327353.703125
326650.140625
325825.2890625
324875.16796875
323775.640625
322490.82421875
320982.046875
319216.015625
317172.2109375
314848.11328125
312258.8125
309428.19921875
306374.0546875
303094.80859375
299566.546875
295753.41015625
291627.7890625
287191.6796875
282490.68359375
277615.19921875
272689.0078125
267850.44921875
263233.2109375
258951.71484375
255092.0859375
251707.7109375
248818.76953125
246415.87109375
244467.3046875
242927.6875
241745.36328125
240867.03515625
240240.19140625
239814.6015625
239544.40625
239391.98046875
239333.390625
239363.28515625
239495.33203125
239755.3203125
240167.55078125
240739.11328125
241448.14453125
242241.0
243040.01171875
243759.8984375
244327.51171875
244698.50390625
244865.83203125
244858.33203125
244730.6484375
244547.6015625
244366.5
244221.81640625
244116.8828125
244026.4296875
243910.3046875
243734.14453125
243488.7734375
243200.34375
242926.73828125
242742.1875
242716.67578125
242897.55078125
243298.60546875
243899.1640625
244653.26171875
245506.859375
246417.83984375
247371.125
248382.3359375
249488.2109375
250728.640625
252128.85546875
253689.2734375
255385.46484375
257176.05078125
259014.58203125
260862.40234375
262700.35546875
264536.609375
266407.64453125
268371.3125
270494.203125
272837.9765625
275448.265625
278347.6953125
281532.98828125
284976.2109375
288630.28515625
292437.4921875
296338.37109375
300278.359375
304211.265625
308100.7890625
311921.23828125
315657.5703125
319303.8515625
322860.328125
326330.21484375
329717.2734375
333024.1328125
336250.953125
339395.36328125
342454.73046875
345430.81640625
348334.62890625
351188.71875
354025.73046875
356883.6171875
359798.90234375
362799.52734375
365899.0703125
369093.9453125
372364.51953125
375680.21484375
379007.75
382321.1328125
385610.84375
388889.171875
392189.27734375
395558.17578125
399046.17578125
402696.61328125
406538.99609375
410586.765625
414838.8828125
419283.9296875
423906.46484375
428695.83203125
433655.55078125
438808.4296875
444192.35546875
449846.55078125
455793.44921875
462023.2265625
468486.6484375
475099.58984375
481760.50390625
488376.4453125
494887.37890625
501276.79296875
507563.42578125
513778.52734375
519938.53515625
526022.80859375
531963.265625
537649.53125
542948.6484375
547733.4296875
551911.07421875
555443.5625
558353.46484375
560711.59765625
562609.3828125
564126.24609375
565306.5
566155.609375
566655.98828125
566793.8203125
566584.92578125
566088.99609375
565405.79296875
564653.69921875
563938.5234375
563325.203125
562824.6796875
562401.48828125
561998.171875
561564.91015625
561081.1875
560561.05859375
560041.57421875
559560.23046875
559130.66796875
558725.6640625
558273.984375
557673.484375
556817.80859375
555628.8984375
554083.828125
552224.6015625
550145.3359375
547961.5859375
545774.7265625
543645.1875
541582.48046875
539552.2890625
537495.89453125
535355.1796875
533095.98828125
530722.8828125
528280.90234375
525844.36328125
523497.7265625
521316.33984375
519353.4921875
517636.50390625
516171.01171875
514952.07421875
513980.1875
513278.69140625
512907.34375
512967.484375
513597.50390625
514960.859375
517230.96484375
520577.3828125
525155.90625
531101.92578125
538523.5703125
547490.8046875
558017.60546875
570034.6171875
583349.5859375
597596.5078125
612184.81640625
626276.37109375
638830.25
648746.9453125
655102.09765625
657398.6640625
655728.6015625
650761.41015625
643560.6953125
635314.390625
627090.33984375
619689.98046875
613609.45703125
609074.8515625
606108.7734375
604596.88671875
604339.19921875
605084.3515625
606552.66015625
608454.84375
610510.21875
612464.84765625
614107.7421875
615282.0234375
615888.3203125
615879.765625
615250.3984375
614020.44921875
612222.328125
609890.59765625
607057.80078125
603755.32421875
600016.7890625
595881.87890625
591399.9609375
586633.9765625
581664.29296875
576590.97265625
571531.7578125
566613.625
561957.8515625
557661.92578125
553783.19921875
550328.7734375
547253.3359375
544464.91015625
541837.7109375
539231.390625
536515.3515625
533594.1640625
530426.89453125
527031.99609375
523474.3125
519838.890625
516202.55078125
512613.83203125
509086.40234375
505604.95703125
502139.41796875
498662.3203125
495164.65625
491666.48828125
488220.37109375
484907.0546875
481824.84765625
479075.046875
476747.0
474906.78515625
473592.9375
472820.6015625
472591.7109375
472905.3203125
473761.31640625
475153.86328125
477056.3984375
479404.83984375
482088.07421875
484952.73828125
487823.3515625
490531.65234375
492944.12890625
494977.15234375
496593.49609375
497781.32421875
498524.171875
498775.79296875
498452.81640625
497451.16015625
495681.65234375
493111.796875
489797.046875
485887.2109375
481602.640625
477187.5234375
472857.46875
468760.65625
464965.02734375
461473.05078125
458254.98828125
455285.16796875
452566.0625
450132.671875
448040.09765625
446344.07421875
445084.51171875
444277.82421875
443918.96484375
443990.515625
444474.48046875
445361.83984375
446655.69140625
448366.41796875
450501.28515625
453054.1796875
456000.91015625
459301.640625
462907.84765625
466769.671875
470840.9375
475080.8046875
479452.21484375
483918.0703125
488436.35546875
492955.3359375
497410.7734375
501727.68359375
505829.20703125
509651.4921875
513160.15234375
516361.703125
519304.75390625
522068.734375
524742.49609375
527399.99609375
530082.41796875
532793.1328125
535505.953125
538182.6171875
540793.40625
543334.52734375
545837.00390625
548365.1328125
551005.94921875
553853.015625
556988.265625
560466.640625
564308.66796875
568503.93359375
573024.5234375
577844.19140625
582957.30859375
588390.9453125
594205.62890625
600487.06640625
607336.15625
614863.57421875
623189.44921875
632446.875
642788.6875
654396.51953125
667487.859375
682315.55859375
699154.62890625
718266.9296875
739829.15625
763809.55859375
789790.52734375
816763.66796875
842981.31640625
866011.6875
883134.3203125
892053.96875
891664.69140625
882466.93359375
866390.921875
846127.203125
824332.96875
803072.5390625
783625.015625
766571.6015625
752000.0
739708.1015625
729357.7421875
720572.03125
712987.95703125
706281.41796875
700177.6640625
694454.26171875
688940.10546875
683512.83203125
678092.99609375
672632.296875
667097.37890625
661455.73046875
655669.28515625
649696.3515625
643499.37109375
637055.16796875
630362.6640625
623443.26171875
616333.80078125
609077.6640625
601719.78125
594305.99609375
586883.62109375
579501.2109375
572208.2109375
565054.8515625
558090.89453125
551361.56640625
544901.21875
538727.03515625
532835.5
527203.3359375
521793.5234375
516565.58203125
511487.49609375
506544.85546875
501743.14453125
497102.12890625
492645.05078125
488386.86328125
484324.78125
480433.203125
476664.8515625
472958.734375
469253.2734375
465500.72265625
461678.40234375
457793.546875
453880.3125
449989.875
446176.80859375
442485.4765625
438940.12890625
435541.65625
432273.03515625
429111.97265625
426045.41796875
423079.4453125
420241.35546875
417575.14453125
415133.1640625
412966.33203125
411115.51953125
409606.546875
408450.234375
407647.25
407195.984375
407100.453125
407374.18359375
408037.265625
409108.421875
410597.203125
412500.21484375
414800.5390625
417468.05859375
420460.8671875
423729.69140625
427225.59375
430907.9453125
434749.40234375
438736.328125
442865.5546875
447139.015625
451558.36328125
456120.7890625
460816.51953125
465628.11328125
470532.22265625
475504.140625
480524.234375
485584.171875
490691.19921875
495868.859375
501152.8046875
506581.5
512184.78125
517975.40625
523947.4921875
530081.60546875
536353.4765625
542743.23046875
549243.25
555862.6796875
562626.4609375
569567.67578125
576714.71484375
584078.15625
591643.3671875
599372.28125
607212.9375
615110.9765625
623016.625
630883.31640625
638658.859375
646274.2265625
653636.953125
660634.41015625
667146.87890625
673065.01953125
678304.65625
682814.6796875
686577.5234375
689603.29296875
691919.53515625
693559.7265625
694554.59375
694929.1171875
694705.41015625
693910.12109375
692584.171875
690791.77734375
688624.12890625
686194.33203125
683624.25390625
681028.3828125
678499.984375
676102.23828125
673864.93359375
671787.43359375
669848.8046875
668023.625
666299.46875
664689.91015625
663238.95703125
662015.55078125
661100.71484375
660571.57421875
660487.16015625
660880.0546875
661757.015625
663109.20703125
664928.79296875
667224.98828125
670032.11328125
673405.77734375
677408.0625
682086.97265625
687457.0859375
693488.38671875
700107.078125
707207.39453125
714669.4375
722377.5703125
730235.22265625
738173.55859375
746152.15234375
754151.0
762155.83203125
770141.8671875
778062.86328125
785851.65625
793433.72265625
800749.03125
807773.11328125
814528.67578125
821083.72265625
827536.7421875
833993.29296875
840540.7421875
847229.203125
854064.76953125
861016.46484375
868033.25
875064.8203125
882079.8203125
889076.1796875
896079.984375
903132.1953125
910266.703125
917487.57421875
924755.02734375
931986.88671875
939075.28515625
945911.984375
952413.1875
958537.22265625
964291.7109375
969729.57421875
974935.09375
980003.10546875
985016.0703125
990023.6640625
995029.80078125
999991.453125
1004830.7109375
1009456.6171875
1013789.20703125
1017777.48046875
1021405.7109375
1024685.71875
1027636.79296875
1030259.6484375
1032513.87890625
1034307.234375
1035499.9296875
1035922.03125
1035399.0625
1033780.45703125
1030965.73828125
1026924.17578125
1021704.7109375
1015434.0234375
1008301.87109375
1000535.26953125
992366.41796875
984001.78515625
975600.66796875
967270.07421875
959078.24609375
951081.875
943354.98828125
936004.86328125
929165.3828125
922968.6171875
917506.08203125
912796.8203125
908777.0
905316.40625
902255.23828125
899446.40234375
896786.84375
894226.51171875
891751.63671875
889348.0390625
886957.82421875
884446.76171875
881598.203125
878141.859375
873812.6953125
868420.8984375
861906.0234375
854352.70703125
845961.734375
836989.23828125
827678.203125
818205.81640625
808660.87109375
799053.33203125
789348.10546875
779508.9140625
769536.640625
759489.4765625
749479.4296875
739648.9140625
730138.28515625
721057.296875
712469.7734375
704395.1484375
696825.203125
689749.80859375
683181.9921875
677172.578125
671810.1953125
667210.05078125
663499.11328125
660803.609375
659240.08984375
658908.62890625
659887.1875
662227.85546875
665956.0625
671072.78125
677557.734375
685370.640625
694448.234375
704697.37890625
715987.12890625
728144.08203125
740954.015625
754170.953125
767531.453125
780770.0703125
793631.234375
805874.46484375
817273.578125
827614.3515625
836696.26171875
844341.125
850406.66015625
854799.78125
857484.99609375
858486.14453125
857882.58203125
855801.44140625
852407.5859375
847892.6640625
842464.59375
836338.93359375
829732.7421875
822860.49609375
815929.87109375
809134.6484375
802643.63671875
796587.13671875
791044.50390625
786035.98046875
781520.5546875
777401.578125
773542.1953125
769791.421875
766016.703125
762133.3203125
758119.11328125
754007.4296875
749860.125
745731.39453125
741637.046875
737541.60546875
733368.984375
729034.2109375
724485.73828125
719742.8671875
714912.55859375
710175.8671875
705745.6484375
701808.08203125
698466.24609375
695702.9765625
693374.296875
691237.359375
689007.68359375
686431.05078125
683347.8984375
679727.83203125
675660.796875
671307.48046875
666827.75390625
662314.9375
657761.328125
653066.96875
648085.69921875
642687.59375
636811.5546875
630488.0546875
623826.1015625
616973.7734375
610071.390625
603216.58984375
596452.7109375
589781.00390625
583188.05859375
576675.66015625
570281.00390625
564079.96484375
558172.88671875
552658.90625
547609.75390625
543054.171875
538979.46875
535348.83984375
532126.1640625
529297.015625
526876.5390625
524900.04296875
523399.328125
522373.890625
521768.28515625
521463.953125
521287.62109375
521033.5078125
520493.44921875
519487.0703125
517883.234375
515606.3203125
512626.8515625
508942.91796875
504562.3046875
499494.08984375
493753.70703125
487378.73046875
480446.4609375
473082.984375
465457.5703125
457764.37890625
450199.32421875
442940.33203125
436135.2265625
429896.95703125
424303.81640625
419402.6484375
415214.51171875
411741.453125
408971.2734375
406877.06640625
405410.9609375
404495.02734375
404013.46484375
403809.546875
403690.25390625
403441.98828125
402858.66015625
401777.9765625
400115.09765625
397880.87109375
395177.0859375
392170.6796875
389056.65234375
386022.0234375
383220.10546875
380758.765625
378700.61328125
377070.1328125
375863.375
375058.78125
374629.109375
374552.88671875
374821.69140625
375440.625
376423.3203125
377784.95703125
379536.12109375
381678.171875
384200.72265625
387082.44921875
390295.75390625
393814.51953125
397623.09375
401724.00390625
406141.484375
410919.12890625
416112.9453125
421782.8984375
427985.18359375
434766.5390625
442162.3828125
450201.0546875
458913.63671875
468345.25
478563.95703125
489666.1796875
501779.3359375
515061.70703125
529699.48828125
545902.140625
563897.34765625
583924.1875
606219.38671875
630987.9921875
658348.18359375
688242.11328125
720315.17578125
753789.578125
787393.39453125
819434.796875
848090.71484375
871879.02734375
890139.5078125
903273.31640625
912574.65234375
919697.2890625
925985.58203125
931946.2109375
937053.3125
939948.71875
938969.875
932814.9296875
921075.46484375
904408.8515625
884302.046875
862587.53125
840963.48046875
820698.8515625
802558.17578125
786876.13671875
773690.41796875
762870.67578125
754216.26953125
747517.08984375
742582.3515625
739245.06640625
737349.5859375
736727.52734375
737167.296875
738384.36328125
740003.6640625
741570.203125
742600.96484375
742674.23046875
741525.0703125
739099.0625
735528.84765625
731037.98828125
725814.60546875
719908.51953125
713189.578125
705380.078125
696152.1484375
685258.4453125
672645.48828125
658499.8828125
643209.74609375
627267.69140625
611166.0546875
595324.15625
580059.1875
565589.57421875
552053.80078125
539531.6875
528061.91015625
517654.44921875
508298.93359375
499970.47265625
492634.82421875
486254.70703125
480797.734375
476244.23046875
472592.03515625
469856.46875
468064.66015625
467245.08984375
467414.83984375
468569.609375
470681.6015625
473707.25390625
477602.08984375
482335.58203125
487897.78125
494292.19140625
501515.8671875
509534.328125
518260.09765625
527540.34765625
537154.7890625
546823.3984375
556222.48046875
565005.828125
572828.27734375
579371.796875
584376.3125
587672.515625
589206.296875
589041.796875
587338.81640625
584313.93359375
580202.90234375
575237.4375
569637.19140625
563608.17578125
557339.2265625
550995.79296875
544715.92578125
538612.48046875
532780.49609375
527304.73828125
522261.40625
517710.1953125
513677.34375
510134.796875
506983.75
504051.53515625
501110.484375
497923.3671875
494308.43359375
490201.09375
485681.90234375
480953.03515625
476272.8046875
471880.140625
467942.9296875
464546.359375
461714.26171875
459442.4609375
457724.08203125
456557.87890625
455942.2265625
455862.296875
456278.5
457123.80859375
458316.6796875
459789.828125
461523.5078125
463564.7734375
466020.11328125
469024.98828125
472707.28125
477162.5
482449.07421875
488602.8203125
495665.21875
503717.62890625
512909.58203125
523466.71484375
535667.796875
549788.78515625
566018.890625
584358.140625
604514.73046875
625836.77734375
647325.90234375
667770.53515625
685996.65625
701172.23828125
713047.421875
721999.56640625
728811.62890625
734236.41796875
738531.62109375
741203.46484375
741116.31640625
736942.875
727747.35546875
713420.81640625
694765.1484375
673204.19921875
650285.40625
627223.68359375
604689.65625
582892.234375
561844.62109375
541626.33203125
522496.69921875
504835.125
488991.98828125
475165.03515625
463366.59765625
453470.62890625
445283.05078125
438585.58203125
433140.16015625
428674.7109375
424879.83984375
421432.1640625
418037.87109375
414476.21484375
410624.3359375
406457.078125
402028.05859375
397443.1328125
392835.234375
388344.54296875
384104.0703125
380229.390625
376811.07421875
373908.9765625
371547.3671875
369709.953125
368334.9140625
367312.26171875
366487.60546875
365675.6953125
364684.078125
363342.75
361532.453125
359203.41796875
356379.51171875
353147.63671875
349636.61328125
345991.76171875
342351.50390625
338831.015625
335515.04296875
332458.26953125
329689.53515625
327216.9609375
325034.05859375
323127.07421875
321482.36328125
320090.6796875
318946.390625
318042.83203125
317366.87109375
316895.1953125
316593.75390625
316421.08984375
316335.60546875
316305.0859375
316314.75
316369.7578125
316490.7734375
316704.54296875
317033.75
317489.9296875
318071.21484375
318764.78515625
319552.328125
320416.41015625
321346.046875
322341.27734375
323417.765625
324611.32421875
325979.125
327592.73046875
329521.4375
331811.33984375
334469.7734375
337462.390625
340723.58984375
344175.6875
347749.9453125
351401.32421875
355109.30859375
358862.21875
362631.078125
366345.5859375
369882.78125
373072.14453125
375714.53125
377609.8203125
378586.734375
378526.58984375
377372.984375
375124.11328125
371811.98046875
367479.10546875
362164.9296875
355908.2578125
348762.98046875
340816.16796875
332197.8125
323077.66796875
313651.50390625
304121.93359375
294678.61328125
285481.71875
276651.87109375
268267.1015625
260364.95703125
252947.15625
245986.31640625
239435.9609375
233244.4296875
227370.5859375
221796.49609375
216531.78515625
211606.796875
207056.58203125
202902.4609375
199139.33984375
195733.75390625
192632.93359375
189781.09765625
187137.28125
184688.34765625
182452.02734375
180468.3515625
178783.1484375
177430.765625
176422.58203125
175743.78125
175357.18359375
175212.2578125
175257.5390625
175453.16015625
175778.14453125
176228.03125
176803.5390625
177496.3515625
178279.859375
179109.71875
179934.0234375
180708.5859375
181410.0
182039.92578125
182618.37109375
183169.95703125
183710.8515625
184243.31640625
184759.82421875
185253.70703125
185729.7578125
186208.6328125
186721.95703125
187300.4140625
187960.48046875
188696.609375
189482.94140625
190284.390625
191072.7109375
191840.63671875
192608.33203125
193420.20703125
194335.109375
195414.8515625
196715.171875
198280.50390625
200141.92578125
202317.15234375
204810.7734375
207612.2734375
210689.6640625
213978.97265625
217373.3828125
220718.5234375
223820.09375
226466.94140625
228466.859375
229685.88671875
230077.95703125
229693.7109375
228665.875
227177.76171875
225427.0390625
223595.58984375
221831.2109375
220241.296875
218894.66015625
217827.2109375
217048.94921875
216552.22265625
216320.890625
216339.1953125
216597.8515625
217096.3046875
217841.640625
218845.96484375
220124.12890625
221693.28515625
223574.09765625
225792.06640625
228376.99609375
231360.3671875
234772.0234375
238638.23828125
242981.7265625
247823.078125
253182.51953125
259081.5078125
265543.75390625
272594.7578125
280258.65625
288551.58984375
297472.078125
306989.796875
317033.82421875
327481.7734375
338153.8125
348818.9609375
359219.9609375
369115.40625
378327.57421875
386778.3046875
394497.45703125
401597.5546875
408221.2265625
414479.88671875
420407.92578125
425951.15234375
430992.734375
435403.01171875
439090.296875
442033.6015625
444289.765625
445979.26953125
447259.29296875
448290.6015625
449201.8671875
450056.17578125
450828.453125
451403.76953125
451600.8046875
451214.51953125
450062.79296875
448019.3046875
445020.91015625
441050.2578125
436107.15625
430187.140625
423279.4453125
415383.95703125
406535.91796875
396823.99609375
386390.9765625
375414.53125
364074.40625
352519.24609375
340847.4375
329110.234375
317334.91796875
305556.390625
293842.23046875
282300.89453125
271071.58203125
260302.91015625
250130.625
240661.81640625
231967.8203125
224084.3203125
217015.8515625
210742.15234375
205224.30078125
200409.76953125
196236.81640625
192639.28515625
189552.09375
186916.53515625
184684.18359375
182818.5859375
181294.66015625
180096.25390625
179213.14453125
178638.69921875
178369.0625
178403.38671875
178744.75
179401.28125
180387.578125
181725.51171875
183443.1875
185571.91796875
188143.0859375
191187.19140625
194735.328125
198820.5859375
203476.78515625
208734.1875
214615.01171875
221131.50390625
228287.296875
236079.375
244496.515625
253510.90234375
263063.0703125
273044.3203125
283282.83203125
293539.25
303515.40625
312878.0859375
321296.85546875
328489.54296875
334262.984375
338534.82421875
341328.06640625
342741.23046875
342906.55078125
341953.2421875
339990.375
337115.2421875
333440.34765625
329121.43359375
324368.828125
319435.0390625
314586.01171875
310070.0703125
306094.546875
302812.58203125
300318.23046875
298648.6171875
297793.0234375
297707.36328125
298330.23046875
299596.49609375
301446.48046875
303830.40234375
306708.71484375
310049.62109375
313826.34765625
318016.8125
322605.79296875
327586.62109375
332957.8515625
338712.5859375
344822.1796875
351220.68359375
357798.453125
364411.1640625
370902.83203125
377132.62109375
382992.94140625
388412.4140625
393347.83203125
397774.64453125
401682.1796875
405071.5859375
407948.64453125
410305.3359375
412092.0390625
413191.88671875
413412.984375
412510.41015625
410238.41015625
406418.26171875
400996.63671875
394069.51953125
385860.38671875
376662.06640625
366766.39453125
356406.609375
345727.52734375
334786.56640625
323580.390625
312086.1640625
300302.6875
288277.71875
276114.2734375
263958.07421875
251973.98828125
240320.34375
229128.00390625
218488.26171875
208450.41015625
199026.71875
190200.6953125
181935.49609375
174181.37109375
166882.7890625
159985.34375
153440.98828125
147210.078125
141260.06640625
135562.95703125
130093.5078125
124828.77734375
119748.61328125
114836.61328125
110081.5390625
105478.703125
101030.41015625
96745.1875
92635.88671875
88716.6171875
84998.9453125
81488.953125
78186.76953125
75088.2578125
72186.75390625
69473.390625
66936.73046875
64563.14453125
62338.2265625
60248.60546875
58283.73046875
56436.90625
54704.42578125
53082.9609375
51567.2265625
50150.43359375
48827.390625
47597.953125
46468.46875
45450.21875
44555.015625
43789.08984375
43148.453125
42619.1171875
42182.26171875
41820.69921875
41522.515625
41281.06640625
41093.41015625
40959.36328125
40881.546875
40865.3515625
40917.4921875
41042.75390625
41240.46875
41503.08203125
41817.96484375
42171.1015625
42550.76953125
42950.4609375
43371.19140625
43822.640625
44322.28125
44892.58984375
45557.5546875
46339.640625
47258.1171875
48329.7421875
49571.3515625
51002.0859375
52642.30859375
54508.99609375
56610.02734375
58939.546875
61474.53515625
64172.359375
66969.96484375
69784.96875
72517.70703125
75054.1875
77273.13671875
79060.5390625
80330.421875
81044.45703125
81221.95703125
80935.94921875
80297.265625
79432.51171875
78462.625
77486.7265625
76573.6484375
75761.0859375
75060.8828125
74467.4765625
73965.51953125
73534.31640625
73150.11328125
72788.875
72429.828125
72057.5
71660.6953125
71230.0
70756.6484375
70233.22265625
69654.640625
69018.21484375
68322.83203125
67567.71875
66750.9453125
65868.34765625
64913.38671875
63877.609375
62751.21875
61524.05078125
60187.796875
58738.8203125
57179.4765625
55517.05859375
53761.59765625
51924.73046875
50019.84375
48062.5078125
46070.2421875
44061.86328125
42056.55859375
40072.828125
38127.7109375
36236.2265625
34410.71875
32659.35546875
30984.62109375
29383.55078125
27850.57421875
26381.53515625
24976.01953125
23636.38671875
22364.18359375
21156.609375
20005.63671875
18900.36328125
17831.046875
16792.3359375
15783.8828125
14808.78515625
13871.1484375
12974.24609375
12119.84375
11308.5078125
10540.23828125
9814.94140625
9132.48828125
8492.51171875
7893.8828125
7334.02734375
6808.75
6312.94921875
5841.74609375
5390.96484375
4957.03125
4537.05078125
4129.82421875
3736.46875
3359.71875
3002.58984375
2668.34765625
2361.88671875
2090.4296875
1861.8046875
1681.2890625
1549.37890625
1461.453125
1408.671875
1379.390625
1361.07421875
1342.453125
1314.9765625
1273.0546875
1213.984375
1138.00390625
1048.23046875
949.5859375
847.41796875
746.81640625
652.51953125
568.4609375
496.8203125
437.82421875
390.83203125
355.3984375
330.765625
314.4609375
301.99609375
288.21875
268.9765625
241.5625
204.40625
157.0546875
100.25390625
35.39453125
-36.48046875
-114.6484375
-197.24609375
-279.70703125
-354.61328125
-413.19921875
-447.20703125
-450.5859375
-420.89453125
-360.27734375
-275.4609375
-176.484375
-74.453125
21.1640625
104.83984375
175.73046875
236.01171875
287.515625
329.46875
359.18359375
374.97265625
378.64453125
375.68359375
373.34375
378.01953125
393.19921875
418.92578125
452.85546875
491.5546875
530.95703125
566.46484375
594.6640625
616.71875
640.76953125
680.2890625
748.5078125
852.41015625
989.94921875
1151.40625
1323.44140625
1493.27734375
1651.0234375
1789.96875
1906.55078125
2001.4609375
2081.40625
2158.99609375
2249.28515625
2364.42578125
2509.58203125
2682.5390625
2876.69921875
3085.32421875
3304.484375
3533.76171875
3775.28515625
4032.66796875
4310.31640625
4612.3984375
4941.16015625
5295.42578125
5670.609375
6060.58984375
6459.99609375
6865.35546875
7274.46484375
7685.01171875
8093.65625
8496.25390625
8888.53515625
9266.60546875
9627.2578125
9968.76171875
10292.15234375
10601.9296875
10905.20703125
11208.9375
11516.31640625
11824.1484375
12123.1640625
12401.69921875
12650.7890625
12867.6171875
13056.01171875
13225.0859375
13387.23828125
13555.1328125
13737.171875
13933.18359375
14133.28125
14320.98828125
14478.55859375
14591.8515625
14653.69140625
14665.3671875
14635.640625
14576.9765625
14500.6015625
14413.05078125
14315.75390625
14207.05078125
14084.9375
13949.0625
13801.0859375
13643.375
13477.34375
13303.00390625
13119.83203125
12927.41015625
12724.51171875
12507.6015625
12270.91796875
12008.875
11719.09375
11404.109375
11071.2421875
10731.23046875
10396.19140625
10077.08203125
9781.7890625
9514.9765625
9279.60546875
9078.44921875
8914.0390625
8787.421875
8697.11328125
8639.01171875
8606.9453125
8593.51171875
8591.25
8594.1328125
8598.6328125
8603.4453125
8607.98046875
8611.015625
8610.92578125
8607.171875
8600.75390625
8591.734375
8575.3828125
8541.15234375
8477.12890625
8377.1015625
8244.578125
8090.8671875
7929.83203125
7774.0859375
7634.58203125
7521.5703125
7443.9765625
7406.90625
7409.24609375
7443.4296875
7497.6171875
7559.33984375
7619.22265625
7673.79296875
7726.37109375
7785.3828125
7860.8359375
7960.95703125
8090.375
8250.0
8437.7734375
8649.94921875
8882.5546875
9132.84765625
9400.1640625
9686.34765625
9995.84765625
10335.14453125
10711.12109375
11128.82421875
11589.890625
12092.27734375
12631.390625
13202.21484375
13801.90234375
14431.9296875
15098.90234375
15814.12109375
16592.40625
17449.94140625
18401.24609375
19456.5390625
20621.21484375
21897.2109375
23284.29296875
24780.98828125
26386.9453125
28108.08203125
29962.05078125
31980.2578125
34205.328125
36686.58203125
39476.9921875
42633.6328125
46220.8203125
50314.23828125
55004.12890625
60396.9140625
66614.75
73792.6015625
82073.0234375
91599.1796875
102503.1796875
114880.30859375
128736.96875
143904.6640625
159923.203125
175918.046875
190536.73046875
202046.01171875
208663.9765625
209071.71875
202887.37890625
190839.9375
174530.9296875
155917.87890625
136794.47265625
118481.75390625
101768.5234375
87007.140625
74253.3984375
63389.35546875
54213.265625
46497.578125
40019.921875
34575.453125
29980.53515625
26075.00390625
22725.32421875
19827.41796875
17306.2265625
15110.3359375
13203.28125
11555.20703125
10137.3984375
8920.3046875
7874.28125
6971.98046875
6190.77734375
5513.58984375
4927.4296875
4420.46484375
3979.0625
3586.7421875
3226.078125
2882.79296875
2548.76171875
2221.78125
1902.890625
1594.49609375
1300.69140625
1028.16015625
785.4140625
580.09375
416.55859375
295.40625
214.7109375
171.296875
160.79296875
177.0859375
212.6953125
260.5703125
315.87109375
375.93359375
438.4140625
499.44921875
553.59765625
595.4921875
621.90234375
633.0390625
632.640625
627.42578125
626.12890625
638.0
670.44140625
726.63671875
804.8125
900.08984375
1007.61328125
1124.65625
1250.68359375
1386.2421875
1531.58203125
1685.484375
1844.3046875
2002.02734375
2151.609375
2286.953125
2404.21484375
2501.48046875
2577.2421875
2628.90234375
2652.61328125
2644.44921875
2601.81640625
2523.57421875
2409.03125
2257.33984375
2068.62109375
1846.00390625
1596.46875
1329.5546875
1054.78515625
779.984375
511.18359375
253.48828125
11.4296875
-211.49609375
-413.23828125
-592.62890625
-748.59765625
-880.21875
-987.9140625
-1074.375
-1143.6484375
-1198.875
-1240.7265625
-1268.66796875
-1284.60546875
-1295.796875
-1313.60546875
-1347.734375
-1400.1953125
-1463.83203125
-1526.4765625
-1576.6953125
-1606.66015625
-1611.27734375
-1586.6796875
-1530.515625
-1443.89453125
-1332.96875
-1208.5234375
-1083.6171875
-970.12109375
-875.66796875
-802.28125
-746.93359375
-703.67578125
-666.42578125
-631.6796875
-599.8984375
-574.40625
-558.17578125
-550.515625
-546.1171875
-536.7421875
-513.83203125
-470.41015625
-402.03515625
-307.53515625
-189.7265625
-55.48046875
85.41015625
221.890625
342.97265625
438.625
501.14453125
527.4453125
520.9765625
491.56640625
452.5234375
416.62890625
393.078125
386.3046875
396.43359375
420.75390625
455.83984375
499.21484375
549.7421875
607.0390625
671.28125
743.91796875
827.953125
926.09765625
1037.265625
1153.9375
1262.578125
1347.03515625
1392.828125
1390.359375
1336.35546875
1234.20703125
1093.81640625
930.78515625
764.1953125
612.7265625
490.35546875
403.58203125
351.46484375
327.77734375
323.70703125
329.89453125
337.81640625
341.26171875
338.28515625
332.7734375
333.93359375
352.76171875
397.0703125
468.0859375
560.484375
665.234375
772.8984375
875.94140625
969.88671875
1053.640625
1129.29296875
1201.15234375
1274.17578125
1352.13671875
1436.25390625
1524.72265625
1613.03515625
1694.3671875
1760.41796875
1803.66015625
1820.97265625
1816.4921875
1801.2734375
1789.8125
1795.88671875
1829.8046875
1897.32421875
1999.31640625
2131.91015625
2287.23046875
2454.8359375
2623.7109375
2784.77734375
2932.80859375
3066.50390625
3186.96875
3296.44921875
3398.828125
3500.33984375
3608.5
3729.265625
3864.9609375
4014.515625
4175.1796875
4343.8046875
4517.28515625
4692.56640625
4866.3671875
5034.609375
5192.2890625
5334.9140625
5461.08203125
5574.26953125
5681.9765625
5792.3203125
5910.640625
6038.484375
6175.2890625
6320.78125
6475.66796875
6640.453125
6814.23828125
6995.19921875
7182.2578125
7375.75
7576.17578125
7782.328125
7990.84765625
8197.69140625
8399.859375
8596.16015625
8787.4609375
8977.546875
9174.38671875
9390.03515625
9638.28515625
9931.078125
10275.62109375
10673.0078125
11118.2578125
11601.59375
12111.0
12635.13671875
13165.41796875
13696.44921875
14224.95703125
14747.94921875
15261.0625
15758.48828125
16235.171875
16690.0625
17127.87890625
17557.87890625
17990.5859375
18433.9296875
18890.0
19353.2109375
19811.0
20247.62890625
20649.27734375
21007.34765625
21318.4140625
21581.70703125
21796.796875
21962.92578125
22079.9609375
22149.5625
22175.55078125
22163.63671875
22121.22265625
22056.97265625
21979.09375
21892.35546875
21796.18359375
21685.6171875
21553.91015625
21393.75390625
21196.26171875
20950.57421875
20646.39453125
20278.38671875
19849.24609375
19369.41015625
18853.9296875
18318.10546875
17773.66015625
17227.2734375
16681.9453125
16139.4140625
15601.078125
15067.03125
14535.3125
14003.0234375
13468.32421875
12931.26171875
12392.82421875
11853.81640625
11314.9921875
10778.5234375
10249.74609375
9737.8203125
9254.703125
8812.98046875
8423.5546875
8093.91796875
7826.45703125
7616.8984375
7454.03515625
7322.08203125
7205.13671875
7091.3359375
6974.734375
6854.5234375
6732.5390625
6610.234375
6486.37890625
6357.234375
6219.046875
6070.9921875
5916.24609375
5760.76953125
5611.33203125
5473.8828125
5352.2734375
5247.3203125
5157.08984375
5078.77734375
5010.85546875
4953.69921875
4908.56640625
4876.515625
4858.34375
4854.76953125
4865.62109375
4888.421875
4917.9765625
4948.2109375
4975.1171875
4998.6171875
5021.8125
5048.25390625
5079.14453125
5112.41796875
5144.5
5173.58984375
5202.1796875
5236.6796875
5284.32421875
5349.9375
5434.73828125
5536.90625
5652.02734375
5772.95703125
5890.79296875
5997.97265625
6091.75390625
6175.09375
6254.15625
6334.2578125
6416.6875
6498.015625
6572.0078125
6633.1875
6679.84765625
6714.78125
6743.80859375
6773.74609375
6811.16015625
6861.41015625
6927.7421875
7010.8671875
7109.5703125
7221.5390625
7343.48046875
7470.7265625
7597.58203125
7718.953125
7832.32421875
7938.9140625
8043.45703125
8152.578125
8272.11328125
8404.6015625
8548.65625
8700.9453125
8859.1484375
9023.2734375
9194.39453125
9372.109375
9553.30078125
9733.25390625
9908.48046875
10079.30078125
10250.66015625
10430.33203125
10625.30859375
10838.5703125
11068.2578125
11309.57421875
11557.2421875
11806.67578125
12054.3125
12298.51953125
12541.07421875
12787.15625
13042.89453125
13312.22265625
13595.78125
13892.23046875
14200.25
14519.71875
14851.78515625
15198.2265625
15560.1171875
15936.47265625
16323.78515625
16717.0859375
17111.85546875
17505.8203125
17899.890625
18297.74609375
18703.88671875
19121.10546875
19549.390625
19987.34765625
20434.51171875
20891.84375
21359.4765625
21833.93359375
22307.42578125
22770.1953125
23214.46484375
23638.08984375
24046.05859375
24449.1015625
24859.69140625
25287.5234375
25736.921875
26207.71484375
26698.74609375
27211.73828125
27753.0546875
28332.57421875
28960.59375
29645.0
30390.40234375
31199.03515625
32071.88671875
33008.45703125
34005.7578125
35058.5546875
36161.640625
37313.1484375
38516.32421875
39778.55859375
41108.48828125
42513.375
43998.69921875
45570.1953125
47236.765625
49011.7421875
50911.2890625
52950.94140625
55142.5703125
57493.62109375
60008.53515625
62690.93359375
65544.95703125
68574.9375
71783.77734375
75171.265625
78733.3671875
82462.09765625
86344.98046875
90363.515625
94491.21484375
98693.03515625
102927.44921875
107151.3046875
111325.6953125
115420.08203125
119412.703125
123287.1796875
127026.50390625
130605.9140625
133986.828125
137115.3515625
139928.44140625
142366.8125
144388.875
145978.75390625
147145.51171875
147915.484375
148321.828125
148395.09765625
148157.41796875
147621.55859375
146794.1171875
145679.87890625
144284.1796875
142612.0078125
140665.40625
138442.10546875
135937.53515625
133150.046875
130086.828125
126767.68359375
123225.30859375
119502.43359375
115647.09765625
111707.27734375
107726.09375
103738.3984375
99769.41015625
95835.35546875
91946.0703125
88109.10546875
84334.0078125
80634.953125
77030.65625
73542.1484375
70189.7734375
66990.81640625
63958.51171875
61102.5859375
58430.93359375
55951.0
53669.6484375
51591.16796875
49714.46875
48030.87890625
46523.62109375
45169.44921875
43942.1171875
42816.62109375
41772.80078125
40797.15625
39882.55859375
39026.109375
38225.6796875
37476.50390625
36769.609375
36093.26953125
35436.89453125
34795.3203125
34171.04296875
33573.20703125
33013.88671875
32503.23046875
32045.62109375
31638.57421875
31274.9765625
30947.30078125
30650.984375
30384.60546875
30146.85546875
29933.0078125
29734.08203125
29539.7421875
29342.82421875
29142.359375
28943.11328125
28752.1640625
28574.859375
28412.48828125
28262.89453125
28123.0390625
27991.39453125
27868.23046875
27754.09375
27648.76953125
27552.40625
27468.13671875
27403.8828125
27372.09765625
27388.26171875
27468.7421875
27627.484375
27871.73828125
28199.1484375
28599.04296875
29057.53125
29562.546875
30105.55078125
30680.51953125
31282.6953125
31908.21484375
32553.55078125
33214.3046875
33884.30859375
34556.296875
35223.2578125
35878.72265625
36515.4453125
37124.046875
37693.52734375
38214.0
38679.90625
39091.46484375
39453.50390625
39772.9296875
40056.390625
40308.88671875
40532.7890625
40727.00390625
40886.6875
41004.1171875
41070.67578125
41079.125
41025.59375
40910.6875
40739.25390625
40518.6484375
40256.1484375
39956.921875
39623.71484375
39258.0078125
38861.0625
38433.83984375
37976.32421875
37487.90625
36969.234375
36423.703125
35857.01171875
35275.078125
34682.734375
34084.38671875
33485.67578125
32894.3046875
32319.703125
31772.2109375
31262.24609375
30798.90625
30387.98046875
30030.68359375
29724.3359375
29464.77734375
29248.5859375
29073.80078125
28939.11328125
28842.55859375
28780.421875
28746.71484375
28733.36328125
28731.58984375
28734.3125
28738.62109375
28747.0625
28767.13671875
28809.25
28884.05859375
28999.8515625
29160.3203125
29362.890625
29597.98046875
29849.9453125
30099.60546875
30327.58203125
30516.99609375
30654.88671875
30732.234375
30742.92578125
30681.7890625
30542.921875
30319.875
30008.25
29608.8359375
29128.84765625
28580.03515625
27975.0546875
27324.20703125
26634.109375
25908.35546875
25149.4921875
24360.97265625
23548.375
22719.9609375
21887.0546875
21063.875
20266.1015625
19508.41796875
18802.4375
18156.1015625
17574.16015625
17058.62890625
16608.52734375
16219.3046875
15882.671875
15587.53515625
15322.3515625
15078.1484375
14850.4140625
14638.5
14442.8984375
14262.3125
14092.17578125
13925.37109375
13754.69140625
13576.109375
13391.02734375
13205.81640625
13028.72265625
12866.29296875
12721.52734375
12594.34375
12483.140625
12385.78515625
12299.80078125
12222.33203125
12150.5625
12082.3671875
12016.8046875
11954.37890625
11897.71484375
11852.61328125
11828.46875
11836.515625
11886.0703125
11980.46875
12115.30859375
12280.10546875
12462.5625
12652.8046875
12845.15625
13036.9375
13226.30078125
13411.76171875
13594.00390625
13777.8203125
13971.8671875
14185.953125
14427.76953125
14700.85546875
15004.359375
15334.06640625
15684.37109375
16050.87890625
16432.609375
16832.40625
17254.76953125
17702.24609375
18172.8984375
18660.9140625
19159.87109375
19666.28125
20181.03125
20708.0
21251.60546875
21815.265625
22401.98046875
23016.10546875
23664.4453125
24355.359375
25097.0078125
25896.5546875
26761.00390625
27698.24609375
28716.5234375
29822.46484375
31019.71484375
32309.93359375
33695.87109375
35184.625
36789.4453125
38529.56640625
40428.453125
42510.8828125
44799.609375
47312.421875
50061.0234375
53051.96875
56288.37109375
59770.6953125
63495.515625
67452.78515625
71622.3828125
75970.421875
80445.73046875
84976.640625
89469.11328125
93807.52734375
97860.296875
101491.4140625
104576.06640625
107015.08984375
108743.12109375
109728.31640625
109965.5390625
109466.4375
108249.9609375
106336.68359375
103749.8515625
100523.2890625
96712.03515625
92399.359375
87695.671875
82729.79296875
77636.30859375
72543.0078125
67560.01171875
62771.85546875
58234.2578125
53977.125
50012.3984375
46341.85546875
42960.3515625
39854.7421875
37002.875
34376.5546875
31947.50390625
29692.16796875
27592.91015625
25637.01953125
23816.30078125
22127.61328125
20572.25390625
19152.734375
17868.47265625
16712.91015625
15673.390625
14732.76953125
13871.76171875
13071.1875
12314.1015625
11587.3828125
10882.80859375
10197.953125
9536.6640625
8908.23828125
8324.63671875
7796.50390625
7329.7734375
6924.05859375
6573.01171875
6266.3515625
5992.8046875
5742.7109375
5509.37109375
5288.71484375
5078.140625
4875.1796875
4676.5859375
4478.1953125
4276.08203125
4068.5078125
3857.53515625
3649.09375
3451.359375
3272.09765625
3115.90234375
2982.109375
2864.39453125
2752.10546875
2633.09375
2497.01953125
2338.0390625
2155.90234375
1955.24609375
1743.89453125
1531.296875
1327.42578125
1141.6328125
980.98046875
848.7578125
744.30859375
664.140625
603.57421875
557.86328125
522.578125
493.5
466.5546875
438.37890625
407.45703125
375.22265625
345.9140625
324.7421875
314.921875
315.1015625
318.83984375
316.8671875
301.20703125
268.45703125
219.87109375
158.64453125
87.09375
6.53125
-80.421875
-167.640625
-245.84765625
-305.71875
-341.48828125
-352.72265625
-343.4765625
-319.92578125
-288.51171875
-255.46484375
-226.79296875
-207.390625
-199.29296875
-200.921875
-209.0078125
-222.09375
-242.59765625
-275.18359375
-322.5625
-382.21484375
-446.5078125
-505.8671875
-552.703125
-584.02734375
-601.89453125
-611.8984375
-620.62890625
-633.2421875
-652.08203125
-676.4140625
-703.01953125
-727.0703125
-743.3046875
-747.48828125
-738.03125
-717.546875
-693.40234375
-676.38671875
-677.4140625
-703.78125
-756.90234375
-832.36328125
-921.296875
-1011.98828125
-1091.52734375
-1148.3359375
-1175.46875
-1173.52734375
-1151.125
-1122.08203125
-1100.4375
-1095.6171875
-1109.984375
-1139.46875
-1176.3984375
-1213.08203125
-1244.3828125
-1268.359375
-1284.66015625
-1292.05078125
-1286.70703125
-1262.6484375
-1214.37109375
-1140.421875
-1046.12890625
-943.625
-848.6875
-775.703125
-733.35546875
-723.0703125
-740.34765625
-777.71484375
-827.65625
-884.4765625
-945.1796875
-1009.73046875
-1080.6640625
-1161.41015625
-1253.1171875
-1351.74609375
-1447.85546875
-1530.06640625
-1589.60546875
-1622.578125
-1628.37890625
-1606.5703125
-1555.2890625
-1472.74609375
-1360.125
-1223.14453125
-1071.13671875
-914.765625
-764.26171875
-628.53125
-514.72265625
-427.89453125
-371.34375
-347.40625
-357.484375
-400.52734375
-471.01953125
-558.32421875
-648.5390625
-728.27734375
-788.58203125
-827.01171875
-846.83984375
-854.25390625
-855.87890625
-857.91796875
-865.8359375
-882.90234375
-908.51953125
-938.390625
-967.25390625
-991.828125
-1011.67578125
-1027.89453125
-1041.13671875
-1050.36328125
-1053.109375
-1047.2109375
-1033.0703125
-1014.5234375
-996.9375
-983.51171875
-972.54296875
-957.453125
-929.48046875
-881.53515625
-811.62890625
-724.1640625
-628.4140625
-534.671875
-450.390625
-378.64453125
-319.58203125
-273.109375
-240.3359375
-222.62109375
-219.65625
-228.71875
-246.02734375
-268.6171875
-295.19140625
-325.5625
-359.76953125
-397.4921875
-437.484375
-476.796875
-510.34765625
-531.77734375
-536.0078125
-522.4375
-496.7734375
-469.6640625
-452.390625
-452.1015625
-469.3203125
-498.4453125
-529.96484375
-553.12890625
-558.5625
-540.7109375
-499.36328125
-439.6328125
-370.51953125
-302.62890625
-245.5546875
-205.515625
-184.05078125
-178.50390625
-183.60546875
-193.05078125
-200.1484375
-197.89453125
-179.203125
-137.71484375
-69.16015625
27.0390625
146.69140625
280.9453125
418.11328125
546.36328125
656.1484375
741.45703125
799.9765625
832.8046875
844.359375
842.265625
836.5234375
837.36328125
852.38671875
884.56640625
932.2734375
991.33984375
1057.73828125
1129.42578125
1207.12109375
1294.01171875
1394.31640625
1510.890625
1642.97265625
1786.046875
1934.23046875
2083.38671875
2232.328125
2381.52734375
2531.2265625
2680.98828125
2830.84375
2982.4609375
3138.83203125
3302.83203125
3475.953125
3658.59765625
3851.734375
4058.40625
4283.265625
4529.7578125
4797.08984375
5079.44921875
5368.39453125
5656.5625
5940.1171875
6218.62890625
6493.58203125
6767.078125
7041.6328125
7320.41015625
7607.40625
7907.5078125
8226.87109375
8573.09375
8954.56640625
9378.78125
9850.61328125
10371.44921875
10939.08203125
11547.66796875
12187.61328125
12846.28515625
13510.53515625
14170.484375
14822.91015625
15472.26953125
16128.8671875
16804.890625
17509.7734375
18246.57421875
19010.69140625
19790.96484375
20572.1796875
21337.46875
22070.25390625
22756.25390625
23385.55859375
23953.828125
24461.4453125
24911.21484375
25306.3984375
25650.2578125
25946.55078125
26199.796875
26414.62890625
26594.2578125
26738.734375
26843.8984375
26902.109375
26904.7265625
26844.95703125
26719.296875
26527.17578125
26269.640625
25948.32421875
25565.46875
25124.921875
24633.3046875
24099.859375
23534.48828125
22944.9921875
22335.6484375
21707.70703125
21060.703125
20393.37890625
19704.25390625
18992.30078125
18257.65234375
17501.5703125
16726.046875
15933.76953125
15128.8671875
14317.91796875
13510.484375
12718.48828125
11954.20703125
11226.765625
10538.30859375
9882.125
9244.640625
8611.31640625
7974.03515625
7336.00390625
6711.49609375
6120.6875
5582.7890625
5111.03515625
4710.87890625
4380.41015625
4112.12109375
3895.62109375
3720.38671875
3577.0390625
3456.47265625
3348.390625
3241.703125
3126.90625
2998.421875
2855.08203125
2698.89453125
2533.45703125
2362.9921875
2192.31640625
2027.171875
1873.91796875
1737.25
1616.8125
1505.2421875
1390.26953125
1260.2734375
1109.7421875
941.40234375
764.328125
590.08984375
429.421875
290.6640625
179.55859375
99.1328125
49.12890625
25.359375
19.703125
21.19140625
17.9765625
-0.1875
-39.671875
-101.86328125
-183.69921875
-279.21875
-381.1796875
-482.43359375
-577.2734375
-662.3671875
-736.7265625
-800.96875
-856.765625
-906.50390625
-952.12109375
-993.3125
-1027.08203125
-1049.87890625
-1060.58984375
-1061.45703125
-1056.48046875
-1049.2578125
-1042.02734375
-1035.33984375
-1027.6953125
-1015.74609375
-995.99609375
-967.3984375
-932.9296875
-899.01953125
-873.15625
-860.88671875
-863.68359375
-878.4375
-898.77734375
-917.3203125
-927.83203125
-926.73046875
-913.6796875
-891.02734375
-862.4609375
-831.76953125
-802.80859375
-780.58984375
-771.7890625
-783.16796875
-818.1953125
-874.375
-943.56640625
-1015.55859375
-1082.49609375
-1141.1328125
-1191.9765625
-1236.58203125
-1274.8359375
-1303.47265625
-1316.19140625
-1305.7265625
-1267.48828125
-1203.12890625
-1121.9765625
-1039.21484375
-971.44140625
-931.5859375
-925.4453125
-951.203125
-1001.6796875
-1067.796875
-1141.515625
-1217.41796875
-1292.578125
-1364.71875
-1430.09375
-1483.16796875
-1519.0
-1536.4453125
-1538.98828125
-1532.296875
-1520.8984375
-1506.625
-1489.6484375
-1470.6171875
-1452.171875
-1438.59375
-1433.73828125
-1438.6484375
-1450.921875
-1466.32421875
-1481.171875
-1493.7578125
-1504.515625
-1515.31640625
-1528.0234375
-1542.640625
-1556.41015625
-1565.0859375
-1565.61328125
-1557.9453125
-1544.7109375
-1529.671875
-1516.70703125
-1509.84375
-1513.9609375
-1534.94140625
-1578.4921875
-1647.72265625
-1741.0390625
-1852.4375
-1974.05078125
-2098.34765625
-2217.83984375
-2323.03515625
-2401.73046875
-2441.4765625
-2434.19921875
-2380.1640625
-2289.11328125
-2177.9765625
-2066.1640625
-1970.40234375
-1900.9609375
-1860.1171875
-1842.453125
-1836.74609375
-1829.25
-1807.97265625
-1766.5703125
-1706.2578125
-1635.08984375
-1565.10546875
-1508.3671875
-1472.8828125
-1459.62890625
-1462.13671875
-1469.0703125
-1468.5078125
-1451.45703125
-1412.81640625
-1350.2109375
-1262.5234375
-1149.79296875
-1014.47265625
-862.7890625
-704.92578125
-553.2265625
-418.94140625
-309.11328125
-225.40234375
-165.58984375
-126.47265625
-106.03125
-103.70703125
-119.17578125
-150.9140625
-195.65234375
-249.03515625
-306.92578125
-366.37890625
-425.2265625
-480.47265625
-526.7421875
-556.6640625
-563.4921875
-544.88671875
-505.2890625
-454.875
-405.0078125
-362.51953125
-326.3515625
-288.796875
-240.37890625
-175.07421875
-93.04296875
-0.390625
92.68359375
174.15625
232.76953125
260.83203125
256.140625
221.7109375
163.44921875
87.75
0.62890625
-92.0234375
-184.65625
-273.171875
-355.5859375
-431.0
-497.71484375
-552.67578125
-593.33984375
-620.52734375
-639.8515625
-659.9765625
-688.734375
-729.5234375
-780.58203125
-837.33984375
-895.76953125
-954.26171875
-1013.39453125
-1075.16796875
-1142.71875
-1220.1953125
-1311.47265625
-1417.828125
-1536.3828125
-1661.015625
-1785.43359375
-1906.0546875
-2022.453125
-2135.26171875
-2243.3671875
-2342.76171875
-2427.56640625
-2492.05859375
-2532.37109375
-2547.3984375
-2539.20703125
-2512.6875
-2474.328125
-2430.68359375
-2387.45703125
-2349.43359375
-2320.16015625
-2300.71875
-2288.49609375
-2277.7890625
-2262.52734375
-2239.5625
-2210.30078125
-2179.87109375
-2154.4140625
-2137.93359375
-2130.30078125
-2127.74609375
-2125.76953125
-2122.6171875
-2120.8125
-2125.84375
-2143.64453125
-2178.74609375
-2233.41796875
-2306.87890625
-2394.3515625
-2486.94921875
-2573.2890625
-2642.23828125
-2685.48046875
-2699.13671875
-2684.6015625
-2648.34765625
-2600.34765625
-2551.33984375
-2509.79296875
-2480.06640625
-2462.12890625
-2452.28515625
-2444.21875
-2430.32421875
-2403.953125
-2362.55859375
-2310.14453125
-2256.8671875
-2215.125
-2194.0546875
-2195.71484375
-2214.7421875
-2241.01953125
-2263.3984375
-2272.8671875
-2264.2421875
-2236.41796875
-2191.68359375
-2134.55859375
-2070.71875
-2006.12109375
-1946.54296875
-1897.41796875
-1863.3125
-1846.58203125
-1845.6328125
-1854.15234375
-1862.11328125
-1858.203125
-1832.55859375
-1779.34765625
-1698.66015625
-1596.9921875
-1485.56640625
-1376.8671875
-1281.12109375
-1204.55078125
-1149.90234375
-1118.16796875
-1109.86328125
-1124.5390625
-1158.90234375
-1205.08984375
-1251.25390625
-1284.9375
-1297.72265625
-1288.43359375
-1263.15234375
-1232.07421875
-1205.2109375
-1188.85546875
-1184.25
-1188.58984375
-1197.30078125
-1205.9296875
-1210.58984375
-1207.43359375
-1192.93359375
-1165.88671875
-1129.53125
-1091.3125
-1059.62109375
-1040.0078125
-1033.83203125
-1039.8984375
-1057.0
-1084.9921875
-1123.9375
-1172.37890625
-1226.6640625
-1282.16015625
-1335.703125
-1386.9609375
-1437.51953125
-1488.55859375
-1539.43359375
-1588.1171875
-1632.53515625
-1671.23046875
-1703.14453125
-1726.625
-1738.41015625
-1733.16796875
-1704.40234375
-1646.63671875
-1557.68359375
-1440.0546875
-1301.234375
-1152.8828125
-1008.8515625
-882.25
-782.984375
-716.80859375
-685.46484375
-686.9296875
-715.78125
-764.3671875
-824.66015625
-889.80078125
-954.515625
-1014.89453125
-1067.92578125
-1110.98046875
-1141.44140625
-1156.9453125
-1156.359375
-1140.7578125
-1114.046875
-1083.19140625
-1057.99609375
-1050.03515625
-1070.65625
-1128.7265625
-1228.7578125
-1369.44921875
-1542.94921875
-1735.75
-1931.5625
-2114.67578125
-2271.87890625
-2392.703125
-2469.3671875
-2497.796875
-2479.13671875
-2420.51953125
-2334.1171875
-2234.640625
-2136.08203125
-2048.70703125
-1977.52734375
-1922.53125
-1880.14453125
-1844.7421875
-1809.69140625
-1768.1484375
-1714.1015625
-1643.6484375
-1556.10546875
-1454.55078125
-1345.64453125
-1238.44140625
-1142.15234375
-1063.30859375
-1003.8828125
-961.3515625
-930.46875
-905.109375
-879.4140625
-848.859375
-812.07421875
-772.4453125
-737.58203125
-716.11328125
-713.57421875
-729.98046875
-760.5703125
-798.828125
-840.1640625
-884.34765625
-935.50390625
-999.6796875
-1081.14453125
-1179.2578125
-1287.609375
-1395.87890625
-1493.45703125
-1572.69140625
-1630.125
-1665.9296875
-1682.9765625
-1686.421875
-1682.98828125
-1678.98046875
-1677.6953125
-1678.38671875
-1677.99609375
-1674.48828125
-1669.06640625
-1665.609375
-1667.93359375
-1676.78515625
-1688.44140625
-1695.62109375
-1690.26171875
-1666.69921875
-1623.5390625
-1563.23046875
-1490.12109375
-1408.61328125
-1322.296875
-1233.88671875
-1145.375
-1058.59765625
-976.4609375
-903.72265625
-846.01953125
-806.921875
-785.1484375
-774.1015625
-763.9609375
-744.82421875
-709.078125
-652.51171875
-574.765625
-479.4375
-373.74609375
-267.2265625
-169.16015625
-85.50390625
-17.0390625
39.40234375
86.8984375
124.125
144.58984375
140.49609375
108.5546875
53.01171875
-16.703125
-91.49609375
-166.734375
-242.1953125
-318.7109375
-394.7421875
-465.171875
-522.390625
-558.96875
-570.6640625
-558.69140625
-529.921875
-494.703125
-463.27734375
-442.73046875
-435.91015625
-442.37890625
-460.43359375
-489.0
-528.48046875
-580.14453125
-644.64453125
-720.69921875
-805.2890625
-895.06640625
-987.5703125
-1080.7890625
-1171.6171875
-1254.94140625
-1324.421875
-1374.15234375
-1399.6875
-1398.1328125
-1368.4609375
-1312.7890625
-1237.74609375
-1154.4765625
-1076.203125
-1014.47265625
-975.953125
-961.6328125
-968.34375
-991.09765625
-1024.64453125
-1063.7890625
-1103.58984375
-1140.27734375
-1172.28515625
-1200.19140625
-1224.98046875
-1246.05078125
-1260.57421875
-1264.52734375
-1254.1953125
-1227.125
-1182.91015625
-1124.2890625
-1057.7265625
-992.453125
-938.1953125
-903.34765625
-894.3671875
-915.25390625
-965.921875
-1040.5390625
-1127.74609375
-1213.33203125
-1283.859375
-1329.875
-1347.828125
-1340.09375
-1312.67578125
-1271.59375
-1220.2890625
-1159.640625
-1089.74609375
-1011.7421875
-928.66015625
-845.2890625
-767.03515625
-697.9921875
-639.21484375
-588.390625
-541.01171875
-492.08984375
-437.55078125
-374.8828125
-302.86328125
-220.6171875
-127.0703125
-21.6328125
94.24609375
216.07421875
336.5234375
446.5390625
536.625
598.14453125
624.51953125
611.88671875
559.5703125
470.9375
354.25390625
221.6640625
85.3828125
-46.82421875
-173.08203125
-294.72265625
-412.3671875
-524.46875
-628.95703125
-725.01953125
-812.62890625
-890.4609375
-955.41796875
-1005.421875
-1043.296875
-1077.66796875
-1119.140625
-1174.27734375
-1241.40625
-1310.79296875
-1368.16015625
-1399.5078125
-1395.3125
-1352.97265625
-1276.98828125
-1176.94140625
-1064.6328125
-951.5703125
-847.12109375
-756.9609375
-681.99609375
-618.984375
-563.5078125
-513.76953125
-472.38671875
-444.60546875
-434.26171875
-440.59765625
-457.83203125
-477.02734375
-488.80078125
-485.84375
-464.85546875
-427.3125
-378.3984375
-324.2265625
-268.66015625
-211.546875
-149.29296875
-77.546875
5.671875
98.3203125
195.1640625
290.0703125
377.73828125
454.23828125
517.28125
566.98828125
606.1875
638.73046875
666.59375
688.12890625
699.29296875
696.5625
679.14453125
648.87109375
608.66796875
561.12890625
507.9765625
450.3359375
388.8515625
323.55859375
253.84765625
179.3125
101.140625
22.65234375
-52.02734375
-120.57421875
-184.30078125
-247.91015625
-317.23828125
-396.4453125
-485.91015625
-581.57421875
-675.84375
-759.87890625
-826.65234375
-873.6171875
-903.5703125
-922.81640625
-937.2421875
-948.61328125
-953.62890625
-946.16015625
-920.9375
-876.08203125
-813.64453125
-738.36328125
-655.6171875
-569.30078125
-480.59765625
-388.55859375
-292.21875
-192.89453125
-95.06640625
-5.1171875
71.3828125
132.35546875
180.1328125
220.234375
258.921875
301.33203125
351.0
410.046875
479.05859375
556.66015625
639.02734375
719.84375
790.62109375
841.88671875
865.1171875
854.88671875
810.30859375
735.65234375
639.80859375
534.12890625
428.6171875
328.40625
232.94921875
138.09375
38.40625
-71.90625
-198.41796875
-344.01171875
-505.59375
-673.19140625
-833.046875
-972.671875
-1084.359375
-1165.5234375
-1217.078125
-1241.4296875
-1241.109375
-1218.48046875
-1176.53515625
-1120.16015625
-1056.61328125
-994.6171875
-942.48828125
-906.55078125
-890.40234375
-894.6953125
-916.69140625
-949.84765625
-984.46875
-1010.3515625
-1020.48046875
-1013.703125
-994.66796875
-971.0390625
-949.4296875
-931.98046875
-915.30078125
-892.375
-856.4765625
-804.42578125
-737.1875
-657.9375
-569.8125
-475.19921875
-376.62109375
-278.0
-184.90234375
-103.59765625
-39.30078125
5.25390625
30.34765625
38.5078125
32.97265625
16.03125
-11.94140625
-51.96484375
-104.51171875
-167.453125
-235.41015625
-301.28125
-358.7734375
-404.47265625
-438.52734375
-464.17578125
-486.46875
-510.3828125
-538.8984375
-572.1328125
-608.26953125
-645.53125
-683.140625
-720.0390625
-752.2109375
-771.30078125
-766.22265625
-727.08203125
-649.28515625
-536.01171875
-398.5546875
-254.21484375
-121.6015625
-14.828125
60.65234375
108.41796875
137.87109375
159.76953125
182.3046875
208.96484375
238.65234375
267.62890625
292.00390625
309.015625
317.19140625
316.47265625
308.9453125
299.484375
295.44140625
305.09765625
335.10546875
387.25390625
456.015625
528.6953125
588.83203125
621.1171875
615.57421875
569.9375
490.203125
388.91015625
281.25390625
180.75390625
96.9375
35.375
-1.43359375
-13.890625
-5.4140625
17.81640625
47.70703125
75.16015625
91.53515625
90.82421875
71.59375
37.484375
-4.09765625
-44.53125
-76.6796875
-97.0078125
-106.19140625
-108.1015625
-108.0859375
-111.73046875
-124.1796875
-149.2578125
-187.95703125
-237.19140625
-289.76953125
-335.88671875
-365.69921875
-372.12890625
-352.91796875
-310.8046875
-251.55859375
-180.80078125
-101.484375
-13.2890625
85.8046875
197.07421875
319.2890625
449.01171875
582.23046875
715.6875
846.56640625
971.1875
1084.765625
1183.21484375
1265.62109375
1334.578125
1393.328125
1442.03125
1476.9296875
1493.3046875
1489.04296875
1465.2421875
1423.9140625
1366.125
1292.76171875
1206.67578125
1113.79296875
1022.375
941.375
878.46875
837.9765625
819.4375
817.73046875
825.01171875
833.29296875
836.5078125
831.234375
815.8984375
788.62109375
745.296875
679.671875
585.8125
461.6640625
311.59765625
146.9453125
-15.61328125
-157.61328125
-263.1953125
-322.52734375
-332.59765625
-295.453125
-215.609375
-98.625
48.578125
216.6875
393.5546875
565.42578125
719.34375
845.62890625
939.76953125
1003.52734375
1044.69140625
1074.90625
1105.55078125
1143.51953125
1189.08984375
1236.6640625
1277.97265625
1306.046875
1318.1796875
1316.1328125
1303.30859375
1281.15234375
1247.71484375
1199.55859375
1135.41015625
1059.07421875
979.75
909.2421875
856.828125
824.34375
804.76171875
785.73046875
755.78515625
709.4765625
648.671875
580.1796875
511.53515625
447.46484375
388.85546875
334.37109375
282.8125
234.33203125
190.21484375
152.5625
124.4921875
110.18359375
113.98046875
138.77734375
184.578125
247.84375
322.03125
399.2734375
472.19140625
534.703125
581.8046875
609.91796875
618.3515625
610.359375
591.8515625
568.36328125
543.17578125
517.84375
493.4296875
470.328125
446.8515625
418.9296875
381.90625
332.81640625
271.01171875
196.94921875
111.45703125
16.83984375
-81.21875
-173.76953125
-251.34765625
-307.2421875
-338.62109375
-345.50390625
-329.75390625
-295.49609375
-249.83203125
-202.26953125
-162.73046875
-139.23046875
-135.84375
-151.42578125
-180.0078125
-213.59765625
-245.9921875
-275.0703125
-301.9453125
-328.1171875
-353.265625
-374.85546875
-389.16796875
-392.75390625
-383.46484375
-360.73046875
-325.27734375
-278.8046875
-224.203125
-165.921875
-110.0703125
-63.90625
-34.48828125
-26.62109375
-40.828125
-72.8984375
-115.64453125
-161.51953125
-203.94140625
-237.19140625
-256.7265625
-260.9921875
-253.0078125
-239.609375
-228.33203125
-224.48828125
-230.10546875
-244.25390625
-263.6953125
-283.41796875
-297.58984375
-300.5703125
-287.69140625
-256.0
-205.64453125
-141.296875
-71.8125
-6.796875
48.5234375
96.9765625
149.05859375
218.73828125
317.62109375
450.359375
613.03515625
794.80078125
981.1328125
1156.57421875
1305.89453125
1414.96484375
1473.0625
1476.515625
1430.98828125
1350.0625
1250.55078125
1147.44140625
1050.95703125
966.484375
896.4453125
842.5078125
806.88671875
792.25390625
800.7109375
832.6875
886.203125
956.78515625
1038.234375
1124.12109375
1208.76953125
1287.07421875
1353.9140625
1404.95703125
1438.9609375
1459.0703125
1471.39453125
1481.74609375
1493.37890625
1506.8125
1520.70703125
1532.51953125
1538.75
1535.33984375
1517.9140625
1481.86328125
1422.484375
1335.84375
1220.296875
1077.90625
914.98046875
740.98828125
566.16796875
399.078125
245.70703125
110.515625
-1.98828125
-86.890625
-139.9375
-158.92578125
-144.2890625
-98.7421875
-26.52734375
67.19921875
176.58984375
295.24609375
416.88671875
536.4453125
650.4296875
755.76953125
848.2265625
922.63671875
975.48046875
1007.4140625
1022.93359375
1027.25
1023.34765625
1011.37890625
989.6328125
955.09765625
903.38671875
829.5078125
730.5234375
608.83984375
473.58984375
338.6953125
218.24609375
121.89453125
52.98828125
10.43359375
-7.77734375
-2.67578125
24.63671875
70.765625
129.48828125
193.57421875
256.9765625
315.57421875
366.7421875
408.83984375
441.0859375
463.40625
476.03125
479.1015625
472.40234375
455.109375
425.84765625
383.25
326.92578125
258.0078125
178.875
92.875
4.87890625
-77.54296875
-144.265625
-185.2109375
-194.5703125
-173.7109375
-130.62109375
-76.43359375
-21.41015625
27.77734375
69.15625
105.17578125
141.00390625
181.41015625
227.55078125
275.56640625
317.7890625
345.57421875
352.28515625
335.43359375
297.328125
243.9453125
182.39453125
118.44921875
55.7265625
-3.32421875
-55.8984375
-98.26171875
-126.5
-137.8046875
-131.35546875
-108.3046875
-71.3203125
-24.1875
28.30078125
80.76953125
128.609375
169.76953125
205.2578125
237.41015625
267.1328125
292.8359375
311.89453125
322.80078125
325.41796875
319.70703125
305.12890625
282.28515625
255.25390625
232.23046875
223.47265625
237.69140625
278.6484375
343.296875
422.140625
501.55859375
566.99609375
605.68359375
608.640625
571.9921875
497.46875
391.4609375
263.16015625
123.01953125
-17.63671875
-146.828125
-253.44921875
-330.265625
-376.375
-396.91796875
-399.8046875
-391.55859375
-375.09765625
-350.23046875
-315.55078125
-269.828125
-212.390625
-143.3046875
-63.80859375
22.96484375
111.36328125
193.03515625
258.34375
299.74609375
315.46875
310.41015625
293.328125
272.6328125
254.04296875
240.6171875
233.63671875
233.2890625
239.125
250.16796875
264.31640625
277.390625
283.25
275.62890625
250.4921875
207.75390625
151.6796875
90.03125
31.91015625
-14.89453125
-45.52734375
-57.9296875
-51.90234375
-29.0625
6.10546875
45.5
78.48828125
95.3125
91.3828125
70.140625
42.08984375
20.0703125
13.6328125
25.8671875
53.71484375
90.08984375
126.109375
153.1484375
165.0625
160.0546875
141.32421875
115.9609375
92.453125
77.56640625
73.80859375
78.65234375
86.0546875
89.25
83.43359375
67.3984375
44.13671875
20.16015625
3.2421875
-0.58984375
11.03125
37.16796875
74.98046875
120.66015625
169.58984375
217.1640625
260.6640625
300.69140625
340.6171875
384.484375
434.984375
492.49609375
554.7421875
616.6484375
670.703125
707.90234375
718.9609375
695.7109375
632.90234375
530.359375
394.125
235.43359375
67.91796875
-95.33984375
-243.765625
-370.12890625
-470.64453125
-544.359375
-592.25390625
-616.734375
-621.17578125
-608.63671875
-579.59765625
-530.65234375
-456.1953125
-352.54296875
-221.39453125
-70.109375
90.4609375
248.37890625
391.875
510.29296875
595.43359375
642.6796875
651.140625
623.11328125
563.64453125
480.28515625
382.4765625
280.34375
183.484375
99.9609375
35.18359375
-9.04296875
-34.70703125
-46.40234375
-49.37109375
-47.4296875
-41.4140625
-28.78125
-5.12890625
32.61328125
83.46484375
142.1796875
201.68359375
255.98828125
301.65625
337.3671875
362.6640625
377.1328125
380.63671875
374.44921875
361.9921875
348.4453125
339.21484375
338.47265625
348.609375
370.328125
402.83984375
443.8125
489.21875
533.56640625
570.9296875
596.68359375
608.82421875
608.16796875
597.6875
582.171875
568.07421875
562.5703125
571.55078125
597.93359375
641.50390625
699.66015625
767.55078125
837.59765625
900.15234375
946.1015625
970.00390625
971.26953125
952.4765625
916.38671875
864.33984375
797.15234375
716.99609375
627.84765625
533.7890625
437.25
339.32421875
241.71875
148.03125
62.74609375
-11.15625
-73.99609375
-128.9453125
-179.546875
-226.6328125
-266.94140625
-295.01953125
-307.25
-305.12890625
-295.515625
-288.36328125
-293.64453125
-318.671875
-365.8828125
-431.44921875
-505.85546875
-576.625
-632.05859375
-664.05078125
-669.09375
-647.6875
-603.23046875
-541.21875
-468.79296875
-393.8125
-322.78515625
-258.265625
-197.46875
-133.609375
-59.6953125
27.11328125
123.10546875
218.89453125
303.421875
368.8984375
414.0625
443.94921875
466.37890625
487.27734375
507.15234375
520.4140625
517.609375
489.7578125
432.6640625
349.33203125
249.390625
146.13671875
52.671875
-21.72265625
-73.96875
-107.515625
-130.21484375
-150.484375
-173.6015625
-199.9921875
-226.078125
-246.98046875
-259.625
-264.484375
-264.90234375
-264.26171875
-262.953125
-257.484375
-242.44921875
-213.8671875
-171.66015625
-119.6640625
-63.5703125
-8.39453125
42.94140625
89.33984375
130.45703125
166.01171875
195.80078125
220.0234375
239.24609375
254.1640625
265.30078125
272.6640625
275.2734375
270.98828125
257.140625
232.03125
196.265625
152.88671875
106.08984375
59.546875
15.6015625
-24.2578125
-58.37109375
-83.95703125
-97.03125
-93.65625
-72.80078125
-39.3515625
-4.28125
19.33203125
21.96484375
0.3515625
-44.1640625
-108.9296875
-191.40625
-288.45703125
-395.42578125
-506.125
-613.31640625
-709.4609375
-788.0859375
-845.5234375
-881.70703125
-899.36328125
-902.8046875
-897.39453125
-889.171875
-883.515625
-883.05078125
-886.37890625
-888.7890625
-884.453125
-868.828125
-840.078125
-799.31640625
-749.55859375
-694.09375
-635.27734375
-574.66015625
-514.33203125
-458.4296875
-413.50390625
-387.359375
-386.73046875
-414.61328125
-468.109375
-537.58984375
-607.90234375
-661.38671875
-681.80078125
-657.87109375
-585.8125
-470.234375
-322.6484375
-157.67578125
11.28515625
174.2578125
323.8671875
453.22265625
555.3359375
625.05078125
661.875
670.98828125
661.10546875
640.3984375
613.421875
581.24609375
544.12109375
503.87890625
463.79296875
426.55078125
392.47265625
359.52734375
324.98046875
287.46484375
248.35546875
211.6328125
182.3515625
164.9453125
162.390625
176.4140625
207.80859375
256.37109375
320.7890625
398.74609375
486.99609375
581.0078125
674.6328125
760.4296875
831.22265625
882.71875
916.23046875
939.61328125
964.9921875
1003.578125
1060.39453125
1131.86328125
1207.0859375
1271.1015625
1308.23046875
1304.75390625
1251.234375
1144.73828125
990.5390625
802.390625
600.52734375
407.3203125
241.83203125
115.34765625
29.4921875
-22.69140625
-53.296875
-74.53125
-93.8125
-111.42578125
-122.4296875
-121.94140625
-110.30859375
-94.6796875
-86.45703125
-96.66015625
-131.76171875
-191.5859375
-269.671875
-355.75390625
-439.1796875
-511.640625
-568.1953125
-607.13671875
-629.44140625
-637.85546875
-635.0859375
-621.63671875
-595.23828125
-553.1015625
-495.80859375
-429.76953125
-365.69140625
-313.89453125
-279.54296875
-260.93359375
-251.67578125
-244.52734375
-234.1484375
-217.625
-194.0234375
-164.40234375
-132.48828125
-104.93359375
-90.4609375
-97.99609375
-134.48046875
-202.66015625
-299.4921875
-416.05859375
-539.40625
-655.69921875
-753.51953125
-825.91015625
-870.78515625
-889.64453125
-885.8203125
-863.74609375
-829.61328125
-791.75390625
-758.80859375
-736.13671875
-723.43359375
-715.6953125
-706.48828125
-690.75390625
-665.62109375
-629.69140625
-582.09765625
-521.91796875
-448.3984375
-362.19140625
-266.5234375
-166.67578125
-67.76953125
26.78125
114.41796875
191.48828125
253.4921875
298.12890625
328.06640625
350.15234375
371.39453125
394.99609375
419.29296875
439.37109375
449.484375
444.80859375
422.12890625
380.046875
319.38671875
243.75390625
159.5078125
74.35546875
-5.05859375
-75.203125
-135.77734375
-188.328125
-234.8125
-277.60546875
-320.1484375
-366.60546875
-419.83203125
-479.390625
-541.65234375
-601.984375
-656.9921875
-705.08203125
-745.5234375
-777.484375
-799.921875
-812.21484375
-815.2890625
-812.765625
-811.18359375
-818.55078125
-841.64453125
-883.7734375
-944.046875
-1018.140625
-1099.71875
-1181.84765625
-1258.08984375
-1322.68359375
-1370.0625
-1394.71484375
-1392.1875
-1360.5390625
-1300.84765625
-1216.37109375
-1111.59375
-991.90625
-863.55859375
-733.01953125
-606.08203125
-487.48046875
-381.0078125
-289.61328125
-215.296875
-159.171875
-121.67578125
-102.4921875
-99.984375
-110.91796875
-130.72265625
-154.0234375
-175.16796875
-188.90234375
-191.4140625
-181.07421875
-158.39453125
-125.48046875
-85.73046875
-43.8359375
-5.5859375
22.54296875
33.8359375
22.37109375
-14.68359375
-74.48046875
-148.22265625
-224.5625
-294.6484375
-355.359375
-409.0625
-460.88671875
-515.4765625
-574.52734375
-635.96484375
-695.0078125
-746.35546875
-785.91015625
-811.328125
-822.03125
-819.30078125
-805.87890625
-784.3515625
-754.90625
-714.2890625
-656.88671875
-577.203125
-472.21875
-342.68359375
-193.12109375
-31.20703125
133.1640625
288.95703125
425.453125
534.37109375
611.59765625
657.67578125
676.58984375
674.0625
656.21484375
628.8671875
596.984375
564.41796875
534.2734375
509.75
494.16796875
489.4609375
493.78515625
500.30078125
498.84765625
480.01171875
439.07421875
377.17578125
299.4375
212.1875
121.66796875
34.125
-44.3671875
-109.3984375
-159.8515625
-198.17578125
-228.875
-256.1796875
-281.73828125
-303.05859375
-313.56640625
-305.14453125
-272.1015625
-214.12109375
-136.23828125
-46.31640625
47.89453125
140.5390625
228.08203125
309.0703125
383.1640625
449.703125
506.25
548.00390625
568.8046875
563.5703125
530.7890625
473.51171875
398.10546875
311.6796875
219.78125
125.21875
28.13671875
-72.86328125
-178.59765625
-286.984375
-391.98828125
-484.765625
-556.265625
-599.48828125
-610.37890625
-587.8203125
-533.66796875
-453.0703125
-354.3046875
-247.28125
-141.29296875
-42.99609375
44.4921875
121.7109375
192.36328125
261.77734375
333.90625
408.2890625
479.3125
538.6796875
579.1171875
596.4296875
589.546875
560.0703125
512.3984375
453.62109375
392.1875
335.921875
290.70703125
260.328125
246.7109375
250.02734375
269.14453125
302.625
349.78515625
410.9609375
486.46875
574.71875
670.53515625
765.1875
849.109375
916.4609375
968.45703125
1012.578125
1057.5703125
1108.0
1162.3125
1215.37890625
1262.78125
1303.04296875
1336.39453125
1361.8984375
1376.234375
1375.78515625
1360.59765625
1336.09375
1310.25390625
1287.93359375
1267.16796875
1240.3125
1198.73828125
1137.35546875
1056.59765625
961.7109375
860.3046875
758.8046875
659.37890625
559.14453125
452.58984375
335.97265625
211.09375
85.91015625
-28.51171875
-123.12109375
-194.80078125
-246.72265625
-285.13671875
-315.03515625
-337.43359375
-349.2265625
-345.33203125
-321.859375
-279.0859375
-222.50390625
-161.3828125
-105.83203125
-64.0625
-40.796875
-36.73046875
-48.73828125
-70.98828125
-96.68359375
-120.0703125
-138.08203125
-151.19140625
-162.8671875
-177.5859375
-198.359375
-225.3046875
-255.8125
-285.4765625
-309.08203125
-321.8515625
-321.14453125
-307.7421875
-285.390625
-258.46875
-229.34765625
-196.9375
-157.1015625
-104.34375
-34.1484375
55.0
160.48828125
275.75390625
391.47265625
497.5625
585.91796875
653.37109375
703.296875
744.10546875
784.83203125
830.609375
881.05078125
931.82421875
977.40625
1013.01171875
1035.671875
1045.11328125
1044.1640625
1037.515625
1029.0078125
1019.171875
1005.01171875
981.77734375
945.2421875
893.1328125
825.59375
745.23828125
656.85546875
566.73828125
481.734375
408.52734375
353.125
320.17578125
311.6796875
325.55859375
355.3203125
391.5
424.31640625
446.0
451.62890625
438.30859375
404.0234375
347.31640625
268.38671875
170.51171875
60.42578125
-52.84765625
-159.828125
-251.8671875
-322.00390625
-366.08984375
-384.33203125
-382.37109375
-370.44921875
-360.29296875
-360.65234375
-373.80859375
-395.4921875
-418.8125
-439.390625
-457.6171875
-476.28125
-496.34375
-514.94921875
-527.39453125
-530.65234375
-525.26171875
-514.33203125
-501.140625
-487.27734375
-472.265625
-453.890625
-428.80859375
-393.15625
-343.42578125
-277.23046875
-193.359375
-91.78515625
25.3828125
152.1875
278.37890625
391.99609375
483.29296875
546.953125
581.2734375
586.19921875
562.51171875
512.15234375
438.515625
346.15625
240.62109375
128.6953125
18.32421875
-82.12890625
-165.2265625
-225.7265625
-261.4453125
-273.30078125
-264.34375
-238.27734375
-198.50390625
-148.046875
-89.96484375
-27.5859375
35.90234375
98.27734375
159.17578125
220.3828125
284.72265625
353.78515625
425.87890625
495.890625
557.40234375
605.703125
639.6875
661.5078125
674.55078125
681.09375
680.9765625
671.796875
650.16015625
613.34375
560.42578125
492.578125
412.83984375
325.9296875
238.05078125
155.94140625
84.859375
26.61328125
-20.484375
-59.51171875
-92.28125
-118.38671875
-136.3515625
-145.69140625
-148.02734375
-146.296875
-142.1875
-133.80078125
-115.81640625
-82.66015625
-32.36328125
32.40234375
106.41796875
184.48828125
261.671875
331.86328125
387.55859375
422.10546875
433.0
424.015625
405.04296875
389.69140625
391.01171875
416.46875
464.7421875
526.55078125
589.3203125
642.4921875
680.171875
700.46875
703.546875
691.0078125
667.015625
639.828125
621.75
626.74609375
666.7109375
748.03515625
869.63671875
1022.75
1192.265625
1359.6015625
1506.7734375
1620.63671875
1695.5625
1733.34375
1740.25
1723.03515625
1686.4453125
1633.7578125
1569.36328125
1500.71875
1437.62109375
1389.3515625
1362.03515625
1357.578125
1374.015625
1406.19140625
1446.640625
1486.61328125
1517.421875
1531.74609375
1525.03125
1496.3359375
1448.01171875
1383.98046875
1307.734375
1221.171875
1124.546875
1017.12890625
898.8203125
772.640625
646.390625
531.37109375
438.3671875
373.84765625
338.734375
329.4140625
338.890625
357.56640625
374.8203125
381.73828125
373.83203125
352.25
323.015625
294.84765625
276.046875
271.14453125
278.31640625
288.8984375
290.0390625
270.21875
225.2421875
160.95703125
90.65234375
28.5390625
-16.30859375
-42.41796875
-54.22265625
-58.22265625
-58.8984375
-56.5078125
-47.72265625
-28.78125
1.546875
41.60546875
89.23828125
144.69140625
211.6015625
295.55859375
401.5078125
531.70703125
685.22265625
858.3828125
1044.8671875
1234.96484375
1415.01953125
1568.75390625
1680.66015625
1740.38671875
1746.0546875
1705.21484375
1632.76953125
1546.640625
1463.0
1392.91015625
1340.90234375
1304.88671875
1277.41015625
1248.5078125
1209.72265625
1157.38671875
1093.46875
1024.17578125
957.71875
902.04296875
862.48828125
839.74609375
829.74609375
826.29296875
825.33203125
827.546875
837.046875
857.30078125
887.78515625
924.09765625
961.16015625
996.7265625
1032.78125
1074.16796875
1125.30078125
1186.734375
1253.62890625
1317.24609375
1368.72265625
1402.5546875
1417.7890625
1416.953125
1404.09765625
1383.08984375
1356.5078125
1325.015625
1287.21484375
1239.9765625
1179.34375
1102.046875
1007.07421875
896.3046875
773.8046875
644.63671875
514.27734375
388.57421875
273.08984375
171.5546875
84.3359375
8.3125
-61.5078125
-128.96484375
-193.27734375
-247.2109375
-278.62109375
-275.2734375
-230.03125
-143.2421875
-21.828125
122.9609375
277.33984375
426.4453125
556.4453125
657.08203125
723.4140625
755.921875
759.13671875
739.24609375
701.4375
648.0234375
578.87109375
493.85546875
395.265625
287.578125
174.83984375
58.08203125
-64.4921875
-194.640625
-330.76953125
-466.4453125
-591.8046875
-696.93359375
-775.31640625
-825.0859375
-847.45703125
-844.00390625
-815.0625
-760.2265625
-679.890625
-576.3515625
-454.34375
-320.98046875
-185.1015625
-55.515625
61.44921875
163.43359375
251.0546875
324.54296875
380.4921875
411.59375
410.08203125
372.1484375
299.875
199.78125
80.2421875
-49.7421875
-180.3671875
-300.8671875
-400.546875
-470.16015625
-502.69140625
-493.125
-437.703125
-333.53515625
-179.578125
21.08984375
258.609375
515.2890625
767.49609375
990.29296875
1163.07421875
1274.25390625
1323.3671875
1319.9296875
1279.60546875
1219.0703125
1151.78125
1086.25390625
1026.87109375
975.734375
933.90625
901.9453125
880.46484375
870.75390625
874.59765625
892.9140625
924.48046875
966.0703125
1013.62890625
1062.9921875
1109.45703125
1147.28125
1170.3203125
1173.90625
1156.71484375
1121.21875
1072.296875
1014.8984375
952.31640625
886.390625
819.171875
754.6953125
699.4453125
660.99609375
645.20703125
653.28515625
680.7734375
719.66796875
763.0
808.63671875
859.67578125
921.00390625
994.4375
1075.4453125
1153.3984375
1215.1640625
1249.84765625
1252.25390625
1223.60546875
1170.05859375
1100.0703125
1021.55078125
939.40234375
854.32421875
763.5
662.93359375
549.9453125
424.72265625
290.47265625
152.5
16.921875
-110.2890625
-223.5703125
-317.48828125
-386.921875
-428.2109375
-441.21875
-430.65234375
-405.30859375
-374.953125
-346.61328125
-322.51953125
-300.60546875
-276.55078125
-246.0234375
-206.46484375
-158.34765625
-105.7109375
-55.33203125
-14.3984375
12.19921875
23.5546875
22.1953125
12.1484375
-2.70703125
-18.67578125
-31.453125
-36.27734375
-29.54296875
-10.30078125
19.71875
57.02734375
96.8125
133.046875
159.796875
173.8984375
176.8828125
174.21484375
172.1796875
174.72265625
182.26171875
192.48828125
202.5703125
211.58984375
222.0078125
238.8984375
267.30859375
309.640625
365.40625
433.12890625
511.89453125
600.42578125
694.4765625
785.47265625
862.140625
913.90625
933.7890625
920.0546875
877.0234375
814.54296875
745.07421875
678.80078125
619.81640625
566.2265625
513.9140625
460.84375
408.69140625
361.1796875
320.94921875
287.8125
259.5390625
233.92578125
209.890625
186.57421875
162.125
134.18359375
101.80078125
66.69921875
32.37109375
1.9453125
-23.3671875
-44.4375
-63.1171875
-80.69921875
-96.82421875
-109.4921875
-116.3671875
-116.546875
-111.51171875
-104.82421875
-100.84375
-102.90234375
-111.91015625
-126.51953125
-145.15234375
-168.390625
-199.3125
-241.27734375
-295.125
-358.48046875
-427.328125
-498.12109375
-568.953125
-639.90234375
-712.7265625
-789.53515625
-870.20703125
-950.23046875
-1021.06640625
-1073.48828125
-1101.60546875
-1105.0
-1087.82421875
-1055.9609375
-1014.0078125
-963.63671875
-903.9921875
-833.5390625
-751.86328125
-659.94140625
-559.2109375
-451.13671875
-338.2421875
-225.76953125
-121.96875
-35.8984375
26.078125
63.26171875
81.359375
90.84375
103.36328125
127.69921875
166.7734375
216.9375
269.21484375
311.3203125
329.80078125
312.44921875
251.40625
145.859375
3.21484375
-161.890625
-330.33984375
-482.51171875
-602.86328125
-683.5625
-725.37890625
-735.5234375
-723.8203125
-699.390625
-668.82421875
-635.83203125
-601.94140625
-567.81640625
-534.359375
-503.25390625
-477.28125
-460.85546875
-460.28125
-482.5703125
-532.8359375
-611.72265625
-714.84375
-834.48828125
-962.2578125
-1090.47265625
-1211.80078125
-1318.25390625
-1401.73828125
-1456.46875
-1481.3671875
-1480.32421875
-1460.3828125
-1429.59765625
-1395.5625
-1364.30078125
-1339.140625
-1320.32421875
-1306.1796875
-1295.23046875
-1287.54296875
-1284.234375
-1285.890625
-1291.46484375
-1298.734375
-1306.0859375
-1314.12890625
-1325.61328125
-1343.4140625
-1367.95703125
-1395.91796875
-1420.82421875
-1434.8984375
-1430.83984375
-1402.78515625
-1346.33984375
-1258.51171875
-1138.6015625
-989.96484375
-821.0
-643.37109375
-467.921875
-301.36328125
-146.48046875
-5.30078125
118.29296875
218.9375
292.36328125
337.3125
355.4296875
350.38671875
327.8125
295.91015625
264.84375
244.06640625
239.0078125
249.75390625
272.6484375
303.45703125
339.26171875
377.6953125
414.7265625
443.734375
457.55859375
452.203125
429.546875
397.3125
366.80078125
349.42578125
352.89453125
378.1015625
418.41796875
462.27734375
497.734375
516.51171875
516.03515625
499.4140625
473.8671875
447.953125
428.375
417.921875
415.13671875
415.62890625
414.30859375
408.140625
398.3046875
389.984375
389.30078125
399.10546875
416.5390625
433.75
440.8828125
429.72265625
396.4375
342.44921875
273.265625
196.18359375
118.171875
44.5859375
-21.171875
-77.0
-120.234375
-145.796875
-146.6328125
-117.46484375
-59.81640625
15.48046875
90.4609375
145.74609375
167.0
149.12890625
96.6484375
20.39453125
-67.21484375
-155.5
-235.66015625
-298.83984375
-334.71484375
-332.64453125
-285.35546875
-193.1015625
-65.421875
81.17578125
228.6015625
362.30078125
473.0390625
555.52734375
606.48046875
624.50390625
611.1953125
571.3359375
511.21484375
436.53515625
351.72265625
260.78125
168.09765625
78.03515625
-6.27734375
-83.44921875
-152.86328125
-213.140625
-261.609375
-295.51171875
-314.234375
-320.96484375
-322.52734375
-327.24609375
-342.03515625
-370.484375
-412.859375
-467.59765625
-532.71484375
-605.99609375
-683.984375
-760.6484375
-827.046875
-872.80078125
-889.3203125
-873.140625
-827.265625
-759.52734375
-679.49609375
-596.0859375
-516.65625
-446.85546875
-390.359375
-348.890625
-323.015625
-313.34765625
-320.88671875
-345.95703125
-386.35546875
-436.3515625
-487.6953125
-532.34375
-564.76171875
-582.0703125
-582.2265625
-562.421875
-519.34765625
-451.07421875
-358.95703125
-248.39453125
-128.09765625
-7.9140625
104.10546875
204.28125
294.01171875
378.5
464.21875
556.23046875
656.04296875
760.75
863.546875
955.2890625
1026.08203125
1066.80859375
1070.85546875
1036.22265625
966.76171875
871.14453125
759.33203125
638.3828125
510.51171875
374.76953125
230.87890625
81.73046875
-67.41015625
-211.1875
-344.55078125
-460.69140625
-549.69921875
-600.92578125
-608.0078125
-572.21875
-501.5546875
-407.08984375
-299.7734375
-189.05078125
-82.0859375
17.30859375
109.09375
195.12109375
275.44921875
345.6640625
398.01171875
425.75
427.30859375
407.05078125
372.87890625
333.12109375
294.90625
264.06640625
245.3828125
242.51171875
257.61328125
291.15234375
342.03515625
407.828125
484.6328125
566.73046875
646.55078125
715.703125
767.0546875
797.08984375
807.4609375
805.05078125
800.18359375
803.13671875
820.046875
850.16796875
886.05078125
916.71875
931.98828125
925.69140625
896.70703125
848.05078125
785.61328125
717.55859375
654.15234375
606.61328125
584.07421875
590.171875
621.93359375
672.01171875
732.17578125
795.01953125
853.25
898.64453125
922.51171875
917.265625
877.95703125
803.125
695.390625
561.59765625
411.85546875
257.6953125
110.17578125
-21.44921875
-130.48828125
-212.7421875
-265.80078125
-288.5078125
-282.0390625
-251.86328125
-208.1171875
-163.0859375
-127.59765625
-109.32421875
-113.34765625
-142.71484375
-197.546875
-273.6171875
-362.32421875
-452.71875
-534.6484375
-601.55859375
-651.3828125
-685.1953125
-704.96484375
-712.41796875
-709.57421875
-699.37109375
-685.07421875
-669.0234375
-652.22265625
-635.03125
-617.9609375
-601.6875
-586.51171875
-571.80078125
-555.98046875
-537.25
-514.76171875
-489.28515625
-462.5390625
-435.8203125
-409.16015625
-381.6328125
-352.34765625
-321.69921875
-292.30859375
-269.140625
-258.203125
-264.3359375
-289.70703125
-333.52734375
-392.37109375
-460.05859375
-527.53515625
-583.87890625
-618.93359375
-626.61328125
-607.21875
-567.37890625
-517.5234375
-468.4296875
-428.8515625
-404.8046875
-399.4453125
-412.50390625
-440.109375
-475.9765625
-513.546875
-547.62109375
-574.8515625
-593.98828125
-606.0234375
-613.5546875
-619.1015625
-623.578125
-626.25390625
-625.7109375
-620.59765625
-609.67578125
-591.6640625
-565.10546875
-527.84765625
-476.52734375
-407.3203125
-318.26171875
-211.53515625
-93.5703125
27.125
142.21875
243.9609375
324.58984375
377.328125
399.8046875
397.71875
385.125
379.85546875
396.39453125
440.12890625
505.9453125
581.4609375
653.015625
711.171875
752.94921875
780.25
796.44140625
803.65234375
802.234375
791.92578125
773.62890625
750.5859375
727.81640625
709.6796875
697.2265625
687.62890625
676.5
661.2890625
643.18359375
626.5078125
616.4375
616.6328125
627.79296875
647.60546875
671.8203125
695.9765625
717.140625
735.3984375
754.3671875
779.9296875
816.83203125
864.94921875
917.68359375
963.98046875
992.8828125
998.05078125
979.87109375
944.13671875
898.1328125
846.77734375
791.71875
733.78515625
676.35546875
626.04296875
590.00390625
571.87890625
569.61328125
576.3671875
583.4609375
583.3828125
571.38671875
545.4296875
505.265625
451.62109375
385.8359375
309.68359375
224.890625
132.75390625
34.19921875
-69.41015625
-175.375
-278.86328125
-372.7265625
-448.0859375
-496.453125
-513.09375
-499.9375
-466.11328125
-425.34375
-392.05859375
-378.17578125
-391.515625
-434.99609375
-506.25
-598.1640625
-700.8203125
-804.09765625
-899.20703125
-978.5078125
-1034.859375
-1062.1796875
-1057.3203125
-1021.83203125
-962.11328125
-887.875
-810.15625
-739.49609375
-684.46875
-650.4453125
-639.2578125
-650.1328125
-680.96484375
-728.40625
-786.296875
-844.20703125
-888.5859375
-906.953125
-892.7734375
-847.76171875
-780.640625
-703.93359375
-630.87890625
-572.6953125
-535.63671875
-518.640625
-513.8046875
-510.734375
-502.36328125
-488.45703125
-474.953125
-470.4765625
-482.40234375
-513.96875
-562.84765625
-621.78515625
-681.19140625
-732.19140625
-768.2109375
-784.32421875
-775.91796875
-738.75
-671.1328125
-576.86328125
-466.32421875
-354.39453125
-256.2734375
-184.02734375
-145.41015625
-144.03125
-179.23046875
-245.4609375
-332.6953125
-428.52734375
-520.81640625
-599.4453125
-656.97265625
-688.91796875
-694.12890625
-675.109375
-637.84765625
-590.56640625
-541.15234375
-494.046875
-448.32421875
-398.3046875
-336.33984375
-256.12890625
-155.24609375
-35.9765625
95.60546875
231.87890625
365.62890625
490.65625
601.32421875
692.22265625
758.546875
796.453125
803.26171875
777.92578125
722.203125
641.546875
544.921875
443.40625
348.296875
269.14453125
212.03515625
178.5703125
166.328125
170.359375
185.15625
206.26171875
231.34765625
260.28125
294.1484375
334.28125
382.2890625
440.6875
512.390625
598.1875
693.87890625
789.76171875
873.609375
935.32421875
970.421875
980.515625
970.95703125
947.32421875
912.98046875
869.1171875
816.7109375
758.484375
698.99609375
642.8359375
592.3828125
546.43359375
500.25
446.7890625
379.04296875
292.94921875
189.30859375
73.21484375
-48.9375
-172.33984375
-294.30859375
-412.60546875
-523.63671875
-622.11328125
-701.87109375
-757.09765625
-783.8671875
-782.1328125
-757.1171875
-718.36328125
-676.3359375
-638.2265625
-605.703125
-575.62890625
-543.23828125
-505.32421875
-461.4140625
-412.54296875
-359.42578125
-302.2578125
-242.09765625
-181.91796875
-125.90234375
-77.8671875
-40.3984375
-14.9921875
-2.25
-1.6171875
-11.29296875
-28.55078125
-50.1875
-73.19140625
-95.9453125
-119.515625
-147.35546875
-182.96875
-227.34375
-278.50390625
-333.13671875
-387.73046875
-437.8046875
-476.5234375
-495.1796875
-485.90234375
-444.66015625
-372.51171875
-274.94140625
-160.43359375
-39.22265625
78.2421875
183.6015625
272.90625
347.3671875
411.5078125
470.3125
527.78125
587.75
654.99609375
734.3671875
827.97265625
932.71484375
1040.109375
1138.578125
1217.11328125
1268.5390625
1291.2578125
1288.59765625
1266.5
1231.16796875
1187.7578125
1139.92578125
1089.46484375
1036.2109375
978.71484375
915.56640625
846.26953125
771.11328125
690.671875
605.984375
519.0703125
432.80078125
349.90625
272.0546875
199.91015625
133.8125
74.13671875
21.34375
-23.3203125
-56.41015625
-71.6328125
-61.99609375
-24.1640625
38.17578125
114.80078125
192.90625
261.6796875
314.62890625
349.4140625
366.5703125
368.63671875
359.79296875
345.3515625
330.21484375
316.91796875
304.58984375
290.48828125
273.29296875
255.20703125
240.69140625
232.6015625
229.390625
226.375
220.2265625
212.8984375
211.25390625
222.44921875
248.5703125
284.7890625
322.18359375
352.74609375
372.76953125
382.77734375
384.7578125
379.33984375
364.94140625
339.76953125
305.11328125
267.0546875
234.4765625
214.328125
207.49609375
208.265625
207.3828125
196.69140625
172.80078125
138.2890625
100.03125
65.9765625
42.5234375
33.86328125
42.78515625
71.21484375
119.8046875
187.03125
268.86328125
358.90234375
448.92578125
530.04296875
594.65625
638.48828125
661.6015625
667.578125
661.609375
648.69921875
632.91796875
617.71875
606.74609375
604.3984375
615.66015625
644.88671875
694.0
760.9375
839.3046875
919.26171875
988.9609375
1036.0
1049.01171875
1019.421875
943.109375
821.1328125
659.20703125
466.390625
253.6015625
32.8125
-182.921875
-379.39453125
-542.2265625
-659.1640625
-722.19921875
-728.26953125
-679.0703125
-581.5546875
-449.1796875
-301.63671875
-161.5703125
-49.45703125
20.77734375
43.703125
21.7890625
-36.9140625
-122.27734375
-225.33203125
-339.8828125
-461.95703125
-588.1796875
-714.3828125
-835.3828125
-945.46875
-1039.23046875
-1112.2109375
-1161.48828125
-1186.23828125
-1187.96875
-1169.96875
-1135.82421875
-1087.75
-1025.7421875
-948.08984375
-853.046875
-741.0
-616.046875
-486.15234375
-361.6171875
-252.97265625
-169.62890625
-119.25
-106.76171875
-132.3125
-189.37109375
-264.80859375
-341.9375
-405.375
-445.2890625
-459.06640625
-449.8828125
-423.54296875
-385.53125
-339.73046875
-289.0859375
-237.265625
-189.7109375
-152.72265625
-131.21875
-127.16015625
-140.10546875
-168.6796875
-210.8828125
-263.01171875
-319.5
-374.984375
-427.0625
-476.81640625
-526.59765625
-577.16015625
-626.57421875
-671.35546875
-708.5
-737.0703125
-758.5
-775.64453125
-791.0703125
-805.28515625
-815.62109375
-816.4375
-800.98828125
-764.359375
-706.2734375
-632.4609375
-553.96875
-484.421875
-435.71875
-413.71484375
-415.77734375
-431.8671875
-448.9765625
-457.1328125
-454.34375
-447.765625
-449.93359375
-471.78515625
-516.51171875
-577.76171875
-642.46875
-695.9375
-726.58203125
-728.96484375
-704.34375
-658.73828125
-599.54296875
-532.8046875
-462.3828125
-390.4921875
-318.52734375
-247.76953125
-180.125
-118.63671875
-67.33984375
-30.44140625
-11.37890625
-11.97265625
-31.703125
-67.15234375
-111.94921875
-157.7421875
-196.2890625
-221.98828125
-233.37890625
-232.53125
-222.84765625
-207.14453125
-187.48828125
-165.9453125
-144.80078125
-125.61328125
-108.05859375
-89.578125
-66.15625
-34.0078125
8.6328125
60.37109375
116.7109375
171.21484375
217.29296875
250.21875
268.76953125
275.61328125
276.05859375
276.015625
280.640625
293.80859375
317.26171875
348.99609375
382.23046875
406.7734375
412.82421875
395.2109375
355.765625
302.72265625
247.5546875
201.01953125
170.265625
158.3984375
165.890625
192.35546875
237.46875
300.8125
381.3515625
477.0546875
584.859375
700.7421875
819.6953125
935.55859375
1040.96484375
1127.90234375
1189.1484375
1219.9453125
1219.04296875
1188.5625
1133.1640625
1059.3203125
975.21875
890.76953125
816.80078125
762.92578125
734.8828125
732.76171875
751.6796875
784.6328125
825.6875
871.47265625
920.55078125
972.16015625
1025.625
1080.2421875
1134.97265625
1187.63671875
1234.546875
1271.03515625
1292.55078125
1295.859375
1279.95703125
1246.3828125
1198.8046875
1141.8984375
1080.24609375
1017.77734375
957.390625
900.28515625
845.19140625
788.734375
727.65234375
662.00390625
596.68359375
539.3671875
496.109375
468.32421875
453.52734375
448.33984375
450.203125
456.7109375
465.00390625
473.08984375
481.8984375
495.09375
516.26171875
545.99609375
581.39453125
617.99609375
652.0625
681.6484375
706.3203125
726.51953125
743.18359375
757.37109375
769.28125
776.8046875
774.8203125
756.33984375
714.88671875
646.76171875
552.390625
437.125
311.33203125
188.93359375
83.81640625
5.40234375
-44.171875
-69.61328125
-79.16015625
-80.42578125
-77.6640625
-71.58203125
-61.26171875
-46.5703125
-29.76953125
-15.86328125
-11.70703125
-23.80078125
-55.17578125
-103.125
-159.625
-215.26953125
-264.56640625
-308.96875
-355.16015625
-409.38671875
-471.52734375
-532.8984375
-578.8515625
-594.171875
-568.5078125
-499.984375
-396.2265625
-272.2578125
-145.62890625
-30.8671875
63.75390625
135.9921875
187.34765625
221.21875
242.42578125
256.8984375
270.8125
289.16015625
314.62890625
346.78515625
381.734375
412.73046875
432.59765625
437.05078125
426.53125
404.80859375
375.3671875
338.6171875
292.19921875
234.0078125
165.69140625
94.40625
31.5859375
-10.71875
-24.04296875
-5.71484375
41.65234375
112.4921875
200.28125
298.55078125
401.171875
502.25390625
595.921875
676.2578125
737.91796875
777.55078125
795.09375
794.0859375
780.84765625
763.14453125
748.984375
745.71875
759.33984375
793.76171875
850.203125
926.9765625
1019.60546875
1120.765625
1220.19921875
1305.69140625
1365.9609375
1394.328125
1390.578125
1360.0703125
1311.203125
1253.30859375
1195.5625
1146.22265625
1112.09375
1098.265625
1107.8984375
1141.2734375
1194.05078125
1256.10546875
1312.5
1346.9453125
1346.640625
1306.37109375
1230.01171875
1128.6640625
1016.484375
906.43359375
807.71484375
725.37109375
661.25
615.10546875
585.0078125
567.0
554.7265625
540.15625
515.765625
477.34375
425.484375
364.53125
299.67578125
234.55859375
171.1484375
111.1640625
57.04296875
11.4765625
-23.4921875
-46.5859375
-56.99609375
-54.55078125
-40.26953125
-16.25
15.125
51.78125
91.75
133.08984375
174.3515625
214.8984375
254.30078125
291.765625
326.71484375
360.24609375
395.71875
438.02734375
492.71484375
565.6796875
662.26171875
784.1328125
925.3046875
1070.94140625
1201.32421875
1299.12890625
1355.3828125
1370.7109375
1352.609375
1311.828125
1260.234375
1210.34765625
1174.90234375
1165.09375
1187.515625
1241.21875
1317.1796875
1401.30859375
1479.69921875
1543.05859375
1588.26953125
1617.2890625
1635.01171875
1646.95703125
1657.00390625
1665.8515625
1670.98046875
1668.3046875
1654.5234375
1629.26171875
1596.1484375
1562.2265625
1535.16015625
1519.44140625
1513.82421875
1511.6796875
1503.640625
1480.5078125
1435.1328125
1363.25390625
1263.87890625
1139.4765625
996.046875
842.8125
690.71484375
549.609375
425.10546875
317.140625
221.66796875
134.35546875
53.53515625
-19.6953125
-84.05078125
-140.484375
-192.296875
-242.7265625
-292.2421875
-337.3828125
-371.98828125
-389.94921875
-388.453125
-369.8203125
-340.83984375
-309.61328125
-282.05078125
-259.92578125
-241.4765625
-223.61328125
-204.3671875
-184.26953125
-165.84765625
-151.4140625
-140.98828125
-131.8828125
-120.21484375
-103.03125
-80.1328125
-55.046875
-34.78515625
-28.12109375
-42.94140625
-84.0
-151.6796875
-241.5625
-344.88671875
-450.6953125
-549.2421875
-634.77734375
-705.484375
-761.1015625
-800.60546875
-821.98828125
-823.796875
-806.921875
-775.26953125
-735.15625
-693.92578125
-658.78515625
-636.12109375
-631.203125
-647.6171875
-686.42578125
-745.30078125
-818.12109375
-895.61328125
-967.3984375
-1025.24609375
-1065.64453125
-1089.70703125
-1100.12890625
-1097.77734375
-1080.7421875
-1046.3125
-993.50390625
-923.66796875
-839.44921875
-744.06640625
-641.8984375
-538.9921875
-441.86328125
-355.1796875
-280.48046875
-217.1328125
-164.25390625
-121.83203125
-90.6875
-72.171875
-68.0078125
-79.921875
-108.80859375
-153.66796875
-210.71875
-273.171875
-332.0546875
-378.265625
-404.96484375
-409.18359375
-392.0078125
-357.56640625
-311.13671875
-256.95703125
-196.87109375
-131.08203125
-60.484375
11.2109375
77.1953125
128.89453125
157.76171875
157.21484375
124.5390625
62.35546875
-21.4921875
-115.66015625
-207.63671875
-285.984375
-342.546875
-374.34375
-384.19140625
-378.99609375
-366.5625
-352.77734375
-340.47265625
-329.56640625
-317.609375
-300.62890625
-274.43359375
-236.2578125
-185.95703125
-126.5234375
-64.15234375
-7.94921875
31.41796875
44.22265625
24.2578125
-29.58984375
-113.1953125
-218.1171875
-333.6640625
-449.84765625
-559.8515625
-660.49609375
-750.9609375
-831.8828125
-905.84765625
-977.80859375
-1053.75
-1138.20703125
-1232.65234375
-1335.43359375
-1442.3203125
-1547.0390625
-1642.44140625
-1722.59765625
-1784.703125
-1829.60546875
-1860.96484375
-1883.87890625
-1903.203125
-1921.6015625
-1938.0703125
-1948.21484375
-1946.546875
-1929.25390625
-1895.7578125
-1848.734375
-1793.62890625
-1737.890625
-1689.0703125
-1651.27734375
-1621.37890625
-1587.71875
-1533.08203125
-1441.1328125
-1303.40234375
-1123.65234375
-917.69140625
-708.59375
-519.578125
-368.05078125
-263.3046875
-207.9453125
-200.76953125
-238.55859375
-315.5703125
-421.73828125
-541.92578125
-658.1328125
-754.203125
-820.39453125
-855.14453125
-863.75
-855.2109375
-838.4375
-818.43359375
-793.81640625
-757.30078125
-699.6171875
-614.66015625
-502.7734375
-370.55859375
-227.85546875
-84.01953125
54.63671875
185.12890625
306.00390625
414.875
506.890625
575.55859375
615.45703125
624.9609375
606.90625
566.98046875
511.6328125
447.0390625
379.09375
313.23828125
254.21875
206.1171875
172.25
153.56640625
146.40625
142.5625
133.078125
113.11328125
83.60546875
48.94921875
13.77734375
-18.21484375
-43.63671875
-59.00390625
-61.58203125
-50.75390625
-29.16015625
-2.95703125
19.171875
28.43359375
18.7734375
-11.43359375
-59.64453125
-120.31640625
-185.8046875
-247.18359375
-296.42578125
-329.93359375
-350.78125
-366.96484375
-386.2734375
-411.80078125
-441.1015625
-468.6484375
-489.09765625
-499.984375
-503.2265625
-504.62890625
-510.703125
-524.2890625
-542.26171875
-556.9921875
-560.1953125
-546.57421875
-515.72265625
-472.08203125
-422.9453125
-374.91015625
-330.46484375
-286.91796875
-238.671875
-181.4921875
-115.76171875
-45.89453125
23.6015625
92.078125
162.640625
238.375
318.74609375
399.40234375
474.5
538.5078125
586.63671875
615.125
622.03515625
607.2578125
571.15625
513.23046875
432.6484375
330.17578125
209.92578125
79.66015625
-50.1328125
-168.2890625
-265.64453125
-337.4609375
-384.17578125
-410.21484375
-421.9921875
-426.0859375
-427.8984375
-430.734375
-436.01953125
-444.91015625
-459.84765625
-484.234375
-520.0625
-565.703125
-615.8046875
-662.79296875
-698.421875
-714.87890625
-706.21484375
-670.49609375
-611.4375
-538.12890625
-462.5390625
-395.4921875
-342.6640625
-302.546875
-267.95703125
-230.6875
-186.078125
-134.67578125
-80.55078125
-28.34765625
18.8984375
60.37109375
96.75390625
129.00390625
157.82421875
184.53125
212.24609375
245.55078125
288.234375
340.88671875
399.92578125
458.1328125
505.8203125
532.60546875
529.9375
493.71875
425.859375
334.06640625
230.29296875
128.15625
39.37890625
-29.765625
-79.92578125
-116.97265625
-148.171875
-179.02734375
-212.50390625
-250.12890625
-293.07421875
-341.99609375
-396.21875
-453.59375
-511.65625
-569.19921875
-626.7578125
-685.11328125
-742.62109375
-793.515625
-829.0078125
-840.9375
-825.6953125
-785.90625
-729.30078125
-666.2734375
-607.73046875
-563.4765625
-540.54296875
-541.16796875
-561.03515625
-589.1171875
-609.98046875
-608.59765625
-575.97265625
-512.6875
-428.2890625
-336.78125
-250.81640625
-177.5859375
-117.7265625
-66.78125
-17.68359375
36.85546875
102.30859375
180.76953125
270.41015625
366.45703125
462.9375
553.48046875
630.72265625
685.8359375
709.8515625
696.53125
644.48828125
557.140625
441.18359375
304.82421875
156.47265625
4.125
-144.1171875
-278.41796875
-386.2578125
-454.22265625
-472.4453125
-438.84765625
-360.16796875
-249.4765625
-122.28125
6.33984375
122.73828125
214.71875
271.984375
287.6875
260.5625
195.828125
103.5
-5.33203125
-122.12109375
-242.24609375
-363.86328125
-485.484375
-603.97265625
-714.0859375
-809.80859375
-886.51953125
-942.3828125
-978.19921875
-996.421875
-1000.54296875
-995.078125
-985.13671875
-975.484375
-969.78125
-970.3359375
-977.55859375
-988.33984375
-994.59765625
-983.984375
-943.32421875
-863.2109375
-741.60546875
-585.00390625
-407.0078125
-225.01953125
-56.33984375
84.984375
189.828125
254.58984375
281.4453125
278.44140625
258.79296875
238.33203125
230.76953125
242.48828125
269.953125
301.890625
324.72265625
327.796875
306.09765625
260.48828125
196.5390625
122.44140625
46.28125
-26.12890625
-91.70703125
-149.0078125
-196.8984375
-233.890625
-258.31640625
-269.234375
-268.109375
-260.58203125
-256.75
-268.45703125
-304.203125
-364.5546875
-441.234375
-520.5703125
-588.91796875
-636.28515625
-656.87890625
-648.1953125
-610.59765625
-547.55078125
-465.48046875
-372.80859375
-278.8828125
-193.171875
-124.26171875
-78.43359375
-58.34375
-62.50390625
-85.94921875
-122.0859375
-165.23046875
-212.69921875
-264.77734375
-322.28125
-383.34375
-441.78515625
-488.46875
-515.0234375
-517.78515625
-499.421875
-467.34765625
-430.28125
-395.61328125
-368.93359375
-354.49609375
-354.6640625
-368.28125
-389.7578125
-410.51171875
-422.0703125
-419.25390625
-401.52734375
-372.21484375
-336.3203125
-298.4921875
-262.48046875
-231.98828125
-211.13671875
-203.609375
-210.90234375
-231.3203125
-260.2890625
-291.296875
-316.80859375
-329.33203125
-323.25390625
-296.81640625
-252.921875
-198.41015625
-142.6171875
-96.0859375
-69.33984375
-71.078125
-106.21875
-174.96484375
-273.45703125
-395.08203125
-531.28125
-671.80078125
-805.2265625
-920.078125
-1006.40234375
-1057.421875
-1071.140625
-1051.234375
-1006.1640625
-946.1171875
-879.2890625
-809.640625
-736.92578125
-658.16796875
-569.1953125
-466.09375
-347.11328125
-214.82421875
-77.4375
51.85546875
157.8515625
227.42578125
253.5078125
237.33203125
188.29296875
121.6796875
55.03515625
4.12109375
-20.703125
-16.74609375
11.1953125
53.7578125
101.4765625
148.5703125
194.13671875
240.91796875
293.1484375
355.0703125
430.05859375
519.47265625
620.796875
726.55078125
825.63671875
907.41796875
966.29296875
1004.0859375
1028.87109375
1051.1953125
1079.52734375
1116.80859375
1159.35546875
1198.15625
1221.3984375
1217.31640625
1177.1953125
1098.6015625
987.44140625
856.4375
719.5859375
586.22265625
459.21875
338.39453125
225.3671875
125.296875
44.625
-12.74609375
-47.7265625
-65.484375
-72.90625
-75.78125
-77.609375
-80.70703125
-88.265625
-105.16796875
-136.49609375
-185.328125
-252.01953125
-335.2265625
-432.9140625
-542.27734375
-659.2734375
-779.078125
-897.1953125
-1009.58203125
-1111.3203125
-1195.22265625
-1252.21484375
-1273.78515625
-1255.0
-1196.51953125
-1104.62890625
-989.69140625
-863.66796875
-737.32421875
-617.80859375
-507.32421875
-403.92578125
-304.0703125
-205.62109375
-109.11328125
-16.98828125
68.04296875
143.92578125
209.34765625
263.41796875
305.13671875
332.51171875
341.91015625
328.73046875
289.359375
223.3125
134.22265625
29.69921875
-79.203125
-178.80859375
-254.75390625
-295.3984375
-295.4765625
-257.62109375
-190.6796875
-106.05078125
-14.44140625
75.54296875
157.671875
228.15625
285.52734375
329.61328125
359.58203125
372.37109375
362.7421875
325.1796875
256.87109375
160.30078125
44.26171875
-77.2109375
-187.6796875
-271.5703125
-316.65234375
-315.43359375
-265.8359375
-171.94140625
-44.609375
99.1640625
239.515625
358.828125
446.296875
499.4765625
522.41015625
522.08984375
505.25
476.49609375
438.02734375
390.7265625
335.7890625
276.0703125
216.49609375
163.42578125
122.7578125
96.875
82.09375
68.9609375
46.25
6.52734375
-50.171875
-116.2734375
-179.45703125
-226.8125
-248.73046875
-241.30859375
-206.34375
-149.17578125
-75.53125
10.94921875
109.4765625
220.6640625
343.5703125
472.6875
596.84375
701.21875
772.05859375
801.9453125
792.97265625
755.76171875
705.18359375
655.3828125
616.7734375
595.375
593.25390625
609.171875
639.19921875
677.41796875
716.6875
750.02734375
772.98046875
786.0234375
794.828125
807.41015625
829.73046875
862.62890625
901.55078125
938.77734375
966.55078125
979.84765625
977.9453125
964.640625
947.1640625
933.89453125
931.30859375
941.3359375
960.8046875
983.453125
1003.12109375
1016.14453125
1022.38671875
1025.50390625
1032.58984375
1052.50390625
1092.6328125
1155.2578125
1235.69921875
1323.33203125
1404.765625
1467.1171875
1499.765625
1494.29296875
1444.1875
1345.97265625
1201.65625
1020.60546875
818.64453125
613.890625
421.2421875
248.78125
98.2734375
-30.6015625
-135.7578125
-211.46484375
-251.1875
-251.86328125
-216.26953125
-152.078125
-69.09375
23.41796875
118.22265625
210.734375
298.94140625
382.58984375
461.4765625
533.8828125
596.3359375
645.0078125
677.75390625
695.08203125
699.74609375
695.7578125
687.7578125
680.80859375
680.05078125
689.96875
713.59765625
751.8515625
802.96875
862.02734375
921.1328125
971.23046875
1005.36328125
1021.71875
1023.890625
1017.55078125
1005.84375
987.23046875
957.109375
911.265625
847.65234375
765.8046875
666.0234375
550.34765625
424.78515625
299.97265625
188.5078125
100.328125
39.078125
1.765625
-18.83984375
-31.1015625
-42.71484375
-60.484375
-90.6640625
-138.62109375
-207.51953125
-296.53125
-399.890625
-507.51953125
-607.515625
-689.34375
-746.12890625
-774.8359375
-774.93359375
-747.3046875
-694.609375
-622.34765625
-538.92578125
-454.30078125
-378.26171875
-319.46875
-284.59765625
-276.8359375
-294.5234375
-331.71875
-380.52734375
-432.84375
-479.8203125
-510.75
-514.17578125
-481.4375
-409.62890625
-301.46875
-162.94140625
-1.45703125
174.53515625
355.6953125
532.87890625
698.57421875
847.34375
975.22265625
1079.12109375
1156.8125
1207.16015625
1229.83984375
1224.9453125
1193.2109375
1137.2109375
1062.51953125
977.66015625
892.37109375
815.39453125
753.4296875
711.765625
695.23046875
707.46875
748.5
812.65234375
889.12109375
965.12109375
1029.75
1076.57421875
1104.3515625
1115.70703125
1114.53515625
1103.4296875
1083.11328125
1054.19921875
1019.19921875
982.09765625
945.515625
908.3671875
866.83984375
817.9921875
763.16796875
708.65625
663.765625
637.78125
637.171875
663.64453125
713.69921875
780.1015625
854.625
930.0
999.84375
1057.64453125
1097.19921875
1114.87890625
1111.4921875
1091.28125
1058.68359375
1015.5625
961.015625
893.06640625
810.74609375
715.77734375
613.32421875
511.609375
420.32421875
348.8359375
305.41015625
297.19921875
329.9453125
406.51171875
524.70703125
675.65234375
843.8515625
1009.55859375
1153.34375
1261.10546875
1327.03125
1353.07421875
1346.02734375
1314.6171875
1267.8203125
1213.5078125
1156.7578125
1098.81640625
1038.13671875
973.06640625
903.9609375
833.3046875
764.5078125
701.046875
646.234375
602.90234375
572.6640625
555.02734375
546.54296875
540.375
527.15234375
498.2421875
450.4296875
388.9296875
325.53125
272.46484375
235.95703125
214.11328125
200.25
188.52734375
177.3671875
168.7734375
165.73046875
170.421875
184.1171875
206.8828125
236.34765625
266.95703125
291.3125
303.3046875
300.7578125
286.0546875
264.796875
243.63671875
228.3203125
222.4609375
227.3515625
242.41015625
265.88671875
295.5390625
329.265625
365.47265625
403.12109375
441.75390625
481.625
523.37890625
567.05859375
611.55078125
655.7109375
700.515625
749.73046875
807.7578125
876.28515625
952.66015625
1031.30859375
1107.02734375
1177.74609375
1244.83984375
1310.8203125
1376.12890625
1437.83984375
1491.16796875
1531.90234375
1557.03515625
1563.6875
1548.671875
1510.37890625
1451.28515625
1378.40234375
1300.8125
1225.984375
1157.26953125
1093.80859375
1032.63671875
971.90234375
913.3515625
862.0625
823.19921875
798.0625
782.9296875
771.91796875
761.1484375
750.44921875
741.42578125
734.65625
729.09765625
723.64453125
718.01953125
711.5625
701.61328125
684.01953125
656.02734375
618.84375
577.55078125
538.41796875
505.828125
480.671875
460.296875
439.109375
409.78515625
365.59765625
303.6640625
227.15625
144.62109375
66.61328125
1.95703125
-44.16796875
-69.76953125
-74.46875
-58.2109375
-21.3125
34.1640625
103.25
178.4921875
252.27734375
318.9296875
374.765625
416.69921875
441.58984375
447.8828125
438.00390625
419.41015625
402.79296875
398.51171875
412.890625
446.08203125
492.16796875
541.3125
583.015625
609.1015625
615.27734375
600.97265625
567.9375
518.54296875
454.48046875
376.3671875
284.5078125
180.8125
70.81640625
-35.83203125
-127.375
-193.671875
-229.39453125
-235.0546875
-215.828125
-179.58203125
-135.18359375
-91.02734375
-53.44921875
-25.578125
-7.92578125
-0.62890625
-4.9296875
-21.4921875
-46.4921875
-69.96875
-79.41015625
-66.3046875
-30.09375
23.1640625
84.8671875
146.515625
200.0546875
237.875
254.3125
247.59765625
220.46875
179.03125
130.7734375
82.68359375
39.44921875
1.8359375
-33.71875
-73.19140625
-120.95703125
-176.375
-233.69921875
-285.24609375
-325.16015625
-350.890625
-362.07421875
-358.6328125
-339.55078125
-302.73046875
-245.65234375
-166.5625
-65.9921875
52.01171875
179.8828125
307.6640625
424.78125
521.328125
588.8984375
621.6953125
618.42578125
584.0
528.96875
466.171875
406.484375
356.19921875
316.84765625
286.125
259.0703125
230.015625
195.56640625
157.3203125
121.78125
96.91015625
87.609375
93.37109375
109.4375
129.81640625
149.18359375
162.76171875
165.49609375
152.5859375
121.42578125
72.9609375
11.265625
-58.27734375
-130.65234375
-202.09375
-270.60546875
-336.25390625
-400.6484375
-465.09765625
-528.078125
-584.06640625
-625.25390625
-645.51953125
-643.875
-624.91796875
-596.47265625
-566.36328125
-539.96875
-518.8046875
-500.11328125
-477.89453125
-445.5546875
-398.8203125
-337.2890625
-264.0546875
-184.32421875
-104.0078125
-28.95703125
35.21875
83.27734375
111.2578125
118.42578125
108.8125
91.00390625
76.0859375
74.92578125
95.42578125
139.77734375
202.51171875
271.12890625
330.19921875
367.18359375
376.9921875
363.1640625
335.57421875
306.1796875
284.7890625
276.38671875
280.57421875
292.58984375
305.5078125
313.0234375
312.15234375
304.3828125
294.55078125
287.96484375
287.6640625
293.1484375
301.2578125
308.62890625
313.9453125
318.12109375
322.0390625
323.953125
319.046875
301.55859375
267.78125
218.0546875
156.8984375
91.515625
29.18359375
-25.41796875
-71.56640625
-111.58984375
-148.3671875
-182.5625
-211.3046875
-229.39453125
-232.69140625
-221.33984375
-199.8984375
-173.93359375
-146.109375
-115.2265625
-78.47265625
-34.47265625
15.63671875
69.11328125
122.953125
174.53515625
221.1328125
258.56640625
280.10546875
276.859375
240.30078125
165.5859375
53.83984375
-87.8125
-247.9609375
-413.37109375
-571.8125
-714.6875
-838.3125
-942.65234375
-1027.859375
-1090.91015625
-1125.1484375
-1123.42578125
-1082.89453125
-1008.23828125
-911.3984375
-808.0546875
-713.0078125
-636.70703125
-583.8203125
-553.4375
-539.78515625
-533.546875
-524.4375
-504.6171875
-471.3671875
-426.78515625
-374.8359375
-318.1171875
-257.4296875
-194.32421875
-134.0859375
-85.87890625
-59.4609375
-60.78125
-89.75
-141.65234375
-210.7890625
-293.67578125
-389.90625
-500.57421875
-625.55859375
-761.4765625
-901.44140625
-1036.8125
-1159.75
-1265.13671875
-1350.6875
-1415.46875
-1457.828125
-1474.5
-1461.81640625
-1418.31640625
-1346.62109375
-1252.91796875
-1144.73046875
-1029.41015625
-914.22265625
-806.59765625
-712.52734375
-633.8671875
-567.51953125
-507.96875
-451.046875
-395.48828125
-341.62890625
-289.4140625
-237.65625
-184.12890625
-125.47265625
-57.16015625
24.82421875
121.16796875
227.39453125
334.921875
434.109375
517.03125
578.48828125
615.51171875
626.1171875
608.08984375
558.8125
476.859375
364.703125
230.2265625
85.35546875
-57.72265625
-190.578125
-310.28125
-418.38671875
-518.31640625
-612.9921875
-704.07421875
-792.58203125
-879.53515625
-965.68359375
-1050.29296875
-1129.84375
-1197.515625
-1243.8203125
-1258.83984375
-1235.70703125
-1173.74609375
-1079.45703125
-964.49609375
-842.1640625
-724.5078125
-620.890625
-537.2109375
-475.296875
-433.21875
-407.7421875
-397.84765625
-406.3828125
-437.39453125
-491.05078125
-560.80078125
-636.0234375
-708.15234375
-775.03125
-840.06640625
-907.25390625
-976.01953125
-1039.33203125
-1085.96484375
-1105.6640625
-1094.3203125
-1056.359375
-1002.76171875
-945.98828125
-894.7265625
-851.28125
-812.69140625
-774.37890625
-733.90625
-692.4140625
-653.203125
-619.1328125
-591.03515625
-567.9296875
-548.0625
-529.953125
-513.1328125
-498.5
-488.17578125
-485.08984375
-492.6953125
-514.6484375
-553.671875
-609.89453125
-679.890625
-757.41015625
-834.90234375
-904.52734375
-958.5625
-990.1171875
-994.1796875
-968.203125
-912.3046875
-829.59375
-726.68359375
-613.16015625
-499.546875
-395.15625
-307.12109375
-240.578125
-198.68359375
-182.09375
-188.796875
-215.02734375
-257.0859375
-312.8828125
-381.96484375
-463.17578125
-550.8984375
-632.5234375
-689.8515625
-704.83984375
-666.96484375
-578.11328125
-452.453125
-311.43359375
-176.8984375
-65.359375
14.6484375
62.16015625
81.140625
76.82421875
52.578125
8.8984375
-55.07421875
-139.5703125
-243.53515625
-365.17578125
-501.765625
-648.234375
-796.19140625
-935.08203125
-1054.83984375
-1148.1171875
-1211.25
-1244.3515625
-1250.9296875
-1236.5234375
-1206.31640625
-1162.9453125
-1105.8984375
-1033.04296875
-943.0546875
-837.25
-719.98046875
-597.98828125
-479.4375
-372.6953125
-284.83203125
-220.09375
-179.26171875
-160.2890625
-159.6171875
-173.234375
-197.15625
-227.64453125
-261.2734375
-295.0859375
-326.90234375
-356.0390625
-383.7734375
-412.70703125
-444.8203125
-479.625
-514.2421875
-545.671875
-573.31640625
-599.07421875
-624.59375
-648.4609375
-666.1328125
-672.5546875
-664.49609375
-640.578125
-599.92578125
-541.765625
-466.296875
-375.18359375
-270.64453125
-154.19921875
-26.578125
111.13671875
256.2109375
403.8984375
548.125
682.62890625
801.73046875
900.66796875
975.89453125
1025.8828125
1052.06640625
1058.8671875
1052.234375
1037.39453125
1017.37890625
993.18359375
965.078125
933.5
898.40234375
857.72265625
806.98828125
741.34765625
658.6796875
561.40234375
455.796875
349.84375
250.93359375
164.09765625
91.03515625
30.69140625
-18.90234375
-59.05078125
-90.3125
-113.26953125
-128.578125
-136.33984375
-136.3046875
-129.37890625
-118.8828125
-109.8671875
-106.80859375
-111.6015625
-123.19140625
-138.796875
-155.609375
-171.82421875
-186.77734375
-200.4296875
-212.6171875
-222.57421875
-228.73046875
-229.265625
-223.24609375
-211.828125
-198.33984375
-186.98046875
-180.99609375
-181.40625
-186.8203125
-194.1484375
-199.53515625
-199.2109375
-190.3515625
-172.04296875
-146.2265625
-117.875
-93.734375
-79.90625
-79.28515625
-89.91015625
-104.8828125
-114.1328125
-107.68359375
-79.42578125
-29.66796875
34.609375
101.79296875
158.98828125
195.8046875
207.04296875
193.578125
161.1171875
117.890625
72.375
31.31640625
-1.94140625
-28.3203125
-52.38671875
-80.11328125
-115.9765625
-160.484375
-209.2578125
-254.05859375
-285.65625
-297.40625
-287.92578125
-261.37109375
-225.0546875
-185.703125
-146.6171875
-107.8203125
-68.875
-32.01171875
-2.78515625
12.16015625
8.28515625
-15.08984375
-54.828125
-104.93359375
-157.6796875
-204.90625
-239.71484375
-257.98828125
-258.9375
-244.66796875
-219.66015625
-190.8984375
-168.04296875
-162.421875
-184.4453125
-240.3671875
-330.01171875
-446.1875
-576.09765625
-704.44140625
-817.1640625
-904.1875
-960.16015625
-983.65234375
-976.13671875
-941.546875
-886.1796875
-818.5390625
-748.76953125
-687.12109375
-641.38671875
-614.5859375
-604.703125
-606.97265625
-617.1484375
-633.3203125
-655.3046875
-682.5546875
-712.00390625
-737.4609375
-750.828125
-744.64453125
-714.4296875
-659.97265625
-585.4765625
-498.62109375
-408.5
-322.7578125
-245.4921875
-177.40234375
-118.05078125
-68.296875
-30.95703125
-9.24609375
-4.3359375
-14.04296875
-33.953125
-60.07421875
-90.6796875
-125.7578125
-164.83984375
-205.34765625
-242.81640625
-272.515625
-291.66015625
-301.3515625
-307.0078125
-316.24609375
-334.66796875
-362.41015625
-393.7578125
-419.87109375
-432.36328125
-425.73046875
-397.8125
-349.08984375
-282.0078125
-200.9921875
-112.8203125
-25.99609375
51.42578125
113.9765625
159.0
184.984375
190.09375
172.64453125
132.78125
73.375
-0.77734375
-84.55859375
-173.32421875
-262.44921875
-346.64453125
-420.62890625
-481.39453125
-530.1953125
-571.67578125
-610.15234375
-646.19921875
-676.72265625
-698.3046875
-710.47265625
-716.19140625
-719.6796875
-723.59375
-727.11328125
-725.44921875
-710.953125
-675.71875
-614.63671875
-527.39453125
-418.39453125
-295.0078125
-165.296875
-36.21484375
87.109375
200.99609375
302.5390625
389.515625
460.796875
516.4609375
556.81640625
580.73046875
584.8125
564.2265625
515.20703125
437.73046875
336.85546875
221.65234375
102.48046875
-11.51953125
-113.55078125
-199.2421875
-267.05859375
-318.91796875
-359.609375
-394.6484375
-428.1328125
-462.55859375
-500.1875
-543.6328125
-594.5234375
-651.55859375
-710.37890625
-765.33984375
-811.48828125
-845.2421875
-864.3671875
-868.3203125
-858.8046875
-839.25390625
-813.15625
-782.65625
-748.80078125
-712.76171875
-676.41015625
-641.85546875
-611.015625
-585.890625
-568.6171875
-560.30859375
-559.38671875
-561.3828125
-560.86328125
-553.74609375
-537.8203125
-510.91015625
-468.90234375
-406.29296875
-320.015625
-213.82421875
-99.5703125
6.296875
88.8125
139.234375
156.171875
143.703125
108.51953125
57.80859375
-1.51171875
-62.5078125
-117.90234375
-160.71484375
-185.921875
-191.890625
-180.3125
-154.83203125
-119.76171875
-80.1015625
-42.140625
-13.16796875
0.2265625
-5.671875
-31.046875
-73.515625
-129.609375
-195.359375
-266.51171875
-339.6171875
-414.1640625
-493.5546875
-583.32421875
-686.96875
-802.33984375
-920.97265625
-1030.61328125
-1119.21875
-1178.26171875
-1204.1328125
-1197.77734375
-1163.27734375
-1106.14453125
-1031.41015625
-941.9296875
-837.7421875
-717.25390625
-579.91015625
-428.53515625
-269.5234375
-110.7734375
41.11328125
182.203125
310.2421875
422.2265625
512.890625
575.78125
606.37109375
605.02734375
577.47265625
532.4375
478.0703125
419.27734375
357.28515625
290.86328125
218.125
138.3125
53.79296875
-28.45703125
-97.59375
-143.0
-159.5078125
-149.75390625
-121.86328125
-84.83203125
-45.61328125
-9.0390625
21.39453125
43.62890625
57.5859375
64.8828125
67.77734375
68.3359375
68.0546875
67.1796875
63.3671875
50.90625
21.90234375
-30.609375
-109.4296875
-211.4765625
-328.05859375
-446.90625
-555.203125
-643.12109375
-706.26953125
-746.05078125
-767.5703125
-776.8671875
-779.02734375
-777.8125
-775.9765625
-775.38671875
-777.03125
-781.19140625
-787.97265625
-797.82421875
-811.5625
-829.73046875
-851.5625
-873.9140625
-890.9140625
-894.5234375
-876.20703125
-829.23828125
-750.890625
-643.37109375
-512.84765625
-367.0390625
-212.7109375
-54.66796875
103.140625
255.25
393.18359375
506.53125
586.01171875
626.203125
626.13671875
588.2109375
516.86328125
417.91015625
298.0625
164.453125
24.859375
-111.4140625
-233.56640625
-331.30078125
-398.3359375
-434.76953125
-446.60546875
-442.98046875
-432.90234375
-422.91015625
-415.62890625
-408.97265625
-396.37109375
-368.95703125
-319.39453125
-245.453125
-151.09765625
-45.19140625
60.5546875
153.26953125
221.16015625
256.87109375
260.3984375
238.59375
200.82421875
153.61328125
98.16796875
32.265625
-45.15625
-130.1484375
-213.33984375
-283.26953125
-331.25
-354.4921875
-356.1015625
-342.67578125
-321.27734375
-296.91015625
-270.76953125
-239.8359375
-198.38671875
-141.19140625
-66.7734375
21.24609375
115.60546875
208.2578125
292.5390625
363.4453125
416.69921875
448.23046875
454.7265625
434.98828125
391.37890625
330.5546875
262.7734375
199.6328125
151.07421875
123.1953125
117.6796875
132.68359375
164.625
210.54296875
269.58203125
341.859375
425.16796875
512.80859375
595.69140625
667.66796875
729.609375
788.9375
855.5546875
937.546875
1038.87109375
1158.796875
1292.19140625
1430.27734375
1562.0
1676.0234375
1762.9609375
1816.99609375
1836.19140625
1821.5
1775.5859375
1702.43359375
1608.0078125
1501.171875
1393.734375
1298.984375
1228.78515625
1190.59765625
1185.81640625
1210.15625
1255.4375
1311.703125
1368.87109375
1417.71484375
1450.26171875
1459.875
1441.66015625
1393.62890625
1318.0390625
1221.79296875
1115.140625
1009.2734375
914.0546875
836.6796875
781.2734375
748.96484375
738.17578125
745.26953125
765.75390625
795.59375
831.828125
872.2421875
914.58203125
955.78515625
991.453125
1015.703125
1021.85546875
1004.13671875
959.45703125
888.3046875
794.9296875
687.55859375
578.2109375
480.875
408.27734375
369.08984375
367.08984375
401.140625
464.36328125
543.27734375
619.44140625
674.1328125
693.23828125
669.23046875
599.90625
486.17578125
331.015625
140.3125
-75.44140625
-300.453125
-515.60546875
-703.15234375
-851.30078125
-955.94921875
-1019.109375
-1046.12109375
-1043.46875
-1017.2578125
-971.875
-909.3125
-829.86328125
-733.5859375
-621.65234375
-496.953125
-364.35546875
-230.41796875
-102.18359375
14.83203125
118.11328125
208.03125
286.1953125
353.27734375
407.56640625
444.98828125
460.6796875
451.35546875
417.671875
365.671875
306.64453125
254.81640625
223.22265625
219.58203125
244.48046875
292.28125
353.22265625
414.8828125
463.375
485.92578125
475.015625
431.99609375
367.3984375
296.984375
235.32421875
190.3359375
161.5625
142.69921875
126.35546875
107.859375
86.1796875
62.421875
38.16015625
15.28125
-2.859375
-10.5625
-0.078125
36.85546875
106.79296875
212.08984375
349.0625
508.1015625
676.4609375
842.1640625
996.3359375
1132.6640625
1245.10546875
1326.22265625
1367.62109375
1362.4609375
1308.953125
1212.99609375
1088.35546875
953.8671875
829.0625
729.92578125
665.81640625
638.14453125
641.37890625
666.1484375
702.734375
742.91015625
780.3046875
810.8203125
833.3359375
849.3125
860.28125
865.28125
860.7421875
842.96875
810.78125
766.26171875
713.6875
658.0
603.79296875
554.98828125
514.84765625
485.56640625
466.87890625
454.74609375
442.328125
424.0
400.31640625
379.9140625
376.3828125
402.046875
462.5
554.5625
667.765625
788.15625
903.0
1004.6328125
1091.5703125
1166.5
1232.89453125
1293.01171875
1348.16015625
1399.4921875
1447.7109375
1491.64453125
1527.44140625
1549.47265625
1552.62109375
1534.421875
1495.6171875
1438.7421875
1366.0703125
1278.70703125
1177.328125
1063.0546875
937.33203125
801.5
657.3515625
508.4921875
360.6640625
219.9375
90.26171875
-27.6875
-135.51171875
-235.11328125
-327.2109375
-411.2734375
-486.46875
-553.00390625
-612.8984375
-670.25
-730.97265625
-801.65625
-887.15625
-987.578125
-1096.35546875
-1200.6953125
-1284.33203125
-1331.6875
-1332.16015625
-1282.9140625
-1188.734375
-1059.63671875
-908.55078125
-750.39453125
-601.0234375
-474.0703125
-377.0078125
-309.96875
-268.6015625
-248.05859375
-244.515625
-254.1796875
-272.16796875
-292.83203125
-310.67578125
-321.0
-320.12109375
-305.64453125
-276.75390625
-234.265625
-180.625
-119.671875
-56.0546875
5.62890625
61.16796875
106.296875
136.296875
146.7265625
135.3203125
103.54296875
56.44921875
0.71875
-58.015625
-116.84765625
-175.453125
-234.52734375
-293.9140625
-351.42578125
-402.8515625
-443.21875
-469.23828125
-481.734375
-485.90234375
-488.09765625
-490.89453125
-490.0859375
-476.19140625
-439.49609375
-375.38671875
-286.90625
-183.515625
-76.98046875
23.33984375
113.06640625
192.19921875
262.48828125
324.9140625
378.09765625
417.6328125
436.796875
429.6640625
395.7265625
342.6328125
284.125
233.921875
199.71875
180.85546875
170.40625
159.81640625
143.5
121.0703125
96.1953125
73.24609375
54.234375
38.38671875
24.1640625
11.953125
5.23046875
9.21875
27.58203125
59.33203125
98.21875
135.33984375
163.36328125
179.890625
188.05859375
194.34765625
204.70703125
220.7578125
237.984375
246.796875
235.92578125
196.7734375
127.2890625
33.9765625
-69.44921875
-167.18359375
-248.24609375
-311.24609375
-363.99609375
-418.5
-484.19921875
-562.79296875
-646.4296875
-719.953125
-766.4765625
-773.91015625
-739.09375
-667.6328125
-570.12890625
-457.69140625
-339.140625
-220.98828125
-109.40234375
-12.1953125
61.5703125
104.796875
116.296875
102.24609375
73.8125
42.5546875
16.421875
-1.71875
-13.12109375
-20.84375
-27.87109375
-36.54296875
-48.90234375
-66.3125
-88.01953125
-110.13671875
-126.84765625
-133.15234375
-126.70703125
-107.58984375
-77.21484375
-38.1796875
5.1171875
46.33203125
77.7890625
91.4375
79.94140625
38.86328125
-30.34375
-118.3828125
-209.03125
-283.20703125
-324.359375
-323.0390625
-279.1640625
-201.0078125
-101.4609375
6.453125
112.35546875
208.984375
291.8046875
359.0546875
411.90234375
453.21484375
485.171875
507.50390625
517.640625
512.07421875
487.7734375
443.28515625
379.8125
301.69140625
215.671875
129.6484375
52.140625
-7.33984375
-38.875
-34.69921875
7.19921875
81.41796875
176.875
281.3359375
385.77734375
485.9765625
580.7734375
669.015625
748.06640625
814.671875
866.7265625
904.22265625
928.9765625
943.6015625
949.8828125
947.07421875
931.2578125
896.671875
838.23828125
753.71484375
644.6640625
516.65625
378.78125
242.0546875
117.0859375
12.453125
-65.26171875
-110.77734375
-120.27734375
-92.97265625
-32.8359375
51.29296875
148.08984375
247.203125
341.46484375
426.05859375
496.0546875
545.1796875
567.18359375
558.03125
516.78125
444.91015625
345.5859375
223.875
87.12109375
-55.4453125
-194.015625
-319.97265625
-427.33984375
-513.37109375
-578.25390625
-624.390625
-655.52734375
-675.5390625
-686.76171875
-688.94921875
-679.9921875
-658.45703125
-626.0078125
-587.609375
-549.19921875
-514.31640625
-482.234375
-449.109375
-411.30859375
-368.4921875
-324.30859375
-284.59375
-254.890625
-238.9296875
-238.69140625
-255.48046875
-290.859375
-346.140625
-420.37890625
-508.21484375
-599.66796875
-682.43359375
-745.390625
-781.32421875
-787.7890625
-766.109375
-719.48046875
-651.734375
-567.921875
-476.0703125
-387.75390625
-315.74609375
-269.80078125
-253.46484375
-264.0
-294.953125
-339.02734375
-389.48046875
-439.8515625
-483.29296875
-512.76953125
-522.0703125
-506.7578125
-464.45703125
-394.921875
-300.484375
-186.8203125
-63.23046875
58.2265625
164.74609375
245.69921875
295.77734375
316.875
317.4375
309.109375
302.5234375
304.5625
318.14453125
343.23828125
377.46875
415.96875
452.03515625
479.81640625
497.9140625
511.34375
529.9765625
564.328125
620.9375
699.5703125
793.12109375
890.09375
978.15234375
1046.76953125
1088.0
1096.39453125
1069.59765625
1009.8515625
924.7265625
825.59375
724.15234375
628.87890625
543.21484375
466.2734375
395.48046875
329.62109375
270.50390625
222.359375
189.1953125
171.73828125
165.69921875
162.8125
154.4765625
136.2890625
110.671875
85.80078125
71.40234375
74.12109375
95.3359375
132.25390625
180.41796875
235.2734375
292.25
346.61328125
394.16796875
431.98046875
457.9765625
469.64453125
463.23828125
434.03515625
377.0390625
287.94140625
164.86328125
10.96875
-163.73828125
-343.41796875
-510.078125
-647.6875
-744.26953125
-791.828125
-785.8515625
-726.11328125
-618.296875
-474.20703125
-309.11328125
-137.5
29.75
184.95703125
321.3125
431.296875
507.375
544.828125
544.859375
515.640625
469.75390625
419.2578125
371.73828125
330.25
296.42578125
273.5625
267.17578125
283.015625
323.9765625
387.53515625
464.88671875
542.55078125
605.95703125
643.45703125
649.03515625
622.9609375
570.66015625
500.78515625
423.48046875
349.0
286.078125
240.02734375
211.75
198.78125
197.6171875
205.3046875
219.33984375
236.79296875
253.921875
266.2421875
268.8671875
257.3203125
228.91015625
183.828125
125.2265625
58.671875
-8.48046875
-67.9375
-112.01171875
-135.1484375
-134.4765625
-109.40625
-61.50390625
5.0546875
83.23046875
163.75
236.6640625
293.359375
328.48046875
340.71484375
331.73828125
304.265625
261.40625
207.9296875
151.69921875
102.62890625
69.26953125
55.36328125
58.5703125
71.85546875
86.4609375
94.9296875
92.88671875
79.08203125
54.5390625
21.71875
-16.203125
-56.4609375
-97.7265625
-140.125
-183.92578125
-228.203125
-270.82421875
-309.36328125
-341.54296875
-364.66015625
-375.171875
-369.5546875
-345.84375
-304.16796875
-245.67578125
-171.24609375
-81.95703125
18.8984375
124.55078125
226.12109375
316.0703125
390.9140625
451.25390625
499.41796875
536.85546875
562.80859375
574.66015625
569.06640625
543.01171875
494.18359375
420.53515625
319.98046875
191.0078125
34.62890625
-143.54296875
-332.75
-519.0546875
-688.8671875
-831.859375
-941.65625
-1014.390625
-1046.93359375
-1036.72265625
-983.71484375
-893.23046875
-777.15234375
-652.11328125
-535.5234375
-441.98046875
-381.60546875
-359.54296875
-375.03515625
-420.1015625
-479.84375
-535.71875
-570.7265625
-573.59765625
-540.109375
-471.7890625
-373.59375
-251.75390625
-112.390625
38.8828125
196.5
354.25
505.19140625
642.3515625
759.62890625
852.421875
918.109375
956.7734375
971.79296875
969.4375
957.02734375
940.82421875
924.69140625
910.0859375
896.98046875
885.09765625
874.59765625
865.48046875
855.8203125
840.90625
815.1484375
776.16796875
727.453125
677.0390625
633.0234375
599.43359375
575.04296875
555.375
536.5703125
518.74609375
506.67578125
506.94140625
523.48046875
554.8828125
594.8046875
634.39453125
665.19140625
682.0703125
685.39453125
680.69921875
675.3125
674.31640625
679.1953125
689.515625
704.84375
724.66015625
746.9375
767.484375
780.69140625
780.68359375
762.23828125
721.69921875
658.34375
575.859375
482.8359375
391.34765625
313.70703125
258.8828125
230.4296875
226.77734375
242.77734375
271.00390625
302.25
326.2578125
333.59765625
318.3828125
280.109375
223.45703125
156.609375
89.4296875
32.09765625
-6.45703125
-20.609375
-9.14453125
25.5
79.03515625
146.078125
219.39453125
289.7890625
348.0078125
387.5703125
405.90234375
403.44140625
382.1796875
345.0625
296.125
240.44140625
183.51171875
130.125
83.08984375
42.37890625
5.23828125
-32.734375
-75.90234375
-126.796875
-185.10546875
-247.984375
-311.828125
-373.83984375
-431.99609375
-483.625
-524.55078125
-550.0234375
-556.7890625
-544.91015625
-518.2109375
-483.1796875
-446.49609375
-412.4140625
-381.4375
-350.50390625
-313.7109375
-263.32421875
-192.20703125
-97.875
14.2578125
131.4453125
237.796875
319.4765625
368.5390625
385.0
377.03125
358.71875
345.7734375
351.3515625
383.640625
445.078125
532.2734375
637.01171875
748.84765625
858.41015625
959.36328125
1048.1484375
1122.484375
1179.8046875
1216.1640625
1226.328125
1205.6953125
1153.50390625
1074.86328125
979.3125
876.796875
774.15234375
674.78125
580.6640625
494.06640625
417.1640625
350.625
293.125
242.390625
196.73046875
155.65234375
119.52734375
88.953125
63.87109375
42.5234375
20.13671875
-11.53125
-63.11328125
-144.76171875
-262.50390625
-415.265625
-594.3046875
-785.37109375
-972.53515625
-1141.55859375
-1281.6953125
-1385.68359375
-1448.77734375
-1467.703125
-1440.83203125
-1369.89453125
-1262.015625
-1129.8671875
-989.078125
-854.41796875
-737.09375
-643.859375
-577.29296875
-536.60546875
-518.79296875
-519.87890625
-535.66015625
-562.14453125
-596.18359375
-636.2890625
-682.6015625
-735.6796875
-795.43359375
-861.15625
-932.19140625
-1007.58203125
-1084.3359375
-1155.734375
-1211.39453125
-1239.5546875
-1230.69921875
-1180.9921875
-1093.828125
-979.0859375
-850.65625
-723.95703125
-613.625
-531.03515625
-481.51171875
-462.6953125
-465.6484375
-478.4296875
-490.28515625
-494.27734375
-487.5
-469.5
-440.484375
-400.82421875
-352.078125
-297.9921875
-243.9375
-194.6875
-152.171875
-114.90625
-79.51953125
-43.53515625
-7.48828125
25.34375
51.8203125
72.08984375
90.21484375
111.72265625
140.41796875
177.0390625
219.93359375
266.20703125
312.5234375
355.82421875
394.29296875
427.94921875
458.46875
488.48046875
520.63671875
556.4375
594.78515625
630.98046875
657.0625
663.8515625
644.40625
597.48046875
529.08984375
450.859375
375.74609375
313.6171875
269.06640625
242.0
229.7734375
229.27734375
238.15234375
254.63671875
276.57421875
300.55078125
322.40234375
338.7734375
348.2734375
351.18359375
348.3515625
341.16796875
333.28125
332.44140625
349.78515625
395.71484375
474.5859375
581.4609375
702.859375
820.53515625
916.26953125
976.51171875
996.26953125
981.2734375
946.6796875
911.8203125
892.9765625
897.859375
924.1640625
962.2421875
999.75
1026.09765625
1035.57421875
1028.52734375
1010.08203125
986.625
961.46875
932.53125
893.75
839.60546875
769.7265625
690.52734375
612.9453125
547.671875
500.671875
471.47265625
455.2109375
446.67578125
443.1796875
444.05078125
447.70703125
449.58203125
442.80078125
420.87109375
380.09765625
320.546875
245.74609375
161.55078125
74.265625
-11.328125
-92.890625
-169.921875
-242.46484375
-310.12109375
-371.26953125
-422.27734375
-457.57421875
-471.74609375
-463.1015625
-435.75390625
-398.0546875
-358.203125
-320.2265625
-282.97265625
-242.41015625
-195.359375
-142.65625
-89.97265625
-45.98046875
-18.6875
-12.07421875
-24.66796875
-50.68359375
-82.89453125
-115.75390625
-147.15625
-178.01171875
-209.91015625
-242.23828125
-270.55078125
-287.12890625
-283.3828125
-252.875
-193.703125
-109.65625
-9.9609375
92.4609375
184.43359375
256.2890625
304.02734375
328.4453125
332.48046875
319.62890625
294.62109375
264.890625
240.21484375
229.71875
237.9140625
262.23046875
293.5703125
319.625
329.69140625
318.61328125
288.0625
244.6328125
196.45703125
150.43359375
111.6015625
84.26171875
73.390625
85.05078125
125.1328125
196.96484375
298.89453125
423.140625
556.41796875
682.41796875
785.671875
855.765625
890.2265625
894.20703125
876.984375
847.3515625
810.84375
769.95703125
725.92578125
680.140625
634.8828125
594.3203125
565.6484375
558.796875
583.421875
644.45703125
739.12109375
857.3828125
985.1171875
1107.80859375
1213.12890625
1292.36328125
1341.03515625
1358.84375
1348.62109375
1314.8359375
1262.703125
1198.4765625
1129.86328125
1065.06640625
1010.33984375
967.9609375
936.46875
913.0
895.796875
885.375
884.1875
895.28125
920.52734375
958.71484375
1004.765625
1050.8203125
1088.9296875
1113.546875
1121.734375
1111.00390625
1076.55078125
1010.74609375
906.2421875
761.3984375
584.4453125
393.1796875
209.24609375
49.80859375
-78.65234375
-180.48046875
-265.32421875
-341.30859375
-411.62109375
-475.6640625
-531.76171875
-578.3515625
-613.45703125
-634.7265625
-641.09765625
-634.859375
-621.90625
-609.58203125
-603.515625
-605.2734375
-611.87109375
-617.21875
-614.71875
-599.95703125
-572.3359375
-535.1796875
-494.4453125
-456.79296875
-427.99609375
-411.95703125
-410.19140625
-421.359375
-440.80078125
-460.32421875
-468.765625
-453.8203125
-405.3203125
-319.30078125
-201.25390625
-66.13671875
65.8984375
176.4765625
254.86328125
299.54296875
315.62109375
310.55859375
291.37109375
263.8984375
233.4140625
205.296875
185.22265625
178.65234375
189.5546875
218.81640625
263.2734375
316.05859375
368.515625
412.83984375
444.38671875
462.26953125
468.01953125
463.5859375
450.40625
429.953125
404.29296875
374.7890625
339.7109375
293.32421875
228.46875
141.5703125
36.5625
-75.43359375
-180.83203125
-269.5234375
-338.41796875
-391.140625
-435.16796875
-478.578125
-527.40234375
-583.9140625
-646.47265625
-711.2109375
-774.375
-833.5625
-886.9765625
-932.3359375
-966.82421875
-988.234375
-996.0390625
-991.60546875
-977.48046875
-956.05078125
-928.265625
-893.109375
-848.44921875
-792.75
-726.84765625
-655.01171875
-584.8125
-525.3125
-483.81640625
-462.6953125
-458.4453125
-463.64453125
-470.3984375
-473.2109375
-470.23828125
-463.22265625
-456.64453125
-456.5859375
-469.41796875
-500.3671875
-551.80859375
-621.640625
-702.69921875
-784.22265625
-855.63671875
-911.06640625
-951.61328125
-983.34375
-1011.609375
-1035.6328125
-1047.58984375
-1036.80859375
-995.76171875
-923.6171875
-826.1015625
-713.421875
-598.0234375
-492.26953125
-405.7734375
-343.2265625
-304.13671875
-284.44140625
-278.6015625
-280.9140625
-286.2578125
-290.73046875
-291.79296875
-287.34765625
-274.5
-249.5390625
-209.65234375
-154.83984375
-88.3828125
-15.8125
56.4375
122.1328125
176.109375
214.8828125
237.0234375
243.76171875
240.32421875
236.6640625
245.2734375
275.59375
328.328125
394.08984375
457.70703125
504.95703125
527.48046875
523.5625
495.83984375
448.41015625
385.44140625
311.296875
230.90234375
149.39453125
71.5703125
2.01171875
-54.40625
-93.0625
-111.4609375
-110.60546875
-94.3828125
-67.328125
-32.859375
6.79296875
49.52734375
92.34375
131.1875
161.83203125
181.63671875
191.30078125
195.4609375
201.578125
217.71875
249.83984375
299.4140625
362.12890625
428.57421875
487.4375
529.74609375
552.08984375
557.0625
551.2421875
542.03515625
535.02734375
532.6171875
533.984375
535.81640625
533.09765625
519.79296875
489.66796875
437.5703125
361.34765625
263.61328125
151.97265625
36.78125
-73.08984375
-173.94140625
-267.78515625
-359.640625
-453.56640625
-550.0703125
-645.54296875
-733.19921875
-805.16796875
-855.35546875
-882.0625
-888.5
-880.71875
-864.3515625
-842.59375
-816.5546875
-787.71875
-760.74609375
-744.52734375
-749.8671875
-784.61328125
-849.4921875
-937.7421875
-1038.53125
-1141.20703125
-1237.546875
-1321.84375
-1390.2265625
-1440.2890625
-1470.9140625
-1481.96484375
-1473.8125
-1447.078125
-1402.82421875
-1343.30078125
-1272.84375
-1198.30859375
-1128.4140625
-1072.0625
-1035.6953125
-1020.5703125
-1021.11328125
-1025.9140625
-1021.609375
-997.93359375
-951.0546875
-883.63671875
-802.578125
-716.55078125
-634.58984375
-565.22265625
-514.83203125
-485.234375
-472.15234375
-466.51171875
-458.3125
-440.71875
-411.82421875
-373.76171875
-330.6484375
-287.01953125
-247.04296875
-214.1171875
-190.28125
-175.21875
-165.37109375
-154.23828125
-134.2734375
-99.40234375
-46.44921875
25.0859375
113.9140625
217.37890625
331.5546875
451.55859375
572.2109375
688.73828125
797.56640625
897.20703125
988.5703125
1074.0859375
1156.4375
1237.85546875
1319.63671875
1400.50390625
1474.40625
1530.6171875
1558.15625
1551.953125
1515.62890625
1458.109375
1387.18359375
1305.40234375
1211.0390625
1102.140625
979.90234375
849.578125
719.56640625
599.9375
500.4140625
427.3125
380.15625
350.7421875
326.578125
297.30078125
259.640625
217.16015625
175.66796875
138.23046875
103.2734375
65.83203125
19.96875
-39.2578125
-114.5546875
-205.55859375
-308.33203125
-415.28515625
-515.9921875
-599.359375
-656.78125
-684.6796875
-684.9296875
-663.2265625
-627.1953125
-585.26953125
-545.72265625
-515.078125
-496.5390625
-489.640625
-491.27734375
-497.08984375
-502.43359375
-503.2734375
-497.5
-486.28515625
-474.4921875
-469.109375
-476.06640625
-496.98828125
-527.9375
-561.3046875
-589.56640625
-608.25
-616.1328125
-612.890625
-596.453125
-562.41015625
-505.9609375
-424.76171875
-320.328125
-196.984375
-59.9453125
85.44921875
232.7109375
373.15625
496.38671875
592.421875
654.19921875
679.63671875
672.62890625
642.35546875
600.62890625
558.3828125
523.08203125
498.1953125
484.3203125
480.89453125
487.67578125
505.53515625
535.87109375
578.75
631.2109375
687.734375
743.17578125
795.8203125
847.58203125
900.7890625
954.21484375
1001.70703125
1034.03515625
1042.4765625
1021.921875
972.58984375
899.8984375
812.57421875
719.74609375
628.7265625
544.5078125
470.5546875
409.765625
364.828125
337.95703125
329.984375
339.31640625
361.859375
392.359375
426.046875
459.0
487.03125
504.77734375
506.40625
487.69140625
448.11328125
392.03515625
328.3125
268.2265625
222.3359375
197.7890625
197.37890625
220.33203125
264.109375
326.359375
406.20703125
504.1015625
619.90234375
750.3828125
887.86328125
1020.8125
1135.859375
1219.984375
1262.484375
1256.734375
1201.9453125
1104.24609375
976.26171875
834.58203125
695.87109375
573.06640625
472.921875
395.2578125
333.83984375
279.09765625
222.08203125
157.98046875
87.19140625
13.8125
-56.6484375
-118.6640625
-166.921875
-196.62109375
-204.30078125
-189.0234375
-153.3984375
-104.22265625
-52.390625
-11.56640625
4.74609375
-12.77734375
-65.921875
-148.234375
-247.81640625
-351.8046875
-449.6015625
-533.34765625
-596.7265625
-634.48828125
-643.5546875
-624.5703125
-582.078125
-522.75
-453.03125
-378.10546875
-302.9296875
-234.14453125
-180.5078125
-150.7109375
-149.83203125
-176.94921875
-224.90234375
-281.875
-333.69140625
-366.5078125
-369.71484375
-338.44140625
-274.80078125
-187.33984375
-88.7421875
7.3671875
89.5390625
150.30859375
186.7421875
200.01953125
194.65625
177.29296875
155.31640625
135.6484375
123.703125
122.26171875
130.2734375
142.84765625
153.03515625
154.3515625
142.32421875
114.72265625
71.734375
16.5390625
-44.70703125
-104.18359375
-154.28125
-189.1015625
-205.7578125
-205.97265625
-196.640625
-187.6171875
-187.4765625
-200.55078125
-227.4296875
-267.56640625
-320.81640625
-386.8671875
-463.95703125
-548.46875
-635.75390625
-721.26953125
-801.2890625
-872.76953125
-932.76953125
-978.17578125
-1006.24609375
-1015.3828125
-1005.4921875
-977.7265625
-934.171875
-877.265625
-808.65234375
-728.109375
-633.8671875
-524.39453125
-399.9609375
-262.7734375
-116.66015625
32.12109375
173.80078125
295.9921875
387.3125
441.546875
459.73046875
449.625
423.453125
394.33984375
371.83984375
358.33984375
348.71875
334.1875
308.05078125
269.96875
226.30859375
187.05859375
161.37890625
154.53515625
167.51953125
198.7734375
245.921875
306.04296875
374.83984375
446.25
513.28515625
569.3984375
609.31640625
629.15625
626.5390625
601.171875
555.67578125
495.83203125
429.76953125
366.2421875
312.84375
275.03515625
256.0859375
257.21484375
277.1875
311.9453125
354.9921875
398.8515625
436.765625
464.1328125
479.78515625
486.94140625
493.078125
507.671875
538.15625
586.16796875
646.69140625
710.953125
771.26953125
824.5
872.0703125
917.57421875
964.8671875
1017.87890625
1080.49609375
1154.75390625
1238.03515625
1322.01171875
1394.8984375
1445.59375
1467.30078125
1458.92578125
1424.28125
1370.02734375
1303.40234375
1230.33203125
1153.63671875
1071.48828125
977.3046875
862.50390625
721.578125
556.2734375
376.09375
194.88671875
25.83203125
-122.80859375
-249.76171875
-359.9609375
-461.19921875
-560.0234375
-659.203125
-757.765625
-852.52734375
-939.50390625
-1014.51953125
-1073.234375
-1111.296875
-1125.17578125
-1113.7890625
-1079.921875
-1030.04296875
-971.96484375
-911.89453125
-852.734375
-794.60546875
-736.41796875
-677.109375
-615.921875
-552.20703125
-485.61328125
-416.78125
-347.921875
-282.88671875
-227.25390625
-188.92578125
-178.1171875
-204.96875
-274.95703125
-384.8828125
-522.765625
-671.61328125
-814.375
-937.3359375
-1031.5546875
-1093.16796875
-1122.93359375
-1124.7734375
-1103.46875
-1062.69140625
-1004.3359375
-929.47265625
-839.91015625
-739.515625
-634.34765625
-531.5859375
-437.703125
-356.83203125
-290.26171875
-237.3046875
-196.5703125
-166.34375
-143.6875
-123.55078125
-99.3046875
-64.82421875
-16.79296875
44.03515625
112.95703125
182.66796875
245.65625
296.51171875
332.91796875
354.73828125
362.4375
356.03125
334.625
296.05078125
237.16796875
155.5390625
52.0703125
-67.453125
-193.22265625
-313.8046875
-418.87109375
-501.609375
-560.74609375
-600.9140625
-630.5234375
-658.03125
-689.0859375
-726.01171875
-768.74609375
-815.703125
-863.921875
-909.0078125
-945.48828125
-967.546875
-969.734375
-947.20703125
-895.546875
-811.1640625
-693.046875
-544.73046875
-374.09765625
-190.64453125
-2.81640625
181.484375
352.2734375
496.6328125
601.83203125
659.8984375
669.59765625
634.79296875
561.4453125
456.0078125
325.81640625
180.09375
30.203125
-111.484375
-233.78125
-329.046875
-395.03125
-435.84765625
-461.57421875
-485.89453125
-521.75390625
-576.46875
-648.421875
-726.9921875
-795.75
-837.8671875
-841.61328125
-803.6953125
-729.04296875
-627.93359375
-512.56640625
-394.8828125
-285.36328125
-191.60546875
-116.6640625
-58.47265625
-11.484375
29.93359375
68.53125
103.5234375
132.23828125
152.43359375
163.89453125
169.515625
176.05859375
193.625
232.140625
295.8203125
379.2890625
468.7578125
547.49609375
601.703125
623.4453125
610.640625
565.71484375
494.40234375
405.1640625
309.13671875
219.91796875
151.796875
115.8515625
115.5625
145.0234375
191.2265625
239.00390625
275.74609375
294.5390625
295.68359375
286.515625
278.69140625
283.015625
304.37890625
339.86328125
380.9609375
417.82421875
442.48828125
450.02734375
438.359375
407.921875
361.6640625
304.96484375
245.33984375
191.7109375
153.00390625
135.96875
142.56640625
168.5546875
204.79296875
241.26171875
271.38671875
293.6171875
309.46875
320.23828125
325.1875
322.20703125
309.625
287.484375
257.50390625
222.27734375
184.3984375
146.4609375
111.99609375
86.40625
76.078125
85.44921875
113.64453125
153.76171875
195.97265625
232.80859375
262.85546875
290.1875
320.14453125
354.91015625
392.21484375
427.85546875
459.46484375
488.6015625
519.98046875
558.64453125
606.88671875
662.56640625
719.5625
769.89453125
806.13671875
822.8671875
817.17578125
789.13671875
742.48046875
684.50390625
624.3671875
570.015625
525.5
490.1171875
459.828125
429.953125
397.95703125
364.75
333.6328125
307.33984375
285.19140625
262.5703125
232.984375
191.16796875
135.40625
68.31640625
-3.82421875
-73.1328125
-132.96484375
-180.1171875
-214.96875
-239.92578125
-258.06640625
-273.140625
-289.9921875
-313.89453125
-348.62109375
-394.4765625
-447.52734375
-500.5390625
-545.4921875
-576.953125
-594.796875
-604.625
-615.34375
-635.0625
-667.46484375
-710.45703125
-757.37109375
-799.609375
-828.88671875
-837.8515625
-820.0234375
-770.55078125
-688.1015625
-576.296875
-443.09375
-298.54296875
-152.96875
-16.46875
101.21484375
191.98046875
251.25390625
278.8203125
277.921875
254.09765625
215.2890625
172.2890625
137.27734375
119.97265625
123.8515625
145.578125
177.515625
210.65625
236.01171875
245.1328125
231.66796875
194.08203125
137.625
73.515625
15.15625
-26.71875
-47.34765625
-48.2578125
-35.1875
-15.6796875
2.4375
12.08984375
8.52734375
-9.17578125
-38.078125
-73.05859375
-108.69921875
-139.9453125
-161.9453125
-170.80078125
-165.3671875
-148.71484375
-127.80859375
-111.6015625
-108.453125
-123.46875
-156.1640625
-199.6953125
-242.90625
-275.0
-290.18359375
-289.4375
-278.50390625
-264.05859375
-250.7734375
-240.73046875
-234.58984375
-232.828125
-236.42578125
-247.04296875
-267.2421875
-300.06640625
-347.2421875
-406.6328125
-471.0859375
-530.171875
-573.7734375
-595.0703125
-591.6015625
-565.21875
-521.67578125
-469.53515625
-417.9296875
-373.98046875
-341.328125
-320.16015625
-307.93359375
-299.92578125
-290.0703125
-272.43359375
-243.1640625
-201.83203125
-151.06640625
-94.36328125
-33.15234375
34.5625
112.67578125
203.4609375
305.05078125
411.890625
517.28125
615.15234375
699.7734375
764.546875
802.3515625
808.09375
781.9765625
731.1328125
668.25390625
607.73828125
561.1875
534.24609375
526.20703125
532.125
545.7890625
561.71875
575.63671875
584.0625
584.30078125
574.8984375
556.0546875
529.42578125
497.5625
463.4296875
430.44140625
402.90234375
386.5703125
388.40234375
414.76953125
468.5
546.26171875
638.06640625
729.296875
804.26171875
849.63671875
856.76171875
822.8203125
751.33984375
652.3359375
541.26953125
436.08203125
352.7578125
301.265625
283.96484375
296.37890625
328.9609375
368.484375
399.7421875
408.625
386.29296875
332.30859375
254.48828125
165.3359375
77.03515625
-2.2578125
-69.29296875
-124.21484375
-168.2578125
-201.984375
-224.62109375
-234.265625
-228.5859375
-205.94140625
-166.78515625
-114.703125
-56.16796875
1.32421875
51.796875
92.21875
121.8671875
140.5546875
147.83203125
144.140625
132.9765625
121.58203125
118.62109375
129.88671875
154.8671875
186.81640625
216.64453125
237.86328125
249.3125
254.05859375
256.14453125
258.0
259.93359375
260.70703125
257.83984375
247.56640625
225.88671875
191.0234375
145.59375
96.4375
52.0859375
20.03515625
5.19140625
8.98046875
28.2578125
55.07421875
78.93359375
91.0859375
87.80859375
70.43359375
43.05078125
10.4609375
-22.62109375
-51.6484375
-72.49609375
-81.90625
-78.02734375
-61.421875
-36.09375
-9.46484375
9.375
12.734375
-2.61328125
-33.7109375
-71.9765625
-106.21875
-127.01171875
-130.04296875
-116.96484375
-93.65234375
-67.01953125
-41.671875
-17.796875
8.375
41.796875
85.5390625
139.68359375
201.72265625
266.70703125
326.27734375
368.26953125
378.63671875
345.421875
262.9453125
134.515625
-27.4296875
-204.08984375
-375.28125
-524.40234375
-641.28125
-722.35546875
-769.44140625
-788.10546875
-785.734375
-769.0546875
-742.078125
-705.328125
-656.8515625
-593.9765625
-515.03125
-420.5625
-314.14453125
-202.6875
-95.74609375
-3.3984375
66.56640625
110.82421875
130.421875
128.859375
109.5546875
74.37109375
23.98046875
-40.19140625
-113.7890625
-188.76953125
-255.640625
-307.68359375
-344.33984375
-370.94921875
-394.87890625
-420.7734375
-448.0625
-471.87890625
-486.3828125
-488.3046875
-478.94921875
-463.92578125
-450.75
-445.62890625
-450.6875
-463.046875
-475.953125
-481.38671875
-472.8125
-446.9921875
-404.375
-348.33203125
-284.109375
-218.2578125
-158.86328125
-115.5078125
-97.84765625
-112.390625
-159.19921875
-230.69921875
-314.01171875
-395.7421875
-466.28125
-521.02734375
-558.59375
-578.40234375
-579.9375
-563.60546875
-531.4609375
-487.2265625
-436.38671875
-386.71484375
-348.171875
-331.01171875
-342.72265625
-385.4296875
-455.06640625
-542.625
-637.43359375
-730.94140625
-818.41796875
-897.1015625
-962.65625
-1007.5625
-1022.90625
-1001.171875
-937.578125
-830.05859375
-679.67578125
-492.00390625
-278.19140625
-53.94140625
163.9140625
361.76953125
532.1953125
673.6953125
787.79296875
876.01171875
939.03125
977.609375
993.484375
989.22265625
967.83984375
932.62109375
886.85546875
833.02734375
772.1875
704.36328125
629.6484375
549.03125
464.2265625
377.10546875
289.640625
204.48046875
125.46875
57.1484375
3.1640625
-35.09765625
-58.76953125
-70.6796875
-74.7734375
-76.21875
-81.65234375
-98.5
-133.27734375
-189.73046875
-267.94921875
-365.02734375
-476.9453125
-600.35546875
-733.05859375
-872.93359375
-1016.3046875
-1156.6328125
-1283.97265625
-1385.5703125
-1448.62109375
-1465.16796875
-1436.90625
-1376.41015625
-1303.06640625
-1235.5546875
-1185.0
-1152.08984375
-1128.83984375
-1103.234375
-1064.3671875
-1006.1875
-928.91796875
-838.05859375
-741.90625
-648.859375
-565.6875
-497.03125
-445.5859375
-412.31640625
-396.29296875
-394.54296875
-402.26953125
-413.74609375
-423.359375
-425.98828125
-416.421875
-388.70703125
-336.69140625
-256.04296875
-146.5546875
-13.52734375
132.4375
277.27734375
406.68359375
509.80859375
582.0390625
625.52734375
647.32421875
655.9609375
657.97265625
655.890625
648.703125
633.94921875
609.8203125
576.0
533.71484375
485.73828125
436.18359375
389.3359375
347.98046875
312.3203125
280.14453125
247.59765625
210.22265625
164.36328125
108.8125
45.80859375
-19.43359375
-80.7890625
-134.125
-179.78125
-222.63671875
-268.94921875
-321.87109375
-379.08203125
-434.67578125
-483.1328125
-521.98046875
-551.4140625
-572.20703125
-584.08984375
-585.9453125
-577.76171875
-562.64453125
-547.08203125
-538.72265625
-543.484375
-564.2890625
-601.60546875
-654.23046875
-719.21875
-791.375
-863.19140625
-925.40234375
-968.25390625
-983.73046875
-968.1015625
-923.05859375
-854.5390625
-770.015625
-676.0625
-576.95703125
-474.62109375
-370.21484375
-266.578125
-169.45703125
-85.7734375
-20.23046875
26.46484375
56.34765625
71.86328125
74.9375
67.5859375
52.4296875
32.28125
9.55859375
-13.51953125
-34.1796875
-48.8046875
-53.890625
-47.671875
-30.828125
-5.37109375
27.4609375
68.078125
117.48828125
176.2890625
245.25
326.37890625
421.90625
531.02734375
647.40625
759.94921875
855.9140625
924.109375
956.91015625
951.765625
911.74609375
844.15625
757.3125
657.640625
549.25
435.90234375
323.13671875
218.625
130.51171875
65.453125
27.81640625
20.1328125
43.05859375
93.7734375
163.83984375
239.15234375
303.4140625
343.5859375
354.15234375
338.42578125
306.734375
272.8203125
249.640625
245.9765625
264.71484375
303.00390625
353.578125
406.609375
451.6171875
479.27734375
482.81640625
458.99609375
408.5859375
336.19921875
249.2890625
156.41015625
65.26171875
-18.55078125
-91.4140625
-150.40625
-191.9609375
-212.0
-207.8359375
-180.4921875
-135.0625
-78.4609375
-16.37890625
48.046875
113.29296875
177.65234375
238.5859375
293.390625
340.3046875
379.07421875
410.61328125
435.7421875
453.5390625
460.94921875
455.1328125
437.41015625
415.4140625
400.41015625
401.24609375
419.7421875
450.96875
487.7578125
525.3125
562.86328125
602.078125
644.38671875
689.4765625
735.75390625
781.51953125
824.68359375
860.3203125
878.3671875
864.5
804.79296875
691.72265625
528.23046875
328.13671875
112.796875
-94.67578125
-275.40234375
-417.91015625
-517.546875
-574.24609375
-591.50390625
-577.125
-543.125
-503.25390625
-469.2578125
-448.5
-443.9140625
-455.19140625
-480.2421875
-516.7109375
-563.6015625
-621.99609375
-694.13671875
-781.23828125
-881.35546875
-988.3828125
-1092.4453125
-1181.6328125
-1244.765625
-1274.453125
-1269.06640625
-1232.73046875
-1173.58203125
-1101.25390625
-1024.46875
-949.13671875
-877.5546875
-809.109375
-742.41796875
-677.8125
-618.53125
-569.80859375
-536.4609375
-520.54296875
-520.76953125
-533.92578125
-557.21484375
-589.875
-633.44140625
-690.65625
-763.33203125
-849.5859375
-941.59765625
-1025.828125
-1086.83984375
-1113.140625
-1101.58984375
-1057.6953125
-992.3125
-917.59765625
-844.46484375
-781.59765625
-734.73828125
-705.9609375
-693.76171875
-694.58984375
-704.74609375
-721.40625
-742.58984375
-767.1171875
-795.0703125
-828.125
-868.703125
-917.734375
-972.1640625
-1023.83984375
-1061.1484375
-1073.01171875
-1053.00390625
-1001.08984375
-922.2421875
-823.8203125
-713.5859375
-598.71875
-485.4140625
-378.921875
-284.23828125
-206.56640625
-150.43359375
-117.41015625
-104.140625
-102.640625
-103.203125
-98.359375
-85.671875
-67.60546875
-48.9140625
-33.32421875
-21.66015625
-11.921875
-0.6015625
15.58984375
38.08203125
65.46484375
93.875
118.51953125
135.53125
143.3046875
143.171875
139.19921875
136.66015625
139.57421875
148.578125
160.640625
170.6796875
173.99609375
167.8984375
151.90625
127.11328125
95.8515625
61.83984375
30.01171875
4.984375
-11.09375
-19.60546875
-24.65234375
-31.19140625
-43.41015625
-63.5078125
-90.83203125
-121.8671875
-151.16015625
-172.66015625
-180.78125
-171.19140625
-141.4453125
-90.9453125
-20.3125
68.5390625
170.84765625
277.60546875
377.01953125
458.44140625
515.3828125
545.3359375
547.94140625
524.3671875
478.47265625
417.56640625
351.03125
287.40234375
231.9453125
186.03515625
148.56640625
118.01171875
93.59375
74.86328125
60.640625
48.7265625
36.625
22.41796875
4.88671875
-16.55078125
-41.4140625
-67.53125
-91.26953125
-109.12890625
-119.7578125
-124.8203125
-127.66015625
-130.41796875
-131.578125
-125.62890625
-105.08203125
-63.2578125
3.96484375
98.08203125
218.33984375
361.30078125
519.9296875
684.12109375
843.859375
993.2265625
1131.66796875
1260.9453125
1379.78515625
1480.8828125
1552.75390625
1585.1796875
1574.38671875
1524.72265625
1446.53515625
1352.19921875
1252.875
1157.25
1071.84765625
1001.6015625
949.65234375
916.5703125
899.9140625
894.80859375
895.234375
895.14453125
889.4375
875.3203125
853.7265625
829.45703125
808.61328125
794.6171875
785.60546875
775.5546875
758.390625
732.1015625
700.171875
669.4140625
645.87109375
631.5546875
624.0625
618.88671875
612.6640625
605.30078125
600.22265625
602.46875
615.62109375
639.15625
668.4921875
697.796875
723.37109375
744.53515625
761.42578125
771.95703125
770.86328125
751.8671875
711.36328125
651.02734375
577.953125
502.94140625
438.171875
394.63671875
379.26171875
392.69140625
429.46484375
480.9609375
538.9765625
597.55859375
652.7890625
701.546875
740.09375
762.859375
762.53515625
732.46875
669.98046875
577.76171875
462.16015625
330.27734375
188.5703125
43.609375
-96.8984375
-224.421875
-331.55859375
-414.36328125
-473.40234375
-512.6171875
-536.75390625
-549.0234375
-550.578125
-541.65234375
-523.21875
-497.6328125
-467.4921875
-433.203125
-391.36328125
-335.87109375
-261.54296875
-167.5078125
-58.171875
58.44921875
173.38671875
278.7109375
368.3515625
437.9609375
484.84765625
508.77734375
513.29296875
506.0859375
497.50390625
498.01171875
515.99609375
556.36328125
619.8671875
703.31640625
800.87890625
905.4921875
1009.44140625
1104.6328125
1183.62890625
1241.4140625
1276.33203125
1289.421875
1282.99609375
1259.625
1221.74609375
1171.79296875
1113.0078125
1050.44140625
990.83203125
940.96875
905.53125
886.125
881.57421875
888.8515625
904.1640625
924.30859375
947.6796875
974.15234375
1003.81640625
1035.83984375
1068.4296875
1099.859375
1129.515625
1158.2109375
1187.46484375
1218.3984375
1251.11328125
1285.03125
1319.58203125
1354.18359375
1387.3046875
1415.5078125
1433.56640625
1436.0703125
1419.7578125
1385.33203125
1337.76171875
1284.9375
1235.5
1196.75
1172.9296875
1164.1484375
1166.5078125
1173.9765625
1181.16015625
1185.046875
1184.734375
1180.34765625
1172.9296875
1165.296875
1161.69140625
1165.16015625
1174.19140625
1181.75
1177.8828125
1154.00390625
1106.15625
1035.96875
949.72265625
856.48828125
765.99609375
686.796875
625.16796875
584.58984375
565.32421875
564.14453125
574.8359375
589.8359375
602.48828125
608.62890625
607.12890625
599.421875
588.72265625
579.171875
574.8828125
578.75390625
591.4921875
611.546875
636.515625
664.9140625
696.65625
731.671875
768.1484375
802.34765625
830.2734375
849.57421875
860.07421875
862.73828125
858.30859375
847.1171875
830.09765625
810.16796875
792.37109375
782.3203125
783.890625
797.6875
821.1015625
849.9765625
880.8671875
912.58203125
945.66015625
980.1171875
1013.29296875
1039.87109375
1053.86328125
1050.8359375
1028.85546875
988.3125
931.26953125
860.48828125
778.39453125
686.984375
589.41796875
492.0625
404.5
336.40234375
293.265625
274.25390625
273.51171875
283.51171875
297.93359375
313.03515625
327.90234375
344.0703125
364.328125
391.09765625
425.546875
468.38671875
521.3125
587.08984375
667.3515625
759.82421875
857.34765625
949.5
1025.47265625
1076.34375
1096.1484375
1082.60546875
1038.3984375
972.21484375
897.66796875
829.0625
775.9921875
740.6640625
720.0546875
711.0859375
714.51171875
734.80859375
776.7265625
841.40234375
924.53515625
1017.44140625
1110.015625
1193.7421875
1263.20703125
1315.83203125
1350.921875
1368.86328125
1370.7109375
1357.4140625
1328.9765625
1284.09765625
1220.921875
1138.35546875
1037.046875
919.56640625
790.08984375
653.83984375
516.49609375
383.84375
261.90625
157.03125
74.8125
17.8359375
-16.23828125
-34.12109375
-43.83203125
-51.22265625
-58.23046875
-63.55078125
-64.71484375
-60.34765625
-51.3515625
-40.52734375
-30.96875
-24.6328125
-22.00390625
-22.64453125
-25.79296875
-30.9140625
-38.0625
-47.859375
-60.50390625
-74.3359375
-85.31640625
-88.05859375
-77.63671875
-50.78515625
-6.265625
54.6484375
127.0390625
201.390625
264.5546875
303.3125
309.12109375
281.6171875
229.01953125
165.48046875
106.5078125
64.14453125
43.6171875
42.8515625
54.75
70.48828125
81.6953125
80.96484375
61.86328125
19.4765625
-48.140625
-138.3984375
-243.5078125
-351.55859375
-449.453125
-526.14453125
-574.6484375
-592.3671875
-580.78515625
-545.1484375
-493.4375
-434.09375
-373.4375
-314.34375
-256.67578125
-198.8359375
-139.88671875
-81.7890625
-30.44921875
6.0625
21.66015625
15.89453125
-5.65234375
-34.24609375
-61.51171875
-81.58984375
-92.0234375
-94.24609375
-93.28125
-95.65625
-105.72265625
-122.84375
-141.984375
-157.54296875
-167.6484375
-175.73828125
-188.84765625
-213.89453125
-254.26953125
-308.234375
-369.48828125
-429.47265625
-480.109375
-515.96484375
-535.17578125
-539.21875
-531.58203125
-515.49609375
-491.31640625
-454.7734375
-397.57421875
-310.578125
-188.3671875
-32.61328125
147.49609375
337.82421875
523.125
690.75390625
833.19921875
949.10546875
1042.390625
1119.80078125
1187.95703125
1250.9921875
1309.375
1359.9453125
1397.1015625
1414.71484375
1407.859375
1373.70703125
1311.640625
1223.4921875
1114.046875
991.296875
865.28515625
745.41796875
637.21875
540.70703125
451.90625
367.0859375
286.8125
216.5859375
163.37890625
130.65625
115.12109375
106.953125
92.9609375
60.9296875
3.3984375
-80.4453125
-185.140625
-300.859375
-415.93359375
-519.26953125
-602.5390625
-661.91015625
-698.5625
-717.53125
-725.40234375
-728.54296875
-733.234375
-746.99609375
-778.63671875
-835.89453125
-921.8671875
-1033.171875
-1160.83984375
-1292.68359375
-1415.1875
-1515.08984375
-1581.359375
-1607.5390625
-1592.94140625
-1541.59765625
-1459.85546875
-1354.6484375
-1233.33203125
-1104.26953125
-976.48828125
-858.06640625
-754.6484375
-669.56640625
-605.1875
-564.125
-549.27734375
-562.67578125
-603.9453125
-669.0859375
-750.40625
-837.9296875
-921.3515625
-991.17578125
-1038.8046875
-1057.03515625
-1041.984375
-995.3828125
-925.07421875
-842.75
-759.8515625
-683.484375
-614.33984375
-547.94921875
-478.71484375
-404.015625
-325.1171875
-244.4296875
-161.89453125
-73.78515625
25.1171875
137.94921875
263.296875
395.26953125
525.62890625
646.51953125
752.23046875
839.53125
907.28125
956.30078125
989.87109375
1013.9921875
1036.359375
1063.546875
1097.71484375
1135.0390625
1166.96484375
1183.4765625
1176.26171875
1140.609375
1076.18359375
987.19921875
881.734375
770.0078125
661.90234375
564.859375
483.0625
418.28515625
371.5
343.77734375
335.625
345.66796875
370.04296875
403.0859375
438.49609375
470.39453125
494.234375
507.3046875
508.23046875
495.828125
468.765625
426.94140625
373.375
314.6875
259.83203125
217.80078125
195.08984375
193.4765625
209.15234375
234.4765625
261.6953125
286.46484375
308.9453125
332.44140625
360.78515625
395.8984375
436.6328125
479.26171875
518.94921875
551.28125
573.0859375
582.609375
579.24609375
562.9765625
533.94921875
492.921875
442.5625
388.578125
339.6796875
305.80078125
295.09765625
310.609375
348.48046875
399.1484375
451.2421875
495.73828125
528.19140625
548.55078125
559.4375
563.97265625
563.859375
558.65625
546.625
526.23046875
496.9375
459.19921875
414.48046875
365.703125
317.15234375
273.09375
236.015625
206.08203125
182.47265625
165.30078125
156.328125
157.82421875
170.44140625
191.9765625
218.0546875
243.94140625
265.94921875
281.32421875
287.20703125
279.921875
255.5625
211.4453125
147.31640625
65.22265625
-31.75
[truncated: 29,723 more chars]
