# Supplementary material for: Widespread extracellular electron transfer pathways for charging microbial cytochrome OmcS nanowires via periplasmic cytochromes PpcABCDE
Source: Nat Commun. 2024 Mar 20;15:2434. doi: 10.1038/s41467-024-46192-0 (PMC10954620; doi:10.1038/s41467-024-46192-0)
Supplement: Supplementary file 4 — Source Data [file 41467_2024_46192_MOESM4_ESM.zip › 9. Malvankar_Source_Data/9. Malvankar_Source_Data_NMR/Fig. 4b_ELectron Transfer/Fig4B_ET_PpcA_OmcS_1_4.txt]

# File created = Friday, November 24, 2023 at 8:01:17 PM Western European Standard Time
# Data set = OmcS_PpcA_electron_transfer_21sep2022  12  1  /Users/pilarcportela/Topspin_examdata
# Spectral Region:
# LEFT = 24.83696937561035 ppm. RIGHT = -15.208559708972558 ppm.
#
# SIZE = 32761 ( = number of points)
#
# In the following ordering is from the 'left' to the 'right' limits!
# Lines beginning with '#' must be considered as comment lines.
#
-6952.5234375
-6936.703125
-6915.046875
-6890.390625
-6864.0625
-6837.234375
-6812.37890625
-6792.96484375
-6781.78125
-6779.67578125
-6785.73828125
-6798.2734375
-6815.2890625
-6834.2109375
-6851.60546875
-6863.41015625
-6865.73046875
-6855.8203125
-6832.84765625
-6798.13671875
-6754.86328125
-6707.13671875
-6658.94140625
-6613.71484375
-6574.82421875
-6546.43359375
-6533.41796875
-6540.08203125
-6568.34765625
-6616.64453125
-6679.7890625
-6749.52734375
-6815.703125
-6868.23046875
-6899.5078125
-6906.28125
-6890.0625
-6856.35546875
-6813.21875
-6769.48828125
-6732.8359375
-6707.82421875
-6694.5546875
-6688.68359375
-6683.33984375
-6672.390625
-6653.1484375
-6626.80859375
-6596.58984375
-6565.421875
-6534.7734375
-6504.92578125
-6475.88671875
-6448.328125
-6424.03125
-6405.28515625
-6393.51171875
-6388.2265625
-6387.2890625
-6388.37890625
-6390.3984375
-6393.60546875
-6398.37109375
-6403.59375
-6406.140625
-6401.77734375
-6387.0703125
-6360.76953125
-6324.19140625
-6280.61328125
-6234.1484375
-6188.5703125
-6146.62109375
-6110.375
-6082.29296875
-6065.49609375
-6062.37890625
-6072.34375
-6090.63671875
-6109.44140625
-6120.609375
-6118.5625
-6101.6484375
-6071.27734375
-6029.80859375
-5979.12890625
-5920.984375
-5858.0
-5793.59765625
-5730.63671875
-5670.234375
-5612.01953125
-5555.3515625
-5500.4296875
-5448.8515625
-5403.57421875
-5368.47265625
-5347.8515625
-5346.01953125
-5366.79296875
-5412.14453125
-5480.4140625
-5565.359375
-5657.3515625
-5746.49609375
-5825.63671875
-5891.58203125
-5944.359375
-5985.55078125
-6017.08984375
-6040.78515625
-6057.8828125
-6068.4296875
-6071.07421875
-6063.96875
-6046.19140625
-6018.55078125
-5983.80859375
-5947.31640625
-5917.93359375
-5907.48046875
-5927.546875
-5985.28515625
-6080.83984375
-6207.62109375
-6354.22265625
-6506.71484375
-6650.69140625
-6773.1796875
-6864.109375
-6917.1640625
-6930.12109375
-6904.5859375
-6845.171875
-6758.40625
-6651.859375
-6533.28515625
-6409.41015625
-6284.7578125
-6161.42578125
-6040.5234375
-5924.53515625
-5819.02734375
-5732.59375
-5674.5390625
-5651.23828125
-5663.15234375
-5704.7578125
-5767.3671875
-5842.671875
-5924.64453125
-6009.26171875
-6093.80078125
-6176.8046875
-6258.60546875
-6341.3203125
-6427.58984375
-6518.40625
-6611.37109375
-6700.69921875
-6779.421875
-6842.67578125
-6889.84375
-6924.11328125
-6949.69921875
-6968.5546875
-6978.890625
-6976.4453125
-6957.51171875
-6921.3515625
-6870.5703125
-6809.890625
-6744.7109375
-6680.234375
-6620.86328125
-6569.63671875
-6528.03125
-6496.38671875
-6474.21875
-6459.796875
-6449.1015625
-6435.44140625
-6410.81640625
-6368.609375
-6306.23828125
-6226.21875
-6135.42578125
-6043.26953125
-5959.8359375
-5894.19921875
-5852.54296875
-5836.44140625
-5842.1015625
-5861.55859375
-5885.5703125
-5907.109375
-5923.921875
-5938.86328125
-5957.65625
-5985.04296875
-6021.79296875
-6064.2734375
-6106.21484375
-6140.82421875
-6162.01953125
-6165.1875
-6148.1015625
-6111.50390625
-6058.56640625
-5993.5625
-5921.1328125
-5846.58984375
-5776.33203125
-5717.27734375
-5675.69921875
-5656.26953125
-5661.484375
-5691.3125
-5743.19140625
-5812.98046875
-5896.44921875
-5990.0546875
-6090.41796875
-6193.58984375
-6295.30859375
-6392.39453125
-6483.8984375
-6570.57421875
-6652.89453125
-6728.9453125
-6793.8984375
-6841.66015625
-6867.59375
-6870.40625
-6851.93359375
-6815.73046875
-6766.015625
-6707.76171875
-6647.27734375
-6591.57421875
-6546.296875
-6513.23828125
-6489.38671875
-6468.69921875
-6446.0703125
-6421.3828125
-6400.98828125
-6395.390625
-6414.2734375
-6461.59765625
-6533.31640625
-6618.69921875
-6703.875
-6775.578125
-6823.40625
-6840.3984375
-6822.828125
-6770.140625
-6685.375
-6575.59765625
-6451.625
-6326.59765625
-6213.4296875
-6121.94921875
-6056.69140625
-6016.06640625
-5993.09375
-5977.23828125
-5956.72265625
-5921.22265625
-5864.83984375
-5788.8203125
-5702.39453125
-5620.21875
-5556.87890625
-5521.37890625
-5514.55859375
-5530.58203125
-5561.0078125
-5598.63671875
-5639.20703125
-5680.51171875
-5720.61328125
-5757.12109375
-5788.31640625
-5814.44921875
-5837.0859375
-5856.8125
-5871.5234375
-5877.5546875
-5872.375
-5856.42578125
-5832.4453125
-5803.6171875
-5772.53125
-5741.61328125
-5714.0
-5693.5390625
-5683.60546875
-5685.51171875
-5697.57421875
-5715.66015625
-5734.9140625
-5751.87109375
-5765.64453125
-5777.5625
-5789.85546875
-5804.3984375
-5822.0859375
-5842.50390625
-5863.5859375
-5881.44140625
-5891.0
-5887.20703125
-5866.11328125
-5825.52734375
-5765.5234375
-5688.98046875
-5601.7734375
-5512.2109375
-5429.80078125
-5363.69140625
-5320.90625
-5304.75390625
-5314.19921875
-5344.640625
-5389.203125
-5439.71875
-5487.5390625
-5524.93359375
-5547.02734375
-5553.15234375
-5546.6796875
-5533.69140625
-5520.98046875
-5513.83984375
-5514.1875
-5520.4140625
-5529.41796875
-5539.4921875
-5551.7265625
-5569.01171875
-5593.8203125
-5626.69921875
-5665.765625
-5707.04296875
-5745.5390625
-5777.1640625
-5800.83984375
-5818.90625
-5835.078125
-5851.2578125
-5865.6875
-5873.93359375
-5871.6640625
-5856.828125
-5829.72265625
-5790.92578125
-5739.203125
-5671.359375
-5584.62890625
-5479.6484375
-5361.5703125
-5238.484375
-5119.375
-5013.4140625
-4930.10546875
-4877.9765625
-4861.67578125
-4879.89453125
-4926.5546875
-4993.80078125
-5073.5625
-5156.8671875
-5233.3828125
-5293.609375
-5332.4140625
-5350.43359375
-5352.015625
-5341.984375
-5324.2421875
-5302.71484375
-5282.3671875
-5268.3984375
-5263.90234375
-5268.0703125
-5276.6015625
-5284.3046875
-5287.92578125
-5287.4765625
-5285.40234375
-5284.51953125
-5286.1796875
-5289.609375
-5292.328125
-5291.265625
-5283.89453125
-5268.75
-5245.31640625
-5213.375
-5172.5859375
-5122.17578125
-5060.796875
-4986.66015625
-4898.703125
-4798.5625
-4691.953125
-4588.15625
-4497.71875
-4429.82421875
-4390.3359375
-4380.3671875
-4395.64453125
-4427.4609375
-4465.828125
-4503.35546875
-4537.33203125
-4568.75
-4599.4765625
-4629.94921875
-4658.515625
-4682.25
-4698.17578125
-4704.28125
-4700.2265625
-4687.6640625
-4670.5234375
-4655.16796875
-4650.1796875
-4665.01953125
-4707.37890625
-4779.921875
-4878.1953125
-4991.171875
-5104.82421875
-5207.4609375
-5294.2109375
-5368.3125
-5438.34375
-5513.29296875
-5598.546875
-5694.84375
-5799.40625
-5907.17578125
-6011.25390625
-6103.453125
-6175.74609375
-6222.30859375
-6241.1015625
-6234.54296875
-6209.1171875
-6173.8125
-6137.41015625
-6105.859375
-6081.1875
-6062.2421875
-6046.2109375
-6029.67578125
-6009.265625
-5982.375
-5947.7890625
-5905.44140625
-5855.484375
-5797.87890625
-5733.4375
-5665.4375
-5599.296875
-5539.58203125
-5486.31640625
-5434.23828125
-5376.2265625
-5308.11328125
-5231.23046875
-5151.47265625
-5076.58203125
-5013.43359375
-4965.87890625
-4933.68359375
-4913.63671875
-4903.03125
-4902.86328125
-4917.6953125
-4951.89453125
-5005.60546875
-5073.61328125
-5147.54296875
-5219.1171875
-5282.22265625
-5333.28515625
-5370.62890625
-5394.2578125
-5406.30859375
-5411.484375
-5416.26953125
-5426.7265625
-5446.05859375
-5473.4140625
-5504.703125
-5534.875
-5560.515625
-5581.5
-5600.671875
-5621.94140625
-5648.05078125
-5679.48046875
-5714.86328125
-5751.93359375
-5788.421875
-5822.49609375
-5853.0859375
-5879.79296875
-5902.296875
-5919.47265625
-5928.84375
-5926.92578125
-5910.36328125
-5877.26171875
-5827.9609375
-5764.90234375
-5691.9921875
-5614.0078125
-5536.28515625
-5464.13671875
-5401.703125
-5350.88671875
-5311.33203125
-5281.61328125
-5260.66015625
-5248.21875
-5244.4765625
-5249.703125
-5264.21875
-5287.89453125
-5318.84375
-5352.125
-5380.1953125
-5395.28515625
-5392.4453125
-5371.5625
-5337.94921875
-5301.3671875
-5273.4375
-5263.70703125
-5276.0625
-5307.765625
-5351.71875
-5400.12109375
-5447.03125
-5488.77734375
-5523.03125
-5547.83984375
-5561.34765625
-5562.1875
-5550.03515625
-5525.9765625
-5492.25390625
-5451.6171875
-5406.6640625
-5359.41015625
-5311.2890625
-5263.60546875
-5218.390625
-5179.015625
-5149.6640625
-5133.62109375
-5131.53515625
-5140.796875
-5156.3671875
-5172.21875
-5183.015625
-5185.7734375
-5181.0390625
-5172.94140625
-5167.76171875
-5171.7421875
-5189.42578125
-5223.2109375
-5273.92578125
-5341.02734375
-5421.515625
-5508.33203125
-5590.24609375
-5654.3046875
-5689.57421875
-5689.7578125
-5653.8046875
-5585.64453125
-5493.9921875
-5391.1875
-5290.2109375
-5200.83984375
-5127.625
-5070.64453125
-5027.71484375
-4995.73828125
-4970.5859375
-4946.86328125
-4918.86328125
-4882.94921875
-4839.71484375
-4793.875
-4751.38671875
-4715.84765625
-4687.00390625
-4662.23046875
-4639.24609375
-4618.0703125
-4601.33203125
-4593.46875
-4599.02734375
-4620.4609375
-4656.4296875
-4701.66796875
-4748.7890625
-4791.015625
-4824.484375
-4848.96484375
-4866.3359375
-4877.5234375
-4879.82421875
-4866.5234375
-4829.14453125
-4761.1484375
-4661.65234375
-4537.8203125
-4404.7578125
-4282.1171875
-4188.56640625
-4136.78515625
-4130.97265625
-4166.9140625
-4233.34375
-4314.2265625
-4392.27734375
-4453.62109375
-4491.97265625
-4510.23828125
-4518.3203125
-4527.8671875
-4546.875
-4577.1796875
-4615.9375
-4659.0703125
-4703.81640625
-4749.1875
-4795.01953125
-4840.78125
-4884.7890625
-4924.0625
-4955.125
-4975.375
-4983.84765625
-4981.01171875
-4968.1875
-4947.234375
-4920.3984375
-4889.65625
-4856.1328125
-4820.34375
-4782.859375
-4744.08984375
-4702.99609375
-4656.61328125
-4602.19921875
-4540.84375
-4479.05859375
-4426.24609375
-4389.67578125
-4371.00390625
-4366.421875
-4369.5703125
-4374.10546875
-4374.61328125
-4366.15625
-4344.1796875
-4305.61328125
-4250.3203125
-4181.51171875
-4104.375
-4024.11328125
-3945.328125
-3872.91796875
-3812.828125
-3771.00390625
-3750.99609375
-3752.37890625
-3771.1015625
-3801.0703125
-3835.5
-3867.65625
-3891.33203125
-3901.43359375
-3894.609375
-3870.3671875
-3832.69140625
-3791.12890625
-3759.53515625
-3752.08984375
-3778.6875
-3842.390625
-3939.96875
-4063.796875
-4203.1875
-4344.91015625
-4474.3359375
-4578.1015625
-4647.25390625
-4679.2109375
-4677.56640625
-4650.26953125
-4607.32421875
-4558.4375
-4511.15234375
-4469.7265625
-4435.234375
-4406.86328125
-4383.7109375
-4366.375
-4357.50390625
-4361.0625
-4380.75
-4418.76171875
-4475.66015625
-4551.05078125
-4643.7578125
-4750.78125
-4866.10546875
-4981.02734375
-5086.35546875
-5174.77734375
-5241.79296875
-5285.2109375
-5304.53515625
-5300.9921875
-5277.81640625
-5240.03125
-5193.34765625
-5142.609375
-5090.22265625
-5035.70703125
-4976.890625
-4911.93359375
-4840.703125
-4764.8046875
-4686.9921875
-4610.98828125
-4541.23828125
-4482.06640625
-4436.796875
-4408.1796875
-4399.43359375
-4414.37109375
-4455.80078125
-4523.58203125
-4614.22265625
-4721.78125
-4838.9921875
-4957.921875
-5070.59375
-5169.953125
-5250.75390625
-5310.0078125
-5346.91796875
-5362.72265625
-5360.609375
-5345.65625
-5324.3046875
-5303.046875
-5286.875
-5278.6171875
-5279.50390625
-5290.0078125
-5309.65234375
-5336.078125
-5364.80859375
-5390.5546875
-5409.64453125
-5421.70703125
-5429.56640625
-5437.22265625
-5447.203125
-5458.98046875
-5469.22265625
-5473.4140625
-5467.81640625
-5451.12109375
-5424.94921875
-5392.1328125
-5353.328125
-5304.515625
-5238.1953125
-5147.4609375
-5029.1015625
-4883.30078125
-4711.6640625
-4517.07421875
-4305.6328125
-4087.80859375
-3876.33203125
-3682.05859375
-3511.09765625
-3365.09765625
-3243.7734375
-3146.9140625
-3074.29296875
-3023.86328125
-2990.08984375
-2964.20703125
-2936.53125
-2900.015625
-2853.1171875
-2800.08984375
-2748.19140625
-2703.390625
-2667.765625
-2640.43359375
-2620.578125
-2609.32421875
-2608.8125
-2643.58203125
-2703.765625
-2769.375
-2836.2578125
-2901.62109375
-2963.546875
-3019.69921875
-3066.75390625
-3101.22265625
-3120.96484375
-3126.3359375
-3120.45703125
-3108.58203125
-3096.44921875
-3088.06640625
-3084.2578125
-3082.75
-3079.46484375
-3069.7578125
-3049.21484375
-3014.69140625
-2965.9296875
-2906.81640625
-2845.23828125
-2791.078125
-2753.1171875
-2736.0078125
-2738.83203125
-2756.01953125
-2779.91015625
-2803.2109375
-2820.3125
-2827.87890625
-2825.69921875
-2817.48046875
-2810.42578125
-2813.21484375
-2833.1796875
-2874.3671875
-2936.83203125
-3016.671875
-3105.98046875
-3193.0546875
-3264.00390625
-3306.078125
-3311.359375
-3278.5390625
-3212.22265625
-3120.73828125
-3013.61328125
-2899.25390625
-2783.3046875
-2668.734375
-2557.55078125
-2452.7109375
-2358.3359375
-2278.3515625
-2215.08203125
-2168.88671875
-2138.8125
-2123.7421875
-2123.421875
-2138.45703125
-2168.8203125
-2211.86328125
-2261.81640625
-2311.12109375
-2352.078125
-2377.42578125
-2380.61328125
-2357.16796875
-2306.90234375
-2234.953125
-2150.3046875
-2062.5390625
-1978.8203125
-1902.33203125
-1832.42578125
-1766.296875
-1701.41015625
-1637.765625
-1578.63671875
-1529.20703125
-1494.08203125
-1475.1328125
-1470.67578125
-1475.73828125
-1483.07421875
-1485.21484375
-1477.4453125
-1460.09375
-1438.12109375
-1417.7578125
-1402.421875
-1390.89453125
-1378.9453125
-1363.3671875
-1345.875
-1334.171875
-1338.91015625
-1368.05078125
-1422.60546875
-1496.74609375
-1582.01171875
-1671.8203125
-1763.2578125
-1855.65625
-1948.1328125
-2038.19140625
-2122.33984375
-2197.98828125
-2265.13671875
-2326.59765625
-2386.578125
-2448.46875
-2512.94140625
-2577.1171875
-2635.265625
-2680.78125
-2708.625
-2716.91015625
-2706.9296875
-2682.12109375
-2647.14453125
-2607.9140625
-2572.03515625
-2548.15234375
-2543.140625
-2558.29296875
-2587.43359375
-2619.05078125
-2640.74609375
-2642.359375
-2615.8515625
-2554.5390625
-2454.82421875
-2320.11328125
-2162.55078125
-1999.734375
-1848.27734375
-1718.91015625
-1615.9765625
-1539.828125
-1489.265625
-1462.46484375
-1456.984375
-1470.16015625
-1500.03125
-1546.109375
-1609.05859375
-1688.9765625
-1783.2578125
-1885.58203125
-1987.18359375
-2079.91015625
-2158.91796875
-2222.97265625
-2272.390625
-2306.7890625
-2324.72265625
-2325.09765625
-2308.609375
-2277.69140625
-2235.39453125
-2184.30859375
-2126.15625
-2062.11328125
-1993.8046875
-1924.41796875
-1858.7109375
-1801.328125
-1754.375
-1716.3125
-1682.98046875
-1649.65234375
-1612.7578125
-1570.96875
-1525.81640625
-1481.4609375
-1443.2265625
-1415.5703125
-1400.65625
-1397.76953125
-1403.0703125
-1409.85546875
-1410.25
-1398.47265625
-1373.91796875
-1342.05859375
-1312.69140625
-1296.7734375
-1303.3046875
-1336.8125
-1395.94921875
-1473.71484375
-1559.44140625
-1641.8828125
-1712.15234375
-1765.39453125
-1801.23046875
-1823.05859375
-1836.27734375
-1845.4609375
-1851.71484375
-1852.078125
-1841.7578125
-1817.71484375
-1781.0703125
-1736.9765625
-1692.7578125
-1655.36328125
-1628.90234375
-1613.00390625
-1603.20703125
-1593.2734375
-1577.76171875
-1553.06640625
-1517.1875
-1469.9921875
-1414.2890625
-1356.32421875
-1304.453125
-1266.6796875
-1248.47265625
-1251.671875
-1274.31640625
-1311.43359375
-1356.7578125
-1404.953125
-1453.078125
-1500.68359375
-1549.0234375
-1600.11328125
-1655.87109375
-1716.8828125
-1780.78125
-1841.10546875
-1887.96484375
-1910.8671875
-1902.5546875
-1861.9140625
-1794.5078125
-1710.4765625
-1620.70703125
-1532.828125
-1448.94921875
-1366.46875
-1281.5625
-1193.03515625
-1104.0390625
-1021.046875
-951.21484375
-899.9375
-869.66796875
-860.5859375
-872.66015625
-907.52734375
-968.08984375
-1055.4140625
-1165.18359375
-1286.859375
-1406.125
-1508.14453125
-1579.4765625
-1609.19921875
-1590.98046875
-1525.90234375
-1423.62109375
-1300.453125
-1175.72265625
-1068.1796875
-992.87890625
-958.44140625
-965.41796875
-1007.21484375
-1072.984375
-1150.7265625
-1229.5078125
-1301.28125
-1362.46875
-1414.26171875
-1461.2734375
-1509.51953125
-1564.72265625
-1630.875
-1708.515625
-1793.74609375
-1879.1640625
-1956.50390625
-2019.265625
-2063.7890625
-2088.859375
-2094.75390625
-2082.37109375
-2052.8046875
-2007.19140625
-1946.4140625
-1870.89453125
-1781.4453125
-1681.12109375
-1576.40234375
-1475.65234375
-1385.39453125
-1307.46875
-1239.5
-1177.90234375
-1120.6015625
-1067.7578125
-1020.56640625
-979.21875
-941.05859375
-900.44921875
-851.0625
-789.6171875
-718.3203125
-644.03125
-574.99609375
-518.08203125
-478.08984375
-458.0859375
-458.578125
-475.85546875
-501.91796875
-527.71484375
-547.9765625
-563.84375
-581.23828125
-606.5234375
-643.03125
-690.3203125
-745.20703125
-802.99609375
-858.125
-904.9921875
-939.42578125
-960.09765625
-968.38671875
-966.16796875
-952.7734375
-923.6953125
-872.484375
-795.546875
-696.98828125
-590.46484375
-496.21484375
-434.5078125
-418.765625
-451.6640625
-525.50390625
-625.9140625
-736.86328125
-844.83984375
-940.66796875
-1019.078125
-1078.0
-1119.2109375
-1149.74609375
-1181.59765625
-1227.84375
-1296.546875
-1385.84375
-1483.49609375
-1571.7734375
-1635.2421875
-1667.16015625
-1670.71484375
-1655.10546875
-1630.05859375
-1602.46484375
-1576.11328125
-1552.96875
-1534.1015625
-1519.3046875
-1505.7734375
-1487.21875
-1455.28515625
-1403.48046875
-1331.03125
-1243.69140625
-1151.234375
-1064.26953125
-992.4921875
-943.6953125
-922.265625
-927.51171875
-953.58203125
-991.31640625
-1030.76953125
-1063.02734375
-1081.5078125
-1083.046875
-1068.41796875
-1041.5390625
-1007.8046875
-972.6328125
-940.828125
-915.97265625
-899.46484375
-889.94140625
-884.2109375
-879.3203125
-874.0390625
-868.9375
-866.01171875
-868.640625
-881.55859375
-909.37890625
-954.125
-1013.48046875
-1081.1328125
-1148.7890625
-1208.5
-1254.39453125
-1283.8359375
-1298.1640625
-1302.734375
-1305.80859375
-1316.19140625
-1340.3046875
-1380.31640625
-1434.1640625
-1497.06640625
-1563.33203125
-1627.55078125
-1685.2578125
-1732.9140625
-1767.46875
-1786.33203125
-1788.5703125
-1776.5
-1755.1640625
-1728.7109375
-1696.296875
-1651.80859375
-1588.484375
-1505.2578125
-1409.86328125
-1316.3984375
-1239.04296875
-1185.828125
-1155.87890625
-1141.14453125
-1131.11328125
-1117.46484375
-1096.28515625
-1067.66015625
-1033.98046875
-998.546875
-965.015625
-936.91796875
-917.03125
-906.85546875
-906.80078125
-916.6640625
-935.72265625
-962.36328125
-993.84765625
-1026.4453125
-1055.5390625
-1075.70703125
-1081.75390625
-1070.95703125
-1045.1171875
-1010.609375
-975.9921875
-948.66796875
-932.54296875
-927.515625
-930.453125
-936.66796875
-941.17578125
-939.875
-931.01171875
-916.2734375
-899.90625
-885.6796875
-873.8984375
-861.0078125
-841.625
-810.4453125
-762.5
-692.9296875
-598.16796875
-478.14453125
-337.75
-186.25
-35.12109375
104.46484375
223.6796875
317.30859375
384.22265625
427.2265625
452.31640625
467.56640625
481.66015625
502.203125
533.921875
577.2734375
628.2890625
680.078125
725.20703125
757.5625
773.12109375
769.8984375
747.7578125
708.203125
654.203125
590.046875
520.8046875
450.7734375
381.375
310.0
231.078125
138.97265625
31.05078125
-90.62890625
-219.6171875
-347.0859375
-464.48828125
-565.28515625
-645.23828125
-701.921875
-734.21484375
-741.734375
-724.31640625
-682.4140625
-618.68359375
-539.390625
-453.72265625
-371.2578125
-299.8671875
-245.2265625
-211.0
-198.50390625
-206.40234375
-231.4375
-269.8515625
-318.16796875
-373.078125
-431.15234375
-489.1171875
-544.44140625
-595.5859375
-641.7734375
-682.703125
-718.6640625
-751.00390625
-781.98828125
-813.62109375
-845.9609375
-876.66796875
-901.92578125
-917.4609375
-918.30078125
-898.625
-853.55078125
-782.65234375
-692.171875
-593.81640625
-501.1171875
-426.0859375
-377.09375
-357.3671875
-363.953125
-388.8125
-422.921875
-461.16015625
-504.21484375
-555.8359375
-618.05078125
-688.5
-761.7421875
-832.7421875
-899.19921875
-961.05078125
-1017.87109375
-1066.44921875
-1100.5859375
-1113.6484375
-1102.57421875
-1070.546875
-1026.57421875
-982.2578125
-948.07421875
-931.453125
-936.7421875
-965.76953125
-1017.5390625
-1087.3828125
-1166.88671875
-1245.515625
-1313.2109375
-1362.51171875
-1389.6171875
-1394.79296875
-1382.40234375
-1360.28125
-1337.90234375
-1323.96484375
-1324.28515625
-1340.53515625
-1369.86328125
-1405.75
-1440.5546875
-1469.1171875
-1491.41796875
-1512.390625
-1538.6875
-1574.15234375
-1616.5390625
-1657.3828125
-1684.8984375
-1688.234375
-1660.97265625
-1602.87890625
-1520.0625
-1423.67578125
-1326.796875
-1239.9765625
-1167.18359375
-1104.4375
-1041.94921875
-968.62109375
-876.91796875
-766.2265625
-643.515625
-521.15625
-412.7109375
-328.42578125
-271.7890625
-238.4609375
-218.06640625
-198.44140625
-170.3203125
-130.06640625
-79.61328125
-24.5078125
28.48046875
73.5625
107.40234375
129.2265625
139.296875
137.3046875
122.625
96.69921875
65.21484375
37.59765625
23.3203125
27.1171875
46.06640625
70.60546875
89.1953125
94.19921875
85.29296875
68.68359375
53.13671875
45.890625
50.34375
65.24609375
84.45703125
97.8984375
94.70703125
68.1015625
18.74609375
-45.9296875
-115.75390625
-181.46875
-235.84765625
-273.09375
-288.703125
-280.3515625
-248.33203125
-194.98828125
-124.04296875
-40.71484375
48.04296875
134.70703125
213.71484375
283.80859375
348.42578125
413.625
484.31640625
560.921875
638.33203125
707.7890625
760.375
789.82421875
793.6640625
772.91796875
731.10546875
672.68359375
601.2578125
518.78125
426.58203125
327.52734375
227.52734375
134.92578125
58.09765625
2.5703125
-31.265625
-49.1015625
-61.69140625
-81.6875
-119.1875
-178.0625
-255.0078125
-341.3359375
-426.02734375
-498.38671875
-549.9921875
-575.9609375
-575.0625
-548.16015625
-496.2578125
-420.3671875
-323.4921875
-212.46484375
-97.13671875
12.578125
109.14453125
187.9453125
246.77734375
285.81640625
307.8359375
317.5390625
319.3125
314.37109375
298.96484375
265.02734375
203.44921875
108.265625
-20.48828125
-176.53515625
-349.03515625
-525.0
-691.55078125
-837.90234375
-956.7890625
-1045.1484375
-1103.84375
-1136.72265625
-1149.08984375
-1146.171875
-1132.09765625
-1110.109375
-1083.3984375
-1055.71484375
-1030.97265625
-1012.1875
-1000.78125
-996.92578125
-1000.86328125
-1013.99609375
-1038.3359375
-1074.33984375
-1118.71875
-1164.4921875
-1203.73828125
-1231.23046875
-1246.55078125
-1253.26171875
-1255.9453125
-1257.140625
-1256.26953125
-1250.671875
-1237.5
-1214.8125
-1181.90625
-1139.41015625
-1089.328125
-1034.26953125
-975.91015625
-913.890625
-846.2890625
-771.49609375
-690.40234375
-607.80078125
-532.3046875
-474.4140625
-443.203125
-443.3046875
-473.52734375
-527.56640625
-595.68359375
-666.7734375
-730.43359375
-779.08203125
-809.69921875
-824.7109375
-831.38671875
-839.15625
-855.28515625
-881.0859375
-911.3125
-937.37109375
-952.34375
-954.703125
-948.9765625
-943.1875
-944.5625
-955.46484375
-971.8046875
-984.4296875
-982.27734375
-955.53515625
-897.94140625
-808.265625
-690.81640625
-554.33984375
-409.4921875
-266.09765625
-131.5078125
-10.48046875
93.9453125
179.64453125
245.1953125
290.45703125
317.1953125
328.98828125
330.37109375
325.46875
316.45703125
302.390625
279.34765625
242.421875
188.44921875
117.42578125
32.0078125
-63.671875
-163.98046875
-261.0234375
-344.66015625
-404.2421875
-431.33203125
-422.16015625
-378.98828125
-309.8046875
-226.1796875
-139.9296875
-60.57421875
5.2578125
52.84375
78.59765625
80.8359375
61.484375
26.73046875
-15.125
-58.10546875
-102.515625
-155.44140625
-226.80859375
-323.37109375
-444.1171875
-579.49609375
-714.24609375
-831.98046875
-919.31640625
-968.38671875
-977.265625
-948.5078125
-886.8671875
-797.70703125
-687.2265625
-563.8828125
-438.51953125
-321.7734375
-220.23828125
-134.6484375
-61.45703125
3.90234375
64.67578125
122.046875
175.4375
223.26171875
264.25
298.47265625
327.15234375
351.3828125
371.07421875
384.96875
391.0546875
386.97265625
370.7578125
342.60546875
306.5234375
270.453125
244.4375
237.70703125
255.7578125
298.1015625
357.62890625
422.74609375
481.6640625
526.2734375
553.25390625
562.73046875
556.9375
540.41015625
520.50390625
506.23828125
505.4921875
522.50390625
557.5703125
608.42578125
671.5078125
742.1328125
814.33984375
881.44921875
937.53515625
978.91796875
1004.82421875
1016.9921875
1018.23828125
1010.9453125
996.6171875
976.9921875
955.46875
937.0234375
926.23046875
925.21484375
933.26953125
947.76953125
964.90234375
979.7109375
986.76953125
982.5234375
967.890625
948.8984375
934.328125
931.85546875
945.00390625
972.47265625
1009.46484375
1049.77734375
1087.3125
1116.98046875
1135.78125
1144.08984375
1146.03515625
1147.65625
1153.55078125
1164.65234375
1178.578125
1191.79296875
1201.53125
1206.6953125
1208.33984375
1209.8203125
1216.06640625
1231.6171875
1258.3125
1294.171875
1334.140625
1372.47265625
1405.46484375
1432.91015625
1457.0703125
1479.828125
1500.140625
1513.77734375
1514.8671875
1497.55859375
1456.8515625
1389.65625
1296.93359375
1185.59765625
1067.859375
957.46875
865.09375
795.98046875
750.46875
725.85546875
717.9765625
722.08984375
733.03515625
744.61328125
748.78515625
736.6875
702.04296875
644.53515625
569.76953125
485.53515625
398.14453125
311.86328125
230.61328125
158.78515625
100.03125
55.79296875
25.3984375
7.24609375
-0.2265625
1.57421875
11.28125
27.21484375
46.96484375
67.27734375
84.84765625
98.08203125
108.47265625
120.203125
137.87890625
163.86328125
196.96875
233.02734375
266.390625
291.21484375
302.5078125
297.2421875
275.3984375
239.9140625
195.23828125
145.35546875
92.890625
39.84375
-11.0390625
-55.48828125
-87.87109375
-102.02734375
-92.26953125
-55.0703125
8.5625
91.5625
181.87109375
266.41015625
335.26953125
383.41796875
409.8515625
416.11328125
405.4765625
382.48046875
352.07421875
318.625
285.35546875
254.18359375
225.7421875
199.8828125
176.5703125
156.37890625
140.109375
128.078125
120.0546875
115.5078125
113.48828125
112.296875
110.3046875
107.60546875
106.48828125
109.1640625
113.86328125
112.62890625
93.3046875
45.23828125
-34.68359375
-139.23046875
-253.0625
-358.7421875
-442.87890625
-499.27734375
-528.05078125
-532.0234375
-513.0234375
-470.25
-401.31640625
-304.79296875
-182.234375
-38.84375
116.8828125
273.796875
419.27734375
541.46875
632.28125
689.73828125
718.5
728.16015625
729.95703125
733.0625
742.24609375
758.015625
778.76953125
803.05859375
830.6171875
862.30859375
899.921875
945.8046875
1002.08984375
1069.20703125
1144.6484375
1222.5390625
1294.08984375
1348.74609375
1376.2890625
1369.75390625
1327.7890625
1255.10546875
1160.83984375
1056.30078125
953.2578125
862.66796875
793.203125
749.51953125
731.3359375
733.84765625
749.640625
771.34765625
794.37890625
818.33203125
846.37109375
882.6171875
929.37890625
985.83203125
1048.89453125
1115.34375
1183.8203125
1255.578125
1333.4140625
1419.19921875
1511.30859375
1603.66015625
1686.9453125
1751.4609375
1790.01171875
1799.83984375
1783.109375
1746.0234375
1696.953125
1644.3203125
1594.9375
1553.1875
1520.84765625
1497.4921875
1481.23828125
1469.578125
1459.61328125
1447.5703125
1428.2265625
1395.1796875
1342.11328125
1264.4921875
1160.93359375
1033.94921875
889.8359375
737.70703125
587.91796875
450.4140625
332.921875
238.890625
165.9453125
106.70703125
52.44921875
-2.3125
-57.53125
-108.8125
-150.6015625
-179.08984375
-193.421875
-195.30859375
-187.75
-174.10546875
-158.109375
-144.1796875
-136.67578125
-137.91796875
-146.53515625
-157.6953125
-164.796875
-161.34765625
-142.4609375
-106.33984375
-55.47265625
3.54296875
62.03125
112.078125
148.87890625
171.578125
182.57421875
185.58984375
183.24609375
175.46875
159.6328125
132.3828125
92.07421875
40.6015625
-16.30859375
-70.5703125
-114.4296875
-143.171875
-156.63671875
-158.76171875
-155.140625
-149.7265625
-142.8046875
-131.8828125
-115.02734375
-93.58203125
-71.4765625
-51.390625
-31.2734375
-4.6484375
35.25
91.06640625
160.40234375
238.80078125
323.37109375
413.65234375
509.375
607.8359375
703.3125
788.74609375
857.69921875
905.2421875
927.7578125
923.03515625
891.30078125
836.68359375
767.4609375
693.89453125
624.72265625
564.81640625
515.6953125
477.73046875
451.22265625
435.16796875
425.421875
414.58203125
394.22265625
357.890625
303.40234375
234.08984375
159.125
92.4453125
49.546875
43.01171875
79.015625
156.8515625
271.27734375
415.5078125
582.98828125
767.41015625
961.70703125
1157.09765625
1343.171875
1509.53515625
1648.4765625
1757.015625
1837.09375
1894.04296875
1934.49609375
1964.70703125
1989.32421875
2010.60546875
2028.47265625
2041.57421875
2048.94140625
2051.3125
2051.44921875
2053.08984375
2058.68359375
2067.1328125
2072.79296875
2066.78515625
2039.5859375
1983.640625
1894.9453125
1773.8515625
1624.87890625
1455.390625
1273.17578125
1084.3203125
892.859375
702.13671875
516.68359375
343.10546875
189.671875
64.8203125
-24.80859375
-76.46484375
-92.3984375
-79.34765625
-46.5546875
-3.17578125
43.53515625
88.75390625
129.4296875
163.28125
188.1796875
202.50390625
206.09765625
200.8515625
190.09765625
177.04296875
163.37890625
149.23046875
134.3515625
119.50390625
106.9765625
100.28125
103.859375
123.19140625
164.6484375
234.34375
336.1953125
470.1484375
631.39453125
810.73046875
996.328125
1176.6953125
1343.90625
1495.15625
1631.63671875
1756.03515625
1870.80078125
1977.80859375
2078.50390625
2173.375
2261.07421875
2338.21484375
2400.30078125
2443.37109375
2465.8359375
2469.62890625
2460.01953125
2443.9140625
2427.59765625
2415.3125
2408.8359375
2407.53125
2408.4375
2406.828125
2397.390625
2375.36328125
2336.87109375
2278.90234375
2200.09765625
2102.4921875
1992.71875
1881.08203125
1778.73046875
1694.78125
1635.08984375
1602.59765625
1597.703125
1617.99609375
1658.0625
1710.55078125
1768.375
1826.4296875
1881.484375
1930.609375
1969.34765625
1990.8984375
1986.6171875
1947.9921875
1869.76171875
1752.921875
1605.71875
1441.92578125
1277.50390625
1127.296875
1002.39453125
907.9921875
842.47265625
798.87890625
768.62890625
745.53515625
727.82421875
717.75
719.63671875
737.3828125
771.875
819.5078125
873.08984375
925.31640625
972.609375
1016.546875
1061.90625
1112.91796875
1170.65234375
1232.7265625
1294.71484375
1351.48828125
1397.96875
1429.609375
1443.2421875
1438.28515625
1417.515625
1387.0390625
1354.84375
1328.48828125
1312.94921875
1310.21484375
1321.015625
1347.3125
1393.44921875
1464.859375
1564.53515625
1689.3125
1828.0546875
1963.48828125
2077.08984375
2154.34765625
2187.47265625
2175.046875
2120.09375
2028.44140625
1908.0
1768.46484375
1620.67578125
1475.296875
1341.19140625
1224.62109375
1129.921875
1060.4765625
1018.4765625
1003.55078125
1012.09375
1038.6171875
1078.1875
1128.02734375
1187.09765625
1253.921875
1323.45703125
1384.84375
1422.171875
1419.296875
1366.53515625
1265.3984375
1128.59375
975.73046875
827.29296875
699.65625
602.59375
539.2890625
507.97265625
504.1875
523.04296875
560.9296875
616.140625
688.296875
776.9765625
880.33203125
994.1796875
1112.203125
1227.6796875
1335.93359375
1435.44921875
1526.6328125
1609.57421875
1683.14453125
1745.62109375
1795.1796875
1829.55078125
1846.328125
1845.23046875
1830.765625
1812.1640625
1799.54296875
1799.0859375
1810.78515625
1830.078125
1851.4609375
1871.4453125
1890.07421875
1911.3359375
1942.55078125
1991.8515625
2064.0234375
2157.3828125
2263.984375
2372.55078125
2471.2578125
2549.03515625
2596.71484375
2609.2890625
2588.109375
2540.83203125
2478.3828125
2410.625
2343.21875
2277.0390625
2210.30859375
2141.75
2072.484375
2005.51953125
1943.8359375
1889.20703125
1842.57421875
1805.0625
1778.19921875
1762.90625
1758.078125
1760.19921875
1764.8046875
1768.73828125
1771.16796875
1772.53515625
1772.91796875
1771.3671875
1765.9375
1753.32421875
1728.26171875
1684.44921875
1617.4375
1527.67578125
1421.33203125
1308.1953125
1198.0234375
1097.12109375
1006.78125
924.1875
844.984375
765.921875
686.09765625
606.94140625
531.59765625
464.36328125
410.17578125
373.84375
358.98828125
366.984375
396.39453125
443.484375
503.6796875
573.3203125
650.3515625
733.48046875
819.92578125
903.7265625
976.38671875
1030.19921875
1062.20703125
1076.02734375
1080.3203125
1084.59375
1094.33984375
1107.87890625
1116.8125
1110.265625
1080.1953125
1024.53515625
946.92578125
854.67578125
756.65625
661.390625
575.0546875
499.99609375
434.4375
373.43359375
310.484375
239.84765625
159.2421875
71.83203125
-13.66796875
-85.13671875
-130.7421875
-143.12890625
-122.60546875
-77.73046875
-22.76171875
26.671875
57.65625
62.515625
39.65625
-7.52734375
-73.0625
-150.18359375
-231.109375
-305.90625
-363.3046875
-394.26171875
-395.54296875
-370.203125
-324.71484375
-265.53515625
-197.49609375
-124.3828125
-50.0703125
21.4921875
87.8671875
149.90625
211.71875
278.35546875
352.53125
432.59765625
512.890625
586.14453125
646.36328125
690.38671875
716.8359375
723.90625
708.77734375
670.08203125
611.40234375
542.4921875
476.72265625
426.3515625
398.10546875
391.00390625
397.45703125
407.64453125
414.7734375
417.95703125
420.85546875
428.00390625
442.10546875
463.8984375
493.36328125
530.61328125
576.109375
630.64453125
695.37890625
771.18359375
857.140625
949.1328125
1039.98046875
1121.67578125
1188.5390625
1239.16796875
1276.15625
1304.30078125
1329.0625
1355.8046875
1388.7734375
1429.4375
1475.43359375
1521.7578125
1563.4140625
1597.03515625
1620.2421875
1630.33203125
1624.234375
1599.40234375
1554.01171875
1486.578125
1396.69140625
1287.359375
1166.7421875
1047.06640625
941.078125
858.38671875
803.421875
775.33984375
769.46875
779.6328125
800.296875
827.6640625
859.8359375
896.44921875
937.8515625
983.8125
1032.26953125
1079.3046875
1120.45703125
1152.16796875
1172.47265625
1181.03515625
1179.02734375
1168.81640625
1153.40234375
1136.12890625
1120.6796875
1110.98046875
1110.41796875
1120.83984375
1142.03515625
1171.7734375
1206.140625
1240.484375
1271.12890625
1296.55078125
1316.64453125
1330.3046875
1334.01953125
1323.18359375
1294.80078125
1248.80078125
1187.01171875
1111.94921875
1026.94921875
937.12890625
848.9921875
768.00390625
695.703125
628.6328125
559.9609375
483.05859375
395.0234375
298.44921875
201.15234375
114.4296875
50.41015625
18.19140625
19.46875
46.19140625
82.82421875
112.6015625
123.75
112.08203125
80.1484375
35.35546875
-12.046875
-52.15625
-79.828125
-97.40234375
-113.00390625
-134.78125
-165.23046875
-199.51953125
-228.5390625
-244.05859375
-242.36328125
-224.37890625
-193.23046875
-151.62890625
-100.4921875
-38.46484375
37.92578125
132.87890625
247.82421875
377.87109375
511.31640625
633.328125
730.953125
795.90234375
824.73046875
818.734375
784.53125
733.74609375
680.0390625
634.5625
603.09375
586.2421875
581.6484375
586.02734375
596.0078125
607.91796875
617.2890625
619.0
608.66796875
584.98046875
551.20703125
514.6328125
483.8984375
465.96875
464.0390625
476.8984375
499.66015625
525.625
548.8828125
566.703125
580.53515625
594.90625
614.5703125
641.359375
672.34375
700.2265625
715.74609375
711.125
682.99609375
633.2109375
566.71484375
487.93359375
398.73046875
300.03515625
195.46484375
93.328125
4.87890625
-59.828125
-95.5703125
-103.16015625
-88.12109375
-57.671875
-17.6015625
29.15625
81.28125
136.5625
190.74609375
239.1484375
279.921875
316.07421875
354.57421875
402.9921875
465.93359375
543.22265625
630.2578125
719.6953125
803.40234375
874.328125
928.23046875
964.78125
987.15234375
1000.08984375
1007.33203125
1010.48046875
1010.3515625
1009.68359375
1014.1328125
1029.71484375
1058.5625
1097.21875
1138.99609375
1177.71875
1208.99609375
1228.60546875
1230.9140625
1209.51953125
1159.234375
1077.45703125
964.50390625
824.16796875
664.87109375
500.16796875
346.9375
221.19921875
133.7578125
88.19921875
82.10546875
109.76953125
164.2734375
238.33203125
324.7890625
417.7578125
513.66796875
611.4375
711.28125
812.85546875
913.58984375
1008.28125
1090.51953125
1155.11328125
1199.8515625
1225.35546875
1233.40234375
1225.01953125
1199.41015625
1154.5546875
1089.62890625
1008.21875
919.82421875
837.8359375
774.75
738.0625
729.5546875
747.52734375
789.296875
851.9296875
931.84375
1025.12890625
1129.08984375
1243.26953125
1368.25
1502.58203125
1640.60546875
1773.015625
1889.5703125
1981.75390625
2044.1640625
2074.8671875
2075.421875
2050.40234375
2006.0078125
1947.6796875
1877.8203125
1795.0
1695.2890625
1575.23046875
1434.7109375
1278.31640625
1114.796875
954.9921875
808.91796875
682.88671875
578.0703125
491.12890625
416.3203125
347.73046875
280.89453125
213.79296875
147.3046875
84.8828125
32.06640625
-3.73046875
-13.64453125
10.62890625
73.109375
170.53125
292.5234375
425.14453125
555.37890625
673.96875
775.5546875
856.98828125
915.50390625
948.453125
954.90625
937.97265625
905.79296875
870.01953125
842.296875
830.32421875
835.76171875
855.015625
882.2890625
912.77734375
944.0546875
975.47265625
1006.61328125
1035.953125
1060.2265625
1074.77734375
1075.2109375
1059.65625
1030.29296875
992.84375
954.4375
921.27734375
897.4921875
885.40234375
885.95703125
898.43359375
919.3828125
942.27734375
959.0859375
963.25390625
952.3125
928.58984375
898.015625
868.13671875
846.33984375
838.80078125
849.984375
882.46875
936.9296875
1012.2265625
1105.6328125
1212.8515625
1327.94921875
1443.87890625
1554.24609375
1655.34765625
1746.671875
1829.17578125
1902.9375
1966.08984375
2015.2890625
2046.4609375
2055.46484375
2039.34375
1998.14453125
1936.08203125
1860.69140625
1780.36328125
1701.5
1626.5078125
1553.3125
1477.19921875
1394.4765625
1305.78125
1216.3203125
1132.859375
1060.27734375
1000.73046875
955.65625
928.08203125
923.11328125
946.3828125
1001.75390625
1089.54296875
1205.48046875
1340.48046875
1481.5234375
1614.0546875
1725.4375
1807.84765625
1859.03125
1881.12109375
1879.140625
1860.33984375
1833.66015625
1808.03125
1789.94140625
1782.2109375
1784.83984375
1796.4609375
1814.6953125
1835.83203125
1855.68359375
1871.80859375
1885.0078125
1898.203125
1913.7265625
1931.31640625
1948.49609375
1962.484375
1972.06640625
1978.65234375
1986.4140625
2001.27734375
2028.4453125
2069.1875
2118.83203125
2167.96875
2206.4609375
2227.4765625
2228.7109375
2210.61328125
2174.125
2119.9453125
2049.1953125
1963.79296875
1866.26171875
1759.9375
1650.234375
1545.33984375
1454.39453125
1383.41796875
1331.9375
1292.9140625
1256.0546875
1211.9140625
1154.703125
1083.44921875
1002.328125
920.1640625
848.41796875
797.74609375
774.82421875
781.3984375
815.95703125
876.20703125
960.15625
1064.91796875
1184.70703125
1310.44140625
1432.2734375
1543.79296875
1644.703125
1739.6015625
1833.6015625
1928.02734375
2019.3671875
2101.578125
2169.5
2220.62890625
2254.8671875
2273.50390625
2278.78125
2273.98046875
2263.265625
2250.90625
2240.09765625
2231.921875
2224.921875
2215.875
2202.20703125
2185.140625
2171.46875
2172.36328125
2199.3671875
2259.421875
2350.93359375
2462.62109375
2576.3828125
2673.92578125
2744.0078125
2785.8984375
2806.90625
2815.984375
2817.890625
2810.9296875
2788.76953125
2745.04296875
2678.4765625
2595.6484375
2509.2421875
2432.34765625
2372.54296875
2329.51953125
2297.0546875
2267.14453125
2233.4140625
2192.5078125
2144.03125
2090.18359375
2035.8671875
1989.015625
1960.30859375
1961.37890625
2001.55859375
2084.3515625
2205.359375
2352.83203125
2510.9140625
2664.34765625
2802.53125
2921.1953125
3021.0625
3104.703125
3173.78125
3228.56640625
3269.6875
3300.1640625
3325.65625
3352.453125
3384.76953125
3423.1171875
3464.31640625
3502.765625
3532.47265625
3549.484375
3554.140625
3551.82421875
3551.40234375
3561.55078125
3586.90625
3626.24609375
3673.6484375
3721.2734375
3761.3984375
3786.91796875
3791.90234375
3773.578125
3734.59765625
3683.140625
3629.734375
3583.05078125
3547.37890625
3522.67578125
3506.27734375
3494.88671875
3485.80078125
3476.7578125
3464.7109375
3444.90625
3411.390625
3358.65625
3283.21484375
3184.66015625
3066.72265625
2937.796875
2809.51953125
2692.98046875
2595.1875
2518.60546875
2463.54296875
2430.36328125
2419.04296875
2427.3125
2450.39453125
2483.60546875
2525.734375
2580.1796875
2652.66796875
2747.3125
2863.4609375
2994.765625
3130.28515625
3256.68359375
3360.9453125
3433.25
3469.66796875
3473.85546875
3456.58203125
3432.734375
3416.765625
3418.70703125
3442.1796875
3484.48828125
3537.73046875
3590.84375
3632.81640625
3656.6015625
3661.23828125
3650.3515625
3628.1015625
3596.140625
3553.8515625
3501.03515625
3439.94140625
3375.12890625
3311.7109375
3253.765625
3203.70703125
3162.74609375
3131.8828125
3113.0234375
3109.4921875
3125.59375
3164.984375
3228.671875
3313.2578125
3410.39453125
3508.078125
3593.92578125
3659.140625
3701.1328125
3723.17578125
3731.359375
3730.75390625
3723.03515625
3706.5234375
3678.16796875
3636.16796875
3581.9609375
3520.80859375
3460.75390625
3410.421875
3376.73046875
3363.53515625
3371.625
3399.38671875
3443.61328125
3500.2890625
3565.48828125
3635.76953125
3707.265625
3774.14453125
3828.3203125
3861.6875
3868.953125
3848.203125
3798.94921875
3720.5078125
3613.25
3481.6875
3335.87890625
3189.1953125
3053.66015625
2935.890625
2835.87109375
2748.96484375
2669.4453125
2593.015625
2517.1875
2440.5390625
2362.88671875
2286.2265625
2214.71484375
2152.796875
2103.19140625
2066.4140625
2041.51171875
2026.0
2014.93359375
2000.36328125
1972.4375
1921.83203125
1842.77734375
1736.01953125
1610.62890625
1483.05078125
1373.2109375
1299.2578125
1273.10546875
1297.93359375
1367.98828125
1470.9765625
1592.48828125
1720.19921875
1845.71484375
1963.796875
2071.1796875
2166.46875
2250.75390625
2327.26953125
2399.453125
2468.3046875
2530.6796875
2580.0
2609.29296875
2614.828125
2597.82421875
2563.2109375
2516.86328125
2463.80078125
2408.44921875
2355.83984375
2312.03125
2283.015625
2272.9296875
2282.87890625
2310.9765625
2353.41796875
2405.87890625
2464.6796875
2527.5078125
2593.0703125
2659.5703125
2722.71484375
2775.00390625
2807.0
2809.51953125
2775.34375
2700.3671875
2584.94921875
2435.3828125
2264.20703125
2088.14453125
1924.1875
1785.44921875
1678.89453125
1606.1171875
1566.3671875
1559.01171875
1583.32421875
1636.41796875
1712.30859375
1803.3984375
1902.44921875
2003.125
2099.71484375
2187.73828125
2264.96875
2330.60546875
2382.4140625
2414.58203125
2418.984375
2389.03515625
2323.046875
2224.7890625
2101.33984375
1960.0546875
1806.703125
1645.734375
1481.91796875
1321.64453125
1172.75
1043.34765625
940.46875
868.58984375
828.12109375
814.9140625
821.82421875
842.22265625
873.140625
916.2109375
975.67578125
1054.90234375
1153.2734375
1265.16796875
1381.265625
1491.1796875
1585.859375
1659.12109375
1708.33984375
1734.4921875
1741.30078125
1733.7578125
1716.72265625
1694.2890625
1669.98828125
1647.23828125
1629.3046875
1618.56640625
1615.359375
1617.3203125
1619.97265625
1618.73828125
1611.3203125
1599.1953125
1587.26171875
1581.58984375
1586.48046875
1602.515625
1626.60546875
1653.60546875
1678.0546875
1695.1015625
1701.09375
1694.25
1675.20703125
1646.6484375
1612.1015625
1574.50390625
1535.4765625
1495.78515625
1456.5234375
1420.25
1391.0390625
1372.97265625
1368.11328125
1375.41015625
1391.62890625
1413.55078125
1439.6953125
1469.98046875
1503.84375
1538.9609375
1572.17578125
1601.8828125
1629.49609375
1658.796875
1694.125
1739.19140625
1796.46484375
1866.1640625
1944.62890625
2023.39453125
2090.8515625
2136.203125
2153.5859375
2143.65234375
2111.69921875
2063.83203125
2003.89453125
1932.6796875
1849.0234375
1751.390625
1639.25390625
1514.09375
1379.85546875
1242.296875
1107.32421875
979.11328125
859.29296875
747.97265625
646.21484375
558.3671875
492.40234375
457.50390625
460.3984375
502.375
578.078125
675.73828125
778.78515625
869.08203125
931.26171875
956.55078125
944.52734375
902.65625
844.00390625
783.609375
734.08203125
702.1484375
687.75390625
685.890625
689.4375
691.3125
685.73828125
669.51953125
643.15234375
610.91015625
578.97265625
552.64453125
534.6640625
525.90234375
527.44921875
541.86328125
572.37890625
620.26953125
681.92578125
747.5625
802.8671875
833.6171875
830.984375
794.36328125
730.2109375
648.3125
558.05859375
466.203125
376.1953125
289.02734375
205.38671875
127.9609375
61.9609375
13.30078125
-14.234375
-20.9296875
-11.40625
6.6484375
25.04296875
38.15625
44.96484375
48.56640625
53.69921875
64.33984375
82.82421875
109.98046875
144.95703125
184.7578125
224.62109375
259.58203125
286.0703125
302.19140625
307.0546875
300.59765625
284.41796875
262.26953125
238.96484375
218.4140625
202.60546875
192.3203125
188.53125
193.046875
208.1015625
235.58203125
276.5390625
331.12890625
398.96484375
479.5625
572.58203125
677.7578125
794.6640625
922.31640625
1058.40625
1198.57421875
1336.6875
1466.81640625
1585.359375
1691.4453125
1785.0234375
1864.75390625
1927.55859375
1969.58984375
1986.8984375
1975.09375
1929.4296875
1846.640625
1727.7890625
1579.69921875
1413.625
1242.0703125
1076.26171875
925.19921875
795.515625
691.09375
612.4921875
557.08203125
520.125
495.9375
478.51953125
461.88671875
440.76953125
411.703125
374.046875
330.45703125
286.41015625
248.515625
222.08203125
209.1484375
208.2421875
215.59375
226.6171875
236.7109375
241.796875
239.296875
228.8515625
211.63671875
188.390625
158.1640625
119.14453125
70.49609375
13.08984375
-51.4921875
-121.765625
-195.59375
-268.578125
-333.78125
-383.1484375
-409.53125
-407.9140625
-375.84765625
-313.7578125
-224.99609375
-115.125
9.34765625
142.19140625
277.98828125
412.4453125
542.87890625
668.87890625
792.203125
915.3515625
1038.875
1159.03515625
1267.69140625
1355.0546875
1413.71875
1441.23046875
1439.78125
1413.984375
1368.80078125
1308.76171875
1238.30078125
1162.421875
1087.1328125
1019.24609375
965.3125
929.89453125
914.12890625
915.36328125
927.95703125
944.4765625
956.84375
957.65625
942.3046875
911.4375
871.66796875
832.81640625
802.4921875
781.359375
762.8046875
737.140625
697.50390625
643.640625
581.62109375
520.234375
466.4609375
422.8515625
388.546875
363.125
350.16015625
357.42578125
393.3984375
462.28515625
560.64453125
677.21875
795.79296875
899.78125
976.65625
1020.44140625
1032.015625
1017.71484375
987.19921875
950.7109375
916.07421875
886.453125
860.25
833.3046875
802.41796875
768.16015625
735.328125
710.54296875
698.30859375
698.18359375
705.125
712.3828125
714.62890625
709.734375
699.4140625
688.8984375
684.90625
691.7421875
707.67578125
724.9609375
733.9375
728.0703125
706.27734375
671.8515625
629.98046875
586.0
544.92578125
511.71484375
491.72265625
490.7578125
514.484375
567.20703125
650.66015625
763.3671875
900.5546875
1054.51953125
1215.421875
1372.32421875
1514.20703125
1630.765625
1713.28125
1755.6875
1755.453125
1713.98828125
1636.80859375
1533.875
1419.3359375
1309.37890625
1218.25390625
1154.69140625
1121.08203125
1115.72265625
1135.75
1178.48046875
1240.484375
1315.69921875
1394.38671875
1463.95703125
1511.62109375
1527.640625
1507.51171875
1452.0546875
1365.8125
1255.03125
1126.46875
987.3984375
845.85546875
709.97265625
585.8046875
474.90625
374.03125
277.9375
183.66015625
92.671875
9.56640625
-61.21484375
-117.671875
-160.33203125
-191.328125
-213.80078125
-231.21875
-245.89453125
-257.0234375
-260.046875
-248.29296875
-216.0390625
-160.86328125
-83.890625
11.8515625
123.50390625
249.4140625
388.33984375
537.32421875
690.07421875
837.83984375
972.76171875
1091.30859375
1195.0703125
1288.08984375
1372.90625
1448.0390625
1508.40625
1548.1015625
1563.3984375
1554.17578125
1523.234375
1474.77734375
1413.328125
1343.53125
1269.6484375
1194.5390625
1118.93359375
1042.1484375
963.6015625
883.9453125
805.359375
731.80859375
669.375
625.84765625
608.63671875
621.7734375
663.6875
726.546875
797.34375
860.4609375
901.37109375
910.4609375
885.4609375
831.1796875
756.59765625
670.921875
580.578125
488.4765625
395.20703125
300.734375
205.3359375
109.890625
15.70703125
-75.95703125
-164.703125
-251.328125
-337.07421875
-422.1796875
-505.04296875
-582.625
-651.6796875
-710.015625
-757.48046875
-796.3203125
-830.4296875
-863.6328125
-898.08984375
-933.69921875
-968.48828125
-999.19921875
-1022.0703125
-1033.93359375
-1033.3671875
-1021.28515625
-1000.734375
-976.09765625
-952.03125
-932.1875
-918.19140625
-909.56640625
-904.9765625
-903.9453125
-908.140625
-921.5703125
-949.51171875
-996.34765625
-1062.91796875
-1144.96484375
-1233.79296875
-1318.9140625
-1390.828125
-1442.3671875
-1468.56640625
-1466.64453125
-1436.75390625
-1382.41015625
-1309.15625
-1222.11328125
-1124.66796875
-1019.55078125
-910.73046875
-803.70703125
-704.0625
-615.83984375
-541.0078125
-479.61328125
-430.10546875
-390.15625
-357.89453125
-332.73046875
-315.0625
-305.46875
-304.34765625
-311.77734375
-327.015625
-348.16015625
-372.97265625
-400.11328125
-428.83203125
-456.5859375
-477.0
-480.93359375
-460.8203125
-415.1640625
-350.4140625
-279.265625
-216.453125
-173.8203125
-156.55859375
-162.41796875
-183.75
-210.80078125
-233.92578125
-244.64453125
-236.6484375
-207.7890625
-161.6640625
-106.890625
-53.50390625
-8.51953125
26.8828125
56.84765625
87.41796875
122.296875
160.4609375
197.16015625
227.01953125
246.42578125
253.43359375
246.1484375
221.9296875
178.44921875
115.5078125
36.390625
-52.0
-140.17578125
-217.7578125
-275.296875
-305.578125
-304.5078125
-271.88671875
-211.62109375
-130.40625
-35.05078125
69.59375
180.22265625
292.59375
399.39453125
490.2578125
553.953125
581.4765625
568.66015625
517.38671875
434.95703125
332.1875
221.15625
113.26171875
17.44921875
-61.546875
-124.11328125
-174.45703125
-217.23046875
-253.83203125
-281.08984375
-293.140625
-285.0078125
-255.1875
-206.0
-142.5
-71.671875
-2.328125
55.44921875
92.16796875
101.37890625
81.4296875
35.8515625
-27.00390625
-95.02734375
-154.73046875
-194.91015625
-209.6484375
-198.515625
-164.6484375
-112.82421875
-48.96875
20.1640625
88.2578125
150.91015625
205.72265625
251.07421875
285.39453125
307.80078125
319.0546875
321.8671875
320.6875
321.46875
330.76171875
353.3671875
389.3359375
432.6015625
472.49609375
497.5390625
499.2578125
474.2109375
423.8671875
353.578125
271.86328125
190.265625
122.0859375
79.09375
67.3359375
84.91015625
123.66015625
173.6875
227.734375
282.90234375
339.45703125
398.265625
458.73046875
518.125
571.9765625
614.8671875
641.37890625
647.328125
631.19140625
595.2109375
545.515625
491.15234375
442.1015625
406.73828125
389.421875
389.09765625
400.0859375
415.36328125
430.81640625
447.47265625
469.55859375
499.53515625
534.1640625
564.765625
581.22265625
576.5546875
549.41015625
503.99609375
448.140625
390.2421875
336.2578125
287.98046875
243.3515625
198.14453125
147.90234375
89.4609375
22.1484375
-51.4765625
-125.7890625
-193.46875
-248.01953125
-286.5078125
-311.01953125
-327.7421875
-343.98828125
-365.23828125
-393.83203125
-429.13671875
-467.921875
-504.18359375
-529.09375
-532.35546875
-505.109375
-443.44140625
-350.5234375
-235.8125
-111.203125
13.453125
132.765625
245.16015625
350.875
450.703125
545.8515625
637.796875
727.27734375
813.0
890.984375
954.65234375
995.68359375
1005.71484375
979.109375
915.35546875
819.37109375
699.25
563.296875
418.5546875
271.16015625
127.109375
-7.578125
-127.33203125
-227.8671875
-307.00390625
-364.95703125
-403.2890625
-423.05078125
-423.56640625
-402.86328125
-359.23828125
-292.62109375
-205.5234375
-103.76953125
3.23046875
103.328125
183.81640625
234.64453125
251.55078125
237.7265625
202.30078125
155.90625
106.10546875
56.16796875
7.609375
-36.40625
-70.2421875
-88.1328125
-87.70703125
-71.90234375
-47.77734375
-23.13671875
-3.1875
10.84375
21.17578125
32.19921875
49.4609375
78.5546875
123.7890625
187.0
266.6796875
357.4765625
450.6328125
536.17578125
606.33984375
657.83203125
691.1015625
707.4453125
706.49609375
685.69921875
641.43359375
570.83984375
473.51171875
352.265625
212.36328125
59.80859375
-99.83203125
-261.05078125
-417.22265625
-560.234375
-681.4453125
-773.34765625
-830.921875
-852.5546875
-840.9375
-803.75390625
-752.9765625
-701.7109375
-660.01953125
-632.41015625
-618.69921875
-616.75390625
-624.53515625
-640.4375
-663.03125
-691.171875
-723.91015625
-759.60546875
-795.140625
-826.33984375
-849.5078125
-862.36328125
-863.390625
-850.47265625
-820.61328125
-771.37890625
-702.453125
-615.67578125
-514.01953125
-401.33984375
-283.32421875
-167.66796875
-61.8828125
29.640625
106.39453125
169.90625
221.828125
263.81640625
298.34375
328.51953125
356.66796875
382.9140625
404.7265625
417.73046875
417.55859375
401.87109375
371.0234375
326.62109375
269.46484375
199.2265625
116.484375
25.15234375
-67.26171875
-152.15234375
-223.3671875
-279.06640625
-320.6171875
-349.7890625
-367.08203125
-372.06640625
-364.44140625
-344.2265625
-311.765625
-269.13671875
-222.23046875
-180.91015625
-155.84765625
-154.1484375
-176.6015625
-217.890625
-268.640625
-317.94921875
-355.35546875
-372.0234375
-361.3203125
-319.61328125
-247.04296875
-147.6484375
-28.30859375
102.8203125
237.56640625
368.6015625
490.5546875
601.0859375
701.15234375
793.91796875
882.75390625
969.0703125
1050.79296875
1122.25390625
1175.87890625
1205.01171875
1206.40625
1181.11328125
1133.59375
1069.796875
995.3984375
914.921875
831.6875
748.2421875
666.703125
589.015625
516.94921875
451.67578125
393.2578125
340.859375
294.0390625
254.38671875
226.16015625
215.5078125
228.640625
269.3984375
336.9453125
424.46875
520.44921875
612.25
690.25390625
750.1015625
792.33203125
820.609375
839.91015625
855.48046875
872.03125
892.6796875
917.96484375
945.79296875
972.80859375
996.19921875
1014.27734375
1025.48828125
1027.2734375
1016.5234375
991.70703125
954.98046875
912.2421875
870.47265625
833.83203125
800.921875
765.0390625
717.26171875
650.234375
560.859375
451.33203125
328.6875
202.87890625
83.66015625
-22.29296875
-112.2890625
-186.484375
-246.375
-294.2578125
-332.828125
-363.7421875
-385.76171875
-394.77734375
-386.91796875
-362.3359375
-326.22265625
-285.67578125
-245.21875
-204.56640625
-160.0390625
-107.72265625
-46.1484375
22.84375
95.3046875
168.1328125
242.60546875
325.7578125
427.49609375
554.54296875
704.9921875
867.09375
1022.68359375
1153.21484375
1245.640625
1295.83984375
1308.5546875
1294.18359375
1264.34765625
1228.47265625
1192.3828125
1158.859375
1129.30078125
1105.5625
1091.04296875
1090.53125
1109.03125
1150.0390625
1213.59765625
1294.8984375
1384.64453125
1471.6015625
1545.59765625
1598.89453125
1625.625
1621.59765625
1586.15234375
1524.75
1449.26953125
1374.76953125
1314.61328125
1276.78125
1262.96875
1269.67578125
1289.90625
1314.671875
1334.484375
1341.03515625
1328.828125
1296.37890625
1246.8984375
1188.375
1132.23828125
1090.0546875
1069.08203125
1069.453125
1084.95703125
1106.7421875
1127.13671875
1141.34765625
1147.1953125
1144.28125
1133.6484375
1117.8984375
1101.59375
1091.2578125
1094.57421875
1118.3046875
1165.14453125
1230.7421875
1302.81640625
1363.84765625
1396.8984375
1391.76953125
1348.1484375
1274.56640625
1184.609375
1093.1015625
1013.49609375
956.15625
926.80859375
925.50390625
946.6640625
980.41796875
1014.74609375
1037.984375
1041.26953125
1020.54296875
977.2578125
917.3984375
849.234375
780.77734375
717.9765625
664.01171875
619.484375
583.2265625
553.16796875
526.8828125
501.609375
474.3125
442.4140625
405.08203125
364.29296875
324.8203125
293.01171875
274.76953125
273.52734375
289.05078125
317.79296875
354.578125
394.4921875
433.9765625
470.8984375
504.23828125
533.53515625
558.078125
576.28125
585.8828125
585.171875
574.00390625
553.5
524.50390625
486.2578125
436.5703125
373.94921875
300.9375
226.7734375
167.0390625
139.12890625
155.71875
220.50390625
328.91015625
471.8828125
638.67578125
816.70703125
990.90625
1145.4921875
1267.9140625
1351.98046875
1397.82421875
1409.86328125
1394.8515625
1361.05078125
1317.54296875
1272.94921875
1233.65625
1202.5625
1179.2265625
1161.265625
1146.32421875
1133.3359375
1122.7265625
1116.046875
1115.63671875
1124.17578125
1143.671875
1173.91796875
1211.26171875
1248.33984375
1274.95703125
1280.39453125
1257.28515625
1205.5234375
1133.45703125
1054.5234375
981.12890625
919.796875
870.40625
829.01953125
791.55078125
756.21875
724.01171875
697.5703125
679.38671875
670.36328125
669.4921875
674.72265625
684.3359375
698.3125
719.015625
750.6171875
797.3671875
861.5078125
941.82421875
1033.01171875
1125.7734375
1208.26171875
1269.44921875
1303.203125
1310.1953125
1296.25390625
1268.953125
1235.33984375
1201.33984375
1170.85546875
1143.87109375
1115.59765625
1079.0390625
1029.9453125
970.30859375
907.69140625
851.37109375
808.66796875
783.58203125
777.26953125
788.74609375
815.2109375
852.7734375
898.03125
949.4921875
1007.46484375
1072.34765625
1142.65234375
1214.12890625
1280.54296875
1335.80078125
1376.73828125
1405.01953125
1426.62890625
1448.8515625
1476.421875
1508.95703125
1540.6015625
1562.03125
1564.38671875
1543.55859375
1502.171875
1447.8359375
1389.50390625
1334.9765625
1290.48046875
1260.48046875
1246.453125
1245.61328125
1251.13671875
1253.9765625
1245.3671875
1219.58203125
1176.109375
1119.82421875
1058.5234375
999.26953125
946.22265625
900.7265625
862.3515625
830.0390625
803.20703125
782.921875
772.0859375
774.34375
792.43359375
826.83203125
874.62109375
928.70703125
978.32421875
1011.7734375
1020.3359375
1001.2265625
958.25
900.5390625
840.3046875
789.66796875
756.97265625
744.0078125
746.21875
755.8828125
766.03515625
772.53125
773.63671875
768.8671875
758.421875
743.12109375
723.828125
700.61328125
672.953125
641.47265625
609.734375
583.828125
569.34375
567.7890625
575.53125
586.42578125
596.0859375
604.203125
612.91796875
622.62890625
628.8125
622.546875
594.5859375
540.47265625
463.3359375
372.34375
277.859375
186.5859375
100.2890625
18.26171875
-59.05078125
-128.1875
-183.29296875
-218.01953125
-227.40234375
-209.14453125
-164.25
-97.09765625
-15.06640625
72.48046875
155.84375
226.78125
279.71875
312.421875
326.6875
328.96875
329.50390625
339.234375
366.00390625
412.59765625
477.140625
554.46875
636.9765625
715.12890625
778.3671875
816.8359375
823.5546875
796.703125
740.71875
665.296875
582.51171875
503.67578125
437.3984375
388.58984375
357.7109375
340.859375
331.31640625
322.28125
309.42578125
292.4140625
275.1328125
264.35546875
266.62109375
284.52734375
314.91796875
350.203125
381.65234375
402.09375
406.578125
391.84765625
356.2578125
300.62890625
229.19921875
149.28125
69.80859375
-0.0390625
-51.453125
-76.5859375
-70.0859375
-31.0078125
36.71484375
125.78515625
227.80859375
335.00390625
440.96875
540.77734375
630.375
705.47265625
761.00390625
791.96875
795.15234375
770.65625
722.75390625
659.90234375
593.2109375
532.94140625
484.46875
446.8203125
414.8984375
383.49609375
350.171875
315.6875
282.66015625
253.26171875
226.7421875
198.28125
160.359375
106.29296875
33.484375
-55.64453125
-154.921875
-256.5078125
-352.44140625
-435.41796875
-499.08203125
-538.16015625
-549.12890625
-531.5078125
-488.9140625
-428.6328125
-359.3046875
-288.2109375
-220.0546875
-157.484375
-102.078125
-54.50390625
-14.375
19.078125
45.6171875
63.4921875
70.90625
68.12890625
57.890625
43.37109375
25.67578125
3.49609375
-24.64453125
-57.37109375
-89.31640625
-112.96484375
-122.44921875
-116.91796875
-101.33984375
-84.265625
-73.8984375
-74.96875
-87.94140625
-110.546875
-139.81640625
-173.203125
-208.36328125
-242.3125
-270.9609375
-289.5234375
-293.8671875
-282.26953125
-256.54296875
-221.9296875
-185.75390625
-155.66796875
-137.93359375
-135.7421875
-147.9453125
-169.08984375
-191.15234375
-205.92578125
-206.56640625
-188.046875
-147.7734375
-86.828125
-11.0
69.84765625
144.14453125
201.8515625
237.1328125
249.7734375
244.9140625
231.38671875
219.4453125
218.55078125
235.6171875
273.65625
331.1015625
402.1015625
477.7734375
548.28515625
605.19140625
643.2890625
661.24609375
660.61328125
644.0390625
613.96484375
572.484375
522.18359375
467.0078125
412.5703125
365.5625
332.36328125
316.93359375
318.57421875
331.22265625
345.71484375
354.8515625
357.90234375
361.0234375
373.1875
400.9609375
445.7734375
504.36328125
570.734375
638.22265625
701.1328125
755.515625
798.62109375
827.79296875
840.08203125
832.953125
805.234375
757.73828125
693.70703125
619.0546875
541.66796875
469.67578125
409.68359375
365.84765625
339.4296875
328.48046875
328.56640625
334.96484375
345.0546875
358.859375
377.49609375
401.54296875
431.0390625
466.68359375
510.6796875
565.6796875
632.04296875
705.12109375
774.875
828.9375
857.55859375
857.3125
831.6796875
789.0
739.76171875
694.5234375
662.26171875
648.984375
656.57421875
682.5625
721.50390625
767.45703125
816.140625
865.48046875
914.5625
962.30859375
1006.73828125
1044.91015625
1073.3515625
1089.42578125
1093.34765625
1089.36328125
1084.671875
1086.31640625
1098.13671875
1119.9296875
1148.69921875
1180.265625
1209.4609375
1229.22265625
1230.4765625
1204.16015625
1144.90234375
1054.2421875
941.609375
822.55078125
714.9453125
634.5546875
591.58984375
589.4453125
625.5
692.9765625
782.79296875
885.140625
990.5078125
1090.0234375
1175.26953125
1238.640625
1274.87890625
1283.05078125
1267.66796875
1237.578125
1202.89453125
1171.4609375
1147.1953125
1131.609375
1127.09765625
1138.49609375
1170.94921875
1225.5859375
1296.9140625
1374.13671875
1445.02734375
1499.70703125
1532.484375
1541.98046875
1530.2265625
1501.26171875
1460.015625
1411.953125
1363.28125
1320.359375
1287.6796875
1265.58984375
1250.265625
1236.69921875
1222.30078125
1207.91796875
1195.7421875
1186.734375
1179.87109375
1172.95703125
1163.578125
1149.65234375
1130.39453125
1107.54296875
1086.0234375
1073.53515625
1079.4296875
1112.85546875
1179.86328125
1280.1171875
1405.3203125
1541.1640625
1672.26171875
1787.28515625
1881.37890625
1954.89453125
2010.17578125
2049.50390625
2075.234375
2090.9140625
2101.03125
2109.10546875
2115.89453125
2119.109375
2114.40234375
2097.0703125
2064.0234375
2015.078125
1952.15625
1876.734375
1788.2421875
1685.671875
1571.11328125
1451.4296875
1336.42578125
1235.3828125
1154.75390625
1097.9375
1066.1171875
1059.32421875
1076.7734375
1116.07421875
1171.97265625
1236.47265625
1301.5703125
1363.1328125
1422.77734375
1486.19140625
1559.4765625
1646.44921875
1748.43359375
1865.58984375
1997.9140625
2144.88671875
2304.36328125
2472.11328125
2642.72265625
2811.01171875
2972.5078125
3122.7265625
3256.43359375
3367.9609375
3452.48828125
3507.5703125
3534.53125
3539.5078125
3533.171875
3528.140625
3534.7421875
3557.50390625
3594.16015625
3637.109375
3676.328125
3702.91015625
3712.56640625
3707.328125
3694.26953125
3681.91796875
3676.8125
3682.1015625
3698.26953125
3724.81640625
3761.328125
3806.828125
3858.015625
3908.40625
3950.2421875
3978.07421875
3991.30078125
3994.265625
3994.8984375
4003.1796875
4029.17578125
4079.9765625
4156.74609375
4253.67578125
4359.5703125
4461.28515625
4547.78515625
4613.36328125
4658.37109375
4687.25
4705.9375
4720.84375
4739.109375
4767.76953125
4811.1015625
4868.28125
4933.46484375
4998.1796875
5054.328125
5096.48828125
5122.734375
5133.6796875
5130.42578125
5113.53515625
5084.19921875
5046.6015625
5008.734375
4980.71875
4971.76171875
4987.75390625
5030.41796875
5097.71484375
5184.76171875
5284.59375
5388.75390625
5488.32421875
5575.5078125
5645.16015625
5695.265625
5726.18359375
5739.48828125
5737.265625
5722.29296875
5698.7890625
5672.90625
5652.02734375
5642.6796875
5648.2109375
5668.03125
5698.78125
5736.39453125
5777.3359375
5818.6640625
5857.4375
5890.515625
5914.9296875
5928.5546875
5930.62109375
5922.05859375
5906.09765625
5888.890625
5879.0390625
5884.75
5909.52734375
5949.265625
5993.90234375
6033.2109375
6063.35546875
6089.66015625
6124.06640625
6179.40234375
6264.1875
6380.26953125
6523.12109375
6683.51953125
6849.58984375
7009.03515625
7151.06640625
7267.65234375
7353.9765625
7408.67578125
7434.0234375
7435.75390625
7421.87109375
7400.6171875
7378.9609375
7362.47265625
7356.37109375
7366.0703125
7396.08203125
7447.828125
7518.1015625
7599.4140625
7681.96875
7756.39453125
7816.109375
7858.640625
7885.06640625
7897.74609375
7897.85546875
7884.50390625
7855.80078125
7810.6796875
7750.05078125
7676.890625
7595.72265625
7512.15625
7432.6015625
7363.6953125
7310.6796875
7275.3046875
7254.83984375
7243.6484375
7236.34765625
7230.27734375
7225.76953125
7225.4921875
7234.0625
7257.73046875
7302.640625
7371.66015625
7461.62890625
7563.41015625
7664.87109375
7754.85546875
7825.5859375
7872.765625
7894.59375
7891.453125
7866.19921875
7823.4609375
7767.40625
7699.46484375
7618.30859375
7522.20703125
7411.87109375
7291.91015625
7170.4609375
7057.44140625
6961.88671875
6889.16796875
6839.45703125
6808.68359375
6791.55078125
6784.72265625
6788.04296875
6803.2421875
6831.2890625
6870.2109375
6914.3046875
6954.80078125
6981.41796875
6984.71484375
6958.98828125
6904.59375
6828.08984375
6739.61328125
6648.79296875
6561.77734375
6481.0234375
6407.0
6339.7421875
6279.125
6224.52734375
6175.1796875
6131.140625
6093.7109375
6064.3515625
6042.9765625
6027.08984375
6012.3203125
5993.8828125
5967.93359375
5932.609375
5889.01953125
5841.96484375
5799.58984375
5771.1796875
5763.640625
5778.87890625
5814.17578125
5865.125
5928.328125
6001.3984375
6080.2265625
6156.36328125
6217.1640625
6249.23046875
6243.23046875
6197.1640625
6115.9921875
6008.2890625
5882.62890625
5746.421875
5606.9765625
5472.59765625
5351.63671875
5249.85546875
5168.33984375
5103.59375
5049.9453125
5002.49609375
4958.6953125
4917.8515625
4879.4765625
4842.21875
4804.109375
4763.62890625
4720.55859375
4676.2578125
4633.30078125
4594.69921875
4562.65234375
4537.40234375
4516.96875
4498.34765625
4479.28125
4459.19921875
4438.515625
4416.9609375
4392.8046875
4363.5078125
4327.05078125
4282.71875
4231.328125
4175.7578125
4121.52734375
4076.5390625
4049.41796875
4047.046875
4072.65234375
4124.70703125
4196.67578125
4277.4296875
4352.83984375
4408.73046875
4434.8359375
4428.296875
4394.5078125
4344.20703125
4288.375
4234.39453125
4185.5859375
4142.96484375
4106.47265625
4074.78515625
4045.23828125
4015.49609375
3986.10546875
3961.3515625
3946.953125
3945.97265625
3956.02734375
3969.8515625
3978.55859375
3974.640625
3952.8828125
3909.43359375
3840.71875
3743.54296875
3616.16015625
3459.921875
3280.5546875
3088.265625
2896.04296875
2716.5234375
2558.59765625
2424.83984375
2310.6875
2206.1015625
2099.6171875
1983.07421875
1854.3515625
1717.07421875
1578.76953125
1449.48828125
1341.15234375
1266.1640625
1234.64453125
1251.15234375
1312.76953125
1409.625
1527.4765625
1651.12890625
1767.0546875
1864.5703125
1936.15234375
1977.9375
1990.28515625
1977.37109375
1945.3046875
1900.04296875
1847.0390625
1792.7890625
1746.28515625
1718.140625
1717.06640625
1745.9140625
1800.2265625
1870.3515625
1945.61328125
2017.6875
2081.56640625
2134.7265625
2175.953125
2204.4296875
2218.4921875
2214.24609375
2185.58203125
2126.84765625
2036.90625
1921.546875
1792.38671875
1663.421875
1547.625
1454.49609375
1387.90625
1344.44921875
1313.80859375
1282.41015625
1238.8125
1177.59375
1099.37109375
1007.6875
905.921875
796.6640625
683.421875
571.97265625
469.60546875
382.67578125
314.984375
268.07421875
242.59765625
239.3046875
259.29296875
303.59765625
371.96484375
461.15625
564.2734375
672.4921875
778.140625
876.484375
965.0
1041.75390625
1104.921875
1153.5546875
1187.953125
1208.80078125
1215.68359375
1206.3515625
1177.359375
1125.453125
1048.61328125
946.1953125
818.78515625
668.73828125
500.92578125
322.15234375
138.72265625
-45.9453125
-231.13671875
-416.15234375
-597.63671875
-769.171875
-922.89453125
-1051.46484375
-1149.23828125
-1212.8515625
-1241.78125
-1238.8359375
-1210.328125
-1165.359375
-1114.0625
-1065.203125
-1024.1015625
-991.90625
-966.1953125
-942.3671875
-915.41015625
-881.75
-840.89453125
-796.0
-752.98828125
-718.3359375
-696.52734375
-688.1484375
-689.71875
-695.390625
-699.39453125
-697.65625
-687.70703125
-667.70703125
-635.94921875
-591.26953125
-533.69140625
-464.61328125
-386.69140625
-304.06640625
-222.890625
-151.33203125
-98.24609375
-71.00390625
-73.59375
-105.98828125
-164.4921875
-242.52734375
-331.52734375
-422.26171875
-506.65625
-579.578125
-639.78515625
-689.56640625
-733.35546875
-775.87890625
-820.78125
-870.4765625
-926.83203125
-991.5
-1065.109375
-1145.58203125
-1227.40625
-1302.66015625
-1363.30859375
-1403.25
-1419.1953125
-1410.4765625
-1378.7265625
-1327.84765625
-1263.7109375
-1193.01953125
-1121.49609375
-1052.8046875
-989.16015625
-932.98828125
-887.79296875
-857.48828125
-845.16796875
-852.51953125
-879.73828125
-925.015625
-983.9765625
-1050.15234375
-1117.0
-1179.86328125
-1236.328125
-1284.828125
-1323.33984375
-1349.66015625
-1363.0234375
-1365.25
-1360.015625
-1350.4453125
-1337.12890625
-1318.046875
-1290.58203125
-1253.8359375
-1209.8515625
-1163.29296875
-1120.265625
-1086.828125
-1067.2265625
-1062.26171875
-1068.671875
-1080.390625
-1091.36328125
-1098.6015625
-1104.1328125
-1114.95703125
-1140.79296875
-1189.953125
-1264.67578125
-1358.1484375
-1455.265625
-1537.1875
-1587.55078125
-1597.40234375
-1566.9296875
-1503.578125
-1417.734375
-1318.2265625
-1210.15234375
-1096.16015625
-979.765625
-867.66015625
-768.81640625
-691.3046875
-639.3984375
-613.1953125
-610.55859375
-628.9140625
-665.19921875
-714.4296875
-769.29296875
-821.98828125
-866.734375
-900.640625
-922.60546875
-932.13671875
-929.43359375
-915.91015625
-893.7265625
-864.58203125
-829.12890625
-787.41015625
-739.75
-687.14453125
-631.18359375
-573.75
-516.77734375
-462.1015625
-411.5
-366.37890625
-327.1640625
-292.92578125
-262.06640625
-233.796875
-209.1640625
-191.11328125
-183.859375
-192.34375
-221.265625
-273.36328125
-347.81640625
-439.8359375
-541.63671875
-643.62890625
-735.40234375
-807.015625
-851.421875
-867.1328125
-859.15234375
-837.203125
-812.2109375
-792.8359375
-783.46484375
-783.45703125
-787.6328125
-787.7265625
-774.90625
-742.41015625
-687.515625
-612.01171875
-521.35546875
-423.01953125
-324.78125
-233.28515625
-152.9375
-85.203125
-28.78515625
18.99609375
60.33203125
95.8203125
124.67578125
145.265625
155.078125
150.8359375
129.953125
92.8203125
43.72265625
-10.82421875
-64.93359375
-115.1171875
-160.20703125
-200.48046875
-236.6953125
-269.3671875
-298.48828125
-324.14453125
-347.73046875
-372.625
-403.1796875
-442.57421875
-490.875
-544.45703125
-597.07421875
-642.14453125
-675.0234375
-693.96875
-699.1328125
-690.65234375
-667.5234375
-628.546875
-574.3203125
-508.38671875
-436.12109375
-362.2734375
-289.46875
-219.07421875
-153.5234375
-97.47265625
-56.37890625
-33.62109375
-28.4765625
-36.1953125
-49.51171875
-60.0703125
-59.67578125
-42.296875
-6.953125
40.05078125
85.9921875
116.22265625
120.10546875
95.078125
46.8984375
-13.41015625
-74.0234375
-126.12890625
-165.6953125
-192.796875
-209.09375
-215.25390625
-209.73046875
-189.36328125
-151.125
-93.87890625
-19.43359375
67.3515625
158.7734375
244.6015625
312.96875
352.625
356.4921875
324.8125
265.90234375
193.890625
124.49609375
70.484375
38.1015625
25.48046875
23.5234375
19.01171875
-1.13671875
-46.12890625
-119.16015625
-217.3125
-332.9765625
-455.94140625
-575.58984375
-682.7578125
-771.1640625
-837.89453125
-882.63671875
-906.25
-910.015625
-896.1875
-869.13671875
-835.5546875
-803.27734375
-779.61328125
-769.8515625
-776.171875
-796.94140625
-827.01953125
-859.5234375
-888.3046875
-909.85546875
-924.07421875
-934.20703125
-945.69921875
-963.40625
-987.6484375
-1012.1171875
-1025.9296875
-1018.734375
-984.87109375
-923.81640625
-838.22265625
-732.59765625
-613.44140625
-489.11328125
-368.06640625
-256.5078125
-157.55859375
-72.2265625
-0.58203125
58.0625
105.62890625
145.09375
179.48046875
210.9375
240.91796875
271.015625
303.30078125
339.6015625
380.66796875
426.22265625
475.796875
528.9140625
584.1875
638.5234375
688.0859375
730.6484375
767.33203125
801.98046875
838.515625
878.26953125
919.0546875
956.51953125
987.01171875
1010.375
1030.58203125
1053.55078125
1083.5390625
1120.91796875
1162.8203125
1205.6953125
1247.40234375
1287.51171875
1326.2734375
1363.51953125
1398.48046875
1430.32421875
1458.89453125
1484.7265625
1508.21875
1528.58984375
1543.734375
1551.1328125
1549.19921875
1538.3359375
1521.19140625
1502.0
1484.78515625
1470.91015625
1457.515625
1437.9296875
1403.9921875
1349.21484375
1271.87109375
1177.08203125
1076.6953125
986.03515625
918.71484375
882.2421875
876.44140625
894.421875
925.05859375
956.1015625
977.5625
984.3671875
976.93359375
959.4375
936.78515625
911.8125
884.125
851.265625
811.70703125
767.8046875
726.5625
697.81640625
690.87890625
711.046875
756.94921875
819.69140625
884.52734375
934.984375
957.75390625
946.48828125
903.375
837.890625
762.92578125
689.6875
623.8828125
565.0859375
509.03125
450.88671875
387.9140625
320.99609375
254.66796875
195.5
149.1875
117.984375
99.984375
90.765625
86.60546875
87.38671875
96.82421875
119.52734375
156.83203125
204.9765625
256.83203125
305.19140625
344.39453125
369.515625
375.2265625
356.42578125
310.55078125
239.71875
151.2265625
56.19140625
-32.70703125
-103.671875
-147.9296875
-161.70703125
-147.51171875
-113.6484375
-71.51171875
-31.6875
-1.234375
16.48046875
20.125
8.69140625
-19.19921875
-65.1015625
-130.265625
-214.94921875
-317.51171875
-433.7734375
-557.24609375
-680.203125
-794.85546875
-893.8203125
-969.95703125
-1016.203125
-1026.39453125
-996.89453125
-928.07421875
-824.5234375
-693.9296875
-545.5859375
-389.1796875
-233.6015625
-85.515625
51.52734375
176.18359375
286.9296875
380.5234375
453.1796875
503.69140625
535.265625
553.921875
564.75
569.35546875
566.44921875
554.6015625
534.28125
507.69921875
477.296875
444.90625
412.1875
381.546875
356.1953125
339.33984375
333.05078125
337.5
350.9375
370.515625
393.71875
419.20703125
446.53515625
475.2578125
504.73828125
534.6328125
564.90234375
595.015625
623.51171875
648.828125
670.52734375
689.33984375
705.953125
719.7265625
728.15234375
727.23046875
712.84375
682.984375
639.33203125
586.64453125
530.30859375
474.453125
421.6796875
373.3046875
328.69921875
284.83203125
237.43359375
183.66796875
124.046875
62.46484375
4.73046875
-43.15234375
-76.42578125
-92.26171875
-89.76171875
-69.76171875
-35.03125
9.81640625
59.65234375
110.8046875
161.84765625
212.4296875
261.43359375
306.29296875
343.2890625
367.80859375
374.3515625
357.0625
310.9453125
233.3046875
124.95703125
-8.984375
-159.28515625
-313.97265625
-460.49609375
-587.57421875
-686.79296875
-754.5078125
-793.109375
-809.78515625
-812.35546875
-805.09765625
-787.5859375
-757.390625
-714.1484375
-662.4765625
-612.26171875
-575.9765625
-563.796875
-578.88671875
-615.90625
-663.8515625
-711.2109375
-750.09375
-777.6796875
-795.33203125
-806.46484375
-814.015625
-818.50390625
-817.49609375
-806.58984375
-780.81640625
-735.77734375
-668.8671875
-580.921875
-477.37109375
-367.4375
-261.25390625
-166.43359375
-86.0625
-18.734375
39.7734375
93.9296875
145.7421875
193.35546875
232.03125
257.11328125
267.0703125
264.41015625
254.03515625
240.375
225.234375
207.75390625
186.50390625
162.265625
139.34375
124.08984375
121.6953125
133.58203125
156.97265625
186.01171875
213.2578125
231.5
235.96875
226.16015625
205.38671875
177.91796875
146.03125
109.47265625
67.09765625
18.32421875
-37.01953125
-99.4140625
-169.0625
-244.2734375
-320.58984375
-392.10546875
-454.1484375
-505.21875
-546.9140625
-582.39453125
-614.890625
-647.078125
-680.984375
-717.81640625
-757.58984375
-799.06640625
-839.9375
-877.1015625
-906.93359375
-925.828125
-930.96484375
-920.5859375
-893.73046875
-850.0390625
-790.16796875
-716.16015625
-630.984375
-537.85546875
-440.51953125
-344.62890625
-258.328125
-190.70703125
-148.9765625
-136.3984375
-152.05078125
-191.6328125
-248.60546875
-315.82421875
-388.0390625
-463.98828125
-546.11328125
-637.140625
-735.86328125
-835.671875
-927.22265625
-1002.734375
-1057.82421875
-1089.73828125
-1094.61328125
-1067.1953125
-1003.1171875
-901.34765625
-764.78515625
-599.84765625
-416.0546875
-225.5234375
-41.421875
124.40234375
263.34375
370.640625
445.15625
488.96484375
506.609375
503.8828125
486.421875
458.5
422.28125
377.5546875
322.47265625
255.55859375
177.984375
94.53515625
12.453125
-60.875
-119.734375
-160.75390625
-183.0078125
-188.00390625
-179.54296875
-163.0625
-144.75390625
-130.98046875
-127.93359375
-140.98046875
-173.36328125
-224.984375
-292.19921875
-368.86328125
-448.20703125
-524.7421875
-595.63671875
-661.0859375
-723.33984375
-784.828125
-846.34765625
-906.13671875
-960.3203125
-1004.72265625
-1037.54296875
-1061.3203125
-1082.16796875
-1106.13671875
-1135.21484375
-1166.36328125
-1194.16015625
-1214.55859375
-1226.83203125
-1233.16796875
-1237.234375
-1243.1640625
-1255.0546875
-1276.65625
-1310.75
-1358.3046875
-1417.65625
-1484.265625
-1551.0703125
-1609.25390625
-1649.52734375
-1664.390625
-1651.0546875
-1613.1328125
-1559.0703125
-1497.7578125
-1434.5859375
-1371.14453125
-1308.4921875
-1250.79296875
-1205.93359375
-1182.3828125
-1184.67578125
-1210.74609375
-1252.67578125
-1300.09375
-1344.15234375
-1380.43359375
-1409.87890625
-1437.3359375
-1468.42578125
-1506.515625
-1551.66015625
-1601.44921875
-1652.07421875
-1698.58203125
-1735.26171875
-1757.3515625
-1763.26953125
-1755.2421875
-1737.4453125
-1713.4921875
-1685.578125
-1655.80078125
-1627.953125
-1607.5625
-1599.92578125
-1607.59375
-1629.64453125
-1663.07421875
-1704.53515625
-1750.36328125
-1795.12890625
-1831.24609375
-1851.1171875
-1850.79296875
-1832.125
-1801.96875
-1769.12890625
-1741.1875
-1722.40234375
-1713.2734375
-1711.765625
-1715.796875
-1725.515625
-1743.328125
-1771.0703125
-1806.42578125
-1841.79296875
-1867.33203125
-1876.11328125
-1867.68359375
-1847.953125
-1826.09765625
-1810.9453125
-1808.4609375
-1820.8203125
-1846.73046875
-1882.8046875
-1925.50390625
-1972.828125
-2024.7421875
-2081.88671875
-2143.40234375
-2205.62109375
-2262.984375
-2310.7578125
-2347.21875
-2373.55859375
-2391.4140625
-2400.1640625
-2396.2734375
-2375.56640625
-2337.05859375
-2285.4921875
-2230.59765625
-2183.12890625
-2150.1796875
-2132.37109375
-2123.9453125
-2114.83984375
-2093.671875
-2050.8359375
-1981.2421875
-1885.8203125
-1771.1796875
-1647.71484375
-1527.47265625
-1422.65625
-1344.55859375
-1301.94921875
-1298.84375
-1332.83984375
-1395.6640625
-1475.85546875
-1562.44921875
-1648.01171875
-1730.19140625
-1811.421875
-1896.59765625
-1989.52734375
-2090.3359375
-2195.6640625
-2301.234375
-2404.30078125
-2503.69921875
-2597.8828125
-2683.015625
-2752.73046875
-2799.5
-2816.50390625
-2799.109375
-2745.7734375
-2658.265625
-2541.40234375
-2402.21875
-2249.19921875
-2091.8203125
-1940.3359375
-1805.24609375
-1695.9921875
-1619.0703125
-1576.25390625
-1563.8125
-1573.19140625
-1592.61328125
-1609.29296875
-1611.890625
-1593.15234375
-1551.7265625
-1491.51171875
-1418.51953125
-1337.55859375
-1251.9296875
-1166.13671875
-1088.484375
-1030.875
-1005.87109375
-1023.3359375
-1087.515625
-1194.69921875
-1332.70703125
-1484.06640625
-1632.36328125
-1767.90625
-1888.9609375
-1998.83203125
-2102.0703125
-2202.42578125
-2302.44921875
-2403.26953125
-2504.13671875
-2602.1328125
-2692.64453125
-2770.55078125
-2831.94140625
-2875.94140625
-2905.859375
-2928.71875
-2952.8671875
-2984.8203125
-3027.35546875
-3079.94140625
-3140.5
-3206.35546875
-3273.66015625
-3336.36328125
-3386.51953125
-3415.96875
-3418.28515625
-3389.90625
-3330.30859375
-3241.58984375
-3127.71875
-2994.15625
-2848.32421875
-2700.60546875
-2564.609375
-2455.45703125
-2386.37109375
-2365.0546875
-2391.7421875
-2459.4375
-2555.80078125
-2665.55859375
-2772.73828125
-2862.65234375
-2923.5703125
-2948.02734375
-2933.7265625
-2884.07421875
-2807.92578125
-2717.953125
-2627.78125
-2548.9140625
-2488.859375
-2450.5234375
-2432.28515625
-2428.3828125
-2430.1796875
-2428.58203125
-2416.90625
-2392.65234375
-2357.23828125
-2314.2421875
-2267.625
-2221.28125
-2179.84765625
-2149.29296875
-2135.9375
-2144.21875
-2175.0390625
-2225.82421875
-2291.46484375
-2364.83984375
-2436.921875
-2498.16796875
-2541.890625
-2568.046875
-2584.68359375
-2605.75390625
-2646.40625
-2718.296875
-2826.69921875
-2969.6328125
-3138.66015625
-3320.859375
-3501.92578125
-3669.7109375
-3816.5625
-3938.9765625
-4034.9375
-4101.3046875
-4133.875
-4130.3515625
-4093.96484375
-4034.8984375
-3968.3203125
-3909.99609375
-3871.6875
-3858.49609375
-3868.93359375
-3897.046875
-3934.875
-3974.08984375
-4006.8984375
-4026.80859375
-4029.23046875
-4011.5703125
-3972.578125
-3911.80078125
-3829.31640625
-3725.8203125
-3602.921875
-3463.9609375
-3315.15234375
-3165.7890625
-3026.49609375
-2906.1015625
-2809.44921875
-2737.6640625
-2690.7265625
-2670.046875
-2678.79296875
-2719.3984375
-2790.05859375
-2883.03515625
-2986.07421875
-3085.421875
-3168.4140625
-3225.14453125
-3250.41015625
-3245.58203125
-3218.46484375
-3179.96875
-3139.44921875
-3102.05859375
-3069.33984375
-3041.48828125
-3018.8046875
-3001.515625
-2989.09375
-2980.3828125
-2975.0
-2974.84375
-2984.2265625
-3008.25
-3050.484375
-3111.54296875
-3189.32421875
-3280.5703125
-3382.6953125
-3494.6875
-3616.625
-3748.28125
-3887.9453125
-4032.0390625
-4174.9765625
-4308.5390625
-4421.53515625
-4501.08203125
-4535.8046875
-4519.390625
-4452.64453125
-4343.51953125
-4205.75
-4056.625
-3913.828125
-3791.61328125
-3697.6328125
-3631.94140625
-3588.75390625
-3559.34765625
-3533.9765625
-3502.1640625
-3452.98828125
-3376.98046875
-3269.39453125
-3132.46484375
-2975.19140625
-2810.64453125
-2652.234375
-2510.29296875
-2390.2421875
-2292.9921875
-2217.01953125
-2160.52734375
-2122.15234375
-2100.49609375
-2093.65625
-2099.484375
-2116.34375
-2143.6796875
-2181.91015625
-2231.78515625
-2293.79296875
-2368.296875
-2456.34765625
-2559.890625
-2680.28125
-2815.74609375
-2959.89453125
-3102.9765625
-3235.18359375
-3349.51171875
-3442.10546875
-3510.83984375
-3554.359375
-3573.33203125
-3572.546875
-3561.09375
-3549.09375
-3542.6875
-3540.80078125
-3535.7578125
-3517.2890625
-3477.72265625
-3416.13671875
-3339.796875
-3262.3046875
-3198.91015625
-3161.0703125
-3152.796875
-3170.28515625
-3204.59375
-3245.30078125
-3283.18359375
-3310.95703125
-3323.0546875
-3315.75390625
-3288.0390625
-3242.36328125
-3184.50390625
-3122.3515625
-3064.29296875
-3017.65234375
-2987.42578125
-2975.64453125
-2981.76953125
-3003.7578125
-3038.79296875
-3082.88671875
-3130.32421875
-3174.11328125
-3207.8125
-3227.13671875
-3230.5234375
-3219.0078125
-3196.3828125
-3168.953125
-3143.66796875
-3124.90625
-3112.5625
-3103.109375
-3092.90625
-3080.8671875
-3068.94921875
-3060.796875
-3060.0546875
-3069.171875
-3088.96484375
-3118.703125
-3156.55859375
-3200.015625
-3246.12890625
-3291.68359375
-3333.51953125
-3369.15625
-3397.8203125
-3420.953125
-3441.28515625
-3460.484375
-3477.2578125
-3487.89453125
-3489.0
-3479.82421875
-3462.0546875
-3437.8125
-3408.15234375
-3373.390625
-3334.296875
-3292.4453125
-3249.31640625
-3205.375
-3160.2734375
-3114.11328125
-3068.48046875
-3026.1484375
-2990.078125
-2962.8828125
-2947.3359375
-2946.93359375
-2964.9921875
-3002.265625
-3054.5078125
-3112.21484375
-3163.2890625
-3197.53125
-3210.6796875
-3205.953125
-3192.5078125
-3181.84375
-3183.5859375
-3202.2578125
-3235.88671875
-3276.55078125
-3312.3359375
-3329.95703125
-3317.3984375
-3266.296875
-3174.046875
-3045.546875
-2893.97265625
-2739.03515625
-2602.0
-2499.1875
-2437.78515625
-2416.35546875
-2428.25
-2464.12109375
-2512.6015625
-2561.31640625
-2599.71875
-2621.96875
-2627.1875
-2617.19921875
-2594.140625
-2559.5703125
-2514.8046875
-2461.90625
-2405.078125
-2351.796875
-2312.28515625
-2297.07421875
-2313.75390625
-2364.68359375
-2446.6328125
-2552.37109375
-2673.7578125
-2804.84375
-2943.171875
-3088.3203125
-3239.140625
-3391.7734375
-3539.45703125
-3673.6171875
-3785.55078125
-3868.61328125
-3920.62109375
-3945.12109375
-3950.234375
-3945.29296875
-3937.6875
-3931.9296875
-3930.94140625
-3937.3046875
-3953.0078125
-3977.9765625
-4008.82421875
-4038.44921875
-4056.734375
-4052.73046875
-4018.359375
-3951.79296875
-3858.2578125
-3747.828125
-3632.48046875
-3524.03125
-3432.62109375
-3364.734375
-3321.57421875
-3299.47265625
-3292.3828125
-3294.87890625
-3304.1875
-3320.7734375
-3347.26171875
-3386.078125
-3437.1328125
-3497.34375
-3561.90625
-3625.59375
-3682.6640625
-3726.4609375
-3750.09765625
-3748.18359375
-3718.328125
-3661.64453125
-3582.53125
-3487.8046875
-3385.27734375
-3282.28515625
-3185.35546875
-3101.015625
-3036.34375
-2998.0546875
-2990.453125
-3013.96484375
-3065.23046875
-3138.52734375
-3227.55859375
-3326.96875
-3433.15234375
-3543.8828125
-3656.9375
-3768.42578125
-3872.25
-3961.3203125
-4029.921875
-4075.671875
-4099.93359375
-4106.703125
-4100.7265625
-4085.98046875
-4065.01953125
-4039.0625
-4008.44921875
-3973.21484375
-3933.84765625
-3892.41015625
-3853.40625
-3823.24609375
-3807.8671875
-3809.53125
-3824.734375
-3844.55078125
-3857.26171875
-3852.0546875
-3821.96875
-3764.89453125
-3682.53515625
-3578.77734375
-3459.2421875
-3331.9921875
-3207.87890625
-3098.875
-3014.9375
-2961.44921875
-2938.69140625
-2943.19140625
-2969.9453125
-3014.40234375
-3073.2265625
-3142.8828125
-3217.1953125
-3286.265625
-3338.921875
-3367.58203125
-3372.11328125
-3359.8046875
-3341.82421875
-3328.75
-3327.76171875
-3342.2734375
-3373.08203125
-3419.57421875
-3480.0234375
-3551.2421875
-3628.51171875
-3706.1171875
-3778.58984375
-3842.30078125
-3896.98046875
-3946.0
-3994.4609375
-4045.8515625
-4099.625
-4151.39453125
-4195.0390625
-4224.91015625
-4237.34375
-4231.78515625
-4211.45703125
-4182.34765625
-4150.3984375
-4118.5234375
-4085.64453125
-4047.97265625
-4001.20703125
-3942.2265625
-3870.05078125
-3786.5234375
-3696.6484375
-3607.9453125
-3528.67578125
-3465.61328125
-3422.58203125
-3400.20703125
-3396.15625
-3405.35546875
-3420.5703125
-3434.05859375
-3439.68359375
-3433.890625
-3415.40625
-3384.90234375
-3345.56640625
-3303.546875
-3266.4296875
-3239.9765625
-3225.203125
-3217.578125
-3208.80078125
-3190.02734375
-3155.45703125
-3104.71484375
-3042.71875
-2977.27734375
-2916.06640625
-2864.578125
-2825.44921875
-2798.84765625
-2783.6328125
-2778.75
-2783.87890625
-2798.76171875
-2821.75
-2849.1171875
-2875.96484375
-2898.5
-2916.1875
-2932.53515625
-2953.2578125
-2982.75
-3021.375
-3065.875
-3112.41015625
-3159.0234375
-3204.95703125
-3247.88671875
-3282.23828125
-3300.80859375
-3298.46484375
-3275.30078125
-3237.23828125
-3194.25390625
-3157.515625
-3137.03515625
-3140.38671875
-3172.2890625
-3233.98828125
-3322.06640625
-3427.57421875
-3537.1171875
-3636.40625
-3714.80859375
-3768.37109375
-3799.6328125
-3814.7578125
-3819.89453125
-3818.50390625
-3810.65234375
-3794.0703125
-3766.05859375
-3725.49609375
-3674.28125
-3618.26171875
-3567.109375
-3532.28125
-3522.8203125
-3540.73828125
-3579.0078125
-3623.76171875
-3659.38671875
-3673.51953125
-3659.7578125
-3618.21875
-3554.60546875
-3478.3203125
-3399.87890625
-3328.37890625
-3270.02734375
-3228.0
-3202.953125
-3193.62890625
-3197.69140625
-3212.8515625
-3237.50390625
-3269.8671875
-3305.87890625
-3337.88671875
-3355.83203125
-3350.609375
-3317.44921875
-3257.58203125
-3178.16796875
-3090.9296875
-3009.72265625
-2947.078125
-2910.6640625
-2901.1328125
-2912.125
-2932.2890625
-2948.90625
-2952.46484375
-2940.66796875
-2919.9375
-2903.0625
-2903.85546875
-2931.33984375
-2986.39453125
-3062.234375
-3148.203125
-3234.3828125
-3314.4375
-3385.609375
-3447.21875
-3499.390625
-3542.59765625
-3577.4765625
-3604.35546875
-3622.71875
-3630.97265625
-3626.6484375
-3607.2265625
-3571.78125
-3522.69921875
-3466.07421875
-3410.0859375
-3362.06640625
-3326.24609375
-3303.1796875
-3290.5390625
-3284.1953125
-3279.0546875
-3270.1171875
-3253.87109375
-3229.3515625
-3197.84375
-3161.125
-3119.98828125
-3074.296875
-3024.09375
-2970.03515625
-2912.7578125
-2852.73046875
-2791.85546875
-2735.5390625
-2692.72265625
-2672.921875
-2682.17578125
-2720.28125
-2780.55859375
-2851.640625
-2920.6015625
-2976.6640625
-3014.4375
-3035.15625
-3044.8828125
-3050.51171875
-3055.9453125
-3061.0
-3063.40625
-3061.78125
-3057.01953125
-3051.3359375
-3046.21484375
-3041.21484375
-3034.765625
-3026.52734375
-3019.81640625
-3022.0546875
-3042.33203125
-3087.2109375
-3157.328125
-3246.55078125
-3343.78125
-3436.37890625
-3513.64453125
-3569.36328125
-3602.62890625
-3616.828125
-3617.55078125
-3610.34765625
-3599.4375
-3587.87890625
-3579.1875
-3578.87109375
-3594.09375
-3631.3984375
-3693.9921875
-3780.66015625
-3886.44921875
-4004.12890625
-4125.58203125
-4242.8515625
-4348.61328125
-4436.0234375
-4498.5703125
-4530.6015625
-4528.5703125
-4491.89453125
-4423.0546875
-4327.15234375
-4211.5625
-4085.7265625
-3960.4140625
-3845.99609375
-3750.078125
-3675.7890625
-3622.1484375
-3586.5
-3566.90234375
-3562.21875
-3570.109375
-3585.6015625
-3602.18359375
-3614.46484375
-3620.234375
-3620.41015625
-3617.50390625
-3613.86328125
-3610.6640625
-3608.29296875
-3607.625
-3610.78125
-3620.15234375
-3636.2578125
-3656.359375
-3674.75
-3684.31640625
-3678.20703125
-3651.3828125
-3601.96484375
-3531.97265625
-3446.9921875
-3355.04296875
-3265.31640625
-3186.671875
-3125.51953125
-3083.66015625
-3058.17578125
-3044.3046875
-3039.67578125
-3046.27734375
-3068.58203125
-3109.66015625
-3168.58984375
-3240.5625
-3318.30859375
-3393.6328125
-3459.06640625
-3510.34765625
-3548.37890625
-3578.65234375
-3608.015625
-3641.140625
-3679.07421875
-3719.79296875
-3759.28125
-3792.1171875
-3812.01953125
-3812.5078125
-3787.67578125
-3732.76171875
-3645.171875
-3525.8828125
-3380.2109375
-3216.58984375
-3043.546875
-2866.99609375
-2689.90234375
-2514.46484375
-2344.6875
-2187.15625
-2049.57421875
-1938.39453125
-1856.93359375
-1804.734375
-1778.1015625
-1771.73828125
-1780.8203125
-1802.3828125
-1835.31640625
-1879.7421875
-1936.6875
-2008.1640625
-2096.41015625
-2202.03515625
-2322.4140625
-2451.90234375
-2583.52734375
-2710.98828125
-2829.65234375
-2936.80078125
-3031.24609375
-3112.46484375
-3179.66796875
-3231.76171875
-3268.55859375
-3292.3828125
-3308.7421875
-3325.41015625
-3350.27734375
-3388.7578125
-3442.06640625
-3507.31640625
-3579.46484375
-3653.78515625
-3726.87890625
-3795.7578125
-3856.22265625
-3902.55078125
-3929.03125
-3932.43359375
-3913.67578125
-3877.7734375
-3832.1875
-3784.671875
-3741.4296875
-3706.046875
-3679.21484375
-3659.0859375
-3642.0078125
-3623.40234375
-3598.7890625
-3565.0234375
-3521.80859375
-3472.66015625
-3424.546875
-3385.70703125
-3362.203125
-3354.80078125
-3358.34375
-3364.7265625
-3368.109375
-3368.74609375
-3372.3984375
-3385.9609375
-3412.56640625
-3449.3125
-3488.34765625
-3519.9140625
-3535.609375
-3530.56640625
-3503.8984375
-3457.671875
-3395.421875
-3321.00390625
-3238.08203125
-3150.28125
-3061.9375
-2978.8125
-2907.53125
-2853.5546875
-2819.140625
-2803.03125
-2801.8359375
-2811.52734375
-2827.83203125
-2845.7265625
-2859.0625
-2860.984375
-2845.54296875
-2810.234375
-2758.29296875
-2698.796875
-2643.84375
-2604.08984375
-2585.08203125
-2585.9921875
-2601.10546875
-2623.0390625
-2646.171875
-2668.234375
-2689.625
-2711.6640625
-2735.8359375
-2764.33203125
-2800.2578125
-2845.87109375
-2899.78125
-2955.65625
-3004.23828125
-3037.7734375
-3053.98828125
-3057.140625
-3055.75
-3058.80859375
-3072.703125
-3100.1796875
-3140.8984375
-3192.22265625
-3249.55859375
-3306.66796875
-3356.62109375
-3393.125
-3411.16796875
-3406.7578125
-3376.55078125
-3318.671875
-3234.35546875
-3129.25390625
-3013.05078125
-2897.22265625
-2792.14453125
-2704.61328125
-2636.87890625
-2587.26953125
-2551.57421875
-2524.51171875
-2500.7421875
-2475.60546875
-2445.96484375
-2411.33203125
-2374.95703125
-2343.5703125
-2324.66796875
-2322.3125
-2334.65625
-2355.40625
-2378.1796875
-2399.8515625
-2420.34375
-2439.83203125
-2456.1796875
-2464.5703125
-2459.5703125
-2438.48828125
-2404.0703125
-2364.9765625
-2333.53515625
-2321.765625
-2337.2265625
-2380.13671875
-2443.5703125
-2517.1640625
-2592.6328125
-2667.1328125
-2742.5546875
-2822.375
-2909.0
-3002.3828125
-3099.28515625
-3193.5234375
-3278.03515625
-3347.89453125
-3401.67578125
-3440.41796875
-3466.24609375
-3482.33984375
-3493.17578125
-3503.32421875
-3515.03125
-3526.53515625
-3532.359375
-3525.2421875
-3498.8203125
-3450.34765625
-3382.1484375
-3301.3203125
-3217.71875
-3141.25
-3078.58984375
-3030.10546875
-2988.6171875
-2941.8515625
-2878.23046875
-2792.828125
-2690.16796875
-2582.51171875
-2484.91796875
-2409.8359375
-2363.8046875
-2347.3359375
-2357.23828125
-2389.24609375
-2439.51171875
-2504.66015625
-2581.35546875
-2666.11328125
-2755.64453125
-2847.35546875
-2939.66796875
-3031.71875
-3122.625
-3210.74609375
-3293.4609375
-3367.37109375
-3428.5546875
-3472.5625
-3494.38671875
-3489.26953125
-3454.234375
-3389.078125
-3295.84765625
-3177.62109375
-3038.375
-2884.30859375
-2724.87109375
-2571.90625
-2437.546875
-2332.3515625
-2263.640625
-2233.7890625
-2239.33203125
-2272.18359375
-2322.46875
-2380.7890625
-2438.99609375
-2490.30859375
-2529.46484375
-2552.328125
-2555.078125
-2534.56640625
-2490.48046875
-2427.19921875
-2352.85546875
-2276.140625
-2203.7265625
-2140.0078125
-2088.06640625
-2050.00390625
-2026.171875
-2014.24609375
-2009.33984375
-2005.578125
-1998.40234375
-1985.88671875
-1967.87109375
-1943.75390625
-1911.1328125
-1866.54296875
-1807.52734375
-1734.13671875
-1649.11328125
-1557.05859375
-1463.49609375
-1374.36328125
-1295.76171875
-1233.25390625
-1190.40234375
-1167.17578125
-1159.48046875
-1160.21484375
-1161.37109375
-1156.3359375
-1141.8359375
-1119.01171875
-1093.26953125
-1072.87109375
-1066.21875
-1078.44921875
-1108.1875
-1146.71875
-1181.11328125
-1200.59375
-1202.3984375
-1193.6640625
-1188.38671875
-1201.7421875
-1244.61328125
-1320.4296875
-1424.7890625
-1547.2578125
-1674.23828125
-1792.1875
-1890.6640625
-1964.48046875
-2013.89453125
-2042.265625
-2052.16796875
-2042.265625
-2007.0078125
-1939.64453125
-1837.0234375
-1703.23046875
-1549.59375
-1391.21875
-1242.44921875
-1114.01171875
-1012.51953125
-941.18359375
-900.359375
-887.86328125
-899.4453125
-929.97265625
-974.74609375
-1030.08984375
-1092.390625
-1156.39453125
-1214.62109375
-1259.078125
-1284.390625
-1290.0078125
-1279.80078125
-1259.4453125
-1233.31640625
-1203.3359375
-1170.4609375
-1137.625
-1110.92578125
-1097.6015625
-1102.44140625
-1125.953125
-1165.31640625
-1216.37109375
-1274.796875
-1336.89453125
-1400.609375
-1465.91796875
-1532.94140625
-1598.796875
-1656.203125
-1695.94140625
-1711.6796875
-1703.5703125
-1678.09765625
-1644.8359375
-1612.86328125
-1589.078125
-1578.3125
-1583.421875
-1604.609375
-1639.14453125
-1682.7578125
-1732.03515625
-1785.4453125
-1842.01171875
-1899.49609375
-1953.99609375
-2001.1640625
-2037.703125
-2062.24609375
-2075.87890625
-2081.9921875
-2084.8828125
-2087.109375
-2087.49609375
-2081.69140625
-2065.0234375
-2035.2109375
-1992.84765625
-1940.1640625
-1880.078125
-1816.171875
-1752.5546875
-1692.75390625
-1638.64453125
-1591.04296875
-1551.44140625
-1522.8359375
-1508.4296875
-1509.640625
-1525.11328125
-1550.90234375
-1580.87890625
-1607.18359375
-1621.41796875
-1616.97265625
-1591.46484375
-1548.41796875
-1497.4609375
-1452.73046875
-1429.36328125
-1438.890625
-1485.703125
-1566.14453125
-1670.390625
-1785.890625
-1900.82421875
-2006.43359375
-2097.5859375
-2171.51171875
-2225.80078125
-2256.80859375
-2259.3515625
-2228.1015625
-2160.2890625
-2058.37890625
-1930.70703125
-1789.046875
-1644.41015625
-1503.7734375
-1369.4921875
-1240.9453125
-1116.9765625
-997.73828125
-884.91015625
-780.35546875
-684.41796875
-595.55859375
-511.953125
-433.34375
-361.4140625
-298.6796875
-247.4609375
-209.703125
-187.16796875
-181.45703125
-193.7265625
-224.32421875
-272.3828125
-335.50390625
-410.03125
-492.0
-577.79296875
-663.7109375
-744.625
-813.23828125
-861.03515625
-880.9296875
-869.90625
-829.9609375
-766.92578125
-688.75
-605.0546875
-527.51953125
-468.78515625
-438.86328125
-441.01953125
-470.16015625
-514.828125
-561.41796875
-598.8984375
-622.59375
-635.21875
-644.234375
-656.8984375
-676.8125
-704.30859375
-739.1484375
-782.015625
-833.6484375
-893.01171875
-956.515625
-1018.51953125
-1072.234375
-1110.53515625
-1126.7734375
-1116.0234375
-1077.0078125
-1014.015625
-937.2265625
-860.14453125
-794.9296875
-748.28515625
-720.19921875
-705.4609375
-696.5234375
-686.41796875
-670.8984375
-648.8359375
-620.40234375
-584.09765625
-535.26171875
-467.703125
-377.86328125
-268.5859375
-149.84765625
-35.8359375
59.984375
128.96875
168.81640625
182.90234375
178.515625
164.65234375
149.53515625
138.31640625
131.91015625
127.515625
119.78515625
102.30859375
69.51953125
19.3359375
-44.6484375
-113.48828125
-175.96875
-222.5546875
-247.74609375
-250.2265625
-231.9296875
-197.125
-151.640625
-101.9296875
-54.109375
-13.578125
14.890625
27.21484375
21.1953125
-1.2421875
-32.0859375
-57.38671875
-60.31640625
-26.40234375
51.4375
170.953125
323.0390625
497.19921875
685.76171875
883.5859375
1083.78515625
1273.8984375
1436.55859375
1554.609375
1617.2421875
1623.35546875
1581.1328125
1505.046875
1412.04296875
1318.05859375
1235.328125
1170.828125
1126.01953125
1098.1484375
1082.578125
1075.0625
1073.05078125
1076.0625
1085.50390625
1104.15234375
1134.76953125
1178.375
1233.609375
1297.99609375
1369.87890625
1448.83203125
1534.19140625
1623.5546875
1712.42578125
1794.6484375
1862.7578125
1908.75
1926.37109375
1914.0390625
1876.08203125
1821.1328125
1759.21875
1700.09375
1653.1484375
1627.14453125
1628.78125
1660.8359375
1721.44140625
1804.68359375
1901.61328125
2001.1953125
2091.72265625
2162.9140625
2208.0703125
2225.3984375
2218.17578125
2194.2734375
2165.19921875
2144.36328125
2144.11328125
2172.21875
2229.34375
2308.74609375
2398.7734375
2487.03515625
2564.828125
2629.87109375
2685.9296875
2739.22265625
2793.359375
2845.90234375
2889.0859375
2914.3203125
2917.8828125
2904.3359375
2886.1953125
2880.1796875
2902.0546875
2962.30078125
3064.27734375
3205.30859375
3379.2265625
3578.546875
3795.3359375
4021.44140625
4248.87890625
4470.28515625
4679.06640625
4869.40625
5036.58203125
5177.79296875
5292.76171875
5383.7265625
5454.90625
5511.734375
5559.99609375
5604.7421875
5649.26953125
5694.69921875
5740.29296875
5784.4296875
5825.8046875
5864.390625
5901.53515625
5939.21875
5978.890625
6020.8984375
6064.62109375
6108.8671875
6151.71875
6189.96875
6218.90234375
6233.36328125
6229.91015625
6208.98046875
6175.69140625
6138.6953125
6107.32421875
6087.98046875
6080.95703125
6079.234375
6070.5546875
6042.4609375
5988.09765625
5909.92578125
5819.609375
5734.15234375
5669.90625
5636.84375
5635.9140625
5660.53125
5701.00390625
5748.87890625
5799.08984375
5849.80859375
5901.11328125
5953.6484375
6008.03515625
6065.3203125
6127.49609375
6196.61328125
6272.48046875
6351.296875
6427.34765625
6496.87890625
6560.921875
6624.86328125
6695.8203125
6779.84765625
6879.9765625
6995.08203125
7119.68359375
7245.44921875
7364.0625
7469.84765625
7560.47265625
7635.578125
7694.63671875
7735.7109375
7755.9140625
7753.02734375
7727.51171875
7684.0859375
7632.14453125
7584.30859375
7553.1171875
7547.0546875
7567.7109375
7609.0078125
7658.51953125
7700.63671875
7720.84765625
7709.63671875
7663.94921875
7585.83984375
7480.140625
7353.125
7212.37109375
7066.734375
6925.56640625
6797.52734375
6689.359375
6604.5703125
6541.8828125
6494.11328125
6448.14453125
6387.078125
6294.7421875
6161.2734375
5987.19140625
5783.6171875
5568.54296875
5361.484375
5178.8984375
5031.76171875
4924.6484375
4855.44921875
4815.4140625
4790.51953125
4765.109375
4726.88671875
4670.12890625
4594.8515625
4503.4453125
4398.140625
4281.40234375
4157.7265625
4034.6953125
3922.18359375
3830.15234375
3765.87109375
3731.93359375
3726.3515625
3744.58984375
3781.6328125
3832.73046875
3893.41015625
3959.640625
4027.83984375
4094.09375
4153.51953125
4201.09375
4233.609375
4250.76953125
4254.4921875
4247.4765625
4232.1015625
4209.5546875
4178.859375
4136.2265625
4075.6796875
3990.72265625
3876.171875
3729.58984375
3551.921875
3347.19921875
3121.5859375
2882.55859375
2638.65625
2399.27734375
2173.87109375
1970.3828125
1793.8515625
1645.78515625
1524.828125
1428.67578125
1355.93359375
1305.9375
1276.29296875
1260.17578125
1246.31640625
1222.18359375
1178.22265625
1110.890625
1023.828125
926.921875
832.734375
750.83203125
682.64453125
620.3984375
551.01171875
462.34375
348.19140625
210.0546875
55.875
-103.42578125
-257.96484375
-401.54296875
-531.31640625
-645.2421875
-739.96484375
-811.23046875
-856.38671875
-876.8671875
-879.1875
-874.41015625
-876.05859375
-896.1875
-940.578125
-1005.43359375
-1077.96875
-1140.578125
-1176.12109375
-1171.59375
-1119.33984375
-1016.765625
-866.12109375
-675.31640625
-459.1953125
-239.453125
-41.30859375
112.67578125
208.875
245.63671875
231.6796875
181.26171875
108.51171875
23.13671875
-71.43359375
-177.3125
-299.1875
-440.8515625
-602.73046875
-781.203125
-969.17578125
-1157.34375
-1335.96484375
-1496.765625
-1634.0
-1743.95703125
-1823.99609375
-1872.83984375
-1892.01171875
-1886.4921875
-1863.30859375
-1829.1015625
-1788.98046875
-1747.1171875
-1707.73046875
-1674.8828125
-1651.0390625
-1635.52734375
-1624.53515625
-1613.25
-1598.75390625
-1581.390625
-1563.546875
-1547.30859375
-1533.328125
-1521.51171875
-1512.15234375
-1506.73828125
-1508.6953125
-1524.15234375
-1561.81640625
-1631.15625
-1739.5234375
-1889.65625
-2078.34375
-2296.40625
-2529.55078125
-2759.7890625
-2967.25390625
-3133.3046875
-3245.08984375
-3300.09765625
-3307.53515625
-3284.8515625
-3251.10546875
-3220.72265625
-3199.91015625
-3186.171875
-3170.5703125
-3142.109375
-3092.84375
-3021.6484375
-2935.125
-2845.53125
-2766.3984375
-2707.59375
-2672.1171875
-2656.41796875
-2653.734375
-2657.7109375
-2664.02734375
-2670.0703125
-2674.44140625
-2677.62109375
-2683.12109375
-2697.4296875
-2727.578125
-2777.43359375
-2845.078125
-2923.23046875
-3002.04296875
-3072.1328125
-3126.3984375
-3160.703125
-3173.7421875
-3165.9453125
-3137.703125
-3088.609375
-3018.89453125
-2932.1484375
-2836.796875
-2744.62109375
-2667.4140625
-2613.76953125
-2587.37890625
-2587.171875
-2608.64453125
-2645.49609375
-2690.5390625
-2735.9375
-2773.5625
-2796.58984375
-2801.8359375
-2791.20703125
-2770.61328125
-2746.69921875
-2723.48046875
-2701.26953125
-2678.4453125
-2654.640625
-2632.75390625
-2618.46484375
-2617.65625
-2633.23828125
-2663.16015625
-2700.59765625
-2736.37890625
-2762.5234375
-2775.26953125
-2776.140625
-2771.46484375
-2771.07421875
-2786.2578125
-2826.4765625
-2895.41015625
-2989.140625
-3098.30859375
-3212.6953125
-3324.41015625
-3427.8046875
-3518.0625
-3590.90234375
-3643.56640625
-3675.26171875
-3686.54296875
-3678.6015625
-3653.4375
-3614.19921875
-3564.90234375
-3509.390625
-3450.25
-3388.08984375
-3321.6875
-3249.03125
-3168.94921875
-3082.5
-2993.68359375
-2909.26171875
-2837.6171875
-2786.1484375
-2757.97265625
-2749.8828125
-2753.4375
-2758.83203125
-2758.90625
-2750.8515625
-2735.13671875
-2713.6328125
-2689.12890625
-2666.453125
-2653.078125
-2657.25390625
-2684.203125
-2733.27734375
-2797.9609375
-2868.17578125
-2933.33203125
-2985.421875
-3021.4765625
-3044.10546875
-3059.3046875
-3073.06640625
-3089.30078125
-3109.91015625
-3135.54296875
-3166.015625
-3200.6484375
-3238.9140625
-3280.4453125
-3323.921875
-3366.1875
-3403.14453125
-3431.9921875
-3452.5078125
-3466.04296875
-3473.58984375
-3475.140625
-3470.609375
-3460.46484375
-3444.87109375
-3422.33203125
-3390.4453125
-3349.21875
-3304.25
-3266.3515625
-3247.1484375
-3253.9296875
-3287.49609375
-3343.78125
-3417.046875
-3501.796875
-3592.546875
-3682.94140625
-3766.28515625
-3837.9765625
-3897.88671875
-3950.13671875
-4000.125
-4050.77734375
-4100.82421875
-4145.578125
-4179.26953125
-4197.515625
-4198.96484375
-4185.4140625
-4160.46484375
-4127.84765625
-4090.6640625
-4051.62890625
-4013.30078125
-3977.828125
-3947.02734375
-3923.35546875
-3910.73046875
-3913.4453125
-3933.21875
-3967.11328125
-4009.02734375
-4054.04296875
-4101.8359375
-4156.1640625
-4221.19140625
-4298.2265625
-4384.9140625
-4476.1484375
-4565.03515625
-4643.703125
-4704.6171875
-4742.2265625
-4753.9375
-4739.9375
-4702.4921875
-4644.93359375
-4570.234375
-4479.359375
-4370.97265625
-4243.48828125
-4098.77734375
-3945.0
-3796.40625
-3669.48828125
-3577.22265625
-3524.44140625
-3506.80859375
-3513.69921875
-3532.8046875
-3553.37890625
-3566.9765625
-3566.83984375
-3548.1484375
-3509.74609375
-3455.3671875
-3392.5625
-3329.5
-3272.28125
-3224.49609375
-3188.35546875
-3165.5
-3157.0546875
-3163.546875
-3185.0390625
-3220.95703125
-3269.3515625
-3326.421875
-3386.765625
-3444.14453125
-3492.94140625
-3530.58984375
-3560.01171875
-3589.6484375
-3629.79296875
-3687.00390625
-3760.19921875
-3840.515625
-3914.71484375
-3970.38671875
-4000.65625
-4006.21484375
-3993.81640625
-3973.12109375
-3954.4140625
-3947.02734375
-3956.8515625
-3982.9765625
-4016.51171875
-4044.0625
-4054.203125
-4042.53515625
-4012.81640625
-3974.7109375
-3940.19921875
-3920.13671875
-3921.70703125
-3947.09375
-3993.23046875
-4052.69921875
-4116.125
-4175.44921875
-4226.0
-4265.58984375
-4291.9609375
-4302.13671875
-4295.00390625
-4274.3203125
-4248.0625
-4223.91796875
-4204.48828125
-4186.13671875
-4162.13671875
-4127.77734375
-4084.12109375
-4037.94140625
-3998.0703125
-3970.90625
-3958.24609375
-3958.38671875
-3968.26171875
-3984.5625
-4003.51953125
-4020.59375
-4030.9609375
-4030.69140625
-4018.23828125
-3995.94140625
-3970.82421875
-3953.8125
-3957.09375
-3990.65625
-4059.30859375
-4161.30078125
-4288.81640625
-4430.1640625
-4572.6328125
-4704.61328125
-4816.25390625
-4899.3125
-4947.78125
-4959.890625
-4940.07421875
-4898.33203125
-4846.1796875
-4791.56640625
-4736.5234375
-4678.953125
-4616.2421875
-4547.43359375
-4473.0859375
-4394.38671875
-4313.26953125
-4233.25
-4159.9453125
-4100.34375
-4060.79296875
-4044.28125
-4048.47265625
-4066.0625
-4087.4375
-4103.69921875
-4107.91796875
-4094.7578125
-4060.34375
-4003.55078125
-3927.66796875
-3840.54296875
-3752.55859375
-3673.46484375
-3609.80078125
-3563.87890625
-3534.3203125
-3517.3359375
-3507.83203125
-3500.28125
-3489.5234375
-3471.72265625
-3444.84375
-3408.41796875
-3363.1015625
-3310.9140625
-3256.12109375
-3205.3828125
-3166.24609375
-3144.7109375
-3143.33984375
-3160.984375
-3193.37109375
-3233.96875
-3275.19140625
-3310.19140625
-3334.33984375
-3345.41796875
-3342.90234375
-3327.58203125
-3301.96875
-3270.2890625
-3237.22265625
-3206.63671875
-3181.71484375
-3165.8671875
-3162.6328125
-3173.91015625
-3198.328125
-3231.375
-3266.89453125
-3298.6796875
-3321.421875
-3331.2578125
-3325.74609375
-3302.92578125
-3260.1015625
-3193.85546875
-3102.0
-2986.3984375
-2854.51953125
-2718.640625
-2593.1640625
-2491.296875
-2422.1640625
-2389.08203125
-2389.5
-2416.921875
-2464.26171875
-2526.875
-2603.44140625
-2694.3125
-2798.875
-2914.09765625
-3035.15234375
-3156.9765625
-3275.15234375
-3385.328125
-3482.4375
-3561.0859375
-3617.66015625
-3652.45703125
-3670.2734375
-3678.82421875
-3686.203125
-3698.5234375
-3718.4921875
-3745.12109375
-3774.87109375
-3803.7265625
-3828.69921875
-3847.6640625
-3857.90234375
-3855.21875
-3834.7578125
-3792.97265625
-3729.22265625
-3646.28125
-3549.8828125
-3447.44921875
-3346.12890625
-3250.5234375
-3161.06640625
-3073.9765625
-2982.67578125
-2880.078125
-2761.0078125
-2624.67578125
-2476.4921875
-2328.4765625
-2197.32421875
-2100.48828125
-2051.51171875
-2056.1171875
-2110.33984375
-2201.55859375
-2312.75
-2428.6796875
-2541.265625
-2651.37890625
-2766.140625
-2893.25
-3035.296875
-3187.17578125
-3338.078125
-3476.53515625
-3594.66796875
-3688.796875
-3756.796875
-3795.91796875
-3803.65625
-3780.90234375
-3734.1875
-3675.05078125
-3617.01171875
-3572.04296875
-3547.59375
-3544.69921875
-3557.71484375
-3576.3125
-3589.3359375
-3588.828125
-3572.22265625
-3542.07421875
-3504.1796875
-3465.30859375
-3431.46484375
-3406.7890625
-3392.984375
-3389.00390625
-3391.12109375
-3393.9140625
-3392.3046875
-3383.79296875
-3369.02734375
-3350.0703125
-3327.73046875
-3300.30078125
-3264.98828125
-3221.1015625
-3173.1640625
-3132.00390625
-3112.625
-3129.3203125
-3190.24609375
-3294.484375
-3433.19140625
-3593.42578125
-3762.20703125
-3929.078125
-4086.69140625
-4229.74609375
-4353.12890625
-4450.6640625
-4515.859375
-4544.484375
-4536.8828125
-4498.01953125
-4435.27734375
-4355.87890625
-4265.83203125
-4170.3125
-4074.00390625
-3980.41015625
-3890.78515625
-3803.96875
-3717.58203125
-3629.69921875
-3539.96875
-3449.76953125
-3361.8203125
-3279.703125
-3207.52734375
-3149.63671875
-3109.9765625
-3090.92578125
-3092.21875
-3110.96484375
-3142.9296875
-3183.8203125
-3229.4140625
-3275.00390625
-3315.4296875
-3346.15625
-3364.0703125
-3366.921875
-3352.18359375
-3316.984375
-3259.7109375
-3182.1875
-3090.87109375
-2995.8984375
-2907.9921875
-2834.25
-2774.98046875
-2723.74609375
-2670.90234375
-2608.50390625
-2533.7421875
-2449.51953125
-2362.98046875
-2283.3359375
-2219.65625
-2178.8046875
-2164.0390625
-2174.9765625
-2208.79296875
-2261.421875
-2327.94921875
-2402.58984375
-2479.05859375
-2551.46484375
-2615.20703125
-2667.75390625
-2709.5078125
-2744.4375
-2779.3671875
-2821.59765625
-2875.90625
-2942.69921875
-3018.09375
-3095.37890625
-3167.13671875
-3227.390625
-3273.234375
-3305.15625
-3325.8984375
-3338.203125
-3342.59375
-3336.4296875
-3315.1015625
-3274.91796875
-3215.5234375
-3139.76953125
-3051.16015625
-2951.59765625
-2841.9140625
-2724.484375
-2604.63671875
-2488.83203125
-2381.1953125
-2281.8515625
-2188.515625
-2099.4765625
-2015.1796875
-1937.30859375
-1867.0546875
-1804.82421875
-1751.7890625
-1711.44140625
-1689.09765625
-1689.203125
-1712.40625
-1754.6171875
-1808.421875
-1865.51171875
-1918.66796875
-1963.01953125
-1996.87890625
-2022.23046875
-2044.30078125
-2069.72265625
-2103.5625
-2146.625
-2194.51953125
-2238.84765625
-2269.68359375
-2278.03125
-2257.4296875
-2204.765625
-2120.59765625
-2009.8125
-1882.5859375
-1754.60546875
-1644.43359375
-1567.671875
-1530.7109375
-1528.328125
-1546.75
-1569.75390625
-1584.2109375
-1582.75
-1563.28125
-1526.0234375
-1470.359375
-1394.44921875
-1298.40234375
-1188.0625
-1075.2734375
-974.1171875
-896.1953125
-847.8828125
-829.8203125
-837.828125
-865.0390625
-905.07421875
-954.296875
-1011.64453125
-1076.375
-1145.875
-1214.9140625
-1276.41015625
-1323.73828125
-1354.30078125
-1372.3046875
-1388.2578125
-1414.1171875
-1457.03515625
-1515.63671875
-1580.7421875
-1639.23828125
-1678.58984375
-1690.09765625
-1670.2890625
-1620.546875
-1545.703125
-1452.62890625
-1349.24609375
-1243.5
-1141.75
-1047.2265625
-960.1015625
-879.90625
-808.33984375
-749.83203125
-709.22265625
-688.5234375
-684.94140625
-690.72265625
-694.515625
-684.2421875
-651.21484375
-593.89453125
-519.21484375
-440.74609375
-374.69921875
-335.0
-328.55859375
-352.76171875
-396.9296875
-447.60546875
-494.51953125
-533.66015625
-566.47265625
-597.046875
-629.6171875
-667.69921875
-714.58984375
-774.203125
-850.8359375
-947.4375
-1063.12109375
-1191.6953125
-1322.4609375
-1443.19140625
-1543.85546875
-1619.2734375
-1669.37109375
-1697.296875
-1707.0859375
-1702.6640625
-1688.49609375
-1670.52734375
-1655.78515625
-1650.60546875
-1658.52734375
-1679.1796875
-1708.80078125
-1742.18359375
-1775.2734375
-1807.08203125
-1839.80078125
-1877.1953125
-1922.75390625
-1978.9765625
-2047.64453125
-2129.7578125
-2224.42578125
-2327.56640625
-2431.82421875
-2527.96484375
-2607.11328125
-2663.23828125
-2695.27734375
-2707.69921875
-2708.41796875
-2704.6484375
-2699.3046875
-2690.328125
-2672.8984375
-2642.40625
-2595.9609375
-2531.82421875
-2448.2265625
-2343.47265625
-2218.16796875
-2078.03515625
-1934.421875
-1801.3671875
-1690.98828125
-1610.75390625
-1564.09375
-1552.76171875
-1578.1875
-1640.5625
-1736.984375
-1860.55078125
-2001.296875
-2148.1875
-2291.0078125
-2421.19921875
-2531.93359375
-2617.94140625
-2675.6484375
-2703.51953125
-2702.2578125
-2674.5546875
-2624.4609375
-2556.83984375
-2477.21484375
-2391.90234375
-2307.90234375
-2232.171875
-2170.1640625
-2124.3359375
-2093.671875
-2074.94921875
-2065.01953125
-2062.08203125
-2064.8984375
-2071.27734375
-2078.4765625
-2085.83984375
-2097.05859375
-2119.21875
-2159.19921875
-2220.14453125
-2300.1171875
-2392.34375
-2486.08203125
-2568.171875
-2626.0703125
-2652.14453125
-2647.27734375
-2621.390625
-2589.796875
-2567.0
-2561.31640625
-2573.08203125
-2596.2578125
-2621.140625
-2636.734375
-2632.92578125
-2603.296875
-2547.58203125
-2472.3125
-2389.171875
-2312.1640625
-2254.51171875
-2225.671875
-2228.9921875
-2261.1640625
-2314.25390625
-2379.19921875
-2448.4453125
-2516.47265625
-2579.0078125
-2632.609375
-2674.9765625
-2705.36328125
-2724.68359375
-2735.66796875
-2743.234375
-2753.96875
-2774.09375
-2806.65625
-2850.0546875
-2899.1953125
-2948.4375
-2994.40234375
-3036.98046875
-3078.37890625
-3121.0390625
-3165.609375
-3209.63671875
-3247.2109375
-3269.9140625
-3269.5625
-3241.703125
-3187.71484375
-3113.6796875
-3027.203125
-2935.09765625
-2843.0703125
-2756.1640625
-2678.6171875
-2613.90625
-2566.24609375
-2542.12890625
-2549.56640625
-2594.5546875
-2677.41015625
-2791.5859375
-2925.18359375
-3063.828125
-3193.890625
-3305.68359375
-3395.6953125
-3466.73828125
-3525.75
-3580.53515625
-3637.33984375
-3699.93359375
-3769.56640625
-3844.7578125
-3920.5546875
-3988.21875
-4036.4765625
-4054.4453125
-4035.14453125
-3978.35546875
-3891.68359375
-3789.4296875
-3689.203125
-3607.5078125
-3555.7734375
-3538.2578125
-3551.84375
-3587.47265625
-3633.0078125
-3677.36328125
-3714.28515625
-3743.59375
-3769.2265625
-3796.00390625
-3828.08984375
-3869.625
-3925.34765625
-3999.16796875
-4091.609375
-4198.34765625
-4310.80859375
-4417.71484375
-4506.87109375
-4567.70703125
-4594.54296875
-4588.9453125
-4559.1328125
-4516.6640625
-4472.38671875
-4433.08984375
-4399.36328125
-4365.21875
-4320.328125
-4254.42578125
-4161.796875
-4043.4609375
-3906.65625
-3762.20703125
-3620.890625
-3489.7734375
-3370.2109375
-3258.5
-3148.56640625
-3034.6796875
-2912.84375
-2781.390625
-2641.76953125
-2499.54296875
-2364.3359375
-2247.8359375
-2160.19140625
-2106.6015625
-2085.671875
-2090.40625
-2111.6015625
-2142.296875
-2181.15625
-2232.6015625
-2303.4453125
-2398.515625
-2518.2578125
-2659.3984375
-2816.890625
-2984.98046875
-3156.91796875
-3324.27734375
-3476.97265625
-3604.359375
-3697.125
-3749.55078125
-3761.4609375
-3739.125
-3694.59375
-3643.12890625
-3599.26953125
-3572.99609375
-3567.78125
-3581.234375
-3607.109375
-3637.29296875
-3663.265625
-3677.453125
-3674.8203125
-3654.1015625
-3618.25
-3573.84375
-3529.48046875
-3493.90625
-3474.4765625
-3476.4296875
-3502.3203125
-3551.46875
-3620.078125
-3702.97265625
-3795.71484375
-3895.265625
-3998.59765625
-4101.1328125
-4196.828125
-4279.6171875
-4344.76953125
-4389.5625
-4413.921875
-4420.94921875
-4416.4296875
-4406.94140625
-4397.3515625
-4389.16796875
-4380.74609375
-4369.1875
-4353.06640625
-4333.9609375
-4315.54296875
-4300.6171875
-4288.63671875
-4275.984375
-4258.421875
-4233.46875
-4200.96875
-4162.2109375
-4118.8671875
-4072.0703125
-4022.0390625
-3968.62890625
-3912.78515625
-3857.53125
-3806.5625
-3761.1171875
-3717.89453125
-3670.4453125
-3613.265625
-3545.3046875
-3470.52734375
-3395.73828125
-3327.5078125
-3270.15625
-3225.63671875
-3194.6015625
-3177.08203125
-3171.79296875
-3175.015625
-3180.953125
-3184.00390625
-3181.20703125
-3173.1796875
-3163.3671875
-3156.6328125
-3157.62109375
-3168.69921875
-3188.265625
-3211.015625
-3230.515625
-3242.375
-3245.546875
-3241.09765625
-3230.09375
-3212.40625
-3186.76171875
-3151.54296875
-3105.84765625
-3050.85546875
-2990.97265625
-2933.5546875
-2886.76171875
-2856.57421875
-2844.765625
-2849.15625
-2865.98046875
-2892.91015625
-2930.875
-2983.33203125
-3053.51953125
-3141.8515625
-3245.25
-3358.4375
-3475.8515625
-3593.03125
-3707.18359375
-3816.75
-3919.921875
-4013.25
-4091.9765625
-4152.55078125
-4195.1796875
-4223.80859375
-4243.0859375
-4254.65234375
-4255.82421875
-4241.30078125
-4206.46875
-4150.03515625
-4074.7421875
-3986.40625
-3892.15625
-3798.4609375
-3709.76171875
-3628.54296875
-3556.9609375
-3498.390625
-3456.78125
-3433.75390625
-3426.18359375
-3426.734375
-3426.765625
-3419.1328125
-3399.5
-3366.9921875
-3324.9375
-3280.875
-3244.4609375
-3223.71484375
-3221.84765625
-3236.59765625
-3261.8671875
-3290.11328125
-3314.27734375
-3329.18359375
-3332.64453125
-3326.26953125
-3315.27734375
-3307.0703125
-3308.984375
-3325.796875
-3357.99609375
-3401.4765625
-3448.97265625
-3492.515625
-3525.66796875
-3544.87109375
-3549.7421875
-3542.3515625
-3525.34375
-3499.8203125
-3464.703125
-3418.41015625
-3361.4453125
-3297.9375
-3235.609375
-3184.859375
-3156.84375
-3159.9765625
-3196.07421875
-3258.99609375
-3337.6328125
-3421.28515625
-3503.78125
-3584.2890625
-3665.38671875
-3750.24609375
-3839.96875
-3932.08203125
-4020.60546875
-4097.8828125
-4157.3671875
-4195.95703125
-4214.8203125
-4218.41015625
-4212.5859375
-4202.87109375
-4193.28125
-4185.58203125
-4178.8828125
-4170.1953125
-4156.07421875
-4134.53125
-4106.08984375
-4073.296875
-4039.35546875
-4006.890625
-3977.77734375
-3953.74609375
-3936.8203125
-3928.64453125
-3929.19140625
-3936.54296875
-3948.4140625
-3964.0546875
-3984.49609375
-4010.91015625
-4042.90625
-4078.65625
-4116.62109375
-4156.9921875
-4201.4921875
-4251.4609375
-4305.64453125
-4359.22265625
-4404.58203125
-4433.5703125
-4439.76953125
-4419.66015625
-4372.4765625
-4299.453125
-4203.53125
-4089.7421875
-3965.58203125
-3840.51953125
-3724.3515625
-3624.66796875
-3544.25390625
-3479.60546875
-3422.19140625
-3362.7734375
-3296.6328125
-3226.09375
-3158.7734375
-3103.48828125
-3066.9921875
-3052.62890625
-3060.0625
-3085.42578125
-3122.34765625
-3164.19921875
-3206.71484375
-3249.65625
-3296.55078125
-3352.68359375
-3421.9921875
-3504.58984375
-3596.2578125
-3690.1796875
-3779.7578125
-3861.13671875
-3934.3125
-4002.0078125
-4066.4375
-4125.79296875
-4173.4921875
-4201.4453125
-4204.953125
-4185.3828125
-4149.0703125
-4104.296875
-4058.9921875
-4019.90234375
-3992.16796875
-3978.64453125
-3979.3125
-3991.57421875
-4011.20703125
-4033.30078125
-4052.78125
-4064.8984375
-4065.953125
-4053.8203125
-4027.64453125
-3987.015625
-3931.68359375
-3862.25
-3781.2265625
-3693.28515625
-3604.33984375
-3519.95703125
-3443.828125
-3377.16015625
-3319.40234375
-3269.921875
-3229.17578125
-3198.4765625
-3178.55859375
-3168.3828125
-3165.0859375
-3164.8125
-3163.8984375
-3160.08203125
-3153.4765625
-3146.80078125
-3144.24609375
-3149.203125
-3161.6171875
-3176.46875
-3184.54296875
-3175.49609375
-3141.73046875
-3080.71875
-2994.59765625
-2887.85546875
-2765.5078125
-2633.1875
-2498.85546875
-2373.95703125
-2272.19921875
-2205.671875
-2180.10546875
-2191.9453125
-2229.0625
-2275.0859375
-2315.09765625
-2339.8984375
-2347.3203125
-2340.9921875
-2328.01171875
-2316.5390625
-2313.83203125
-2325.2421875
-2354.21875
-2402.75
-2470.92578125
-2555.57421875
-2649.671875
-2744.16796875
-2831.6171875
-2909.09765625
-2978.31640625
-3043.2265625
-3107.02734375
-3170.23828125
-3230.53515625
-3284.02734375
-3327.2421875
-3358.77734375
-3379.93359375
-3394.0546875
-3405.31640625
-3417.86328125
-3435.7421875
-3462.86328125
-3502.10546875
-3553.7890625
-3614.78515625
-3679.32421875
-3740.68359375
-3792.19140625
-3827.08203125
-3838.37890625
-3820.3046875
-3771.20703125
-3696.42578125
-3608.4375
-3522.9140625
-3451.87890625
-3398.05859375
-3354.25
-3308.0625
-3248.66796875
-3171.49609375
-3079.12109375
-2978.60546875
-2877.1171875
-2778.24609375
-2681.453125
-2585.0859375
-2490.375
-2402.97265625
-2331.1640625
-2282.53125
-2261.421875
-2267.91796875
-2298.1484375
-2345.77734375
-2404.58984375
-2470.94921875
-2544.18359375
-2624.01171875
-2707.05859375
-2785.796875
-2851.45703125
-2898.68359375
-2928.1640625
-2945.41015625
-2957.73828125
-2971.65234375
-2991.109375
-3016.3203125
-3043.82421875
-3069.10546875
-3090.26171875
-3109.25390625
-3129.453125
-3152.02734375
-3174.87109375
-3194.52734375
-3208.52734375
-3215.703125
-3214.6171875
-3201.9453125
-3172.625
-3122.12109375
-3049.5
-2959.1796875
-2859.93359375
-2761.953125
-2673.84375
-2600.765625
-2543.72265625
-2499.890625
-2464.42578125
-2433.40234375
-2406.28125
-2386.06640625
-2377.1015625
-2382.23046875
-2400.94140625
-2429.14453125
-2460.07421875
-2485.80859375
-2499.09765625
-2495.09375
-2472.3515625
-2432.91796875
-2381.68359375
-2325.52734375
-2272.38671875
-2230.17578125
-2205.546875
-2202.66796875
-2222.453125
-2262.62890625
-2318.75
-2385.5859375
-2457.8359375
-2529.65625
-2594.0625
-2643.87890625
-2674.15625
-2684.03515625
-2676.13671875
-2654.41015625
-2622.73046875
-2585.35546875
-2547.78515625
-2516.43359375
-2497.08984375
-2493.453125
-2506.4375
-2533.90234375
-2570.76171875
-2609.8203125
-2643.4453125
-2665.63671875
-2673.73046875
-2668.70703125
-2653.8203125
-2632.453125
-2606.921875
-2579.0859375
-2551.609375
-2527.95703125
-2510.9609375
-2501.8515625
-2500.75390625
-2507.8125
-2523.12890625
-2545.6640625
-2572.29296875
-2598.0390625
-2617.21875
-2625.16015625
-2620.1640625
-2605.09375
-2587.12109375
-2574.99609375
-2574.89453125
-2587.1328125
-2605.66796875
-2620.63671875
-2622.59765625
-2605.9921875
-2570.3125
-2518.97265625
-2457.734375
-2393.83984375
-2335.390625
-2289.80078125
-2261.44140625
-2250.07421875
-2251.4453125
-2259.73828125
-2270.171875
-2280.4140625
-2290.06640625
-2299.01953125
-2306.26953125
-2310.65625
-2313.14453125
-2318.33984375
-2333.30078125
-2363.828125
-2410.80859375
-2469.0703125
-2529.484375
-2583.19921875
-2625.50390625
-2656.90625
-2680.50390625
-2697.82421875
-2706.26953125
-2699.46875
-2669.73046875
-2610.7890625
-2520.41796875
-2402.50390625
-2267.30078125
-2129.04296875
-2002.08984375
-1897.9375
-1823.8203125
-1782.0234375
-1769.48828125
-1778.55859375
-1799.4921875
-1823.609375
-1845.46875
-1863.80859375
-1881.61328125
-1905.0703125
-1941.1796875
-1994.96484375
-2067.94140625
-2158.28125
-2261.62109375
-2371.875
-2482.27734375
-2586.65625
-2679.83203125
-2756.5703125
-2810.3203125
-2833.6640625
-2820.9140625
-2770.8046875
-2687.29296875
-2577.85546875
-2450.9921875
-2314.64453125
-2175.890625
-2040.99609375
-1914.8359375
-1800.328125
-1698.82421875
-1610.99609375
-1536.6875
-1473.2109375
-1414.1015625
-1350.61328125
-1275.41796875
-1185.828125
-1084.28125
-976.9765625
-872.2734375
-779.42578125
-706.73828125
-658.875
-634.9375
-628.7890625
-631.59375
-634.66796875
-631.140625
-616.44140625
-588.6171875
-548.62890625
-499.91796875
-447.17578125
-395.04296875
-347.29296875
-306.03125
-270.78515625
-238.71484375
-207.02734375
-176.0
-149.6796875
-133.0078125
-127.9375
-131.91796875
-139.4609375
-144.546875
-141.87109375
-126.91796875
-96.2734375
-48.58984375
14.609375
89.234375
169.88671875
251.21484375
328.859375
400.03125
463.91015625
521.40234375
574.08203125
622.859375
667.4453125
706.75
739.515625
764.7734375
782.515625
794.328125
803.2578125
812.53125
824.40234375
840.390625
862.63671875
894.859375
941.70703125
1006.6484375
1089.49609375
1185.1875
1285.2265625
1381.51171875
1470.19921875
1552.81640625
1634.3984375
1720.6796875
1815.9765625
1921.99609375
2037.05078125
2156.0078125
2271.12109375
2373.60546875
2455.5625
2512.25
2544.11328125
2557.3515625
2562.05859375
2569.0625
2587.0859375
2621.6484375
2675.61328125
2750.97265625
2850.5390625
2978.078125
3136.65234375
3326.84765625
3546.23828125
3789.421875
4046.796875
4302.95703125
4537.6640625
4731.19921875
4871.09375
4955.76171875
4992.57421875
4992.6953125
4966.25390625
4920.55859375
4861.39453125
4795.7109375
4733.48046875
4687.25
4669.15234375
4686.71484375
4739.8203125
4820.56640625
4916.4140625
5014.3515625
5103.64453125
5176.31640625
5227.08203125
5254.38671875
5262.1796875
5260.25
5261.83203125
5279.1796875
5319.51171875
5383.515625
5467.328125
5566.43359375
5678.4375
5802.5234375
5936.6484375
6075.54296875
6211.42578125
6336.65625
6446.3359375
6539.67578125
6620.1328125
6694.1875
6769.05078125
6850.24609375
6940.125
7037.77734375
7139.9296875
7242.40234375
7341.5078125
7434.69921875
7520.265625
7596.859375
7663.75
7721.71875
7773.57421875
7823.87890625
7878.2578125
7942.671875
8022.28515625
8119.9375
8234.7109375
8361.3125
8490.35546875
8609.93359375
8708.765625
8779.97265625
8822.95703125
8841.65625
8840.60546875
8822.3359375
8788.0859375
8740.25390625
8683.9375
8626.1484375
8573.4140625
8529.3984375
8493.74609375
8462.9375
8432.83203125
8401.72265625
8372.23046875
8350.92578125
8345.5859375
8361.125
8396.36328125
8443.6796875
8491.78515625
8530.02734375
8551.26953125
8552.04296875
8530.47265625
8484.234375
8410.52734375
8308.24609375
8180.55859375
8035.53515625
7884.04296875
7736.5078125
7600.5625
7480.1171875
7375.359375
7283.44921875
7200.11328125
7121.84375
7047.20703125
6976.3671875
6909.51171875
6846.0703125
6785.58984375
6729.4140625
6681.44921875
6647.14453125
6631.2734375
6635.70703125
6658.3359375
6693.4921875
6733.80078125
6772.55078125
6805.03125
6827.953125
6837.55078125
6828.40234375
6794.25
6730.30859375
6635.578125
6514.2109375
6375.265625
6230.76953125
6092.3828125
5968.12890625
5861.12890625
5770.328125
5691.70703125
5618.703125
5542.46875
5453.35546875
5343.90625
5211.65625
5059.67578125
4894.5546875
4723.2890625
4551.4296875
4383.1640625
4221.9921875
4070.37109375
3928.98046875
3797.41015625
3676.6953125
3570.8359375
3484.90625
3420.984375
3375.828125
3342.5
3314.09375
3286.26171875
3257.390625
3227.64453125
3198.25390625
3171.1171875
3148.484375
3132.7578125
3126.88671875
3134.8828125
3161.0859375
3207.3359375
3269.19140625
3333.9296875
3382.81640625
3397.16796875
3365.15625
3285.96875
3169.84375
3034.83203125
2901.8515625
2789.25390625
2708.3046875
2660.74609375
2639.41796875
2631.453125
2622.47265625
2600.16796875
2556.47265625
2488.53515625
2398.8125
2294.5703125
2186.5859375
2087.0390625
2006.58984375
1951.515625
1922.0703125
1913.05078125
1916.20703125
1922.88671875
1925.62890625
1918.73828125
1898.9296875
1866.421875
1825.70703125
1785.078125
1755.12109375
1746.6875
1768.7421875
1825.78125
1915.41796875
2027.65234375
2147.0078125
2256.953125
2344.390625
2402.1640625
2429.36328125
2430.06640625
2411.33203125
2380.85546875
2344.95703125
2308.03515625
2273.5703125
2245.4453125
2228.1015625
2225.5859375
2240.77734375
2275.52734375
2331.05078125
2407.61328125
2503.58203125
2614.64453125
2733.71875
2851.5078125
2957.8125
3043.6484375
3103.5625
3136.80859375
3146.27734375
3136.18359375
3110.22265625
3071.2890625
3021.859375
2963.84765625
2898.06640625
2824.2734375
2742.171875
2652.578125
2557.99609375
2462.42578125
2370.6171875
2286.58984375
2211.875
2145.0625
2083.40625
2025.4765625
1972.28125
1926.046875
1888.2578125
1858.9453125
1837.26953125
1821.9765625
1811.2578125
1802.46875
1792.6875
1779.859375
1763.9296875
1747.046875
1732.609375
1723.36328125
1719.859375
1720.17578125
1721.1484375
1719.67578125
1713.2421875
1699.74609375
1677.55078125
1646.0859375
1606.3359375
1560.4453125
1510.671875
1458.82421875
1406.48828125
1355.5078125
1307.8203125
1264.8203125
1227.23046875
1195.703125
1171.40234375
1155.84375
1150.484375
1156.70703125
1176.0234375
1209.7734375
1258.29296875
1320.3828125
1393.5859375
1474.8203125
1560.59765625
1646.89453125
1728.8828125
1800.95703125
1856.97265625
1890.81640625
1897.43359375
1874.23828125
1822.50390625
1748.21875
1661.640625
1575.203125
1500.328125
1445.03515625
1413.52734375
1407.3125
1425.875
1465.6875
1518.65234375
1572.203125
1612.05859375
1626.44140625
1609.0390625
1559.40234375
1481.47265625
1381.85546875
1268.5703125
1149.88671875
1032.9921875
923.13671875
824.01171875
739.06640625
672.59375
629.37890625
612.65234375
621.484375
649.72265625
687.65234375
725.64453125
757.4140625
780.9921875
797.66015625
809.90234375
819.34375
825.10546875
823.38671875
808.78125
776.515625
724.02734375
651.36328125
561.48046875
460.796875
358.84765625
265.69921875
188.27734375
128.34375
83.65234375
51.19921875
29.96875
21.51953125
28.22265625
50.80078125
86.97265625
132.14453125
181.296875
230.28125
275.94140625
315.84765625
348.89453125
376.44921875
402.9765625
435.0078125
478.51171875
535.62109375
602.40234375
669.37890625
724.74609375
758.25
763.27734375
736.52734375
677.0234375
586.16796875
468.68359375
332.69921875
187.91796875
42.6484375
-98.4296875
-234.17578125
-364.54296875
-487.2890625
-596.04296875
-680.8359375
-731.078125
-739.43359375
-705.33984375
-636.8671875
-549.96484375
-464.5859375
-398.37109375
-360.1796875
-346.55078125
-343.5234375
-333.23046875
-302.02734375
-245.64453125
-168.94140625
-81.5703125
6.97265625
89.95703125
163.23046875
224.1171875
271.33984375
306.1953125
333.5546875
360.67578125
393.96484375
435.7265625
483.3203125
530.828125
571.55078125
599.62109375
610.8046875
603.26953125
578.08984375
538.5
487.97265625
428.60546875
361.12890625
286.27734375
205.8125
122.65625
40.6640625
-35.19140625
-98.9140625
-144.7265625
-169.2890625
-172.8359375
-158.1328125
-128.0390625
-84.109375
-27.46484375
39.0703125
109.5546875
175.34765625
226.8671875
255.41796875
254.609375
221.5703125
158.078125
70.6328125
-31.453125
-139.0546875
-244.84375
-342.29296875
-423.69140625
-480.30859375
-505.5859375
-498.82421875
-466.1875
-418.20703125
-365.5859375
-315.6640625
-271.27734375
-232.10546875
-197.32421875
-167.296875
-142.8515625
-123.3125
-105.6796875
-86.07421875
-62.1953125
-34.66796875
-6.734375
17.171875
33.04296875
38.76171875
34.83984375
24.1171875
10.58984375
-1.8671875
-10.55859375
-14.8359375
-16.8046875
-20.7734375
-31.32421875
-51.14453125
-80.703125
-120.10546875
-170.796875
-234.59375
-310.2265625
-390.66015625
-464.0859375
-518.48046875
-546.41015625
-547.1875
-525.46875
-488.02734375
-440.65234375
-386.50390625
-326.12890625
-258.65234375
-183.51953125
-102.24609375
-19.6484375
56.15625
115.828125
152.640625
166.203125
163.3203125
154.57421875
148.375
146.3203125
143.0546875
130.37890625
102.52734375
59.4765625
6.9921875
-45.62109375
-88.71875
-115.0390625
-121.09765625
-106.9921875
-75.39453125
-30.70703125
21.3359375
74.24609375
121.95703125
160.3359375
188.37109375
208.48046875
225.671875
245.58984375
272.0390625
305.15625
341.1875
373.84765625
396.3828125
403.7734375
394.26953125
369.8046875
334.6328125
292.80078125
246.14453125
194.54296875
138.2109375
79.890625
24.71484375
-22.12890625
-57.71484375
-81.83984375
-95.765625
-100.78515625
-97.390625
-84.83984375
-61.0
-23.02734375
30.82421875
99.1328125
176.3828125
253.90625
322.1953125
373.3515625
402.8359375
410.08984375
398.171875
372.83203125
341.046875
309.25
281.90234375
261.24609375
248.40234375
244.73046875
252.18359375
272.46484375
306.01953125
351.6015625
406.46875
466.4296875
525.6484375
577.00390625
613.98828125
633.9453125
640.12109375
640.1796875
641.55859375
647.0234375
653.75390625
655.96875
648.4296875
628.66015625
597.69140625
560.07421875
523.21484375
495.4296875
482.84375
486.16015625
499.2890625
511.1484375
509.9765625
487.6640625
441.5390625
373.61328125
289.19140625
196.43359375
106.21875
31.0859375
-17.01171875
-29.24609375
-1.69921875
64.0390625
161.76953125
282.9765625
419.73046875
566.8046875
721.9609375
884.44921875
1052.59375
1221.99609375
1385.84375
1537.44140625
1673.51171875
1795.7890625
1909.71484375
2020.9453125
2131.62890625
2238.4140625
2333.16015625
2405.8203125
2448.16796875
2456.71484375
2433.76171875
2386.55078125
2325.06640625
2259.5234375
2198.56640625
2148.51953125
2113.1484375
2093.51171875
2087.97265625
2092.56640625
2101.60546875
2108.2109375
2105.37890625
2087.98046875
2055.08984375
2010.62890625
1961.41015625
1913.85546875
1871.53125
1834.703125
1801.73828125
1771.62890625
1746.46484375
1732.5078125
1738.6328125
1772.8203125
1838.71484375
1934.18359375
2052.28515625
2183.27734375
2316.25390625
2439.58203125
2540.93359375
2608.0703125
2631.28515625
2606.79296875
2539.18359375
2441.67578125
2333.9609375
2238.265625
2174.65625
2156.8671875
2190.15234375
2271.953125
2394.5234375
2547.8046875
2721.4453125
2906.16015625
3094.5703125
3281.2578125
3461.7109375
3630.6640625
3781.0703125
3904.54296875
3993.3046875
4042.546875
4051.671875
4023.43359375
3961.74609375
3870.34765625
3753.7890625
3619.53515625
3478.73046875
3344.25390625
3227.2109375
3134.11328125
3066.00390625
3019.58203125
2989.5625
2971.28125
2962.05078125
2960.6171875
2964.98046875
2970.21484375
2968.15234375
2950.046875
2911.171875
2854.69921875
2791.80859375
2737.4140625
2703.97265625
2696.98046875
2714.08203125
2746.84765625
2783.6640625
2812.6875
2824.76953125
2815.69140625
2786.953125
2744.83984375
2698.65234375
2659.09375
2636.95703125
2641.171875
2676.0703125
2739.13671875
2821.2890625
2910.2109375
2995.109375
3070.171875
3135.09765625
3192.9765625
3247.0
3298.31640625
3346.0703125
3388.7109375
3424.30078125
3449.06640625
3456.09375
3436.71484375
3384.50390625
3299.34375
3188.828125
3066.640625
2948.921875
2850.03515625
2778.94921875
2737.91796875
2723.9609375
2731.828125
2756.0546875
2791.1015625
2830.5703125
2867.71875
2897.6171875
2919.55078125
2937.4375
2957.59375
2985.28125
3022.28125
3066.53515625
3113.57421875
3158.66796875
3198.55859375
3231.69921875
3256.84375
3271.1484375
3269.671875
3247.0234375
3200.12890625
3130.09375
3042.09765625
2943.3203125
2839.73828125
2733.484375
2622.3125
2501.28515625
2365.4609375
2211.921875
2040.71875
1855.03515625
1660.64453125
1464.91796875
1275.9609375
1102.10546875
951.3828125
830.37890625
742.83203125
688.8046875
664.79296875
664.55859375
680.4375
704.66796875
730.2421875
751.20703125
763.39453125
765.8828125
761.859375
756.78515625
754.49609375
754.1640625
750.18359375
734.578125
700.07421875
642.69140625
562.9765625
465.19140625
354.76953125
236.3671875
114.44921875
-4.90625
-114.0546875
-207.015625
-283.578125
-350.671875
-419.3359375
-498.8828125
-591.65234375
-691.68359375
-787.984375
-870.0703125
-931.94921875
-972.59765625
-993.92578125
-998.36328125
-987.06640625
-958.7734375
-909.4765625
-833.90234375
-728.8359375
-596.71484375
-447.11328125
-294.90234375
-155.9453125
-42.1640625
42.078125
101.02734375
145.69140625
189.640625
244.3125
315.44140625
401.5234375
493.9296875
578.75390625
640.71484375
668.4375
659.10546875
619.39453125
562.03515625
499.73046875
440.1171875
384.4140625
330.14453125
275.3515625
221.046875
170.37890625
125.8125
87.23828125
52.3046875
18.015625
-17.94921875
-56.8828125
-98.953125
-143.01171875
-186.40234375
-224.90625
-252.875
-263.33984375
-248.44921875
-200.87109375
-116.5234375
2.18359375
144.4375
292.234375
424.8125
524.6484375
582.44140625
599.00390625
583.33984375
547.625
501.80078125
450.6484375
394.453125
331.69921875
261.11328125
181.98828125
93.8125
-3.40625
-107.96875
-215.69140625
-320.6875
-417.625
-503.9140625
-580.20703125
-648.6328125
-709.890625
-761.15234375
-796.33984375
-808.98828125
-796.03125
-760.0234375
-707.86328125
-646.69140625
-580.1015625
-507.51953125
-426.890625
-338.14453125
-244.9140625
-153.64453125
-71.2109375
-2.33984375
51.828125
93.2734375
124.953125
148.59375
163.87890625
169.2109375
163.0
144.875
116.83203125
83.9296875
53.5859375
33.265625
27.6015625
36.890625
57.64453125
84.62890625
113.11328125
140.37109375
165.88671875
190.421875
214.640625
238.31640625
260.58984375
281.1484375
301.37109375
324.40234375
353.82421875
391.96484375
439.28125
494.875
556.42578125
618.734375
672.67578125
707.21875
714.0390625
691.26171875
643.65625
580.265625
512.015625
450.1875
404.96484375
383.70703125
389.7734375
422.57421875
478.47265625
552.01171875
637.25
728.8125
822.12890625
912.75
995.63671875
1065.38671875
1117.34765625
1148.57421875
1158.078125
1146.44921875
1115.703125
1069.79296875
1015.17578125
960.25
913.171875
879.203125
859.28515625
850.87890625
850.40625
855.95703125
868.6484375
891.421875
925.7421875
968.66796875
1012.81640625
1049.203125
1070.515625
1072.89453125
1056.4140625
1025.19921875
986.79296875
949.796875
920.63671875
901.50390625
891.3125
888.55859375
893.640625
908.265625
932.47265625
962.06640625
989.1796875
1005.734375
1006.68359375
990.48828125
957.44921875
908.703125
847.26953125
779.9609375
717.3515625
670.57421875
646.25390625
643.26171875
654.28125
671.3671875
691.11328125
715.3671875
748.109375
791.83203125
845.63671875
904.58203125
959.93359375
1001.65625
1023.32421875
1026.41796875
1020.0234375
1015.56640625
1020.81640625
1037.47265625
1062.90234375
1093.2578125
1125.60546875
1158.8515625
1194.25
1235.04296875
1284.11328125
1340.34375
1396.625
1441.91796875
1466.34375
1465.44140625
1440.91015625
1398.12890625
1342.97265625
1279.80078125
1211.46484375
1140.73828125
1071.82421875
1010.4921875
962.59765625
931.94921875
918.5625
917.88671875
921.42578125
919.03125
902.1875
866.390625
811.5546875
740.8671875
659.125
571.0078125
479.83984375
387.5859375
296.0546875
207.88671875
126.43359375
55.578125
0.6171875
-31.03125
-31.44140625
4.40234375
76.19140625
178.203125
300.484375
429.88671875
551.765625
652.9921875
724.859375
764.17578125
772.92578125
757.6328125
728.12890625
694.70703125
664.4609375
639.52734375
618.38671875
598.484375
577.4765625
552.60546875
519.546875
472.625
406.9375
321.19140625
218.9609375
107.03515625
-7.62890625
-119.5078125
-223.95703125
-316.71875
-395.3203125
-460.984375
-518.12890625
-571.03515625
-620.34375
-661.90234375
-688.76953125
-695.15234375
-680.82421875
-653.6015625
-627.62109375
-617.9609375
-635.23046875
-683.5703125
-761.7421875
-864.15234375
-980.5
-1096.32421875
-1196.515625
-1270.4765625
-1315.32421875
-1335.0546875
-1337.02734375
-1328.2890625
-1313.6640625
-1295.609375
-1275.19140625
-1252.9296875
-1228.8203125
-1202.203125
-1172.76953125
-1142.3359375
-1115.29296875
-1096.28125
-1086.7109375
-1083.4296875
-1080.69921875
-1073.5703125
-1060.08984375
-1041.65625
-1022.60546875
-1009.6875
-1011.01953125
-1034.30859375
-1084.78125
-1163.44921875
-1266.0078125
-1382.62109375
-1499.3515625
-1601.30859375
-1676.34765625
-1717.67578125
-1724.40234375
-1700.5390625
-1653.1953125
-1590.26953125
-1518.0
-1439.5546875
-1355.8515625
-1268.1484375
-1179.7265625
-1094.7578125
-1015.34375
-940.1015625
-866.29296875
-793.67578125
-726.12890625
-669.2421875
-626.12890625
-594.94140625
-569.7578125
-543.5
-510.63671875
-468.890625
-420.1640625
-371.30859375
-333.89453125
-321.75
-345.87890625
-408.71875
-501.2421875
-605.1640625
-699.25
-766.171875
-796.671875
-790.15625
-752.71484375
-694.1796875
-625.41015625
-556.71484375
-497.10546875
-453.83203125
-431.765625
-433.29296875
-459.109375
-509.28515625
-583.08984375
-677.3671875
-784.77734375
-893.9140625
-992.03125
-1068.73828125
-1118.33203125
-1139.59765625
-1134.2578125
-1105.96875
-1060.39453125
-1004.76171875
-946.21484375
-890.0546875
-839.703125
-797.9375
-767.2265625
-748.26953125
-738.046875
-729.62109375
-714.03125
-683.1796875
-632.1875
-560.3515625
-470.26171875
-365.83203125
-250.80078125
-128.9921875
-6.10546875
108.80859375
203.94140625
267.875
293.62890625
280.953125
235.1640625
163.6953125
73.640625
-28.140625
-133.671875
-234.0390625
-321.68359375
-392.59375
-446.2890625
-483.76171875
-505.75390625
-513.23828125
-509.8671875
-503.7109375
-505.76171875
-525.3984375
-565.69921875
-621.8046875
-683.109375
-737.53125
-775.6875
-793.28515625
-790.99609375
-772.04296875
-739.15234375
-692.8046875
-631.40234375
-552.85546875
-457.078125
-348.43359375
-236.6796875
-134.5
-52.56640625
4.671875
39.4765625
57.83203125
65.73828125
66.671875
60.984375
47.02734375
23.5703125
-7.73046875
-41.34375
-68.98046875
-82.23046875
-75.79296875
-50.16796875
-12.59375
24.7734375
49.4296875
53.859375
39.07421875
14.10546875
-8.40234375
-18.3046875
-12.234375
6.1015625
29.12109375
49.66796875
64.3984375
74.8671875
86.19921875
103.9375
130.84765625
165.48828125
202.90625
236.69921875
261.0859375
272.65234375
271.43359375
260.97265625
247.16796875
236.44921875
234.171875
243.7109375
265.9609375
299.15625
339.25
381.2890625
421.625
459.56640625
496.80078125
534.6015625
570.703125
598.47265625
609.02734375
594.74609375
552.05078125
482.64453125
393.4609375
295.7421875
203.40234375
130.1484375
85.6796875
72.48046875
85.4296875
115.109375
152.62109375
192.4921875
232.3828125
271.1796875
307.4140625
338.56640625
360.9140625
370.10546875
362.79296875
338.36328125
299.3984375
250.796875
198.4296875
148.34765625
106.5390625
79.19921875
73.0234375
94.890625
150.2734375
240.92578125
363.05859375
506.984375
658.12890625
799.57421875
916.12890625
998.67578125
1046.55078125
1066.05078125
1065.9765625
1053.06640625
1030.04296875
997.24609375
956.25
912.46875
874.578125
851.17578125
847.49609375
864.50390625
900.30859375
951.87109375
1015.87109375
1088.8359375
1167.1953125
1247.26953125
1324.9765625
1395.15234375
1451.109375
1484.87890625
1488.75390625
1457.92578125
1393.12890625
1301.7421875
1196.24609375
1090.49609375
995.38671875
915.890625
850.6328125
793.8671875
738.98828125
681.77734375
622.1171875
563.3984375
510.19921875
465.8046875
430.9296875
404.19921875
383.546875
367.59765625
356.453125
351.75390625
356.23828125
373.140625
405.8515625
458.0
533.4140625
635.5
766.18359375
924.8203125
1107.4765625
1306.578125
1511.40234375
1709.703125
1889.98046875
2043.4453125
2164.8046875
2252.04296875
2305.81640625
2328.9140625
2325.69921875
2301.45703125
2261.75390625
2212.10546875
2158.12890625
2105.67578125
2059.91015625
2023.4296875
1995.046875
1971.05859375
1948.5546875
1927.90234375
1912.09375
1903.94140625
1903.94921875
1910.4296875
1921.01953125
1934.0625
1949.3828125
1968.47265625
1993.84375
2027.50390625
2069.2265625
2116.046875
2163.31640625
2206.33984375
2241.59765625
2267.52734375
2285.09765625
2298.05859375
2312.0078125
2332.11328125
2360.21484375
2393.125
2423.35546875
2442.4453125
2445.3359375
2433.171875
2412.828125
2393.55078125
2383.30078125
2386.58203125
2403.875
2431.6171875
2462.66796875
2487.97265625
2499.203125
2490.953125
2461.5078125
2412.92578125
2351.30078125
2286.76171875
2231.80859375
2197.8984375
2191.6171875
2212.046875
2249.90234375
2289.0
2310.5546875
2299.1640625
2247.71875
2158.59765625
2041.05859375
1907.015625
1767.44921875
1630.48828125
1501.0625
1381.5859375
1272.9140625
1174.91796875
1086.88671875
1008.16796875
939.27734375
882.77734375
843.4140625
827.23828125
839.890625
884.5
960.19140625
1062.43359375
1185.04296875
1322.30859375
1469.70703125
1623.23046875
1778.69921875
1932.0703125
2080.43359375
2222.49609375
2357.91796875
2485.84375
2603.8984375
2708.421875
2795.8984375
2864.48828125
2914.6171875
2948.27734375
2967.65234375
2974.16796875
2968.6015625
2952.36328125
2928.76953125
2903.1953125
2881.41015625
2866.9765625
2859.39453125
2854.02734375
2843.91796875
2822.28515625
2784.625
2729.91796875
2661.05859375
2584.65234375
2510.17578125
2448.4296875
2409.5703125
2401.0234375
2425.53515625
2480.01953125
2556.1328125
2643.10546875
2731.8515625
2817.87109375
2901.21875
2983.80859375
3066.1171875
3145.3828125
3215.66015625
3269.2265625
3298.67578125
3299.65625
3273.83984375
3230.4375
3184.4296875
3151.22265625
3140.578125
3153.4296875
3183.01171875
3218.71484375
3250.1015625
3269.8515625
3275.30078125
3268.33984375
3254.14453125
3239.421875
3231.23828125
3236.046875
3258.1640625
3298.1328125
3352.1015625
3412.9609375
3472.4375
3523.05078125
3559.51953125
3579.765625
3585.36328125
3580.8671875
3571.9765625
3563.0859375
3555.5859375
3548.12890625
3539.0234375
3528.98046875
3521.73046875
3521.765625
3530.66015625
3544.78515625
3555.59375
3552.2109375
3524.83984375
3467.59765625
3379.734375
3264.9453125
3129.81640625
2982.54296875
2832.1328125
2687.40234375
2555.44921875
2440.8828125
2346.7109375
2275.95703125
2231.39453125
2212.79296875
2214.3828125
2226.11328125
2238.88671875
2249.55859375
2261.58984375
2281.67578125
2316.03515625
2368.9765625
2442.9921875
2538.3359375
2652.16796875
2778.6796875
2910.94140625
3042.984375
3170.45703125
3289.28515625
3393.6484375
3475.1328125
3524.3203125
3533.94140625
3501.6328125
3430.30859375
3326.53515625
3198.37890625
3054.0703125
2901.4375
2747.6796875
2599.44921875
2463.0
2344.1640625
2247.9765625
2178.109375
2136.43359375
2122.83203125
2135.18359375
2169.4375
2219.5
2277.0
2331.77734375
2373.98046875
2397.2265625
2400.734375
2388.8046875
2368.125
2345.0390625
2324.1796875
2308.16796875
2297.6484375
2291.5625
2287.93359375
2285.12890625
2282.59375
2280.3984375
2278.08203125
2273.578125
2262.88671875
2240.59765625
2200.9921875
2139.88671875
2056.859375
1956.625
1848.54296875
1744.19921875
1654.43359375
1586.6875
1543.0703125
1519.32421875
1505.5
1488.671875
1456.51171875
1400.34765625
1317.09765625
1210.234375
1089.375
967.77734375
858.30859375
770.171875
707.77734375
671.51953125
659.015625
666.33984375
689.6640625
727.203125
780.10546875
851.3125
942.45703125
1050.28125
1164.84765625
1271.3671875
1355.44140625
1408.9453125
1432.73828125
1434.58984375
1424.16015625
1408.4375
1389.94921875
1368.2109375
1342.921875
1316.671875
1295.1171875
1284.59375
1289.2734375
1310.2109375
1346.2578125
1395.2734375
1454.39453125
1519.72265625
1586.3984375
1649.08203125
1702.40234375
1741.15234375
1760.66015625
1757.8359375
1732.734375
1689.80078125
1637.33984375
1584.89453125
1540.0703125
1507.26953125
1488.59375
1485.0390625
1496.21875
1519.32421875
1549.20703125
1579.86328125
1606.125
1624.73828125
1634.86328125
1638.046875
1637.1328125
1634.48046875
1630.96875
1626.85546875
1623.33984375
1623.109375
1629.28125
1644.03125
1668.11328125
1701.10546875
1741.41015625
1785.609375
1827.97265625
1861.1796875
1878.15625
1873.640625
1844.55078125
1789.76953125
1710.703125
1612.17578125
1501.91796875
1388.1171875
1277.1953125
1173.93359375
1083.34765625
1011.515625
964.0546875
943.67578125
948.8828125
974.3671875
1012.18359375
1053.3125
1089.8125
1117.2421875
1135.91015625
1149.8671875
1163.96875
1181.03125
1200.93359375
1221.51171875
1240.16796875
1255.01953125
1265.6171875
1273.55078125
1282.74609375
1298.8671875
1327.6171875
1372.5234375
1433.4296875
1506.65234375
1586.94921875
1670.03515625
1753.78515625
1837.39453125
1919.26953125
1995.0703125
2056.6640625
2092.48046875
2089.69921875
2038.09765625
1934.0625
1782.6796875
1597.4296875
1397.98828125
1206.9609375
1045.75390625
930.328125
868.1953125
857.75
889.68359375
949.734375
1021.859375
1091.28515625
1147.00390625
1183.5078125
1201.28125
1205.515625
1203.08984375
1199.4765625
1197.96875
1201.34765625
1213.5625
1239.00390625
1279.67578125
1333.11328125
1393.1171875
1452.65625
1507.0
1555.015625
1598.19140625
1638.0234375
1673.50390625
1700.18359375
1711.51171875
1701.68359375
1668.4921875
1614.65234375
1547.03125
1474.3203125
1404.62109375
1344.05859375
1296.69140625
1265.0625
1250.44140625
1252.0234375
1265.59375
1283.1484375
1294.8671875
1292.39453125
1271.20703125
1230.73046875
1173.25390625
1102.828125
1024.48046875
943.46875
865.21875
796.34765625
745.265625
720.59765625
728.05859375
768.453125
838.33984375
932.03515625
1042.9296875
1163.96875
1288.140625
1409.22265625
1522.03515625
1622.25390625
1706.6328125
1774.01953125
1826.09765625
1866.7109375
1899.6484375
1926.33984375
1944.99609375
1951.84765625
1943.41796875
1918.64453125
1879.7265625
1831.79296875
1781.40625
1734.390625
1693.75
1658.90625
1626.74609375
1593.9453125
1559.02734375
1522.953125
1487.94921875
1455.71484375
1426.375
1398.515625
1369.36328125
1334.5078125
1288.23828125
1225.6015625
1145.19140625
1049.95703125
945.22265625
836.39453125
728.69921875
628.2109375
541.59765625
473.80078125
426.01953125
396.046875
380.70703125
378.3671875
389.890625
417.82421875
464.4296875
529.49609375
609.35546875
698.08203125
790.51953125
885.296875
985.48828125
1096.23828125
1220.90234375
1358.359375
1502.9453125
1646.1875
1779.03515625
1893.7890625
1985.4921875
2052.52734375
2096.0078125
2118.54296875
2123.71875
2116.59375
2104.34375
2095.32421875
2096.2265625
2108.53125
2126.8203125
2140.95703125
2141.51171875
2124.90234375
2094.75
2059.05859375
2026.203125
2002.5703125
1991.96875
1995.62890625
2012.41796875
2039.91796875
2075.97265625
2119.2578125
2168.08984375
2218.78515625
2265.578125
2302.234375
2324.00390625
2328.23828125
2313.84375
2280.6796875
2229.84765625
2164.41015625
2089.578125
2011.55859375
1935.22265625
1861.76953125
1788.046875
1708.765625
1620.65625
1525.7734375
1431.51171875
1347.59375
1282.53125
1241.609375
1226.34375
1234.4140625
1260.08984375
1295.96484375
1335.8359375
1377.41015625
1423.453125
1480.9453125
1558.52734375
1662.7734375
1794.1875
1944.71484375
2098.390625
2235.58203125
2338.98046875
2398.37109375
2411.72265625
2382.5546875
2316.24609375
2218.46875
2096.65625
1962.55078125
1832.69140625
1725.3515625
1655.4375
1629.97265625
1646.23046875
1692.97265625
1754.15234375
1813.8125
1860.44140625
1889.359375
1902.28125
1904.87890625
1903.95703125
1905.6796875
1914.859375
1934.6953125
1966.19921875
2007.421875
2052.9921875
2094.9921875
2125.375
2139.2109375
2136.98828125
2124.41796875
2109.7890625
2100.77734375
2102.515625
2117.1640625
2143.8203125
2178.38671875
2214.50390625
2246.12890625
2270.44140625
2288.37890625
2302.07421875
2311.5234375
2313.6796875
2304.79296875
2284.171875
2256.71484375
2232.7734375
2225.6484375
2247.72265625
2306.90625
2404.45703125
2534.70703125
2686.10546875
2843.21484375
2989.08984375
3107.984375
3188.15234375
3224.62890625
3220.8359375
3187.64453125
3139.390625
3088.6171875
3042.76171875
3004.3359375
2973.1640625
2948.08203125
2926.93359375
2905.8671875
2879.84765625
2845.08984375
2802.34375
2758.71484375
2726.12890625
2717.12890625
2740.4609375
2798.8203125
2888.859375
3002.0625
3126.0703125
3246.75
3350.88671875
3428.5
3473.77734375
3484.93359375
3463.94921875
3416.42578125
3351.14453125
3278.6953125
3209.41796875
3151.44140625
3109.625
3085.7734375
3079.578125
3089.53125
3113.61328125
3149.9453125
3197.25
3254.703125
3320.8046875
3391.921875
3461.5
3520.6796875
3560.515625
3574.98046875
3563.44921875
3531.1015625
3487.046875
3441.09765625
3400.81640625
3369.95703125
3348.8046875
3336.13671875
3331.66796875
3337.04296875
3354.27734375
3382.5625
3416.26953125
3446.20703125
3463.62890625
3464.17578125
3449.14453125
3423.9609375
3395.75390625
3371.96875
3360.421875
3369.578125
3407.63671875
3479.87890625
3585.4140625
3715.5234375
3855.50390625
3989.70703125
4106.91796875
4203.03125
4280.2265625
4343.91796875
4399.77734375
4452.06640625
4503.6328125
4556.62890625
4612.72265625
4671.9453125
4731.37109375
4785.28125
4827.25390625
4852.66796875
4860.19140625
4852.02734375
4833.37890625
4811.32421875
4793.4140625
4786.8671875
4798.8359375
4836.52734375
4905.84375
5008.6796875
5140.90234375
5292.50390625
5449.82421875
5598.6484375
5727.12890625
5827.66796875
5897.609375
5938.8828125
5957.29296875
5961.546875
5962.0234375
5969.046875
5990.80859375
6031.34375
6089.4375
6159.60546875
6235.09765625
6311.09765625
6385.828125
6459.125
6530.1796875
6596.37109375
6653.66015625
6698.125
6727.9140625
6744.4921875
6752.140625
6756.078125
6761.04296875
6771.4609375
6792.35546875
6829.07421875
6885.80078125
6963.8515625
7060.81640625
7170.25
7282.19140625
7384.953125
7468.37109375
7527.015625
7561.75
7579.015625
7588.671875
7601.69140625
7628.36328125
7676.921875
7751.85546875
7852.015625
7969.83203125
8093.29296875
8210.40625
8313.49609375
8400.54296875
8473.28515625
8534.38671875
8585.91796875
8629.50390625
8666.71484375
8698.56640625
8724.61328125
8742.89453125
8751.6796875
8751.84375
8748.1171875
8747.99609375
8759.08203125
8786.5625
8831.828125
8892.3125
8962.3125
9034.48828125
9101.484375
9157.01953125
9196.65234375
9218.75390625
9225.546875
9223.0390625
9218.80078125
9218.6875
9224.65234375
9234.69921875
9244.47265625
9249.37109375
9246.9375
9238.765625
9230.3515625
9228.24609375
9235.81640625
9250.88671875
9266.921875
9277.04296875
9277.94140625
9271.5859375
9264.046875
9262.59375
9272.82421875
9297.0625
9334.4375
9382.21875
9437.59375
9499.0859375
9566.89453125
9641.859375
9723.625
9809.01953125
9891.6875
9963.0625
10014.13671875
10037.3828125
10028.20703125
9985.8359375
9913.75
9819.6796875
9714.5859375
9610.0390625
9514.6953125
9431.67578125
9358.8984375
9292.109375
9228.70703125
9169.640625
9118.19921875
9076.67578125
9043.46484375
9013.0078125
8978.73828125
8936.81640625
8887.875
8835.93359375
8785.83984375
8741.40625
8705.03515625
8678.33984375
8662.61328125
8658.83984375
8667.54296875
8688.94140625
8723.35546875
8771.0859375
8831.2734375
8900.08984375
8969.546875
9028.1875
9063.88671875
9067.4296875
9035.28515625
8970.41796875
8881.6015625
8781.83984375
8686.33203125
8609.58984375
8562.36328125
8549.6484375
8570.82421875
8621.52734375
8695.65234375
8786.2734375
8885.71484375
8985.578125
9077.5859375
9155.07421875
9214.53515625
9256.44921875
9285.25
9308.34765625
9334.1796875
9369.2421875
9414.95703125
9466.22265625
9512.73046875
9542.265625
9543.8828125
9509.7578125
9436.33203125
9325.12109375
9182.6484375
9018.41796875
8841.765625
8659.61328125
8476.73046875
8297.48828125
8127.09375
7971.15625
7834.68359375
7721.9921875
7637.4296875
7585.07421875
7566.3671875
7577.4453125
7609.08203125
7650.23046875
7692.3828125
7731.3359375
7765.58203125
7793.65234375
7812.875
7819.94921875
7812.1875
7788.4609375
7749.828125
7699.875
7644.42578125
7589.88671875
7540.69140625
7497.421875
7457.62109375
7419.078125
7382.9921875
7353.62890625
7334.37890625
7323.61328125
7314.26953125
7297.63671875
7268.140625
7225.609375
7174.08984375
7119.00390625
7064.95703125
7015.171875
6972.12890625
6938.0859375
6914.4609375
6900.1484375
6890.34765625
6877.48046875
6854.4609375
6818.66796875
6774.23046875
6730.9375
6700.2421875
6690.203125
6702.26953125
6731.265625
6767.78515625
6801.3203125
6822.984375
6827.8828125
6816.76953125
6795.73828125
6773.328125
6756.671875
6749.05078125
6749.75
6755.109375
6759.45703125
6756.16015625
6739.2421875
6705.26953125
6654.5625
6591.1328125
6521.60546875
6453.71484375
6394.98046875
6351.7578125
6328.45703125
6326.5234375
6343.66015625
6374.83203125
6415.4296875
6464.6328125
6526.01953125
6604.7421875
6704.1328125
6824.57421875
6964.5078125
7121.0
7288.80859375
7459.64453125
7623.71875
7773.1484375
7904.53125
8019.0078125
8120.21875
8211.88671875
8296.16015625
8373.08984375
8440.9296875
8496.81640625
8537.43359375
8559.62109375
8561.03125
8540.7578125
8499.4609375
8439.20703125
8363.7734375
8279.4921875
8195.328125
8120.9765625
8063.77734375
8026.671875
8008.53125
8006.078125
8015.92578125
8035.6171875
8063.54296875
8097.875
8135.3125
8170.8984375
8199.1953125
8216.30859375
8221.72265625
8219.203125
8216.26953125
8221.609375
8241.08984375
8274.71484375
8316.80078125
8359.3984375
8396.5
8426.4765625
8451.97265625
8477.90234375
8508.859375
8546.94921875
8590.83203125
8636.46484375
8678.9609375
8714.58984375
8741.5703125
8759.71875
8769.7734375
8773.234375
8772.5703125
8770.88671875
8771.265625
8777.0
8792.6015625
8823.78515625
8874.86328125
8944.68359375
9024.59375
9100.69140625
9159.63671875
9194.875
9209.609375
9214.45703125
9220.78125
9234.2109375
9252.67578125
9269.5390625
9278.3046875
9275.51171875
9261.3515625
9239.6328125
9217.609375
9204.7109375
9209.91015625
9238.7265625
9291.55078125
9363.83984375
9447.64453125
9533.4765625
9612.15234375
9676.80078125
9725.046875
9760.1328125
9789.3359375
9820.01953125
9855.98828125
9896.83984375
9940.24609375
9984.53515625
10029.546875
10076.0234375
10125.140625
10178.8984375
10240.58984375
10314.49609375
10404.73046875
10514.00390625
10642.74609375
10788.67578125
10946.69921875
11109.8359375
11271.44921875
11427.6484375
11578.140625
11725.16015625
11871.6171875
12019.5234375
12168.76171875
12316.25
12456.49609375
12584.2265625
12697.546875
12799.3515625
12896.08984375
12995.01953125
13101.4375
13216.7890625
13338.328125
13460.5625
13577.65234375
13685.18359375
13780.4296875
13861.9765625
13929.43359375
13983.26953125
14024.046875
14051.25390625
14062.76171875
14056.1796875
14031.875
13995.61328125
13958.2421875
13931.71875
13924.046875
13936.76953125
13965.91015625
14004.60546875
14045.52734375
14083.05859375
14115.37890625
14145.3046875
14178.4921875
14219.21484375
14266.34375
14312.4375
14346.89453125
14361.5234375
14355.08203125
14333.85546875
14308.4921875
14289.7734375
14286.0390625
14302.54296875
14342.0625
14405.84375
14494.38671875
14607.1875
14741.515625
14891.7109375
15050.28515625
15209.8046875
15363.85546875
15506.91796875
15634.65234375
15745.328125
15840.796875
15925.57421875
16004.3515625
16079.7421875
16151.44921875
16216.87890625
16272.7890625
16317.09765625
16350.34765625
16376.6484375
16403.99609375
16443.3984375
16506.140625
16599.7890625
16725.10546875
16875.87890625
17041.9296875
17213.390625
17384.15234375
17552.94140625
17721.9765625
17893.890625
18068.5
18240.890625
18401.7265625
18539.97265625
18646.94921875
18719.71875
18761.8984375
18781.4765625
18786.98828125
18784.11328125
18773.9921875
18753.9453125
18720.11328125
18670.81640625
18608.69921875
18540.1328125
18472.47265625
18411.07421875
18358.0390625
18313.2421875
18276.41796875
18248.546875
18231.34765625
18225.80078125
18231.16015625
18245.03125
18263.765625
18282.73046875
18297.40625
18305.4765625
18308.109375
18308.65625
18309.6796875
18311.234375
18311.90234375
18310.94140625
18309.453125
18310.33203125
18317.7109375
18335.84765625
18367.77734375
18414.84765625
18478.0234375
18559.4140625
18661.453125
18783.953125
18922.21484375
19068.734375
19217.2421875
19365.4375
19514.359375
19665.42578125
19817.39453125
19964.76171875
20098.45703125
20208.7109375
20289.1171875
20339.63671875
20366.68359375
20380.36328125
20390.9296875
20406.6640625
20433.5703125
20475.6875
20534.71484375
20609.171875
20694.01171875
20781.41796875
20862.4609375
20929.2734375
20977.47265625
21007.8671875
21026.03515625
21039.5234375
21054.4375
21073.7109375
21097.328125
21123.234375
21148.296875
21169.890625
21187.7265625
21203.80078125
21219.390625
21231.22265625
21230.65625
21207.1875
21154.015625
21072.140625
20970.95703125
20865.31640625
20770.57421875
20698.08203125
20652.9453125
20634.03125
20635.0625
20646.140625
20656.49609375
20658.34765625
20649.92578125
20635.37890625
20621.40625
20613.05859375
20611.1328125
20611.9453125
20608.671875
20593.05078125
20556.859375
20493.4765625
20399.875
20278.37890625
20136.7421875
19985.7734375
19835.73046875
19693.79296875
19563.62109375
19446.3671875
19341.6015625
19247.57421875
19161.12109375
19078.27734375
18995.83984375
18913.05078125
18832.03125
18756.2109375
18688.0625
18627.81640625
18573.8359375
18524.0859375
18477.61328125
18435.46875
18400.34765625
18374.79296875
18358.67578125
18347.53515625
18332.9140625
18304.51953125
18253.35546875
18174.8125
18070.29296875
17946.375
17811.78125
17674.03125
17537.59765625
17403.87890625
17272.29296875
17141.875
17012.78515625
16886.890625
16766.8671875
16654.37109375
16548.4609375
16445.43359375
16340.08203125
16228.1484375
16108.9921875
15986.71875
15868.71484375
15762.26171875
15671.6640625
15597.4296875
15537.34375
15488.19140625
15447.32421875
15413.3828125
15385.55078125
15361.52734375
15336.12890625
15302.34765625
15254.63671875
15191.84765625
15117.4609375
15036.828125
14953.24609375
14865.01953125
14765.10546875
14643.4453125
14490.8515625
14302.26171875
14078.0546875
13823.5859375
13548.15625
13263.6328125
12982.34375
12714.20703125
12464.8203125
12235.95703125
12028.19921875
11843.25
11683.98046875
11552.1796875
11446.0703125
11359.52734375
11283.41796875
11208.234375
11126.85546875
11036.515625
10939.15625
10839.703125
10742.97265625
10650.84765625
10561.6953125
10472.07421875
10379.1953125
10282.2109375
10181.9296875
10079.70703125
9976.6171875
9873.2734375
9769.828125
9665.7890625
9559.60546875
9448.3203125
9328.26171875
9196.78125
9054.2109375
8904.48828125
8753.98828125
8609.30859375
8475.5390625
8355.5
8249.71484375
8156.82421875
8074.5234375
8000.90625
7935.53125
7879.40625
7833.71484375
7797.9375
7768.65234375
7739.8046875
7704.7578125
7658.98046875
7601.8984375
7536.57421875
7467.6640625
7399.5625
7336.09375
7281.32421875
7239.55859375
7213.390625
7201.05859375
7195.703125
7187.984375
7170.94921875
7144.07421875
7113.5546875
7088.66015625
7076.5546875
7078.75
7090.97265625
7105.5
7114.171875
7110.4765625
7090.546875
7053.40234375
7001.0546875
6938.42578125
6872.30859375
6808.7578125
6749.99609375
6693.57421875
6635.0546875
6572.140625
6506.453125
6441.76171875
6380.91796875
6324.04296875
6268.18359375
6207.734375
6135.6875
6046.30078125
5937.953125
5814.25
5682.5546875
5551.10546875
5426.28125
5310.8671875
5203.6640625
5100.421875
4995.41796875
4882.87890625
4758.2578125
4619.96875
4471.0390625
4318.890625
4172.4765625
4038.63671875
3920.00390625
3815.19140625
3720.42578125
3631.53515625
3545.9921875
3464.265625
3389.63671875
3326.265625
3276.9609375
3242.16796875
3220.671875
3211.16796875
3213.26953125
3226.9921875
3251.25390625
3283.0078125
3318.3125
3354.5078125
3390.87109375
3426.3359375
3456.22265625
3471.7109375
3463.609375
3427.68359375
3367.0625
3290.140625
3206.4375
3123.55859375
3046.2734375
2976.55859375
2914.13671875
2857.73828125
2806.94921875
2763.0625
2727.64453125
2699.90625
2675.28125
2646.9921875
2609.765625
2562.96484375
2510.7890625
2459.609375
2414.69140625
2378.6796875
2351.97265625
2333.44921875
2320.44140625
2308.375
2290.91015625
2260.64453125
2209.984375
2132.546875
2025.5234375
1892.2890625
1743.26171875
1593.79296875
1459.6640625
1352.37890625
1277.0
1233.265625
1218.63671875
1230.58984375
1266.42578125
1321.84765625
1390.56640625
1465.82421875
1542.453125
1617.87890625
1691.6015625
1763.9921875
1835.171875
1904.51953125
1971.13671875
2035.10546875
2098.5234375
2165.15625
2238.3671875
2318.53125
2401.83984375
2481.5234375
2550.625
2604.23046875
2639.9140625
2657.0859375
2656.73046875
2641.8203125
2617.34765625
2589.26953125
2562.75
2540.8203125
2524.09375
2511.4765625
2501.59765625
2494.13671875
2490.1171875
2491.0234375
2497.65234375
2509.59375
2525.27734375
2541.84375
2555.0390625
2560.1953125
2554.3203125
2537.875
2514.38671875
2487.859375
2459.6640625
2427.0234375
2384.07421875
2325.0859375
2247.9453125
2155.578125
2054.0859375
1948.828125
1841.2578125
1728.97265625
1608.265625
1476.90625
1335.69140625
1189.20703125
1046.3046875
919.5
822.125
764.1640625
749.37109375
775.44921875
836.33203125
924.4921875
1032.20703125
1152.04296875
1277.17578125
1401.48046875
1519.44921875
1625.984375
1716.32421875
1786.3046875
1832.98828125
1855.6484375
1856.39453125
1839.9921875
1813.0078125
1782.9140625
1757.4609375
1743.69921875
1746.3203125
1765.73046875
1797.23828125
1832.3046875
1861.42578125
1877.26171875
1876.49609375
1859.93359375
1831.265625
1795.3125
1756.734375
1719.81640625
1689.3671875
1671.875
1675.48046875
1708.3984375
1776.453125
1880.875
2017.23046875
2175.875
2344.171875
2509.74609375
2663.19140625
2798.98828125
2914.9765625
3011.85546875
3093.32421875
3165.81640625
3236.66796875
3311.05078125
3389.5625
3468.2265625
3540.81640625
3601.5859375
3646.640625
3673.80859375
3682.5625
3674.74609375
3655.0546875
3630.109375
3606.51171875
3589.2265625
3580.828125
3580.75
3584.453125
3583.89453125
3569.8984375
3535.28515625
3476.69140625
3394.3671875
3290.828125
3169.484375
3033.890625
2887.8125
2735.921875
2584.171875
2439.1796875
2307.14453125
2193.265625
2101.7109375
2035.1328125
1993.4140625
1973.02734375
1968.1328125
1972.80078125
1982.6328125
1995.2578125
2010.91796875
2033.734375
2071.94921875
2134.953125
2227.5546875
2345.51171875
2476.02734375
2603.3515625
2715.26953125
2806.40625
2877.13671875
2930.55859375
2970.15625
2999.171875
3020.52734375
3036.296875
3047.25390625
3053.48828125
3055.99609375
3057.25
3059.5234375
3062.32421875
3061.56640625
3051.73828125
3029.55859375
2996.78125
2960.5
2930.73828125
2916.39453125
2921.625
2944.88671875
2980.74609375
3022.640625
3064.68359375
3102.71875
3135.09765625
3162.9609375
3189.16015625
3216.25390625
3244.95703125
3273.6953125
3298.90234375
3315.890625
3320.6015625
3311.8671875
3292.69921875
3269.6875
3251.26171875
3246.16796875
3262.55078125
3306.8515625
3382.16796875
3486.44140625
3611.421875
3743.53125
3866.8984375
3967.4609375
4036.3046875
4070.84375
4073.80859375
4050.91796875
4008.48046875
3951.8125
3885.09765625
3812.32421875
3738.48046875
3670.5703125
3618.0546875
3591.890625
3601.15625
3648.38671875
3726.890625
3822.921875
3921.6796875
4013.3359375
4095.66796875
4172.71875
4251.08203125
4335.5625
4425.9296875
4515.9609375
4595.234375
4652.80859375
4681.16796875
4678.7421875
4650.2109375
4604.91796875
4554.4609375
4510.38671875
4481.96484375
4474.36328125
4488.11328125
4520.73828125
4569.2421875
4631.48828125
4705.69140625
4789.75
4881.734375
4981.046875
5088.4609375
5204.75390625
5329.0625
5457.91015625
5585.359375
5704.73046875
5811.5859375
5906.328125
5993.80078125
6079.53125
6165.26953125
6247.26171875
6318.234375
6371.11328125
6401.90625
6410.55859375
6400.12890625
6375.4453125
6342.31640625
6307.44140625
6278.6015625
6264.11328125
6271.2265625
6304.0
6361.75
6438.953125
6526.984375
6616.66015625
6700.015625
6770.36328125
6821.73046875
6849.41015625
6852.125
6833.8125
6803.24609375
6771.62109375
6750.07421875
6748.0703125
6772.109375
6824.38671875
6902.73046875
7002.82421875
7121.47265625
7257.96484375
7412.265625
7581.73046875
7759.55859375
7936.41796875
8104.34765625
8260.08203125
8405.7890625
8546.6640625
8687.0859375
8827.84375
8966.09765625
9097.58984375
9219.01171875
9328.890625
9427.03125
9513.66015625
9589.40625
9655.66796875
9714.51953125
9767.58984375
9814.61328125
9853.0
9879.14453125
9891.0078125
9890.65234375
9885.06640625
9884.54296875
9899.22265625
9936.04296875
9998.01953125
10085.4296875
10196.9609375
10329.26171875
10475.9375
10627.87109375
10775.21875
10909.7421875
11026.2421875
11122.99609375
11201.4609375
11265.06640625
11317.48046875
11361.5234375
11399.8125
11436.234375
11476.21875
11525.015625
11585.34375
11656.25390625
11733.50390625
11810.63671875
11880.3515625
11936.8359375
11978.89453125
12012.44140625
12050.49609375
12110.24609375
12208.2265625
12355.3046875
12553.3046875
12794.55078125
13064.59765625
13346.59375
13625.0234375
13887.671875
14126.4375
14337.3125
14519.15625
14671.2578125
14791.73046875
14878.96484375
14935.5390625
14970.8828125
14999.63671875
15036.47265625
15090.78125
15164.5234375
15253.72265625
15351.91015625
15452.90234375
15551.6640625
15643.90234375
15726.46484375
15799.10546875
15865.84765625
15933.86328125
16010.25390625
16099.40625
16202.3671875
16317.5234375
16441.0390625
16567.28125
16690.12890625
16804.99609375
16910.234375
17007.27734375
17100.11328125
17194.6015625
17297.24609375
17413.41796875
17545.703125
17693.4296875
17853.48828125
18021.24609375
18190.85546875
18354.91796875
18504.52734375
18630.41796875
18725.453125
18787.5546875
18821.125
18835.6796875
18842.06640625
18848.5078125
18858.74609375
18872.73046875
18888.53515625
18904.2734375
18919.6484375
18937.1328125
18962.52734375
19004.07421875
19070.13671875
19165.765625
19289.88671875
19434.66796875
19588.28125
19739.91015625
19883.83984375
20019.53125
20147.9375
20267.3125
20371.8046875
20453.0546875
20502.9140625
20515.62890625
20489.34375
20427.09375
20336.87109375
20230.21484375
20119.37890625
20013.984375
19918.359375
19831.21484375
19748.16015625
19665.74609375
19584.52734375
19509.16796875
19446.1640625
19400.95703125
19375.81640625
19369.0390625
19375.91796875
19391.51953125
19413.703125
19443.93359375
19485.0234375
19537.50390625
19597.6953125
19658.578125
19712.4453125
19753.23828125
19777.2734375
19781.94140625
19763.63671875
19717.046875
19637.4375
19524.6640625
19385.46875
19231.59375
19075.30859375
18925.79296875
18788.15625
18663.98046875
18551.7109375
18447.29296875
18345.90234375
18244.19140625
18141.48046875
18039.1484375
17939.390625
17844.15234375
17754.1015625
17667.71484375
17581.5234375
17492.1875
17399.2265625
17305.84375
17216.9609375
17136.29296875
17064.6796875
17000.6484375
16942.06640625
16887.3671875
16835.66796875
16785.98828125
16736.44921875
16684.35546875
16627.47265625
16565.875
16503.015625
16444.94921875
16397.85546875
16365.296875
16346.64453125
16337.359375
16330.890625
16321.60546875
16307.7734375
16292.875
16283.8203125
16286.83984375
16304.0625
16333.25
16369.7890625
16407.9296875
16440.17578125
16456.71484375
16447.3984375
16405.66796875
16331.6796875
16232.28515625
16118.140625
16000.02734375
15886.18359375
15781.28125
15686.12890625
15597.484375
15508.734375
15412.609375
15305.484375
15190.27734375
15075.125
14968.640625
14875.26171875
14793.6640625
14718.08203125
14640.88671875
14555.09375
14456.41015625
14344.3671875
14222.04296875
14094.66015625
13967.79296875
13845.70703125
13730.15234375
13620.18359375
13513.36328125
13408.15234375
13305.5859375
13209.01953125
13121.90625
13045.484375
12978.19140625
12916.7734375
12857.87890625
12798.86328125
12737.8046875
12673.296875
12604.21484375
12529.30078125
12446.6875
12354.17578125
12250.453125
12136.2734375
12014.3671875
11887.9140625
11758.9140625
11627.83203125
11494.60546875
11359.78125
11224.7421875
11091.02734375
10960.125
10834.51171875
10719.328125
10622.8203125
10554.36328125
10520.81640625
10523.59765625
10558.296875
10617.1640625
10692.46875
10778.0703125
10868.2421875
10955.3046875
11028.69140625
11076.65234375
11089.56640625
11063.046875
10999.62109375
10908.140625
10800.63671875
10688.12890625
10577.93359375
10474.27734375
10380.734375
10301.40234375
10239.69140625
10196.33203125
10168.62109375
10151.21875
10137.8046875
10122.87109375
10103.359375
10079.29296875
10053.140625
10028.453125
10008.51171875
9994.99609375
9986.66796875
9978.578125
9962.8359375
9930.96875
9876.76953125
9798.3515625
9698.4921875
9583.18359375
9459.15234375
9331.6953125
9203.87890625
9076.88671875
8950.796875
8825.59375
8702.5703125
8585.453125
8479.83203125
8390.70703125
8320.09765625
8266.54296875
8226.2421875
8194.125
8164.359375
8131.45703125
8092.59375
8049.9765625
8010.8203125
7984.3671875
7977.59765625
7992.05859375
8023.37109375
8063.57421875
8105.05859375
8144.35546875
8183.85546875
8230.41796875
8291.34765625
8369.46484375
8460.19921875
8552.85546875
8635.63671875
8701.1640625
8748.375
8779.6015625
8795.8203125
8794.17578125
8769.43359375
8717.4765625
8638.25390625
8536.90625
8423.1015625
8308.95703125
8206.0625
8123.140625
8065.71484375
8037.7734375
8043.2734375
8085.52734375
8164.30078125
8273.12109375
8399.359375
8527.390625
8642.609375
8733.69140625
8792.9609375
8816.46875
8804.9921875
8764.796875
8706.484375
8641.86328125
8580.640625
8528.66796875
8487.921875
8457.44140625
8434.390625
8414.890625
8394.7578125
8370.703125
8341.96875
8311.52734375
8285.4765625
8270.734375
8272.6015625
8293.82421875
8334.984375
8394.97265625
8470.7109375
8556.41015625
8643.27734375
8720.72265625
8779.1484375
8813.15625
8822.828125
8812.04296875
8785.14453125
8744.78515625
8692.35546875
8629.9609375
8562.01953125
8495.4296875
8438.19140625
8396.8671875
8373.80859375
8365.71484375
8364.5078125
8359.9765625
8342.73828125
8306.50390625
8249.66796875
8176.17578125
8095.26953125
8019.68359375
7962.83203125
7936.12890625
7947.10546875
7998.44921875
8087.48828125
8206.66796875
8345.37890625
8492.9296875
8640.90234375
8783.38671875
8915.73828125
9033.953125
9135.65625
9221.3125
9293.8515625
9356.96875
9413.81640625
9466.90625
9518.10546875
9568.03515625
9615.38671875
9657.53125
9692.3671875
9720.10546875
9743.4921875
9766.21484375
9790.25
9814.10546875
9833.4453125
9843.87890625
9843.8046875
9835.21484375
9822.30078125
9809.234375
9798.484375
9790.1328125
9782.35546875
9772.98828125
9761.640625
9750.80078125
9744.96484375
9748.140625
9761.4609375
9782.39453125
9806.0234375
9827.4296875
9843.765625
9854.96875
9862.83984375
9869.44921875
9876.09375
9883.38671875
9892.09765625
9903.70703125
9920.1875
9943.67578125
9976.85546875
10023.625
10088.62890625
10175.109375
10282.765625
10407.734375
10544.7265625
10689.1640625
10837.296875
10984.984375
11127.0390625
11258.125
11374.41015625
11474.421875
11558.328125
11625.99609375
11675.015625
11699.9765625
11693.7734375
11650.4453125
11568.24609375
11451.17578125
11308.390625
11152.0546875
10995.171875
10850.328125
10728.734375
10638.8046875
10584.59765625
10565.4453125
10577.23828125
10614.15234375
10669.4921875
10735.6328125
10804.05859375
10865.87109375
10912.50390625
10937.0859375
10936.7109375
10914.9609375
10882.24609375
10852.73828125
10838.92578125
10846.91015625
10874.87109375
10914.9921875
10957.15234375
10992.2265625
11013.51171875
11016.5078125
10998.3828125
10958.2265625
10898.015625
10823.40625
10743.44140625
10669.0234375
10610.7421875
10576.88671875
10572.39453125
10598.7734375
10654.6015625
10736.109375
10837.6328125
10951.9375
11070.79296875
11186.34375
11293.26171875
11390.1796875
11478.9375
11561.5703125
11637.28515625
11701.85546875
11749.7421875
11777.42578125
11785.96875
11781.6171875
11774.25
11774.52734375
11791.26953125
11830.01953125
11892.61328125
11976.94921875
12076.953125
12183.44921875
12286.28125
12376.5234375
12447.79296875
12496.5859375
12522.5390625
12528.9375
12522.6171875
12511.8046875
12502.0859375
12492.8125
12476.94921875
12445.296875
12392.859375
12323.2421875
12248.625
12185.28515625
12147.65234375
12144.05078125
12176.171875
12241.578125
12336.4609375
12456.48046875
12596.12890625
12748.75390625
12908.3125
13071.26171875
13236.93359375
13406.265625
13580.12890625
13758.05078125
13937.390625
14113.24609375
14279.609375
14431.38671875
14566.0625
14684.15625
14788.796875
14885.09765625
14979.53515625
15078.875
15188.7265625
15311.8046875
15446.49609375
15586.5
15722.58984375
15846.43359375
15954.36328125
16048.18359375
16132.05859375
16207.89453125
16273.23046875
16323.5859375
16357.140625
16377.5234375
16392.109375
16407.30078125
16424.5703125
16440.18359375
16447.79296875
16441.36328125
16416.96875
16373.98828125
16316.3515625
16252.7734375
16194.65234375
16152.421875
16132.93359375
16139.15234375
16171.265625
16227.3046875
16303.3203125
16393.95703125
16493.6875
16597.79296875
16702.93359375
16807.80078125
16913.76953125
17024.49609375
17143.9609375
17274.44921875
17416.15625
17568.1171875
17728.69140625
17894.54296875
18059.2734375
18213.59375
18347.76171875
18455.0078125
18533.8671875
18587.96875
18623.73046875
18647.5546875
18664.21875
18677.07421875
18689.0390625
18703.24609375
18722.50390625
18747.72265625
18776.73046875
18804.97265625
18828.25390625
18845.609375
18859.74609375
18874.8515625
18893.9765625
18918.28515625
18948.0
18982.953125
19021.65234375
19060.0703125
19091.96875
19111.0078125
19112.9921875
19096.53515625
19062.1328125
19010.88671875
18944.2734375
18865.39453125
18780.97265625
18702.36328125
18643.61328125
18616.375
18624.2890625
18660.73828125
18711.8046875
18762.53125
18802.44921875
18827.671875
18839.484375
18841.15625
18834.93359375
18820.3671875
18794.328125
18752.03515625
18688.4453125
18599.90625
18486.06640625
18351.1015625
18203.25390625
18052.3359375
17906.59765625
17770.69140625
17645.34375
17528.53125
17417.09765625
17307.8515625
17197.46484375
17081.9765625
16957.30859375
16821.13671875
16674.58203125
16521.7734375
16367.27734375
16213.62109375
16060.8203125
15908.05859375
15755.76171875
15606.53125
15464.65234375
15335.2734375
15223.96875
15136.47265625
15077.48046875
15048.375
15045.61328125
15061.49609375
15086.953125
15113.9765625
15136.21484375
15148.57421875
15147.71875
15133.53515625
15109.79296875
15082.3828125
15056.0625
15032.0546875
15008.52734375
14983.3046875
14956.484375
14930.4609375
14907.49609375
14886.8515625
14863.8203125
14831.00390625
14780.671875
14707.1640625
14609.12890625
14491.171875
14363.28515625
14237.1640625
14121.2421875
14017.86328125
13924.29296875
13835.71875
13747.37109375
13655.23828125
13556.99609375
13453.6640625
13350.58203125
13255.97265625
13177.65234375
13119.9296875
13082.22265625
13059.51171875
13043.91015625
13026.5859375
12999.43359375
12956.06640625
12892.48046875
12807.84375
12705.390625
12592.6484375
12480.4765625
12380.875
12303.9453125
12255.03125
12233.25
12232.38671875
12243.87109375
12259.88671875
12274.98046875
12285.859375
12290.4375
12287.234375
12275.28515625
12254.16796875
12223.73828125
12183.67578125
12133.12890625
12070.49609375
11993.8515625
11902.19140625
11797.26171875
11684.5078125
11571.66796875
11465.2890625
11367.82421875
11277.52734375
11190.76953125
11104.84765625
11019.96875
10940.671875
10876.35546875
10839.4375
10840.7578125
10884.19921875
10963.7890625
11064.640625
11166.8984375
11250.984375
11302.8125
11317.359375
11299.12890625
11259.14453125
11210.24609375
11163.140625
11124.67578125
11097.99609375
11083.4296875
11079.21875
11082.21875
11088.6328125
11094.96484375
11098.3984375
11096.6171875
11087.390625
11068.96484375
11041.28515625
11007.19921875
10972.2578125
10942.71875
10922.72265625
10912.21875
10906.79296875
10899.296875
10882.09375
10849.19921875
10798.140625
10731.23828125
10655.53125
10580.87890625
10517.06640625
10471.65625
10449.58984375
10453.99609375
10487.0
10549.921875
10642.6328125
10762.23828125
10901.45703125
11048.32421875
11188.23046875
11307.63671875
11397.21484375
11452.8046875
11474.8828125
11468.140625
11441.125
11404.37890625
11366.71875
11331.828125
11298.11328125
11262.05859375
11222.59375
11183.57421875
11153.4765625
11142.703125
11160.06640625
11210.1875
11293.28125
11406.6484375
11545.67578125
11702.77734375
11865.9296875
12019.4453125
12147.69921875
12239.58203125
12291.38671875
12307.29296875
12297.58203125
12274.859375
12249.68359375
12228.0703125
12212.46875
12204.671875
12207.34375
12222.41015625
12247.93359375
12276.546875
12297.5859375
12302.05078125
12287.50390625
12259.62109375
12229.3046875
12207.05078125
12198.265625
12202.0625
12213.6640625
12228.234375
12243.59375
12260.37109375
12280.12890625
12303.015625
12326.6171875
12346.46484375
12358.171875
12360.42578125
12357.5234375
12359.49609375
12378.70703125
12424.203125
12497.1640625
12590.3359375
12691.5625
12788.60546875
12872.140625
12935.62109375
12973.6484375
12981.3671875
12956.16015625
12900.14453125
12820.92578125
12729.44140625
12636.59765625
12551.109375
12479.5546875
12427.33984375
12398.69921875
12395.41796875
12415.55078125
12453.9921875
12504.97265625
12564.84765625
12633.08203125
12710.76953125
12798.0703125
12892.79296875
12991.05859375
13089.13671875
13184.48046875
13275.24609375
13359.234375
13433.625
13495.71484375
13543.81640625
13578.0390625
13601.05859375
13619.20703125
13642.9296875
13685.98046875
13763.82421875
13892.0390625
14084.78515625
14352.74609375
14701.13671875
15128.8984375
15629.29296875
16190.47265625
16794.39453125
17414.0078125
18009.89453125
18528.8671875
18908.0
19086.49609375
19022.89453125
18709.41015625
18174.7578125
17473.8125
16670.36328125
15822.00390625
14972.34375
14150.33203125
13373.5703125
12652.2109375
11991.79296875
11394.8515625
10862.05859375
10392.828125
9985.09375
9634.43359375
9333.83203125
9074.54296875
8847.41015625
8643.75390625
8456.0859375
8279.28515625
8111.6796875
7955.16796875
7814.1640625
7694.29296875
7601.08203125
7538.14453125
7505.0
7495.9453125
7501.390625
7511.09765625
7517.60546875
7517.9296875
7512.7890625
7503.87109375
7490.5078125
7467.96484375
7428.80078125
7366.6484375
7279.65625
7171.09765625
7047.4375
6916.2734375
6785.93359375
6665.9765625
6566.296875
6494.359375
6452.40625
6437.09375
6441.66796875
6458.73828125
6481.83984375
6505.359375
6523.8671875
6532.10546875
6526.453125
6507.46875
6481.84375
6461.58203125
6459.92578125
6485.88671875
6540.2890625
6615.23046875
6696.6953125
6768.7265625
6817.546875
6834.60546875
6818.21875
6773.7890625
6712.38671875
6647.5
6590.31640625
6545.27734375
6508.0546875
6467.3125
6409.94140625
6327.63671875
6222.0703125
6105.93359375
5998.91796875
5920.33984375
5882.05078125
5885.5
5923.78515625
5986.6484375
6064.8828125
6152.1484375
6244.30078125
6337.53515625
6426.41015625
6502.5546875
6555.015625
6572.69921875
6548.14453125
6480.60546875
6376.82421875
6249.171875
6111.765625
5975.9375
5847.421875
5726.97265625
5614.03125
5510.37890625
5420.88671875
5351.4375
5306.359375
5286.81640625
5290.046875
5309.24609375
5334.83203125
5357.140625
5369.37109375
5369.04296875
5357.76953125
5339.9609375
5321.171875
5306.5390625
5299.87109375
5303.55859375
5318.60546875
5344.3125
5378.0078125
5415.828125
5453.98046875
5489.3125
5518.671875
5538.2734375
5544.1796875
5533.859375
5507.68359375
5469.44140625
5425.55078125
5383.10546875
5347.4921875
5320.76171875
5301.34765625
5284.703125
5264.12109375
5231.59375
5179.0390625
5100.15625
4992.3515625
4857.94921875
4704.0546875
4541.26953125
4382.16015625
4239.96875
4127.37109375
4054.140625
4024.0078125
4032.1796875
4065.83984375
4108.05859375
4143.609375
4163.984375
4169.30859375
4166.6015625
4165.69140625
4175.25
4200.328125
4241.453125
4294.73828125
4353.1328125
4409.13671875
4458.1953125
4500.7421875
4541.3359375
4585.453125
4636.1640625
4693.06640625
4753.9921875
4817.5859375
4884.54296875
4956.390625
5033.33984375
5112.8125
5189.10546875
5253.78125
5296.96484375
5310.25390625
5290.51171875
5241.94140625
5174.74609375
5101.140625
5031.7421875
4973.9140625
4932.15234375
4909.1171875
4906.4140625
4924.5078125
4961.890625
5014.578125
5076.90625
5143.15625
5208.3359375
5267.3359375
5314.07421875
5342.4765625
5349.0625
5334.49609375
5302.6953125
5258.796875
5208.42578125
5158.3515625
5116.484375
5089.73828125
5081.19921875
5089.05859375
5108.34765625
5133.73046875
5161.3359375
5189.04296875
5215.7421875
5240.52734375
5262.08203125
5278.1484375
5285.28515625
5279.671875
5259.2890625
5226.46484375
5188.5
5155.484375
5136.90234375
5139.69140625
5168.2109375
5224.4140625
5307.13671875
5411.96484375
5533.0703125
5665.6875
5806.69140625
5952.98046875
6100.01953125
6242.28125
6374.82421875
6494.21484375
6597.98046875
6683.5625
6747.65234375
6786.68359375
6798.671875
6785.60546875
6754.421875
6715.4375
6679.27734375
6654.44140625
6646.41015625
6657.37890625
6686.03515625
6727.9140625
6776.95703125
6827.40625
6874.703125
6915.28125
6946.45703125
6967.36328125
6980.01953125
6989.41015625
7002.0546875
7023.98046875
7059.30859375
7109.796875
7174.87109375
7251.6171875
7334.8984375
7418.59375
7497.71875
7570.30078125
7637.109375
7699.43359375
7756.7265625
7806.21484375
7844.7890625
7871.71484375
7890.4296875
7908.53515625
7936.06640625
7982.6875
8054.81640625
8153.7265625
8274.9375
8408.76953125
8541.78125
8659.0625
8747.30078125
8797.97265625
8809.6328125
8788.171875
8744.54296875
8690.48046875
8634.13671875
8577.9765625
8519.80859375
8455.9140625
8383.98828125
8304.7734375
8222.0546875
8141.49609375
8068.58203125
8006.8046875
7957.51953125
7921.7578125
7902.2734375
7903.27734375
7927.51953125
7973.30859375
8034.48046875
8103.5390625
8175.11328125
8246.74609375
8317.2578125
8385.30859375
8449.61328125
8509.51953125
8563.85546875
8608.5546875
8635.9921875
8637.6328125
8608.53515625
8550.4609375
8471.97265625
8385.90625
8305.7578125
8242.3046875
8201.90625
8186.90234375
8197.0078125
8229.6328125
8278.54296875
8332.953125
8379.4140625
8406.33984375
8408.125
8386.30859375
8347.52734375
8300.265625
8251.91796875
8206.78515625
8165.32421875
8125.50390625
8086.28125
8051.12109375
8028.70703125
8029.54296875
8060.73828125
8122.5
8208.54296875
8309.359375
8415.84375
8521.31640625
8621.87109375
8715.84375
8802.9921875
8883.71484375
8958.46875
9027.96484375
9093.79296875
9158.375
9223.37109375
9287.2578125
9344.24609375
9385.7109375
9403.24609375
9391.35546875
9348.51171875
9276.60546875
9179.35546875
9060.265625
8921.27734375
8763.17578125
8587.58203125
8398.91015625
8204.84765625
8015.3125
7840.91015625
7691.3203125
7573.33984375
7488.734375
7433.140625
7397.03125
7368.65625
7337.6015625
7297.5859375
7247.6328125
7191.4453125
7135.32421875
7085.43359375
7045.62890625
7016.38671875
6994.95703125
6976.234375
6954.09765625
6923.26171875
6881.61328125
6832.0625
6782.48828125
6742.8984375
6720.91015625
6718.375
6730.9921875
6750.65234375
6768.5625
6777.69140625
6774.33984375
6758.6015625
6733.21875
6701.140625
6663.30078125
6618.55859375
6565.53515625
6504.671875
6439.0078125
6373.70703125
6315.07421875
6269.50390625
6242.5625
6238.39453125
6259.37109375
6305.48046875
6373.58984375
6457.08203125
6546.5078125
6631.0703125
6700.7734375
6749.0390625
6774.89453125
6782.96875
6780.875
6775.61328125
6771.59375
6770.6953125
6773.16796875
6778.703125
6787.98828125
6803.94140625
6830.6875
6870.3125
6920.47265625
6975.98046875
7033.171875
7092.81640625
7159.06640625
7236.02734375
7325.10546875
7424.015625
7526.82421875
7624.34375
7705.1875
7757.70703125
7772.3125
7743.3515625
7670.1484375
7556.7578125
7410.59375
7240.72265625
7056.640625
6868.046875
6684.70703125
6515.8984375
6369.4375
6250.796875
6162.51171875
6103.453125
6068.46875
6049.50390625
6038.640625
6031.72265625
6030.1953125
6039.95703125
6067.97265625
6118.42578125
6190.00390625
6275.3828125
6363.38671875
6442.83203125
6506.0078125
6549.9453125
6575.66796875
6586.59375
6587.0390625
6580.9140625
6570.671875
6557.18359375
6540.53515625
6521.0390625
6499.5078125
6476.65625
6452.30859375
6425.01171875
6392.3515625
6351.90625
6302.66015625
6246.12890625
6186.59375
6130.171875
6082.88671875
6048.62109375
6027.71484375
6016.625
6008.71875
5995.8125
5970.2265625
5927.05859375
5865.99609375
5791.92578125
5714.07421875
5643.81640625
5591.73046875
5564.75
5564.39453125
5586.75
5623.4765625
5663.0390625
5692.0078125
5697.35546875
5669.76171875
5606.0
5508.6484375
5383.37890625
5236.35546875
5073.59765625
4902.1796875
4731.359375
4572.05859375
4434.76953125
4327.1171875
4252.47265625
4209.80078125
4194.11328125
4197.1875
4209.02734375
4220.3359375
4225.26171875
4222.9765625
4217.28515625
4214.65234375
4221.421875
4241.421875
4274.95703125
4319.87890625
4373.890625
4436.40625
4508.81640625
4593.40625
4691.75
4803.4453125
4925.61328125
5053.21875
5180.0859375
5300.0859375
5408.12109375
5500.96484375
5577.77734375
5640.19140625
5691.87890625
5737.75390625
5782.77734375
5830.26953125
5880.28125
5929.05078125
5970.37890625
5998.15234375
6008.51953125
6000.6953125
5976.39453125
5938.95703125
5892.75390625
5843.0234375
5795.28125
5754.0859375
5721.8671875
5698.88671875
5684.42578125
5678.328125
5681.8984375
5698.15234375
5731.46875
5786.1953125
5864.28125
5963.21875
6075.8984375
6192.59765625
6303.49609375
6400.37890625
6477.1953125
6529.8515625
6555.8125
6553.80859375
6523.81640625
6466.94921875
6385.171875
6281.0859375
6158.13671875
6021.02734375
5875.49609375
5727.59375
5583.24609375
5448.484375
5329.51171875
5231.6953125
5158.15625
5109.32421875
5083.82421875
5079.62890625
5094.390625
5125.11328125
5168.09375
5219.4375
5275.8046875
5334.453125
5392.39453125
5445.46875
5488.5859375
5517.66796875
5532.2109375
5536.734375
5540.0390625
5552.87890625
5585.078125
5642.9765625
5727.1953125
5831.39453125
5942.96875
6046.3046875
6127.35546875
6176.98828125
6191.29296875
6169.73046875
6113.41796875
6025.2109375
5910.91015625
5780.08203125
5645.51953125
5521.55078125
5421.44140625
5354.41796875
5323.48828125
5325.28125
5352.09375
5394.95703125
5446.1796875
5500.71875
5556.62109375
5614.578125
5676.56640625
5743.96875
5816.1484375
5890.65234375
5965.171875
6039.8046875
6117.4140625
6201.17578125
6290.75390625
6379.703125
6456.24609375
6507.0546875
6522.41796875
6500.33203125
6447.67578125
6377.67578125
6304.84375
6239.98828125
6187.3984375
6144.73828125
6105.234375
6061.6640625
6011.05859375
5957.69140625
5911.75390625
5883.75
5878.1171875
5890.3828125
5909.66015625
5924.41796875
5927.72265625
5918.99609375
5901.875
5880.23046875
5855.14453125
5824.55078125
5785.3671875
5736.3515625
5679.875
5621.60546875
5568.51953125
5526.37109375
5498.0703125
5483.6015625
5481.09765625
5488.04296875
5502.19921875
5522.1953125
5548.23046875
5582.65234375
5629.66015625
5693.43359375
5775.625
5874.3828125
5986.36328125
6109.890625
6245.6484375
6393.640625
6549.47265625
6704.37109375
6849.41796875
6979.82421875
7095.1796875
7196.18359375
7281.66796875
7348.65234375
7394.5546875
7418.6875
7421.87890625
7405.1015625
7368.8828125
7314.0546875
7243.44140625
7163.03515625
7081.890625
7010.23828125
6956.71875
6926.1796875
6919.4765625
6935.0546875
6970.85546875
7025.18359375
7096.76953125
7184.67578125
7288.0859375
7405.24609375
7531.9375
7661.1171875
7784.78125
7896.859375
7995.08984375
8081.08203125
8159.19140625
8234.98046875
8313.5546875
8398.03125
8488.8671875
8584.03125
8679.6484375
8770.75
8852.61328125
8922.4609375
8980.63671875
9030.39453125
9076.74609375
9125.44140625
9182.6328125
9254.84765625
9348.78515625
9470.5234375
9623.9609375
9809.0234375
10020.6015625
10248.8125
10480.35546875
10700.3046875
10894.1875
11050.40625
11162.37109375
11229.39453125
11256.484375
11253.61328125
11234.71484375
11215.69140625
11211.25390625
11231.44921875
11279.34375
11350.27734375
11432.92578125
11512.44140625
11575.27734375
11613.8359375
11628.5859375
11626.65625
11618.26171875
11613.20703125
11619.0546875
11641.015625
11682.48828125
11745.1328125
11828.76953125
11931.9609375
12053.546875
12193.7890625
12353.515625
12531.52734375
12722.5859375
12917.5546875
13105.2578125
13274.390625
13414.62109375
13517.75390625
13579.7890625
13603.72265625
13600.734375
13587.61328125
13580.50390625
13588.3515625
13610.41015625
13638.91015625
13663.6171875
13674.6875
13663.28125
13622.234375
13548.00390625
13442.453125
13312.41796875
13167.1484375
13015.4296875
12863.94140625
12717.2421875
12578.859375
12452.98046875
12345.87109375
12265.8515625
12221.2421875
12216.78125
12250.9453125
12316.3125
12403.23828125
12504.1953125
12615.671875
12737.015625
12868.37109375
13009.7890625
13161.40234375
13323.453125
13496.234375
13680.57421875
13878.33203125
14091.40625
14319.29296875
14557.3359375
14797.81640625
15033.1328125
15259.015625
15476.37109375
15691.58984375
15915.25
16158.93359375
16430.86328125
16732.04296875
17054.8125
17384.32421875
17702.2578125
17991.33203125
18239.01953125
18439.70703125
18595.0390625
18712.23046875
18800.0078125
18863.32421875
18899.90234375
18901.61328125
18860.0
18772.1875
18643.640625
18487.5703125
18322.02734375
18165.92578125
18034.69921875
17937.37890625
17876.5078125
17850.12109375
17853.68359375
17880.99609375
17924.45703125
17975.47265625
18025.125
18065.23046875
18089.91015625
18096.7109375
18086.12890625
18059.59375
18017.875
17960.921875
17888.4921875
17800.36328125
17696.359375
17577.0859375
17444.87890625
17303.8515625
17158.94921875
17015.48046875
16879.796875
16760.04296875
16665.18359375
16602.05078125
16571.9609375
16569.3828125
16583.76171875
16603.5546875
16619.9921875
16628.6640625
16628.84765625
16621.8515625
16609.609375
16594.03515625
16577.203125
16561.99609375
16552.203125
16551.4609375
16562.234375
16586.42578125
16627.39453125
16690.59765625
16780.84765625
16897.796875
17033.4921875
17173.875
17302.66015625
17405.1171875
17470.78515625
17495.54296875
17482.6953125
17442.359375
17389.03125
17338.35546875
17304.21875
17296.18359375
17317.2578125
17362.70703125
17421.18359375
17478.2109375
17520.546875
17539.3046875
17531.0546875
17497.2890625
17443.1875
17376.39453125
17306.140625
17242.7578125
17197.00390625
17178.19921875
17191.44140625
17235.703125
17304.6015625
17389.65625
17483.765625
17583.08203125
17687.27734375
17799.04296875
17922.73828125
18061.58203125
18213.90625
18371.4375
18521.69921875
18653.72265625
18763.0546875
18852.703125
18930.02734375
19002.80078125
19077.19921875
19158.46484375
19252.41015625
19366.0234375
19506.21484375
19677.33203125
19878.86328125
20104.37890625
20342.0078125
20575.9375
20788.74609375
20964.7890625
21094.3046875
21176.5625
21220.28125
21241.0078125
21256.7734375
21283.640625
21332.03515625
21404.37890625
21494.45703125
21589.19921875
21672.75390625
21731.66796875
21759.2421875
21756.98046875
21732.7421875
21697.03125
21659.921875
21629.7890625
21613.1015625
21614.01171875
21633.78125
21670.6875
21720.56640625
21777.48828125
21834.3984375
21884.03125
21920.3125
21939.34765625
21939.1171875
21918.49609375
21876.87109375
21815.140625
21737.1640625
21650.125
21563.1640625
21485.41796875
21424.703125
21387.21875
21377.62109375
21399.171875
21453.94140625
21542.77734375
21664.40234375
21814.2421875
21984.640625
22167.32421875
22356.47265625
22549.67578125
22746.40234375
22946.37109375
23149.43359375
23356.02734375
23566.3359375
23778.09765625
23984.9765625
24177.015625
24343.12109375
24474.7109375
24569.25
24631.9453125
24674.21484375
24709.4296875
24748.53515625
24797.7265625
24858.3515625
24927.71875
25000.12109375
25068.44921875
25126.4453125
25170.65625
25201.14453125
25220.79296875
25233.98828125
25245.234375
25258.16796875
25275.1796875
25297.60546875
25326.40625
25363.140625
25411.06640625
25475.89453125
25565.15625
25685.87109375
25841.3984375
26029.36328125
26241.80859375
26467.265625
26693.18359375
26907.58984375
27100.26953125
27264.0859375
27396.42578125
27499.8671875
27581.23828125
27649.6484375
27714.8203125
27786.328125
27872.703125
27979.59375
28107.58203125
28251.5
28402.23828125
28549.8515625
28686.26171875
28806.5703125
28909.6171875
28998.171875
29078.32421875
29157.32421875
29240.23828125
29327.1484375
29412.84765625
29489.4296875
29550.30078125
29592.94140625
29618.84765625
29630.99609375
29631.171875
29618.93359375
29592.61328125
29550.81640625
29493.484375
29422.57421875
29342.94921875
29262.87890625
29192.87890625
29142.47265625
29116.42578125
29112.41015625
29120.734375
29125.484375
29106.859375
29045.5703125
28928.89453125
28755.828125
28537.890625
28294.6328125
28046.4921875
27809.33203125
27592.75390625
27401.3671875
27236.51953125
27097.17578125
26980.22265625
26881.13671875
26794.94140625
26716.6015625
26640.79296875
26561.94140625
26475.64453125
26381.0546875
26282.6875
26190.20703125
26115.71875
26069.6484375
26056.94140625
26075.453125
26116.78515625
26168.30078125
26214.859375
26240.39453125
26230.25390625
26174.18359375
26068.515625
25916.36328125
25726.39453125
25510.7734375
25282.6328125
25053.24609375
24830.20703125
24617.63671875
24417.86328125
24232.71875
24063.4375
23909.5546875
23768.078125
23633.53125
23499.31640625
23360.1015625
23214.1640625
23064.29296875
22916.76171875
22779.046875
22657.515625
22555.90234375
22475.13671875
22414.48046875
22373.03125
22350.38671875
22346.2109375
22359.57421875
22388.5234375
22429.3359375
22475.2578125
22516.1171875
22540.484375
22539.72265625
22510.9765625
22456.984375
22383.34375
22295.6171875
22198.08203125
22094.10546875
21987.11328125
21881.21875
21780.9765625
21690.328125
21611.2890625
21543.5625
21485.8515625
21438.42578125
21404.578125
21389.2734375
21395.6328125
21422.38671875
21464.5703125
21516.46875
21573.51953125
21631.66796875
21685.4375
21727.35546875
21749.5390625
21746.234375
21715.69140625
21660.86328125
21588.80859375
21508.82421875
21429.60546875
21356.51953125
21290.52734375
21229.36328125
21169.6796875
21108.5859375
21043.9375
20974.53125
20900.9765625
20826.21484375
20754.16015625
20686.75390625
20621.73828125
20553.2890625
20475.07421875
20383.59375
20279.98828125
20169.91796875
20062.0546875
19965.82421875
19888.8984375
19835.0390625
19802.89453125
19786.70703125
19779.15625
19775.3046875
19774.9296875
19781.18359375
19796.45703125
19818.73828125
19841.4765625
19856.77734375
19859.51953125
19849.48828125
19830.640625
19808.56640625
19787.92578125
19771.390625
19760.30859375
19755.86328125
19759.578125
19773.015625
19797.62109375
19835.09375
19887.28125
19954.375
20032.2734375
20111.32421875
20178.40234375
20221.73828125
20235.984375
20225.0859375
20201.5390625
20182.0703125
20181.8046875
20209.79296875
20267.8046875
20351.46875
20451.85546875
20557.078125
20655.03125
20736.96875
20799.5859375
20843.98828125
20872.8671875
20888.58203125
20892.7109375
20885.7890625
20866.68359375
20832.6171875
20780.31640625
20707.19140625
20611.46875
20491.90234375
20348.56640625
20185.01171875
20010.50390625
19840.2734375
19692.34765625
19581.6484375
19514.65234375
19488.38671875
19494.33984375
19523.625
19569.16796875
19624.39453125
19681.4921875
19731.6953125
19767.328125
19783.55859375
19778.55078125
19752.39453125
19705.99609375
19641.125
19561.49609375
19473.59375
19385.7578125
19306.05078125
19240.7421875
19194.32421875
19170.34375
19171.8984375
19201.80078125
19262.73046875
19357.0234375
19485.65234375
19647.03515625
19836.625
20047.4609375
20271.0
20497.94140625
20719.3203125
20927.3125
21115.375
21278.05859375
21411.953125
21517.7734375
21601.58984375
21673.53515625
21744.55078125
21823.6171875
21916.76171875
22027.14453125
22154.828125
22295.77734375
22441.2265625
22578.72265625
22695.15234375
22780.3203125
22829.03125
22840.71875
22817.703125
22763.734375
22683.64453125
22583.8515625
22473.09765625
22362.359375
22262.80078125
22182.00390625
22120.6875
22072.58203125
22027.5703125
21975.73046875
21909.5
21823.62890625
21713.8828125
21575.9296875
21405.52734375
21200.48828125
20963.2734375
20701.78125
20427.2421875
20150.88671875
19882.3203125
19629.890625
19400.83984375
19199.40625
19024.26171875
18867.91015625
18719.38671875
18569.0
18412.44921875
18251.97265625
18094.00390625
17944.88671875
17807.4609375
17680.54296875
17561.1875
17447.77734375
17341.796875
17247.234375
17168.171875
17106.0703125
17058.53515625
17020.3046875
16985.93359375
16952.56640625
16921.44140625
16897.33203125
16886.44140625
16894.1640625
16924.01953125
16978.0703125
17057.796875
17164.36328125
17298.1875
17458.421875
17642.94921875
17848.5
18070.515625
18302.34375
18534.5234375
18755.40625
18953.578125
19121.0078125
19255.12890625
19359.15625
19441.69921875
19516.4296875
19601.16796875
19715.26953125
19875.73046875
20094.02734375
20374.7734375
20715.24609375
21104.21875
21519.68359375
21927.62109375
22284.58984375
22545.90234375
22677.53515625
22666.84765625
22526.9765625
22292.859375
22010.60546875
21724.69921875
21467.78515625
21256.51953125
21094.2109375
20977.3203125
20901.0859375
20861.35546875
20853.1328125
20868.765625
20898.046875
20930.55859375
20958.93359375
20980.90625
20998.7265625
21016.30859375
21036.0546875
21057.578125
21078.80078125
21098.29296875
21117.31640625
21140.34765625
21174.0625
21225.60546875
21301.16796875
21405.10546875
21539.05859375
21700.90234375
21884.5390625
22081.53515625
22283.8984375
22486.15625
22685.39453125
22879.875
23067.77734375
23247.05078125
23416.12890625
23574.50390625
23722.3671875
23859.9296875
23987.37890625
24105.58984375
24216.41015625
24321.640625
24421.9140625
24516.859375
24606.7109375
24693.5
24780.6796875
24871.31640625
24966.15234375
25062.69140625
25156.14453125
25242.140625
25319.734375
25392.41015625
25466.4765625
25548.1640625
25641.20703125
25745.8359375
25859.11328125
25976.796875
26095.73046875
26215.140625
26335.84375
26458.40234375
26582.1015625
26705.03515625
26824.328125
26935.72265625
27033.32421875
27109.98046875
27158.421875
27172.97265625
27151.62890625
27097.76953125
27020.25
26931.6953125
26846.265625
26777.90625
26738.64453125
26735.98046875
26769.87109375
26831.69140625
26907.0234375
26981.46484375
27046.08984375
27098.93359375
27141.78125
27175.23828125
27196.32421875
27200.39453125
27184.9453125
27151.40234375
27103.2890625
27042.6953125
26968.20703125
26875.90625
26762.5078125
26628.1875
26477.24609375
26316.50390625
26153.03125
25993.125
25842.54296875
25706.6171875
25589.3125
25491.99609375
25413.43359375
25351.125
25302.5078125
25264.84765625
25234.3515625
25206.1796875
25175.81640625
25140.703125
25100.7734375
25057.8203125
25014.625
24974.4296875
24940.38671875
24914.66015625
24897.71875
24888.51953125
24885.56640625
24887.60546875
24892.91796875
24897.546875
24894.12109375
24872.9921875
24825.6328125
24748.19921875
24642.80859375
24515.484375
24372.4375
24217.26953125
24050.36328125
23869.9609375
23673.6015625
23459.66015625
23229.1484375
22987.3828125
22743.8828125
22509.6484375
22293.00390625
22096.640625
21917.46484375
21748.8828125
21583.875
21417.65234375
21249.578125
21083.9609375
20929.26953125
20795.6015625
20691.27734375
20620.06640625
20580.5234375
20567.48046875
20574.48828125
20595.09375
20622.06640625
20645.8046875
20654.47265625
20636.89453125
20586.38671875
20502.3046875
20387.875
20246.32421875
20078.9765625
19887.078125
19675.46484375
19454.16015625
19235.63671875
19029.5078125
18838.73046875
18659.90625
18486.79296875
18313.89453125
18138.21484375
17959.3828125
17779.3671875
17602.203125
17433.421875
17278.7265625
17142.35546875
17025.76171875
16927.19140625
16842.05859375
16763.765625
16684.69921875
16597.453125
16496.35546875
16378.75390625
16245.42578125
16100.046875
15947.93359375
15794.48828125
15643.48828125
15495.76171875
15349.19921875
15200.62890625
15048.70703125
14895.8984375
14747.94140625
14610.890625
14487.86328125
14377.72265625
14276.33984375
14178.87890625
14080.90625
13977.79296875
13864.07421875
13734.3203125
13585.82421875
13421.0703125
13248.16796875
13078.6640625
12923.85546875
12791.7421875
12685.76171875
12605.24609375
12546.375
12502.84765625
12466.38671875
12427.78125
12378.58984375
12312.625
12226.30078125
12117.8359375
11986.21875
11831.32421875
11655.3359375
11464.4296875
11268.8828125
11080.71484375
10909.81640625
10761.015625
10633.83203125
10524.76171875
10429.9453125
10346.1796875
10270.26953125
10198.1875
10125.37890625
10047.78515625
9962.67578125
9869.09375
9768.3828125
9664.76171875
9564.72265625
9475.0625
9400.78125
9344.52734375
9307.63671875
9291.0390625
9295.0234375
9318.19921875
9356.7109375
9404.27734375
9452.8203125
9493.80859375
9520.08203125
9527.359375
9514.54296875
9482.51171875
9432.4609375
9365.08203125
9281.09765625
9182.5
9073.34765625
8959.5390625
8847.69140625
8743.83203125
8652.34765625
8575.0625
8510.625
8454.94140625
8403.18359375
8352.515625
8303.54296875
8259.2578125
8222.3984375
8193.4453125
8170.46484375
8149.89453125
8127.26953125
8098.10546875
8059.640625
8012.734375
7961.99609375
7913.2734375
7870.26953125
7832.61328125
7796.1875
7754.6015625
7700.65234375
7627.6015625
7530.14453125
7404.9609375
7250.9140625
7069.34375
6864.49609375
6643.69921875
6417.03125
6196.66015625
5995.59375
5825.1796875
5691.44921875
5592.41015625
5518.4765625
5456.1953125
5392.71875
5318.60546875
5228.41015625
5120.546875
4997.33984375
4864.89453125
4731.95703125
4607.80859375
4500.37890625
4415.40625
4356.1640625
4323.1875
4314.015625
4323.734375
4346.4453125
4376.84375
4411.2734375
4448.3984375
4489.46875
4537.08984375
4592.4453125
4652.79296875
4711.44921875
4760.41015625
4793.1484375
4805.53515625
4795.05078125
4759.94921875
4699.3046875
4613.9921875
4507.62890625
4386.69140625
4259.51171875
4134.68359375
4019.83203125
3920.66796875
3839.90234375
3776.45703125
3726.10546875
3683.609375
3644.5234375
3605.44921875
3563.74609375
3518.1953125
3470.03125
3422.5078125
3378.75390625
3339.546875
3302.6875
3263.65234375
3216.8828125
3157.515625
3083.19140625
2994.76953125
2895.36328125
2788.625
2677.859375
2566.32421875
2457.5234375
2354.796875
2260.296875
2174.13671875
2094.62890625
2019.625
1948.18359375
1881.27734375
1821.05859375
1769.55078125
1727.70703125
1695.35546875
1671.51953125
1654.6328125
1642.4296875
1631.55859375
1617.51953125
1595.7578125
1563.9765625
1524.25390625
1483.0625
1448.85546875
1428.5625
1424.83203125
1434.96484375
1451.65234375
1465.1875
1466.45703125
1449.640625
1413.828125
1363.02734375
1304.62109375
1247.0
1197.6875
1162.76953125
1147.3984375
1156.2109375
1192.484375
1256.1015625
1341.33984375
1436.12890625
1523.9375
1588.0703125
1616.42578125
1604.4921875
1555.859375
1481.0078125
1394.91796875
1313.5078125
1249.10546875
1206.8203125
1183.9453125
1172.953125
1166.19921875
1159.5234375
1152.8671875
1148.5390625
1149.015625
1155.73828125
1168.609375
1185.58984375
1202.47265625
1213.71484375
1214.1875
1200.51171875
1171.33203125
1127.1875
1070.62109375
1005.90234375
937.75390625
869.5859375
802.578125
736.03125
668.5390625
599.29296875
528.98046875
459.3359375
391.19140625
322.7109375
250.1640625
171.09375
87.1796875
4.109375
-71.1796875
-133.86328125
-183.1484375
-222.06640625
-255.2421875
-285.8125
-313.46484375
-335.1328125
-347.76171875
-350.6953125
-345.87109375
-336.09765625
-322.95703125
-306.1015625
-284.26171875
-257.01953125
-225.76953125
-193.39453125
-163.26171875
-138.53125
-121.75
-114.2578125
-115.4375
-122.2578125
-129.74609375
-132.20703125
-125.23828125
-107.85546875
-83.7578125
-60.3671875
-45.9296875
-46.25390625
-62.99609375
-93.72265625
-132.98828125
-173.265625
-205.48828125
-219.4140625
-204.8203125
-154.01171875
-64.953125
56.828125
199.04296875
345.8203125
481.75
594.734375
677.28125
726.46875
743.59375
734.11328125
707.83984375
678.4140625
661.2109375
669.83203125
712.296875
788.4140625
889.6484375
1001.79296875
1109.64453125
1201.34765625
1270.609375
1316.41015625
1341.51171875
1350.63671875
1348.58984375
1338.6640625
1322.3671875
1300.9921875
1277.6015625
1257.46875
1246.48046875
1248.97265625
1266.35546875
1297.01171875
1337.19921875
1382.890625
1432.09765625
1486.05859375
1548.2890625
1622.01953125
1708.23046875
1805.5625
1911.83984375
2025.5859375
2146.15625
2272.3671875
2400.703125
2524.87109375
2637.6015625
2733.765625
2812.49609375
2876.828125
2931.20703125
2978.734375
3019.7265625
3052.1875
3073.66015625
3083.2265625
3082.68359375
3076.40234375
3069.98046875
3067.953125
3071.6796875
3078.71875
3084.37109375
3084.1171875
3074.796875
3054.05078125
3019.66796875
2970.33203125
2907.0625
2833.51171875
2754.6171875
2674.68359375
2596.109375
2519.046875
2441.95703125
2362.83203125
2280.53125
2195.4609375
2109.52734375
2025.96875
1949.2265625
1884.37890625
1835.76171875
1805.40625
1792.4921875
1794.3125
1808.390625
1834.5234375
1875.15625
1933.2890625
2009.15625
2098.1875
2191.8203125
2280.34765625
2355.80078125
2413.41015625
2451.4375
2469.734375
2468.05859375
2445.5
2401.6796875
2338.7890625
2262.6484375
2181.78515625
2105.16015625
2039.6875
1988.49609375
1950.5078125
1921.3828125
1895.19921875
1866.01953125
1828.9140625
1780.67578125
1720.55078125
1650.65234375
1575.93359375
1503.35546875
1440.15625
1391.51953125
1358.79296875
1339.57421875
1329.265625
1322.734375
1314.9296875
1301.12890625
1277.7734375
1243.52734375
1199.44140625
1147.9375
1091.4765625
1032.01953125
971.28125
911.265625
854.56640625
803.953125
761.39453125
727.0234375
698.703125
672.5546875
644.203125
610.30078125
570.10546875
526.1328125
483.109375
445.4296875
414.828125
390.0078125
368.29296875
347.34375
325.8046875
303.015625
278.9453125
254.41015625
230.9453125
210.01171875
192.484375
179.28125
172.76171875
177.40234375
198.63671875
240.43359375
303.1328125
383.07421875
473.82421875
568.0859375
659.109375
741.484375
811.55859375
867.55078125
909.23828125
937.48046875
953.75
959.5859375
956.04296875
943.51953125
922.94140625
897.8671875
875.734375
866.61328125
880.02734375
921.96875
993.75390625
1093.0234375
1215.5859375
1356.7578125
1511.15234375
1671.6484375
1829.55859375
1977.29296875
2112.11328125
2237.83984375
2362.9296875
2496.51953125
2645.23828125
2811.6484375
2993.8671875
3185.83984375
3378.5859375
3562.24609375
3728.01171875
3869.39453125
3982.96484375
4069.0859375
4132.12109375
4179.49609375
4219.5078125
4258.953125
4301.953125
4350.3671875
4405.109375
4467.03515625
4537.25390625
4617.234375
4709.05859375
4815.10546875
4936.80859375
5073.2109375
5220.59375
5373.56640625
5527.0234375
5677.7578125
5825.17578125
5970.91796875
6117.66015625
6267.66015625
6421.65234375
6578.375
6734.9765625
6888.2890625
7036.41015625
7179.3515625
7318.25390625
7454.2265625
7588.19921875
7721.5859375
7856.55859375
7995.29296875
8138.91015625
8286.92578125
8437.09765625
8585.671875
8728.4140625
8862.3203125
8986.96484375
9104.5078125
9218.72265625
9333.9453125
9454.109375
9581.8828125
9717.9765625
9861.06640625
10008.171875
10155.3046875
10298.5078125
10435.421875
10566.515625
10695.1484375
10826.21875
10964.5390625
11113.8203125
11276.64453125
11455.09765625
11651.3203125
11866.8671875
12100.6640625
12347.08984375
12596.47265625
12838.28515625
13065.0546875
13274.2734375
13467.7421875
13649.31640625
13822.55859375
13989.546875
14151.18359375
14308.49609375
14463.31640625
14617.7421875
14773.19921875
14930.73828125
15092.546875
15263.15234375
15448.67578125
15654.66015625
15883.8671875
16135.3359375
16404.63671875
16684.91796875
16968.1640625
17246.7109375
17514.80078125
17769.734375
18012.34765625
18246.62890625
18478.5
18714.08984375
18957.9140625
19211.7421875
19474.64453125
19744.09375
20017.27734375
20291.79296875
20565.5234375
20836.234375
21101.45703125
21358.92578125
21607.484375
21847.78515625
22082.01171875
22312.58984375
22540.83984375
22766.81640625
22990.3671875
23212.3984375
23434.95703125
23660.2734375
23889.7421875
24123.921875
24363.32421875
24609.16015625
24863.140625
25126.6953125
25400.51953125
25684.94921875
25980.4453125
26287.390625
26605.4765625
26933.51953125
27269.94921875
27612.9609375
27959.74609375
28305.5859375
28644.578125
28972.05078125
29286.734375
29590.98046875
29888.93359375
30184.39453125
30479.640625
30775.25390625
31070.40234375
31363.2734375
31651.63671875
31933.5546875
32207.8671875
32474.32421875
32733.09375
32983.8984375
33225.29296875
33454.6796875
33668.9921875
33865.5390625
34042.54296875
34199.78515625
34339.21484375
34465.05859375
34582.609375
34696.328125
34808.34375
34918.23046875
35023.8046875
35122.24609375
35211.4296875
35291.1015625
35363.3515625
35432.08984375
35501.6015625
35574.93359375
35652.578125
35732.01953125
35808.50390625
35877.0078125
35934.578125
35981.5859375
36021.33984375
36058.1953125
36095.51953125
36134.58984375
36174.72265625
36214.0703125
36250.0546875
36279.390625
36298.28515625
36303.328125
36292.703125
36266.7890625
36227.875
36179.41796875
36125.28125
36069.05859375
36013.6484375
35961.2265625
35913.6484375
35872.8125
35840.5625
35818.20703125
35806.1328125
35803.8359375
35810.265625
35824.12109375
35844.0
35868.59765625
35897.16015625
35930.01953125
35968.66015625
36015.0625
36070.60546875
36135.1015625
36206.6328125
36282.34765625
36360.0078125
36439.4375
36522.8046875
36613.390625
36713.51953125
36823.125
36939.67578125
37059.3984375
37178.80859375
37295.94921875
37410.87109375
37525.3828125
37642.0859375
37763.22265625
37889.7265625
38021.20703125
38156.69140625
38295.71875
38438.890625
38587.39453125
38742.0703125
38902.6875
39067.8203125
39235.27734375
39402.7109375
39568.37890625
39731.734375
39893.43359375
40054.53515625
40215.48046875
40375.51953125
40532.75390625
40684.5078125
40827.9140625
40960.71484375
41082.328125
41194.5859375
41301.61328125
41408.70703125
41521.02734375
41642.98828125
41778.41796875
41930.6953125
42102.078125
42292.359375
42497.94921875
42712.16015625
42926.6953125
43133.51953125
43326.49609375
43502.3515625
43660.953125
43805.0078125
43939.1875
44068.8984375
44198.91015625
44332.390625
44470.78125
44614.48828125
44763.90234375
44920.16796875
45085.4453125
45262.625
45454.34375
45661.7265625
45883.48828125
46116.0078125
46354.32421875
46593.4140625
46829.23046875
47059.2265625
47282.28125
47498.12890625
47706.62109375
47907.59375
48101.53125
48290.63671875
48479.48046875
48674.1953125
48880.21484375
49099.53515625
49329.3359375
49562.96484375
49792.859375
50013.55078125
50223.11328125
50422.7890625
50615.46875
50804.16796875
50991.15625
51177.85546875
51365.26953125
51554.5703125
51747.46484375
51946.234375
52153.52734375
52371.95703125
52603.6015625
52849.43359375
53108.859375
53379.88671875
53659.8203125
53945.9453125
54235.30859375
54524.01171875
54807.05859375
55079.70703125
55339.375
55586.65234375
55824.7109375
56057.66796875
56289.09765625
56521.21484375
56754.8359375
56989.80859375
57225.60546875
57461.578125
57697.04296875
57931.4296875
58164.640625
58397.23828125
58629.90234375
58862.58203125
59094.15234375
59323.18359375
59549.42578125
59774.76953125
60002.85546875
60237.58984375
60481.59375
60735.76953125
60999.78125
61272.69140625
61553.09765625
61839.04296875
62128.2734375
62418.87109375
62709.66796875
63000.15234375
63289.98046875
63578.80078125
63866.4375
64153.19921875
64439.72265625
64726.515625
65013.55859375
65300.390625
65586.53125
65871.9375
66157.18359375
66443.6171875
66733.26953125
67028.6328125
67332.0859375
67645.1328125
67967.76953125
68298.34765625
68634.078125
68971.953125
69309.52734375
69645.1796875
69978.08203125
70308.11328125
70635.91796875
70962.90625
71291.10546875
71622.87109375
71960.48828125
72305.4375
72657.5859375
73014.8984375
73373.87109375
73730.5859375
74081.5859375
74424.3984375
74757.43359375
75079.58203125
75389.859375
75687.51171875
75972.54296875
76246.27734375
76511.39453125
76771.57421875
77030.9921875
77293.8359375
77563.703125
77842.80078125
78131.34375
78427.265625
78726.7578125
79025.40625
79319.7734375
79608.41015625
79891.9296875
80172.1953125
80451.37890625
80731.60546875
81015.05078125
81304.1640625
81601.5546875
81909.54296875
82229.671875
82562.4609375
82907.4609375
83263.44921875
83628.54296875
84000.55859375
84377.45703125
84757.65625
85139.875
85522.69921875
85904.33984375
86282.76953125
86656.1171875
87023.1875
87384.0078125
87740.19140625
88094.72265625
88451.08203125
88812.16796875
89179.43359375
89552.4609375
89929.08203125
90306.05078125
90680.14453125
91049.18359375
91412.50390625
91770.83203125
92125.640625
92478.3828125
92829.796875
93179.68359375
93527.078125
93870.71484375
94209.45703125
94542.59375
94870.1015625
95192.59765625
95511.06640625
95826.46875
96139.65234375
96451.50390625
96763.1640625
97076.05078125
97391.73046875
97711.875
98038.1484375
98372.03515625
98714.5
99065.609375
99424.5625
99789.9140625
100159.88671875
100532.53515625
100905.93359375
101278.59765625
101649.80078125
102019.515625
102388.1015625
102756.05859375
103123.98828125
103492.3671875
103861.03515625
104228.828125
104593.98046875
104955.2890625
105312.984375
105668.73828125
106024.71875
106382.5078125
106742.64453125
107104.8984375
107468.765625
107833.75
108199.4140625
108565.515625
108932.2265625
109300.18359375
109670.21484375
110042.96484375
110418.78125
110797.7578125
111179.75390625
111564.328125
111950.77734375
112338.34765625
112726.44921875
113114.84765625
113503.73046875
113893.5625
114284.7734375
114677.3125
115070.48046875
115463.1015625
115854.1328125
116243.1875
116630.796875
117018.17578125
117406.79296875
117797.84765625
118191.95703125
118588.96484375
118988.02734375
119388.046875
119788.2578125
120188.6484375
120589.9453125
120993.15625
121399.078125
121807.93359375
122219.43359375
122633.0
123047.98046875
123463.58984375
123878.73828125
124292.1484375
124702.57421875
125109.125
125511.328125
125909.1015625
126302.75390625
126692.8125
127079.75390625
127463.8203125
127845.0625
128223.5625
128599.63671875
128974.03515625
129348.0625
129723.40234375
130101.61328125
130483.7265625
130870.05078125
131260.21875
131653.1171875
132046.95703125
132439.71875
132829.9453125
133217.3046875
133602.71484375
133988.13671875
134376.18359375
134769.48046875
135169.98046875
135578.5078125
135994.91796875
136418.51953125
136848.578125
137284.46875
137725.46484375
138170.421875
138617.62109375
139065.09765625
139511.0703125
139954.21875
140393.70703125
140829.3515625
141261.91015625
141693.125
142125.23828125
142560.30078125
142999.65625
143443.75
143892.2890625
144344.6171875
144800.296875
145259.42578125
145722.48046875
146189.859375
146661.5390625
147137.08203125
147615.890625
148097.453125
148581.31640625
149066.890625
149553.19140625
150039.02734375
150523.40234375
151005.84375
151486.41796875
151965.5625
152443.953125
152922.4375
153401.9375
153883.29296875
154367.203125
154854.12109375
155344.2890625
155837.8203125
156334.87109375
156835.6875
157340.4765625
157849.24609375
158361.73828125
158877.5
159395.87890625
159916.171875
160437.74609375
160960.2109375
161483.30859375
162006.8984375
162530.95703125
163055.58984375
163580.85546875
164106.55859375
164632.21875
165157.2578125
165681.21875
166204.015625
166726.0390625
167248.09765625
167771.01171875
168295.30859375
168821.1796875
169348.71875
169878.12109375
170409.59765625
170943.265625
171479.14453125
172017.26953125
172557.8203125
173101.1640625
173647.78515625
174198.01953125
174751.91015625
175309.29296875
175869.95703125
176433.6171875
176999.79296875
177567.73828125
178136.5234375
178705.1640625
179272.8046875
179838.91015625
180403.421875
180966.73046875
181529.546875
182092.80859375
182657.640625
183225.11328125
183795.84765625
184369.7890625
184946.21875
185524.06640625
186102.27734375
186680.2265625
187257.859375
187835.5546875
188413.70703125
188992.37890625
189571.09375
190148.76953125
190723.86328125
191294.80078125
191860.5078125
192420.734375
192975.95703125
193527.078125
194075.02734375
194620.3515625
195162.93359375
195702.1015625
196237.05859375
196767.23046875
197292.33203125
197812.25390625
198326.8671875
198835.9140625
199338.9296875
199835.33984375
200324.6328125
200806.4609375
201280.734375
201747.6875
202207.90625
202662.14453125
203111.0078125
203554.7890625
203993.671875
204428.0
204858.390625
205285.6953125
205710.85546875
206134.59375
206557.15625
206978.296875
207397.6640625
207815.10546875
208230.703125
208644.43359375
209055.88671875
209464.09765625
209867.63671875
210264.875
210654.3828125
211035.1875
211406.66796875
211768.29296875
212119.35546875
212458.93359375
212785.98828125
213099.55078125
213398.9453125
213683.8828125
213954.41015625
214210.92578125
214454.30078125
214685.98828125
214907.9140625
215122.25390625
215331.2421875
215536.98046875
215741.1640625
215944.91796875
216148.7890625
216352.95703125
216557.4375
216762.203125
216967.30078125
217172.80078125
217378.6015625
217584.29296875
217789.26953125
217992.9453125
218194.90625
218394.90234375
218592.91015625
218789.10546875
218983.7734375
219177.18359375
219369.59375
219561.33203125
219752.8359375
219944.62890625
220137.35546875
220331.79296875
220528.76953125
220729.0546875
220933.40234375
221142.6328125
221357.49609375
221578.41015625
221805.37109375
222038.06640625
222275.97265625
222518.4296875
222764.671875
223013.90625
223265.26953125
223517.80859375
223770.49609375
224022.38671875
224272.53125
224519.89453125
224763.421875
225002.23828125
225235.80859375
225463.88671875
225686.41015625
225903.4375
226115.1171875
226321.55859375
226522.84765625
226719.140625
226910.70703125
227097.8515625
227280.91796875
227460.26171875
227636.265625
227809.22265625
227979.3046875
228146.66796875
228311.578125
228474.35546875
228635.4609375
228795.546875
228955.49609375
229116.1875
229278.37109375
229442.62890625
229609.34375
229778.66015625
229950.3984375
230124.11328125
230299.1484375
230474.67578125
230649.796875
230823.6171875
230995.33203125
231164.09765625
231328.9296875
231488.7578125
231642.484375
231788.984375
231927.171875
232056.171875
232175.4609375
232284.828125
232384.33984375
232474.37890625
232555.66796875
232629.125
232695.7421875
232756.53125
232812.4609375
232864.39453125
232912.98046875
232958.62109375
233001.4765625
233041.37109375
233077.80859375
233110.06640625
233137.40625
233159.14453125
233174.6328125
233183.3828125
233185.1328125
233179.78125
233167.234375
233147.3671875
233119.96875
233084.6640625
233040.84765625
232987.8046875
232924.9609375
232852.0078125
232768.9765625
232676.26953125
232574.6796875
232465.2421875
232349.07421875
232227.26953125
232100.8984375
231970.87890625
231837.8828125
231702.34375
231564.54296875
231424.640625
231282.671875
231138.60546875
230992.47265625
230844.34375
230694.30078125
230542.515625
230389.33984375
230235.296875
230080.9765625
229927.0078125
229774.09765625
229623.01953125
229474.55078125
229329.4453125
229188.515625
229052.6328125
228922.59375
228799.15625
228683.07421875
228575.1640625
228476.1796875
228386.8671875
228308.01953125
228240.4765625
228185.03125
228142.421875
228113.37890625
228098.640625
228098.859375
228114.59765625
228146.35546875
228194.63671875
228259.80078125
228342.0859375
228441.6640625
228558.66015625
228693.1015625
228844.890625
229013.88671875
229199.9140625
229402.6953125
229621.7734375
229856.58203125
230106.484375
230370.68359375
230648.23046875
230938.13671875
231239.4140625
231551.0390625
231871.91796875
232200.93359375
232536.984375
232878.91015625
233225.53515625
233575.83984375
233929.0703125
234284.67578125
234642.2109375
235001.3359375
235361.83984375
235723.54296875
236086.21875
236449.671875
236813.78125
237178.43359375
237543.484375
237908.78515625
238274.2734375
238639.91015625
239005.57421875
239371.17578125
239736.69140625
240102.09375
240467.3125
240832.265625
241196.9609375
241561.39453125
241925.52734375
242289.30859375
242652.734375
243015.81640625
243378.50390625
243740.734375
244102.4921875
244463.78515625
244824.54296875
245184.69140625
245544.21875
245903.15625
246261.48046875
246619.17578125
246976.28515625
247332.88671875
247688.9765625
248044.50390625
248399.46484375
248753.8515625
249107.609375
249460.67578125
249813.06640625
250164.84765625
250516.05078125
250866.68359375
251216.80078125
251566.4609375
251915.66015625
252264.32421875
252612.39453125
252959.84765625
253306.61328125
253652.625
253997.90234375
254342.515625
254686.484375
255029.77734375
255372.39453125
255714.36328125
256055.64453125
256396.15625
256735.8671875
257074.83203125
257413.09375
257750.69921875
258087.7265625
258424.26953125
258760.3359375
259095.82421875
259430.6875
259764.93359375
260098.58203125
260431.6171875
260764.07421875
261096.03515625
261427.53125
261758.53515625
262089.03515625
262419.0625
262748.62109375
263077.67578125
263406.25390625
263734.4140625
264062.16015625
264389.43359375
264716.1640625
265042.359375
265367.98828125
265692.94921875
266017.1171875
266340.4453125
266662.88671875
266984.4140625
267305.0859375
267625.046875
267944.41796875
268263.234375
268581.5234375
268899.37109375
269216.8359375
269533.87109375
269850.4375
270166.55078125
270482.22265625
270797.42578125
271112.16796875
271426.5078125
271740.4765625
272054.01953125
272367.04296875
272679.515625
272991.40234375
273302.6484375
273613.16796875
273922.953125
274231.98046875
274540.2109375
274847.67578125
275154.52734375
275460.89453125
275766.77734375
276072.09765625
276376.81640625
276680.953125
276984.55859375
277287.76171875
277590.7734375
277893.7734375
278196.76953125
278499.67578125
278802.3671875
279104.734375
279406.58203125
279707.671875
280007.80859375
280306.79296875
280604.42578125
280900.55078125
281195.18359375
281488.4921875
281780.6953125
282072.00390625
282362.63671875
282652.70703125
282942.16015625
283230.91796875
283519.0625
283806.80078125
284094.30859375
284381.59765625
284668.53125
284954.91015625
285240.51953125
285525.28515625
285809.34765625
286092.96484375
286376.28125
286659.3671875
286942.29296875
287225.12890625
287507.87890625
287790.50390625
288073.046875
288355.5703125
288638.04296875
288920.26953125
289202.04296875
289483.2578125
289763.91015625
290044.14453125
290324.33203125
290604.91015625
290886.20703125
291168.359375
291451.375
291735.1484375
292019.33203125
292303.359375
292586.625
292868.70703125
293149.4453125
293428.96875
293707.734375
293986.33203125
294265.28515625
294544.86328125
294825.1796875
295106.22265625
295387.75390625
295669.34765625
295950.53125
296230.953125
296510.35546875
296788.609375
297065.6875
297341.62109375
297616.375
297889.875
298162.2109375
298433.6953125
298704.69140625
298975.5078125
299246.3828125
299517.55078125
299789.203125
300061.38671875
300333.99609375
300606.76953125
300879.23046875
301150.828125
301421.296875
301690.8984375
301960.29296875
302230.29296875
302501.66796875
302775.10546875
303051.0703125
303329.72265625
303610.8984375
303894.1796875
304178.98828125
304464.73828125
304751.05859375
305037.8984375
305325.37109375
305613.66015625
305903.0
306193.69921875
306485.87890625
306779.27734375
307073.3046875
307367.33203125
307660.87890625
307953.69140625
308245.79296875
308537.390625
308828.625
309119.375
309409.328125
309698.2421875
309986.11328125
310273.13671875
310559.57421875
310845.6796875
311131.58203125
311417.35546875
311703.16015625
311989.3125
312276.078125
312563.3984375
312850.86328125
313137.90234375
313424.0625
313709.09765625
313992.91015625
314275.3046875
314555.7265625
314833.3046875
315107.25
315377.2109375
315643.25390625
315905.59765625
316164.4921875
316420.3046875
316673.515625
316924.5703125
317173.8515625
317421.7109375
317668.49609375
317914.53125
318160.21484375
318405.9375
318651.703125
318896.80078125
319140.00390625
319380.2109375
319616.84375
319849.83984375
320079.44140625
320306.19140625
320530.890625
320754.49609375
320978.08203125
321202.89453125
321430.234375
321661.1015625
321895.74609375
322133.53125
322373.10546875
322612.90625
322851.79296875
323089.4609375
323326.3046875
323562.8359375
323799.33203125
324035.8515625
324272.453125
324509.25390625
324746.40234375
324984.05859375
325222.40625
325461.5234375
325701.4453125
325942.20703125
326183.859375
326426.2890625
326669.16015625
326912.015625
327154.421875
327396.00390625
327636.58984375
327876.44140625
328116.38671875
328357.5625
328600.93359375
328847.0078125
329095.78125
329347.03515625
329600.71484375
329857.2890625
330117.6328125
330382.578125
330652.625
330928.015625
331208.8984375
331495.234375
331786.65625
332082.57421875
332382.4375
332685.90234375
332992.9453125
333303.87109375
333619.1328125
333938.96484375
334263.0859375
334590.83203125
334921.45703125
335254.296875
335588.76171875
335924.3671875
336260.73046875
336597.484375
336934.35546875
337271.421875
337609.30078125
337948.7890625
338290.17578125
338632.8125
338975.2578125
339315.8828125
339653.48828125
339987.640625
340318.4375
340645.75
340968.58203125
341285.0859375
341593.28515625
341891.859375
342180.73046875
342461.20703125
342735.46875
343005.55859375
343272.26171875
343534.8359375
343791.546875
344040.578125
344280.62109375
344511.1328125
344732.1953125
344944.13671875
345147.21875
345341.76953125
345528.6015625
345709.28125
345885.9765625
346061.06640625
346236.734375
346414.60546875
346595.5234375
346779.70703125
346967.18359375
347158.140625
347352.91796875
347551.86328125
347755.3046875
347963.66796875
348177.5703125
348397.95703125
348626.078125
348863.37890625
349111.2578125
349370.86328125
349642.9375
349927.75
350225.15234375
350534.79296875
350856.3671875
351189.69140625
351534.5859375
351890.6484375
352257.03515625
352632.2109375
353014.015625
353400.015625
353787.83984375
354175.2109375
354559.83203125
354939.734375
355313.7109375
355681.41796875
356043.0
356398.859375
356749.78125
357097.140625
357442.5546875
357787.421875
358132.62890625
358478.5859375
358825.31640625
359172.6171875
359520.2890625
359868.16015625
360215.9140625
360562.875
360907.91796875
361249.5546875
361586.17578125
361916.56640625
362240.390625
362558.09765625
362870.37109375
363177.8125
363481.24609375
363782.20703125
364082.7734375
364384.8828125
364689.6171875
364996.94140625
365305.77734375
365614.38671875
365920.87109375
366223.69140625
366521.83984375
366814.83984375
367102.74609375
367386.015625
367665.1171875
367940.078125
368210.40234375
368475.234375
368733.5625
368984.13671875
369225.5078125
369456.171875
369675.015625
369881.83203125
370077.87109375
370266.0234375
370450.42578125
370635.546875
370825.15625
371021.64453125
371225.984375
371438.35546875
371658.93359375
371888.22265625
372126.953125
372375.9375
372636.12890625
372908.37109375
373192.640625
373487.4609375
373790.41015625
374099.375
374413.5078125
374733.18359375
375059.35546875
375392.84375
375733.69921875
376080.8828125
376432.44140625
376786.1875
377140.6953125
377496.09375
377854.375
378218.80078125
378592.5546875
378977.42578125
379373.41015625
379779.30859375
380193.55859375
380614.84375
381042.3203125
381475.7421875
381915.4765625
382362.59375
382819.15625
383288.3828125
383774.296875
384281.0234375
384812.4296875
385372.296875
385964.44140625
386592.40625
387258.80859375
387965.03515625
388711.30078125
389496.9296875
390320.60546875
391180.734375
392075.80078125
393004.93359375
393968.43359375
394967.921875
396005.83203125
397084.4296875
398204.96875
399367.33984375
400569.67578125
401807.984375
403076.09375
404366.37890625
405670.8359375
406981.79296875
408291.9140625
409593.65625
410878.58984375
412136.8984375
413357.3828125
414528.2109375
415638.36328125
416679.0546875
417644.29296875
418529.4296875
419327.64453125
420025.44921875
420599.38671875
421016.21484375
421237.57421875
421228.69140625
420968.37109375
420456.171875
419713.09375
418775.21875
417683.0859375
416471.03515625
415159.984375
413755.75
412253.5078125
410646.91015625
408937.9375
407143.02734375
405292.828125
403425.97265625
401580.12109375
399783.96484375
398053.171875
396390.9453125
394792.22265625
393249.5390625
391758.46484375
390320.71875
388943.93359375
387638.86328125
386416.07421875
385283.69921875
384246.29296875
383304.40234375
382454.95703125
381692.578125
381011.3984375
380406.2421875
379872.7265625
379406.73828125
379003.65625
378657.765625
378362.37109375
378110.7265625
377897.23828125
377718.1015625
377571.14453125
377455.390625
377370.71875
377317.4375
377295.82421875
377305.69921875
377346.25
377415.9375
377512.42578125
377632.90234375
377774.71875
377936.3203125
378118.01171875
378322.296875
378553.31640625
378815.60546875
379112.93359375
379448.046875
379823.16796875
380240.19140625
380700.05859375
381201.8515625
381742.40625
382317.05859375
382920.98046875
383550.34375
384202.7265625
384876.765625
385571.72265625
386287.16015625
387022.4375
387776.03515625
388545.0859375
389325.625
390112.94140625
390901.5546875
391685.18359375
392457.5234375
393213.4375
393949.39453125
394663.1484375
395353.49609375
396020.83984375
396667.63671875
397297.8671875
397915.72265625
398524.4296875
399125.796875
399720.31640625
400307.35546875
400885.1015625
401450.1953125
401997.72265625
402522.40625
403020.63671875
403491.9921875
403938.98046875
404365.2734375
404773.80078125
405165.92578125
405542.08203125
405903.3359375
406252.5859375
406593.8984375
406929.94921875
407258.90234375
407572.58984375
407856.7734375
408093.12109375
408262.32421875
408347.45703125
408336.67578125
408224.50390625
408011.85546875
407705.4765625
407317.32421875
406863.87890625
406365.30859375
405844.23828125
405324.06640625
404827.09765625
404372.578125
403974.625
403640.00390625
403366.515625
403143.37890625
402953.78125
402778.68359375
402600.41015625
402405.49609375
402186.11328125
401938.890625
401660.81640625
401344.64453125
400977.6171875
400545.45703125
400039.56640625
399463.0546875
398831.81640625
398169.59765625
397498.89453125
396832.1953125
396168.63671875
395498.20703125
394811.296875
394107.7421875
393399.9609375
392708.640625
392054.328125
391450.24609375
390899.83984375
390398.921875
389939.828125
389515.20703125
389120.37890625
388754.15234375
388418.48828125
388117.375
387855.0390625
387633.92578125
387453.07421875
387307.80859375
387190.984375
387094.7578125
387012.0
386937.18359375
386867.02734375
386800.58984375
386738.109375
386678.9921875
386620.328125
386557.05078125
386483.7265625
386396.8671875
386296.5390625
386186.48828125
386072.78515625
385962.1796875
385861.02734375
385774.6875
385706.69921875
385657.58203125
385624.19140625
385600.36328125
385578.6328125
385552.1015625
385515.42578125
385464.62109375
385396.296875
385307.671875
385198.14453125
385071.44140625
384936.5703125
384806.703125
384696.46484375
384618.83203125
384582.73046875
384592.2734375
384647.76953125
384747.4765625
384888.51953125
385066.953125
385278.05859375
385517.66015625
385783.75
386077.17578125
386401.4296875
386761.8359375
387164.31640625
387613.69921875
388112.13671875
388658.421875
389248.11328125
389874.234375
390528.66796875
391204.46484375
391898.6796875
392614.34375
393360.4140625
394149.9921875
394998.19921875
395921.25
396937.0
398065.59765625
399328.828125
400747.671875
402338.96484375
404111.6171875
406061.6875
408166.19140625
410377.7890625
412625.390625
414824.76953125
416897.76953125
418791.09765625
420482.48828125
421968.36328125
423240.046875
424265.109375
424987.80859375
425349.61328125
425317.56640625
424903.43359375
424162.25390625
423171.109375
422001.2578125
420701.33203125
419302.234375
417839.3359375
416375.97265625
415011.9296875
413871.35546875
413077.60546875
412728.60546875
412883.42578125
413562.04296875
414753.734375
416428.43359375
418547.6640625
421072.31640625
423963.62109375
427175.41796875
430642.12109375
434272.12890625
437954.40234375
441577.078125
445048.61328125
448309.37109375
451326.1484375
454070.5546875
456491.78125
458500.84765625
459980.7109375
460822.40625
460967.89453125
460432.09765625
459288.49609375
457628.13671875
455519.5625
452993.4609375
450056.8203125
446723.5625
443042.86328125
439110.44140625
435056.79296875
431017.45703125
427100.6015625
423369.43359375
419847.71484375
416541.1953125
413459.00390625
410622.484375
408060.28125
405797.05859375
403845.12890625
402203.10546875
400860.26171875
399802.40234375
399015.484375
398485.73828125
398197.66015625
398132.9609375
398272.640625
398601.5078125
399111.90234375
399803.75
400680.9453125
401745.87109375
402993.55078125
404405.4375
405942.66015625
407539.89453125
409103.828125
410522.2109375
411686.62109375
412523.97265625
413023.17578125
413242.98828125
413297.18359375
413324.90234375
413459.25
413804.2265625
414423.453125
415339.1640625
416537.17578125
417974.046875
419584.5234375
421289.25
423003.0078125
424643.44921875
426140.88671875
427449.3125
428557.00390625
429493.06640625
430325.97265625
431152.625
432080.3671875
433208.19921875
434614.15625
436352.1796875
438456.10546875
440946.40234375
443836.94140625
447140.91796875
450874.69140625
455058.390625
459714.515625
464867.73828125
470547.8046875
476795.0234375
483666.4453125
491240.61328125
499618.5
508920.27734375
519280.6015625
530846.15234375
543776.546875
558246.8046875
574448.19140625
592581.49609375
612832.37109375
635317.9921875
659998.80859375
686557.26953125
714260.69140625
741860.0234375
767613.75390625
789517.62890625
805731.46875
815065.80078125
817320.546875
813317.77734375
804611.37109375
793003.4765625
780077.73828125
766940.328125
754246.54296875
742435.31640625
731986.4375
723528.5
717742.63671875
715131.60546875
715773.85546875
719161.875
724189.82421875
729328.1171875
732966.82421875
733809.13671875
731121.66796875
724704.046875
714628.7734375
700976.3203125
683782.88671875
663223.7734375
639851.0703125
614670.26171875
588984.06640625
564103.484375
541086.4375
520604.5390625
502943.359375
488084.9296875
475815.4296875
465820.52734375
457752.9609375
451272.29296875
446064.14453125
441848.1796875
438381.72265625
435462.74609375
432933.046875
430680.86328125
428640.90625
426790.0390625
425138.828125
423722.18359375
422591.96875
421810.765625
421443.52734375
421547.0
422160.71875
423303.26171875
424974.12890625
427159.88671875
429843.65625
433015.765625
436681.828125
440866.0078125
445611.046875
450978.3125
457049.64453125
463930.19140625
471749.91796875
480660.765625
490829.0546875
502425.4375
515612.6640625
530523.08984375
547214.1796875
565596.13671875
585338.73828125
605781.5703125
625900.64453125
644408.140625
660032.296875
671915.67578125
679947.47265625
684828.421875
687796.47265625
690127.94140625
692640.12890625
695406.8984375
697797.4921875
698813.5625
697567.9296875
693673.41796875
687351.58984375
679229.671875
669976.62890625
660012.93359375
649457.94921875
638307.63671875
626683.671875
614963.17578125
603697.23828125
593370.9375
584146.4609375
575726.1015625
567406.74609375
558315.9453125
547741.0859375
535409.58984375
521590.75390625
506980.6640625
492446.70703125
478765.5703125
466459.08984375
455757.96484375
446662.04296875
439041.09375
432725.3046875
427556.375
423396.45703125
420111.34765625
417550.0
415537.515625
413887.9765625
412431.08984375
411037.70703125
409630.82421875
408179.28125
406681.23046875
405146.4765625
403582.87890625
401988.9375
400353.41015625
398660.734375
396898.3203125
395060.65625
393147.15625
391153.89453125
389063.23828125
386837.9609375
384426.49609375
381781.67578125
378887.7890625
375783.25
372564.41796875
369364.13671875
366313.62890625
363507.31640625
360987.78515625
358754.0390625
356782.3203125
355045.7578125
353524.85546875
352208.74609375
351091.29296875
350166.30859375
349424.015625
348849.34375
348421.46875
348113.9921875
347895.22265625
347729.0
347578.109375
347412.22265625
347219.140625
347013.53125
346837.109375
346748.6796875
346807.98828125
347059.359375
347519.95703125
348175.50390625
348984.42578125
349889.0625
350829.72265625
351756.31640625
352634.44921875
353446.828125
354193.21484375
354889.9765625
355565.921875
356249.98828125
356952.125
357645.89453125
358263.88671875
358711.6484375
358896.96875
358763.3984375
358313.42578125
357609.78125
356754.11328125
355853.7734375
354992.26953125
354213.25390625
353518.8125
352878.15625
352242.44140625
351561.8515625
350800.265625
349943.515625
349000.41015625
347999.0859375
346981.640625
345998.24609375
345100.27734375
344332.0859375
343722.6171875
343279.25
342986.015625
342807.69140625
342700.11328125
342625.06640625
342565.0703125
342531.171875
342558.96484375
342694.08984375
342973.703125
343411.14453125
343988.421875
344658.19921875
345355.34375
346016.2890625
346600.72265625
347107.34375
347576.21484375
348075.83203125
348680.72265625
349448.9453125
350406.22265625
351538.5703125
352792.734375
354084.64453125
355315.6796875
356393.0546875
357248.25390625
357849.09765625
358204.67578125
358363.109375
358401.140625
358405.76953125
358452.6015625
358589.2734375
358830.40234375
359164.34375
359566.11328125
360009.703125
360476.49609375
360960.29296875
361469.44140625
362024.20703125
362647.44921875
363351.87109375
364131.3828125
364961.83984375
365809.125
366637.81640625
367415.23046875
368110.08984375
368688.12109375
369108.95703125
369329.75
369317.875
369067.203125
368606.4609375
367991.546875
367285.57421875
366539.7265625
365786.1640625
365043.859375
364329.38671875
363664.03515625
363073.77734375
362584.21875
362214.32421875
361971.92578125
361852.20703125
361839.1796875
361909.3515625
362036.71875
362198.0
362376.9609375
362566.33203125
362766.484375
362981.45703125
363214.3125
363464.11328125
363725.44140625
363989.77734375
364247.37109375
364488.73046875
364705.82421875
364893.33203125
365049.8984375
365178.67578125
365286.671875
365382.91796875
365475.9140625
365571.1328125
365669.50390625
365767.66796875
365859.73046875
365939.54296875
366002.4140625
366046.27734375
366072.5078125
366086.15234375
366094.8984375
366106.9921875
366129.33203125
366166.37109375
366219.9453125
366289.70703125
366374.2734375
366472.5546875
366584.44140625
366710.39453125
366850.6796875
367005.3203125
367174.6328125
367359.64453125
367561.88671875
367782.8984375
368024.05859375
368286.78515625
368572.8515625
368884.2109375
369222.30078125
369587.23046875
369977.5078125
370390.3359375
370822.6484375
371272.609375
371741.1484375
372231.8671875
372748.42578125
373290.78125
373853.18359375
374425.609375
374997.2421875
375559.5078125
376107.32421875
376638.71484375
377153.29296875
377650.33984375
378127.82421875
378582.69921875
379011.53125
379410.47265625
379775.2890625
380102.890625
380394.2734375
380656.93359375
380905.33203125
381158.859375
381437.9296875
381759.09375
382131.1171875
382554.328125
383023.4921875
383532.0625
384075.25390625
384651.0
385259.4453125
385901.99609375
386580.55078125
387297.03515625
388052.77734375
388847.4375
389677.93359375
390537.85546875
391417.40234375
392303.2890625
393179.625
394031.359375
394849.7734375
395636.640625
396403.76171875
397167.9375
397944.30859375
398741.1953125
399557.66015625
400384.4609375
401208.4375
402018.83203125
402812.609375
403595.87890625
404380.64453125
405178.92578125
405997.52734375
406836.1484375
407689.25
408550.2578125
409415.98828125
410289.671875
411181.45703125
412106.05078125
413078.4921875
414110.30859375
415208.16796875
416375.1640625
417613.47265625
418926.7109375
420320.83984375
421803.08984375
423379.58984375
425053.6484375
426826.390625
428699.45703125
430677.8359375
432771.38671875
434995.1796875
437369.12109375
439916.765625
442663.1953125
445633.01953125
448849.86328125
452337.359375
456119.625
460218.97265625
464649.96484375
469410.671875
474472.41015625
479769.2421875
485190.71875
490584.60546875
495776.4609375
500604.63671875
504956.0625
508781.24609375
512076.0625
514839.54296875
517034.734375
518579.48828125
519375.32421875
519357.81640625
518537.6015625
517005.671875
514898.328125
512342.7578125
509417.49609375
506151.9453125
502562.109375
498695.69921875
494656.26953125
490593.5390625
486669.453125
483020.93359375
479736.19921875
476850.54296875
474357.359375
472225.77734375
470416.8046875
468893.4921875
467624.81640625
466585.40234375
465753.38671875
465108.3359375
464630.421875
464301.09765625
464104.234375
464026.48828125
464056.70703125
464185.1484375
464403.53125
464706.01953125
465090.578125
465560.05859375
466122.49609375
466790.796875
467581.9453125
468515.30078125
469609.203125
470876.37109375
472320.28125
473935.0078125
475708.46484375
477626.921875
479677.89453125
481850.38671875
484132.91796875
486510.7734375
488964.2265625
491469.20703125
494000.63671875
496537.21875
499065.5390625
501581.42578125
504087.2734375
506585.61328125
509071.015625
511523.71875
513907.671875
516174.0234375
518269.13671875
520144.84765625
521768.0234375
523126.234375
524227.66796875
525094.625
525751.9921875
526213.8828125
526473.75
526502.6796875
526257.4609375
525695.453125
524790.765625
523546.0859375
521996.16015625
520201.04296875
518231.0859375
516149.02734375
513996.08984375
511787.0859375
509515.484375
507165.08984375
504722.6875
502186.37109375
499567.78125
496889.875
494182.7421875
491478.765625
488807.46484375
486190.875
483640.62109375
481157.0546875
478730.265625
476343.20703125
473977.6171875
471621.8359375
469277.60546875
466962.53515625
464706.62890625
462544.26171875
460504.7578125
458605.1328125
456847.171875
455219.3046875
453702.27734375
452276.85546875
450930.98046875
449663.1015625
448480.2421875
447392.8125
446410.42578125
445540.78125
444790.03515625
444162.0859375
443656.74609375
443268.9453125
442990.3515625
442812.16796875
442727.359375
442731.38671875
442821.6953125
442996.52734375
443253.58984375
443589.23046875
443998.69921875
444477.50390625
445022.94140625
445634.9765625
446315.921875
447069.55859375
447900.53515625
448814.47265625
449818.2109375
450919.3515625
452125.1015625
453441.25390625
454871.64453125
456417.4140625
458075.26171875
459835.19140625
461679.37109375
463583.0625
465516.95703125
467449.35546875
469347.9375
471181.80859375
472923.8046875
474551.62890625
476046.46484375
477389.515625
478558.34765625
479524.91015625
480255.75
480714.48828125
480865.7890625
480679.80859375
480136.09765625
479226.6640625
477958.1953125
476352.58984375
474444.3828125
472275.421875
469889.14453125
467326.90234375
464626.55859375
461822.05859375
458943.16015625
456015.73828125
453062.86328125
450106.234375
447167.61328125
444269.99609375
441437.8125
438695.12890625
436062.4765625
433554.5390625
431180.671875
428947.30859375
426859.55078125
424920.4296875
423129.14453125
421480.70703125
419967.30078125
418579.53125
417305.67578125
416129.64453125
415029.9140625
413981.4453125
412960.015625
411946.91796875
410932.109375
409914.85546875
408901.87109375
407903.4296875
406928.75
405982.47265625
405063.65625
404167.25
403286.73828125
402416.56640625
401553.75390625
400698.6171875
399854.98828125
399030.01953125
398233.63671875
397477.73046875
396774.76953125
396135.484375
395565.7265625
395063.9765625
394621.73828125
394227.43359375
393871.55078125
393549.35546875
393259.81640625
393002.4453125
392774.6953125
392570.95703125
392382.63671875
392198.91796875
392008.62109375
391802.5703125
391575.3984375
391326.2578125
391058.73828125
390780.40234375
390501.14453125
390229.7421875
389969.4921875
389715.39453125
389454.27734375
389167.73828125
388836.34375
388443.58203125
387979.12109375
387441.328125
386838.859375
386190.03515625
385518.99609375
384849.328125
384198.25
383574.2578125
382978.6171875
382408.5546875
381860.15625
381330.69140625
380820.28515625
380331.73046875
379867.78125
379427.55859375
379005.08984375
378591.32421875
378177.62109375
377757.71875
377326.984375
376880.25390625
376410.2578125
375907.92578125
375364.5
374774.1640625
374135.7890625
373453.1640625
372734.3359375
371990.8671875
371236.69140625
370485.859375
369749.6015625
369034.35546875
368342.203125
367673.30859375
367028.77734375
366412.5234375
365831.5
365294.50390625
364810.171875
364385.34765625
364024.24609375
363727.74609375
363491.6796875
363304.88671875
363149.3046875
363003.4296875
362847.07421875
362664.140625
362442.60546875
362174.1171875
361855.59765625
361492.07421875
361097.8671875
360694.453125
360305.8984375
359953.79296875
359653.12890625
359410.0859375
359222.30859375
359081.03515625
358973.4296875
358883.8515625
358794.83203125
358689.82421875
358558.05859375
358399.3046875
358225.21484375
358055.53515625
357910.7578125
357805.09765625
357743.1796875
357721.16796875
357730.5078125
357761.828125
357807.6796875
357864.015625
357930.58984375
358010.4453125
358108.796875
358231.74609375
358384.4765625
358568.92578125
358781.77734375
359014.42578125
359255.84375
359497.265625
359736.42578125
359979.0859375
360236.83203125
360521.671875
360839.71875
361186.7890625
361547.64453125
361898.765625
362213.40625
362468.0078125
362648.69921875
362755.90625
362804.7421875
362820.27734375
362829.609375
362854.29296875
362906.015625
362985.9453125
363086.14453125
363191.28125
363280.796875
363333.1796875
363332.60546875
363275.3125
363171.5703125
363041.453125
362906.96484375
362784.9453125
362683.98046875
362605.27734375
362545.70703125
362501.32421875
362470.25
362453.99609375
362456.5390625
362481.10546875
362526.3359375
362584.42578125
362642.8359375
362688.6640625
362713.203125
362714.48046875
362697.546875
362673.13671875
362654.91796875
362655.5078125
362682.11328125
362733.84765625
362801.984375
362872.43359375
362928.9921875
362956.30078125
362942.92578125
362884.23046875
362783.828125
362652.203125
362503.33984375
362351.4140625
362209.0390625
362086.31640625
361989.1953125
361917.4296875
361863.79296875
361816.16015625
361761.8515625
361691.93359375
361603.58203125
361499.76171875
361386.83203125
361270.9921875
361154.78515625
361035.046875
360903.1015625
360747.25390625
360556.5703125
360325.09375
360055.43359375
359760.28125
359460.2734375
359178.37890625
358933.55859375
358737.15234375
358593.00390625
358499.1015625
358448.72265625
358431.11328125
358432.9921875
358440.97265625
358443.5390625
358431.91796875
358400.171875
358345.02734375
358265.36328125
358161.91015625
358038.1015625
357901.70703125
357765.23828125
357643.6796875
357550.3046875
357492.921875
357472.22265625
357482.7109375
357515.8203125
357563.5859375
357620.50390625
357682.5703125
357745.67578125
357806.140625
357863.0625
357919.140625
357978.296875
358042.42578125
358110.671875
358181.375
358254.21484375
358330.93359375
358415.05859375
358511.37890625
358625.03125
358759.734375
358915.99609375
359089.953125
359273.69140625
359456.83984375
359629.3515625
359784.0078125
359917.46484375
360029.59765625
360122.66015625
360201.09765625
360271.53125
360341.82421875
360419.41015625
360509.9609375
360616.81640625
360740.62890625
360878.87109375
361025.69140625
361173.03515625
361312.921875
361439.7734375
361551.27734375
361647.1328125
361726.5546875
361786.84765625
361824.39453125
361837.234375
361826.859375
361798.296875
361759.2890625
361719.65625
361690.1484375
361679.85546875
361693.20703125
361729.24609375
361784.22265625
361855.4140625
361943.0234375
362049.37109375
362177.125
362328.10546875
362502.640625
362698.5703125
362910.5859375
363130.84375
363351.0078125
363564.08984375
363765.2265625
363951.796875
364123.78125
364284.3984375
364439.97265625
364598.69140625
364769.08203125
364959.03515625
365175.83984375
365426.6328125
365718.35546875
366056.484375
366442.66796875
366872.66015625
367336.2578125
367820.03515625
368311.56640625
368802.98046875
369292.25390625
369781.96484375
370276.5
370779.234375
371290.96875
371810.03125
372333.72265625
372860.15234375
373389.67578125
373925.23046875
374471.6796875
375034.421875
375617.8671875
376224.1484375
376852.47265625
377499.38671875
378159.828125
378828.1484375
379498.7421875
380166.82421875
380830.03125
381490.390625
382154.96875
382834.40625
383540.03515625
384280.69921875
385059.7265625
385872.4765625
386705.8515625
387541.25
388360.09765625
389149.28125
389903.91796875
390626.82421875
391325.515625
392008.171875
392680.45703125
393344.8828125
394002.27734375
394653.24609375
395297.671875
395932.91015625
396552.875
397148.9921875
397712.3046875
398235.765625
398716.5234375
399157.98046875
399570.40234375
399968.921875
400369.51171875
400784.9609375
401223.0234375
401687.15625
402178.5546875
402697.4921875
403243.09765625
403812.52734375
404401.015625
405003.33203125
405615.62109375
406236.40234375
406866.58984375
407508.86328125
408166.9921875
408845.42578125
409549.98828125
410289.25390625
411074.64453125
411917.17578125
412821.6875
413782.4765625
414784.1328125
415807.85546875
416840.296875
417880.58984375
418942.4140625
420050.0625
421230.48046875
422505.6875
423889.234375
425386.9921875
426999.53515625
428723.51953125
430551.8359375
432473.421875
434473.62890625
436535.7890625
438644.453125
440789.9609375
442972.08984375
445199.87109375
447486.69140625
449842.5
452266.25390625
454740.9921875
457232.24609375
459690.2109375
462056.37109375
464275.109375
466308.58984375
468149.484375
469825.34375
471391.28125
472914.15625
474454.93359375
476055.3359375
477731.52734375
479474.953125
481258.89453125
483047.8828125
484806.6640625
486506.4453125
488128.015625
489662.48046875
491109.84765625
492475.890625
493768.35546875
494994.16796875
496157.8984375
497260.4609375
498296.93359375
499254.30859375
500111.57421875
500844.109375
501431.38671875
501864.421875
502148.94140625
502302.8671875
502349.90625
502312.5
502207.19921875
502043.578125
501826.46875
501559.08984375
501244.89453125
500887.19140625
500488.25390625
500049.76953125
499574.921875
499070.65625
498548.8359375
498026.171875
497523.37109375
497063.52734375
496669.5234375
496360.87890625
496151.20703125
496047.359375
496050.01171875
496154.3828125
496349.921875
496620.16796875
496944.73828125
497304.1015625
497685.02734375
498083.6796875
498505.1484375
498960.671875
499464.203125
500029.0546875
500665.0546875
501376.30859375
502159.97265625
503006.27734375
503900.20703125
504825.1640625
505767.7578125
506721.671875
507688.6796875
508676.765625
509696.59765625
510758.14453125
511868.68359375
513032.97265625
514255.59765625
515544.234375
516911.4921875
518373.0546875
519941.56640625
521618.3046875
523386.5546875
525210.62890625
527042.0390625
528830.2109375
530532.9453125
532122.34375
533585.4140625
534921.30859375
536138.015625
537249.73046875
538274.85546875
539234.09765625
540148.328125
541036.140625
541911.8671875
542785.0390625
543661.69921875
544546.46484375
545443.359375
546354.97265625
547281.33984375
548219.7578125
549165.52734375
550112.71875
551054.8203125
551985.15625
552896.67578125
553781.3984375
554630.81640625
555438.60546875
556204.26171875
556934.97265625
557644.91015625
558353.55859375
559084.12109375
559860.96875
560704.97265625
561628.6875
562634.55859375
563717.18359375
564867.06640625
566073.1171875
567323.5234375
568606.390625
569910.90625
571228.03515625
572549.3671875
573864.39453125
575158.4765625
576413.96875
577615.05859375
578753.9375
579834.41015625
580870.69140625
581882.05859375
582886.66015625
583898.0078125
584925.12890625
585974.55078125
587051.69921875
588161.015625
589305.8359375
590488.8125
591712.40625
592978.8203125
594289.90625
595647.8515625
597056.25390625
598520.1328125
600044.16015625
601629.96875
603274.59375
604971.49609375
606713.84375
608497.63671875
610322.109375
612187.04296875
614089.2265625
616021.1171875
617972.265625
619932.1015625
621891.81640625
623844.46484375
625784.11328125
627705.515625
629605.35546875
631484.328125
633348.18359375
635207.0859375
637074.0703125
638963.3515625
640887.5703125
642853.39453125
644857.34765625
646885.08203125
648915.47265625
650927.6796875
652908.55078125
654858.24609375
656792.3671875
658738.69140625
660728.46484375
662785.3203125
664916.22265625
667107.68359375
669327.9453125
671534.109375
673682.765625
675741.94140625
677701.41015625
679577.6953125
681410.96484375
683253.98828125
685156.80078125
687152.80078125
689250.85546875
691435.96484375
693677.87890625
695944.1953125
698212.11328125
700473.81640625
702735.10546875
705010.69921875
707319.53125
709680.87109375
712111.75
714626.34765625
717237.421875
719957.0234375
722794.15234375
725750.62109375
728819.11328125
731985.546875
735234.0546875
738551.3046875
741927.8125
745355.87890625
748825.109375
752317.8125
755806.5546875
759254.3828125
762615.87109375
765837.16015625
768855.171875
771597.77734375
773986.234375
775939.7890625
777381.24609375
778242.28125
778467.6875
778018.78515625
776876.67578125
775045.4453125
772553.875
769453.73046875
765814.6796875
761718.41015625
757254.42578125
752517.46484375
747603.859375
742605.4453125
737602.5625
732659.6328125
727824.9375
723133.71875
718612.2421875
714280.828125
710155.11328125
706245.9296875
702559.3046875
699097.4453125
695859.76171875
692842.30078125
690036.37109375
687428.89453125
685005.64453125
682755.24609375
680670.90625
678749.2109375
676987.6484375
675382.54296875
673928.25
672617.9375
671445.4453125
670406.3671875
669497.15625
668713.30859375
668049.0546875
667498.7109375
667057.6953125
666721.60546875
666484.55859375
666338.4921875
666273.46484375
666277.9453125
666339.07421875
666444.6796875
666587.55078125
666770.0078125
667004.71484375
667309.91796875
667701.578125
668187.4453125
668766.26171875
669430.84375
670171.765625
670980.08203125
671849.578125
672778.58984375
673770.125
674829.828125
675962.9921875
677171.74609375
678452.73046875
679795.203125
681180.81640625
682585.96484375
683985.98828125
685358.84765625
686686.859375
687956.35546875
689156.1484375
690275.17578125
691299.26953125
692207.70703125
692971.47265625
693555.17578125
693922.54296875
694042.11328125
693889.69921875
693447.27734375
692701.328125
691643.32421875
690272.5234375
688599.15625
686646.55859375
684450.90234375
682057.9140625
679516.81640625
676873.72265625
674166.9296875
671425.64453125
668671.4765625
665921.09375
663188.4765625
660486.17578125
657826.22265625
655221.06640625
652683.92578125
650227.98046875
647865.03515625
645605.4375
643459.203125
641436.76953125
639548.328125
637802.58203125
636205.97265625
634762.24609375
633472.0546875
632333.0625
631340.515625
630487.5234375
629764.66796875
629160.09375
628661.4765625
628258.93359375
627947.08203125
627725.0390625
627594.6796875
627557.95703125
627614.625
627762.0
627996.890625
628317.84765625
628725.296875
629219.5859375
629798.83203125
630458.359375
631191.98046875
631994.1171875
632860.9453125
633789.69140625
634777.46875
635822.28125
636926.578125
638100.19921875
639359.59375
640723.68359375
642209.55859375
643830.4375
645596.81640625
647520.49609375
649619.84765625
651923.6484375
654472.328125
657317.61328125
660522.20703125
664159.51171875
668313.359375
673078.453125
678561.6328125
684882.63671875
692174.1953125
700583.42578125
710274.83203125
721431.66796875
734251.234375
748929.59375
765626.98828125
784401.390625
805101.5546875
827220.0390625
849721.421875
870900.765625
888395.66015625
899502.171875
901829.7734375
894085.86328125
876599.4453125
851276.91796875
821007.49609375
788842.84375
757331.16796875
728201.46875
702366.4921875
680102.609375
661275.96484375
645539.4609375
632470.94921875
621652.36328125
612705.328125
605302.0625
599165.546875
594066.51171875
589819.91796875
586280.33203125
583335.62890625
580900.60546875
578911.65234375
577321.2421875
576090.58203125
575182.44921875
574557.81640625
574176.859375
574001.6015625
573997.84765625
574136.45703125
574394.27734375
574754.38671875
575205.58984375
575741.265625
576357.90625
577053.4140625
577826.2890625
578676.2734375
579605.453125
580618.04296875
581718.52734375
582909.05078125
584187.203125
585545.06640625
586970.640625
588451.53125
589978.9296875
591549.61328125
593165.80859375
594833.875
596561.80859375
598355.4453125
600214.9140625
602133.83203125
604101.87109375
606108.75390625
608147.56640625
610216.09375
612315.90234375
614449.7265625
616619.03125
618823.66015625
621063.203125
623338.1953125
625650.30078125
628002.15234375
630397.20703125
632839.25
635331.8125
637878.21484375
640482.3125
643148.68359375
645882.0078125
648686.3203125
651564.7734375
654519.390625
657551.1328125
660661.0859375
663852.3125
667129.77734375
670496.859375
673950.1171875
677475.953125
681051.25390625
684647.19140625
688234.11328125
691786.08203125
695284.3359375
698719.38671875
702091.234375
705407.234375
708677.78125
711911.60546875
715112.69140625
718279.5625
721406.1484375
724483.2734375
727499.90625
730443.375
733298.15234375
736044.84765625
738661.58984375
741127.859375
743427.94921875
745551.68359375
747493.27734375
749250.34765625
750823.5390625
752215.46484375
753428.84375
754465.30859375
755325.9140625
756012.48046875
756527.91796875
756874.515625
757051.09375
757051.0390625
756863.484375
756477.90234375
755890.04296875
755105.57421875
754139.73828125
753013.73828125
751750.390625
750370.67578125
748891.359375
747323.4609375
745672.3125
743940.359375
742132.0703125
740258.12890625
738336.2265625
736388.45703125
734437.4453125
732502.6796875
730596.99609375
728724.03125
726878.578125
725050.85546875
723232.69921875
721421.96875
719623.3828125
717846.6171875
716103.2578125
714403.8671875
712756.046875
711163.97265625
709629.19921875
708151.5859375
706729.7890625
705361.73046875
704045.7421875
702782.38671875
701575.90625
700433.84765625
699364.3125
698372.171875
697456.5234375
696611.140625
695827.296875
695096.796875
694414.03125
693776.8203125
693186.8203125
692649.640625
692174.15234375
691770.46875
691446.7578125
691206.1953125
691045.48828125
690955.6015625
690924.109375
690938.5234375
690989.7109375
691073.828125
691191.24609375
691342.76953125
691525.85546875
691733.66015625
691957.1171875
692187.8046875
692419.34765625
692646.4140625
692862.3046875
693056.953125
693217.34375
693330.16015625
693384.3671875
693371.79296875
693286.359375
693124.2890625
692885.76171875
692576.08984375
692204.83203125
691783.609375
691324.125
690836.81640625
690329.8359375
689808.40625
689275.61328125
688734.703125
688191.63671875
687655.8671875
687138.33203125
686647.6015625
686186.83984375
685753.69921875
685343.12890625
684950.84375
684575.73046875
684220.69140625
683892.23828125
683598.90234375
683348.8671875
683147.640625
682996.7578125
682894.03125
682835.125
682815.765625
682833.3359375
682886.86328125
682975.57421875
683097.53125
683249.0859375
683425.1875
683619.91015625
683827.4453125
684043.6484375
684267.6640625
684502.75
684755.71875
685035.2265625
685349.12890625
685701.78125
686092.53515625
686516.07421875
686964.0703125
687426.69140625
687893.08203125
688351.015625
688786.50390625
689184.33984375
689529.890625
689811.38671875
690021.5
690157.55859375
690221.08203125
690217.578125
690156.578125
690051.1796875
689916.5546875
689767.46484375
689615.41015625
689466.38671875
689320.3984375
689173.38671875
689020.4921875
688858.66796875
688687.26171875
688506.91796875
688318.31640625
688121.796875
687917.96875
687708.60546875
687497.3203125
687289.42578125
687090.80859375
686905.953125
686736.203125
686579.9453125
686435.01953125
686301.48828125
686182.1171875
686080.25
685997.68359375
685934.69140625
685892.16796875
685873.578125
685885.25390625
685934.8203125
686028.60546875
686169.0625
686353.28515625
686573.3515625
686818.140625
687075.69921875
687335.14453125
687587.62890625
687826.17578125
688044.5625
688235.80078125
688390.5859375
688496.1640625
688536.328125
688493.23046875
688350.51953125
688095.8359375
687721.5625
687224.78125
686607.953125
685879.4921875
685052.18359375
684138.875
683147.9375
682081.28515625
680935.703125
679706.22265625
678390.0078125
676989.37890625
675512.91796875
673974.51953125
672391.21484375
670780.69140625
669159.046875
667538.98046875
665928.95703125
664333.92578125
662757.28125
661203.1796875
659677.9375
658189.4765625
656744.60546875
655345.62890625
653988.7109375
652665.515625
651367.453125
650090.203125
648836.546875
647616.37109375
646444.0625
645334.2421875
644297.82421875
643339.90234375
642460.21484375
641655.78515625
640924.765625
640270.0625
639701.1796875
639233.24609375
638883.66015625
638668.0625
638597.4609375
638677.7734375
638911.05859375
639296.10546875
639825.91015625
640481.171875
641221.79296875
641979.953125
642659.01171875
643142.265625
643313.37890625
643084.60546875
642422.59765625
641359.31640625
639981.7109375
638403.9921875
636734.05859375
635046.75
633372.51171875
631703.6796875
630014.42578125
628284.8671875
626518.46875
624745.921875
623016.33203125
621382.94140625
619890.76953125
618569.67578125
617432.93359375
616480.00390625
615702.25
615089.0078125
614631.1875
614321.80078125
614155.39453125
614128.5546875
614240.87109375
614494.21875
614890.171875
615427.5546875
616102.24609375
616908.7265625
617841.546875
618895.75
620066.54296875
621348.3828125
622733.4609375
624210.22265625
625763.5859375
627377.5390625
629038.46875
630735.44921875
632455.59375
634176.6875
635862.55859375
637465.796875
638937.8984375
640242.5390625
641365.9765625
642320.38671875
643139.6171875
643870.0234375
644560.10546875
645251.96484375
645975.98828125
646749.37109375
647577.94921875
648460.15625
649391.3046875
650366.70703125
651383.546875
652442.02734375
653545.88671875
654702.13671875
655919.64453125
657206.71484375
658568.234375
660002.9296875
661501.51171875
663046.43359375
664613.73828125
666176.92578125
667712.26171875
669204.6484375
670652.69921875
672071.05078125
673488.234375
674939.86328125
676458.9765625
678066.1875
679761.82421875
681522.18359375
683302.83984375
685050.59765625
686721.22265625
688295.4609375
689786.28515625
691235.59765625
692703.6953125
694256.19140625
695951.96875
697834.8359375
699930.453125
702248.34375
704786.95703125
707540.23828125
710504.47265625
713684.23046875
717096.02734375
720769.15625
724744.25
729070.4609375
733802.2421875
738997.64453125
744719.3046875
751037.30859375
758031.94140625
765796.18359375
774439.51953125
784093.234375
794914.96875
807090.1796875
820829.703125
836363.2265625
853927.9609375
873749.9140625
896011.60546875
920794.96875
947989.21484375
977165.02734375
1007439.27734375
1037387.5625
1065095.65625
1088436.98828125
1105575.48046875
1115533.53515625
1118547.5625
1115984.78125
1109812.54296875
1101842.53515625
1093063.0078125
1083306.08984375
1071360.76171875
1055496.16796875
1034210.609375
1006905.765625
974196.34375
937743.26953125
899742.67578125
862344.51953125
827236.11328125
795477.62890625
767543.1015625
743467.078125
723010.34765625
705796.40625
691404.1328125
679421.51171875
669471.8046875
661223.140625
654389.68359375
648729.1953125
644037.97265625
640143.35546875
636894.85546875
634156.4375
631801.4609375
629710.28125
627769.8671875
625874.8046875
623928.78515625
621845.828125
619551.21875
616982.79296875
614092.90625
610850.5078125
607242.44921875
603273.66015625
598966.23046875
594357.7890625
589499.14453125
584450.37109375
579275.1640625
574034.30078125
568780.0703125
563552.33984375
558376.5703125
553264.29296875
548217.09765625
543233.4609375
538315.3125
533471.10546875
528714.7578125
524062.359375
519529.1171875
515128.33984375
510872.75390625
506776.4140625
502854.61328125
499120.46875
495579.61328125
492225.6875
489039.0625
485990.23828125
483048.35546875
480192.49609375
477420.33984375
474749.15625
472209.0390625
469832.72265625
467647.39453125
465671.0703125
463913.34765625
462378.5
461068.4453125
459983.84375
459123.56640625
458483.69140625
458056.6328125
457829.82421875
457784.11328125
457893.44921875
458127.875
458460.16015625
458873.95703125
459369.60546875
459964.2109375
460685.22265625
461560.546875
462610.26171875
463843.66796875
465261.6328125
466860.8203125
468635.02734375
470571.04296875
472639.859375
474786.55078125
476921.1875
478911.05078125
480576.66015625
481699.9765625
482055.50390625
481465.19140625
479859.38671875
477313.375
474036.88671875
470319.609375
466461.10546875
462718.51953125
459288.1953125
456313.46484375
453899.41015625
452120.08984375
451014.921875
450578.99609375
450755.390625
451439.0
452498.82421875
453817.0078125
455331.4921875
457063.65625
459118.43359375
461658.23828125
464863.9765625
468899.48828125
473891.08984375
479926.33203125
487070.4921875
495394.55859375
505003.3515625
516048.85546875
528716.83984375
543183.421875
559547.2421875
577747.39453125
597481.96875
618151.08203125
638858.6953125
658505.78125
675982.703125
690422.1171875
701424.015625
709142.22265625
714155.0546875
717135.9765625
718453.046875
717891.4140625
714655.9921875
707678.73046875
696095.4296875
679664.20703125
658926.08203125
635041.9609375
609403.34375
583217.01953125
557255.296875
531854.58203125
507104.1875
483077.38671875
459965.578125
438065.9609375
417673.5625
398973.53125
382001.80859375
366679.80859375
352882.15625
340491.08984375
329415.6015625
319581.84765625
310914.3828125
303324.22265625
296708.3203125
290956.5078125
285959.60546875
281614.515625
277825.22265625
274501.10546875
271555.1171875
268903.7890625
266469.828125
264186.8359375
262004.890625
259894.91015625
257848.8125
255874.23046875
253985.90625
252197.9609375
250519.64453125
248954.05078125
247498.13671875
246143.40234375
244877.515625
243686.73828125
242558.31640625
241482.296875
240452.91796875
239469.64453125
238537.37109375
237665.2578125
236864.39453125
236145.7890625
235519.42578125
234993.7265625
234574.09765625
234260.55859375
234046.11328125
233917.33984375
233856.26953125
233841.69921875
233849.29296875
233852.125
233823.3828125
233741.203125
233593.88671875
233383.2890625
233124.796875
232843.53125
232567.49609375
232319.62890625
232110.828125
231936.2265625
231776.421875
231603.8359375
231391.5234375
231120.171875
230780.19140625
230369.7734375
229892.3125
229356.22265625
228776.5625
228174.984375
227574.87890625
226992.6953125
226430.0078125
225870.8984375
225285.8203125
224640.078125
223905.17578125
223070.796875
222153.6171875
221197.80078125
220265.44921875
219421.16796875
218717.9453125
218189.37890625
217848.56640625
217691.453125
217701.7734375
217855.50390625
218123.61328125
218473.53125
218870.88671875
219282.82421875
219682.73828125
220055.19140625
220399.18359375
220727.83203125
221063.80078125
221431.5625
221849.89453125
222327.33984375
222861.5859375
223441.76953125
224052.44921875
224678.4453125
225309.01953125
225939.21875
226566.9609375
227188.07421875
227794.15234375
228376.47265625
228933.85546875
229478.06640625
230032.00390625
230621.328125
231264.17578125
231963.54296875
232705.1015625
233461.609375
234203.49609375
234912.46484375
235592.2265625
236271.33203125
236997.02734375
237823.52734375
238799.875
239961.30078125
241325.26953125
242891.62109375
244645.60546875
246562.87890625
248615.515625
250777.265625
253026.171875
255343.4765625
257709.69140625
260099.859375
262481.1328125
264815.515625
267068.70703125
269221.45703125
271276.140625
273252.578125
275173.9765625
277050.9375
278873.07421875
280612.53125
282236.328125
283720.23828125
285057.265625
286257.21875
287338.51953125
288317.046875
289198.01953125
289974.5234375
290632.609375
291159.70703125
291552.89453125
291824.09375
292000.10546875
292116.58203125
292207.703125
292295.46484375
292382.94140625
292454.26171875
292481.66796875
292437.73828125
292308.421875
292101.125
291844.31640625
291579.31640625
291348.375
291183.33984375
291098.08203125
291086.97265625
291130.42578125
291205.11328125
291293.68359375
291389.08984375
291493.22265625
291613.01171875
291756.859375
291931.8515625
292140.90234375
292380.1640625
292638.4921875
292900.11328125
293149.6875
293377.22265625
293580.578125
293764.85546875
293939.52734375
294115.0546875
294300.5703125
294503.39453125
294729.52734375
294983.34375
295265.8671875
295572.79296875
295894.2421875
296216.3984375
296523.234375
296796.67578125
297015.22265625
297152.296875
297175.56640625
297048.13671875
296732.484375
296196.9609375
295422.66015625
294407.17578125
293162.5234375
291707.171875
290054.6953125
288203.53515625
286132.5546875
283805.55078125
281184.11328125
278243.578125
274984.703125
271435.44140625
267642.984375
263661.4140625
259541.27734375
255324.1640625
251041.44140625
246715.31640625
242361.89453125
237995.90625
233635.63671875
229305.38671875
225034.39453125
220853.05859375
216788.37890625
212860.3125
209080.17578125
205451.5
201972.83984375
198640.86328125
195452.65234375
192406.671875
189502.8515625
186741.90625
184124.46875
181650.28125
179317.3125
177120.4375
175050.1328125
173092.52734375
171231.69921875
169453.0390625
167745.54296875
166101.94140625
164517.58984375
162989.39453125
161515.21875
160093.40234375
158721.90234375
157397.4296875
156115.30078125
154870.453125
153659.28515625
152480.75390625
151335.6640625
150224.65625
149146.828125
148100.40625
147084.72265625
146101.44140625
145153.890625
144245.12109375
143375.96875
142544.046875
141743.6953125
140967.0703125
140206.375
139456.65234375
138717.98828125
137995.984375
137299.80859375
136638.2265625
136015.0390625
135426.22265625
134860.6015625
134304.078125
133745.28515625
133179.75
132610.55859375
132045.54296875
131492.79296875
130957.23828125
130440.265625
129941.70703125
129461.84765625
129001.3984375
128559.7421875
128133.703125
127718.046875
127307.03515625
126895.69921875
126480.13671875
126056.86328125
125621.5546875
125167.625
124686.15625
124168.51953125
123610.89453125
123017.65625
122400.4375
121773.05859375
121145.734375
120522.48828125
119902.6484375
119284.1171875
118665.50390625
118045.8984375
117423.296875
116793.63671875
116151.8359375
115494.47265625
114821.9921875
114138.5390625
113449.65234375
112760.28515625
112075.04296875
111399.74609375
110741.98046875
110109.953125
109510.80078125
108949.63671875
108429.29296875
107950.4140625
107511.8203125
107110.98828125
106743.9296875
106404.49609375
106084.484375
105775.6875
105472.765625
105174.58203125
104883.2265625
104601.93359375
104333.20703125
104077.1015625
103829.42578125
103580.86328125
103318.46484375
103029.0
102702.04296875
102331.15625
101914.04296875
101453.34765625
100958.06640625
100443.39453125
99927.3125
99425.02734375
98944.484375
98485.39453125
98041.77734375
97606.2734375
97174.140625
96745.12890625
96322.6875
95911.12109375
95512.4375
95124.71875
94742.85546875
94361.1875
93976.5625
93589.87890625
93204.93359375
92825.16015625
92450.76171875
92078.09375
91701.40625
91315.59765625
90918.40234375
90511.1953125
90098.09765625
89683.96484375
89273.0
88868.77734375
88475.0546875
88095.82421875
87734.52734375
87393.4140625
87073.5078125
86774.75
86496.046875
86235.8984375
85993.29296875
85767.5703125
85556.75390625
85355.79296875
85156.94921875
84952.109375
84735.2421875
84503.78515625
84259.1015625
84006.38671875
83753.55859375
83509.06640625
83279.765625
83070.0390625
82882.41796875
82718.44921875
82578.9296875
82463.203125
82368.19140625
82287.85546875
82213.76171875
82136.46875
82046.83984375
81936.42578125
81797.44140625
81623.4453125
81411.5703125
81165.015625
80893.61328125
80611.36328125
80332.1796875
80066.359375
79818.90625
79589.140625
79371.0625
79155.375
78933.60546875
78702.4453125
78465.2109375
78229.55078125
78003.40234375
77791.85546875
77595.68359375
77410.87890625
77229.3984375
77041.7578125
76840.98828125
76626.16015625
76403.45703125
76184.37890625
75981.65625
75804.51171875
75655.21875
75528.60546875
75414.62890625
75302.40625
75183.515625
75053.61328125
74912.13671875
74760.8046875
74601.78125
74436.60546875
74266.59765625
74094.13671875
73923.63671875
73761.25
73613.5390625
73485.828125
73380.8984375
73298.3359375
73234.67578125
73184.74609375
73144.0234375
73111.078125
73088.08984375
73078.7265625
73084.3984375
73101.91796875
73124.2734375
73143.5390625
73153.40625
73149.93359375
73131.09375
73096.50390625
73047.8125
72989.16796875
72927.12109375
72870.08984375
72827.35546875
72807.81640625
72818.125
72860.64453125
72932.1875
73024.69140625
73127.6640625
73231.16015625
73327.69921875
73412.7265625
73484.125
73541.11328125
73582.8359375
73607.453125
73612.76953125
73598.2734375
73566.77734375
73523.75390625
73474.73046875
73422.921875
73368.8125
73311.52734375
73250.375
73185.44140625
73117.30859375
73047.04296875
72977.0859375
72912.4375
72860.55078125
72828.9375
72821.7265625
72837.22265625
72868.0
72903.24609375
72932.15234375
72947.43359375
72947.65625
72937.24609375
72923.88671875
72915.01953125
72915.44140625
72926.515625
72945.94140625
72967.5546875
72982.19921875
72980.74609375
72958.09375
72915.5078125
72859.671875
72799.19140625
72740.41015625
72684.1328125
72624.4140625
72550.73046875
72453.15234375
72328.015625
72180.17578125
72020.59765625
71861.4921875
71712.45703125
71578.93359375
71462.29296875
71360.6328125
71270.18359375
71187.14453125
71109.13671875
71035.78125
70968.3984375
70909.12109375
70859.5
70818.94140625
70783.91796875
70748.609375
70706.56640625
70652.2890625
70582.140625
70494.40234375
70388.86328125
70266.1953125
70127.625
69974.99609375
69811.1328125
69640.05859375
69466.7578125
69296.3203125
69132.5390625
68976.65234375
68826.984375
68679.578125
68529.2109375
68370.44921875
68199.1484375
68014.23828125
67818.5390625
67617.33984375
67415.87109375
67217.70703125
67024.86328125
66838.28125
66657.6015625
66480.89453125
66305.66796875
66131.01171875
65959.49609375
65797.2109375
65651.90625
65530.01171875
65433.9453125
65360.8359375
65303.3984375
65252.83984375
65202.796875
65152.63671875
65107.984375
65077.83984375
65070.203125
65089.05078125
65133.91796875
65200.69921875
65281.9609375
65366.91796875
65442.609375
65496.3515625
65518.19140625
65502.296875
65447.3828125
65356.921875
65239.06640625
65105.74609375
64970.515625
64845.2734375
64736.8984375
64645.328125
64564.63671875
64486.75
64405.37890625
64317.58984375
64222.890625
64121.96875
64016.79296875
63911.375
63811.12890625
63720.14453125
63638.48828125
63562.14453125
63486.1640625
63408.83203125
63334.46484375
63273.375
63239.0390625
63243.23828125
63291.16015625
63379.27734375
63497.765625
63635.890625
63786.83984375
63949.02734375
64124.203125
64314.6484375
64521.33984375
64743.44140625
64978.3046875
65221.53515625
65467.203125
65708.5859375
65939.640625
66156.75
66360.16015625
66554.1015625
66744.875
66937.40234375
67132.1875
67325.18359375
67510.8828125
67686.18359375
67851.75
68010.171875
68163.02734375
68309.58203125
68447.5546875
68574.5546875
68688.42578125
68786.05859375
68862.1328125
68910.046875
68925.73046875
68912.12109375
68880.5703125
68847.71875
68830.02734375
68839.59765625
68882.73046875
68960.609375
69070.8515625
69209.16796875
69370.39453125
69548.140625
69733.6640625
69915.80859375
70082.97265625
70225.98828125
70339.953125
70424.09375
70480.390625
70512.1484375
70523.4921875
70520.0234375
70509.3984375
70500.12890625
70498.46875
70505.83984375
70519.41796875
70535.66015625
70553.65234375
70576.0859375
70608.34375
70657.1875
70729.40625
70829.76171875
70958.66015625
71111.3046875
71279.23046875
71453.40234375
71626.95703125
71796.515625
71961.890625
72124.76953125
72287.24609375
72450.58203125
72614.1640625
72774.65625
72926.2421875
73062.859375
73181.60546875
73284.6796875
73378.10546875
73468.0234375
73556.8515625
73641.0
73710.8828125
73753.62890625
73758.40234375
73722.09765625
73651.92578125
73563.0625
73473.00390625
73396.34765625
73342.3515625
73314.96875
73313.8671875
73335.89453125
73377.25390625
73435.9921875
73513.29296875
73612.5546875
73737.10546875
73888.90234375
74069.25
74280.25
74525.02734375
74806.3203125
75124.72265625
75477.98046875
75861.69921875
76270.9609375
76702.12109375
77154.203125
77629.64453125
78134.39453125
78676.9765625
79266.015625
79907.02734375
80600.44921875
81342.83203125
82130.11328125
82960.2578125
83833.3828125
84750.390625
85712.125
86719.99609375
87777.39453125
88890.42578125
90067.54296875
91318.79296875
92655.953125
94093.17578125
95646.1875
97328.85546875
99149.4375
101110.42578125
103213.63671875
105467.6640625
107893.33984375
110524.91796875
113407.8203125
116595.56640625
120148.328125
124133.1953125
128624.19140625
133700.453125
139443.953125
145938.3671875
153268.5703125
161518.74609375
170768.52734375
181085.45703125
192506.359375
204997.3046875
218387.453125
232280.4296875
245957.3203125
258311.12890625
267890.39453125
273132.0859375
272775.83203125
266305.16015625
254182.96484375
237737.18359375
218757.0078125
199014.48828125
179919.33203125
162386.87890625
146874.9453125
133500.10546875
122163.953125
112655.83203125
104723.66796875
98117.1953125
92610.94921875
88013.2109375
84165.70703125
80939.328125
78229.51953125
75951.703125
74035.625
72419.88671875
71049.23828125
69875.03125
68856.3125
67959.84765625
67159.37109375
66435.296875
65774.62109375
65170.015625
64618.015625
64117.00390625
63665.8125
63262.48046875
62902.44140625
62576.15625
62268.41796875
61961.38671875
61640.0234375
61296.0
60927.921875
60539.875
60140.90625
59744.62890625
59366.23828125
59017.3359375
58702.58984375
58420.96484375
58169.53515625
57945.51171875
57744.99609375
57560.8203125
57382.765625
57201.01171875
57010.41796875
56812.31640625
56612.203125
56415.31640625
56223.23828125
56033.48046875
55841.23046875
55641.7578125
55432.37890625
55213.71484375
54989.7265625
54766.5546875
54550.703125
54347.35546875
54158.95703125
53984.37109375
53819.33203125
53658.71875
53499.671875
53343.64453125
53196.08203125
53064.13671875
52953.33984375
52864.35546875
52790.359375
52716.07421875
52619.35546875
52475.6171875
52263.7265625
51971.24609375
51596.80859375
51148.68359375
50640.53125
50086.90234375
49501.23828125
48897.09375
48290.66015625
47701.51171875
47150.0078125
46652.5625
46217.28515625
45842.08203125
45516.05859375
45223.44921875
44948.46484375
44678.60546875
44405.59765625
44124.9453125
43835.37109375
43538.07421875
43235.09765625
42927.265625
42613.41796875
42291.4609375
41959.828125
41617.98046875
41266.1875
40906.0
40541.13671875
40177.31640625
39819.96875
39470.8203125
39125.7890625
38775.9765625
38411.69140625
38027.359375
37624.1640625
37208.78125
36789.11328125
36370.265625
35953.68359375
35539.71484375
35131.09765625
34734.328125
34358.0546875
34010.3359375
33696.671875
33419.203125
33176.02734375
32960.875
32764.3515625
32577.1875
32393.4296875
32211.29296875
32031.8046875
31857.32421875
31691.13671875
31537.26171875
31398.94140625
31276.23046875
31164.359375
31054.2265625
30934.39453125
30793.22265625
30620.44921875
30408.47265625
30153.671875
29857.5078125
29526.7890625
29172.5234375
28807.73046875
28444.8125
28093.734375
27761.46484375
27452.30078125
27167.80859375
26906.08984375
26661.65234375
26427.31640625
26197.671875
25971.453125
25751.0859375
25540.05859375
25340.53515625
25152.5078125
24974.1875
24802.890625
24636.265625
24473.5546875
24316.09765625
24166.0
24023.48828125
23885.0859375
23744.8125
23598.09375
23445.375
23292.23046875
23145.9140625
23011.21875
22888.31640625
22772.65234375
22656.03125
22528.796875
22383.05078125
22215.44140625
22027.35546875
21822.57421875
21604.96484375
21378.39453125
21148.26953125
20922.484375
20710.66015625
20522.0
20362.8515625
20234.9921875
20135.5703125
20058.734375
19997.953125
19947.4453125
19902.3125
19857.98828125
19809.90234375
19753.703125
19686.171875
19606.8046875
19519.1875
19430.80078125
19350.375
19283.9375
19231.9375
19189.5390625
19149.6484375
19106.08203125
19054.67578125
18992.1484375
18914.6640625
18817.9765625
18699.42578125
18559.9921875
18404.5546875
18239.91015625
18071.9765625
17904.84765625
17742.2734375
17589.69921875
17454.0390625
17340.98046875
17252.46875
17186.69140625
17139.8046875
17107.12890625
17082.99609375
17060.5703125
17032.67578125
16992.9765625
16936.33203125
16858.2421875
16754.5234375
16622.05859375
16460.7734375
16275.82421875
16078.203125
15882.51171875
15702.421875
15546.30078125
15415.5859375
15306.4921875
15213.2421875
15130.390625
15053.2109375
14976.94140625
14896.59375
14808.13671875
14710.35546875
14605.71484375
14499.6171875
14398.71875
14309.796875
14238.9375
14190.14453125
14163.19921875
14152.15234375
14146.453125
14134.52734375
14107.58984375
14061.28125
13995.01953125
13910.78125
13812.58984375
13706.05859375
13596.87890625
13488.4765625
13381.04296875
13273.1484375
13164.8671875
13059.5078125
12962.734375
12880.140625
12815.8984375
12773.1875
12754.9453125
12763.19140625
12796.8671875
12849.92578125
12911.3515625
12967.453125
13005.5859375
13017.60546875
13001.71875
12961.77734375
12904.62890625
12837.265625
12765.17578125
12692.08984375
12620.21484375
12550.71875
12484.37109375
12421.87890625
12363.16796875
12305.6328125
12243.03515625
12166.9765625
12070.87109375
11953.890625
11822.0078125
11685.02734375
11551.8203125
11427.0546875
11311.17578125
11202.55078125
11099.359375
11000.32421875
10904.8125
10813.2109375
10727.109375
10648.37890625
10577.17578125
10509.984375
10439.09375
10354.34375
10246.7265625
10112.44921875
9955.35546875
9786.32421875
9619.6796875
9468.19140625
9339.015625
9232.23046875
9142.76171875
9064.5859375
8994.9765625
8936.53125
8896.06640625
8881.0859375
8895.8984375
8939.375
9005.55078125
9086.46484375
9175.18359375
9267.4921875
9362.08984375
9459.9140625
9562.9609375
9672.37109375
9786.375
9899.2890625
10002.65234375
10087.94140625
10149.453125
10186.03125
10201.015625
10200.578125
10191.2265625
10177.7109375
10162.5234375
10146.8671875
10132.2421875
10121.30078125
10117.7265625
10125.6640625
10149.11328125
10191.0234375
10251.71484375
10327.484375
10411.0390625
10494.59375
10573.796875
10649.6015625
10726.515625
10808.79296875
10897.6796875
10991.3125
11086.7109375
11181.921875
11276.76953125
11371.8671875
11466.78515625
11558.38671875
11640.19140625
11703.23046875
11738.3125
11739.3125
11706.25
11646.34375
11571.8515625
11495.5703125
11426.76171875
11369.82421875
11325.75390625
11294.3203125
11275.20703125
11268.19140625
11273.35546875
11291.6328125
11324.94140625
11375.19140625
11442.6875
11525.0703125
11617.640625
11714.81640625
11811.49609375
11903.33203125
11985.86328125
12053.828125
12101.7109375
12125.5078125
12124.54296875
12102.50390625
12067.1484375
12028.4296875
11995.109375
11971.5
11956.49609375
11945.51171875
11933.49609375
11917.0234375
11895.16796875
11869.53125
11843.0078125
11817.10546875
11789.64453125
11755.23046875
11708.58984375
11647.8359375
11575.25
11495.90625
11416.18359375
11343.05078125
11283.734375
11244.59375
11228.82421875
11233.64453125
11249.265625
11261.578125
11257.5703125
11229.80078125
11177.15234375
11102.80078125
11012.20703125
10912.203125
10810.234375
10713.10546875
10625.7890625
10550.88671875
10488.53515625
10436.55078125
10390.83203125
10345.859375
10295.3671875
10233.64453125
10157.5859375
10068.33984375
9971.2109375
9873.87890625
9784.45703125
9709.86328125
9653.984375
9616.25390625
9592.578125
9578.69921875
9573.171875
9577.06640625
9591.35546875
9615.140625
9645.97265625
9681.0859375
9717.9765625
9754.6328125
9789.4921875
9820.8046875
9845.41015625
9858.28515625
9853.890625
9828.32421875
9780.109375
9708.8359375
9613.34375
9491.69921875
9343.59375
9173.01953125
8988.8515625
8802.73046875
8626.0
8467.83203125
8334.9921875
8231.90625
8160.45703125
8119.46875
8104.51953125
8108.30078125
8121.76953125
8136.140625
8145.01953125
8145.703125
8139.26953125
8129.82421875
8123.2890625
8125.375
8139.0390625
8162.8203125
8191.69140625
8220.03515625
8244.86328125
8266.84375
8288.546875
8311.14453125
8331.84765625
8343.96484375
8339.6171875
8313.54296875
8265.796875
8202.19140625
8132.53515625
8067.203125
8013.3828125
7973.01953125
7943.40234375
7919.8359375
7898.390625
7877.34765625
7857.5078125
7841.8125
7834.22265625
7837.7265625
7852.359375
7874.41796875
7897.49609375
7914.56640625
7919.87890625
7910.03125
7884.16796875
7843.74609375
7792.49609375
7736.4375
7683.46875
7641.859375
7617.90234375
7613.65234375
7625.84765625
7646.73046875
7666.62890625
7677.3671875
7674.68359375
7658.2421875
7629.7109375
7590.80078125
7542.8125
7487.33203125
7426.53125
7362.52734375
7296.85546875
7230.9921875
7167.64453125
7111.39453125
7067.9609375
7042.234375
7036.07421875
7047.1796875
7069.81640625
7097.40234375
7125.5
7153.5625
7184.53515625
7222.734375
7271.36328125
7331.1171875
7400.5703125
7477.48828125
7559.48046875
7643.40234375
7724.9453125
7799.98046875
7867.00390625
7928.0
7986.640625
8045.54296875
8105.1328125
8164.4609375
8222.12890625
8276.2109375
8323.6015625
8360.19921875
8382.30078125
8388.671875
8381.94140625
8368.14453125
8354.41796875
8346.51953125
8348.0546875
8361.359375
8388.64453125
8432.109375
8493.28515625
8572.27734375
8667.03515625
8772.640625
8881.41796875
8984.24609375
9072.66015625
9140.66796875
9185.984375
9210.6640625
9220.86328125
9225.0078125
9230.90625
9243.11328125
9261.60546875
9281.9375
9296.671875
9297.9296875
9280.12109375
9241.25
9182.09375
9104.47265625
9010.74609375
8905.31640625
8796.375
8695.39453125
8613.3828125
8556.08203125
8521.67578125
8502.8359375
8491.421875
8482.1171875
8472.9609375
8464.03125
8456.2734375
8451.12890625
8449.9140625
8452.51171875
8456.46875
8457.421875
8450.57421875
8432.1796875
8400.37890625
8355.48828125
8300.05078125
8238.4765625
8176.22265625
8118.52734375
8069.078125
8029.3046875
7998.296875
7973.29296875
7950.1484375
7923.671875
7888.49609375
7840.91015625
7781.28515625
7715.61328125
7654.59375
7609.96875
7589.8984375
7595.890625
7622.87109375
7661.9609375
7704.125
7742.703125
7773.88671875
7795.53125
7805.78515625
7803.1015625
7787.7265625
7763.01953125
7734.90625
7709.90234375
7693.4140625
7689.08203125
7698.36328125
7719.56640625
7747.18359375
7772.96484375
7788.8046875
7789.83984375
7776.2890625
7753.2578125
7728.9765625
7712.2109375
7710.14453125
7727.18359375
7764.54296875
7820.44140625
7891.19921875
7973.25390625
8064.7734375
8165.5234375
8275.20703125
8391.921875
8511.60546875
8628.15234375
8733.85546875
8820.82421875
8883.26171875
8919.2578125
8930.859375
8922.5703125
8899.63671875
8866.41015625
8825.01171875
8774.96484375
8714.43359375
8642.2734375
8559.19921875
8467.69921875
8371.9140625
8277.89453125
8192.96875
8123.1953125
8070.42578125
8031.77734375
8002.19140625
7977.80859375
7957.37109375
7940.78515625
7926.60546875
7910.76171875
7887.60546875
7852.50390625
7803.8359375
7742.55859375
7669.828125
7584.91015625
7485.56640625
7370.35546875
7240.8203125
7101.98828125
6961.58984375
6828.81640625
6712.3515625
6617.5
6543.87890625
6486.05859375
6437.40234375
6394.5625
6359.21875
6336.26953125
6330.328125
6342.6875
6369.9296875
6404.1796875
6435.05078125
6452.88671875
6452.2734375
6433.97265625
6403.80859375
6368.546875
6331.60546875
6291.8203125
6246.328125
6194.7578125
6140.73046875
6089.55078125
6044.64453125
6006.09765625
5972.42578125
5943.92578125
5924.53515625
5920.4375
5936.21484375
5971.4765625
6020.55078125
6074.79296875
6125.13671875
6163.62890625
6184.45703125
6184.87890625
6165.05859375
6126.32421875
6069.5234375
5995.6640625
5908.296875
5814.94140625
5725.59765625
5648.96484375
5588.66015625
5541.54296875
5499.3984375
5453.1484375
5396.89453125
5329.265625
5252.1640625
5169.0703125
5084.08203125
5000.87890625
4920.6484375
4840.38671875
4753.46484375
4652.546875
4532.98828125
4394.79296875
4242.77734375
4085.21875
3931.734375
3790.91796875
3668.42578125
3566.0390625
3482.01953125
3412.8046875
3355.3125
3308.5234375
3273.40234375
3251.44921875
3242.92578125
3245.8125
3256.1328125
3270.01953125
3286.67578125
3309.9921875
3346.87890625
3403.05859375
3479.1171875
3569.52734375
3664.59765625
3753.75390625
3828.3671875
3883.12890625
3915.578125
3924.59375
3909.33984375
3869.828125
3808.453125
3730.40625
3642.12890625
3549.03125
3454.73828125
3362.2578125
3275.578125
3199.5625
3138.1875
3092.66015625
3061.1953125
3040.265625
3025.8125
3013.6171875
2999.1484375
2978.1328125
2948.24609375
2911.078125
2872.66015625
2841.57421875
2825.1484375
2825.953125
2840.44140625
2860.11328125
2874.109375
2872.0234375
2846.44140625
2794.8046875
2719.83984375
2628.140625
2527.7109375
2425.94921875
2329.09375
2242.63671875
2171.73046875
2120.84375
2092.75390625
2087.5546875
2102.546875
2133.44140625
2176.28125
2228.40234375
2287.4140625
2348.78125
2404.30859375
2443.3671875
2456.3671875
2438.25
2389.6953125
2315.86328125
2224.125
2122.58984375
2019.7265625
1923.97265625
1842.34375
1778.54296875
1732.41796875
1701.80078125
1685.32421875
1683.328125
1695.7109375
1719.296875
1748.0078125
1776.10546875
1801.09375
1823.45703125
1843.9609375
1861.5625
1873.71484375
1878.29296875
1875.41015625
1868.1328125
1861.390625
1859.046875
1860.57421875
1859.91015625
1848.0703125
1818.29296875
1770.53125
1712.83984375
1659.10546875
1624.578125
1620.96875
1653.19140625
1718.46484375
1807.74609375
1908.28515625
2006.71484375
2091.8046875
2156.44140625
2198.4375
2220.36328125
2228.45703125
2230.2578125
2230.8046875
2229.23046875
2218.65625
2190.359375
2139.52734375
2068.3984375
1984.94140625
1898.84765625
1818.18359375
1748.5
1693.80859375
1657.59765625
1642.6953125
1650.375
1680.15625
1731.07421875
1803.3046875
1897.97265625
2014.98828125
2151.0
2300.015625
2456.37890625
2617.484375
2783.9296875
2957.30078125
3137.67578125
3322.40625
3506.13671875
3681.265625
3838.68359375
3969.44921875
4067.8515625
4134.4765625
4176.8125
4205.828125
4230.30859375
4253.2265625
4272.8671875
4287.30859375
4298.03125
4309.71875
4327.37890625
4353.73046875
4388.765625
4430.9609375
4478.75
4531.45703125
4589.32421875
4652.44921875
4719.26953125
4785.90234375
4847.1953125
4898.41796875
4936.0234375
4957.31640625
4960.29296875
4944.5546875
4912.2421875
4867.984375
4818.0703125
4770.17578125
4733.73828125
4719.75390625
4738.85546875
4797.796875
4895.97265625
5023.703125
5164.00390625
5297.859375
5410.87109375
5497.81640625
5563.140625
5617.8125
5674.69140625
5743.8828125
5829.21484375
5926.65625
6025.48046875
6111.75
6172.8828125
6201.9140625
6200.25
6177.640625
6148.9296875
6128.796875
6127.390625
6149.01953125
6193.6484375
6259.078125
6342.26953125
6439.640625
6547.19140625
6660.69140625
6775.82421875
6887.86328125
6991.30859375
7080.234375
7149.98046875
7199.453125
7232.43359375
7256.5078125
7279.78515625
7307.16796875
7338.12109375
7367.17578125
7386.76171875
7391.25390625
7380.21875
7359.37890625
7338.6171875
7327.8359375
7332.59765625
7351.68359375
7377.6171875
7399.578125
7407.19140625
7393.49609375
7355.92578125
7295.359375
7213.9453125
7113.4765625
6995.6640625
6864.1875
6726.859375
6595.375
6481.86328125
6393.82421875
6330.4296875
6282.4296875
6235.80859375
6177.38671875
6099.76953125
6003.7890625
5897.70703125
5794.0703125
5705.4375
5640.41015625
5600.83984375
5581.1015625
5569.9765625
5554.8828125
5526.6328125
5482.26953125
5424.55078125
5358.95703125
5290.578125
5222.30078125
5154.28515625
5083.546875
5003.765625
4906.203125
4782.2890625
4626.94140625
4440.8046875
4230.6796875
4008.49609375
3789.30078125
3588.2578125
3416.8515625
3279.85546875
3174.7734375
3093.8046875
3026.8046875
2963.46875
2894.5546875
2812.58984375
2712.44921875
2591.69140625
2450.0
2287.63671875
2103.4453125
1894.03515625
1655.60546875
1387.8203125
1097.03125
796.2421875
501.5234375
227.34375
-16.859375
-227.82421875
-407.62890625
-561.71875
-696.484375
-817.31640625
-927.703125
-1029.33203125
-1122.76953125
-1208.08203125
-1285.39453125
-1355.51171875
-1420.78125
-1485.4140625
-1554.27734375
-1630.1953125
-1712.09375
-1796.23046875
-1879.7578125
-1963.21484375
-2049.62109375
-2141.57421875
-2239.7890625
-2344.5234375
-2458.109375
-2585.4375
-2731.0625
-2894.38671875
-3066.44921875
-3231.03515625
-3369.89453125
-3469.0625
-3522.85546875
-3534.58203125
-3515.03125
-3479.78125
-3445.875
-3428.33203125
-3437.40625
-3477.3125
-3546.41796875
-3638.65234375
-3745.62109375
-3858.5703125
-3969.5703125
-4071.91015625
-4160.25390625
-4230.859375
-4281.61328125
-4312.2109375
-4325.05859375
-4326.265625
-4325.265625
-4332.19140625
-4354.51171875
-4395.265625
-4453.63671875
-4526.71875
-4610.7578125
-4701.39453125
-4793.6328125
-4882.32421875
-4963.5390625
-5036.09375
-5102.04296875
-5165.65234375
-5231.109375
-5300.19921875
-5371.33203125
-5440.69140625
-5505.19140625
-5565.30859375
-5625.4765625
-5691.62109375
-5767.859375
-5854.625
-5948.6484375
-6043.70703125
-6131.6953125
-6204.07421875
-6253.50390625
-6274.828125
-6265.5234375
-6226.7109375
-6164.5390625
-6090.0234375
-6015.79296875
-5951.45703125
-5900.93359375
-5863.5
-5837.10546875
-5821.30078125
-5818.05859375
-5830.4375
-5860.0859375
-5905.14453125
-5960.04296875
-6017.12890625
-6068.81640625
-6108.984375
-6133.6796875
-6141.70703125
-6135.01953125
-6118.04296875
-6096.0
-6073.328125
-6053.375
-6039.140625
-6033.828125
-6040.61328125
-6061.75390625
-6097.828125
-6147.43359375
-6207.7734375
-6275.96484375
-6350.27734375
-6430.43359375
-6516.71875
-6608.67578125
-6704.3203125
-6800.24609375
-6892.55078125
-6978.125
-7055.57421875
-7125.1640625
-7187.9296875
-7244.78515625
-7296.23046875
-7342.29296875
-7382.0546875
-7412.75
-7429.37109375
-7425.3125
-7394.0859375
-7331.390625
-7236.671875
-7113.30859375
-6967.30078125
-6805.19921875
-6632.65625
-6454.203125
-6273.921875
-6096.234375
-5926.16015625
-5768.921875
-5629.44921875
-5512.41015625
-5422.59375
-5364.4921875
-5340.5234375
-5349.25390625
-5385.484375
-5442.1328125
-5512.05078125
-5588.6015625
-5665.8046875
-5739.08984375
-5806.3359375
-5868.1875
-5927.421875
-5987.90625
-6053.15625
-6124.609375
-6200.5
-6276.62109375
-6348.7265625
-6414.7578125
-6475.42578125
-6532.7265625
-6587.640625
-6638.52734375
-6681.72265625
-6714.39453125
-6737.55859375
-6756.4765625
-6777.5859375
-6803.921875
-6832.15625
-6853.08203125
-6855.20703125
-6829.515625
-6772.79296875
-6687.73828125
-6580.328125
-6456.88671875
-6323.12109375
-6185.2265625
-6051.125
-5929.984375
-5830.02734375
-5755.890625
-5706.94921875
-5677.53125
-5658.5
-5639.64453125
-5612.08984375
-5570.30078125
-5512.88671875
-5441.96484375
-5361.6953125
-5276.8828125
-5191.9296875
-5109.55859375
-5029.7734375
-4950.56640625
-4870.734375
-4792.54296875
-4721.48046875
-4663.07421875
-4619.578125
-4589.0
-4566.4453125
-4546.21484375
-4523.61328125
-4495.88671875
-4462.171875
-4422.72265625
-4378.55078125
-4332.12109375
-4288.15625
-4252.90234375
-4232.0078125
-4228.41015625
-4241.953125
-4270.49609375
-4311.50390625
-4363.03515625
-4423.390625
-4489.26171875
-4553.28125
-4603.125
-4624.0234375
-4604.328125
-4541.2265625
-4442.88671875
-4325.62109375
-4207.71484375
-4103.22265625
-4018.66796875
-3953.49609375
-3903.29296875
-3863.62890625
-3832.50390625
-3810.16015625
-3796.8046875
-3790.359375
-3786.390625
-3780.51953125
-3771.3359375
-3761.2890625
-3754.85546875
-3755.59765625
-3764.2890625
-3778.765625
-3794.87890625
-3807.34375
-3810.34375
-3798.36328125
-3767.3359375
-3716.125
-3647.4765625
-3567.7265625
-3484.609375
-3404.19140625
-3328.81640625
-3257.859375
-3190.6875
-3129.1015625
-3076.91015625
-3037.01953125
-3008.48828125
-2985.95703125
-2961.765625
-2929.26171875
-2885.47265625
-2832.14453125
-2775.03515625
-2722.0390625
-2680.640625
-2655.55859375
-2647.55078125
-2653.90625
-2670.11328125
-2690.95703125
-2710.48828125
-2721.95703125
-2719.47265625
-2700.75
-2668.47265625
-2628.60546875
-2586.71875
-2544.828125
-2500.0625
-2445.03125
-2369.77734375
-2265.41015625
-2128.46875
-1963.8359375
-1784.6875
-1609.6796875
-1458.70703125
-1348.28515625
-1286.90234375
-1271.65625
-1287.91796875
-1313.36328125
-1325.20703125
-1307.5859375
-1255.69140625
-1175.140625
-1077.73828125
-976.1953125
-879.8125
-792.28515625
-712.15234375
-635.77734375
-561.21484375
-490.3828125
-428.203125
-379.91796875
-348.63671875
-334.04296875
-331.7421875
-333.4296875
-328.8046875
-309.203125
-271.26171875
-218.30078125
-158.72265625
-102.09375
-54.828125
-17.71484375
13.2421875
43.44140625
76.47265625
113.18359375
152.65625
193.4765625
234.24609375
273.765625
311.3125
347.0625
382.52734375
420.84375
466.26953125
522.26171875
589.02734375
662.26171875
734.0703125
795.7109375
840.74609375
867.359375
878.7578125
881.21875
881.140625
883.05078125
889.71875
903.09375
924.5859375
954.640625
992.4609375
1036.203125
1083.25
1130.58984375
1175.46484375
1215.70703125
1249.29296875
1274.01171875
1288.66015625
1295.2890625
1300.05859375
1311.390625
1336.65234375
1379.51953125
1438.60546875
1507.3359375
1575.77734375
1635.01953125
1681.94921875
1720.94140625
1760.96875
1810.5625
1874.00390625
1950.234375
2033.9375
2117.8671875
2195.671875
2263.6796875
2320.4921875
2364.5390625
2392.01953125
2397.21484375
2375.51171875
2327.0703125
2258.50390625
2181.53515625
2109.41015625
2053.25
2019.7734375
2010.5390625
2022.15234375
2047.4921875
2077.86328125
2105.703125
2126.55859375
2139.765625
2147.69921875
2154.2578125
2163.0703125
2176.13671875
2193.40625
2213.3046875
2233.8359375
2253.69921875
2273.0078125
2293.0078125
2314.87890625
2338.53125
2362.54296875
2385.08203125
2404.70703125
2420.3046875
2431.10546875
2437.3359375
2440.953125
2445.25390625
2453.38671875
2467.16015625
2486.83203125
2511.37109375
2538.40234375
2564.4765625
2586.95703125
2607.2890625
2633.5390625
2679.3515625
2758.5234375
2877.82421875
3032.6875
3208.57421875
3387.19921875
3553.625
3700.19921875
3825.9765625
3933.40234375
4025.2109375
4103.52734375
4170.35546875
4227.35546875
4274.42578125
4309.3671875
4330.38671875
4339.70703125
4344.6953125
4355.171875
4379.53125
4422.7734375
4486.48046875
4569.48828125
4668.71484375
4780.59765625
4902.5234375
5032.8984375
5169.82421875
5309.86328125
5448.05859375
5578.55078125
5695.2109375
5792.8203125
5869.08203125
5926.32421875
5971.140625
6011.625
6054.1875
6101.99609375
6155.125
6211.375
6267.03125
6317.76953125
6359.96484375
6391.421875
6410.90625
6417.11328125
6408.796875
6386.34375
6353.00390625
6314.26171875
6275.80078125
6241.875
6214.83984375
6195.4921875
6183.90234375
6180.62890625
6187.69140625
6208.1640625
6244.46875
6296.6015625
6361.69921875
6434.76953125
6509.9140625
6581.375
6644.171875
6694.29296875
6729.05078125
6748.3125
6756.4375
6763.28515625
6782.83984375
6829.55859375
6914.03125
7039.7265625
7202.2734375
7391.6640625
7596.2578125
7806.203125
8014.8125
8218.53125
8416.671875
8610.7421875
8802.58203125
8992.07421875
9176.57421875
9353.12109375
9521.50390625
9685.03125
9847.51953125
10008.31640625
10159.3359375
10287.14453125
10379.44921875
10431.33984375
10446.7578125
10434.8046875
10404.59375
10362.328125
10311.41796875
10254.01953125
10192.671875
10131.09765625
10073.875
10024.89453125
9985.3984375
9952.9375
9921.83984375
9885.12109375
9836.796875
9773.15234375
9692.3203125
9593.05078125
9474.2578125
9335.578125
9177.75
9002.25390625
8811.5390625
8610.59765625
8407.9609375
8213.890625
8036.203125
7876.95703125
7731.8515625
7592.109375
7447.62109375
7291.04296875
7121.375
6944.66796875
6770.81640625
6609.1484375
6466.28515625
6346.8046875
6254.57421875
6192.56640625
6161.578125
6159.21484375
6179.890625
6215.77734375
6257.95703125
6297.1015625
6323.55078125
6327.890625
6303.03515625
6246.83984375
6162.95703125
6058.65234375
5941.45703125
5817.515625
5692.5625
5573.5859375
5468.61328125
5384.26171875
5323.03515625
5282.53515625
5256.7421875
5237.9453125
5218.2421875
5190.99609375
5152.4765625
5102.55859375
5043.38671875
4976.765625
4902.7265625
4820.375
4729.27734375
4629.59765625
4521.39453125
4404.84375
4281.640625
4155.86328125
4032.87890625
3917.09765625
3809.99609375
3709.48828125
3610.46875
3506.30859375
3390.859375
3260.3125
3114.265625
2955.76953125
2790.36328125
2624.52734375
2464.2421875
2314.33203125
2178.69140625
2060.765625
1963.58984375
1889.51953125
1839.625
1812.875
1805.546875
1811.58203125
1824.09765625
1836.8984375
1844.85546875
1843.4765625
1828.77734375
1798.15234375
1751.7109375
1693.1328125
1629.48046875
1569.43359375
1520.62890625
1487.4765625
1470.82421875
1468.98828125
1478.6796875
1494.97265625
1511.26953125
1519.96484375
1513.53515625
1485.29296875
1430.25
1346.46484375
1236.203125
1105.5390625
962.5
815.12890625
670.61328125
535.3046875
414.8359375
314.01171875
236.484375
184.203125
156.98828125
152.75
168.39453125
200.58984375
245.69140625
299.15625
355.66796875
410.58984375
461.92578125
511.328125
562.84375
619.89453125
682.6015625
747.52734375
809.953125
866.55078125
916.04296875
957.80078125
990.5234375
1012.87890625
1025.15625
1029.79296875
1029.35546875
1023.82421875
1009.84375
983.23046875
942.703125
891.7578125
837.23828125
785.95703125
742.0078125
706.265625
677.72265625
654.8359375
635.78515625
617.83203125
597.578125
573.125
546.8515625
525.99609375
519.69140625
534.23046875
570.0
622.25
684.6796875
753.40625
828.765625
913.93359375
1011.5625
1120.8125
1237.125
1354.37109375
1467.34375
1572.62890625
1668.265625
1753.4609375
1828.68359375
1895.25390625
1954.07421875
2004.41015625
2043.9296875
2070.078125
2081.65234375
2079.515625
2066.29296875
2045.53515625
2020.671875
1993.921875
1965.2265625
1932.078125
1890.87890625
1839.66796875
1780.375
1718.65234375
1660.90234375
1610.5390625
1565.9921875
1521.90625
1472.5078125
1415.203125
1352.33203125
1290.2265625
1236.00390625
1193.7578125
1162.3515625
1136.4609375
1110.19140625
1080.859375
1050.2109375
1022.58984375
1002.0546875
990.71484375
988.80859375
995.09765625
1006.69921875
1019.046875
1027.47265625
1029.8203125
1027.58984375
1024.12109375
1021.203125
1017.40234375
1009.4296875
994.6875
972.1484375
941.0234375
899.15234375
843.25390625
770.734375
681.30859375
577.5546875
465.0
352.4375
251.45703125
173.9609375
127.9921875
114.59375
128.0625
159.46875
200.9453125
248.17578125
300.21484375
357.5625
419.9375
484.7890625
547.3046875
602.0
644.9765625
675.35546875
694.90234375
706.13671875
710.3046875
706.3046875
690.6875
658.6015625
606.0703125
533.49609375
448.7421875
367.0234375
306.6171875
282.92578125
304.09765625
369.921875
472.984375
601.21875
741.34765625
882.15234375
1015.734375
1136.3203125
1238.6640625
1318.2734375
1373.28515625
1405.73828125
1421.33203125
1428.609375
1438.41015625
1462.7265625
1511.81640625
1590.33984375
1695.05078125
1815.80859375
1939.52734375
2054.640625
2153.7421875
2234.1171875
2297.37109375
2349.31640625
2399.453125
2458.734375
2535.94921875
2635.078125
2755.3515625
2892.91015625
3041.765625
3193.60546875
3338.0
3464.3828125
3564.4609375
3633.11328125
3667.2421875
3664.3828125
3622.91015625
3543.9453125
3433.1328125
3300.796875
3160.3359375
3025.73828125
2909.1953125
2819.37890625
2760.78515625
2734.15234375
2737.35546875
2765.7890625
2812.4765625
2868.62109375
2925.12109375
2974.3515625
3011.41015625
3034.86328125
3047.19140625
3054.33984375
3063.71875
3081.31640625
3109.78125
3148.5078125
3195.2421875
3247.65625
3304.1640625
3363.69921875
3424.89453125
3485.52734375
3542.97265625
3595.2890625
3641.55859375
3681.08203125
3712.515625
3734.8046875
3749.56640625
3762.86328125
3784.07421875
3821.90625
3880.0625
3955.640625
4041.23828125
4128.703125
4211.74609375
4286.5546875
4351.66796875
4408.1953125
4459.3359375
4508.484375
4557.33984375
4606.04296875
4654.9765625
4705.8671875
4760.76171875
4820.203125
4882.5234375
4944.43359375
5002.0078125
5051.63671875
5090.69921875
5117.68359375
5131.53125
5131.01953125
5115.68359375
5088.078125
5055.5546875
5029.6015625
5022.18359375
5040.9765625
5086.2109375
5151.1875
5226.06640625
5302.3359375
5374.97265625
5441.0546875
5496.31640625
5532.57421875
5538.6484375
5505.1875
5430.35546875
5322.25
5196.11328125
5068.56640625
4952.73046875
4856.28125
4781.6484375
4727.34765625
4690.48828125
4669.984375
4668.3671875
4689.98046875
4736.26953125
4801.90234375
4875.10546875
4942.3828125
4994.25390625
5028.546875
5049.5390625
5064.453125
5079.9140625
5100.15234375
5126.90234375
5159.88671875
5197.50390625
5237.94921875
5280.90234375
5328.39453125
5383.5
5446.97265625
5514.32421875
5576.08984375
5621.50390625
5643.26171875
5640.2890625
5617.27734375
5581.77734375
5540.22265625
5494.5546875
5441.20703125
5373.78515625
5288.4453125
5188.47265625
5085.01953125
4993.73828125
4929.80859375
4903.62109375
4918.16796875
4968.6875
5045.19140625
5137.17578125
5237.90234375
5345.23828125
5459.0859375
5577.9921875
5698.1484375
5815.04296875
5925.7109375
6029.6328125
6127.70703125
6220.390625
6306.09765625
6380.75390625
6438.94921875
6476.54296875
6493.46484375
6494.96484375
6490.22265625
6489.16015625
6498.9609375
6522.0390625
6556.078125
6596.234375
6638.06640625
6679.5859375
6721.0546875
6763.34375
6806.6875
6850.87109375
6896.05859375
6943.2890625
6994.39453125
7052.1484375
7120.515625
7204.01171875
7305.74609375
7425.15234375
7557.28125
7694.3046875
7827.9765625
7951.19140625
8058.13671875
8144.0390625
8205.78515625
8243.140625
8259.421875
8260.78125
8254.609375
8248.0859375
8247.3203125
8256.98046875
8280.12109375
8318.00390625
8370.078125
8434.44921875
8509.140625
8593.33984375
8687.375
8790.7734375
8900.13671875
9009.08203125
9110.953125
9202.4296875
9285.41015625
9365.875
9450.296875
9541.97265625
9639.609375
9739.3203125
9838.171875
9935.8046875
10032.47265625
10125.7109375
10209.578125
10277.93359375
10329.1171875
10368.1171875
10404.8125
10449.78515625
10510.23828125
10587.8671875
10679.4375
10779.640625
10884.34765625
10991.703125
11100.38671875
11207.078125
11306.34375
11393.5546875
11468.16796875
11533.97265625
11595.86328125
11655.63671875
11709.9921875
11751.890625
11773.90234375
11771.32421875
11743.5
11693.359375
11625.90625
11546.625
11460.46875
11372.09765625
11287.6328125
11216.171875
11168.6796875
11153.52734375
11171.73828125
11215.9921875
11274.21875
11334.6015625
11388.49609375
11430.515625
11457.41015625
11466.87890625
11456.375
11422.6875
11363.0078125
11277.1328125
11168.91796875
11045.64453125
10915.97265625
10787.953125
10667.59765625
10557.75
10457.859375
10365.62109375
10280.30078125
10205.3125
10147.79296875
10115.125
10111.05859375
10133.74609375
10176.03515625
10226.89453125
10272.84375
10299.35546875
10292.7265625
10242.4375
10143.60546875
9998.4375
9815.66015625
9608.07421875
9389.71875
9174.20703125
8974.234375
8800.640625
8660.3671875
8554.5703125
8478.55859375
8423.71875
8380.25390625
8339.8203125
8297.42578125
8251.9765625
8204.94140625
8157.86328125
8110.390625
8059.92578125
8002.35546875
7933.24609375
7849.328125
7750.30078125
7640.0859375
7526.30078125
7417.6484375
7320.07421875
7233.8046875
7153.0703125
7068.96875
6973.77734375
6864.08984375
6741.484375
6611.1796875
6479.75390625
6352.69921875
6232.578125
6118.87890625
6009.8046875
5904.296875
5802.55078125
5704.98046875
5611.359375
5520.80859375
5431.921875
5342.4921875
5249.23046875
5148.39453125
5037.13671875
4914.75390625
4783.015625
4645.1875
4504.23046875
4361.36328125
4216.19140625
4068.390625
3919.22265625
3771.484375
3627.93359375
3489.453125
3354.2109375
3218.015625
3075.6328125
2922.5234375
2756.71484375
2580.3828125
2400.30859375
2226.234375
2067.109375
1927.1953125
1804.66015625
1693.6328125
1587.609375
1481.609375
1372.27734375
1257.37109375
1135.73046875
1007.6171875
874.453125
737.8125
598.34765625
455.7890625
310.29296875
164.0625
21.26171875
-114.2890625
-241.546875
-361.96875
-476.58984375
-583.3671875
-677.36328125
-753.0078125
-806.0
-833.66796875
-835.0546875
-811.67578125
-768.5390625
-714.35546875
-660.578125
-619.22265625
-599.57421875
-604.65625
-629.59765625
-663.6953125
-695.671875
-718.9453125
-733.76953125
-745.51171875
-760.87890625
-784.84375
-819.48828125
-864.5078125
-917.85546875
-975.83984375
-1033.2265625
-1084.2734375
-1124.8359375
-1154.08984375
-1174.66796875
-1190.90625
-1206.546875
-1222.96484375
-1238.703125
-1250.30078125
-1254.15234375
-1248.45703125
-1234.23828125
-1214.90625
-1194.64453125
-1176.52734375
-1160.828125
-1144.38671875
-1122.0703125
-1090.6015625
-1052.87890625
-1019.671875
-1006.94140625
-1030.06640625
-1098.3359375
-1212.43359375
-1365.5
-1546.38671875
-1743.04296875
-1944.56640625
-2141.484375
-2325.07421875
-2487.04296875
-2620.2890625
-2720.44921875
-2786.97265625
-2822.71875
-2832.37109375
-2820.765625
-2792.2578125
-2750.8515625
-2700.26953125
-2643.6171875
-2583.12890625
-2520.78125
-2459.2734375
-2402.6796875
-2356.4140625
-2326.9375
-2320.921875
-2343.5859375
-2396.66015625
-2477.60546875
-2580.93359375
-2700.44140625
-2830.47265625
-2965.5859375
-3099.93359375
-3227.51953125
-3343.35546875
-3444.49609375
-3530.40625
-3602.546875
-3663.52734375
-3716.3359375
-3764.21484375
-3810.82421875
-3859.9296875
-3913.90234375
-3971.92578125
-4029.3828125
-4078.9921875
-4112.796875
-4123.90625
-4107.76171875
-4063.6953125
-3996.7578125
-3918.48046875
-3845.01953125
-3792.6328125
-3772.5859375
-3788.2265625
-3835.3046875
-3904.453125
-3983.97265625
-4062.16015625
-4129.48828125
-4180.95703125
-4217.91015625
-4247.9609375
-4282.359375
-4331.70703125
-4402.12109375
-4493.93359375
-4603.4453125
-4726.03515625
-4858.5390625
-4999.546875
-5148.01953125
-5301.31640625
-5454.015625
-5598.5
-5727.20703125
-5835.19921875
-5921.3828125
-5987.7109375
-6037.453125
-6073.73046875
-6099.09765625
-6115.97265625
-6127.29296875
-6136.45703125
-6146.01171875
-6155.48046875
-6159.9296875
-6150.66796875
-6118.33984375
-6057.48828125
-5970.578125
-5869.15625
-5770.6015625
-5691.62890625
-5642.54296875
-5625.6953125
-5638.06640625
-5674.90625
-5731.5
-5802.6796875
-5881.8359375
-5961.265625
-6034.21875
-6097.390625
-6151.609375
-6199.8671875
-6244.15625
-6283.62890625
-6315.125
-6334.69140625
-6339.109375
-6327.15234375
-6300.76171875
-6265.28125
-6228.0390625
-6196.06640625
-6174.44140625
-6166.02734375
-6172.0625
-6192.83203125
-6227.8984375
-6275.77734375
-6333.5859375
-6397.6953125
-6465.41796875
-6536.609375
-6613.47265625
-6698.328125
-6790.66796875
-6885.0703125
-6971.18359375
-7036.54296875
-7071.58203125
-7074.265625
-7051.14453125
-7013.98828125
-6974.5859375
-6941.26953125
-6918.24609375
-6906.43359375
-6904.296875
-6908.27734375
-6913.30859375
-6913.7578125
-6904.703125
-6883.40625
-6850.2578125
-6808.4609375
-6761.9296875
-6712.1796875
-6656.6640625
-6590.09375
-6508.125
-6410.38671875
-6300.78125
-6185.9453125
-6074.37109375
-5976.671875
-5905.06640625
-5870.53515625
-5879.0234375
-5929.33984375
-6013.953125
-6121.3515625
-6238.33203125
-6351.6875
-6449.66796875
-6523.55859375
-6569.06640625
-6587.1875
-6583.8203125
-6567.79296875
-6547.9140625
-6530.4296875
-6518.18359375
-6511.5078125
-6509.8125
-6512.46484375
-6518.65234375
-6526.66796875
-6533.734375
-6536.64453125
-6532.70703125
-6520.5859375
-6500.625
-6474.609375
-6444.82421875
-6412.93359375
-6379.8046875
-6346.53125
-6315.359375
-6289.01171875
-6268.51953125
-6251.703125
-6233.40625
-6206.90234375
-6165.3515625
-6102.99609375
-6016.59765625
-5906.83984375
-5778.76953125
-5640.87890625
-5503.421875
-5376.625
-5269.30859375
-5187.765625
-5135.0390625
-5110.8046875
-5112.05859375
-5134.51171875
-5173.90625
-5226.859375
-5291.11328125
-5365.56640625
-5449.75
-5542.32421875
-5639.2109375
-5733.3515625
-5817.15625
-5886.07421875
-5940.4453125
-5984.32421875
-6022.75
-6059.5703125
-6096.69140625
-6134.4453125
-6172.55859375
-6210.921875
-6249.46484375
-6287.1640625
-6321.78125
-6351.29296875
-6376.1953125
-6400.2734375
-6428.6171875
-6464.38671875
-6506.71484375
-6551.06640625
-6591.58203125
-6623.8046875
-6646.34765625
-6660.7265625
-6669.7421875
-6675.83203125
-6680.44921875
-6684.66796875
-6689.98828125
-6698.3828125
-6711.171875
-6727.453125
-6743.375
-6753.34765625
-6752.7109375
-6739.85546875
-6716.375
-6685.65234375
-6651.80078125
-6619.6484375
-6594.47265625
-6580.5390625
-6579.23046875
-6588.7890625
-6606.0390625
-6628.25
-6653.48046875
-6679.6171875
-6703.9765625
-6724.390625
-6740.88671875
-6756.17578125
-6774.41015625
-6799.125
-6831.59375
-6870.1640625
-6910.515625
-6946.86328125
-6974.15234375
-6990.328125
-6996.84375
-6996.77734375
-6991.828125
-6980.5078125
-6958.7421875
-6922.046875
-6868.03125
-6798.1171875
-6717.5234375
-6633.2890625
-6551.3125
-6474.6640625
-6404.2265625
-6340.51171875
-6284.328125
-6235.69921875
-6192.4453125
-6150.38671875
-6105.30859375
-6055.0859375
-6000.2890625
-5942.96875
-5885.15234375
-5828.71484375
-5776.9296875
-5735.640625
-5711.84375
-5710.140625
-5729.44140625
-5762.40234375
-5797.66796875
-5823.421875
-5830.98046875
-5817.7265625
-5788.5234375
-5754.703125
-5730.4609375
-5728.1640625
-5754.45703125
-5808.72265625
-5884.20703125
-5971.13671875
-6060.19921875
-6144.55078125
-6219.6171875
-6281.77734375
-6327.71875
-6355.26171875
-6364.84765625
-6360.22265625
-6347.89453125
-6335.515625
-6330.01953125
-6335.90625
-6354.28515625
-6382.9140625
-6417.13671875
-6451.06640625
-6478.55078125
-6493.984375
-6493.62109375
-6477.2109375
-6449.09375
-6417.5390625
-6392.421875
-6382.5
-6393.43359375
-6426.94921875
-6480.4296875
-6547.08203125
-6617.2109375
-6680.9453125
-6731.41796875
-6766.4921875
-6788.16796875
-6800.2578125
-6805.94140625
-6806.38671875
-6800.60546875
-6785.84375
-6758.20703125
-6713.578125
-6649.4140625
-6567.0078125
-6472.80078125
-6377.6796875
-6294.15234375
-6232.81640625
-6199.5625
-6194.6015625
-6213.9140625
-6252.47265625
-6307.234375
-6377.578125
-6463.16015625
-6561.34765625
-6666.5703125
-6771.296875
-6867.25
-6946.32421875
-7001.8359375
-7029.94921875
-7030.04296875
-7003.65625
-6953.16796875
-6881.80078125
-6794.76953125
-6700.03125
-6607.47265625
-6526.39453125
-6462.03515625
-6412.71484375
-6369.51171875
-6319.41796875
-6250.6875
-6157.359375
-6040.7421875
-5907.6953125
-5767.4921875
-5629.375
-5501.60546875
-5391.12890625
-5302.5078125
-5236.38671875
-5189.34765625
-5156.21484375
-5133.02734375
-5117.921875
-5109.453125
-5104.765625
-5099.921875
-5091.71484375
-5078.83203125
-5061.59375
-5041.140625
-5019.328125
-4999.16015625
-4985.01171875
-4981.71875
-4992.42578125
-5015.9375
-5045.44140625
-5070.01171875
-5078.48828125
-5063.54296875
-5023.75390625
-4962.9296875
-4887.61328125
-4804.234375
-4717.62109375
-4631.41796875
-4549.80078125
-4478.4921875
-4423.84375
-4390.5
-4379.57421875
-4388.8359375
-4414.625
-4454.046875
-4505.8359375
-4569.4296875
-4642.9140625
-4721.46484375
-4797.30859375
-4861.10546875
-4903.90625
-4918.70703125
-4901.80078125
-4854.078125
-4781.90234375
-4696.46484375
-4610.953125
-4536.6484375
-4479.89453125
-4441.640625
-4419.2890625
-4409.265625
-4408.8984375
-4416.86328125
-4432.4921875
-4454.609375
-4481.0546875
-4509.32421875
-4538.2109375
-4569.03125
-4605.4609375
-4651.7578125
-4710.2109375
-4778.9609375
-4851.484375
-4918.38671875
-4970.76171875
-5002.71484375
-5011.37890625
-4995.3359375
-4953.98046875
-4888.953125
-4805.83984375
-4713.5625
-4621.33203125
-4535.37890625
-4457.703125
-4387.078125
-4321.15234375
-4258.60546875
-4200.31640625
-4149.109375
-4107.9375
-4077.64453125
-4055.6484375
-4036.25390625
-4012.47265625
-3978.96875
-3934.75
-3884.1328125
-3834.75390625
-3793.90234375
-3765.76171875
-3751.359375
-3750.63671875
-3764.328125
-3793.89453125
-3839.90234375
-3900.44921875
-3971.328125
-4047.89453125
-4127.0625
-4207.375
-4287.34375
-4364.1484375
-4434.61328125
-4497.671875
-4555.91015625
-4614.5625
-4678.94140625
-4752.17578125
-4834.2421875
-4922.1875
-5011.1171875
-5095.58203125
-5170.4921875
-5231.09765625
-5272.66796875
-5291.1015625
-5284.6015625
-5254.9375
-5206.8984375
-5146.3125
-5078.171875
-5006.12890625
-4932.86328125
-4860.5546875
-4791.09765625
-4726.265625
-4667.63671875
-4616.17578125
-4571.98828125
-4534.8515625
-4505.41015625
-4485.83984375
-4479.31640625
-4488.52734375
-4514.2265625
-4554.44140625
-4604.328125
-4657.01171875
-4705.5703125
-4745.41015625
-4775.7734375
-4799.41015625
-4820.86328125
-4844.390625
-4872.19921875
-4903.765625
-4936.75390625
-4969.5546875
-5003.85546875
-5045.078125
-5099.875
-5172.18359375
-5260.28515625
-5357.04296875
-5453.14453125
-5541.62890625
-5620.95703125
-5694.73046875
-5768.4375
-5845.75
-5926.84375
-6009.328125
-6090.26171875
-6167.5078125
-6240.078125
-6308.1484375
-6372.9765625
-6436.26171875
-6498.703125
-6558.7109375
-6612.47265625
-6655.67578125
-6685.50390625
-6701.37109375
-6704.10546875
-6694.53515625
-6672.67578125
-6638.0078125
-6590.3046875
-6530.24609375
-6459.24609375
-6378.79296875
-6290.3125
-6196.0
-6100.2109375
-6009.9921875
-5934.25
-5881.94921875
-5860.296875
-5873.40625
-5921.265625
-5998.87890625
-6096.08984375
-6198.88671875
-6292.53125
-6365.66015625
-6413.5234375
-6438.64453125
-6448.96875
-6454.4375
-6463.515625
-6480.93359375
-6507.47265625
-6541.9453125
-6583.9921875
-6635.28515625
-6698.01953125
-6771.76953125
-6851.3671875
-6927.18359375
-6987.66015625
-7022.8359375
-7027.2734375
-7000.9921875
-6947.98046875
-6873.703125
-6783.6953125
-6683.86328125
-6580.90625
-6481.453125
-6390.4921875
-6310.63671875
-6242.74609375
-6186.86328125
-6142.4765625
-6108.390625
-6082.91015625
-6064.4765625
-6052.08984375
-6045.28515625
-6044.125
-6049.75390625
-6065.31640625
-6095.86328125
-6146.2109375
-6217.23828125
-6303.0
-6390.8671875
-6464.82421875
-6510.09375
-6516.953125
-6482.76953125
-6412.1640625
-6315.44921875
-6205.83203125
-6096.375
-5997.390625
-5914.58203125
-5848.46484375
-5795.6953125
-5752.2734375
-5716.41015625
-5688.6640625
-5669.37109375
-5656.1875
-5644.48046875
-5629.94921875
-5610.70703125
-5587.5078125
-5562.9765625
-5541.44921875
-5528.65625
-5530.28125
-5549.75
-5587.38671875
-5641.40234375
-5708.91796875
-5785.4140625
-5863.71875
-5935.00390625
-5991.98046875
-6031.53125
-6054.1875
-6061.1171875
-6051.6640625
-6023.6640625
-5976.2890625
-5913.3046875
-5844.1875
-5781.81640625
-5737.52734375
-5716.4453125
-5716.07421875
-5728.66015625
-5745.12109375
-5758.046875
-5763.06640625
-5758.75
-5745.5546875
-5724.3125
-5695.47265625
-5659.9453125
-5620.62890625
-5582.5703125
-5551.27734375
-5530.7421875
-5522.95703125
-5528.3515625
-5545.81640625
-5572.2265625
-5602.8515625
-5633.2421875
-5661.140625
-5686.546875
-5709.97265625
-5730.703125
-5746.69921875
-5756.046875
-5758.46484375
-5755.65234375
-5750.4609375
-5745.92578125
-5744.84765625
-5749.85546875
-5762.859375
-5783.5625
-5807.4765625
-5824.984375
-5822.5
-5785.9765625
-5705.78515625
-5581.375
-5423.73828125
-5254.0078125
-5098.10546875
-4979.484375
-4913.09765625
-4902.89453125
-4942.96875
-5020.5859375
-5119.41015625
-5222.40234375
-5314.5
-5385.109375
-5429.609375
-5448.92578125
-5447.19140625
-5428.86328125
-5397.0390625
-5353.91796875
-5302.296875
-5246.265625
-5190.5703125
-5139.7890625
-5098.28515625
-5070.5625
-5060.61328125
-5070.29296875
-5098.35546875
-5141.33203125
-5195.40625
-5257.27734375
-5323.3515625
-5388.61328125
-5446.62890625
-5490.828125
-5515.94921875
-5518.7890625
-5498.41796875
-5456.35546875
-5396.5234375
-5324.41015625
-5245.6015625
-5164.54296875
-5084.50390625
-5008.41796875
-4939.18359375
-4878.70703125
-4826.34765625
-4778.38671875
-4729.23046875
-4674.0625
-4611.94921875
-4547.89453125
-4492.18359375
-4456.484375
-4448.7109375
-4469.984375
-4515.4375
-4577.20703125
-4646.9375
-4716.578125
-4778.78125
-4827.75390625
-4860.24609375
-4875.48046875
-4874.21484375
-4857.69140625
-4827.2890625
-4784.6484375
-4731.73046875
-4670.6640625
-4603.3671875
-4530.93359375
-4453.0703125
-4368.109375
-4274.1171875
-4170.984375
-4062.23046875
-3955.0390625
-3858.01953125
-3778.0859375
-3718.578125
-3679.58984375
-3659.85546875
-3658.5
-3675.62890625
-3711.6171875
-3765.4609375
-3833.0859375
-3906.6953125
-3976.03515625
-4031.4140625
-4067.10546875
-4083.09375
-4083.796875
-4074.63671875
-4058.6875
-4035.6640625
-4003.2734375
-3958.7421875
-3899.23828125
-3821.59375
-3723.22265625
-3604.73828125
-3472.76171875
-3340.51953125
-3225.17578125
-3142.8515625
-3103.87109375
-3110.703125
-3159.1796875
-3241.54296875
-3349.18359375
-3474.0234375
-3608.79296875
-3746.80078125
-3881.5625
-4006.859375
-4117.64453125
-4211.39453125
-4288.5546875
-4351.484375
-4402.8671875
-4445.00390625
-4479.89453125
-4509.25390625
-4534.140625
-4555.21875
-4573.79296875
-4592.2578125
-4612.88671875
-4635.546875
-4656.40234375
-4668.765625
-4665.36328125
-4640.78515625
-4592.95703125
-4523.5234375
-4436.83203125
-4338.38671875
-4233.62890625
-4127.91015625
-4027.03515625
-3937.30078125
-3864.46484375
-3812.03515625
-3779.75390625
-3763.1171875
-3754.52734375
-3745.9375
-3731.62109375
-3709.171875
-3678.35546875
-3639.80859375
-3595.61328125
-3551.23046875
-3515.9140625
-3500.17578125
-3512.03515625
-3554.66015625
-3626.24609375
-3720.77734375
-3829.04296875
-3940.46875
-4045.98828125
-4140.703125
-4224.12109375
-4297.69140625
-4360.83203125
-4408.20703125
-4430.2578125
-4417.69140625
-4367.640625
-4287.390625
-4192.8046875
-4102.38671875
-4031.1875
-3987.796875
-3974.52734375
-3988.76953125
-4024.23046875
-4071.99609375
-4121.92578125
-4164.29296875
-4191.22265625
-4197.5390625
-4180.953125
-4141.515625
-4080.5234375
-3999.4375
-3899.70703125
-3784.296875
-3660.03515625
-3538.3828125
-3432.31640625
-3350.41015625
-3292.41796875
-3250.30859375
-3214.05859375
-3177.703125
-3141.57421875
-3110.41015625
-3089.67578125
-3082.43359375
-3088.12109375
-3103.3203125
-3123.8203125
-3146.61328125
-3170.73046875
-3197.12890625
-3228.22265625
-3266.99609375
-3315.40234375
-3372.4921875
-3433.4609375
-3490.609375
-3535.71875
-3562.67578125
-3569.33984375
-3558.3828125
-3536.93359375
-3514.9609375
-3502.43359375
-3505.77734375
-3525.28515625
-3555.0234375
-3585.515625
-3607.54296875
-3615.04296875
-3606.26953125
-3583.578125
-3552.19140625
-3517.83984375
-3484.203125
-3451.76953125
-3418.734375
-3383.05078125
-3343.9375
-3302.32421875
-3260.484375
-3221.203125
-3187.04296875
-3160.109375
-3142.1328125
-3134.046875
-3134.61328125
-3139.56640625
-3142.83203125
-3139.265625
-3126.87109375
-3106.7734375
-3081.61328125
-3053.81640625
-3024.546875
-2993.78125
-2961.12890625
-2926.94921875
-2892.85546875
-2861.43359375
-2835.58203125
-2817.859375
-2809.58984375
-2809.8125
-2814.953125
-2819.828125
-2819.4375
-2810.59375
-2792.921875
-2768.8671875
-2742.30859375
-2715.796875
-2688.0390625
-2653.7265625
-2605.96875
-2539.45703125
-2452.32421875
-2346.41796875
-2226.8125
-2101.01953125
-1977.5234375
-1863.73828125
-1764.26171875
-1680.37890625
-1611.11328125
-1554.9140625
-1510.8671875
-1478.62109375
-1457.1953125
-1443.9375
-1434.73828125
-1425.79296875
-1415.5859375
-1405.52734375
-1398.77734375
-1398.46875
-1406.72265625
-1424.7578125
-1453.23046875
-1491.62890625
-1537.05078125
-1583.6640625
-1624.078125
-1652.3359375
-1666.5625
-1669.34765625
-1665.77734375
-1660.85546875
-1657.92578125
-1658.08203125
-1659.72265625
-1658.5703125
-1649.3828125
-1628.984375
-1597.80859375
-1558.26953125
-1511.625
-1456.84375
-1392.71875
-1320.61328125
-1245.203125
-1172.60546875
-1107.875
-1053.7734375
-1011.5859375
-983.390625
-974.01171875
-990.8125
-1041.0625
-1128.39453125
-1250.66015625
-1399.88671875
-1563.828125
-1728.3671875
-1880.2734375
-2009.33984375
-2108.74609375
-2173.76953125
-2200.66796875
-2187.58203125
-2136.953125
-2056.98828125
-1959.875
-1857.57421875
-1758.3515625
-1666.609375
-1585.4921875
-1519.3671875
-1474.1328125
-1455.3203125
-1465.33984375
-1501.28125
-1554.30859375
-1611.49609375
-1659.7578125
-1689.8515625
-1698.5546875
-1688.68359375
-1668.04296875
-1648.0546875
-1641.54296875
-1659.48046875
-1707.63671875
-1784.515625
-1881.34375
-1983.90234375
-2075.65625
-2141.75
-2173.0078125
-2168.37109375
-2134.3984375
-2081.5546875
-2019.2109375
-1951.97265625
-1879.0625
-1796.2890625
-1699.39453125
-1587.5703125
-1465.96484375
-1345.65234375
-1240.7421875
-1163.9921875
-1123.05859375
-1118.1171875
-1140.98046875
-1176.35546875
-1206.40234375
-1216.91015625
-1201.45703125
-1161.08203125
-1100.93359375
-1026.86328125
-943.37109375
-852.3359375
-753.078125
-644.171875
-526.51953125
-405.1953125
-288.87890625
-187.5625
-110.0078125
-61.51953125
-42.26953125
-46.75
-65.0625
-85.8046875
-99.85546875
-104.0859375
-103.2890625
-108.7421875
-133.44921875
-186.75390625
-271.0
-381.05078125
-505.30078125
-627.5859375
-730.2578125
-798.26171875
-822.92578125
-803.65234375
-747.2109375
-665.30859375
-571.48046875
-478.078125
-394.33984375
-325.98046875
-275.94921875
-245.52734375
-235.29296875
-245.9609375
-278.76953125
-334.66015625
-412.1640625
-505.3671875
-604.00390625
-696.37890625
-773.59765625
-832.65234375
-876.94140625
-914.47265625
-954.49609375
-1003.875
-1064.71875
-1134.625
-1208.9140625
-1282.86328125
-1352.1640625
-1412.125
-1457.47265625
-1483.6796875
-1488.76953125
-1474.35546875
-1445.37890625
-1409.05859375
-1373.7109375
-1347.69140625
-1338.44140625
-1351.703125
-1390.91796875
-1456.953125
-1548.12890625
-1660.31640625
-1787.0078125
-1919.4375
-2047.26953125
-2160.08984375
-2249.51953125
-2311.55078125
-2348.26171875
-2368.00390625
-2383.11328125
-2405.5546875
-2442.15234375
-2491.7265625
-2545.796875
-2592.44921875
-2621.4453125
-2627.5390625
-2610.51953125
-2572.9921875
-2518.4921875
-2451.52734375
-2378.46875
-2307.4375
-2246.26953125
-2199.90234375
-2168.8828125
-2149.86328125
-2137.8828125
-2129.20703125
-2123.12890625
-2121.6328125
-2127.41015625
-2141.90625
-2164.7109375
-2194.06640625
-2227.1953125
-2259.90625
-2286.46484375
-2300.67578125
-2297.8046875
-2275.84765625
-2235.203125
-2177.90234375
-2107.921875
-2032.89453125
-1965.0546875
-1919.21484375
-1907.88671875
-1936.0703125
-1998.9375
-2083.98828125
-2176.5234375
-2265.4140625
-2345.65234375
-2416.59765625
-2477.77734375
-2525.9140625
-2555.375
-2561.46484375
-2544.28125
-2510.78125
-2473.6953125
-2447.44921875
-2443.1171875
-2465.484375
-2513.859375
-2585.1953125
-2676.734375
-2786.5703125
-2912.546875
-3050.59375
-3193.4296875
-3330.6796875
-3451.3515625
-3547.89453125
-3619.23828125
-3670.34375
-3708.6484375
-3740.21875
-3767.90625
-3792.0078125
-3812.22265625
-3829.4140625
-3846.3671875
-3867.08203125
-3894.94921875
-3930.8046875
-3972.23828125
-4014.5390625
-4052.421875
-4081.1015625
-4096.67578125
-4096.77734375
-4082.0625
-4056.9375
-4027.76171875
-3999.0390625
-3970.37109375
-3936.6171875
-3890.4375
-3825.1171875
-3736.40234375
-3623.4765625
-3489.26171875
-3339.625
-3181.97265625
-3024.1953125
-2874.3671875
-2740.22265625
-2627.83984375
-2540.49609375
-2478.86328125
-2442.00390625
-2427.9609375
-2433.29296875
-2452.6953125
-2479.37109375
-2506.31640625
-2527.734375
-2540.26953125
-2543.4765625
-2539.33984375
-2530.546875
-2518.6953125
-2503.4609375
-2483.4765625
-2458.19921875
-2429.20703125
-2399.67578125
-2372.328125
-2347.75390625
-2324.76171875
-2302.640625
-2282.80859375
-2268.4921875
-2262.82421875
-2267.50390625
-2282.7421875
-2307.65234375
-2340.4140625
-2378.515625
-2419.94140625
-2464.5234375
-2513.81640625
-2568.88671875
-2627.74609375
-2684.49609375
-2730.8359375
-2758.4296875
-2760.7265625
-2734.00390625
-2678.1328125
-2597.06640625
-2498.60546875
-2393.28515625
-2292.77734375
-2208.04296875
-2147.5
-2115.3828125
-2111.19921875
-2130.640625
-2167.6171875
-2216.37890625
-2272.66015625
-2333.5234375
-2396.55859375
-2459.5625
-2521.171875
-2581.765625
-2643.3828125
-2708.57421875
-2779.3046875
-2856.74609375
-2941.1640625
-3030.796875
-3120.05078125
-3199.359375
-3258.15234375
-3289.66796875
-3294.2734375
-3278.75390625
-3252.125
-3221.19140625
-3188.60546875
-3154.1875
-3117.71484375
-3081.12109375
-3048.95703125
-3027.12890625
-3020.34765625
-3029.57421875
-3050.953125
-3077.43359375
-3102.29296875
-3122.16015625
-3137.4296875
-3150.1875
-3161.55859375
-3170.55859375
-3174.9296875
-3173.28125
-3166.8671875
-3159.62109375
-3156.09765625
-3158.84375
-3167.53125
-3180.6328125
-3197.7109375
-3219.6796875
-3246.6015625
-3275.70703125
-3302.07421875
-3321.61328125
-3333.6484375
-3341.0703125
-3348.32421875
-3358.98046875
-3374.2734375
-3393.30859375
-3414.359375
-3435.75390625
-3454.92578125
-3466.50390625
-3462.2421875
-3434.2265625
-3379.125
-3299.55078125
-3201.41015625
-3090.375
-2970.984375
-2848.4140625
-2730.1875
-2625.47265625
-2542.2421875
-2484.23828125
-2449.3828125
-2430.4140625
-2417.4765625
-2401.53515625
-2377.23046875
-2344.2578125
-2307.171875
-2274.02734375
-2253.9296875
-2253.8828125
-2275.671875
-2314.46484375
-2360.46875
-2403.4609375
-2437.33984375
-2461.640625
-2479.06640625
-2491.7265625
-2498.9375
-2497.546875
-2483.5625
-2454.2265625
-2410.25
-2357.43359375
-2305.8828125
-2266.703125
-2248.00390625
-2252.7734375
-2279.05078125
-2321.2734375
-2371.9375
-2423.6640625
-2471.0703125
-2511.7734375
-2546.13671875
-2576.328125
-2605.31640625
-2635.703125
-2668.39453125
-2702.140625
-2734.75390625
-2765.45703125
-2796.5625
-2832.91015625
-2879.44140625
-2938.43359375
-3008.33984375
-3084.46875
-3160.51171875
-3229.5546875
-3284.5625
-3319.3359375
-3330.69140625
-3320.76171875
-3297.37109375
-3271.77734375
-3255.25390625
-3256.87890625
-3283.25
-3338.87890625
-3425.515625
-3540.48828125
-3675.59765625
-3817.9765625
-3952.6953125
-4065.68359375
-4145.796875
-4185.99609375
-4183.70703125
-4140.2578125
-4059.6875
-3947.6484375
-3811.28515625
-3659.80859375
-3504.703125
-3358.59375
-3232.828125
-3134.54296875
-3064.8359375
-3019.15234375
-2990.2265625
-2971.9375
-2961.6953125
-2959.88671875
-2967.12109375
-2981.6484375
-2998.6484375
-3011.66015625
-3014.8515625
-3004.43359375
-2978.61328125
-2936.65625
-2878.4453125
-2805.28125
-2721.015625
-2632.15625
-2546.29296875
-2470.08984375
-2408.0234375
-2362.3828125
-2333.7109375
-2320.8984375
-2321.19140625
-2330.90625
-2346.9765625
-2368.26953125
-2395.2421875
-2427.77734375
-2462.9140625
-2494.69140625
-2516.5546875
-2524.78515625
-2520.38671875
-2508.59765625
-2496.8671875
-2493.0
-2504.3984375
-2537.6953125
-2597.35546875
-2682.65234375
-2784.75
-2886.86328125
-2969.05859375
-3015.44921875
-3019.59375
-2985.2890625
-2923.48046875
-2847.91015625
-2771.53125
-2704.44140625
-2653.10546875
-2620.5
-2606.1875
-2606.1328125
-2613.01953125
-2618.54296875
-2616.9375
-2607.4375
-2593.52734375
-2579.94921875
-2570.08203125
-2565.11328125
-2564.28125
-2565.07421875
-2563.45703125
-2555.05078125
-2536.8984375
-2508.51953125
-2471.078125
-2425.8828125
-2373.99609375
-2317.77734375
-2262.6953125
-2217.33984375
-2191.06640625
-2191.25390625
-2221.72265625
-2282.609375
-2370.3828125
-2477.86328125
-2595.30078125
-2713.1796875
-2825.74609375
-2932.73828125
-3037.83203125
-3144.421875
-3251.25390625
-3350.5078125
-3429.6171875
-3475.84375
-3480.87109375
-3443.1796875
-3367.55078125
-3263.0546875
-3141.015625
-3013.3828125
-2891.296875
-2783.87109375
-2697.4609375
-2635.4609375
-2598.22265625
-2583.00390625
-2584.5859375
-2597.140625
-2616.4765625
-2640.7890625
-2668.828125
-2696.96875
-2717.66796875
-2721.09765625
-2699.0
-2648.3828125
-2573.0546875
-2482.3125
-2387.6875
-2299.2109375
-2223.0
-2161.11328125
-2113.578125
-2080.77734375
-2064.29296875
-2065.2265625
-2081.4375
-2106.30859375
-2130.5078125
-2145.57421875
-2146.5546875
-2132.12109375
-2103.0703125
-2061.03515625
-2008.17578125
-1947.15625
-1880.58984375
-1810.4375
-1738.046875
-1665.34765625
-1596.62890625
-1539.6015625
-1504.2109375
-1498.92578125
-1526.42578125
-1581.9140625
-1655.6875
-1738.140625
-1823.57421875
-1910.51953125
-1999.42578125
-2089.87890625
-2179.17578125
-2262.53125
-2334.50390625
-2390.9921875
-2430.72265625
-2455.3359375
-2467.953125
-2471.1796875
-2465.9453125
-2451.8046875
-2428.2578125
-2396.19921875
-2358.63671875
-2320.21484375
-2285.625
-2257.5234375
-2235.12109375
-2214.30078125
-2189.23046875
-2154.51953125
-2107.2734375
-2048.9921875
-1986.91796875
-1933.62109375
-1903.67578125
-1908.5390625
-1952.49609375
-2032.12890625
-2138.9296875
-2262.7890625
-2394.51171875
-2527.14453125
-2656.65234375
-2782.1015625
-2904.99609375
-3028.07421875
-3153.671875
-3282.16015625
-3410.80859375
-3534.046875
-3645.2109375
-3738.78125
-3811.34375
-3860.87109375
-3885.39453125
-3882.1796875
-3847.72265625
-3778.5234375
-3672.76953125
-3532.66015625
-3365.9375
-3185.0546875
-3004.26953125
-2836.2578125
-2689.84375
-2569.078125
-2473.5859375
-2400.21484375
-2345.7109375
-2308.95703125
-2291.19140625
-2294.38671875
-2319.3671875
-2365.3359375
-2430.4609375
-2512.30859375
-2607.19140625
-2709.01171875
-2808.91015625
-2896.515625
-2962.26953125
-2999.41796875
-3004.55859375
-2976.7578125
-2916.47265625
-2825.8203125
-2710.39453125
-2581.04296875
-2453.2109375
-2342.95703125
-2261.4453125
-2211.5078125
-2188.52734375
-2184.53515625
-2192.265625
-2206.7734375
-2224.88671875
-2244.55859375
-2265.22265625
-2288.23046875
-2316.16796875
-2350.9765625
-2392.45703125
-2438.30859375
-2485.14453125
-2529.21484375
-2566.28515625
-2591.875
-2602.90625
-2600.23046875
-2590.0
-2582.1171875
-2586.3515625
-2608.3671875
-2647.9375
-2700.078125
-2757.9453125
-2815.9765625
-2871.9296875
-2927.50390625
-2987.41796875
-3057.26171875
-3140.83203125
-3237.9140625
-3343.54296875
-3449.08203125
-3544.97265625
-3623.95703125
-3683.18359375
-3723.5390625
-3746.546875
-3751.0625
-3732.578125
-3685.9375
-3609.4609375
-3507.33984375
-3388.78515625
-3264.859375
-3145.13671875
-3035.625
-2938.10546875
-2850.828125
-2770.57421875
-2695.41015625
-2626.4609375
-2567.23046875
-2521.05859375
-2488.8984375
-2469.015625
-2458.09375
-2452.359375
-2447.97265625
-2441.1328125
-2428.04296875
-2404.640625
-2366.3125
-2308.18359375
-2226.0546875
-2117.56640625
-1983.11328125
-1826.546875
-1655.3359375
-1479.70703125
-1310.5625
-1156.90625
-1023.66015625
-910.89453125
-814.8671875
-731.0390625
-657.53515625
-596.94921875
-555.30859375
-539.2578125
-553.58203125
-599.8671875
-676.21875
-777.89453125
-898.85546875
-1033.48828125
-1177.3828125
-1326.8359375
-1477.953125
-1626.40625
-1767.83203125
-1898.44140625
-2015.40234375
-2117.0546875
-2202.91796875
-2273.890625
-2332.99609375
-2386.23046875
-2442.22265625
-2509.6328125
-2593.21875
-2690.94140625
-2794.1796875
-2890.7734375
-2968.6484375
-3018.0703125
-3032.37890625
-3008.37109375
-2946.96875
-2853.5
-2736.640625
-2606.2265625
-2470.8671875
-2336.3671875
-2205.1875
-2077.23828125
-1951.88671875
-1830.21875
-1715.98046875
-1614.4609375
-1530.23046875
-1465.546875
-1420.50390625
-1394.56640625
-1388.421875
-1404.54296875
-1445.76953125
-1512.75390625
-1602.1640625
-1707.15234375
-1819.4609375
-1931.3671875
-2036.2734375
-2128.1875
-2201.234375
-2250.18359375
-2272.05078125
-2267.4375
-2240.06640625
-2194.7734375
-2135.70703125
-2066.34375
-1990.4140625
-1911.9140625
-1834.3046875
-1760.4609375
-1694.15234375
-1641.22265625
-1608.59375
-1601.3984375
-1620.54296875
-1661.9453125
-1717.109375
-1774.57421875
-1822.23046875
-1850.36328125
-1854.05859375
-1833.5390625
-1792.51171875
-1736.3046875
-1671.2109375
-1605.0234375
-1546.84765625
-1505.30078125
-1485.8203125
-1488.95703125
-1510.77734375
-1544.68359375
-1583.4765625
-1621.47265625
-1656.72265625
-1692.44921875
-1735.7421875
-1793.05078125
-1864.9296875
-1944.0703125
-2018.3125
-2076.38671875
-2111.98828125
-2123.828125
-2112.89453125
-2080.1875
-2026.3984375
-1952.71484375
-1860.91796875
-1752.7890625
-1630.31640625
-1497.28515625
-1361.0390625
-1232.38671875
-1123.33984375
-1044.046875
-1000.359375
-992.44921875
-1014.5078125
-1055.94921875
-1104.41796875
-1149.72265625
-1186.74609375
-1216.1953125
-1243.34375
-1275.8046875
-1321.12109375
-1384.71875
-1468.6796875
-1571.796875
-1690.53125
-1819.984375
-1954.3359375
-2086.89453125
-2210.8828125
-2321.3203125
-2417.14453125
-2501.64453125
-2580.2890625
-2657.16015625
-2732.73046875
-2804.5390625
-2869.671875
-2926.39453125
-2973.83203125
-3010.91796875
-3036.4296875
-3050.171875
-3053.83984375
-3050.28515625
-3041.80859375
-3029.0078125
-3011.14453125
-2987.171875
-2956.4921875
-2919.234375
-2876.5859375
-2831.21484375
-2786.703125
-2745.70703125
-2708.08203125
-2670.76953125
-2629.703125
-2582.17578125
-2528.08984375
-2469.953125
-2411.94140625
-2358.53515625
-2312.9921875
-2276.35546875
-2247.44140625
-2223.51171875
-2200.80859375
-2174.92578125
-2141.0390625
-2094.4140625
-2031.2265625
-1949.85546875
-1852.2890625
-1745.09375
-1638.984375
-1546.765625
-1480.2109375
-1446.91796875
-1448.53515625
-1481.16796875
-1537.53515625
-1609.25390625
-1687.765625
-1764.359375
-1830.62890625
-1880.046875
-1909.515625
-1919.66015625
-1913.69140625
-1895.8828125
-1870.51953125
-1841.46875
-1812.171875
-1785.65234375
-1764.046875
-1747.96484375
-1736.2109375
-1726.22265625
-1715.0078125
-1699.7421875
-1677.83203125
-1646.51953125
-1602.9140625
-1544.81640625
-1472.609375
-1391.02734375
-1309.13671875
-1237.51171875
-1183.796875
-1149.4375
-1130.39453125
-1121.421875
-1120.8203125
-1131.57421875
-1157.3359375
-1196.359375
-1238.66796875
-1269.56640625
-1276.9375
-1256.7734375
-1213.06640625
-1153.53125
-1085.1640625
-1012.64453125
-939.0078125
-866.8359375
-798.7265625
-737.05078125
-683.37890625
-637.91796875
-599.6796875
-567.8984375
-543.96875
-532.3046875
-538.66796875
-566.6640625
-614.44921875
-674.2578125
-735.4296875
-789.44921875
-833.5234375
-870.20703125
-903.5234375
-934.9921875
-962.30859375
-980.69140625
-985.0546875
-972.1171875
-942.390625
-901.41796875
-858.6953125
-824.2421875
-805.54296875
-807.0859375
-831.65234375
-880.47265625
-951.19140625
-1035.98046875
-1122.875
-1200.48828125
-1262.96484375
-1311.72265625
-1353.1015625
-1394.21484375
-1439.8828125
-1491.76171875
-1548.640625
-1606.98828125
-1662.12109375
-1710.29296875
-1750.3671875
-1783.3828125
-1810.20703125
-1829.56640625
-1838.2421875
-1832.97265625
-1812.37109375
-1777.58984375
-1731.6640625
-1677.9609375
-1618.7265625
-1554.9375
-1487.49609375
-1418.26171875
-1349.890625
-1284.94921875
-1225.546875
-1173.69140625
-1131.46875
-1100.6484375
-1082.30859375
-1076.72265625
-1083.25390625
-1100.0703125
-1123.95703125
-1150.375
-1173.7890625
-1188.59765625
-1191.05859375
-1181.32421875
-1163.640625
-1144.01953125
-1127.35546875
-1116.36328125
-1111.890625
-1112.4453125
-1112.76171875
-1103.65625
-1074.8984375
-1019.7109375
-937.6015625
-834.06640625
-717.80078125
-597.2890625
-478.19140625
-362.61328125
-250.265625
-140.3515625
-32.37109375
74.5234375
182.23828125
293.19921875
408.85546875
528.171875
647.0546875
758.828125
855.60546875
930.37109375
978.9609375
1000.95703125
999.03125
977.109375
938.6171875
885.7890625
820.0859375
742.8125
655.18359375
558.421875
455.07421875
351.16796875
256.8125
183.359375
138.55859375
123.375
132.51171875
156.8203125
184.85546875
203.6015625
200.8359375
169.80078125
112.97265625
41.1953125
-31.79296875
-95.34375
-144.7734375
-181.0390625
-209.18359375
-236.34765625
-269.203125
-311.30859375
-362.1953125
-418.390625
-474.76171875
-524.9921875
-562.01953125
-579.7734375
-575.28125
-549.25390625
-504.64453125
-444.8125
-372.7265625
-291.23828125
-204.10546875
-117.40234375
-40.36328125
15.75
40.8828125
29.390625
-18.6328125
-97.9921875
-199.66796875
-312.42578125
-424.765625
-526.94140625
-612.25
-677.4765625
-722.71875
-750.3125
-762.703125
-760.88671875
-745.34765625
-719.2265625
-690.296875
-669.109375
-664.5625
-680.82421875
-717.84765625
-774.1484375
-848.671875
-939.953125
-1043.625
-1150.87109375
-1249.76171875
-1328.9296875
-1381.328125
-1405.6953125
-1405.40625
-1386.03125
-1353.25
-1312.1875
-1267.51171875
-1223.3046875
-1181.96875
-1142.9921875
-1102.91015625
-1057.05078125
-1001.875
-935.89453125
-858.6328125
-769.015625
-665.20703125
-546.32421875
-414.27734375
-273.4921875
-128.6484375
17.01953125
160.59765625
296.60546875
415.859375
507.9453125
565.3828125
586.25390625
573.859375
534.87890625
477.36328125
409.01953125
335.8515625
261.8046875
189.45703125
120.77734375
56.80859375
-3.4296875
-63.359375
-127.72265625
-200.44140625
-282.8046875
-372.81640625
-465.48046875
-553.53515625
-628.54296875
-682.58203125
-710.5234375
-711.83984375
-690.74609375
-654.27734375
-609.33203125
-560.2578125
-508.1484375
-452.203125
-392.23828125
-330.66796875
-272.171875
-220.94140625
-177.68359375
-139.15234375
-100.921875
-61.2890625
-23.671875
3.859375
11.62109375
-7.31640625
-52.98046875
-116.625
-182.83984375
-235.5625
-264.91796875
-270.8046875
-261.22265625
-246.796875
-235.4140625
-229.9375
-229.23046875
-230.4765625
-230.91796875
-228.40234375
-221.40234375
-209.14453125
-191.86328125
-170.90625
-148.7421875
-128.765625
-114.875
-110.61328125
-118.0078125
-136.7109375
-163.890625
-194.93359375
-224.35546875
-246.5546875
-256.4296875
-250.19921875
-226.61328125
-188.16015625
-141.15625
-93.92578125
-53.28515625
-21.421875
4.53515625
30.0390625
59.84375
96.6640625
142.078125
197.5625
263.54296875
337.40625
412.97265625
482.76171875
541.34375
586.95703125
620.50390625
643.5703125
657.48828125
663.9375
665.7265625
666.6953125
670.4921875
679.140625
692.3125
707.65234375
721.87890625
731.9609375
735.86328125
732.66796875
722.25
705.17578125
683.32421875
660.86328125
643.9609375
638.39453125
646.08203125
663.45703125
683.32421875
699.08984375
708.17578125
712.53515625
716.296875
722.265625
729.44921875
733.09765625
727.3359375
708.9921875
680.109375
647.4765625
619.27734375
600.70703125
591.33203125
585.59375
576.1640625
557.65234375
528.33984375
489.58203125
444.2890625
395.96484375
348.72265625
307.54296875
278.1953125
266.48046875
277.03515625
312.19140625
371.63671875
452.82421875
551.41015625
661.22265625
773.77734375
878.3046875
962.99609375
1017.6015625
1036.35546875
1019.68359375
973.4453125
906.1796875
826.21484375
740.26171875
653.2734375
568.63671875
487.75390625
409.421875
329.87109375
244.34765625
149.8671875
47.671875
-56.46875
-154.5
-239.24609375
-306.60546875
-355.90625
-388.9609375
-408.765625
-418.89453125
-424.05078125
-430.83984375
-446.85546875
-477.4140625
-522.12109375
-574.546875
-625.203125
-664.9765625
-686.75390625
-686.0
-662.25390625
-620.89453125
-572.59375
-529.16015625
-498.05078125
-479.2734375
-466.5546875
-451.48828125
-427.93359375
-394.265625
-353.05078125
-309.36328125
-269.23828125
-238.9140625
-224.17578125
-228.73046875
-252.10546875
-288.58203125
-328.67578125
-362.5546875
-383.21875
-387.85546875
-377.71484375
-357.54296875
-334.5390625
-316.3359375
-308.19140625
-311.2421875
-322.7734375
-338.046875
-352.3125
-362.16015625
-366.06640625
-363.7890625
-354.95703125
-337.859375
-309.81640625
-268.6171875
-213.98828125
-147.9921875
-74.6171875
1.015625
73.546875
137.921875
189.83203125
226.484375
247.98828125
258.04296875
262.23046875
264.48828125
264.5859375
258.8203125
243.05078125
215.31640625
176.5703125
129.88671875
79.234375
28.54296875
-18.40234375
-57.3359375
-83.0625
-90.9609375
-80.296875
-57.14453125
-34.00390625
-25.1484375
-39.984375
-78.328125
-130.50390625
-182.04296875
-219.8515625
-236.20703125
-229.1484375
-200.5625
-154.296875
-95.32421875
-29.91796875
33.9453125
86.6796875
118.2421875
120.3828125
88.96484375
24.8671875
-66.77734375
-177.87109375
-297.98046875
-414.58203125
-514.21875
-585.31640625
-621.40625
-622.67578125
-594.80859375
-546.2109375
-485.5390625
-420.859375
-359.7578125
-309.1484375
-274.07421875
-256.31640625
-253.61328125
-260.04296875
-267.17578125
-265.97265625
-249.29296875
-214.453125
-164.67578125
-108.29296875
-56.03515625
-17.5625
1.32421875
-0.0703125
-17.85546875
-45.34765625
-75.66796875
-104.0
-128.52734375
-149.44921875
-166.82421875
-178.90234375
-182.44921875
-174.85546875
-156.0703125
-128.90234375
-97.84375
-67.67578125
-42.51171875
-24.98828125
-15.6484375
-13.359375
-17.0546875
-27.9453125
-50.41015625
-90.7734375
-154.28515625
-241.609375
-346.359375
-455.109375
-550.2734375
-614.96875
-637.875
-616.234375
-555.87109375
-468.34375
-366.765625
-262.703125
-165.55078125
-83.7421875
-25.41015625
2.82421875
-1.421875
-34.25390625
-85.59375
-142.03515625
-191.3125
-226.47265625
-247.875
-262.44140625
-280.640625
-312.46875
-363.54296875
-432.68359375
-512.140625
-590.71484375
-658.05859375
-707.86328125
-738.515625
-751.82421875
-751.171875
-739.95703125
-720.63671875
-694.078125
-659.53515625
-615.5703125
-561.6328125
-499.40234375
-432.9375
-367.39453125
-306.96484375
-253.19140625
-204.5078125
-157.14453125
-106.98828125
-51.5
8.9921875
70.921875
127.91015625
172.25
197.02734375
197.80859375
172.73828125
121.43359375
44.578125
-54.6875
-169.0078125
-287.04296875
-396.1953125
-485.69140625
-548.0703125
-579.01953125
-577.1875
-544.51171875
-486.64453125
-412.2578125
-331.1171875
-251.84765625
-180.55859375
-120.8828125
-74.6953125
-42.58984375
-24.21875
-18.80859375
-25.9609375
-45.578125
-76.765625
-117.11328125
-163.51171875
-213.76171875
-266.98046875
-322.4765625
-378.6328125
-433.2578125
-484.65625
-532.05859375
-575.27734375
-614.34375
-649.3671875
-680.14453125
-705.578125
-723.7890625
-733.0390625
-732.73828125
-723.59375
-707.03125
-684.5703125
-657.44921875
-626.51953125
-592.421875
-556.05078125
-519.0078125
-483.55078125
-452.12890625
-426.9296875
-409.46484375
-400.171875
-398.26953125
-402.4140625
-411.8046875
-426.59375
-447.07421875
-472.56640625
-501.38671875
-532.01953125
-564.23828125
-599.36328125
-639.91796875
-688.87109375
-748.08984375
-815.92578125
-885.3671875
-944.46875
-979.453125
-979.015625
-938.07421875
-859.58203125
-753.81640625
-635.16796875
-517.703125
-411.7421875
-322.96484375
-253.6328125
-204.34375
-174.88671875
-163.6953125
-166.5703125
-176.05859375
-182.921875
-179.265625
-161.296875
-129.65234375
-87.89453125
-41.33984375
2.9375
36.55078125
51.84375
44.4921875
14.5703125
-34.1328125
-95.4375
-161.96484375
-226.74609375
-284.92578125
-334.10546875
-372.81640625
-398.9140625
-409.68359375
-403.40234375
-380.296875
-342.22265625
-292.1640625
-234.6640625
-176.4140625
-125.75390625
-90.8046875
-77.26171875
-86.8359375
-116.64453125
-159.55078125
-205.5390625
-244.1328125
-267.38671875
-272.59765625
-263.30859375
-247.60546875
-234.27734375
-229.14453125
-233.97265625
-248.0859375
-270.23046875
-299.08203125
-332.86328125
-369.87109375
-410.1328125
-456.546875
-514.03515625
-587.296875
-678.8359375
-788.1015625
-911.4609375
-1042.48046875
-1172.8046875
-1293.94921875
-1399.48046875
-1486.38671875
-1554.73828125
-1606.24609375
-1643.203125
-1668.61328125
-1686.625
-1701.73046875
-1716.39453125
-1728.82421875
-1732.84375
-1720.38671875
-1685.31640625
-1626.8671875
-1551.4921875
-1472.34765625
-1406.3359375
-1369.5625
-1372.87890625
-1418.8984375
-1501.09375
-1605.23046875
-1713.1328125
-1807.8359375
-1877.796875
-1918.05078125
-1928.6640625
-1912.36328125
-1872.8515625
-1813.55078125
-1736.46484375
-1641.87890625
-1529.87890625
-1402.7890625
-1266.69140625
-1130.80078125
-1005.47265625
-900.02734375
-821.01171875
-770.99609375
-748.43359375
-748.578125
-764.96875
-790.45703125
-817.55078125
-838.7265625
-847.25
-838.1328125
-808.56640625
-757.51171875
-685.0703125
-592.44140625
-482.828125
-362.66015625
-241.5703125
-130.26171875
-37.234375
33.1796875
79.953125
102.72265625
100.1015625
70.7109375
15.7734375
-59.51171875
-147.43359375
-240.875
-335.6328125
-430.328125
-524.81640625
-618.69140625
-710.61328125
-798.3515625
-879.26171875
-951.03125
-1012.3984375
-1063.09375
-1103.09375
-1132.23046875
-1150.72265625
-1160.01171875
-1162.9296875
-1163.140625
-1164.515625
-1170.63671875
-1184.19140625
-1206.2421875
-1236.12109375
-1271.984375
-1311.41796875
-1351.2890625
-1387.4296875
-1415.06640625
-1430.30078125
-1432.04296875
-1423.40625
-1411.83203125
-1407.27734375
-1418.81640625
-1451.1171875
-1502.84375
-1567.95703125
-1638.91796875
-1709.46875
-1775.5390625
-1834.171875
-1882.28125
-1916.5625
-1934.48828125
-1935.43359375
-1921.14453125
-1895.71875
-1865.2421875
-1836.73828125
-1816.140625
-1806.1640625
-1805.4765625
-1809.7578125
-1813.90625
-1814.2109375
-1809.71484375
-1802.46875
-1796.546875
-1796.296875
-1804.73828125
-1822.6484375
-1848.4296875
-1878.3125
-1907.08984375
-1929.546875
-1942.203125
-1944.00390625
-1935.28125
-1915.99609375
-1885.48046875
-1844.60546875
-1798.17578125
-1754.44140625
-1720.953125
-1699.87109375
-1686.60546875
-1672.56640625
-1649.16015625
-1610.0703125
-1551.54296875
-1472.35546875
-1374.75390625
-1265.5234375
-1155.2578125
-1055.1875
-973.11328125
-911.671875
-870.1796875
-848.5234375
-849.51953125
-877.6484375
-935.28125
-1019.61328125
-1122.3984375
-1232.87109375
-1341.8203125
-1444.20703125
-1538.67578125
-1624.76171875
-1700.32421875
-1761.22265625
-1802.86328125
-1822.1328125
-1818.80078125
-1796.13671875
-1760.46875
-1719.390625
-1679.28125
-1643.7578125
-1613.9609375
-1590.0
-1572.25
-1561.3046875
-1556.28515625
-1552.79296875
-1542.546875
-1515.93359375
-1466.23828125
-1392.66796875
-1300.38671875
-1198.2734375
-1095.91015625
-1000.9296875
-917.734375
-848.1953125
-793.98828125
-758.484375
-746.34375
-761.3203125
-804.109375
-871.4765625
-956.640625
-1050.796875
-1145.58203125
-1235.25390625
-1317.06640625
-1389.7734375
-1452.28125
-1503.6953125
-1544.32421875
-1576.18359375
-1602.80078125
-1628.546875
-1657.17578125
-1689.34765625
-1720.375
-1740.74609375
-1740.19921875
-1712.984375
-1660.6328125
-1590.5
-1511.828125
-1432.5625
-1358.8671875
-1296.69140625
-1253.11328125
-1235.73828125
-1250.53515625
-1299.78125
-1381.40234375
-1489.61328125
-1615.8828125
-1749.78125
-1880.234375
-1997.26953125
-2093.8984375
-2166.85546875
-2215.94921875
-2242.69140625
-2249.54296875
-2239.8046875
-2217.2890625
-2185.13671875
-2144.48828125
-2094.7421875
-2035.5078125
-1968.64453125
-1898.14453125
-1827.75390625
-1758.38671875
-1687.84375
-1613.265625
-1534.09375
-1453.23828125
-1375.7109375
-1306.375
-1248.44921875
-1203.03515625
-1169.1015625
-1143.99609375
-1124.984375
-1110.765625
-1101.44140625
-1096.75390625
-1094.79296875
-1093.07421875
-1090.76953125
-1089.35546875
-1090.796875
-1095.18359375
-1100.13671875
-1102.328125
-1100.26171875
-1096.8359375
-1099.859375
-1119.12890625
-1161.140625
-1225.07421875
-1302.96484375
-1383.54296875
-1456.94140625
-1518.140625
-1568.25390625
-1613.23046875
-1659.7734375
-1710.609375
-1762.58203125
-1808.98828125
-1844.1484375
-1866.51953125
-1878.82421875
-1885.8046875
-1891.38671875
-1896.6875
-1899.734375
-1896.89453125
-1884.8671875
-1861.83203125
-1827.22265625
-1780.69921875
-1721.34765625
-1648.15234375
-1561.41796875
-1463.76171875
-1359.1796875
-1250.91015625
-1140.55078125
-1029.5078125
-920.8671875
-819.171875
-728.21875
-648.890625
-578.59765625
-511.79296875
-441.3046875
-360.9296875
-269.07421875
-171.265625
-79.640625
-9.34765625
26.37109375
20.66796875
-24.08203125
-96.27734375
-178.39453125
-252.67578125
-306.50390625
-335.16015625
-341.18359375
-331.25
-312.58203125
-290.75390625
-269.78125
-253.421875
-246.0859375
-252.27734375
-275.0859375
-315.10546875
-370.671875
-438.859375
-516.06640625
-597.59765625
-677.21875
-747.9375
-804.0625
-842.91015625
-864.828125
-871.62890625
-864.6953125
-843.96484375
-808.1484375
-755.7890625
-686.45703125
-601.3203125
-503.05078125
-395.36328125
-282.625
-169.33203125
-59.58203125
43.2265625
136.22265625
216.765625
282.53125
331.79296875
363.71875
378.68359375
378.359375
365.3359375
342.44921875
312.77734375
279.9296875
247.54296875
217.3984375
187.8828125
154.75
113.37109375
60.04296875
-8.14453125
-92.8125
-192.19921875
-299.265625
-402.375
-488.05859375
-544.25390625
-563.0234375
-542.484375
-486.90625
-404.13671875
-301.9375
-186.23828125
-62.1171875
64.94921875
189.40625
306.50390625
411.76953125
499.58203125
563.11328125
596.6796875
598.640625
572.6875
527.03125
472.30078125
418.63671875
372.421875
333.8515625
297.09765625
253.66796875
197.07421875
126.25
45.94921875
-35.60546875
-110.45703125
-173.99609375
-225.74609375
-267.34765625
-299.390625
-319.921875
-325.765625
-315.3203125
-290.4453125
-256.49609375
-221.125
-192.515625
-177.4296875
-179.9609375
-201.921875
-244.19921875
-306.984375
-387.98046875
-480.53515625
-574.58203125
-660.54296875
-733.328125
-793.2890625
-843.78125
-887.375
-923.17578125
-946.6171875
-952.0390625
-936.578125
-903.03125
-859.515625
-815.8671875
-778.9765625
-749.81640625
-723.6171875
-692.5390625
-649.0625
-588.46484375
-509.85546875
-416.4453125
-315.65234375
-218.453125
-137.125
-81.54296875
-56.24609375
-60.25
-89.3515625
-138.7109375
-204.20703125
-282.921875
-373.41015625
-475.30078125
-587.6875
-707.06640625
-826.90625
-939.5390625
-1038.91796875
-1122.11328125
-1188.5703125
-1238.15625
-1269.64453125
-1280.95703125
-1271.15625
-1242.65234375
-1201.6484375
-1156.203125
-1113.203125
-1076.3828125
-1046.1328125
-1020.65234375
-997.296875
-973.6953125
-948.421875
-921.05859375
-891.6640625
-859.94921875
-824.69140625
-783.734375
-734.5703125
-675.3203125
-605.91015625
-529.30078125
-452.19140625
-384.6171875
-338.08203125
-322.578125
-343.53515625
-399.9140625
-484.44140625
-586.02734375
-693.203125
-796.47265625
-888.62109375
-963.796875
-1017.2734375
-1046.27734375
-1051.05078125
-1035.17578125
-1005.3125
-970.68359375
-941.53125
-926.15625
-927.4453125
-940.8828125
-955.2734375
-955.81640625
-928.33984375
-863.42578125
-759.140625
-621.33203125
-461.57421875
-293.75
-130.75
18.00390625
147.49609375
256.22265625
344.0703125
410.4375
454.1328125
474.9765625
475.2421875
459.0859375
429.9453125
387.91796875
329.69140625
251.296875
151.97265625
36.75390625
-82.96484375
-190.87109375
-269.11328125
-303.54296875
-288.62890625
-229.03515625
-136.9921875
-27.3828125
86.3125
194.3046875
291.171875
375.4453125
447.83203125
508.87109375
557.421875
590.875
606.7734375
605.10546875
590.08203125
569.921875
553.90234375
548.09375
552.8125
563.76171875
575.78515625
586.19921875
595.3671875
604.5390625
612.58203125
614.12109375
600.66796875
564.4140625
502.53515625
419.6953125
327.2890625
239.72265625
169.21484375
121.6640625
95.52734375
83.62109375
76.0859375
62.89453125
35.8984375
-9.26171875
-71.87890625
-146.234375
-222.98828125
-291.1640625
-340.75390625
-365.54296875
-364.67578125
-341.64453125
-301.578125
-249.59765625
-191.27734375
-133.48046875
-83.51171875
-47.17578125
-27.6484375
-25.54296875
-38.9296875
-62.94921875
-90.1796875
-113.0
-126.95703125
-133.03515625
-137.53125
-149.83984375
-179.4921875
-233.59375
-315.10546875
-421.88671875
-546.30859375
-675.78125
-794.73828125
-887.84765625
-943.296875
-954.6484375
-920.87890625
-845.375
-734.93359375
-598.9375
-448.30859375
-294.30859375
-147.703125
-18.37890625
85.39453125
158.86328125
203.10546875
225.9375
240.23046875
260.26953125
297.44140625
356.5703125
434.0625
518.95703125
597.1171875
656.71875
692.1015625
704.40625
699.43359375
684.54296875
665.98046875
647.4453125
630.23046875
614.39453125
600.0078125
587.703125
578.31640625
571.93359375
566.73046875
558.234375
540.33984375
508.66015625
464.88671875
418.5703125
383.93359375
372.703125
387.75
421.89453125
462.43359375
497.4375
519.80078125
527.65234375
522.61328125
507.23046875
482.09375
443.7109375
385.0
299.3203125
185.921875
52.8125
-84.78125
-209.1484375
-304.99609375
-362.46875
-378.0625
-354.3125
-298.86328125
-222.99609375
-139.23046875
-58.68359375
10.37890625
61.8828125
90.27734375
90.45703125
60.00390625
1.89453125
-75.109375
-159.2421875
-239.91796875
-310.76953125
-370.328125
-420.640625
-465.21875
-507.41015625
-549.23046875
-590.453125
-627.7890625
-655.1015625
-665.4609375
-654.6328125
-623.796875
-579.2890625
-529.10546875
-478.66015625
-428.62109375
-375.90625
-316.35546875
-247.34375
-169.1796875
-85.4140625
-2.01953125
74.265625
137.6015625
183.953125
211.203125
219.0859375
209.18359375
184.76171875
150.65234375
113.45703125
81.71875
64.72265625
69.6796875
98.83984375
148.57421875
210.671875
274.89453125
331.80078125
375.4375
405.125
425.08203125
441.4609375
458.61328125
476.7734375
492.703125
502.5
504.73828125
501.9765625
499.75390625
503.93359375
517.97265625
541.28515625
569.0234375
593.484375
606.8515625
604.24609375
585.203125
552.57421875
509.85546875
459.08203125
400.55859375
334.16796875
261.02734375
184.44921875
109.6015625
41.82421875
-15.52734375
-62.2734375
-100.625
-133.1328125
-161.09765625
-184.2265625
-201.140625
-209.7421875
-207.453125
-192.35546875
-165.24609375
-131.05859375
-97.63671875
-72.0546875
-57.01171875
-50.171875
-46.5703125
-41.91796875
-34.125
-22.75
-8.0625
8.43359375
22.50390625
26.82421875
13.34765625
-22.75390625
-80.6640625
-154.5234375
-236.015625
-316.46875
-387.4296875
-440.6640625
-468.5234375
-465.08984375
-427.90625
-359.890625
-270.55078125
-175.2265625
-91.9609375
-37.2578125
-22.171875
-49.55859375
-112.64453125
-195.82421875
-278.5
-341.0625
-370.24609375
-361.4609375
-317.94921875
-248.20703125
-163.12109375
-73.625
10.66015625
81.375
130.92578125
152.671875
142.1484375
98.16015625
22.8515625
-78.87890625
-199.5078125
-328.94921875
-455.72265625
-569.5625
-663.94921875
-736.46484375
-786.7265625
-813.65234375
-814.5234375
-786.7265625
-730.640625
-651.13671875
-556.296875
-454.30859375
-350.83984375
-248.65625
-148.8359375
-51.95703125
41.66796875
132.171875
219.4921875
301.734375
373.796875
427.9609375
456.703125
456.3046875
429.015625
382.83203125
329.125
279.328125
242.08984375
221.97265625
219.921875
234.515625
262.67578125
299.90234375
340.90625
380.94921875
416.80078125
446.28125
467.3671875
478.12109375
477.66015625
466.84765625
447.734375
422.48046875
392.67578125
359.3515625
322.96875
283.04296875
237.67578125
183.79296875
118.76953125
42.81640625
-39.4140625
-119.46875
-187.77734375
-236.65625
-262.0
-263.40625
-243.2578125
-205.48828125
-154.12109375
-92.14453125
-21.109375
58.33203125
144.94140625
235.5078125
324.87109375
408.17578125
484.00390625
555.65234375
629.0859375
709.015625
795.8828125
885.55859375
971.3828125
1047.25390625
1110.2890625
1161.546875
1203.91015625
1238.40625
1261.84375
1267.91796875
1251.1796875
1210.98828125
1152.73828125
1085.8828125
1020.45703125
964.421875
922.92578125
898.84375
893.2734375
905.23828125
930.8203125
962.40625
988.87890625
997.57421875
978.14453125
926.53515625
846.56640625
748.109375
643.2265625
542.44921875
452.7109375
377.01171875
315.8046875
269.15625
237.84375
222.23046875
220.04296875
225.30078125
229.5234375
224.15625
203.046875
164.5390625
112.74609375
56.59765625
6.26171875
-31.23828125
-53.8203125
-62.234375
-55.9921875
-30.65234375
21.390625
106.98828125
227.484375
376.30078125
540.39453125
704.52734375
855.39453125
983.22265625
1081.30859375
1145.3984375
1174.20703125
1170.56640625
1141.6640625
1097.6875
1049.140625
1004.06640625
966.28125
935.26953125
907.73046875
880.1171875
851.07421875
822.703125
799.63671875
786.50390625
785.61328125
796.48828125
817.13671875
845.46875
879.7109375
918.37109375
960.625
1006.8046875
1057.9765625
1114.30859375
1173.3984375
1229.78515625
1276.16015625
1305.80078125
1315.16015625
1305.41015625
1281.75390625
1250.54296875
1215.8046875
1177.59765625
1133.50390625
1082.2265625
1026.45703125
972.7890625
929.09375
901.953125
896.17578125
915.7578125
963.83203125
1040.83203125
1142.15234375
1257.44921875
1372.57421875
1473.5078125
1551.0078125
1603.5546875
1636.41015625
1657.07421875
1670.36328125
1676.6796875
1673.8203125
1659.83984375
1634.69921875
1600.63671875
1561.56640625
1521.62109375
1483.29296875
1446.65234375
1410.51953125
1374.48046875
1340.0
1310.35546875
1290.21484375
1284.84765625
1298.171875
1330.09765625
1375.44140625
1426.05078125
1474.828125
1518.58203125
1558.0234375
1595.609375
1633.34375
1671.625
1709.43359375
1745.35546875
1778.828125
1810.75390625
1842.98046875
1876.85546875
1912.03515625
1946.23046875
1975.90625
1997.26171875
2007.203125
2004.33984375
1989.859375
1967.4375
1941.6953125
1916.08203125
1891.48046875
1866.0703125
1835.6875
1794.234375
1734.7578125
1651.98828125
1545.171875
1419.109375
1282.23046875
1143.36328125
1009.5234375
885.7421875
775.546875
680.8828125
601.82421875
537.046875
485.0390625
444.7421875
414.6484375
391.32421875
368.75390625
339.2109375
294.91796875
229.8671875
141.78515625
34.1171875
-83.14453125
-194.8359375
-284.3671875
-338.390625
-350.45703125
-322.20703125
-261.875
-181.359375
-93.484375
-10.2109375
58.75
107.76953125
136.515625
149.5703125
154.1875
157.734375
165.8671875
181.3515625
203.47265625
228.640625
252.7109375
273.75390625
293.06640625
313.6953125
338.0625
366.86328125
399.96875
437.9375
482.59765625
536.203125
600.00390625
673.4453125
754.18359375
838.15625
919.2421875
989.37890625
1040.0390625
1064.87890625
1061.61328125
1032.21484375
982.09765625
919.8515625
856.97265625
805.7890625
774.9453125
765.140625
769.03515625
776.32421875
780.57421875
782.53515625
787.7890625
801.13671875
822.359375
846.1640625
865.7109375
876.8984375
880.609375
881.5625
884.40234375
889.63671875
892.19921875
883.71484375
856.90234375
809.22265625
743.94140625
668.56640625
591.92578125
521.32421875
460.62109375
409.72265625
365.421875
323.3046875
280.28515625
236.80078125
197.55859375
170.37890625
163.6015625
183.2890625
230.89453125
302.00390625
386.8671875
473.02734375
548.9296875
606.35546875
640.69140625
650.25
636.46875
604.51953125
562.48828125
518.56640625
478.27734375
443.45703125
412.7734375
382.12109375
344.8984375
293.5625
222.5546875
130.59765625
20.59765625
-101.8671875
-229.4296875
-352.953125
-462.3671875
-549.28125
-609.70703125
-644.7421875
-658.65234375
-655.91796875
-638.8671875
-607.07421875
-558.75390625
-493.66796875
-415.65625
-332.67578125
-253.890625
-185.94140625
-130.98828125
-87.97265625
-55.87109375
-36.37890625
-33.9765625
-52.98828125
-93.6796875
-150.0234375
-210.68359375
-262.37109375
-293.33984375
-295.19921875
-263.03515625
-195.15234375
-93.48046875
35.6484375
181.76953125
332.51953125
477.15234375
609.203125
726.9296875
831.58984375
924.8359375
1006.84375
1075.796875
1128.96484375
1164.46875
1182.76953125
1186.8828125
1181.4296875
1171.26953125
1160.48828125
1152.23046875
1149.234375
1154.73046875
1172.3984375
1204.63671875
1249.6640625
1299.625
1342.06640625
1364.9296875
1362.078125
1335.69140625
1293.828125
1245.25390625
1195.46875
1146.24609375
1098.15234375
1053.3359375
1016.67578125
994.8203125
993.9921875
1017.484375
1064.09765625
1128.28125
1202.23046875
1278.9140625
1354.1953125
1426.7578125
1495.96875
1559.41796875
1612.0546875
1647.15234375
1658.16796875
1640.390625
1591.97265625
1514.734375
1414.58984375
1301.53515625
1188.71875
1090.62109375
1020.09765625
984.84765625
984.5
1010.265625
1048.03515625
1083.66015625
1107.60546875
1116.77734375
1113.4609375
1103.09765625
1092.265625
1086.8203125
1089.75390625
1099.62109375
1111.046875
1117.41796875
1113.8515625
1098.5234375
1072.3671875
1038.69921875
1003.28125
974.48046875
962.6015625
977.90234375
1027.2265625
1110.15234375
1217.0390625
1331.36328125
1435.359375
1515.3984375
1563.90625
1578.23046875
1559.375
1512.21875
1446.3828125
1375.5
1313.75
1270.7421875
1247.8515625
1238.859375
1234.9609375
1230.875
1228.078125
1233.359375
1253.8515625
1291.734375
1341.85546875
1393.72265625
1436.09765625
1460.625
1462.12109375
1436.9765625
1382.5234375
1298.31640625
1187.89453125
1059.078125
922.34375
787.69140625
661.31640625
544.15234375
433.87890625
328.953125
231.09375
144.12109375
70.77734375
10.6171875
-39.9453125
-86.06640625
-132.1484375
-179.3671875
-224.1953125
-259.4765625
-277.5703125
-273.71484375
-247.4140625
-201.6015625
-140.47265625
-67.6015625
14.35546875
102.453125
192.2734375
278.703125
358.21484375
430.33984375
496.90625
559.65234375
618.30078125
670.34375
712.12109375
740.0703125
751.19921875
742.66015625
711.56640625
655.81640625
575.765625
475.2265625
361.06640625
242.0703125
128.125
29.81640625
-42.515625
-80.55859375
-80.21875
-43.26953125
22.44140625
104.90234375
191.48046875
272.421875
342.4921875
400.203125
445.5078125
477.5390625
493.78125
491.38671875
469.80859375
432.87109375
388.68359375
347.77734375
320.890625
317.265625
343.15625
400.46484375
486.23046875
593.49609375
712.80078125
833.515625
944.7890625
1036.859375
1102.828125
1140.359375
1152.53125
1146.91015625
1132.86328125
1118.015625
1106.09765625
1097.57421875
1092.16015625
1090.80078125
1095.41015625
1106.86328125
1122.9921875
1138.0234375
1144.0234375
1133.7265625
1103.01171875
1051.3984375
980.48046875
892.08203125
788.0703125
672.015625
551.11328125
436.6171875
341.8515625
278.26171875
251.2421875
257.78515625
287.08984375
323.78515625
352.5625
362.6015625
350.48828125
320.01171875
278.73828125
233.4921875
187.703125
141.859375
95.296875
47.01171875
-4.75
-62.5390625
-128.16015625
-200.765625
-276.765625
-352.20703125
-425.6953125
-498.73828125
-572.8046875
-645.55859375
-709.70703125
-755.4140625
-774.0078125
-760.3671875
-713.4296875
-635.83984375
-533.03515625
-411.3828125
-275.8203125
-128.65625
29.1640625
195.2734375
364.03125
527.32421875
677.4609375
809.92578125
923.9921875
1020.875
1100.91796875
1162.18359375
1201.28515625
1215.640625
1205.15234375
1172.21484375
1120.5859375
1054.3828125
978.05859375
896.99609375
817.9453125
748.890625
698.58984375
675.73828125
687.54296875
738.02734375
826.49609375
947.18359375
1089.9296875
1241.71484375
1388.7890625
1519.05078125
1624.08203125
1699.83984375
1745.859375
1763.56640625
1754.53125
1719.51171875
1658.80078125
1574.08203125
1470.7265625
1358.6484375
1250.328125
1156.8359375
1084.08984375
1031.54296875
993.80078125
963.86328125
936.21484375
908.078125
879.03515625
849.9375
822.203125
797.6171875
778.09375
765.21484375
759.7890625
761.59375
769.375
780.890625
793.09765625
802.390625
805.32421875
799.9609375
787.3203125
771.65625
758.89453125
754.14453125
759.89453125
775.82421875
799.47265625
827.30859375
855.94921875
883.2421875
908.828125
933.94140625
960.984375
992.88671875
1031.41796875
1074.7734375
1116.63671875
1148.73828125
1165.65234375
1168.05078125
1161.7421875
1153.71875
1148.5703125
1146.9609375
1146.046875
1140.5078125
1124.06640625
1091.28515625
1039.28515625
968.78125
883.92578125
790.94921875
695.93359375
602.8046875
512.78515625
425.62109375
341.53125
262.16015625
190.1171875
128.02734375
78.2578125
43.2109375
25.4453125
26.8046875
47.34765625
84.984375
136.265625
197.7265625
266.9375
342.86328125
425.48046875
514.57421875
608.16015625
701.765625
789.40625
865.83984375
927.95703125
974.22265625
1002.92578125
1011.40234375
996.96484375
958.64453125
898.46484375
821.62890625
735.73828125
649.19140625
569.375
501.77734375
450.5
419.49609375
412.81640625
433.12109375
479.36328125
545.37890625
620.72265625
693.87109375
756.26953125
805.10546875
843.3203125
876.8515625
910.86328125
946.8203125
981.74609375
1009.5390625
1023.4296875
1018.29296875
992.078125
946.5234375
887.63671875
825.4296875
772.26171875
739.58203125
734.45703125
757.51171875
803.37890625
863.26171875
928.66796875
994.390625
1059.44921875
1125.65625
1194.94921875
1267.28125
1340.27734375
1410.41796875
1474.53125
1530.37109375
1576.0703125
1609.4296875
1627.95703125
1629.53125
1612.84765625
1577.828125
1526.84765625
1466.5625
1408.44921875
1366.19921875
1350.66796875
1365.5078125
1405.94921875
1461.25390625
1519.453125
1572.12890625
1616.91796875
1655.90234375
1690.96875
1719.3359375
1733.12109375
1723.44921875
1686.18359375
1625.09765625
1550.35546875
1473.79296875
1404.4375
1346.6796875
1300.8125
1264.53125
1234.421875
1207.67578125
1183.32421875
1161.64453125
1141.64453125
1118.73046875
1085.13671875
1033.08203125
958.4921875
863.125
754.45703125
643.6484375
542.4140625
460.37890625
404.12109375
377.41796875
380.6640625
408.85546875
450.234375
488.29296875
506.74609375
494.69140625
449.17578125
375.3359375
285.23046875
195.78125
125.37890625
89.39453125
96.01953125
144.22265625
224.5
322.09765625
421.5859375
511.32421875
586.1875
647.3828125
699.578125
747.078125
791.5078125
832.046875
867.16796875
896.21484375
919.9609375
940.5078125
960.79296875
983.48828125
1009.3828125
1036.7421875
1062.48828125
1084.4765625
1102.60546875
1117.7109375
1129.69140625
1137.265625
1140.15234375
1141.90234375
1150.5859375
1176.10546875
1225.515625
1299.4609375
1391.859375
1492.65625
1591.9140625
1683.40625
1766.41796875
1844.63671875
1922.0625
1998.20703125
2066.25
2115.75390625
2137.70703125
2128.14453125
2088.70703125
2025.3359375
1946.5234375
1861.22265625
1776.37109375
1695.125
1616.9453125
1539.15234375
1458.5
1371.97265625
1277.28125
1173.625
1062.53515625
947.953125
835.22265625
729.578125
635.3359375
556.2109375
495.78515625
456.6875
438.61328125
437.15625
445.13671875
455.55078125
463.78125
467.8359375
467.42578125
463.4765625
458.16015625
454.43359375
454.72265625
459.640625
468.07421875
478.79296875
492.265625
511.14453125
538.7734375
576.63671875
622.34375
669.5234375
709.81640625
736.14453125
745.45703125
739.3359375
722.3046875
699.26171875
673.8203125
648.05078125
623.0390625
599.55078125
578.8125
563.26171875
557.0859375
566.21484375
597.70703125
658.265625
751.80078125
876.8828125
1025.83984375
1186.38671875
1345.30078125
1491.953125
1620.16015625
1727.64453125
1813.98828125
1878.7109375
1920.6328125
1938.41796875
1931.27734375
1899.328125
1844.1015625
1769.57421875
1682.78515625
1592.8046875
1508.46875
1436.41796875
1380.71484375
1343.36328125
1324.40234375
1321.3125
1328.65234375
1338.95703125
1344.98828125
1342.234375
1330.33203125
1312.65234375
1294.234375
1279.20703125
1269.015625
1262.30078125
1256.28515625
1248.68359375
1239.28125
1230.5
1227.24609375
1235.95703125
1263.2578125
1314.48828125
1392.47265625
1496.6640625
1622.66796875
1762.40625
1905.375
2040.41796875
2156.8515625
2244.62890625
2295.0234375
2302.87890625
2269.21484375
2201.66015625
2111.78515625
2011.31640625
1909.8984375
1814.9609375
1732.20703125
1665.19140625
1613.99609375
1574.61328125
1540.5
1505.6484375
1466.94140625
1424.0
1377.71484375
1330.05859375
1285.57421875
1251.99609375
1238.16015625
1250.42578125
1290.421875
1354.8125
1435.9453125
1522.83203125
1603.3671875
1667.8125
1711.72265625
1736.30078125
1746.17578125
1746.16015625
1739.0234375
1725.33984375
1705.23046875
1680.37890625
1654.4375
1631.578125
1614.7109375
1604.65625
1600.08203125
1597.703125
1593.28515625
1583.984375
1570.57421875
1557.390625
1549.41015625
1548.67578125
1552.6640625
1555.53125
1551.15234375
1535.91796875
1509.8046875
1475.33984375
1435.58203125
1392.546875
1346.70703125
1297.16796875
1242.4375
1181.71484375
1116.0390625
1048.046875
980.390625
914.89453125
853.796875
801.87890625
766.47265625
754.5546875
769.2890625
808.76171875
867.22265625
937.28515625
1011.671875
1084.109375
1149.1171875
1200.890625
1232.25390625
1235.3359375
1204.35546875
1138.92578125
1045.12109375
933.55859375
815.48828125
699.38671875
589.60546875
487.21875
392.1640625
305.33203125
229.51953125
169.2890625
130.13671875
117.5390625
135.796875
186.2578125
265.5703125
365.21875
473.265625
577.890625
670.828125
748.6875
811.3828125
858.734375
887.859375
893.51171875
871.421875
822.2265625
753.171875
676.5078125
605.72265625
551.52734375
519.15234375
507.9140625
513.08984375
528.89453125
550.83203125
575.89453125
601.390625
624.06640625
640.66796875
649.53515625
651.71875
650.84375
651.77734375
659.31640625
677.703125
710.73828125
761.51171875
830.6953125
914.30078125
1003.09375
1085.19921875
1150.6796875
1195.20703125
1220.40234375
1231.41015625
1233.8359375
1231.8359375
1227.78125
1223.04296875
1219.2265625
1218.97265625
1225.375
1240.09375
1262.203125
1289.31640625
1320.36328125
1357.07421875
1402.53515625
1458.09765625
1521.40625
1586.578125
1645.69140625
1690.69140625
1715.51953125
1718.0234375
1700.58203125
1668.76171875
1629.0
1586.546875
1544.1796875
1501.44140625
1454.76171875
1399.03125
1330.1875
1247.4921875
1154.6015625
1059.37109375
972.4765625
904.89453125
864.83203125
855.89453125
877.53515625
927.328125
1003.125
1103.83203125
1228.2734375
1373.0859375
1530.640625
1688.6953125
1832.5234375
1948.94921875
2030.296875
2076.62109375
2095.52734375
2099.9765625
2104.66015625
2121.984375
2159.0234375
2216.6953125
2291.18359375
2376.25390625
2465.171875
2551.703125
2630.7734375
2699.41796875
2757.5625
2807.51171875
2851.65234375
2889.5
2916.21875
2923.80078125
2904.4375
2854.3515625
2776.578125
2681.76171875
2586.35546875
2508.1796875
2460.5390625
2447.49609375
2462.6953125
2492.3828125
2520.765625
2535.0078125
2527.8125
2497.45703125
2446.35546875
2379.4453125
2303.05078125
2224.25
2150.1796875
2086.89453125
2037.859375
2002.90625
1978.6640625
1960.6171875
1945.49609375
1932.37109375
1921.9296875
1914.88671875
1910.96484375
1908.91796875
1907.08203125
1903.65234375
1896.31640625
1881.80859375
1856.1875
1816.28515625
1761.5
1694.43359375
1619.76171875
1542.7421875
1468.78515625
1403.8046875
1353.46875
1320.9609375
1305.12890625
1301.234375
1303.73046875
1308.6875
1314.578125
1322.046875
1333.6796875
1353.36328125
1384.43359375
1427.4140625
1479.04296875
1533.38671875
1584.109375
1626.27734375
1657.02734375
1675.76953125
1684.5234375
1688.328125
1694.71484375
1712.09765625
1747.6796875
1806.33984375
1890.83203125
2002.41796875
2141.02734375
2304.6796875
2488.6171875
2684.71875
2881.78515625
3067.20703125
3229.75
3362.046875
3461.15625
3527.0625
3560.82421875
3563.75390625
3537.77734375
3485.984375
3412.28515625
3320.3984375
3212.875
3090.95703125
2955.4453125
2807.92578125
2651.7421875
2492.40234375
2337.36328125
2194.75390625
2070.8984375
1967.84765625
1882.90625
1810.796875
1746.91796875
1689.29296875
1638.44921875
1596.24609375
1565.1796875
1548.640625
1551.16015625
1577.2421875
1628.59375
1701.46875
1786.75
1873.44140625
1953.0625
2021.47265625
2077.51171875
2120.64453125
2150.12890625
2165.546875
2167.57421875
2158.11328125
2140.2265625
2118.03125
2096.41015625
2080.32421875
2073.703125
2078.1640625
2091.76171875
2108.47265625
2119.4375
2115.9375
2092.98828125
2051.53125
1997.91796875
1941.27734375
1890.51953125
1852.3984375
1830.7578125
1826.08203125
1835.44140625
1853.56640625
1875.375
1898.4453125
1923.43359375
1952.06640625
1984.34765625
2016.921875
2043.6484375
2058.10546875
2056.94140625
2042.08203125
2020.23046875
1999.59375
1985.80078125
1979.5703125
1977.3046875
1973.8125
1965.26171875
1950.6328125
1931.23828125
1909.34375
1887.05078125
1865.89453125
1846.578125
1828.44921875
1809.55859375
1787.70703125
1761.7578125
1732.125
1700.58984375
1670.2109375
1645.55859375
1632.3671875
1636.2421875
1661.32421875
1709.74609375
1781.5078125
1874.20703125
1982.94921875
2101.25
2222.80078125
2343.24609375
2461.04296875
2577.08984375
2692.64453125
2806.0625
2910.41015625
2994.88671875
3050.29296875
3075.1015625
3077.4375
3071.6953125
3072.6015625
3090.5546875
3129.74609375
3188.0078125
3257.2421875
3324.734375
3376.359375
3401.40625
3396.51171875
3366.1484375
3319.328125
3265.37890625
3211.453125
3162.0625
3118.98046875
3080.6015625
3042.015625
2997.20703125
2942.49609375
2878.83203125
2811.171875
2745.62890625
2686.5625
2635.765625
2593.78515625
2561.83203125
2542.19140625
2536.62890625
2544.55859375
2562.8984375
2587.828125
2616.6875
2648.50390625
2683.359375
2721.9140625
2765.6015625
2816.65625
2877.18359375
2947.5
3024.9765625
3103.96484375
3176.5625
3233.51953125
3265.50390625
3264.97265625
3228.39453125
3157.640625
3059.484375
2943.73046875
2821.06640625
2701.41796875
2592.9921875
2501.97265625
2432.65625
2387.3671875
2365.65625
2363.1171875
2371.375
2379.78125
2377.8671875
2357.36328125
2313.58984375
2246.33984375
2159.62890625
2059.97265625
1954.1796875
1848.6875
1750.53125
1668.0234375
1609.4453125
1580.67578125
1584.109375
1619.4296875
1685.0390625
1778.3671875
1895.22265625
2029.125
2171.8203125
2314.87890625
2451.51953125
2577.1953125
2688.625
2782.5078125
2856.0
2909.19140625
2947.53515625
2981.4921875
3023.0078125
3080.8125
3157.10546875
3246.63671875
3337.9140625
3415.8828125
3465.69140625
3476.69921875
3445.3671875
3375.8984375
3278.34765625
3165.3984375
3049.33203125
2940.26171875
2845.70703125
2770.55859375
2716.75390625
2682.91796875
2664.6953125
2655.921875
2650.234375
2642.1953125
2628.21875
2607.4921875
2582.55859375
2558.50390625
2540.40625
2530.16015625
2524.79296875
2517.53515625
2501.2734375
2472.421875
2432.86328125
2388.7734375
2347.18359375
2312.75390625
2286.8046875
2268.63671875
2257.6796875
2254.76953125
2261.6796875
2279.3046875
2305.73046875
2335.74609375
2362.51171875
2380.2578125
2386.13671875
2380.29296875
2364.9453125
2343.69140625
2321.2109375
2302.5703125
2291.84375
2290.58984375
2297.3984375
2308.84375
2321.01953125
2330.3359375
2333.14453125
2325.3046875
2303.0078125
2264.82421875
2213.43359375
2156.015625
2103.26953125
2067.0390625
2056.30859375
2072.3984375
2106.62890625
2143.12890625
2165.87109375
2165.44921875
2141.5859375
2101.16796875
2054.50390625
2012.328125
1984.17578125
1977.40234375
1996.41015625
2042.03125
2111.56640625
2199.1953125
2296.5390625
2393.49609375
2480.30078125
2550.55078125
2602.84375
2638.80078125
2658.57421875
2658.23828125
2631.78515625
2575.9921875
2493.8203125
2394.05859375
2288.37890625
2188.140625
2102.296875
2036.0859375
1990.46875
1962.19140625
1945.046875
1932.2734375
1919.28515625
1904.9140625
1890.2890625
1876.58984375
1863.45703125
1848.8125
1829.3828125
1801.79296875
1764.50390625
1719.88671875
1674.54296875
1636.890625
1613.6015625
1607.02734375
1614.52734375
1629.47265625
1643.87109375
1652.109375
1654.00390625
1655.0078125
1663.0390625
1684.2421875
1720.25390625
1768.26171875
1822.96875
1878.7578125
1930.5546875
1973.26171875
2001.33203125
2009.73046875
1995.8984375
1960.86328125
1908.58984375
1844.46875
1774.31640625
1704.3125
1641.20703125
1592.09765625
1563.53125
1559.7734375
1580.6953125
1620.71484375
1670.1875
1719.0546875
1760.65234375
1793.00390625
1817.0859375
1834.07421875
1843.9609375
1846.5390625
1843.31640625
1838.29296875
1836.71875
1842.46875
1855.84765625
1873.5703125
1891.515625
1908.609375
1928.8203125
1959.27734375
2005.8359375
2069.4765625
2145.77734375
2227.0078125
2305.16796875
2374.75
2434.3828125
2486.734375
2536.49609375
2587.609375
2641.4375
2696.41015625
2748.51171875
2791.91796875
2819.58203125
2824.51171875
2802.08984375
2752.90234375
2683.76953125
2605.0859375
2525.39453125
2447.3046875
2368.14453125
2284.28125
2194.890625
2102.53125
2011.484375
1926.09765625
1849.84375
1784.8359375
1731.90625
1691.375
1663.70703125
1649.0078125
1645.4140625
1648.1640625
1650.55078125
1646.51953125
1633.3359375
1612.53515625
1588.4921875
1565.5703125
1545.984375
1529.9296875
1517.39453125
1510.078125
1511.8125
1527.078125
1557.96875
1601.35546875
1648.3984375
1687.69140625
1710.4765625
1714.7265625
1705.828125
1693.84375
1689.15625
1698.55859375
1723.42578125
1760.44140625
1803.6640625
1846.1796875
1880.89453125
1901.6328125
1905.02734375
1892.03125
1867.6484375
1839.19921875
1814.60546875
1801.20703125
1804.6953125
1828.01953125
1871.0703125
1931.6953125
2007.1796875
2094.97265625
2192.15234375
2294.4765625
2396.08203125
2490.37109375
2571.28125
2633.84375
2673.69921875
2686.47265625
2668.3515625
2617.62109375
2536.01953125
2428.640625
2302.640625
2165.3671875
2022.83203125
1879.13671875
1737.25390625
1600.3203125
1472.37109375
1357.67578125
1259.359375
1178.48828125
1114.0859375
1063.7734375
1024.31640625
991.921875
962.42578125
931.78515625
897.13671875
858.26171875
818.7109375
785.6484375
767.98046875
773.3515625
805.30078125
862.14453125
937.921875
1024.48046875
1113.30859375
1196.78515625
1269.6015625
1330.04296875
1379.57421875
1420.00390625
1450.44140625
1467.23046875
1467.484375
1453.03515625
1431.0625
1411.05859375
1400.8046875
1404.53515625
1423.796875
1459.45703125
1512.4609375
1582.6171875
1666.3515625
1755.765625
1840.11328125
1909.39453125
1957.90234375
1985.8046875
1998.125
2002.078125
2004.72265625
2011.87890625
2028.015625
2055.84765625
2095.55859375
2144.26171875
2196.44140625
2245.4375
2285.20703125
2311.80859375
2323.79296875
2321.16015625
2303.75
2270.6796875
2221.6484375
2159.13671875
2089.71484375
2023.546875
1972.15234375
1944.7578125
1944.10546875
1964.015625
1991.03515625
2010.234375
2011.703125
1993.875
1962.4453125
1926.828125
1896.9453125
1881.3046875
1885.89453125
1913.046875
1960.671875
2023.10546875
2093.73046875
2167.5625
2241.640625
2313.0625
2377.14453125
2428.02734375
2461.18359375
2475.38671875
2472.52734375
2456.21875
2430.99609375
2402.42578125
2376.35546875
2356.3046875
2340.125
2318.8671875
2279.73046875
2211.87109375
2111.734375
1985.0703125
1845.16796875
1708.546875
1589.89453125
1498.21875
1435.83203125
1400.44140625
1388.72265625
1398.92578125
1431.0703125
1485.34765625
1560.41015625
1652.86328125
1758.34765625
1873.30078125
1995.92578125
2125.5546875
2260.6640625
2396.99609375
2527.21484375
2642.5390625
2735.92578125
2804.96484375
2852.5
2884.34375
2905.80078125
2919.921875
2928.4375
2933.859375
2940.25390625
2952.015625
2971.65234375
2998.00390625
3025.72265625
3046.640625
3052.7109375
3039.1953125
3006.05859375
2956.73828125
2895.73828125
2827.1328125
2754.6875
2682.265625
2613.53515625
2551.4296875
2498.26171875
2456.14453125
2426.2265625
2406.68359375
2391.44921875
2371.4921875
2337.95703125
2284.91796875
2210.6640625
2117.93359375
2013.40234375
1905.87890625
1803.578125
1712.12890625
1634.7265625
1573.2734375
1529.078125
1503.0078125
1496.109375
1510.27734375
1547.6484375
1608.45703125
1689.34765625
1783.71875
1883.81640625
1982.703125
2075.00390625
2156.48046875
2223.1328125
2271.0703125
2297.75390625
2303.96484375
2294.6796875
2277.703125
2260.98828125
2250.38671875
2248.5390625
2254.50390625
2263.98828125
2270.78515625
2269.29296875
2256.8828125
2234.5859375
2206.03125
2175.75
2148.05078125
2126.6640625
2114.640625
2113.8984375
2124.328125
2143.46484375
2167.56640625
2193.859375
2222.046875
2253.4296875
2287.94921875
2322.0390625
2349.94140625
2367.96484375
2378.07421875
2387.37109375
2403.48046875
2429.3046875
2460.68359375
2487.84765625
2499.0078125
2483.88671875
2435.7734375
2351.9140625
2232.9453125
2082.21484375
1905.57421875
1711.42578125
1510.4609375
1314.59765625
1135.3984375
982.7734375
864.765625
788.0546875
757.95703125
776.625
840.3828125
938.6015625
1056.0078125
1177.49609375
1292.703125
1397.82421875
1494.05078125
1583.7578125
1666.84765625
1739.4296875
1795.27734375
1828.37890625
1834.71484375
1812.80859375
1763.91796875
1691.98046875
1602.953125
1503.78125
1402.13671875
1306.9140625
1227.6875
1172.12109375
1143.140625
1138.953125
1156.28515625
1193.88671875
1252.9921875
1334.67578125
1436.87109375
1553.875
1678.375
1803.83984375
1925.6171875
2040.78515625
2148.27734375
2249.21875
2346.4453125
2442.6953125
2538.76953125
2633.19140625
2723.421875
2807.265625
2883.5078125
2951.875
3012.4453125
3064.61328125
3106.12109375
3133.16796875
3142.265625
3132.60546875
3107.046875
3070.25390625
3024.96875
2969.21484375
2897.23828125
2804.203125
2691.37890625
2568.12890625
2449.3203125
2350.265625
2282.171875
2250.015625
2252.8515625
2285.56640625
2340.57421875
2408.82421875
2480.31640625
2545.09375
2594.83203125
2624.71484375
2634.890625
2631.01171875
2623.08984375
2622.359375
2637.27734375
2670.734375
2719.88671875
2778.03125
2837.23828125
2891.15625
2937.48046875
2979.09375
3022.48828125
3073.765625
3134.38671875
3199.23828125
3258.30859375
3300.68359375
3318.56640625
3309.45703125
3276.3828125
3227.0234375
3172.0703125
3122.40625
3085.62890625
3063.65625
3053.02734375
3047.1484375
3038.69921875
3021.3046875
2990.9296875
2946.83203125
2891.171875
2827.2734375
2757.88671875
2684.6484375
2608.13671875
2527.96484375
2443.33203125
2354.70703125
2265.36328125
2181.0859375
2108.2109375
2052.328125
2018.6875
2012.5859375
2037.4296875
2091.32421875
2165.43359375
2246.21484375
2320.26171875
2378.86328125
2420.22265625
2449.3125
2475.81640625
2510.58203125
2561.28515625
2628.921875
2706.9140625
2783.87890625
2849.171875
2898.15234375
2933.89453125
2963.91015625
2993.85546875
3022.484375
3041.16015625
3038.11328125
3004.65234375
2939.546875
2849.44921875
2745.578125
2639.0390625
2537.4375
2443.87109375
2357.8515625
2277.22265625
2200.3671875
2127.91796875
2062.796875
2008.2890625
1965.78515625
1934.41015625
1912.8359375
1901.30078125
1901.7421875
1915.83203125
1942.43359375
1975.97265625
2006.86328125
2024.33984375
2020.84375
1995.7578125
1956.359375
1915.21484375
1885.390625
1875.7421875
1888.37890625
1919.27734375
1961.20703125
2006.71484375
2049.32421875
2083.4140625
2104.6484375
2111.55078125
2106.3828125
2093.3828125
2075.32421875
2051.50390625
2019.3125
1977.8125
1929.8359375
1880.765625
1835.41015625
1796.07421875
1763.28125
1737.98046875
1722.890625
1721.4765625
1735.26171875
1761.609375
1793.8984375
1824.17578125
1846.4140625
1858.1953125
1860.1171875
1854.1953125
1842.57421875
1826.7890625
1807.30859375
1783.453125
1753.90234375
1717.359375
1672.7421875
1618.86328125
1554.2734375
1477.75390625
1388.94140625
1288.68359375
1179.1640625
1064.1875
949.3125
841.5625
748.234375
675.0703125
624.4375
594.68359375
581.5
580.41015625
588.3203125
603.0390625
622.02734375
642.6484375
664.1953125
689.56640625
724.64453125
775.66015625
846.50390625
937.109375
1042.97265625
1155.59765625
1264.1015625
1357.9296875
1429.55078125
1475.859375
1498.0703125
1500.7734375
1490.85546875
1476.1171875
1463.6640625
1458.42578125
1462.84375
1477.81640625
1504.0234375
1542.5703125
1594.5078125
1659.81640625
1736.65625
1821.0390625
1906.8359375
1986.046875
2049.83203125
2090.375
2102.5546875
2084.44140625
2036.6953125
1962.46875
1868.57421875
1766.62890625
1672.23828125
1601.796875
1568.49609375
1579.234375
1633.0
1720.87890625
1828.0703125
1937.72265625
2035.15625
2110.46484375
2158.765625
2178.9609375
2172.53515625
2143.0859375
2096.5
2041.1328125
1987.30078125
1945.76953125
1925.421875
1930.7734375
1960.17578125
2005.63671875
2054.87109375
2095.34375
2118.390625
2121.3203125
2106.5546875
2079.02734375
2043.55078125
2003.375
1959.984375
1913.9375
1866.28125
1819.58984375
1777.96875
1745.57421875
1724.3828125
1712.5078125
1704.234375
1692.25
1670.89453125
1638.43359375
1596.953125
1550.33984375
1502.234375
1455.40625
1412.6015625
1377.6640625
1355.6796875
1351.81640625
1369.265625
1407.3984375
1461.25390625
1523.125
1585.66015625
1644.91015625
1701.37890625
1758.47265625
1819.328125
1883.953125
1948.078125
2004.01953125
2043.01171875
2058.0703125
2046.5
2011.17578125
1960.07421875
1904.23046875
1854.91015625
1821.046875
1807.78125
1816.1953125
1843.421875
1882.78125
1924.125
1955.515625
1966.0625
1948.51953125
1900.23828125
1822.59765625
1720.37890625
1601.67578125
1477.3125
1358.796875
1255.33203125
1172.1328125
1111.2734375
1074.2109375
1063.6640625
1082.9921875
1133.1875
1209.58203125
1301.01953125
1392.5625
1470.56640625
1527.078125
1561.64453125
1580.53125
1594.0703125
1612.7890625
1643.109375
1684.64453125
1731.0
1773.50390625
1804.984375
1821.0625
1819.51171875
1799.9609375
1764.63671875
1718.69140625
1668.45703125
1618.47265625
1569.7421875
1520.81640625
1471.125
1423.82421875
1385.9296875
1365.5
1367.8515625
1393.3125
1437.25
1491.65234375
1547.2421875
1595.7109375
1631.50390625
1652.171875
1657.19140625
1646.5625
1620.72265625
1581.47265625
1532.41015625
1478.3203125
1424.30859375
1375.64453125
1337.82421875
1316.046875
1314.16796875
1333.80078125
1374.03515625
1431.48046875
1500.58203125
1574.3359375
1645.2109375
1705.94140625
1750.125
1772.80078125
1770.88671875
1743.11328125
1689.5546875
1611.59765625
1512.89453125
1400.5625
1285.046875
1177.8828125
1088.30078125
1020.3984375
972.42578125
938.3984375
911.25390625
885.94140625
860.828125
836.8359375
815.328125
796.2421875
777.98828125
759.17578125
741.16015625
729.68359375
734.33984375
765.6640625
831.44921875
934.02734375
1069.453125
1228.54296875
1399.2109375
1568.953125
1726.77734375
1864.0703125
1975.02734375
2057.4140625
2113.31640625
2148.67578125
2170.99609375
2185.875
2194.18359375
2191.53515625
2170.9296875
2127.73828125
2064.0
1988.98046875
1915.22265625
1853.0859375
1807.515625
1778.08984375
1761.11328125
1751.83203125
1746.09375
1741.2421875
1736.0625
1730.1875
1723.75390625
1717.515625
1712.7734375
1710.8046875
1712.09765625
1716.22265625
1722.203125
1728.75
1734.35546875
1737.70703125
1738.8359375
1740.30078125
1747.20703125
1765.10546875
1796.8203125
1840.60546875
1891.375
1944.01953125
1995.94140625
2046.796875
2096.203125
2141.5390625
2177.390625
2197.27734375
2196.828125
2176.828125
2143.8515625
2107.79296875
2077.8203125
2059.4453125
2053.97265625
2059.40234375
2071.625
2085.45703125
2095.890625
2099.703125
2097.11328125
2092.484375
2093.09765625
2105.85546875
2133.48828125
2172.47265625
2214.125
2248.04296875
2265.859375
2263.26953125
2239.8828125
2198.1328125
2142.69921875
2080.90625
2022.87890625
1980.64453125
1966.0390625
1988.05078125
2050.07421875
2147.80859375
2269.34765625
2398.1171875
2517.62890625
2615.53515625
2685.38671875
2726.15234375
2740.0546875
2729.59375
2695.5859375
2638.0390625
2559.4453125
2467.48046875
2374.59765625
2294.8203125
2239.828125
2216.02734375
2223.13671875
2254.734375
2300.9140625
2351.984375
2401.18359375
2445.78515625
2487.0625
2529.953125
2582.03125
2651.59765625
2745.1328125
2864.62890625
3005.52734375
3156.14453125
3299.76171875
3419.44140625
3503.62109375
3549.54296875
3562.6171875
3552.26171875
3526.94140625
3491.265625
3446.13671875
3390.65625
3323.77734375
3245.3046875
3156.94140625
3063.2734375
2971.71484375
2890.73828125
2827.65234375
2787.45703125
2772.7578125
2783.82421875
2818.42578125
2872.109375
2939.22265625
3013.625
3088.19140625
3153.484375
3197.4921875
3208.08984375
3177.7734375
3107.828125
3009.1328125
2898.92578125
2795.66796875
2714.70703125
2665.80078125
2651.97265625
2669.27734375
2707.62109375
2752.83984375
2789.8046875
2805.77734375
2793.14453125
2750.67578125
2682.66015625
2596.73046875
2501.62890625
2405.76171875
2316.40234375
2239.25
2178.21875
2135.31640625
2110.1875
2099.73828125
2099.390625
2106.11328125
2120.87890625
2147.69140625
2189.3203125
2243.40234375
2302.296875
2356.31640625
2397.35546875
2420.8671875
2426.05859375
2415.00390625
2391.31640625
2359.12109375
2322.94140625
2288.07421875
2260.1875
2243.55078125
2239.390625
2246.203125
2262.07421875
2286.87890625
2322.59375
2371.73828125
2435.59375
2513.00390625
2599.765625
2688.390625
2768.85546875
2830.89453125
2867.21875
2875.80859375
2859.78125
2825.02734375
2777.21484375
2719.7265625
2653.390625
2577.70703125
2492.8515625
2401.4140625
2309.015625
2223.4453125
2152.76171875
2103.234375
2078.1171875
2077.8125
2100.9140625
2144.76171875
2204.62890625
2272.46875
2337.39453125
2388.62890625
2419.0
2426.4453125
2412.87109375
2382.1171875
2338.92578125
2288.8125
2238.015625
2192.94921875
2159.55859375
2142.90625
2146.59375
2171.82421875
2216.25
2273.09375
2331.30859375
2377.3671875
2398.74609375
2387.82421875
2343.8984375
2272.09375
2180.5
2078.22265625
1975.640625
1885.04296875
1818.90625
1785.796875
1786.734375
1815.0703125
1859.8359375
1910.1875
1958.703125
2002.39453125
2041.71875
2078.29296875
2112.50390625
2142.4140625
2164.46875
2175.37890625
2173.98046875
2162.00390625
2143.09765625
2120.8828125
2097.609375
2074.6796875
2054.26171875
2040.046875
2036.13671875
2045.34765625
2068.6328125
2105.69140625
2155.56640625
2216.46484375
2285.2890625
2357.71484375
2429.02734375
2495.0
2551.93359375
2595.953125
2622.99609375
2630.80078125
2622.046875
2605.625
2593.75
2596.5078125
2617.67578125
2654.58984375
2701.38671875
2752.984375
2807.47265625
2866.3203125
2932.66015625
3008.71484375
3093.78515625
3183.69140625
3271.83203125
3351.3671875
3417.6640625
3469.96875
3511.40234375
3547.21484375
3582.08203125
3617.93359375
3653.2734375
3684.19921875
3705.9296875
3713.4921875
3701.359375
3663.59375
3595.85546875
3498.49609375
3378.20703125
3246.2890625
3114.5859375
2991.44140625
2879.80859375
2777.87109375
2681.6328125
2587.78515625
2495.58203125
2407.1015625
2326.3984375
2257.87890625
2203.74609375
2161.00390625
2119.96875
2066.15234375
1985.3984375
1869.671875
1720.74609375
1550.25390625
1376.31640625
1218.25390625
1091.484375
1004.70703125
960.1328125
955.96875
989.3359375
1057.5546875
1156.6875
1278.56640625
1409.44140625
1532.5546875
1633.19921875
1702.609375
1738.57421875
1744.02734375
1725.44921875
1691.22265625
1649.05859375
1603.38671875
1554.75
1501.9375
1445.0078125
1386.734375
1331.89453125
1285.625
1252.296875
1235.16796875
1236.3359375
1256.4609375
1294.40625
1346.98828125
1409.19140625
1474.97265625
1538.68359375
1596.75
1648.3671875
1694.20703125
1733.75
1763.63671875
1778.65625
1774.71484375
1751.65625
1714.17578125
1670.50390625
1629.27734375
1595.765625
1569.18359375
1542.8984375
1507.3203125
1453.6328125
1376.37109375
1274.4296875
1150.921875
1012.0859375
865.65234375
719.3359375
580.25390625
454.88671875
348.8671875
266.23828125
208.9140625
176.8046875
168.84375
184.64453125
226.1171875
297.81640625
404.875
549.08203125
725.3828125
921.2734375
1119.515625
1302.765625
1457.67578125
1576.83984375
1658.2890625
1703.70703125
1717.0546875
1704.4453125
1674.421875
1637.28125
1602.9921875
1578.65625
1567.06640625
1566.9921875
1574.984375
1587.65625
1602.96484375
1620.03125
1638.0546875
1655.64453125
1671.12109375
1683.3671875
1692.50390625
1700.37890625
1710.75390625
1728.296875
1755.77734375
1790.7265625
1824.515625
1845.46875
1844.42578125
1819.11328125
1775.23046875
1724.6171875
1682.05078125
1661.70703125
1673.94140625
1723.12109375
1807.328125
1919.53125
2049.0078125
2182.44921875
2305.41796875
2404.9140625
2472.21484375
2504.71484375
2505.76953125
2482.921875
2445.21484375
2400.234375
2351.703125
2298.59375
2236.4609375
2160.41796875
2068.5390625
1964.03125
1855.37109375
1754.28125
1672.54296875
1618.76953125
1596.296875
1602.76171875
1631.69140625
1675.3984375
1727.5234375
1783.578125
1839.77734375
1892.23046875
1938.1953125
1978.234375
2016.69140625
2059.3984375
2110.34375
2169.828125
2234.82421875
2300.30859375
2360.3046875
2408.484375
2438.95703125
2447.4609375
2432.8046875
2398.02734375
2350.55078125
2300.76171875
2259.0625
2232.55859375
2223.07421875
2227.83984375
2242.140625
2262.01953125
2285.4453125
2311.6875
2339.92578125
2367.89453125
2391.16015625
2403.5625
2399.23046875
2375.31640625
2333.765625
2280.98046875
2225.69921875
2176.56640625
2140.328125
2120.7109375
2117.96875
2129.23828125
2149.6953125
2174.046875
2197.6953125
2217.4296875
2231.55859375
2239.41015625
2240.28515625
2232.515625
2213.4921875
2180.953125
2134.515625
2076.484375
2011.71484375
1947.171875
1891.0859375
1851.1953125
1832.234375
1834.5234375
1854.93359375
1889.21484375
1933.21484375
1982.3125
2031.1015625
2075.01171875
2112.53125
2145.28515625
2175.5078125
2203.40625
2227.0859375
2244.9609375
2258.16015625
2270.8828125
2288.46484375
2314.6328125
2349.82421875
2391.4140625
2435.01953125
2475.53515625
2507.19921875
2523.515625
2518.09765625
2486.6875
2429.515625
2352.56640625
2266.6953125
2184.58203125
2116.91015625
2069.765625
2044.46875
2039.2578125
2051.26171875
2077.39453125
2113.73046875
2154.05078125
2189.0546875
2207.796875
2201.49609375
2167.59375
2111.46484375
2044.49609375
1979.375
1924.796875
1882.1640625
1846.265625
1809.98828125
1770.30859375
1731.59765625
1703.78125
1697.1796875
1717.5546875
1764.2265625
1831.046875
1908.40234375
1984.72265625
2047.51171875
2084.75390625
2087.37109375
2052.07421875
1982.65625
1888.53125
1781.30078125
1671.6328125
1567.88671875
1475.87109375
1398.625
1336.38671875
1288.00390625
1253.80078125
1237.48828125
1244.8359375
1279.4609375
1339.21484375
1416.265625
1500.609375
1583.94921875
1660.92578125
1727.69921875
1780.375
1815.31640625
1831.07421875
1830.00390625
1818.31640625
1804.41796875
1796.21875
1798.01953125
1808.43359375
1820.875
1826.859375
1819.83984375
1796.81640625
1757.55859375
1703.25390625
1636.4140625
1561.3984375
1484.30859375
1411.81640625
1349.4375
1299.98828125
1262.97265625
1235.76171875
1215.91015625
1202.69140625
1196.1875
1195.03515625
1195.5
1193.046875
1184.92578125
1171.4765625
1155.38671875
1139.80078125
1126.765625
1117.10546875
1111.69140625
1113.015625
1125.45703125
1153.97265625
1202.08984375
1270.3046875
1355.15234375
1448.83984375
1540.24609375
1617.46484375
1671.30859375
1698.1015625
1700.9453125
1689.3125
1676.875
1677.83203125
1702.5546875
1754.28125
1828.33984375
1914.23046875
1999.71875
2074.96875
2134.88671875
2179.03125
2209.9453125
2231.4765625
2247.52734375
2260.70703125
2270.68359375
2273.359375
2262.18359375
2231.07421875
2177.3046875
2102.671875
2012.84375
1916.0
1821.41796875
1738.109375
1673.09765625
1629.71484375
1606.7734375
1599.49609375
1601.73828125
1608.14453125
1614.95703125
1619.2421875
1617.5703125
1605.40625
1578.0703125
1532.91015625
1471.37109375
1399.43359375
1326.0
1260.35546875
1210.03125
1179.890625
1172.14453125
1187.16796875
1224.7890625
1285.546875
1370.9765625
1482.40625
1619.125
1777.1796875
1949.3515625
2126.0078125
2296.421875
2450.41015625
2580.08203125
2680.921875
2751.953125
2795.35546875
2815.78125
2819.0
2809.52734375
2788.71484375
2755.1328125
2707.37890625
2646.8828125
2578.453125
2508.66796875
2443.89453125
2389.03125
2346.9140625
2318.3125
2302.89453125
2300.71484375
2312.85546875
2340.3828125
2382.55859375
2436.15625
2496.2890625
2557.88671875
2616.58984375
2668.93359375
2712.15234375
2743.921875
2762.13671875
2764.84375
2750.4765625
2718.17578125
2667.76953125
2599.56640625
2514.66015625
2416.16796875
2310.16796875
2204.6328125
2106.390625
2018.53125
1940.87890625
1872.984375
1816.62890625
1775.62890625
1753.703125
1752.390625
1769.8984375
1800.52734375
1835.0234375
1862.671875
1874.8125
1867.70703125
1842.953125
1805.57421875
1761.3828125
1715.078125
1669.3515625
1624.9609375
1581.44140625
1538.09765625
1494.66015625
1451.49609375
1409.578125
1370.6015625
1337.26171875
1313.25
1302.49609375
1307.80078125
1329.40234375
1364.35546875
1407.078125
1450.85546875
1489.73046875
1520.47265625
1543.76953125
1563.7578125
1585.38671875
1611.1953125
1639.9609375
1668.25
1693.33203125
1714.86328125
1734.8359375
1756.859375
1785.78515625
1827.06640625
1885.16796875
1961.60546875
2053.90234375
2156.140625
2260.87890625
2361.44921875
2453.13671875
2532.25390625
2593.82421875
2630.66796875
2635.6796875
2605.640625
2542.78515625
2453.07421875
2343.87109375
2224.01171875
2105.4921875
2003.359375
1932.20703125
1901.2265625
1911.015625
1953.79296875
2016.13671875
2082.59765625
2138.8359375
2173.90234375
2181.5703125
2160.6875
2114.32421875
2048.171875
1969.09765625
1884.40625
1801.4453125
1726.7890625
1665.25390625
1619.23828125
1588.54296875
1570.26171875
1559.06640625
1548.5078125
1533.171875
1510.3984375
1480.80859375
1447.9609375
1417.73046875
1397.3046875
1393.8359375
1413.140625
1458.7421875
1530.91015625
1625.66796875
1734.94921875
1848.84375
1958.8515625
2059.7734375
2149.234375
2225.99609375
2288.7265625
2335.73828125
2365.55078125
2378.1328125
2376.33203125
2366.48046875
2357.1484375
2356.40625
2368.90234375
2394.23046875
2427.16015625
2459.6875
2483.921875
2494.44921875
2489.31640625
2470.06640625
2441.515625
2411.19140625
2387.25390625
2375.09375
2374.375
2379.1171875
2381.3046875
2375.75
2362.95703125
2348.19140625
2337.828125
2336.01953125
2343.9375
2361.6171875
2389.96484375
2430.7109375
2484.34375
2548.27734375
2616.9453125
2683.765625
2743.078125
2790.9453125
2824.8984375
2843.30859375
2844.953125
2829.27734375
2797.64453125
2754.8671875
2709.4453125
2671.234375
2647.48046875
2639.58203125
2642.75390625
2648.57421875
2648.61328125
2637.0625
2611.5703125
2573.0078125
2525.28125
2475.2890625
2431.859375
2402.984375
2392.49609375
2398.296875
2413.26953125
2428.07421875
2434.515625
2428.3203125
2410.66015625
2387.78515625
2368.96484375
2363.6796875
2378.90625
2416.9765625
2474.0859375
2540.77734375
2604.82421875
2655.46484375
2686.48046875
2696.6171875
2688.1328125
2664.9609375
2631.4453125
2591.5078125
2548.28125
2504.0078125
2460.16015625
2417.40625
2375.6640625
2334.61328125
2294.71875
2258.15625
2228.796875
2210.9296875
2207.33203125
2217.60546875
2237.6484375
2260.61328125
2279.03125
2287.296875
2283.43359375
2269.10546875
2248.08984375
2224.44140625
2201.625
2182.65625
2170.25
2166.24609375
2170.92578125
2183.3671875
2202.94921875
2230.5078125
2267.73046875
2315.078125
2370.33984375
2429.453125
2488.484375
2544.4296875
2593.59765625
2629.55859375
2643.34375
2626.37890625
2573.95703125
2487.05859375
2371.9375
2238.26953125
2096.30859375
1954.11328125
1815.9375
1682.81640625
1554.44140625
1430.8671875
1313.39453125
1204.8828125
1109.69140625
1032.78125
977.90625
946.19140625
936.05859375
944.31640625
967.3359375
1001.7734375
1045.25
1097.453125
1160.7890625
1239.671875
1338.1328125
1457.09375
1592.7734375
1737.109375
1879.57421875
2009.4453125
2117.62890625
2197.47265625
2244.578125
2256.515625
2233.80859375
2182.25390625
2114.078125
2045.6796875
1992.26953125
1963.0859375
1960.04296875
1979.5703125
2015.1796875
2059.125
2103.0
2137.953125
2155.078125
2146.64453125
2108.05078125
2039.64453125
1946.77734375
1838.04296875
1722.72265625
1608.65625
1500.84765625
1401.03125
1308.33203125
1220.890625
1137.3828125
1057.703125
982.8671875
914.671875
855.2109375
806.18359375
768.3046875
741.3046875
724.6484375
718.453125
723.89453125
742.83984375
777.0703125
827.34375
892.76171875
970.43359375
1055.5
1141.73046875
1222.359375
1290.87890625
1341.65234375
1370.9765625
1378.46875
1367.7265625
1345.28515625
1318.8046875
1296.1796875
1285.83984375
1296.46484375
1335.15234375
1405.5859375
1507.77734375
1638.51953125
1790.671875
1952.125
2106.98828125
2240.1015625
2341.9375
2410.59375
2450.50390625
2469.69921875
2477.2890625
2481.12109375
2485.6015625
2490.24609375
2490.08203125
2478.18359375
2449.47265625
2403.3515625
2343.2734375
2273.5390625
2196.21875
2110.98828125
2017.625
1918.453125
1818.6875
1725.2734375
1645.56640625
1586.296875
1552.15234375
1544.27734375
1559.70703125
1592.52734375
1636.05859375
1684.625
1734.0546875
1781.3125
1823.85546875
1859.18359375
1884.3671875
1895.890625
1890.26171875
1865.5546875
1822.94921875
1766.796875
1702.828125
1635.734375
1568.30078125
1502.70703125
1442.640625
1393.95703125
1363.00390625
1353.93359375
1367.29296875
1400.85546875
1451.5859375
1516.734375
1593.21484375
1676.29296875
1759.23828125
1834.43359375
1895.0546875
1936.203125
1955.22265625
1951.9140625
1928.734375
1890.75
1844.86328125
1798.50390625
1758.03515625
1726.83984375
1703.8359375
1683.7890625
1660.12109375
1628.5859375
1589.01171875
1544.24609375
1497.90234375
1453.15234375
1412.8515625
1380.1015625
1358.70703125
1353.5078125
1369.9609375
1412.33984375
1481.22265625
1571.8046875
1674.35546875
1776.23828125
1864.7109375
1929.8515625
1966.91796875
1976.984375
1965.1484375
1937.13671875
1896.5859375
1844.62890625
1781.8984375
1711.13671875
1638.4375
1571.9453125
1518.8359375
1482.390625
1460.9765625
1449.421875
1441.515625
1431.953125
1416.75390625
1393.046875
1359.52734375
1317.69921875
1272.34765625
1229.9296875
1195.66015625
1171.484375
1156.08203125
1146.24609375
1138.609375
1130.9609375
1122.96875
1116.08203125
1112.9140625
1116.69921875
1130.8984375
1158.40234375
1200.28515625
1254.640625
1316.43359375
1378.4921875
1433.46484375
1476.76953125
1509.3984375
1538.58984375
1574.765625
1625.9609375
1693.23828125
1769.97265625
1844.95703125
1906.76953125
1947.0078125
1961.2890625
1948.9765625
1912.72265625
1858.3671875
1794.28515625
1729.43359375
1670.3984375
1618.94140625
1571.8671875
1523.98828125
1472.58984375
1420.22265625
1373.328125
1338.140625
1317.89453125
1313.9921875
1329.08203125
1368.2890625
1437.08984375
1537.65234375
1665.9453125
1811.1015625
1957.96875
2092.48828125
2207.203125
2302.703125
2384.109375
2456.15625
2520.9765625
2579.0625
2630.6640625
2675.85546875
2713.87109375
2742.8125
[truncated: 41,100 more chars]
