# Supplementary material for: Widespread extracellular electron transfer pathways for charging microbial cytochrome OmcS nanowires via periplasmic cytochromes PpcABCDE
Source: Nat Commun. 2024 Mar 20;15:2434. doi: 10.1038/s41467-024-46192-0 (PMC10954620; doi:10.1038/s41467-024-46192-0)
Supplement: Supplementary file 4 — Source Data [file 41467_2024_46192_MOESM4_ESM.zip › 9. Malvankar_Source_Data/9. Malvankar_Source_Data_NMR/Fig_5_Electron Transfer/Fig5a_ET_PpcB_fully_reduced.txt]

# File created = Friday, November 24, 2023 at 5:07:25 PM Western European Standard Time
# Data set = OmcS_PpcB_electron_transfer_29nov2022  3  1  /Users/pilarcportela/Topspin_examdata
# Spectral Region:
# LEFT = 29.715620040893555 ppm. RIGHT = -19.87682032898195 ppm.
#
# SIZE = 32768 ( = number of points)
#
# In the following ordering is from the 'left' to the 'right' limits!
# Lines beginning with '#' must be considered as comment lines.
#
-24152.1796875
-24300.37890625
-24412.48828125
-24480.62890625
-24508.24609375
-24502.90625
-24469.71484375
-24411.4140625
-24332.67578125
-24242.83984375
-24155.63671875
-24086.68359375
-24048.6796875
-24045.265625
-24068.07421875
-24100.5859375
-24126.3359375
-24135.76171875
-24128.9921875
-24115.1640625
-24108.7265625
-24123.65625
-24168.5625
-24244.83984375
-24345.7421875
-24455.21875
-24549.859375
-24607.6328125
-24618.2734375
-24585.75390625
-24520.8203125
-24432.203125
-24324.44921875
-24201.0390625
-24066.72265625
-23926.90234375
-23785.89453125
-23645.7890625
-23505.83984375
-23363.16796875
-23215.15234375
-23062.63671875
-22911.65625
-22772.2734375
-22655.09765625
-22567.3046875
-22510.8828125
-22484.01953125
-22483.80859375
-22507.1640625
-22549.734375
-22605.66796875
-22669.9375
-22741.5234375
-22824.1796875
-22923.671875
-23043.17578125
-23179.6171875
-23323.0078125
-23458.7421875
-23571.12890625
-23647.37109375
-23682.6171875
-23684.4375
-23671.29296875
-23662.890625
-23668.625
-23683.70703125
-23694.41015625
-23685.13671875
-23642.640625
-23559.1640625
-23436.8046875
-23289.13671875
-23136.8671875
-23000.33203125
-22893.8515625
-22822.49609375
-22780.47265625
-22754.19921875
-22731.74609375
-22712.48046875
-22707.9375
-22733.28515625
-22798.140625
-22902.66796875
-23037.6640625
-23185.81640625
-23325.52734375
-23438.06640625
-23513.80859375
-23552.859375
-23560.91015625
-23545.13671875
-23512.49609375
-23468.6953125
-23417.16796875
-23359.09375
-23294.8515625
-23224.22265625
-23143.41796875
-23042.296875
-22908.09765625
-22736.67578125
-22541.9609375
-22352.72265625
-22196.90234375
-22086.83203125
-22017.08203125
-21973.0
-21939.984375
-21908.375
-21875.92578125
-21848.60546875
-21836.92578125
-21848.2421875
-21881.33203125
-21927.671875
-21976.1875
-22017.23046875
-22045.8125
-22064.72265625
-22084.12890625
-22114.59765625
-22158.7578125
-22209.71875
-22257.16796875
-22293.51953125
-22314.4375
-22316.68359375
-22298.359375
-22261.29296875
-22211.65234375
-22157.140625
-22104.00390625
-22056.78515625
-22020.390625
-22000.94140625
-22003.1015625
-22026.00390625
-22061.96484375
-22099.86328125
-22129.97265625
-22145.953125
-22144.3984375
-22125.40625
-22095.2421875
-22067.2421875
-22057.84375
-22080.23828125
-22140.3203125
-22235.8671875
-22356.21484375
-22482.2421875
-22589.61328125
-22656.40234375
-22670.52734375
-22631.671875
-22547.7109375
-22429.72265625
-22288.93359375
-22135.53125
-21979.08984375
-21830.3359375
-21702.453125
-21608.71875
-21556.53515625
-21542.7421875
-21555.30078125
-21580.9296875
-21613.1015625
-21654.7265625
-21713.64453125
-21793.44140625
-21885.87890625
-21971.1484375
-22026.28125
-22035.34375
-21994.359375
-21910.5859375
-21799.6015625
-21681.28515625
-21573.80859375
-21487.6796875
-21425.171875
-21385.609375
-21370.6953125
-21385.19140625
-21434.1328125
-21519.45703125
-21635.52734375
-21764.76171875
-21879.4375
-21953.5546875
-21977.515625
-21962.35546875
-21929.953125
-21899.4453125
-21881.60546875
-21881.87890625
-21904.390625
-21951.0546875
-22017.6328125
-22091.80078125
-22156.1484375
-22194.91015625
-22200.08203125
-22173.15625
-22121.79296875
-22054.21484375
-21976.08984375
-21892.3359375
-21812.296875
-21752.3359375
-21730.859375
-21757.6875
-21826.80078125
-21919.68359375
-22016.9765625
-22108.83203125
-22197.421875
-22292.296875
-22402.390625
-22527.37109375
-22651.6015625
-22745.94140625
-22779.1640625
-22732.72265625
-22608.6328125
-22426.40625
-22213.75
-21998.47265625
-21803.8984375
-21645.56640625
-21528.0
-21443.9921875
-21379.16796875
-21319.7578125
-21258.3984375
-21194.703125
-21132.36328125
-21076.828125
-21034.03125
-21009.15625
-21005.22265625
-21023.44921875
-21065.10546875
-21131.828125
-21222.58203125
-21329.4375
-21436.2421875
-21522.171875
-21568.69921875
-21566.66015625
-21519.88671875
-21443.78515625
-21359.62109375
-21287.03125
-21237.0546875
-21208.89453125
-21193.74609375
-21184.5859375
-21184.09375
-21202.01953125
-21243.10546875
-21297.48046875
-21342.78515625
-21356.20703125
-21326.78125
-21260.62890625
-21177.2265625
-21098.8125
-21038.6328125
-20995.546875
-20958.50390625
-20915.7109375
-20860.7421875
-20793.07421875
-20715.7109375
-20632.14453125
-20543.22265625
-20446.59375
-20340.3828125
-20227.69921875
-20116.0625
-20012.10546875
-19918.70703125
-19837.67578125
-19772.5546875
-19726.8359375
-19700.8984375
-19693.50390625
-19705.59765625
-19739.421875
-19792.3828125
-19853.87890625
-19911.20703125
-19959.46484375
-20005.48046875
-20061.5859375
-20135.328125
-20222.98046875
-20309.85546875
-20376.12890625
-20405.921875
-20396.26953125
-20359.48046875
-20314.75
-20274.7890625
-20240.17578125
-20206.24609375
-20172.61328125
-20144.07421875
-20124.36328125
-20113.3671875
-20110.0625
-20113.62890625
-20119.046875
-20114.203125
-20084.75
-20022.375
-19928.47265625
-19812.2109375
-19687.046875
-19567.5625
-19465.84375
-19388.66015625
-19337.11328125
-19307.11328125
-19289.16015625
-19270.50390625
-19242.55078125
-19208.30859375
-19181.7265625
-19178.4765625
-19206.40234375
-19262.54296875
-19335.92578125
-19413.15625
-19484.22265625
-19546.18359375
-19601.72265625
-19653.57421875
-19699.3046875
-19729.3984375
-19729.4609375
-19687.21875
-19602.66015625
-19493.36328125
-19386.73828125
-19303.64453125
-19248.39453125
-19213.17578125
-19188.078125
-19164.86328125
-19135.0625
-19090.4375
-19027.31640625
-18949.11328125
-18864.8359375
-18786.94140625
-18729.15625
-18701.546875
-18704.1875
-18726.57421875
-18755.90234375
-18786.59765625
-18821.5
-18863.5234375
-18906.3203125
-18932.52734375
-18921.60546875
-18861.69921875
-18758.0234375
-18633.40625
-18521.8359375
-18458.41796875
-18468.33203125
-18557.6484375
-18710.84765625
-18898.21484375
-19089.62109375
-19265.24609375
-19416.7890625
-19541.24609375
-19634.61328125
-19691.33203125
-19708.32421875
-19688.2265625
-19636.80859375
-19556.734375
-19445.609375
-19303.30859375
-19142.44140625
-18990.00390625
-18876.4375
-18820.84765625
-18824.09375
-18872.32421875
-18944.8671875
-19020.94921875
-19083.98828125
-19124.52734375
-19142.03515625
-19144.98046875
-19149.15625
-19174.6484375
-19241.40234375
-19363.01953125
-19540.09765625
-19757.1171875
-19987.26171875
-20203.97265625
-20390.3828125
-20539.5234375
-20647.8984375
-20712.109375
-20732.1640625
-20715.34375
-20674.7265625
-20624.265625
-20576.21484375
-20541.375
-20528.51171875
-20541.94921875
-20579.921875
-20635.88671875
-20701.234375
-20767.18359375
-20824.2890625
-20860.23046875
-20859.38671875
-20807.60546875
-20700.20703125
-20545.7421875
-20361.015625
-20162.1875
-19959.50390625
-19757.3828125
-19556.11328125
-19354.4140625
-19153.89453125
-18962.296875
-18790.32421875
-18643.7890625
-18520.66796875
-18417.60546875
-18337.71484375
-18288.9765625
-18273.92578125
-18281.9140625
-18292.2734375
-18285.53515625
-18252.859375
-18197.3125
-18128.37890625
-18056.18359375
-17989.2578125
-17934.5390625
-17896.7734375
-17877.8359375
-17878.0703125
-17898.734375
-17941.91015625
-18008.36328125
-18097.34765625
-18209.32421875
-18346.6015625
-18508.3671875
-18684.0
-18851.69921875
-18984.8359375
-19062.9375
-19082.08203125
-19058.53515625
-19021.69921875
-18999.89453125
-19009.59375
-19054.91796875
-19132.58203125
-19233.74609375
-19342.9296875
-19440.45703125
-19509.26953125
-19539.4140625
-19526.484375
-19468.046875
-19362.375
-19208.8984375
-19009.1015625
-18769.125
-18503.04296875
-18231.08984375
-17970.70703125
-17727.77734375
-17497.6796875
-17275.0234375
-17062.34375
-16870.359375
-16711.87109375
-16595.33984375
-16521.6640625
-16484.5234375
-16472.84375
-16473.74609375
-16474.80078125
-16465.7109375
-16440.0859375
-16396.08984375
-16335.7734375
-16264.8984375
-16194.7421875
-16142.69921875
-16127.21875
-16158.4140625
-16231.859375
-16330.59765625
-16432.3046875
-16516.26953125
-16569.234375
-16590.79296875
-16594.90625
-16603.01171875
-16631.1484375
-16681.04296875
-16741.26953125
-16795.31640625
-16829.55859375
-16838.9765625
-16830.57421875
-16821.85546875
-16831.55078125
-16868.1953125
-16926.75
-16995.74609375
-17065.55078125
-17128.59765625
-17175.0078125
-17193.87890625
-17182.37890625
-17153.41796875
-17132.44140625
-17144.421875
-17200.69921875
-17294.140625
-17404.609375
-17509.375
-17591.58203125
-17643.09765625
-17664.015625
-17662.04296875
-17651.453125
-17648.93359375
-17666.7421875
-17707.62109375
-17764.375
-17823.26953125
-17869.625
-17894.1015625
-17896.31640625
-17881.296875
-17850.7890625
-17798.1171875
-17712.38671875
-17587.51953125
-17427.26171875
-17244.65625
-17060.01171875
-16898.6640625
-16785.41796875
-16735.875
-16750.453125
-16815.328125
-16908.203125
-17004.21875
-17080.44921875
-17119.83984375
-17114.62109375
-17067.5546875
-16989.93359375
-16897.15625
-16804.640625
-16727.015625
-16680.25
-16680.67578125
-16737.16796875
-16841.80859375
-16969.7890625
-17091.25
-17185.21875
-17244.57421875
-17272.00390625
-17274.05859375
-17258.0078125
-17229.93359375
-17192.62109375
-17144.390625
-17080.02734375
-16993.52734375
-16881.58203125
-16746.38671875
-16595.64453125
-16439.14453125
-16283.99609375
-16131.5
-15976.6484375
-15810.87109375
-15628.49609375
-15434.2421875
-15244.38671875
-15077.8828125
-14945.28515625
-14847.07421875
-14781.62890625
-14750.73046875
-14754.43359375
-14782.51171875
-14814.640625
-14830.5390625
-14820.01953125
-14784.3828125
-14730.90234375
-14666.91015625
-14598.26953125
-14531.4609375
-14475.76953125
-14442.02734375
-14438.5
-14467.6796875
-14526.59765625
-14609.16015625
-14708.24609375
-14817.5234375
-14933.4296875
-15054.5
-15177.046875
-15291.9609375
-15388.8515625
-15464.4140625
-15524.8203125
-15577.90625
-15623.265625
-15650.3984375
-15644.80859375
-15594.88671875
-15496.09375
-15354.546875
-15189.79296875
-15031.77734375
-14910.23046875
-14843.39453125
-14835.43359375
-14882.7421875
-14979.4453125
-15114.796875
-15267.55859375
-15409.7109375
-15522.0625
-15607.65234375
-15687.5390625
-15781.62890625
-15894.35546875
-16017.97265625
-16145.03125
-16273.4609375
-16401.31640625
-16522.41796875
-16629.83203125
-16721.7890625
-16802.29296875
-16877.03515625
-16949.76953125
-17021.2578125
-17090.18359375
-17155.76171875
-17220.37109375
-17287.76953125
-17356.2890625
-17413.3671875
-17438.49609375
-17413.0
-17329.30078125
-17195.109375
-17032.18359375
-16869.14453125
-16729.703125
-16623.5625
-16548.2734375
-16499.6171875
-16478.3046875
-16486.39453125
-16520.55859375
-16572.47265625
-16635.73828125
-16710.7578125
-16802.43359375
-16914.0234375
-17042.234375
-17175.546875
-17296.04296875
-17383.6796875
-17421.14453125
-17396.8203125
-17305.97265625
-17152.04296875
-16948.640625
-16720.35546875
-16499.53125
-16317.390625
-16191.203125
-16114.41015625
-16058.62109375
-15989.21875
-15884.5078125
-15745.4140625
-15591.875
-15452.49609375
-15353.2734375
-15307.1328125
-15308.1796875
-15338.10546875
-15383.2890625
-15446.9609375
-15541.63671875
-15668.109375
-15803.91796875
-15914.453125
-15974.796875
-15981.00390625
-15943.828125
-15876.4765625
-15788.83203125
-15689.015625
-15585.64453125
-15486.91796875
-15398.3984375
-15321.7578125
-15254.9375
-15192.8125
-15128.625
-15056.234375
-14972.8359375
-14880.6484375
-14785.546875
-14693.203125
-14606.15625
-14524.8359375
-14450.63671875
-14385.66796875
-14328.4453125
-14271.56640625
-14206.19140625
-14128.7734375
-14042.11328125
-13950.5234375
-13856.4609375
-13762.16796875
-13671.33984375
-13586.765625
-13507.6875
-13431.7734375
-13358.984375
-13290.90625
-13226.41796875
-13161.01171875
-13092.53125
-13027.41796875
-12980.5390625
-12968.54296875
-13001.8359375
-13079.46484375
-13189.2109375
-13313.2734375
-13437.29296875
-13557.484375
-13681.328125
-13821.640625
-13987.609375
-14177.3203125
-14375.75
-14559.5703125
-14705.76953125
-14798.2890625
-14829.49609375
-14798.9453125
-14713.75
-14589.82421875
-14449.7421875
-14315.828125
-14203.43359375
-14120.18359375
-14069.8359375
-14054.546875
-14072.50390625
-14116.25390625
-14176.96875
-14250.93359375
-14338.9609375
-14437.00390625
-14528.140625
-14585.65234375
-14585.04296875
-14515.3515625
-14384.1015625
-14216.19921875
-14045.81640625
-13901.828125
-13794.953125
-13718.33203125
-13661.25
-13621.3359375
-13604.0078125
-13613.98828125
-13651.60546875
-13716.5078125
-13811.56640625
-13941.1484375
-14105.3984375
-14294.78515625
-14448.20703125
-14603.48828125
-14720.1796875
-14793.453125
-14828.22265625
-14830.56640625
-14805.71875
-14762.9140625
-14715.46875
-14670.58203125
-14619.6953125
-14542.6875
-14424.46484375
-14269.703125
-14103.98046875
-13961.57421875
-13867.921875
-13826.36328125
-13816.0
-13801.84765625
-13751.69921875
-13650.84765625
-13507.36328125
-13344.9453125
-13187.234375
-13044.29296875
-12912.80078125
-12789.69140625
-12685.16015625
-12621.0078125
-12616.37890625
-12675.67578125
-12788.45703125
-12937.5234375
-13106.16015625
-13281.38671875
-13455.4921875
-13626.28515625
-13793.83203125
-13953.75390625
-14091.80078125
-14185.47265625
-14213.671875
-14168.87109375
-14063.16015625
-13923.3515625
-13778.1796875
-13646.796875
-13535.33203125
-13440.7109375
-13354.96875
-13266.72265625
-13162.4453125
-13032.08984375
-12876.5234375
-12709.05078125
-12547.12890625
-12401.1484375
-12271.046875
-12152.76953125
-12045.984375
-11955.03515625
-11885.3671875
-11842.48828125
-11834.75
-11873.34375
-11965.6328125
-12107.3359375
-12282.1796875
-12469.96875
-12654.3046875
-12822.1328125
-12957.63671875
-13041.109375
-13057.9375
-13010.0390625
-12917.27734375
-12806.4609375
-12698.5234375
-12604.55078125
-12529.765625
-12477.24609375
-12446.9140625
-12433.0703125
-12424.54296875
-12407.8671875
-12372.3671875
-12315.796875
-12247.0
-12181.6015625
-12131.875
-12098.57421875
-12071.6015625
-12037.27734375
-11984.37890625
-11905.5859375
-11798.1328125
-11667.49609375
-11530.8359375
-11413.5234375
-11338.140625
-11313.8203125
-11334.01953125
-11382.1171875
-11437.60546875
-11478.91015625
-11487.03125
-11453.96875
-11390.8984375
-11326.16796875
-11291.07421875
-11304.29296875
-11366.91796875
-11469.05859375
-11598.3984375
-11742.48046875
-11886.2109375
-12010.6640625
-12096.38671875
-12128.484375
-12099.80859375
-12012.0625
-11876.68359375
-11715.2890625
-11557.046875
-11431.60546875
-11360.33203125
-11350.12109375
-11391.78125
-11463.3046875
-11538.1015625
-11595.609375
-11628.30078125
-11640.46875
-11641.6875
-11642.32421875
-11652.79296875
-11681.49609375
-11729.58203125
-11788.70703125
-11847.08984375
-11898.828125
-11946.25
-11993.6015625
-12040.3203125
-12080.765625
-12108.53125
-12120.06640625
-12115.1953125
-12095.734375
-12063.7734375
-12021.14453125
-11970.96875
-11919.328125
-11873.96875
-11841.23046875
-11826.77734375
-11841.02734375
-11901.16796875
-12022.28515625
-12202.34375
-12415.37890625
-12620.234375
-12777.9921875
-12865.34765625
-12878.3359375
-12829.26171875
-12741.85546875
-12646.5546875
-12575.23046875
-12553.578125
-12591.8828125
-12678.94921875
-12785.5390625
-12877.7421875
-12931.734375
-12940.45703125
-12910.68359375
-12856.265625
-12792.31640625
-12730.62890625
-12676.1953125
-12626.453125
-12573.87109375
-12510.12109375
-12430.01171875
-12334.33984375
-12229.37890625
-12120.9296875
-12007.01171875
-11878.75
-11731.87109375
-11578.33984375
-11444.87109375
-11358.37109375
-11330.9921875
-11355.703125
-11412.6171875
-11479.9453125
-11543.37890625
-11599.26171875
-11650.32421875
-11698.75390625
-11743.14453125
-11779.8125
-11802.84765625
-11801.98828125
-11764.65234375
-11685.4296875
-11574.26953125
-11452.52734375
-11338.58984375
-11236.34765625
-11135.8828125
-11023.5546875
-10892.140625
-10744.5234375
-10590.2421875
-10438.94921875
-10296.25390625
-10164.87109375
-10048.3671875
-9952.31640625
-9882.0625
-9841.12109375
-9832.2421875
-9858.31640625
-9919.4296875
-10008.02734375
-10108.6015625
-10206.11328125
-10297.828125
-10397.14453125
-10522.01953125
-10675.67578125
-10837.23046875
-10972.0859375
-11052.60546875
-11071.26171875
-11038.79296875
-10974.59375
-10898.72265625
-10828.03515625
-10774.95703125
-10748.46875
-10755.1484375
-10796.97265625
-10866.2265625
-10943.875
-11005.6640625
-11032.41015625
-11017.40625
-10967.6640625
-10899.7421875
-10832.15625
-10778.14453125
-10743.8125
-10731.64453125
-10742.83203125
-10774.3359375
-10816.05078125
-10854.94140625
-10882.8359375
-10898.19140625
-10900.40625
-10885.33984375
-10847.70703125
-10785.65625
-10702.11328125
-10605.15234375
-10510.9140625
-10444.48046875
-10430.6953125
-10477.06640625
-10562.76171875
-10645.96875
-10686.5078125
-10667.0625
-10597.609375
-10501.73828125
-10398.4609375
-10294.38671875
-10189.625
-10088.01171875
-10000.75
-9941.2890625
-9917.64453125
-9928.3984375
-9963.640625
-10008.7265625
-10049.10546875
-10075.88671875
-10091.16796875
-10109.390625
-10150.6796875
-10227.640625
-10335.3671875
-10453.890625
-10561.2109375
-10644.15234375
-10698.08203125
-10720.22265625
-10707.125
-10658.84765625
-10581.96875
-10485.85546875
-10376.09765625
-10252.8359375
-10115.44921875
-9968.30078125
-9822.09375
-9690.0859375
-9581.79296875
-9497.8671875
-9429.13671875
-9361.15625
-9282.453125
-9192.25390625
-9102.80078125
-9034.4609375
-9006.765625
-9031.31640625
-9110.6953125
-9241.69140625
-9417.98828125
-9630.21875
-9865.80078125
-10111.2109375
-10354.7578125
-10586.37109375
-10794.6484375
-10965.69140625
-11086.3984375
-11149.15625
-11153.109375
-11101.08203125
-10995.921875
-10839.94921875
-10638.16796875
-10402.765625
-10154.953125
-9921.48828125
-9726.75390625
-9585.61328125
-9502.2265625
-9474.65625
-9498.734375
-9566.3984375
-9661.6015625
-9761.53125
-9845.73828125
-9905.83984375
-9946.71875
-9977.6953125
-10001.61328125
-10010.53515625
-9990.09375
-9928.35546875
-9823.88671875
-9689.35546875
-9548.8671875
-9429.5390625
-9351.3359375
-9321.19140625
-9333.88671875
-9376.671875
-9432.73828125
-9483.03125
-9509.71484375
-9503.125
-9468.00390625
-9422.00390625
-9384.890625
-9365.68359375
-9358.33984375
-9348.85546875
-9326.0234375
-9286.41796875
-9232.91015625
-9172.9296875
-9119.01171875
-9087.0703125
-9089.5078125
-9128.29296875
-9194.3125
-9271.73046875
-9341.8984375
-9386.859375
-9395.828125
-9372.1875
-9332.9375
-9298.859375
-9283.7578125
-9290.60546875
-9313.65625
-9341.7109375
-9361.4765625
-9361.35546875
-9333.86328125
-9276.23046875
-9192.06640625
-9094.15625
-9002.47265625
-8934.5546875
-8896.5703125
-8884.72265625
-8894.00390625
-8923.21875
-8972.48828125
-9039.3671875
-9117.0859375
-9192.82421875
-9247.0390625
-9258.953125
-9216.41015625
-9119.87109375
-8976.41015625
-8792.8046875
-8576.48046875
-8339.84375
-8099.42578125
-7871.34375
-7670.50390625
-7512.953125
-7414.078125
-7381.7109375
-7411.86328125
-7491.296875
-7602.4453125
-7725.85546875
-7842.16796875
-7936.9609375
-8006.046875
-8055.92578125
-8097.65625
-8138.82421875
-8179.7109375
-8216.12890625
-8245.3359375
-8268.87890625
-8289.68359375
-8307.48828125
-8317.984375
-8316.11328125
-8300.03515625
-8272.7109375
-8240.73046875
-8210.203125
-8181.43359375
-8146.625
-8094.35546875
-8018.328125
-7922.8515625
-7820.68359375
-7725.91015625
-7648.03515625
-7591.6171875
-7560.609375
-7561.9296875
-7603.22265625
-7686.5546875
-7805.8515625
-7951.671875
-8117.27734375
-8298.02734375
-8485.796875
-8666.4765625
-8822.890625
-8938.8828125
-9002.22265625
-9008.609375
-8965.8046875
-8892.3125
-8808.87890625
-8728.37109375
-8650.25390625
-8561.98828125
-8447.80078125
-8302.1328125
-8137.63671875
-7977.23046875
-7834.93359375
-7704.73828125
-7568.06640625
-7409.3203125
-7223.97265625
-7018.48828125
-6809.6328125
-6622.51171875
-6481.20703125
-6396.328125
-6361.94140625
-6364.59375
-6393.609375
-6443.77734375
-6512.98046875
-6599.90625
-6701.97265625
-6813.09375
-6924.15234375
-7027.05859375
-7118.08203125
-7197.6875
-7269.71875
-7342.015625
-7425.05859375
-7526.046875
-7642.3359375
-7760.16015625
-7859.18359375
-7919.23828125
-7926.6328125
-7877.9921875
-7779.54296875
-7642.13671875
-7476.94921875
-7295.796875
-7113.94140625
-6950.578125
-6825.796875
-6755.77734375
-6747.6015625
-6794.6953125
-6875.88671875
-6960.54296875
-7017.7578125
-7025.51953125
-6977.01171875
-6882.65625
-6765.59765625
-6650.95703125
-6555.15625
-6482.91015625
-6432.625
-6403.48046875
-6398.17578125
-6420.859375
-6473.01171875
-6549.73828125
-6638.7109375
-6723.55859375
-6791.13671875
-6838.40234375
-6873.953125
-6912.28125
-6963.796875
-7027.265625
-7090.015625
-7134.83984375
-7146.6875
-7114.75390625
-7032.74609375
-6902.3671875
-6738.61328125
-6569.7265625
-6428.875
-6342.92578125
-6325.5703125
-6376.41796875
-6482.890625
-6622.4609375
-6766.3828125
-6885.828125
-6959.265625
-6977.66796875
-6945.43359375
-6877.77734375
-6796.73046875
-6726.51171875
-6686.99609375
-6686.765625
-6720.21875
-6771.62890625
-6822.69921875
-6857.77734375
-6865.78125
-6842.48828125
-6793.81640625
-6735.375
-6685.48828125
-6656.0703125
-6648.91796875
-6659.0078125
-6679.953125
-6706.12109375
-6731.078125
-6745.84375
-6739.96875
-6704.48046875
-6634.27734375
-6529.28515625
-6396.703125
-6254.37890625
-6130.6484375
-6055.75390625
-6047.5546875
-6101.28515625
-6190.23046875
-6275.69921875
-6320.08984375
-6298.609375
-6207.46875
-6065.58984375
-5908.3359375
-5775.953125
-5702.02734375
-5705.07421875
-5784.02734375
-5919.3046875
-6081.203125
-6242.0390625
-6383.87890625
-6496.38671875
-6569.2109375
-6589.24609375
-6547.3203125
-6447.6328125
-6309.078125
-6156.0703125
-6007.69921875
-5874.86328125
-5764.65625
-5683.85546875
-5637.3515625
-5625.7265625
-5646.01953125
-5693.90625
-5763.49609375
-5846.484375
-5933.90234375
-6019.28125
-6099.1796875
-6171.6171875
-6236.21875
-6295.00390625
-6348.7734375
-6389.86328125
-6400.8046875
-6364.33203125
-6276.78515625
-6151.65625
-6010.59375
-5871.57421875
-5743.45703125
-5627.6640625
-5522.265625
-5425.3046875
-5335.7734375
-5251.59375
-5166.79296875
-5072.79296875
-4965.10546875
-4849.5078125
-4740.5859375
-4653.4609375
-4596.8828125
-4573.0390625
-4581.19140625
-4619.625
-4684.97265625
-4772.40234375
-4877.82421875
-4999.42578125
-5136.16796875
-5284.72265625
-5438.12109375
-5587.40234375
-5724.84375
-5846.4609375
-5952.46875
-6045.64453125
-6128.44140625
-6200.34765625
-6256.8359375
-6290.171875
-6291.5
-6253.5390625
-6173.3984375
-6055.34765625
-5912.5390625
-5766.00390625
-5639.140625
-5549.03515625
-5500.19140625
-5485.9609375
-5497.01171875
-5529.19921875
-5583.69140625
-5660.46484375
-5752.46484375
-5846.28515625
-5927.86328125
-5987.72265625
-6022.53515625
-6033.99609375
-6027.203125
-6009.359375
-5987.796875
-5966.95703125
-5945.8515625
-5918.65234375
-5878.7578125
-5823.546875
-5756.3828125
-5684.93359375
-5617.6015625
-5559.5
-5508.703125
-5455.15625
-5385.22265625
-5290.640625
-5174.7265625
-5049.5703125
-4927.21875
-4814.6171875
-4717.36328125
-4646.2734375
-4616.9375
-4640.453125
-4713.57421875
-4816.90625
-4921.59765625
-4999.07421875
-5029.41015625
-5007.2109375
-4943.77734375
-4862.3359375
-4786.55078125
-4729.37109375
-4690.80078125
-4665.0859375
-4649.19140625
-4645.15234375
-4657.15625
-4688.60546875
-4740.9609375
-4812.6484375
-4898.08984375
-4989.72265625
-5082.98828125
-5179.6328125
-5285.05859375
-5401.203125
-5520.171875
-5623.35546875
-5687.9453125
-5698.22265625
-5654.14453125
-5569.56640625
-5461.4609375
-5341.125
-5215.46484375
-5093.47265625
-4987.36328125
-4906.56640625
-4851.953125
-4815.01953125
-4779.95703125
-4727.65625
-4644.36328125
-4531.9375
-4408.4453125
-4294.85546875
-4200.5
-4122.8125
-4058.359375
-4008.37890625
-3972.09375
-3939.55078125
-3896.28515625
-3835.4375
-3763.7890625
-3696.90625
-3650.1953125
-3633.4296875
-3649.3515625
-3693.890625
-3756.56640625
-3821.26171875
-3868.1796875
-3877.84765625
-3837.0078125
-3743.8984375
-3610.13671875
-3458.5859375
-3317.8125
-3214.0
-3162.0625
-3159.75
-3188.1015625
-3218.4765625
-3223.84375
-3190.5625
-3125.1171875
-3050.09765625
-2990.49609375
-2960.515625
-2960.83984375
-2985.2734375
-3027.08984375
-3080.28515625
-3139.82421875
-3204.515625
-3278.5625
-3366.61328125
-3465.40234375
-3560.9765625
-3635.109375
-3675.47265625
-3681.03125
-3659.7890625
-3622.6875
-3578.90234375
-3534.4921875
-3492.65625
-3454.23828125
-3419.68359375
-3393.0859375
-3383.9375
-3401.31640625
-3443.31640625
-3492.625
-3525.1953125
-3525.23046875
-3492.48828125
-3436.625
-3366.8984375
-3288.08984375
-3204.2109375
-3122.4140625
-3050.58203125
-2990.0
-2931.13671875
-2858.51171875
-2761.9375
-2644.37109375
-2519.125
-2399.6953125
-2292.96484375
-2202.1640625
-2134.5234375
-2103.32421875
-2120.6796875
-2187.95703125
-2292.80078125
-2414.4140625
-2531.43359375
-2627.9453125
-2698.08203125
-2749.1953125
-2798.6796875
-2861.984375
-2939.44921875
-3015.19921875
-3070.44921875
-3098.03125
-3104.625
-3102.0234375
-3098.95703125
-3099.484375
-3103.7421875
-3107.21875
-3100.78125
-3073.76953125
-3018.12109375
-2931.0859375
-2817.328125
-2690.1953125
-2568.3046875
-2466.7421875
-2390.41015625
-2337.0859375
-2306.40234375
-2303.3203125
-2332.5390625
-2392.515625
-2477.3359375
-2582.39453125
-2705.0234375
-2839.109375
-2972.36328125
-3091.83203125
-3192.921875
-3282.6328125
-3373.8046875
-3474.88671875
-3582.33203125
-3679.83203125
-3744.96875
-3760.29296875
-3722.6328125
-3644.39453125
-3545.9765625
-3445.515625
-3352.9765625
-3270.38671875
-3194.2734375
-3117.921875
-3034.97265625
-2945.19140625
-2857.97265625
-2788.37890625
-2747.79296875
-2737.65625
-2752.16796875
-2786.4453125
-2842.24609375
-2927.5546875
-3052.1015625
-3221.7109375
-3433.1875
-3671.6875
-3913.0703125
-4130.609375
-4301.484375
-4409.47265625
-4444.78125
-4404.23828125
-4292.10546875
-4119.3828125
-3901.12890625
-3654.51953125
-3399.8984375
-3163.3125
-2975.890625
-2866.609375
-2850.52734375
-2920.00390625
-3046.18359375
-3190.796875
-3319.98828125
-3412.52734375
-3462.1953125
-3477.890625
-3480.6015625
-3493.4296875
-3527.55859375
-3575.0859375
-3615.7578125
-3631.22265625
-3614.58984375
-3570.47265625
-3510.0
-3445.625
-3386.19140625
-3332.359375
-3276.02734375
-3206.171875
-3118.04296875
-3018.66796875
-2923.83984375
-2848.41796875
-2797.01171875
-2761.9296875
-2728.78515625
-2684.09765625
-2619.71484375
-2534.38671875
-2434.62890625
-2333.62890625
-2245.7265625
-2179.21484375
-2133.87890625
-2104.359375
-2083.30859375
-2060.25390625
-2020.37890625
-1949.359375
-1842.32421875
-1708.5390625
-1567.08984375
-1437.390625
-1331.984375
-1255.44921875
-1207.671875
-1186.796875
-1189.19140625
-1207.70703125
-1231.4453125
-1248.078125
-1247.1953125
-1224.02734375
-1183.52734375
-1142.9140625
-1128.453125
-1165.0234375
-1263.671875
-1414.9375
-1591.98828125
-1762.1328125
-1900.859375
-2000.28125
-2066.703125
-2111.00390625
-2141.9765625
-2167.34375
-2195.81640625
-2232.61328125
-2272.484375
-2301.10546875
-2307.0078125
-2292.91796875
-2275.796875
-2275.64453125
-2302.6015625
-2351.71484375
-2408.75
-2462.0703125
-2509.875
-2556.32421875
-2602.62109375
-2644.8203125
-2680.37890625
-2712.50390625
-2744.4453125
-2771.046875
-2779.15625
-2756.8515625
-2700.671875
-2614.625
-2505.25390625
-2378.9609375
-2241.76953125
-2098.546875
-1951.37109375
-1799.56640625
-1642.4765625
-1482.7734375
-1326.62890625
-1179.65234375
-1042.33984375
-910.296875
-779.46484375
-650.31640625
-526.7109375
-412.953125
-314.3203125
-239.06640625
-195.49609375
-184.68359375
-197.640625
-221.3359375
-246.82421875
-270.59765625
-291.1484375
-308.85546875
-330.87890625
-373.2109375
-453.94921875
-582.14453125
-751.80078125
-945.01171875
-1140.38671875
-1320.91796875
-1478.5234375
-1615.0859375
-1739.3125
-1859.71484375
-1976.65625
-2079.03125
-2148.578125
-2169.33203125
-2135.71484375
-2054.9921875
-1944.3203125
-1825.62890625
-1720.109375
-1642.8984375
-1599.39453125
-1585.18359375
-1590.22265625
-1605.02734375
-1625.5390625
-1654.84765625
-1701.1015625
-1771.46875
-1863.8515625
-1961.390625
-2035.63671875
-2059.01171875
-2019.51953125
-1927.39453125
-1808.6328125
-1689.19921875
-1580.765625
-1477.890625
-1367.9921875
-1244.953125
-1114.12890625
-985.94921875
-866.94921875
-757.7890625
-657.66015625
-567.8359375
-490.8203125
-428.046875
-378.16015625
-335.0390625
-287.296875
-224.08984375
-145.6328125
-68.0
-14.94140625
-2.99609375
-32.8046875
-91.3671875
-160.03515625
-223.14453125
-275.7265625
-327.37109375
-397.39453125
-501.45703125
-638.0390625
-784.41796875
-905.80078125
-973.2578125
-980.47265625
-947.6171875
-908.31640625
-889.5859375
-901.109375
-939.55078125
-998.71484375
-1074.1953125
-1161.671875
-1254.796875
-1345.640625
-1426.17578125
-1488.89453125
-1525.7265625
-1525.9609375
-1476.91796875
-1371.25390625
-1216.92578125
-1038.52734375
-864.75
-712.4453125
-581.33203125
-460.7734375
-338.609375
-206.19921875
-62.15234375
84.234375
214.125
306.46875
346.546875
330.73828125
267.16015625
172.53125
64.671875
-45.6171875
-156.41015625
-269.96875
-389.01953125
-517.5078125
-658.93359375
-808.1015625
-945.42578125
-1044.3671875
-1087.11328125
-1073.69921875
-1019.359375
-948.21484375
-888.41796875
-865.140625
-890.53125
-960.140625
-1061.359375
-1184.796875
-1325.3125
-1473.640625
-1611.9609375
-1720.19921875
-1785.6953125
-1806.52734375
-1788.47265625
-1741.87890625
-1681.0078125
-1622.41015625
-1579.6953125
-1557.94921875
-1553.09375
-1557.40625
-1566.765625
-1584.16796875
-1618.0078125
-1677.4140625
-1766.93359375
-1881.93359375
-2007.98828125
-2127.375
-2229.66796875
-2316.6328125
-2395.23046875
-2465.52734375
-2517.09375
-2537.953125
-2526.1875
-2492.671875
-2453.95703125
-2423.13671875
-2405.4921875
-2400.015625
-2404.14453125
-2417.4453125
-2441.4375
-2476.75390625
-2521.8515625
-2574.375
-2630.734375
-2681.703125
-2709.9921875
-2696.79296875
-2633.8203125
-2529.08984375
-2401.15625
-2268.93359375
-2146.5078125
-2043.19921875
-1964.03125
-1909.42578125
-1877.20703125
-1866.80078125
-1880.34765625
-1917.2578125
-1965.875
-2000.90234375
-1992.1953125
-1921.16015625
-1792.8828125
-1633.7578125
-1476.1484375
-1342.59375
-1240.6171875
-1166.69140625
-1110.63671875
-1056.43359375
-983.8359375
-875.0
-722.72265625
-533.24609375
-321.734375
-105.3671875
100.19921875
281.4296875
428.62109375
539.7109375
621.27734375
682.96875
729.3125
756.19921875
753.98046875
712.33203125
624.56640625
493.50390625
336.8515625
183.56640625
58.6328125
-31.4296875
-98.09375
-157.51171875
-219.9296875
-289.36328125
-366.421875
-446.8984375
-519.18359375
-566.0390625
-569.52734375
-515.90234375
-401.6796875
-240.6015625
-64.0
91.12890625
199.43359375
256.0390625
272.26953125
265.05859375
248.19921875
227.98828125
203.08203125
167.765625
115.93359375
43.3828125
-50.31640625
-158.78515625
-268.19921875
-363.34375
-436.421875
-488.9609375
-525.1328125
-545.5
-548.12109375
-533.265625
-505.015625
-469.234375
-431.09375
-392.9296875
-352.72265625
-305.66015625
-248.48046875
-181.15625
-103.390625
-12.51171875
91.0703125
197.05078125
288.09765625
350.96484375
382.84765625
387.0703125
367.4375
329.7109375
284.94921875
245.078125
213.91796875
185.546875
153.37890625
119.8046875
96.359375
95.55078125
122.58984375
172.3203125
231.4765625
284.37109375
319.015625
329.8046875
315.46484375
275.84765625
211.8671875
127.4765625
29.31640625
-76.671875
-186.6796875
-295.484375
-392.55078125
-464.7890625
-505.7109375
-522.20703125
-531.078125
-547.39453125
-574.76953125
-605.875
-631.51953125
-649.4375
-664.765625
-683.046875
-703.1875
-716.8828125
-713.82421875
-687.12890625
-635.57421875
-564.234375
-485.27734375
-416.34765625
-372.8046875
-357.0703125
-355.21875
-346.66796875
-319.453125
-276.265625
-226.0390625
-171.609375
-107.265625
-27.61328125
63.03125
149.7890625
213.59375
238.55859375
217.20703125
153.03125
59.30078125
-47.10546875
-153.74609375
-256.8046875
-358.5703125
-460.96484375
-560.86328125
-651.25390625
-727.12109375
-789.59375
-842.45703125
-883.08203125
-897.875
-869.08203125
-788.0703125
-663.49609375
-518.828125
-383.18359375
-281.22265625
-225.453125
-213.34765625
-230.8515625
-259.4765625
-281.9765625
-285.79296875
-267.359375
-235.7578125
-208.828125
-200.73828125
-210.91796875
-224.3203125
-221.078125
-186.52734375
-116.91015625
-20.71484375
85.69921875
188.859375
288.3671875
397.0
530.546875
697.5234375
895.8515625
1114.70703125
1337.109375
1543.0859375
1713.8828125
1835.0078125
1896.85546875
1894.8359375
1830.02734375
1708.26953125
1537.71484375
1329.0546875
1099.09765625
871.45703125
669.3359375
505.9375
381.64453125
288.83203125
217.4375
157.51171875
101.55859375
47.8359375
0.78125
-33.7890625
-54.6640625
-66.7890625
-78.18359375
-95.578125
-121.35546875
-152.265625
-180.3984375
-196.3125
-192.80859375
-166.96484375
-120.16015625
-56.8515625
17.0703125
95.8828125
174.63671875
248.90625
315.06640625
371.45703125
418.4296875
455.484375
478.046875
478.51953125
451.7890625
399.0625
325.33203125
233.265625
121.33203125
-11.19140625
-157.50390625
-301.91015625
-425.58984375
-515.046875
-567.2421875
-587.93359375
-584.7578125
-561.1796875
-517.21875
-456.14453125
-389.0390625
-330.78515625
-290.73046875
-267.09375
-250.01171875
-229.5
-201.73046875
-170.08984375
-141.765625
-122.85546875
-115.5625
-118.71484375
-129.0390625
-140.609375
-144.359375
-131.12890625
-96.609375
-42.59765625
26.2578125
105.05078125
187.6328125
266.11328125
333.93359375
388.72265625
430.7578125
459.4140625
472.9140625
470.76171875
455.45703125
433.46875
416.65234375
420.33984375
454.48046875
513.953125
579.14453125
627.60546875
645.90234375
633.18359375
599.45703125
562.625
542.63671875
551.69921875
588.3671875
641.92578125
701.51953125
758.65234375
802.640625
819.58984375
800.68359375
752.2265625
696.50390625
661.17578125
664.59765625
705.9921875
766.0078125
817.83984375
842.86328125
840.31640625
824.11328125
809.80859375
802.67578125
796.171875
780.875
755.38671875
729.89453125
719.70703125
734.21484375
769.9140625
812.421875
845.08984375
857.09765625
845.3046875
810.41796875
753.125
674.30078125
577.9140625
472.23046875
367.78125
274.703125
201.81640625
157.34375
149.6875
187.1640625
275.79296875
415.5546875
598.08984375
808.296875
1027.83203125
1236.625
1413.69921875
1543.078125
1624.42578125
1678.046875
1735.9296875
1824.1640625
1950.46875
2103.2421875
2258.19921875
2387.00390625
2466.8203125
2488.84375
2460.4375
2398.3984375
2318.27734375
2228.09375
2129.578125
2023.70703125
1915.08203125
1811.7734375
1720.796875
1642.21484375
1566.1015625
1475.48046875
1355.38671875
1204.515625
1041.6171875
899.66015625
809.69921875
786.78125
828.1796875
920.75390625
1046.30078125
1181.9765625
1303.09375
1392.11328125
1445.859375
1472.80859375
1483.78125
1485.6015625
1480.78515625
1469.12890625
1449.453125
1423.265625
1399.50390625
1394.68359375
1425.4375
1497.6171875
1600.0625
1708.52734375
1798.66796875
1859.6328125
1897.13671875
1922.890625
1940.828125
1943.84765625
1923.046875
1877.5546875
1814.8984375
1744.44921875
1673.453125
1609.19921875
1562.68359375
1547.828125
1574.58203125
1639.890625
1723.75390625
1796.1171875
1831.83203125
1822.6484375
1776.99609375
1709.6015625
1630.97265625
1543.9375
1446.76953125
1339.34375
1229.08203125
1132.58984375
1069.609375
1052.65234375
1081.609375
1148.14453125
1243.58984375
1361.046875
1492.1328125
1626.43359375
1756.91015625
1884.72265625
2016.8515625
2158.30859375
2305.2734375
2443.44921875
2552.5546875
2615.84765625
2629.765625
2606.33203125
2566.11328125
2528.80078125
2508.30859375
2511.12890625
2534.4453125
2568.1953125
2605.203125
2651.00390625
2718.95703125
2813.171875
2919.91015625
3018.62109375
3097.359375
3152.453125
3176.0546875
3152.453125
3069.984375
2932.94921875
2759.58984375
2571.140625
2385.3046875
2216.7421875
2077.4296875
1973.48046875
1902.71875
1857.1875
1828.36328125
1809.22265625
1790.59765625
1756.87890625
1689.171875
1577.01171875
1428.05859375
1264.48828125
1109.1796875
976.67578125
876.484375
819.75390625
817.62890625
872.86328125
975.41796875
1106.37109375
1244.7734375
1372.03515625
1474.328125
1544.328125
1580.7421875
1584.63671875
1555.7734375
1493.12109375
1400.30859375
1291.37890625
1191.27734375
1129.04296875
1128.3046875
1201.4609375
1348.91015625
1559.15234375
1807.78125
2059.85546875
2279.65234375
2443.44140625
2546.46875
2600.84375
2628.0625
2650.4765625
2683.45703125
2729.8046875
2778.75390625
2809.96484375
2801.3203125
2739.14453125
2627.51171875
2489.99609375
2360.62890625
2270.03125
2237.01953125
2267.94140625
2356.96875
2484.23828125
2617.19140625
2719.703125
2764.328125
2740.0546875
2653.359375
2524.578125
2380.30078125
2243.265625
2125.61328125
2029.92578125
1954.9765625
1899.29296875
1861.0546875
1837.99609375
1828.4296875
1831.046875
1844.21875
1867.5234375
1904.36328125
1959.00390625
2027.04296875
2088.7578125
2115.95703125
2089.921875
2016.0234375
1922.5703125
1845.28125
1809.76171875
1823.2265625
1876.71875
1951.4921875
2024.80859375
2076.2578125
2096.125
2091.30859375
2081.68359375
2087.3984375
2117.0625
2166.5234375
2226.875
2292.28515625
2360.9453125
2431.68359375
2502.0859375
2570.046875
2635.28515625
2698.07421875
2756.5546875
2805.78125
2838.859375
2848.734375
2830.62890625
2786.51953125
2729.5703125
2683.0859375
2671.6875
2709.97265625
2796.4140625
2914.29296875
3036.375
3131.42578125
3173.1484375
3148.83984375
3061.96484375
2926.78515625
2759.8046875
2573.65625
2374.15625
2160.33984375
1930.21875
1692.1015625
1472.9453125
1313.36328125
1249.8359375
1296.5078125
1438.51171875
1638.6875
1851.9921875
2040.3671875
2182.2109375
2272.80859375
2317.90625
2326.953125
2310.09765625
2276.375
2230.1640625
2168.9140625
2086.7578125
1981.96875
1860.2890625
1731.1171875
1601.73046875
1475.9296875
1356.98828125
1250.92578125
1167.77734375
1120.45703125
1120.6953125
1172.4765625
1266.9609375
1384.1171875
1500.9375
1600.5546875
1675.85546875
1726.3671875
1752.9453125
1755.6171875
1736.12890625
1700.9609375
1659.45703125
1618.01171875
1577.33984375
1536.9375
1501.44140625
1480.42578125
1481.7109375
1506.453125
1551.1796875
1612.55078125
1688.6875
1777.20703125
1874.11328125
1974.3515625
2072.01953125
2159.81640625
2230.81640625
2283.64453125
2327.3046875
2379.796875
2458.7265625
2569.2421875
2699.16015625
2826.1015625
2930.24609375
3000.7109375
3031.72265625
3017.41015625
2954.33984375
2849.01953125
2720.80078125
2596.6484375
2502.8203125
2457.6171875
2465.92578125
2517.65625
2594.35546875
2681.6015625
2776.06640625
2879.59375
2986.6328125
3079.078125
3134.17578125
3137.06640625
3085.93359375
2986.53125
2844.52734375
2666.1875
2467.671875
2281.375
2148.38671875
2100.359375
2145.58984375
2269.53515625
2445.55859375
2645.078125
2842.04296875
3013.91796875
3142.58984375
3216.50390625
3233.21484375
3198.9921875
3123.3828125
3013.04296875
2873.375
2717.82421875
2572.6015625
2467.04296875
2417.16015625
2418.80859375
2454.3515625
2501.9765625
2540.3046875
2552.2109375
2532.22265625
2490.9765625
2449.41796875
2426.5546875
2431.921875
2467.48828125
2533.5703125
2631.20703125
2758.77734375
2906.359375
3054.3046875
3179.72265625
3266.91015625
3312.390625
3320.6015625
3295.94140625
3238.0703125
3140.6875
2991.83984375
2778.93359375
2500.8671875
2178.99609375
1853.94140625
1567.33203125
1342.8828125
1181.203125
1068.98828125
992.98828125
949.04296875
941.13671875
972.08984375
1035.046875
1116.12109375
1206.48046875
1309.26171875
1431.25
1568.38671875
1702.74609375
1814.83984375
1896.859375
1953.27734375
1990.98828125
2011.44140625
2011.6875
1990.484375
1951.56640625
1900.66015625
1840.48828125
1770.921875
1695.49609375
1627.4609375
1587.2265625
1592.31640625
1649.59375
1755.53125
1900.23046875
2069.16015625
2243.49609375
2403.91015625
2536.109375
2631.5546875
2682.07421875
2676.3359375
2605.54296875
2474.51953125
2306.12109375
2131.98046875
1975.9140625
1844.390625
1732.125
1635.5703125
1559.32421875
1509.79296875
1486.7109375
1485.109375
1505.23828125
1556.0546875
1645.93359375
1771.26953125
1916.109375
2060.953125
2189.12109375
2286.03125
2338.12890625
2336.74609375
2282.58984375
2184.45703125
2054.17578125
1904.7421875
1752.85546875
1619.484375
1523.58203125
1473.2421875
1462.9609375
1479.421875
1508.98046875
1539.3984375
1556.953125
1545.9609375
1493.359375
1393.83203125
1251.484375
1080.3984375
906.76953125
767.6953125
700.15234375
724.32421875
834.9609375
1009.28515625
1223.96484375
1466.20703125
1731.83984375
2015.3125
2301.55859375
2566.265625
2783.94921875
2937.921875
3025.27734375
3055.0703125
3042.8671875
3005.2265625
2954.5234375
2895.171875
2824.45703125
2739.45703125
2644.546875
2551.85546875
2473.56640625
2413.78125
2367.87890625
2329.61328125
2298.71875
2281.47265625
2283.875
2304.49609375
2334.22265625
2362.2734375
2381.55078125
2389.25
2385.2890625
2372.1640625
2354.76171875
2338.1328125
2325.3515625
2318.90234375
2322.9765625
2341.8203125
2375.28125
2417.81640625
2462.984375
2507.86328125
2552.21875
2594.37890625
2629.2890625
2650.76953125
2655.87109375
2647.75
2634.09375
2621.7734375
2612.34375
2603.328125
2593.66796875
2586.8515625
2588.90625
2604.90625
2637.796875
2687.96484375
2750.9453125
2814.890625
2861.609375
2872.3359375
2835.88671875
2755.09765625
2645.9453125
2527.078125
2407.296875
2283.96875
2154.7578125
2027.94921875
1917.046875
1825.54296875
1741.2109375
1647.359375
1537.3828125
1417.109375
1295.66015625
1176.8359375
1058.3203125
936.6015625
813.33984375
700.37890625
619.80859375
595.92578125
641.87890625
750.59765625
898.27734375
1058.5390625
1216.50390625
1372.48046875
1533.97265625
1703.8828125
1874.17578125
2028.48046875
2149.75
2226.43359375
2253.83203125
2232.4609375
2167.25390625
2067.8671875
1946.65234375
1812.9921875
1668.8125
1511.7578125
1344.140625
1178.8359375
1036.47265625
937.62109375
895.9296875
913.49609375
978.1875
1066.16796875
1151.56640625
1217.203125
1258.171875
1278.29296875
1286.1640625
1293.3515625
1311.86328125
1351.046875
1417.85546875
1519.01953125
1657.99609375
1826.5859375
2002.0625
2156.88671875
2273.203125
2349.30078125
2396.1953125
2431.26171875
2472.33984375
2531.20703125
2608.3515625
2693.78515625
2773.265625
2833.9453125
2866.71875
2867.734375
2839.6875
2789.89453125
2725.25390625
2649.41015625
2564.64453125
2474.77734375
2385.34375
2302.4921875
2232.9453125
2184.0
2162.6015625
2174.953125
2226.140625
2316.07421875
2432.3046875
2548.7109375
2636.9296875
2682.4765625
2689.30859375
2668.12109375
2622.57421875
2548.4921875
2444.94140625
2322.3828125
2198.87109375
2090.06640625
2004.21484375
1944.92578125
1915.63671875
1920.1328125
1960.40234375
2035.6328125
2142.98046875
2278.26171875
2435.90625
2609.1953125
2790.65234375
2971.72265625
3142.7734375
3295.93359375
3430.08984375
3553.26953125
3678.05078125
3811.96484375
3949.6875
4073.109375
4160.25390625
4196.98046875
4182.5703125
4125.08984375
4032.1015625
3907.24609375
3755.2109375
3586.48828125
3413.7734375
3243.6640625
3074.67578125
2904.734375
2739.25
2590.4765625
2469.4921875
2379.62109375
2316.83203125
2274.8046875
2249.22265625
2238.7890625
2243.74609375
2263.6796875
2296.1640625
2337.140625
2382.99609375
2432.5234375
2486.37109375
2543.6015625
2598.734375
2643.0859375
2669.453125
2674.58203125
2656.3671875
2610.73828125
2535.70703125
2441.37109375
2354.53125
2309.30859375
2330.296875
2423.3125
2580.2265625
2788.640625
3034.5390625
3298.13671875
3552.828125
3771.8984375
3936.6328125
4037.99609375
4073.328125
4044.69921875
3959.9609375
3831.90625
3674.09375
3498.9609375
3321.15234375
3160.15625
3034.1953125
2948.44921875
2890.38671875
2839.1640625
2780.05078125
2709.7421875
2630.1953125
2542.53515625
2450.12109375
2364.51953125
2301.6484375
2267.09375
2245.234375
2205.25
2120.87109375
1987.34765625
1823.203125
1658.26953125
1518.5
1417.46484375
1357.5546875
1336.61328125
1352.25
1400.3203125
1471.92578125
1555.4140625
1642.6171875
1731.5859375
1822.0859375
1910.06640625
1988.53125
2053.6484375
2108.3203125
2159.67578125
2214.21875
2275.41796875
2344.46875
2422.46875
2512.66796875
2622.16015625
2761.515625
2941.546875
3168.08203125
3437.41015625
3735.6875
4043.73828125
4344.453125
4627.15234375
4885.77734375
5114.47265625
5305.85546875
5452.734375
5549.30859375
5590.01171875
5568.6328125
5480.79296875
5328.6640625
5124.359375
4888.9765625
4646.9375
4418.53515625
4216.15234375
4046.85546875
3917.2890625
3834.12890625
3799.70703125
3809.66015625
3856.02734375
3930.8203125
4024.90625
4125.37890625
4217.75
4292.09765625
4346.40625
4384.296875
4410.81640625
4429.26171875
4439.19140625
4437.4140625
4424.7734375
4413.66015625
4424.23828125
4466.55859375
4524.97265625
4564.5234375
4557.25390625
4504.453125
4434.9609375
4384.09765625
4373.29296875
4404.28125
4466.3984375
4547.57421875
4640.89453125
4743.1796875
4847.6796875
4938.99609375
4997.21875
5008.8671875
4973.94921875
4901.875
4800.796875
4671.53125
4511.90625
4326.9921875
4135.84375
3968.046875
3851.01953125
3796.3515625
3794.40625
3820.34765625
3845.71875
3847.73046875
3812.765625
3735.64453125
3617.5859375
3464.9921875
3290.24609375
3113.265625
2959.9296875
2854.98046875
2812.18359375
2827.90625
2882.68359375
2950.765625
3013.421875
3067.578125
3122.50390625
3187.0625
3260.48046875
3335.71484375
3408.265625
3476.21875
3530.609375
3550.2421875
3510.9921875
3401.46484375
3230.6796875
3024.25390625
2816.22265625
2641.98046875
2532.41796875
2508.0625
2574.43359375
2719.46484375
2914.1015625
3118.25390625
3292.34375
3409.66796875
3463.25
3464.875
3437.515625
3403.54296875
3373.8125
3345.765625
3313.19921875
3277.83984375
3249.64453125
3235.5234375
3229.5859375
3214.91015625
3173.44140625
3094.94140625
2981.14453125
2846.015625
2713.1171875
2609.82421875
2559.6875
2575.1953125
2652.98046875
2774.56640625
2914.72265625
3053.6875
3184.78125
3312.19140625
3442.0625
3574.2890625
3699.84375
3804.62109375
3878.5390625
3924.06640625
3956.80078125
3996.55859375
4056.4453125
4138.33203125
4234.4921875
4329.89453125
4403.7109375
4434.49609375
4410.2109375
4337.2421875
4240.3671875
4152.14453125
4098.23828125
4087.48828125
4111.60546875
4151.91015625
4187.05078125
4197.86328125
4170.29296875
4098.3515625
3986.1328125
3847.08203125
3700.1484375
3563.54296875
3447.7890625
3351.4921875
3264.23046875
3176.328125
3088.61328125
3014.9296875
2976.26171875
2991.03125
3065.93359375
3190.984375
3341.39453125
3486.13671875
3598.3203125
3662.23828125
3676.2578125
3652.3203125
3610.8671875
3571.43359375
3544.8671875
3533.50390625
3536.69140625
3553.56640625
3581.12890625
3613.8515625
3647.80078125
3683.41796875
3721.72265625
3758.21484375
3783.02734375
3788.28125
3775.0546875
3752.6171875
3730.60546875
3710.6796875
3684.62109375
3640.328125
3571.10546875
3481.01171875
3382.515625
3288.44921875
3204.0390625
3124.54296875
3040.4296875
2946.46875
2847.203125
2754.6953125
2682.2578125
2640.6171875
2637.18359375
2674.38671875
2746.78515625
2841.0859375
2940.55078125
3029.5859375
3095.8984375
3132.140625
3137.5390625
3116.1953125
3071.73046875
3004.73828125
2917.26953125
2818.69140625
2724.859375
2651.58203125
2609.75
2604.75390625
2636.32421875
2697.6171875
2777.08203125
2865.01953125
2959.41015625
3065.0625
3186.125
3319.015625
3453.00390625
3579.25390625
3700.25390625
3829.30078125
3978.328125
4144.01953125
4303.9609375
4424.99609375
4477.5703125
4448.953125
4349.921875
4210.49609375
4065.6640625
3940.73046875
3846.6484375
3785.06640625
3754.23046875
3750.77734375
3770.41796875
3809.84765625
3866.625
3935.43359375
4004.65625
4057.640625
4077.9609375
4055.99609375
3994.83203125
3911.77734375
3831.38671875
3772.234375
3737.7734375
3718.1953125
3699.171875
3669.45703125
3625.3671875
3573.69140625
3530.82421875
3515.01953125
3536.03125
3590.71875
3667.0859375
3750.6796875
3828.17578125
3889.48828125
3931.1328125
3958.39453125
3981.12890625
4003.28125
4014.53125
3993.94140625
3926.18359375
3817.61328125
3696.55859375
3596.3203125
3536.31640625
3517.63671875
3533.01171875
3577.91796875
3652.0703125
3752.83984375
3868.578125
3978.203125
4058.14453125
4092.47265625
4078.55078125
4024.203125
3940.76953125
3839.6875
3733.72265625
3637.26171875
3563.23828125
3521.34765625
3520.94921875
3573.453125
3686.97265625
3855.4609375
4053.53125
4244.97265625
4400.29296875
4510.1796875
4585.53125
4646.0859375
4707.3203125
4773.03515625
4834.87890625
4877.41015625
4887.42578125
4863.62890625
4819.0625
4772.52734375
4735.65234375
4706.37890625
4671.96875
4616.19921875
4526.44140625
4400.6796875
4252.2265625
4105.83984375
3984.515625
3896.76953125
3834.79296875
3782.79296875
3726.8984375
3660.8671875
3587.18359375
3513.92578125
3448.1328125
3389.94921875
3332.60546875
3268.125
3193.11328125
3110.40234375
3027.2109375
2951.81640625
2889.81640625
2841.4921875
2802.71875
2769.47265625
2742.19140625
2726.515625
2729.91796875
2756.9296875
2805.96484375
2869.46484375
2937.203125
3000.2265625
3052.46875
3089.60546875
3107.66015625
3103.53515625
3076.703125
3029.18359375
2962.83203125
2877.25390625
2772.91796875
2658.66796875
2555.6015625
2490.30078125
2481.03125
2528.63671875
2618.125
2725.9921875
2826.2890625
2896.33203125
2925.1953125
2920.421875
2904.5234375
2901.6484375
2925.49609375
2977.02734375
3050.76953125
3143.0703125
3257.51171875
3404.3125
3592.3359375
3817.95703125
4060.17578125
4287.2421875
4469.3515625
4587.9765625
4637.51171875
4622.26953125
4552.61328125
4442.21875
4306.984375
4165.0234375
4035.80859375
3936.6328125
3876.6796875
3851.421875
3841.90625
3823.2578125
3779.90625
3715.5
3646.2734375
3583.640625
3525.640625
3467.21484375
3414.9765625
3386.1015625
3391.98046875
3426.62109375
3472.5625
3515.78515625
3553.66015625
3591.7421875
3636.23046875
3689.2265625
3748.29296875
3808.6875
3864.78125
3908.92578125
3930.3125
3919.30859375
3875.81640625
3812.4453125
3746.6953125
3689.42578125
3641.86328125
3603.515625
3580.97265625
3588.50390625
3640.8125
3744.6015625
3894.24609375
4073.09375
4259.00390625
4430.91796875
4572.75390625
4674.69140625
4734.28125
4757.93359375
4758.77734375
4748.81640625
4730.734375
4698.0859375
4644.94921875
4575.5703125
4504.07421875
4444.9453125
4403.6015625
4374.12109375
4342.95703125
4294.98046875
4220.56640625
4121.99609375
4013.42578125
3910.9453125
3819.41015625
3728.40625
3621.78125
3491.90625
3347.16796875
3208.5859375
3099.18359375
3031.22265625
2998.09765625
2977.15234375
2943.45703125
2883.8671875
2800.23828125
2701.5390625
2594.96484375
2484.23046875
2374.29296875
2276.65234375
2209.74609375
2191.7578125
2228.71875
2307.33984375
2400.765625
2483.28515625
2541.22265625
2572.9921875
2583.9140625
2583.23046875
2582.44921875
2591.109375
2612.54296875
2645.16015625
2688.19921875
2744.85546875
2819.98828125
2916.08203125
3030.37109375
3152.73046875
3265.7890625
3350.95703125
3399.05859375
3417.10546875
3424.92578125
3445.30078125
3495.24609375
3581.48046875
3699.2734375
3835.109375
3973.35546875
4102.50390625
4215.2109375
4304.09765625
4361.19921875
4383.37109375
4375.9453125
4348.20703125
4305.69140625
4249.54296875
4183.921875
4121.546875
4079.34765625
4067.51953125
4081.484375
4102.09765625
4103.015625
4061.578125
3969.83984375
3839.99609375
3698.9375
3573.15234375
3474.46484375
3397.44921875
3329.22265625
3261.13671875
3192.46875
3126.4296875
3066.0859375
3013.96875
2972.03515625
2938.76953125
2907.1171875
2868.08984375
2817.0390625
2754.38671875
2679.65234375
2587.953125
2475.71484375
2349.32421875
2225.140625
2119.77734375
2041.05859375
1987.4140625
1952.9453125
1932.11328125
1922.9140625
1928.75
1955.98828125
2005.875
2067.50390625
2120.66015625
2147.3671875
2141.69140625
2110.59765625
2068.86328125
2033.96875
2022.05078125
2043.83984375
2102.0390625
2192.8671875
2310.1953125
2447.75390625
2597.921875
2750.44921875
2894.3515625
3021.984375
3131.203125
3222.859375
3295.703125
3343.62109375
3358.21875
3334.17578125
3272.40625
3179.62109375
3066.2734375
2944.09375
2821.87109375
2700.9921875
2576.33984375
2444.86328125
2315.078125
2208.07421875
2148.71875
2153.64453125
2221.91015625
2330.9140625
2440.97265625
2511.06640625
2518.87890625
2470.6875
2393.21484375
2317.1796875
2267.4921875
2262.99609375
2316.390625
2429.26171875
2588.62109375
2772.859375
2963.5078125
3151.81640625
3335.09765625
3508.890625
3664.38671875
3793.1015625
3892.484375
3965.5390625
4015.1875
4040.83984375
4042.1796875
4025.71484375
4004.51953125
3989.1953125
3979.26953125
3965.04296875
3937.88671875
3897.0
3845.31640625
3780.5390625
3692.8125
3572.02734375
3417.0703125
3238.16796875
3051.4609375
2872.203125
2712.2421875
2581.46875
2489.05078125
2440.97265625
2434.48046875
2453.796875
2472.24609375
2462.37109375
2409.88671875
2322.625
2226.88671875
2151.76953125
2111.76171875
2100.6015625
2100.578125
2098.4921875
2094.73046875
2100.41015625
2128.53515625
2187.296875
2277.4921875
2391.8359375
2515.7421875
2631.046875
2721.64453125
2778.375
2802.21875
2805.5859375
2808.8984375
2830.4453125
2876.20703125
2940.78515625
3019.86328125
3119.15234375
3247.1171875
3399.1875
3552.2734375
3675.99609375
3748.12890625
3761.296875
3721.25
3643.3359375
3547.97265625
3453.28125
3368.26171875
3292.78125
3224.0234375
3162.7890625
3115.16796875
3090.58984375
3097.83984375
3140.13671875
3212.26171875
3302.9921875
3400.8984375
3497.60546875
3586.54296875
3661.1484375
3715.5703125
3746.2734375
3752.08984375
3733.27734375
3690.63671875
3623.91796875
3530.80078125
3409.70703125
3265.640625
3112.4296875
2968.12109375
2849.55078125
2772.66796875
2754.1015625
2805.0234375
2919.5703125
3071.484375
3225.86328125
3355.87109375
3450.22265625
3509.8828125
3543.2265625
3564.97265625
3594.38671875
3647.6328125
3727.296875
3817.734375
3891.15625
3921.26171875
3896.22265625
3824.2734375
3730.4140625
3647.19140625
3603.609375
3615.296875
3678.43359375
3770.453125
3858.8359375
3915.3671875
3929.0234375
3909.3515625
3877.48828125
3850.82421875
3832.2421875
3810.94140625
3771.51171875
3703.296875
3605.828125
3490.7734375
3379.53125
3294.0859375
3244.44921875
3222.6953125
3210.16015625
3191.7421875
3165.10546875
3139.328125
3127.1796875
3137.6796875
3172.47265625
3227.09765625
3295.2578125
3371.51953125
3449.0625
3515.953125
3556.59375
3559.125
3522.45703125
3458.12109375
3387.60546875
3336.08984375
3321.5546875
3342.99609375
3377.90234375
3394.33984375
3368.22265625
3291.1484375
3165.48828125
2996.7890625
2792.421875
2565.44140625
2338.0078125
2140.6171875
2005.75
1955.8828125
1991.953125
2092.63671875
2228.10546875
2377.46875
2535.02734375
2701.81640625
2872.9921875
3032.5078125
3157.38671875
3227.09375
3232.27734375
3178.09765625
3079.203125
2949.0625
2792.89453125
2610.9453125
2408.234375
2200.39453125
2010.69140625
1863.328125
1779.37890625
1774.68359375
1855.15234375
2010.0390625
2210.01953125
2414.94921875
2587.90625
2707.38671875
2770.90234375
2789.35546875
2776.83203125
2743.55859375
2696.91796875
2647.41015625
2610.78125
2602.48046875
2630.45703125
2694.7265625
2792.5703125
2920.1328125
3066.5078125
3207.6171875
3309.375
3340.29296875
3285.078125
3150.71875
2962.28515625
2750.484375
2537.62109375
2330.9375
2128.71875
1933.72265625
1761.27734375
1634.33984375
1570.30078125
1570.52734375
1619.7109375
1694.1171875
1772.765625
1844.69921875
1907.82421875
1961.5078125
2000.671875
2017.39453125
2007.1953125
1972.58984375
1921.2890625
1862.80078125
1806.1328125
1757.80859375
1720.32421875
1694.40234375
1684.3515625
1699.41015625
1746.97265625
1824.8359375
1922.72265625
2031.47265625
2147.87109375
2269.5625
2388.34375
2491.34375
2568.1953125
2615.53125
2635.24609375
2630.8203125
2605.65234375
2563.640625
2510.609375
2455.43359375
2408.1953125
2374.63671875
2351.46484375
2328.8046875
2298.5234375
2259.80859375
2216.62890625
2172.3046875
2128.7890625
2089.94140625
2062.08984375
2049.88671875
2054.140625
2076.5703125
2126.41015625
2219.15625
2365.64453125
2560.8046875
2782.1953125
2998.8671875
3183.16796875
3318.98828125
3404.27734375
3447.44140625
3458.77734375
3442.60546875
3397.17578125
3322.03515625
3223.5
3111.7734375
2994.66015625
2876.3203125
2760.5078125
2651.7578125
2553.6875
2469.7734375
2406.640625
2373.2421875
2374.42578125
2406.34765625
2458.609375
2518.5234375
2573.3515625
2614.52734375
2645.19140625
2681.8515625
2742.45703125
2831.31640625
2938.55078125
3053.70703125
3174.66015625
3300.453125
3419.69921875
3511.26953125
3557.06640625
3553.04296875
3510.01171875
3447.00390625
3383.27734375
3332.4921875
3301.08984375
3291.3359375
3305.1953125
3344.1953125
3406.0703125
3483.27734375
3565.43359375
3641.89453125
3701.48046875
3731.96875
3723.94921875
3678.30078125
3611.01171875
3549.23046875
3518.9921875
3532.0
3580.65625
3644.78125
3704.08203125
3746.76953125
3769.171875
3769.88671875
3746.109375
3695.73828125
3621.86328125
3533.46875
3441.44140625
3354.6484375
3279.89453125
3222.890625
3185.7890625
3163.8125
3148.42578125
3136.921875
3137.62890625
3162.2890625
3212.5390625
3275.296875
3331.515625
3368.26171875
3383.0546875
3380.0703125
3364.48828125
3338.72265625
3300.41015625
3242.4609375
3156.73046875
3040.34375
2900.4765625
2753.2890625
2617.12890625
2505.5
2425.75
2383.328125
2384.15234375
2429.578125
2508.7109375
2598.75390625
2675.8203125
2726.2734375
2748.8125
2748.80078125
2733.515625
2712.07421875
2696.36328125
2699.125
2728.91796875
2784.41015625
2851.62890625
2909.109375
2940.66015625
2946.0625
2938.37890625
2929.375
2918.21875
2893.85546875
2844.859375
2764.6640625
2651.1171875
2508.82421875
2355.98828125
2225.95703125
2156.265625
2171.76953125
2275.328125
2450.5546875
2670.32421875
2903.81640625
3120.94140625
3297.11328125
3418.9296875
3488.21484375
3520.86328125
3539.3125
3562.15625
3597.37109375
3643.24609375
3694.1484375
3743.82421875
3783.81640625
3801.7890625
3785.4140625
3729.89453125
3641.5390625
3533.7578125
3419.92578125
3310.21875
3213.59765625
3139.9765625
3097.875
3088.92578125
3104.58203125
3128.66015625
3144.22265625
3140.40625
3115.0625
3072.19140625
3016.75390625
2951.50390625
2878.51171875
2802.26171875
2728.59375
2658.671875
2584.5
2492.3046875
2372.21875
2227.08203125
2075.51953125
1948.30859375
1877.609375
1881.4765625
1953.03515625
2064.94140625
2186.65234375
2298.56640625
2391.80078125
2460.15625
2497.04296875
2498.5390625
2464.3359375
2395.0546875
2292.94921875
2167.8125
2039.4921875
1930.76171875
1856.984375
1822.03125
1821.0859375
1844.1796875
1878.3125
1910.98046875
1935.65234375
1955.296875
1980.6875
2024.46875
2095.0703125
2193.92578125
2317.09765625
2458.77734375
2612.68359375
2770.640625
2921.92578125
3055.46484375
3162.44921875
3236.609375
3274.19140625
3276.91015625
3255.328125
3226.546875
3204.7265625
3191.60546875
3175.3984375
3140.625
3082.31640625
3013.8984375
2961.421875
2946.70703125
2971.21875
3012.484375
3035.359375
3010.69921875
2930.09375
2808.55078125
2674.81640625
2557.71484375
2478.63671875
2451.23828125
2480.6328125
2558.55078125
2662.61328125
2766.640625
2853.96875
2919.578125
2960.984375
2972.80078125
2952.94140625
2911.05078125
2866.9375
2840.2109375
2841.03125
2866.71484375
2903.0
2929.15234375
2926.625
2887.23828125
2815.51953125
2725.21484375
2633.58984375
2555.671875
2499.484375
2465.7109375
2453.30078125
2465.70703125
2509.9375
2588.3515625
2691.62109375
2799.70703125
2889.76171875
2945.734375
2965.06640625
2959.0078125
2945.66015625
2939.39453125
2944.16796875
2954.7109375
2963.23828125
2965.71875
2964.00390625
2963.87890625
2971.84765625
2993.328125
3032.52734375
3091.26171875
3165.4453125
3242.68359375
3305.4453125
3338.90234375
3337.6015625
3306.5
3256.87890625
3200.16796875
3143.34375
3089.3046875
3042.4296875
3013.14453125
3014.51171875
3052.28125
3118.3046875
3193.69140625
3258.3828125
3299.703125
3316.7578125
3320.73828125
3329.96484375
3359.6640625
3412.08984375
3474.75
3528.05078125
3556.20703125
3554.34765625
3529.6171875
3497.6015625
3476.0234375
3477.55078125
3504.734375
3549.90625
3600.04296875
3643.33203125
3672.671875
3684.36328125
3674.234375
3635.0078125
3557.29296875
3434.59375
3271.20703125
3088.4609375
2921.74609375
2805.921875
2757.98046875
2771.015625
2823.54296875
2893.58984375
2965.49609375
3027.53515625
3067.33984375
3070.6328125
3024.75390625
2925.67578125
2784.33984375
2626.28125
2482.3203125
2376.81640625
2321.62890625
2316.6171875
2351.609375
2407.97265625
2462.6875
2495.13671875
2492.21875
2448.68359375
2365.3203125
2248.6484375
2112.0234375
1975.5
1862.359375
1792.91796875
1778.34765625
1818.78515625
1907.328125
2035.5078125
2193.9296875
2368.42578125
2539.30859375
2687.984375
2804.97265625
2889.6640625
2940.6171875
2947.015625
2892.6328125
2771.8125
2602.578125
2422.10546875
2266.05078125
2149.96875
2068.4453125
2008.1796875
1959.57421875
1919.27734375
1889.03515625
1875.00390625
1883.59765625
1912.98046875
1948.8046875
1971.73046875
1969.99609375
1944.1953125
1901.79296875
1850.23046875
1795.73046875
1745.4453125
1708.19921875
1692.2265625
1701.15234375
1730.73828125
1769.796875
1806.29296875
1833.15625
1847.28515625
1843.77734375
1814.23046875
1752.76171875
1662.8125
1556.921875
1450.19140625
1354.1328125
1274.953125
1215.375
1177.80078125
1166.17578125
1184.92578125
1236.2109375
1319.05078125
1431.8359375
1574.44140625
1746.0078125
1939.69921875
2139.4296875
2321.60546875
2461.00390625
2538.17578125
2545.53515625
2489.9140625
2390.765625
2275.484375
2172.859375
2104.8203125
2078.62890625
2084.640625
2102.8125
2113.7890625
2106.171875
2076.36328125
2024.19921875
1949.69140625
1853.91796875
1743.07421875
1632.16796875
1543.02734375
1494.765625
1492.68359375
1525.40234375
1573.8984375
1624.375
1674.01953125
1726.265625
1781.89453125
1834.65625
1874.30078125
1892.9453125
1888.328125
1861.515625
1812.54296875
1739.49609375
1641.9765625
1525.04296875
1399.16015625
1276.69140625
1168.19921875
1080.2890625
1014.359375
965.83203125
925.55859375
884.69140625
840.94140625
801.57421875
779.69140625
785.125
816.578125
861.09375
901.203125
923.50390625
922.3046875
898.07421875
855.375
802.9296875
753.32421875
718.91796875
705.85546875
712.25390625
732.99609375
766.36328125
815.4140625
883.3046875
968.0234375
1062.125
1157.4453125
1250.53515625
1344.52734375
1445.59765625
1555.15234375
1663.62109375
1752.75390625
1807.69921875
1829.421875
1835.41015625
1846.30859375
1870.3125
1899.58203125
1921.0
1929.96484375
1934.4140625
1947.44921875
1977.6171875
2026.12890625
2090.4140625
2167.0234375
2250.64453125
2333.72265625
2410.57421875
2482.6484375
2558.17578125
2646.3515625
2752.5625
2877.7265625
3017.6875
3160.0
3282.9140625
3362.14453125
3382.55859375
3345.40625
3265.80078125
3163.71875
3055.51953125
2950.609375
2853.22265625
2765.50390625
2687.4453125
2614.46875
2538.13671875
2453.23828125
2364.609375
2284.609375
2221.91796875
2173.28125
2126.9375
2073.75
2014.875
1959.734375
1917.23046875
1888.09765625
1865.07421875
1840.5
1813.27734375
1786.546875
1758.90625
1721.484375
1666.8125
1599.11328125
1531.9453125
1474.85546875
1425.42578125
1376.421875
1329.03515625
1296.31640625
1292.97265625
1322.22265625
1371.5
1419.56640625
1448.35546875
1451.92578125
1438.4609375
1425.76953125
1432.96484375
1471.109375
1536.33203125
1609.76171875
1665.6171875
1683.734375
1658.73828125
1601.30859375
1532.81640625
1477.82421875
1457.12890625
1482.08203125
1550.76953125
1648.00390625
1750.265625
1834.37109375
1885.5546875
1900.69921875
1885.8828125
1851.46484375
1807.91796875
1762.60546875
1717.81640625
1672.6171875
1629.4453125
1598.89453125
1595.47265625
1627.0546875
1690.22265625
1776.83203125
1882.8515625
2008.25390625
2149.7734375
2297.34375
2438.10546875
2561.125
2656.82421875
2714.26171875
2722.43359375
2676.1875
2582.07421875
2459.265625
2334.1015625
2230.44921875
2161.20703125
2126.19140625
2116.01171875
2116.6640625
2111.79296875
2085.359375
2027.6328125
1941.53125
1842.9609375
1753.08203125
1687.55859375
1649.73828125
1630.9609375
1616.2578125
1591.58203125
1549.1640625
1489.6484375
1420.62890625
1352.27734375
1292.515625
1245.35546875
1213.796875
1203.12890625
1218.96875
1260.85546875
1318.65234375
1376.38671875
1419.71875
1439.2109375
1427.65234375
1376.63671875
1278.42578125
1133.3984375
957.1484375
779.27734375
631.37890625
531.6015625
478.30859375
457.41015625
455.453125
467.34375
495.84375
547.36328125
627.4921875
737.31640625
872.5859375
1027.12109375
1196.4921875
1376.40625
1558.05078125
1727.953125
1873.30859375
1985.2109375
2056.47265625
2080.671875
2057.6015625
1997.9375
1917.3671875
1824.578125
1717.31640625
1591.48828125
1452.17578125
1314.30078125
1194.1484375
1102.12109375
1042.6328125
1017.515625
1026.94921875
1066.3359375
1123.49609375
1180.98828125
1224.390625
1250.9296875
1271.16015625
1301.4375
1352.17578125
1420.48046875
1491.875
1549.09375
1580.86328125
1584.26953125
1561.0625
1514.6171875
1452.43359375
1390.3046875
1349.484375
1345.3515625
1377.1171875
1428.38671875
1476.734375
1501.89453125
1487.25390625
1419.83203125
1295.85546875
1129.09375
951.703125
801.86328125
705.40234375
664.6640625
661.3515625
669.21484375
667.6875
650.8125
628.88671875
622.33984375
649.84375
717.18359375
814.12890625
919.90625
1011.984375
1073.13671875
1096.328125
1087.6640625
1064.9453125
1050.1484375
1059.45703125
1097.82421875
1161.19140625
1243.2109375
1339.796875
1447.9453125
1560.91796875
1665.98828125
1749.234375
1804.0078125
1834.55078125
1850.69921875
1859.60546875
1863.08203125
1861.5546875
1858.01953125
1857.38671875
1863.0390625
1874.49609375
1887.19921875
1894.5546875
1891.96484375
1880.4609375
1865.515625
1850.87109375
1834.0
1808.4765625
1769.5546875
1716.328125
1650.19921875
1575.76953125
1504.41796875
1453.3125
1436.28515625
1455.00390625
1500.8125
1565.3203125
1647.17578125
1748.26953125
1865.43359375
1987.69921875
2100.3828125
2190.859375
2252.89453125
2289.8046875
2314.41796875
2342.60546875
2382.5078125
2428.70703125
2467.0546875
2485.37109375
2480.07421875
2454.81640625
2414.80859375
2361.4296875
2289.57421875
2189.76953125
2056.23046875
1896.0625
1730.390625
1583.78515625
1469.4921875
1382.5078125
1305.15625
1220.08203125
1121.94921875
1021.18359375
937.3203125
885.62109375
866.6640625
867.51171875
873.14453125
876.984375
881.1875
888.33984375
894.203125
888.4375
861.93359375
813.97265625
753.59765625
694.1484375
645.0625
606.953125
573.28125
536.16796875
490.51171875
433.23046875
360.2734375
267.1953125
154.5625
33.02734375
-78.3046875
-159.80078125
-198.02734375
-186.05078125
-119.97265625
1.453125
172.69140625
378.1953125
594.6328125
796.79296875
962.71875
1076.91796875
1132.98828125
1135.4296875
1098.3046875
1039.96484375
977.05078125
921.12109375
878.35546875
849.91796875
831.05859375
810.46484375
773.38671875
709.734375
622.5859375
529.49609375
453.82421875
411.84765625
405.79296875
427.44921875
468.2421875
526.35546875
604.65234375
700.875
799.04296875
870.91796875
888.84375
841.30078125
739.72265625
611.78515625
486.30859375
380.07421875
294.24609375
221.4609375
157.03515625
106.21484375
83.359375
105.65625
185.60546875
324.1640625
506.25
702.98828125
883.36328125
1029.6953125
1145.37109375
1248.1953125
1354.13671875
1462.4765625
1551.890625
1591.2578125
1560.70703125
1469.19140625
1353.29296875
1255.46875
1198.68359375
1176.81640625
1164.25390625
1132.43359375
1062.4609375
952.734375
822.5625
707.73046875
645.1484375
652.9609375
718.87890625
804.1953125
861.05078125
853.8828125
774.97265625
645.77734375
502.625
376.2421875
280.0078125
214.3828125
178.76171875
175.6171875
202.62890625
244.8359375
280.0
293.77734375
288.078125
273.23046875
254.23828125
227.5078125
189.6875
145.73828125
106.859375
83.37109375
81.49609375
104.07421875
149.9140625
212.3671875
282.52734375
356.359375
437.00390625
527.75
623.1484375
708.078125
764.859375
779.8359375
745.40234375
661.43359375
539.30078125
403.34375
282.90234375
198.15625
151.609375
132.74609375
130.22265625
140.43359375
167.91015625
221.21875
308.4375
432.10546875
584.59375
748.76953125
906.37109375
1047.88671875
1174.66796875
1292.24609375
1403.42578125
1508.33984375
1609.4140625
1714.08984375
1832.265625
1971.52734375
2133.91015625
2315.625
2508.78515625
2703.34375
2887.796875
3049.06640625
3173.78125
3251.7734375
3278.50390625
3253.20703125
3174.9609375
3042.67578125
2860.37109375
2641.734375
2408.6796875
2186.03125
1997.55078125
1863.57421875
1797.03515625
1799.44140625
1862.453125
1974.859375
2126.1953125
2301.31640625
2473.234375
2606.78515625
2674.1953125
2669.96484375
2612.14453125
2529.546875
2444.15625
2359.48828125
2261.25390625
2130.109375
1957.85546875
1754.79296875
1542.75
1341.69140625
1162.77734375
1012.1484375
898.35546875
834.48046875
832.5390625
894.765625
1008.44140625
1148.609375
1287.58203125
1404.37890625
1487.640625
1532.703125
1538.7734375
1509.34375
1452.15625
1376.046875
1287.96875
1194.296875
1103.68359375
1025.51171875
964.3984375
918.203125
883.39453125
861.4375
857.91015625
874.7421875
904.29296875
932.25390625
946.83984375
945.88671875
935.7890625
923.33984375
907.84765625
880.42578125
831.6484375
761.03515625
680.65234375
610.078125
567.625
564.33984375
603.35546875
682.40234375
796.26171875
937.57421875
1095.90234375
1255.890625
1396.57421875
1493.78515625
1526.00390625
1481.58984375
1363.91796875
1191.703125
993.01953125
795.0234375
615.36328125
461.80078125
340.0546875
260.9140625
237.53515625
274.04296875
356.8203125
458.09375
549.56640625
615.4453125
656.5390625
685.4296875
718.03125
766.46484375
835.82421875
924.9140625
1028.4140625
1137.3359375
1237.6015625
1311.328125
1344.78515625
1338.69140625
1310.3515625
1281.96484375
1263.60546875
1246.34765625
1211.671875
1147.4375
1055.890625
949.40625
841.55859375
741.95703125
656.4765625
588.94140625
540.921875
509.8046875
487.6484375
464.00390625
432.23046875
394.1484375
357.5234375
327.86328125
303.15625
277.20703125
247.26953125
217.32421875
194.37890625
182.6328125
180.40234375
180.25
171.49609375
145.29296875
101.21875
50.3046875
10.28515625
-4.78515625
7.42578125
37.953125
73.8515625
105.609375
129.52734375
145.80078125
156.91796875
168.98046875
193.734375
246.984375
341.9140625
480.5625
648.82421875
817.984375
952.609375
1022.12109375
1012.5
932.88671875
811.23046875
678.83984375
553.09765625
432.30859375
307.52734375
180.04296875
68.2421875
-1.21875
-8.63671875
48.5546875
154.44140625
281.66015625
404.94140625
514.25390625
615.57421875
715.29296875
802.3203125
848.3359375
828.625
743.62109375
620.94140625
497.7578125
400.82421875
339.58984375
312.76171875
317.7734375
352.1796875
407.0078125
462.33203125
494.28515625
489.4765625
453.1171875
404.0625
363.95703125
350.66796875
375.9296875
441.8515625
537.30859375
640.40625
727.40234375
781.015625
793.6875
768.30859375
718.078125
661.95703125
614.01953125
574.39453125
531.21875
472.57421875
397.26171875
315.24609375
239.953125
180.70703125
140.2734375
116.23046875
103.12890625
94.91796875
87.72265625
81.16796875
76.64453125
73.75
68.19921875
52.51171875
18.4296875
-39.4140625
-118.66796875
-206.73828125
-286.1875
-346.82421875
-393.65234375
-441.72265625
-502.64453125
-576.2265625
-653.6171875
-725.48828125
-787.109375
-838.4296875
-881.6875
-917.37890625
-940.01953125
-937.7578125
-897.69140625
-812.48828125
-682.23828125
-512.046875
-310.6796875
-92.0703125
124.5078125
319.6640625
482.33203125
614.62890625
727.87890625
832.03515625
926.734375
1001.23046875
1042.15625
1041.390625
997.99609375
915.48828125
798.66796875
652.265625
481.23046875
292.53515625
96.65234375
-94.76171875
-275.40625
-449.62109375
-630.59765625
-832.62109375
-1062.6171875
-1314.078125
-1564.6015625
-1780.33203125
-1929.125
-1994.7890625
-1980.4453125
-1899.0078125
-1762.09765625
-1577.72265625
-1354.10546875
-1101.5390625
-830.875
-553.5390625
-284.125
-40.48046875
161.3203125
313.1875
416.77734375
479.88671875
511.23046875
517.09765625
500.7578125
463.03515625
402.85546875
319.2421875
215.80078125
104.55859375
3.3515625
-74.13671875
-127.30078125
-167.5
-207.22265625
-248.94921875
-282.23828125
-290.09375
-259.6484375
-190.25
-93.64453125
14.1640625
122.96875
232.12890625
346.0546875
466.22265625
585.6015625
688.35546875
755.02734375
771.1015625
733.34375
648.19140625
523.86328125
364.34765625
171.30859375
-49.23046875
-282.359375
-505.4921875
-694.65625
-833.17578125
-918.20703125
-959.71875
-971.29296875
-960.484375
-926.89453125
-867.3828125
-781.11328125
-670.2265625
-537.953125
-387.2265625
-220.48046875
-41.34765625
141.8671875
314.16796875
457.65234375
559.51953125
617.1015625
636.2109375
626.2109375
596.51953125
554.625
504.96484375
450.3203125
396.09765625
352.8359375
332.953125
343.984375
383.796875
439.640625
491.3671875
520.1015625
520.19140625
504.12890625
492.28125
495.1484375
506.10546875
511.47265625
505.1796875
493.1796875
487.328125
498.02734375
530.18359375
581.15234375
640.85546875
695.7421875
734.1640625
748.7109375
736.7265625
703.125
663.1171875
637.2109375
638.7734375
665.85546875
705.62109375
745.35546875
777.859375
799.25
806.48828125
798.52734375
776.29296875
737.95703125
674.78125
574.96484375
434.671875
266.92578125
100.29296875
-32.50390625
-108.75
-124.96484375
-97.015625
-51.46484375
-12.62890625
8.2421875
15.44921875
21.828125
37.515625
63.1015625
91.5625
115.66796875
133.3515625
147.13671875
160.1484375
173.71484375
188.2578125
205.09765625
226.10546875
251.265625
276.65625
294.8828125
297.48046875
277.6875
232.82421875
166.42578125
88.90625
14.71484375
-44.0390625
-83.0390625
-105.26953125
-114.890625
-111.28125
-88.5390625
-40.671875
31.51953125
116.64453125
195.26953125
249.0234375
271.2265625
270.19140625
260.9609375
252.3984375
242.515625
225.65625
201.5625
174.88671875
146.87109375
111.3359375
60.75390625
-5.17578125
-78.76953125
-151.75390625
-222.6875
-297.9375
-385.96875
-488.65625
-595.71875
-688.42578125
-752.4296875
-789.078125
-813.3515625
-840.59375
-877.08984375
-923.4609375
-983.1484375
-1063.5703125
-1169.515625
-1297.74609375
-1436.82421875
-1568.80078125
-1671.9296875
-1728.046875
-1732.55859375
-1697.609375
-1643.890625
-1589.1171875
-1542.96484375
-1507.76171875
-1478.36328125
-1441.4375
-1379.91015625
-1282.578125
-1151.3359375
-1001.09765625
-855.421875
-741.08984375
-680.62109375
-683.0
-739.5859375
-830.61328125
-937.16015625
-1047.1015625
-1151.1640625
-1237.3515625
-1292.43359375
-1309.58984375
-1294.05859375
-1261.26171875
-1229.87890625
-1215.10546875
-1224.7265625
-1257.12890625
-1300.39453125
-1334.56640625
-1339.35546875
-1305.41796875
-1242.34765625
-1176.3671875
-1137.2734375
-1141.94921875
-1184.45703125
-1238.63671875
-1271.75
-1261.0
-1203.4296875
-1113.453125
-1010.93359375
-908.921875
-809.1640625
-706.61328125
-597.36328125
-483.66796875
-373.6640625
-277.95703125
-206.55859375
-167.42578125
-165.21484375
-198.65234375
-257.15234375
-320.58203125
-365.2265625
-374.01171875
-344.25390625
-286.6796875
-216.5859375
-144.48046875
-73.859375
-6.31640625
52.72265625
94.37109375
112.26171875
107.93359375
90.01171875
68.41796875
48.890625
31.7109375
13.8671875
-7.83203125
-33.87109375
-60.1640625
-79.1796875
-85.453125
-82.44921875
-83.81640625
-105.1484375
-151.7109375
-212.609375
-266.92578125
-296.3984375
-294.52734375
-266.80078125
-224.55078125
-177.91796875
-131.34375
-82.73828125
-26.3203125
42.0546875
120.47265625
200.1640625
268.2421875
311.265625
318.1328125
282.9765625
208.72265625
108.83984375
4.0546875
-85.9765625
-151.0546875
-193.7734375
-227.08203125
-269.01953125
-336.2734375
-436.40625
-561.0859375
-686.97265625
-787.2109375
-845.65625
-861.2265625
-839.52734375
-782.66796875
-688.19140625
-555.921875
-392.94140625
-212.4609375
-30.33984375
136.703125
273.390625
371.1875
433.703125
476.58984375
520.10546875
578.36328125
651.8984375
727.625
785.3828125
805.4609375
772.74609375
678.6328125
523.953125
321.21875
91.00390625
-146.5390625
-376.90234375
-588.5546875
-769.04296875
-907.62109375
-1000.7265625
-1051.46484375
-1063.23046875
-1037.58984375
-979.91015625
-903.765625
-826.05859375
-757.80859375
-701.578125
-656.87890625
-625.18359375
-609.22265625
-610.859375
-632.2578125
-678.2890625
-753.6484375
-854.90625
-965.61328125
-1061.80859375
-1124.328125
-1146.29296875
-1128.77734375
-1071.58203125
-972.171875
-836.46484375
-689.984375
-575.3203125
-534.1875
-586.58203125
-721.44921875
-903.75390625
-1091.33203125
-1250.39453125
-1362.7421875
-1425.37109375
-1446.96484375
-1443.375
-1431.12890625
-1420.8046875
-1415.1015625
-1412.9375
-1413.76953125
-1416.45703125
-1415.74609375
-1404.21875
-1379.75390625
-1349.40234375
-1323.453125
-1305.5390625
-1290.19140625
-1270.16796875
-1244.2109375
-1215.54296875
-1183.0
-1136.01953125
-1061.28125
-955.72265625
-833.30859375
-718.94921875
-635.28515625
-593.21875
-591.05078125
-619.4453125
-666.87890625
-723.1171875
-780.4140625
-833.5703125
-879.90234375
-919.08984375
-951.78515625
-977.703125
-996.015625
-1008.99609375
-1024.44921875
-1052.98046875
-1102.73046875
-1177.49609375
-1278.78515625
-1406.1484375
-1552.84765625
-1701.60546875
-1826.234375
-1899.0390625
-1900.10546875
-1824.52734375
-1684.48828125
-1503.61328125
-1305.984375
-1107.66015625
-916.16796875
-735.65234375
-571.47265625
-432.19140625
-330.29296875
-280.25390625
-291.859375
-362.09765625
-473.71484375
-603.23828125
-731.53125
-847.59765625
-944.65234375
-1015.28125
-1052.0859375
-1053.04296875
-1025.328125
-983.3203125
-941.61328125
-908.3359375
-882.90625
-858.62890625
-828.375
-790.9921875
-755.171875
-737.21484375
-752.9375
-808.9375
-899.76953125
-1012.25390625
-1132.4765625
-1250.04296875
-1357.31640625
-1445.5390625
-1503.37109375
-1522.64453125
-1508.5390625
-1483.36328125
-1475.8515625
-1501.91796875
-1553.12109375
-1602.75390625
-1623.27734375
-1600.47265625
-1535.6953125
-1438.6953125
-1319.74609375
-1187.3046875
-1051.5390625
-928.2578125
-838.15234375
-800.21875
-823.10546875
-899.1875
-1005.02734375
-1110.12890625
-1190.421875
-1236.98828125
-1252.87890625
-1242.44140625
-1205.33984375
-1140.02734375
-1048.73828125
-936.1015625
-804.76171875
-655.4140625
-490.3125
-314.11328125
-132.171875
47.2265625
207.75
326.35546875
384.359375
377.16796875
311.859375
197.265625
40.25390625
-148.578125
-350.390625
-542.33203125
-705.0546875
-824.796875
-892.0625
-905.0
-876.95703125
-836.875
-816.31640625
-831.80078125
-877.625
-933.828125
-980.46875
-1006.81640625
-1011.8046875
-999.06640625
-971.078125
-925.40625
-854.6015625
-749.9453125
-607.66015625
-434.78515625
-250.8828125
-83.0625
44.41796875
119.6484375
145.21484375
132.74609375
95.9609375
47.5
-0.0390625
-32.2890625
-33.5625
8.19140625
93.03125
203.14453125
307.05859375
373.765625
386.234375
343.92578125
255.19921875
129.81640625
-22.01953125
-186.69921875
-345.8828125
-478.66015625
-565.74609375
-594.29296875
-562.18359375
-480.265625
-371.234375
-264.80078125
-189.55078125
-163.8125
-190.10546875
-257.27734375
-348.6875
-449.4296875
-547.7421875
-633.28125
-697.4296875
-736.4375
-752.8125
-751.91796875
-736.14453125
-701.71875
-641.0
-548.95703125
-429.90625
-300.37109375
-185.7578125
-111.9140625
-96.48046875
-145.13671875
-253.41015625
-409.671875
-595.72265625
-786.8125
-955.828125
-1081.40234375
-1154.20703125
-1176.80078125
-1159.453125
-1116.62109375
-1065.21484375
-1022.8359375
-1005.33984375
-1024.22265625
-1083.28125
-1175.55078125
-1284.5859375
-1392.2109375
-1486.625
-1562.7734375
-1616.3828125
-1641.26171875
-1634.15625
-1600.140625
-1551.58203125
-1502.62109375
-1464.5625
-1442.41015625
-1430.9375
-1414.34765625
-1374.65625
-1304.625
-1213.9140625
-1122.9609375
-1050.69921875
-1005.5390625
-983.9296875
-975.0625
-968.05859375
-957.5859375
-944.44921875
-931.86328125
-921.3046875
-911.48828125
-900.46875
-889.08203125
-882.8671875
-889.578125
-912.66796875
-946.65234375
-980.8359375
-1009.4609375
-1038.12109375
-1080.3203125
-1148.4375
-1247.65234375
-1375.08203125
-1520.80078125
-1670.02734375
-1808.796875
-1931.68359375
-2044.53125
-2158.16796875
-2278.4296875
-2402.46875
-2523.73828125
-2637.72265625
-2740.01953125
-2819.21875
-2855.82421875
-2832.66796875
-2748.7109375
-2622.57421875
-2482.609375
-2353.02734375
-2246.69140625
-2165.75390625
-2105.06640625
-2055.3515625
-2006.52734375
-1951.46484375
-1889.046875
-1825.82421875
-1775.609375
-1755.46875
-1777.8203125
-1842.91015625
-1937.58984375
-2041.70703125
-2136.34765625
-2207.703125
-2246.1640625
-2244.921875
-2202.03515625
-2125.60546875
-2037.6796875
-1971.46484375
-1959.7109375
-2018.8125
-2138.68359375
-2285.96484375
-2419.5390625
-2508.125
-2539.08984375
-2515.6015625
-2448.61328125
-2352.12890625
-2243.0078125
-2139.43359375
-2053.87109375
-1985.24609375
-1918.5390625
-1833.45703125
-1715.38671875
-1561.98828125
-1384.61328125
-1205.6875
-1051.1796875
-938.56640625
-867.16015625
-819.1953125
-772.0625
-712.28125
-641.71484375
-574.26171875
-527.03125
-511.05859375
-525.5546875
-558.7421875
-594.328125
-618.0390625
-619.6953125
-591.87890625
-529.359375
-430.05859375
-296.171875
-135.5703125
35.38671875
191.546875
307.6015625
373.21875
401.37890625
419.05859375
446.6484375
484.53125
517.48046875
530.32421875
519.76953125
494.1796875
464.00390625
431.3359375
386.19140625
312.0390625
196.484375
38.46484375
-153.98828125
-372.4140625
-613.83203125
-877.86328125
-1158.22265625
-1437.3671875
-1690.01171875
-1893.5703125
-2038.4375
-2131.21484375
-2188.62890625
-2225.9765625
-2248.4921875
-2252.46484375
-2233.9609375
-2195.265625
-2142.59765625
-2079.73828125
-2007.34765625
-1928.53515625
-1851.296875
-1783.17578125
-1725.58203125
-1676.51953125
-1638.05859375
-1618.05078125
-1623.4375
-1653.37109375
-1698.55078125
-1745.203125
-1779.76953125
-1793.046875
-1782.4140625
-1749.90625
-1698.53515625
-1632.5
-1561.328125
-1499.828125
-1460.5703125
-1447.41015625
-1458.8828125
-1495.75
-1560.24609375
-1646.0
-1731.69140625
-1787.6015625
-1789.98046875
-1732.14453125
-1627.4453125
-1505.4453125
-1402.78125
-1350.71875
-1364.08203125
-1437.11328125
-1547.87890625
-1668.16015625
-1773.578125
-1849.296875
-1890.0546875
-1897.40234375
-1877.76953125
-1840.9375
-1796.4921875
-1749.7109375
-1701.6875
-1653.87890625
-1610.5859375
-1575.046875
-1544.1484375
-1509.19140625
-1462.44921875
-1402.1015625
-1331.71875
-1257.25
-1185.44921875
-1122.89453125
-1073.625
-1036.8984375
-1008.4296875
-985.25390625
-969.7734375
-968.1328125
-983.23828125
-1008.328125
-1026.703125
-1017.9453125
-966.19921875
-866.6328125
-729.21875
-578.39453125
-446.4921875
-361.8203125
-337.98828125
-370.88671875
-443.171875
-531.21875
-611.0546875
-663.84765625
-681.609375
-671.1796875
-653.01953125
-652.7421875
-688.01171875
-759.515625
-854.88671875
-963.08984375
-1084.265625
-1222.859375
-1371.78125
-1507.796875
-1605.8515625
-1657.60546875
-1675.51953125
-1681.8984375
-1696.984375
-1734.90625
-1803.24609375
-1900.6640625
-2014.66015625
-2125.07421875
-2212.63671875
-2266.46875
-2286.04296875
-2278.765625
-2256.0625
-2229.9140625
-2209.5546875
-2198.71875
-2194.8515625
-2191.62109375
-2183.8359375
-2170.74609375
-2154.6015625
-2135.96875
-2111.734375
-2079.11328125
-2042.02734375
-2012.2734375
-2001.86328125
-2012.37109375
-2031.046875
-2038.6484375
-2023.4453125
-1990.40625
-1958.6953125
-1951.078125
-1983.8515625
-2062.1953125
-2179.12109375
-2316.1171875
-2447.66796875
-2551.28515625
-2617.77734375
-2652.7421875
-2667.36328125
-2667.0703125
-2648.25
-2604.796875
-2538.0546875
-2462.2890625
-2401.07421875
-2375.22265625
-2388.95703125
-2425.19921875
-2455.08203125
-2454.2734375
-2412.50390625
-2331.3515625
-2217.625
-2080.40234375
-1931.4765625
-1784.8125
-1654.84375
-1554.83984375
-1493.7421875
-1469.64453125
-1465.4609375
-1454.54296875
-1415.05859375
-1341.4609375
-1244.51953125
-1142.8203125
-1054.078125
-989.8359375
-953.15234375
-939.55078125
-941.70703125
-954.46484375
-975.10546875
-999.56640625
-1020.08984375
-1027.57421875
-1015.4453125
-980.75
-923.1171875
-845.02734375
-753.90625
-662.89453125
-588.11328125
-543.796875
-538.66796875
-575.03125
-649.83984375
-756.47265625
-886.44921875
-1031.0390625
-1182.70703125
-1336.375
-1489.9140625
-1642.64453125
-1791.32421875
-1926.22265625
-2032.171875
-2095.84375
-2113.6015625
-2092.4375
-2043.3203125
-1974.93359375
-1894.2734375
-1811.0078125
-1737.484375
-1683.10546875
-1650.2890625
-1637.4375
-1644.12890625
-1670.3515625
-1710.96484375
-1755.46875
-1797.484375
-1844.15625
-1912.4140625
-2013.06640625
-2137.9375
-2262.34375
-2358.9609375
-2409.91015625
-2408.89453125
-2356.40234375
-2255.359375
-2111.34765625
-1936.2734375
-1750.26953125
-1576.93359375
-1432.921875
-1319.99609375
-1226.75390625
-1138.11328125
-1043.76171875
-940.5625
-830.91015625
-721.01171875
-619.67578125
-537.03125
-483.63671875
-469.82421875
-503.87109375
-589.15234375
-721.9921875
-890.578125
-1074.02734375
-1243.78125
-1371.2578125
-1439.79296875
-1451.66796875
-1424.5
-1381.96875
-1346.12890625
-1331.88671875
-1341.79296875
-1365.1796875
-1386.3515625
-1395.71484375
-1392.82421875
-1380.3828125
-1360.01953125
-1335.2890625
-1314.640625
-1307.375
-1317.26171875
-1342.7734375
-1382.59765625
-1438.078125
-1509.046875
-1588.3828125
-1661.234375
-1709.515625
-1719.2109375
-1687.12890625
-1622.4375
-1540.40234375
-1452.1171875
-1358.8515625
-1256.125
-1143.4296875
-1030.81640625
-936.57421875
-878.21875
-863.59375
-887.62890625
-935.3046875
-987.5390625
-1027.13671875
-1043.25
-1033.5546875
-1003.76171875
-965.4765625
-933.8046875
-923.21484375
-940.13671875
-976.46875
-1012.03515625
-1027.4609375
-1017.30859375
-991.9609375
-968.2734375
-958.5546875
-965.9765625
-986.95703125
-1017.87890625
-1062.3046875
-1133.08984375
-1246.1953125
-1410.34375
-1621.16015625
-1862.3671875
-2109.53125
-2333.703125
-2508.1484375
-2618.9375
-2671.59765625
-2686.26171875
-2685.16796875
-2683.46484375
-2688.5546875
-2703.1640625
-2726.5078125
-2753.51171875
-2775.7734375
-2785.14453125
-2777.94140625
-2757.23046875
-2731.96875
-2713.14453125
-2708.11328125
-2715.578125
-2724.00390625
-2715.70703125
-2676.0703125
-2602.48828125
-2505.78515625
-2402.5078125
-2305.484375
-2221.421875
-2155.921875
-2117.3359375
-2113.3671875
-2143.83984375
-2197.8359375
-2258.1015625
-2308.1015625
-2336.5234375
-2338.74609375
-2318.02734375
-2286.9609375
-2266.0
-2276.26953125
-2328.69921875
-2416.60546875
-2518.29296875
-2609.484375
-2676.38671875
-2718.453125
-2739.140625
-2735.40625
-2698.9140625
-2628.5390625
-2539.265625
-2455.1328125
-2392.69140625
-2352.734375
-2327.9765625
-2315.12109375
-2316.98828125
-2335.46484375
-2367.26171875
-2407.96875
-2457.4140625
-2518.2265625
-2589.296875
-2661.7734375
-2721.76171875
-2757.0546875
-2762.359375
-2739.265625
-2691.31640625
-2619.74609375
-2525.3359375
-2415.4296875
-2308.18359375
-2227.6484375
-2193.10546875
-2211.49609375
-2277.51953125
-2378.02734375
-2495.6640625
-2610.90234375
-2704.58984375
-2761.98828125
-2776.55859375
-2751.33984375
-2697.26171875
-2629.37890625
-2562.5078125
-2507.64453125
-2470.3203125
-2451.1015625
-2447.43359375
-2455.0703125
-2468.22265625
-2479.6015625
-2481.78125
-2469.9375
-2444.3984375
-2411.671875
-2382.6328125
-2367.2890625
-2368.44921875
-2380.98828125
-2400.1484375
-2431.27734375
-2488.21484375
-2579.0625
-2694.09375
-2809.14453125
-2899.52734375
-2949.578125
-2953.2109375
-2913.79296875
-2846.97265625
-2778.77734375
-2733.73046875
-2721.8203125
-2736.015625
-2760.2421875
-2778.1171875
-2777.29296875
-2751.5859375
-2702.33984375
-2637.57421875
-2568.8203125
-2508.19921875
-2466.3125
-2449.35546875
-2456.82421875
-2483.01171875
-2521.16015625
-2565.05859375
-2607.09765625
-2637.79296875
-2649.91796875
-2642.69140625
-2621.1328125
-2592.15234375
-2562.0625
-2535.98828125
-2516.8671875
-2504.90625
-2499.88671875
-2505.01171875
-2527.31640625
-2572.68359375
-2639.6015625
-2716.953125
-2787.60546875
-2835.4453125
-2851.83203125
-2838.13671875
-2803.71484375
-2762.015625
-2727.2109375
-2711.28125
-2720.31640625
-2751.32421875
-2792.953125
-2830.91015625
-2854.87890625
-2862.65625
-2859.98046875
-2856.96484375
-2862.5078125
-2878.84765625
-2899.375
-2912.19140625
-2907.84375
-2885.125
-2850.15234375
-2810.5859375
-2771.7265625
-2737.52734375
-2711.77734375
-2695.1484375
-2682.14453125
-2664.78125
-2640.76171875
-2615.65625
-2596.24609375
-2585.0703125
-2583.9375
-2599.5234375
-2639.4296875
-2701.125
-2767.390625
-2814.3984375
-2823.5859375
-2787.56640625
-2709.94140625
-2603.3046875
-2486.16015625
-2377.87109375
-2293.33984375
-2239.2109375
-2211.4375
-2195.87109375
-2175.171875
-2139.765625
-2092.90234375
-2043.984375
-1997.90234375
-1952.390625
-1904.0234375
-1852.84765625
-1799.89453125
-1743.4140625
-1680.87890625
-1614.94921875
-1556.0546875
-1517.66015625
-1507.73828125
-1523.21875
-1551.70703125
-1578.90625
-1595.53125
-1598.44140625
-1586.7265625
-1558.6015625
-1512.890625
-1453.1328125
-1388.44921875
-1328.640625
-1277.37890625
-1230.18359375
-1179.5
-1121.9765625
-1061.671875
-1009.1953125
-980.4765625
-994.63671875
-1066.25
-1194.55078125
-1360.9453125
-1540.5859375
-1716.703125
-1881.7578125
-2026.9765625
-2137.6484375
-2203.76953125
-2234.125
-2255.41796875
-2295.25
-2365.2109375
-2459.1953125
-2565.234375
-2676.6796875
-2792.7578125
-2911.8125
-3027.75390625
-3133.328125
-3223.453125
-3293.31640625
-3336.26953125
-3348.58984375
-3336.99609375
-3317.0234375
-3300.5546875
-3285.69140625
-3260.546875
-3216.24609375
-3155.09765625
-3087.4609375
-3022.90625
-2964.6875
-2911.265625
-2861.9765625
-2820.1796875
-2789.85546875
-2768.78515625
-2746.8515625
-2712.71484375
-2663.0390625
-2606.234375
-2558.71484375
-2537.515625
-2552.5703125
-2601.32421875
-2668.4375
-2731.03125
-2766.16015625
-2757.0546875
-2698.078125
-2597.94921875
-2477.8203125
-2363.2578125
-2275.69921875
-2228.6484375
-2227.33984375
-2268.3125
-2341.05078125
-2434.21484375
-2541.234375
-2657.76953125
-2774.6171875
-2877.12109375
-2953.2890625
-3000.453125
-3024.07421875
-3034.55859375
-3047.359375
-3080.84765625
-3145.7734375
-3233.84765625
-3319.12109375
-3372.90625
-3378.1953125
-3332.265625
-3240.01171875
-3107.60546875
-2940.12109375
-2741.74609375
-2518.13671875
-2281.765625
-2056.453125
-1873.0390625
-1754.81640625
-1704.21875
-1705.12109375
-1739.75
-1802.2890625
-1894.85546875
-2012.84375
-2138.14453125
-2247.22265625
-2322.80859375
-2357.36328125
-2349.4921875
-2300.9609375
-2216.33203125
-2102.65625
-1968.7421875
-1825.4921875
-1686.29296875
-1565.22265625
-1473.8125
-1418.38671875
-1397.19140625
-1397.42578125
-1396.79296875
-1373.30859375
-1318.5078125
-1243.26953125
-1170.98828125
-1122.984375
-1105.3984375
-1105.140625
-1098.13671875
-1065.58984375
-1006.375
-935.86328125
-874.125
-835.55078125
-826.4609375
-847.2421875
-894.3984375
-963.48046875
-1052.97265625
-1165.25390625
-1302.85546875
-1465.109375
-1649.1875
-1851.26953125
-2063.28515625
-2270.4765625
-2457.8203125
-2621.76953125
-2773.265625
-2926.41796875
-3084.05078125
-3234.5859375
-3361.07421875
-3451.78125
-3504.4765625
-3525.02734375
-3523.66796875
-3510.26171875
-3490.59765625
-3466.94140625
-3442.625
-3424.6640625
-3419.890625
-3428.5859375
-3443.07421875
-3452.83984375
-3450.3125
-3433.0859375
-3404.5234375
-3374.7421875
-3358.8359375
-3369.61328125
-3409.84375
-3472.00390625
-3545.68359375
-3624.08203125
-3703.42578125
-3778.0390625
-3837.30859375
-3865.9140625
-3845.41796875
-3757.703125
-3592.50390625
-3356.4765625
-3075.98828125
-2788.32421875
-2526.0390625
-2306.20703125
-2132.03515625
-2002.01953125
-1914.87109375
-1865.4921875
-1839.9296875
-1819.78125
-1794.70703125
-1770.35546875
-1763.02734375
-1786.54296875
-1843.40234375
-1925.75390625
-2021.87109375
-2121.54296875
-2217.12890625
-2301.2265625
-2364.48828125
-2397.71484375
-2398.62890625
-2377.62890625
-2355.65625
-2353.66015625
-2380.32421875
-2425.8515625
-2465.6953125
-2472.51171875
-2429.98046875
-2339.9296875
-2218.078125
-2083.08203125
-1948.0546875
-1819.0078125
-1697.78515625
-1586.11328125
-1490.1875
-1423.77734375
-1405.17578125
-1447.75
-1552.28515625
-1708.3203125
-1900.91796875
-2113.55078125
-2325.6796875
-2513.33984375
-2657.1328125
-2750.75390625
-2800.328125
-2814.7109375
-2796.3359375
-2741.20703125
-2647.4140625
-2523.8046875
-2389.9453125
-2265.8984375
-2161.3984375
-2076.5
-2013.36328125
-1984.9140625
-2008.73828125
-2093.1953125
-2231.7265625
-2408.8828125
-2606.17578125
-2801.34375
-2970.78125
-3103.60546875
-3216.0078125
-3346.390625
-3530.22265625
-3775.4140625
-4056.99609375
-4329.83984375
-4546.4140625
-4670.9765625
-4687.9609375
-4602.66015625
-4433.7890625
-4203.484375
-3932.4765625
-3641.578125
-3353.34765625
-3088.71484375
-2859.9140625
-2666.015625
-2496.3125
-2341.07421875
-2201.54296875
-2090.00390625
-2019.484375
-1993.65625
-2006.4375
-2048.58203125
-2111.7578125
-2186.73828125
-2260.5625
-2317.421875
-2342.875
-2329.9140625
-2284.7578125
-2226.60546875
-2176.640625
-2142.7421875
-2114.62890625
-2074.7109375
-2012.73046875
-1930.8046875
-1839.98046875
-1757.3671875
-1704.8671875
-1702.73828125
-1758.55859375
-1861.8125
-1989.91796875
-2119.03125
-2230.26953125
-2309.921875
-2347.65625
-2335.3125
-2267.48046875
-2145.86328125
-1985.66796875
-1816.94140625
-1675.69921875
-1589.88671875
-1571.00390625
-1615.86328125
-1712.890625
-1846.21484375
-1996.296875
-2140.71875
-2258.890625
-2340.890625
-2395.05078125
-2445.6328125
-2517.55078125
-2617.9296875
-2729.74609375
-2822.79296875
-2871.65625
-2867.09765625
-2816.94140625
-2741.03125
-2664.0703125
-2607.22265625
-2581.00390625
-2584.08984375
-2609.39453125
-2652.84375
-2718.15234375
-2813.51953125
-2941.49609375
-3088.71875
-3225.0859375
-3315.640625
-3337.3984375
-3288.77734375
-3186.78515625
-3057.78515625
-2928.65625
-2819.93359375
-2741.140625
-2690.453125
-2659.5390625
-2639.2734375
-2622.23828125
-2603.421875
-2582.23828125
-2564.09375
-2556.65234375
-2562.1796875
-2573.23828125
-2575.9453125
-2557.625
-2513.01953125
-2446.7421875
-2372.40625
-2308.93359375
-2275.27734375
-2285.15234375
-2342.7890625
-2440.0625
-2556.87109375
-2667.3046875
-2749.5703125
-2792.7890625
-2795.9375
-2762.1015625
-2694.91796875
-2599.87890625
-2486.50390625
-2367.07421875
-2251.8359375
-2144.7734375
-2044.26171875
-1948.72265625
-1862.66015625
-1797.44921875
-1765.96484375
-1775.93359375
-1827.89453125
-1918.5078125
-2045.07421875
-2206.33984375
-2398.3828125
-2609.03125
-2816.05078125
-2991.484375
-3109.7578125
-3155.7734375
-3131.34765625
-3058.62109375
-2976.24609375
-2925.2890625
-2931.375
-2996.19921875
-3104.2734375
-3235.80859375
-3373.546875
-3502.41015625
-3609.46875
-3687.9921875
-3740.7890625
-3778.4296875
-3813.91796875
-3857.796875
-3914.73828125
-3981.0390625
-4043.5703125
-4082.19921875
-4076.484375
-4014.87109375
-3901.359375
-3754.1640625
-3596.4765625
-3446.48828125
-3313.28515625
-3198.23046875
-3097.30859375
-3003.71484375
-2912.375
-2823.92578125
-2743.46484375
-2675.87109375
-2625.06640625
-2598.36328125
-2607.6015625
-2662.1015625
-2760.20703125
-2888.87890625
-3030.8359375
-3170.78515625
-3296.30078125
-3396.52734375
-3463.0703125
-3493.796875
-3496.46484375
-3487.15625
-3481.5078125
-3484.90234375
-3491.94140625
-3495.96875
-3496.3359375
-3493.8046875
-3481.890625
-3448.0625
-3384.1640625
-3292.296875
-3180.64453125
-3058.375
-2936.78125
-2830.296875
-2750.30859375
-2697.671875
-2663.77734375
-2639.21484375
-2620.0234375
-2607.56640625
-2606.12890625
-2621.1171875
-2656.22265625
-2709.8984375
-2774.91796875
-2841.7890625
-2901.8046875
-2947.8515625
-2975.53125
-2985.7109375
-2984.44140625
-2978.171875
-2969.38671875
-2958.58984375
-2950.08203125
-2952.8984375
-2973.6171875
-3008.4765625
-3044.44921875
-3070.3359375
-3088.52734375
-3115.93359375
-3171.36328125
-3258.76171875
-3360.171875
-3445.109375
-3489.08203125
-3486.671875
-3449.54296875
-3392.87109375
-3323.09375
-3237.5
-3134.04296875
-3019.7734375
-2908.375
-2809.8515625
-2724.3046875
-2646.81640625
-2576.55078125
-2518.43359375
-2475.09375
-2439.4453125
-2397.640625
-2340.5078125
-2272.13671875
-2208.5390625
-2168.62109375
-2164.79296875
-2198.01953125
-2258.640625
-2332.21875
-2406.98828125
-2477.62890625
-2543.00390625
-2602.21484375
-2654.5703125
-2702.9453125
-2754.24609375
-2814.6640625
-2884.77734375
-2959.9453125
-3034.06640625
-3102.0625
-3161.05859375
-3212.5078125
-3263.25
-3321.30078125
-3388.22265625
-3456.3203125
-3513.78515625
-3551.27734375
-3563.15625
-3545.73828125
-3498.7734375
-3429.16796875
-3349.95703125
-3272.62109375
-3199.69140625
-3125.25
-3042.6953125
-2952.5078125
-2863.1171875
-2783.984375
-2716.79296875
-2653.61328125
-2584.55859375
-2507.73046875
-2431.140625
-2366.3203125
-2322.1953125
-2304.7734375
-2317.8046875
-2359.30078125
-2418.0703125
-2477.65234375
-2525.01171875
-2554.91796875
-2567.2578125
-2564.41796875
-2552.4453125
-2540.27734375
-2532.734375
-2524.12109375
-2501.79296875
-2457.3515625
-2393.421875
-2320.49609375
-2250.33984375
-2193.1640625
-2157.359375
-2147.2890625
-2160.43359375
-2189.046875
-2226.6484375
-2273.84765625
-2339.19921875
-2435.3828125
-2572.53125
-2750.21875
-2952.4765625
-3151.9765625
-3323.7890625
-3458.59765625
-3563.38671875
-3648.9609375
-3716.74609375
-3756.8125
-3756.98828125
-3713.0078125
-3631.81640625
-3528.1328125
-3419.15625
-3321.265625
-3248.87890625
-3213.703125
-3222.453125
-3273.59765625
-3356.22265625
-3453.1640625
-3546.71875
-3622.8515625
-3672.19140625
-3689.84375
-3675.15234375
-3630.328125
-3557.48046875
-3457.6171875
-3334.05078125
-3196.52734375
-3060.24609375
-2939.953125
-2846.2421875
-2787.65234375
-2772.30859375
-2801.546875
-2859.3359375
-2911.46875
-2921.0859375
-2869.14453125
-2760.8671875
-2613.703125
-2442.140625
-2256.14453125
-2072.01171875
-1919.09375
-1832.07421875
-1835.94921875
-1937.80859375
-2129.89453125
-2396.39453125
-2716.234375
-3062.27734375
-3402.26953125
-3704.62890625
-3946.38671875
-4117.7265625
-4219.76171875
-4258.77734375
-4243.31640625
-4185.98046875
-4103.84375
-4012.26953125
-3917.03515625
-3815.0234375
-3704.92578125
-3596.87109375
-3510.6484375
-3464.6328125
-3465.57421875
-3505.6484375
-3566.55078125
-3627.92578125
-3676.55859375
-3710.90234375
-3737.21875
-3760.9453125
-3781.23046875
-3791.91015625
-3785.28125
-3755.02734375
-3699.00390625
-3622.43359375
-3538.1875
-3462.04296875
-3406.59765625
-3379.12109375
-3383.296875
-3419.953125
-3485.6484375
-3572.59375
-3672.17578125
-3778.484375
-3887.48046875
-3992.96484375
-4084.4921875
-4150.11328125
-4181.8046875
-4179.8828125
-4154.69921875
-4124.23828125
-4106.86328125
-4111.44921875
-4131.5390625
-4149.4296875
-4147.890625
-4119.4453125
-4065.84765625
-3990.16796875
-3890.49609375
-3760.8359375
-3597.01171875
-3402.6875
-3191.90625
-2986.94921875
-2811.56640625
-2682.17578125
-2602.43359375
-2565.25
-2560.27734375
-2580.91796875
-2626.2421875
-2698.62890625
-2800.5234375
-2932.2578125
-3090.76953125
-3268.39453125
-3452.00390625
-3623.29296875
-3761.8046875
-3851.2109375
-3886.671875
-3877.92578125
-3844.37109375
-3805.35546875
-3773.32421875
-3754.33984375
-3751.47265625
-3764.51953125
-3786.44140625
-3802.9609375
-3798.94140625
-3766.55078125
-3708.05078125
-3632.02734375
-3547.9609375
-3463.50390625
-3384.70703125
-3317.0703125
-3265.13671875
-3230.42578125
-3209.88671875
-3197.7890625
-3190.3125
-3187.65625
-3190.41796875
-3194.16796875
-3189.26953125
-3167.17578125
-3127.265625
-3078.6640625
-3036.56640625
-3015.3046875
-3020.72265625
-3046.1015625
-3076.578125
-3100.3828125
-3117.34375
-3136.84765625
-3168.1484375
-3212.69921875
-3263.3984375
-3308.1015625
-3334.5
-3335.9453125
-3315.8046875
-3284.98828125
-3252.2734375
-3216.13671875
-3166.984375
-3097.08203125
-3007.33203125
-2905.578125
-2802.50390625
-2711.765625
-2651.55078125
-2640.39453125
-2687.875
-2789.33203125
-2929.44140625
-3089.37109375
-3250.859375
-3398.3359375
-3523.55078125
-3630.2109375
-3731.52734375
-3840.84375
-3963.94140625
-4098.4140625
-4235.984375
-4361.9765625
-4454.296875
-4487.80859375
-4444.4609375
-4323.3671875
-4145.4140625
-3948.8046875
-3774.7890625
-3648.8828125
-3570.65234375
-3521.12890625
-3480.8125
-3441.5625
-3405.40625
-3378.28125
-3367.01953125
-3377.09765625
-3407.2578125
-3445.8515625
-3476.25
-3487.65234375
-3480.078125
-3460.109375
-3434.51171875
-3408.39453125
-3386.08203125
-3371.19921875
-3367.1171875
-3378.3828125
-3409.1953125
-3456.0625
-3501.703125
-3520.79296875
-3497.25390625
-3438.41796875
-3371.98828125
-3327.68359375
-3319.4140625
-3341.265625
-3376.7421875
-3410.3359375
-3433.125
-3442.40234375
-3439.9296875
-3431.5078125
-3426.95703125
-3438.08203125
-3473.09765625
-3529.73828125
-3592.91796875
-3642.08984375
-3665.2265625
-3667.453125
-3665.0390625
-3669.83984375
-3678.875
-3677.87890625
-3653.5078125
-3603.03125
-3536.51953125
-3472.79296875
-3431.0078125
-3419.88671875
-3430.5859375
-3439.859375
-3423.2890625
-3368.80859375
-3280.76171875
-3173.6015625
-3062.1640625
-2955.9375
-2859.3984375
-2775.4375
-2707.28125
-2657.1328125
-2624.484375
-2608.10546875
-2610.65234375
-2640.34765625
-2706.57421875
-2813.078125
-2954.34765625
-3116.1015625
-3277.453125
-3414.8828125
-3509.30859375
-3553.11328125
-3550.17578125
-3507.37109375
-3425.91015625
-3302.44140625
-3139.23046875
-2952.3125
-2767.87890625
-2609.203125
-2486.0390625
-2395.484375
-2330.80078125
-2287.30859375
-2259.98046875
-2238.97265625
-2211.8125
-2171.14453125
-2119.3046875
-2064.5234375
-2013.11328125
-1964.12109375
-1909.1015625
-1837.00390625
-1743.26953125
-1637.79296875
-1543.05859375
-1480.83203125
-1458.41796875
-1466.265625
-1486.0859375
-1498.83984375
-1487.9921875
-1442.62890625
-1362.65234375
-1260.06640625
-1151.83984375
-1050.3203125
-960.4453125
-885.06640625
-831.01171875
-809.6171875
-831.41796875
-899.703125
-1008.00390625
-1143.63671875
-1293.41015625
-1445.203125
-1584.34765625
-1691.5859375
-1749.14453125
-1751.48046875
-1710.08984375
-1647.421875
-1585.0703125
-1535.81640625
-1503.84375
-1490.515625
-1500.0703125
-1541.16796875
-1623.87109375
-1754.36328125
-1930.5390625
-2140.52734375
-2364.7734375
-2580.8984375
-2768.61328125
-2912.19140625
-3000.80859375
-3029.71875
-3003.38671875
-2937.7734375
-2858.1640625
-2792.89453125
-2766.875
-2797.81640625
-2894.55859375
-3055.2578125
-3264.5234375
-3492.765625
-3702.85546875
-3864.015625
-3964.0234375
-4009.31640625
-4013.7265625
-3987.8359375
-3937.4140625
-3866.765625
-3779.1640625
-3674.734375
-3551.7421875
-3411.28125
-3259.87890625
-3107.96484375
-2967.34765625
-2848.796875
-2758.42578125
-2694.99609375
-2652.5625
-2626.3359375
-2613.83984375
-2609.41015625
-2601.07421875
-2577.1328125
-2537.59375
-2498.734375
-2485.6171875
-2517.8203125
-2597.8203125
-2709.67578125
-2829.1640625
-2937.4375
-3026.875
-3095.94140625
-3141.8125
-3159.50390625
-3146.2734375
-3104.359375
-3040.53125
-2965.41796875
-2892.43359375
-2833.7578125
-2794.390625
-2769.12890625
-2744.91015625
-2707.2734375
-2649.23828125
-2579.546875
-2523.73046875
-2513.109375
-2567.34765625
-2683.65625
-2840.49609375
-3011.078125
-3176.7109375
-3333.24609375
-3488.4453125
-3651.37890625
-3819.72265625
-3973.9375
-4083.41015625
-4120.77734375
-4075.6640625
-3960.421875
-3804.44921875
-3639.40234375
-3483.79296875
-3338.046875
-3193.72265625
-3048.60546875
-2914.33984375
-2810.51171875
-2750.80859375
-2733.4453125
-2743.359375
-2763.25390625
-2782.67578125
-2798.09765625
-2807.69140625
-2809.30078125
-2803.26171875
-2793.87109375
-2785.71875
-2779.53515625
-2772.890625
-2763.85546875
-2751.84765625
-2735.51953125
-2712.73046875
-2684.92578125
-2661.0078125
-2654.015625
-2670.80859375
-2703.3359375
-2731.3203125
-2736.41015625
-2715.85546875
-2683.37890625
-2658.0546875
-2653.25
-2673.55078125
-2715.92578125
-2769.64453125
-2817.76953125
-2844.71484375
-2845.37109375
-2826.81640625
-2802.0390625
-2784.6484375
-2788.5859375
-2827.1484375
-2905.55859375
-3011.95703125
-3117.01171875
-3185.75
-3194.80078125
-3144.40234375
-3058.234375
-2971.5546875
-2914.7890625
-2901.56640625
-2926.06640625
-2968.62109375
-3005.8046875
-3021.23046875
-3012.9453125
-2993.60546875
-2983.4453125
-3000.921875
-3056.63671875
-3152.75
-3286.37890625
-3454.44921875
-3656.54296875
-3893.1640625
-4159.4921875
-4439.28125
-4703.8046875
-4917.32421875
-5046.41796875
-5069.45703125
-4982.9296875
-4802.33984375
-4557.79296875
-4286.67578125
-4026.04296875
-3805.46875
-3641.4140625
-3536.08203125
-3482.94140625
-3475.4921875
-3511.5703125
-3589.6796875
-3701.984375
-3831.84375
-3957.81640625
-4059.8046875
-4123.3359375
-4142.7109375
-4123.46484375
-4080.234375
-4026.88671875
-3965.390625
-3885.625
-3779.28125
-3653.91015625
-3530.87109375
-3428.10546875
-3346.03125
-3270.63671875
-3188.78515625
-3099.7734375
-3015.01953125
-2950.1171875
-2916.27734375
-2913.77734375
-2929.06640625
-2939.08203125
-2923.37109375
-2876.19921875
-2808.58984375
-2739.25390625
-2684.1875
-2653.359375
-2652.703125
-2684.42578125
-2744.6015625
-2824.359375
-2917.109375
-3024.79296875
-3154.73828125
-3308.7578125
-3474.89453125
-3629.8515625
-3749.80078125
-3821.20703125
-3845.09765625
-3834.265625
-3806.75390625
-3779.13671875
-3761.30078125
-3753.49609375
-3747.4609375
-3732.46484375
-3701.6875
-3651.90234375
-3576.58203125
-3463.29296875
-3303.79296875
-3108.63671875
-2909.1171875
-2741.26171875
-2625.546875
-2558.49609375
-2518.59765625
-2478.9453125
-2419.80859375
-2336.98046875
-2241.78515625
-2153.08984375
-2088.75
-2063.15234375
-2087.609375
-2167.42578125
-2297.8359375
-2465.94921875
-2657.8984375
-2862.2890625
-3066.6875
-3254.21875
-3405.8828125
-3505.77734375
-3545.3515625
-3527.69921875
-3470.875
-3404.0078125
-3354.3046875
-3334.82421875
-3343.75
-3372.4296875
-3410.859375
-3447.27734375
-3468.21875
-3463.07421875
-3428.5
-3368.07421875
-3289.17578125
-3200.87109375
-3112.5
-3031.78125
-2964.4140625
-2916.64453125
-2897.56640625
-2916.0546875
-2973.34375
-3058.58203125
-3153.09375
-3240.2890625
-3312.05078125
-3366.73046875
-3403.70703125
-3423.109375
-3431.05859375
-3441.8828125
-3472.31640625
-3534.578125
-3636.60546875
-3785.41796875
-3982.6328125
-4212.87890625
-4440.2578125
-4622.33203125
-4731.0859375
-4762.37890625
-4729.03125
-4648.33984375
-4535.265625
-4402.46484375
-4262.1796875
-4126.18359375
-4002.796875
-3893.0390625
-3789.796875
-3681.80859375
-3559.07421875
-3415.6015625
-3250.1875
-3068.5078125
-2884.96875
-2719.21484375
-2587.88671875
-2499.04296875
-2453.42578125
-2447.96875
-2475.28515625
-2520.1953125
-2559.74609375
-2569.375
-2531.890625
-2444.046875
-2317.11328125
-2171.2109375
-2026.44140625
-1896.43359375
-1787.71484375
-1703.1484375
-1645.52734375
-1619.109375
-1628.69140625
-1675.984375
-1755.375
-1853.4140625
-1954.32421875
-2047.5078125
-2130.703125
-2207.1171875
-2280.5703125
-2352.90234375
-2424.4921875
-2495.95703125
-2568.5703125
-2642.01171875
-2711.98046875
-2771.87109375
-2818.390625
-2854.2265625
-2883.88671875
-2908.47265625
-2927.26953125
-2943.6953125
-2965.55078125
-2997.65234375
-3036.5546875
-3074.40234375
-3107.234375
-3139.42578125
-3182.734375
-3251.90625
-3356.53125
-3490.93359375
-3631.1484375
-3745.73828125
-3813.2578125
-3831.06640625
-3810.28515625
-3765.77734375
-3710.4375
-3653.96484375
-3602.55078125
-3559.7734375
-3529.6015625
-3517.703125
-3527.6015625
-3555.57421875
-3591.69921875
-3627.6484375
-3662.796875
-3701.4375
-3743.9609375
-3781.984375
-3802.9921875
-3799.6171875
-3774.20703125
-3735.30078125
-3691.02734375
-3645.6171875
-3600.01171875
-3553.76171875
-3506.58203125
-3460.0859375
-3418.95703125
-3389.4296875
-3375.30859375
-3374.515625
-3379.4609375
-3381.40625
-3376.02734375
-3365.453125
-3353.9609375
-3340.2265625
-3314.70703125
-3266.65234375
-3194.46484375
-3108.1796875
-3021.77734375
-2944.97265625
-2883.42578125
-2844.72265625
-2840.53125
-2880.69921875
-2964.2734375
-3076.10546875
-3192.48828125
-3291.69140625
-3360.65234375
-3393.26953125
-3384.69140625
-3330.1484375
-3230.0390625
-3094.4140625
-2941.21875
-2791.44921875
-2666.46484375
-2586.390625
-2564.515625
-2598.84375
-2668.890625
-2743.46875
-2795.90234375
-2816.89453125
-2817.69140625
-2822.49609375
-2855.57421875
-2930.23828125
-3043.78125
-3177.97265625
-3304.05859375
-3391.87109375
-3420.80859375
-3386.09375
-3296.0078125
-3164.26953125
-3005.50390625
-2835.55859375
-2671.21484375
-2525.95703125
-2405.95703125
-2310.85546875
-2237.45703125
-2181.2734375
-2134.08203125
-2081.1328125
-2002.08984375
-1877.296875
-1697.828125
-1474.1328125
-1236.60546875
-1025.7109375
-876.76953125
-808.44140625
-819.796875
-893.66796875
-1002.39453125
-1114.8359375
-1205.18359375
-1260.828125
-1283.9921875
-1285.7578125
-1278.171875
-1271.3359375
-1275.5078125
-1302.1796875
-1360.4453125
-1451.921875
-1569.7109375
-1702.01953125
-1837.31640625
-1968.24609375
-2092.3046875
-2208.3828125
-2311.21875
-2389.37109375
-2429.73828125
-2424.765625
-2376.6875
-2298.7265625
-2215.71875
-2161.44140625
-2167.19921875
-2245.375
-2381.4609375
-2543.1015625
-2699.5390625
-2836.296875
-2956.91015625
-3074.37109375
-3200.3984375
-3339.3046875
-3488.6484375
-3643.5703125
-3799.33984375
-3950.08203125
-4086.94921875
-4199.26171875
-4278.62890625
-4323.25390625
-4339.14453125
-4335.12890625
-4312.9921875
-4261.6328125
-4164.28125
-4014.57421875
-3824.94921875
-3618.6875
-3416.1953125
-3230.4375
-3070.98046875
-2946.19140625
-2861.1015625
-2817.83984375
-2819.12109375
-2866.703125
-2953.09375
-3057.12109375
-3150.51953125
-3208.73828125
-3216.03125
-3165.92578125
-3063.4921875
-2927.17578125
-2782.84765625
-2650.98046875
-2538.42578125
-2442.6796875
-2363.51953125
-2310.0546875
-2296.73046875
-2331.93359375
-2408.78515625
-2505.83984375
-2597.609375
-2667.19140625
-2712.29296875
-2742.83984375
-2774.30078125
-2821.2578125
-2892.16796875
-2985.77734375
-3091.06640625
-3192.2265625
-3276.40234375
-3339.30859375
-3385.26171875
-3422.37109375
-3457.23828125
-3492.1171875
-3524.51171875
-3547.56640625
-3551.12109375
-3524.7734375
-3462.41015625
-3365.67578125
-3245.10546875
-3119.33203125
-3011.9921875
-2944.8359375
-2928.671875
-2958.41796875
-3016.7421875
-3082.75
-3138.234375
-3169.0
-3165.36328125
-3125.14453125
-3056.828125
-2978.66796875
-2913.2421875
-2880.54296875
-2893.1484375
-2955.25
-3065.15625
-3218.83203125
-3411.10546875
-3633.47265625
-3871.1875
-4103.59375
-4308.58984375
-4468.14453125
-4571.375
-4614.40234375
-4599.03515625
-4531.93359375
-4422.92578125
-4281.24609375
-4111.45703125
-3913.5390625
-3688.66015625
-3445.46484375
-3199.91796875
-2967.9453125
-2758.0859375
-2571.5234375
-2408.734375
-2274.4921875
-2174.8828125
-2109.171875
-2065.6171875
-2027.00390625
-1981.796875
-1931.37890625
-1888.08984375
-1867.171875
-1879.5234375
-1928.4921875
-2009.73046875
-2112.265625
-2220.98828125
-2321.51953125
-2406.609375
-2480.66015625
-2558.74609375
-2659.2109375
-2793.2265625
-2957.63671875
-3136.08203125
-3308.5390625
-3463.24609375
-3602.15625
-3734.88671875
-3866.41015625
-3990.83984375
-4098.07421875
-4185.2109375
-4258.25390625
-4321.24609375
-4365.60546875
-4372.0
-4322.46484375
-4210.8046875
-4045.39453125
-3846.4765625
-3640.45703125
-3450.6640625
-3287.95703125
-3148.1875
-3019.35546875
-2892.203125
-2766.06640625
-2648.65234375
-2552.77734375
-2491.6875
-2472.9453125
-2493.140625
-2537.72265625
-2587.234375
-2626.13671875
-2648.63671875
-2658.98828125
-2668.0546875
-2689.52734375
-2737.421875
-2823.82421875
-2956.31640625
-3135.6328125
-3353.85546875
-3592.29296875
-3820.6875
-4002.84765625
-4109.83984375
-4131.90234375
-4077.89453125
-3963.8046875
-3804.23828125
-3615.015625
-3418.9375
-3242.44921875
-3104.1484375
-3006.68359375
-2938.671875
-2882.06640625
-2818.7265625
-2735.71484375
-2630.41796875
-2512.890625
-2402.125
-2318.08203125
-2275.3203125
-2281.72265625
-2340.15234375
-2448.91796875
-2600.3203125
-2781.23828125
-2978.17578125
-3182.78125
-3390.5
-3592.05078125
-3766.8828125
-3887.69921875
-3933.92578125
-3903.40234375
-3815.12890625
-3703.32421875
-3605.83984375
-3550.05859375
-3542.1328125
-3566.91015625
-3599.203125
-3617.30078125
-3609.3671875
-3572.64453125
-3512.2734375
-3441.31640625
-3377.24609375
-3332.296875
-3304.734375
-3280.6875
-3246.125
-3196.7734375
-3135.38671875
-3061.16015625
-2966.03125
-2844.66015625
-2707.359375
-2580.7734375
-2494.4375
-2465.578125
-2493.515625
-2564.41796875
-2660.3671875
-2767.58203125
-2879.89453125
-2995.82421875
-3112.71875
-3224.99609375
-3329.01953125
-3428.4765625
-3533.6640625
-3655.875
-3802.27734375
-3972.90234375
-4158.2734375
-4339.33984375
-4493.30859375
-4603.8125
-4668.234375
-4697.6171875
-4710.55078125
-4724.296875
-4745.68359375
-4766.4453125
-4769.43359375
-4744.05078125
-4697.33203125
-4648.1328125
-4608.7109375
-4573.67578125
-4529.0078125
-4471.50390625
-4416.2109375
-4382.89453125
-4375.75
-4377.50390625
-4362.36328125
-4313.8046875
-4232.359375
-4132.0
-4032.078125
-3948.9609375
-3888.52734375
-3842.90234375
-3795.4609375
-3731.16796875
-3643.76171875
-3535.33984375
-3412.44921875
-3283.4609375
-3156.69921875
-3037.26171875
-2925.11328125
-2818.32421875
-2719.40234375
-2637.87890625
-2585.17578125
-2565.703125
-2572.22265625
-2590.4765625
-2609.53515625
-2627.75390625
-2647.5390625
-2664.33984375
-2664.07421875
-2634.25390625
-2576.73828125
-2506.69921875
-2439.58203125
-2382.59375
-2339.71875
-2320.0234375
-2335.94921875
-2394.2890625
-2492.85546875
-2626.01953125
-2788.22265625
-2967.91015625
-3140.58984375
-3274.625
-3349.2578125
-3368.9375
-3360.2734375
-3354.26953125
-3368.578125
-3401.53515625
-3438.0703125
-3459.734375
-3451.796875
-3405.98046875
-3320.9296875
-3201.40625
-3055.46484375
-2889.7421875
-2706.9375
-2509.421875
-2306.7109375
-2118.45703125
-1966.85546875
-1863.43359375
-1802.82421875
-1770.53515625
-1757.5
-1766.15625
-1801.421875
-1856.3046875
-1908.55859375
-1933.765625
-1923.46875
-1891.88671875
-1866.33984375
-1870.98046875
-1915.77734375
-1994.91015625
-2091.578125
-2186.015625
-2264.71484375
-2326.625
-2381.09765625
-2438.125
-2498.6640625
-2553.4140625
-2589.671875
-2599.1484375
-2580.31640625
-2535.37109375
-2466.296875
-2374.265625
-2263.6484375
-2148.21875
-2053.59765625
-2010.7734375
-2042.140625
-2149.375
-2312.98828125
-2504.44921875
-2700.86328125
-2890.74609375
-3068.03515625
-3222.203125
-3334.703125
-3385.8359375
-3366.84765625
-3287.765625
-3174.37109375
-3056.265625
-2954.38671875
-2876.390625
-2820.796875
-2783.453125
-2760.1640625
-2746.0859375
-2736.609375
-2730.703125
-2732.3359375
-2746.65234375
-2774.15625
-2809.20703125
-2843.984375
-2873.20703125
-2895.078125
-2909.01171875
-2913.0625
-2902.83203125
-2872.19140625
-2816.62109375
-2738.578125
-2650.72265625
-2572.08203125
-2517.65625
-2489.1484375
-2474.73046875
-2458.21484375
-2429.98828125
-2391.8125
-2353.4453125
-2325.22265625
-2311.75390625
-2309.45703125
-2308.1171875
-2294.91796875
-2258.84375
-2193.91796875
-2100.65625
-1986.203125
-1863.1796875
-1746.94140625
-1651.74609375
-1587.1953125
-1555.67578125
-1550.828125
-1558.2421875
-1560.09375
-1542.87890625
-1502.27734375
-1440.1953125
-1357.56640625
-1253.09765625
-1131.34765625
-1010.42578125
-917.06640625
-870.734375
-871.84375
-905.4296875
-955.140625
-1013.21484375
-1079.54296875
-1155.06640625
-1238.1015625
-1326.0703125
-1418.52734375
-1516.74609375
-1619.625
-1720.12109375
-1806.92578125
-1870.96875
-1911.125
-1934.30078125
-1951.46484375
-1974.265625
-2013.01953125
-2073.734375
-2154.796875
-2247.6953125
-2342.5390625
-2433.05078125
-2516.94921875
-2594.5546875
-2669.46484375
-2749.234375
-2841.8671875
-2950.765625
-3074.109375
-3208.578125
-3350.3125
-3490.625
-3612.80859375
-3696.078125
-3724.25390625
-3692.01953125
-3606.42578125
-3484.97265625
-3350.5234375
-3222.7578125
-3110.28125
-3010.26171875
-2916.62890625
-2829.5078125
-2757.16015625
-2709.421875
-2689.69921875
-2692.37890625
-2706.21875
-2718.078125
-2713.58984375
-2677.5078125
-2598.62109375
-2477.57421875
-2329.91796875
-2180.20703125
-2051.765625
-1958.98828125
-1903.82421875
-1875.0390625
-1852.2578125
-1816.65234375
-1763.18359375
-1704.25
-1661.3515625
-1651.76171875
-1679.58203125
-1734.70703125
-1798.16015625
-1850.39453125
-1878.16796875
-1876.140625
-1844.140625
-1785.703125
-1710.7109375
-1638.37109375
-1595.58203125
-1610.1640625
-1701.3203125
-1870.31640625
-2095.8125
-2339.9921875
-2565.23046875
-2750.515625
-2895.234375
-3009.859375
-3104.5859375
-3185.1484375
-3255.13671875
-3318.58984375
-3379.390625
-3438.53515625
-3492.4921875
-3535.08984375
-3561.72265625
-3571.75
-3566.23046875
-3544.609375
-3505.609375
-3451.640625
-3390.2265625
-3329.1015625
-3270.05078125
-3207.859375
-3134.75
-3045.61328125
-2940.41015625
-2823.80859375
-2703.62890625
-2589.79296875
-2493.67578125
-2425.859375
-2390.890625
-2382.0078125
-2381.79296875
-2370.73828125
-2338.1640625
-2287.44921875
-2232.34375
-2187.6875
-2161.08203125
-2151.61328125
-2156.48828125
-2178.984375
-2228.37890625
-2311.1171875
-2422.921875
-2550.203125
-2677.09765625
-2789.20703125
-2872.65625
-2915.703125
-2915.7890625
-2885.25390625
-2847.46875
-2824.125
-2822.76953125
-2833.77734375
-2839.14453125
-2826.44140625
-2796.14453125
-2755.609375
-2705.7109375
-2633.98828125
-2521.66015625
-2358.140625
-2150.91015625
-1924.14453125
-1708.609375
-1530.1875
-1403.96875
-1336.2578125
-1329.4765625
-1382.66015625
-1487.328125
-1626.25
-1779.88671875
-1934.375
-2082.18359375
-2216.28515625
-2326.890625
-2405.5625
-2451.12109375
-2469.58984375
-2467.703125
-2447.0390625
-2405.53125
-2346.1953125
-2284.54296875
-2245.34765625
-2247.859375
-2290.96484375
-2351.0859375
-2394.3984375
-2393.1796875
-2336.1875
-2229.9921875
-2092.53515625
-1941.7890625
-1786.27734375
-1625.33203125
-1459.02734375
-1296.48046875
-1153.37890625
-1043.453125
-975.3125
-955.47265625
-987.6171875
-1064.02734375
-1160.28515625
-1244.69140625
-1297.0703125
-1319.1015625
-1327.3984375
-1338.94921875
-1364.00390625
-1409.28125
-1481.92578125
-1586.79296875
-1720.08984375
-1867.15234375
-2006.66796875
-2118.203125
-2189.75390625
-2223.85546875
-2238.703125
-2260.3671875
-2308.18359375
-2384.09765625
-2474.796875
-2563.390625
-2638.68359375
-2695.1015625
-2728.20703125
-2733.62109375
-2709.48828125
-2656.2265625
-2572.1953125
-2452.13671875
-2294.44140625
-2112.015625
-1933.91015625
-1792.6640625
-1707.109375
-1675.80078125
-1684.58203125
-1717.859375
-1762.890625
-1807.90625
-1842.328125
-1861.85546875
-1872.8125
-1889.59765625
-1926.1796875
-1987.2890625
-2064.44140625
-2138.55078125
-2187.59375
-2194.7421875
-2152.0546875
-2059.26953125
-1922.3828125
-1755.984375
-1586.2109375
-1447.2890625
-1368.90625
-1360.703125
-1404.69921875
-1462.8046875
-1496.41796875
-1485.83984375
-1436.109375
-1366.07421875
-1291.359375
-1216.46484375
-1140.91796875
-1070.0703125
-1017.71484375
-998.40234375
-1018.87890625
-1077.859375
-1171.875
-1297.65234375
-1446.90234375
-1601.3046875
-1737.0703125
-1837.1953125
-1899.3828125
-1932.3359375
-1946.35546875
-1947.98046875
-1940.08203125
-1921.70703125
-1886.55078125
-1824.984375
-1731.1328125
-1608.01171875
-1464.765625
-1309.3125
-1144.921875
-973.68359375
-802.37109375
-645.58984375
-524.91015625
-464.61328125
-484.2421875
-589.9765625
-768.83203125
-989.62109375
-1211.17578125
-1395.23046875
-1518.75
-1580.390625
-1597.80078125
-1597.87109375
-1605.0703125
-1633.07421875
-1681.859375
-1740.59375
-1794.83984375
-1834.1640625
-1855.80078125
-1863.36328125
-1863.61328125
-1864.3359375
-1872.6953125
-1892.5390625
-1921.26953125
-1949.58984375
-1966.39453125
-1966.92578125
-1958.88671875
-1960.9375
-1992.34375
-2060.21875
-2154.375
-2254.9453125
-2347.09765625
-2430.19921875
-2513.40625
-2601.53515625
-2684.44921875
-2740.234375
-2749.3515625
-2706.26171875
-2618.390625
-2496.9921875
-2352.45703125
-2198.11328125
-2053.59765625
-1940.03515625
-1872.00390625
-1856.1328125
-1895.7890625
-1993.00390625
-2144.0625
-2335.37109375
-2545.06640625
-2747.87890625
-2919.59765625
-3042.75390625
-3113.68359375
-3145.03125
-3158.2578125
-3171.44140625
-3192.55859375
-3220.8359375
-3250.91796875
-3276.0546875
-3291.4296875
-3296.890625
-3295.078125
-3285.56640625
-3261.4609375
-3212.37109375
-3129.52734375
-3008.59765625
-2851.84375
-2671.828125
-2491.921875
-2337.6953125
-2223.375
-2146.1015625
-2094.3515625
-2062.8984375
-2059.875
-2098.70703125
-2181.3203125
-2287.44140625
-2380.2578125
-2425.19921875
-2406.78125
-2331.51171875
-2218.8359375
-2091.13671875
-1968.94921875
-1868.7265625
-1799.08984375
-1756.84765625
-1726.71484375
-1686.90234375
-1619.859375
-1523.7578125
-1416.65234375
-1327.390625
-1279.1015625
-1279.77734375
-1327.57421875
-1421.90234375
-1566.8046875
-1764.91796875
-2011.46484375
-2294.5859375
-2599.51171875
-2912.23046875
-3221.73828125
-3520.2578125
-3799.62109375
-4045.515625
-4236.0546875
-4348.3828125
-4368.93359375
-4299.953125
-4158.9921875
-3972.2890625
-3765.05078125
-3554.109375
-3348.625
-3157.7421875
-2995.19921875
-2873.8203125
-2796.03125
-2752.37890625
-2729.2109375
-2714.76953125
-2697.1953125
-2661.7265625
-2595.609375
-2497.1484375
-2377.8125
-2254.48828125
-2140.04296875
-2040.33984375
-1956.81640625
-1889.34765625
-1837.03125
-1797.84765625
-1768.3671875
-1743.68359375
-1718.4375
-1688.72265625
-1653.140625
-1611.69140625
-1564.6015625
-1513.8828125
-1466.83203125
-1437.0546875
-1440.25
-1487.2421875
-1579.06640625
-1706.48828125
-1853.06640625
-2000.390625
-2134.375
-2250.40625
-2353.734375
-2453.92578125
-2556.91015625
-2660.3984375
-2755.2734375
-2830.40234375
-2876.203125
-2884.3671875
-2845.61328125
-2750.05859375
-2593.53515625
-2386.29296875
-2155.15625
-1933.95703125
-1749.29296875
-1614.47265625
-1535.3828125
-1518.09375
-1567.9140625
-1682.75
-1850.69921875
-2054.07421875
-2272.98046875
-2485.1640625
-2667.03125
-2798.58203125
-2868.07421875
-2872.47265625
-2817.32421875
-2718.81640625
-2602.51953125
-2493.203125
-2402.359375
-2326.05078125
-2254.81640625
-2184.40625
-2118.6484375
-2066.140625
-2035.6640625
-2031.0546875
-2047.296875
-2072.8671875
-2098.43359375
-2122.70703125
-2148.7734375
-2176.484375
-2200.8515625
-2215.78125
-2215.234375
-2190.93359375
-2133.4609375
-2038.41015625
-1910.8203125
-1763.3203125
-1611.73828125
-1471.9375
-1355.703125
-1264.6328125
-1188.203125
-1111.26171875
-1025.87890625
-936.89453125
-857.390625
-799.4453125
-767.46875
-757.33984375
-760.58984375
-769.6015625
-778.9453125
-783.01953125
-776.2890625
-759.43359375
-744.51171875
-749.734375
-786.078125
-848.28515625
-918.71875
-979.50390625
-1023.140625
-1055.76953125
-1092.37890625
-1146.05859375
-1217.66015625
-1294.05078125
-1356.87890625
-1394.37109375
-1406.80078125
-1403.76953125
-1397.6640625
-1398.06640625
-1409.375
-1431.89453125
-1463.7578125
-1500.296875
-1532.3828125
-1549.53515625
-1548.52734375
-1538.23828125
-1533.23046875
-1541.8359375
-1561.51953125
-1584.97265625
-1608.140625
-1633.18359375
-1668.04296875
-1725.64453125
-1820.2421875
-1958.83984375
-2132.921875
-2318.6875
-2487.16796875
-2617.47265625
-2704.2265625
-2753.94140625
-2772.671875
-2755.09765625
-2685.7109375
-2552.41015625
-2359.95703125
-2131.26171875
-1897.0546875
-1684.49609375
-1512.125
-1390.06640625
-1321.44140625
-1303.01171875
-1325.65234375
-1375.94921875
-1440.04296875
-1508.796875
-1581.41796875
-1664.96484375
-1769.79296875
-1902.19140625
-2056.4375
-2211.55078125
-2338.55859375
-2415.51171875
-2437.59765625
-2413.3984375
-2354.84765625
-2273.83203125
-2185.4921875
-2106.94140625
-2048.71875
-2010.36328125
-1987.2421875
-1979.2578125
-1990.2265625
-2021.67578125
-2071.78515625
-2139.1875
-2221.85546875
-2310.3125
-2386.8203125
-2436.59375
-2460.6328125
-2475.5859375
-2500.32421875
-2542.5546875
-2596.65234375
-2651.33984375
-2698.44921875
-2736.875
-2772.1796875
-2814.06640625
-2871.2734375
-2943.67578125
-3016.55078125
-3064.28515625
-3064.0078125
-3009.1328125
-2911.734375
-2793.453125
-2673.5390625
-2561.95703125
-2459.05078125
-2360.01953125
-2261.5390625
-2166.46484375
-2082.859375
-2017.77734375
-1970.9765625
-1933.44921875
-1891.91015625
-1836.9140625
-1769.51171875
-1700.6875
-1642.83203125
-1600.59375
-1569.98046875
-1545.37109375
-1525.58203125
-1512.9921875
-1508.44921875
-1508.0703125
-1503.54296875
-1484.578125
-1442.359375
-1373.0234375
-1279.921875
-1174.03515625
-1072.890625
-995.90625
-955.2734375
-948.52734375
-961.65234375
-981.859375
-1007.6171875
-1046.94140625
-1109.421875
-1202.07421875
-1329.75
-1494.125
-1690.2734375
-1905.70703125
-2123.51171875
-2326.5390625
-2500.07421875
-2632.69921875
-2714.2109375
-2731.69140625
-2670.55078125
-2525.109375
-2310.6484375
-2062.7734375
-1822.12890625
-1618.38671875
-1465.6640625
-1367.40625
-1321.3984375
-1321.3359375
-1357.31640625
-1417.2890625
-1489.40625
-1564.52734375
-1637.34375
-1705.04296875
-1765.55859375
-1818.609375
-1867.7578125
-1918.07421875
-1970.0234375
-2017.39453125
-2053.0234375
-2075.5390625
-2089.3984375
-2100.5546875
-2113.5390625
-2130.62109375
-2149.9375
-2164.7734375
-2167.46875
-2154.82421875
-2128.69140625
-2092.640625
-2050.875
-2010.078125
-1977.515625
-1953.9609375
-1929.4609375
-1888.84375
-1822.5625
-1732.68359375
-1630.00390625
-1527.27734375
-1434.69921875
-1359.66015625
-1308.32421875
-1286.5625
-1299.50390625
-1350.6953125
-1441.2578125
-1568.2109375
-1722.65625
-1890.61328125
-2057.1953125
-2210.625
-2342.71484375
-2447.48828125
-2521.73828125
-2566.59375
-2586.32421875
-2584.12109375
-2559.6796875
-2510.9375
-2437.7734375
-2344.71875
-2241.625
-2141.25390625
-2053.48046875
-1980.4140625
-1918.171875
-1864.140625
-1821.30859375
-1794.5078125
-1783.81640625
-1783.2890625
-1785.90625
-1789.1484375
-1796.640625
-1815.0546875
-1847.97265625
-1890.59765625
-1930.65625
-1955.8828125
-1961.4296875
-1949.7578125
-1924.26953125
-1884.609375
-1828.75
-1758.80078125
-1684.296875
-1620.1015625
-1580.921875
-1576.46875
-1609.44140625
-1675.39453125
-1762.4375
-1851.75390625
-1921.53125
-1954.171875
-1941.6640625
-1885.7421875
-1794.7109375
-1680.39453125
-1555.34375
-1428.90234375
-1304.34375
-1180.140625
-1054.7265625
-930.390625
-814.12890625
-715.9921875
-645.8671875
-609.84765625
-609.6953125
-647.44140625
-730.46875
-868.98046875
-1064.8203125
-1301.34375
-1544.95703125
-1759.0390625
-1921.04296875
-2031.5625
-2110.57421875
-2184.1484375
-2270.59765625
-2373.90625
-2485.8984375
-2593.01171875
-2682.83984375
-2747.87109375
-2785.46484375
-2795.14453125
-2776.09765625
-2727.6484375
-2651.7421875
-2553.9921875
-2442.60546875
-2326.94140625
-2216.87109375
-2122.08203125
-2051.32421875
-2012.4921875
-2011.8984375
-2050.3046875
-2118.5078125
-2199.16796875
-2276.0625
-2342.28125
-2399.53125
-2451.62109375
-2501.015625
-2550.7734375
-2605.80859375
-2669.66015625
-2740.51171875
-2811.08203125
-2871.61328125
-2912.125
-2923.375
-2898.515625
-2835.73046875
-2739.4140625
-2618.53125
-2483.62890625
-2344.05078125
-2205.78125
-2070.453125
-1936.48046875
-1802.26953125
-1668.84765625
-1540.32421875
-1424.015625
-1332.12109375
-1282.17578125
-1291.58203125
-1367.90625
-1503.1015625
-1676.83984375
-1864.66796875
-2044.48046875
-2200.47265625
-2326.59765625
-2427.44921875
-2512.8828125
-2589.77734375
-2658.35546875
-2714.4921875
-2752.171875
-2764.18359375
-2744.84765625
-2695.10546875
-2622.27734375
-2531.87109375
-2420.91015625
-2282.91796875
-2119.67578125
-1945.88671875
-1781.84765625
-1642.58984375
-1532.20703125
-1444.140625
-1364.76953125
-1279.921875
-1183.3984375
-1083.16796875
-1000.8671875
-964.140625
-994.9453125
-1098.58203125
-1258.9140625
-1443.03515625
-1612.7265625
-1736.6015625
-1798.80859375
-1803.38671875
-1772.375
-1735.24609375
-1713.46484375
-1710.79296875
-1716.4140625
-1716.21875
-1701.40234375
-1669.33984375
-1620.6875
-1558.20703125
-1488.46875
-1423.46484375
-1378.50390625
-1365.171875
-1382.73046875
-1415.17578125
-1438.87109375
-1436.80078125
-1408.4375
-1367.20703125
-1329.1875
-1303.97265625
-1294.140625
-1299.7734375
-1321.10546875
-1358.640625
-1414.64453125
-1495.63671875
-1609.81640625
-1757.16015625
-1921.01953125
-2071.85546875
-2182.03125
-2239.20703125
-2248.59375
-2226.4765625
-2193.359375
-2170.21484375
-2174.7890625
-2215.421875
-2285.5546875
-2365.03125
-2430.34375
-2467.96484375
-2480.64453125
-2482.21875
-2486.859375
-2502.52734375
-2531.93359375
-2576.05078125
-2634.68359375
-2703.9140625
-2773.15234375
-2824.8203125
-2839.09375
-2803.578125
-2722.57421875
-2617.953125
-2519.79296875
-2453.04296875
-2428.1171875
-2438.34375
-2464.44921875
-2485.03125
-2488.16015625
-2475.01953125
-2451.6171875
-2416.66015625
-2358.21484375
-2262.7578125
-2128.64453125
-1972.95703125
-1826.453125
-1718.265625
-1658.734375
-1632.3828125
-1608.046875
-1559.5
-1480.58203125
-1383.82421875
-1286.35546875
-1196.546875
-1111.6328125
-1025.7109375
-938.7734375
-858.54296875
-795.0
-754.0234375
-734.58203125
-728.765625
-724.23046875
-711.0859375
-690.8359375
-677.21484375
-683.2734375
-706.27734375
-728.81640625
-736.70703125
-733.7734375
-736.7265625
-757.25390625
-791.34375
-824.51171875
-843.60546875
-842.8984375
-821.84375
-780.38671875
-717.609375
-634.55859375
-537.39453125
-436.7734375
-343.78515625
-266.95703125
-213.12890625
-188.99609375
-198.98046875
-241.41796875
-308.53125
-391.8984375
-488.08984375
-598.69921875
-724.85546875
-861.62109375
-997.46875
-1119.57421875
-1220.34375
-1299.203125
-1358.40625
-1398.3046875
-1417.90625
-1419.68359375
-1411.796875
-1403.73828125
-1399.69140625
-1396.4375
-1387.7109375
-1370.14453125
-1345.29296875
-1316.5078125
-1284.140625
-1243.24609375
-1185.78515625
-1105.61328125
-1002.76953125
-884.50390625
-763.59375
-656.40234375
-581.25390625
-554.6171875
-582.80078125
-653.12890625
-733.296875
-783.5625
-774.9765625
-700.92578125
-575.59765625
-424.0390625
-271.91796875
-138.87109375
-35.2265625
37.42578125
81.4921875
97.171875
80.19140625
26.1796875
-61.953125
-170.8359375
-282.09375
-383.09375
-472.91796875
-557.01953125
-635.5703125
-697.734375
-727.41015625
-713.578125
-655.8359375
-563.9453125
-455.38671875
-351.63671875
-271.19140625
-222.4453125
-203.109375
-206.76171875
-228.8515625
-266.4296875
-315.0703125
-369.05078125
-424.5703125
-480.77734375
-537.375
-593.125
-648.87109375
-712.234375
-797.72265625
-920.30859375
-1087.3125
-1295.5
-1534.13671875
-1789.328125
-2045.86328125
-2288.14453125
-2502.265625
-2677.00390625
-2801.33203125
-2862.05859375
-2847.734375
-2757.62890625
-2606.5234375
-2419.47265625
-2221.07421875
-2028.1015625
-1849.8046875
-1693.45703125
-1569.9453125
-1493.55859375
-1474.07421875
-1506.98046875
-1571.78125
-1640.8125
-1689.91796875
-1702.70703125
-1669.9609375
-1590.359375
-1472.03125
-1330.296875
-1182.32421875
-1043.90625
-929.21875
-849.08203125
-807.2890625
-800.75
-825.140625
-879.31640625
-962.4453125
-1067.69140625
-1180.375
-1282.88671875
-1361.50390625
-1410.6328125
-1432.50390625
-1432.3203125
-1411.24609375
-1363.12109375
-1279.34765625
-1158.56640625
-1012.61328125
-864.17578125
-739.6015625
-661.83203125
-644.046875
-683.20703125
-757.30859375
-832.35546875
-878.25390625
-882.734375
-852.15234375
-800.1640625
-737.23828125
-670.83203125
-612.0859375
-576.90625
-577.35546875
-611.9609375
-665.46484375
-718.13671875
-755.41796875
-770.59375
-761.07421875
-724.16796875
-657.296875
-561.86328125
-446.09765625
-322.5546875
-201.875
-89.6796875
9.48046875
85.9375
125.5859375
119.79296875
75.7890625
16.8359375
-29.8125
-47.81640625
-38.1953125
-14.1484375
9.203125
22.1015625
21.7109375
10.40234375
-7.67578125
-31.2890625
-65.5
-119.31640625
-197.9921875
-297.0
-403.42578125
-501.453125
-575.94921875
-614.8828125
-615.41015625
-591.3984375
-572.234375
-588.87890625
-656.60546875
-767.46875
-895.6328125
-1009.8828125
-1087.46484375
-1124.8671875
-1139.08984375
-1155.82421875
-1191.9375
-1246.83203125
-1309.015625
-1369.51953125
-1428.546875
-1491.2578125
-1558.67578125
-1622.20703125
-1666.16015625
-1676.390625
-1648.34765625
-1587.9453125
-1505.74609375
-1411.7109375
-1315.19140625
-1226.5546875
-1155.46484375
-1108.015625
-1087.69140625
-1097.84375
-1138.74609375
-1200.4609375
-1262.515625
-1305.06640625
-1320.7421875
-1313.77734375
-1289.0703125
-1245.5
-1179.63671875
-1090.8203125
-979.26171875
-842.52734375
-679.47265625
-498.92578125
-321.11328125
-168.2734375
-54.2890625
16.97265625
47.0390625
39.8515625
2.16796875
-57.26953125
-130.390625
-210.43359375
-289.83203125
-359.765625
-413.25390625
-447.23828125
-460.0390625
-448.07421875
-407.66015625
-340.546875
-256.19921875
-168.5
-91.71484375
-39.44140625
-23.88671875
-51.41796875
-116.48828125
-200.98046875
-282.47265625
-346.25390625
-391.1796875
-424.390625
-450.9609375
-470.109375
-482.2421875
-497.12109375
-530.453125
-589.46484375
-662.52734375
-725.07421875
-757.109375
-756.8984375
-740.82421875
-731.953125
-746.515625
-786.54296875
-842.26171875
-901.86328125
-960.66796875
-1022.72265625
-1095.24609375
-1182.74609375
-1285.88671875
-1403.69921875
-1534.82421875
-1675.4609375
-1815.2109375
-1935.14453125
-2012.72265625
-2033.109375
-1997.953125
-1922.05859375
-1820.34765625
-1699.19140625
-1560.75390625
-1412.4375
-1267.640625
-1137.33203125
-1024.5859375
-928.0859375
-846.765625
-776.9765625
-707.50390625
-624.14453125
-523.5390625
-421.44140625
-344.59375
-313.17578125
-330.09765625
-383.5625
-455.2265625
-525.171875
-574.55078125
-591.171875
-576.34765625
-545.42578125
-518.87890625
-510.8984375
-524.26171875
-552.89453125
-586.90625
-616.11328125
-632.37109375
-631.63671875
-614.6953125
-584.984375
-544.9921875
-494.5078125
-432.45703125
-360.0703125
-281.51953125
-201.26953125
-121.45703125
-44.0625
23.3671875
65.48828125
65.48828125
15.48828125
-79.48046875
-208.109375
-362.37109375
-539.171875
-731.94140625
-921.25
-1074.65234375
-1158.15234375
-1152.09765625
-1061.01171875
-910.48828125
-732.58203125
-549.33203125
-366.19140625
-179.76171875
7.5625
178.91015625
307.80859375
372.51953125
368.953125
312.8671875
230.0390625
141.16015625
51.72265625
-45.74609375
-159.4375
-286.92578125
-415.82421875
-535.3984375
-647.0546875
-762.39453125
-890.65234375
-1027.51953125
-1154.38671875
-1246.01171875
-1279.453125
-1241.43359375
-1134.4921875
-979.22265625
-806.75390625
-642.53125
-493.02734375
-346.95703125
-188.80078125
-11.23046875
182.4921875
381.95703125
570.96875
727.6171875
829.96484375
867.90625
851.5
806.86328125
761.50390625
730.1328125
709.96875
686.2734375
642.0859375
566.75
460.63671875
335.8359375
211.73828125
105.671875
22.93359375
-45.55078125
-114.8203125
-193.36328125
-277.86328125
-358.53515625
-428.12109375
-486.71875
-541.4140625
-604.38671875
-690.35546875
-812.07421875
-974.15625
-1169.20703125
-1379.171875
-1581.15234375
-1754.15234375
-1883.9765625
-1965.79296875
-2005.390625
-2018.33203125
-2024.31640625
-2037.18359375
-2057.046875
-2071.6796875
-2065.9609375
-2030.5390625
-1964.09765625
-1871.2265625
-1759.6875
-1636.9140625
-1506.53515625
-1369.2890625
-1228.81640625
-1094.06640625
-972.1484375
-858.73828125
-739.046875
-599.8359375
-440.0
-270.87890625
-109.93359375
25.046875
120.1796875
168.4921875
170.1328125
129.75
55.40234375
-39.74609375
-138.1015625
-223.765625
-288.05859375
-327.79296875
-340.13671875
-322.7109375
-278.734375
-218.24609375
-151.65234375
-82.76953125
-9.83203125
66.1328125
134.59765625
178.4375
186.2578125
164.98828125
140.66015625
143.8515625
189.30859375
265.40625
340.78125
382.4453125
372.4765625
313.15625
218.80078125
102.33984375
-31.08984375
-178.3359375
-327.8125
-457.046875
-541.8359375
-569.359375
-545.6953125
-494.0703125
-445.58984375
-427.29296875
-453.82421875
-526.1875
-634.89453125
-762.609375
-887.2421875
-989.3828125
-1061.34765625
-1108.90234375
-1142.9375
-1170.46875
-1193.56640625
-1213.9921875
-1235.34765625
-1261.40625
-1295.0625
-1338.7890625
-1393.82421875
-1458.03515625
-1526.30859375
-1593.34765625
-1654.70703125
-1704.18359375
-1732.28125
-1729.58203125
-1693.0703125
-1629.42578125
-1552.55859375
-1477.27734375
-1412.57421875
-1357.9921875
-1305.01171875
-1243.5390625
-1170.234375
-1093.2109375
-1028.28515625
-988.1796875
-972.671875
-968.91015625
-961.83984375
-944.625
-919.7421875
-892.44140625
-865.94921875
-842.5390625
-825.59375
-817.1328125
-812.9140625
-801.50390625
-769.7421875
-710.28125
-624.9375
-521.67578125
-408.09765625
-286.3671875
-152.5859375
-0.5625
171.96484375
357.3125
535.80078125
680.6796875
768.59765625
789.19921875
748.49609375
665.6015625
565.55859375
470.09375
389.6015625
321.73828125
258.36328125
193.02734375
120.53515625
31.578125
-86.05078125
-237.43359375
-412.71484375
-590.54296875
-747.87109375
-866.5703125
-936.38671875
-958.8984375
-949.97265625
-934.44921875
-934.51953125
-961.48046875
-1015.18359375
-1086.4609375
-1158.87890625
-1212.734375
-1233.48828125
-1219.375
-1181.88671875
-1139.3828125
-1108.3671875
-1095.890625
-1095.91796875
-1093.26171875
-1074.07421875
-1034.484375
-979.65625
-916.4375
-848.796875
-779.3984375
-711.734375
-648.51953125
-589.34375
-531.72265625
-474.2421875
-416.9921875
-358.54296875
-293.35546875
-213.76171875
-116.05859375
-5.62890625
104.53125
202.3125
284.98046875
359.19140625
431.87890625
500.890625
554.28515625
578.26171875
565.8984375
519.76953125
448.296875
360.5703125
263.4765625
161.5234375
57.44140625
-47.25390625
-151.08203125
-250.859375
-341.28515625
-416.51171875
-471.15234375
-499.5078125
-495.703125
-457.86328125
-392.078125
-309.35546875
-216.92578125
-114.55859375
-1.73046875
112.546875
208.703125
265.375
269.89453125
224.5234375
147.328125
66.78125
10.359375
-6.2421875
19.0625
80.69921875
170.2890625
276.99609375
389.0859375
499.3984375
607.70703125
714.12109375
809.83984375
876.08203125
892.55859375
847.26953125
741.30078125
588.11328125
408.96875
226.3125
58.890625
-78.609375
-174.2734375
-221.3984375
-223.8046875
-196.91015625
-160.23046875
-125.78515625
-90.7734375
-40.23828125
41.0390625
154.88671875
285.171875
407.8671875
508.15234375
589.69140625
668.72265625
760.13671875
867.8828125
984.4140625
1095.25390625
1183.3515625
1232.51953125
1232.015625
1183.12109375
1103.4765625
1022.88671875
969.046875
951.8125
957.59375
957.65234375
923.42578125
840.16015625
714.85546875
576.203125
463.7890625
408.765625
417.21484375
468.16796875
526.953125
563.36328125
563.0546875
528.9609375
475.84765625
422.4140625
384.41796875
371.33203125
387.5625
436.203125
520.52734375
639.6171875
781.0703125
919.5703125
1027.57421875
1091.6796875
1119.9296875
1131.76171875
1139.734375
1140.48828125
1122.2734375
1079.171875
1016.80078125
945.29296875
869.5234375
787.921875
699.21875
606.12890625
509.75
401.76953125
265.68359375
87.328125
-135.640625
-392.41796875
-663.25390625
-924.14453125
-1151.75
-1329.5390625
-1452.23828125
-1525.2578125
-1559.8046875
-1566.78125
-1551.6875
-1513.11328125
-1447.4609375
-1356.46875
-1248.52734375
-1131.04296875
-1002.8515625
-855.53125
-679.640625
-466.87109375
-209.27734375
96.046875
438.07421875
789.99609375
1119.00390625
1397.91796875
1608.7734375
1740.4609375
1788.84375
1761.17578125
1679.078125
1574.38671875
1477.15625
1401.609375
1340.76953125
1275.76953125
1192.4921875
1089.65234375
973.12109375
847.82421875
718.7890625
597.44140625
501.3515625
445.22265625
431.7109375
449.34375
477.12109375
493.16796875
484.79296875
455.0703125
420.51953125
400.66796875
407.43359375
441.2421875
494.17578125
555.6875
616.8515625
671.67578125
716.52734375
750.03515625
773.62109375
790.37109375
801.1640625
801.984375
786.76953125
754.19140625
712.06640625
675.86328125
663.3046875
688.56640625
757.3125
863.765625
991.9765625
1121.890625
1237.12109375
1329.26953125
1396.38671875
1438.08984375
1453.21875
1443.25
1417.57421875
1393.02734375
1385.37109375
1399.9453125
1429.3203125
1458.58203125
1473.4140625
1467.21484375
1444.671875
1418.2109375
1397.85546875
1383.484375
1368.6015625
1351.19140625
1337.6484375
1334.31640625
1337.32421875
1332.7578125
1305.92578125
1249.703125
1167.1875
1071.3125
982.5703125
922.6015625
904.1328125
923.46484375
961.578125
993.1953125
997.984375
968.01953125
909.28125
838.140625
774.51171875
733.9765625
721.578125
730.03125
743.1484375
742.0625
710.9453125
640.6328125
530.2734375
387.078125
224.6171875
61.10546875
-82.12890625
-185.09375
-237.27734375
-243.94921875
-221.9765625
-186.34765625
-139.203125
-71.62109375
25.23046875
151.59375
299.859375
460.56640625
625.90234375
788.35546875
938.03515625
1062.76953125
1151.296875
1196.359375
1196.5
1157.4921875
1093.80859375
1026.31640625
973.9140625
943.984375
930.36328125
920.8515625
907.05859375
889.203125
875.0546875
876.203125
903.30078125
961.66015625
1049.3359375
1158.671875
1279.12109375
1399.7109375
1511.0
1605.5859375
1675.39453125
1708.234375
1690.42578125
1616.18359375
1494.75390625
1346.73046875
1193.09375
1047.76953125
918.7578125
813.953125
746.03515625
732.55078125
789.28515625
919.3515625
1106.48828125
1319.40625
1523.57421875
1691.19140625
1805.75390625
1864.30859375
1877.98828125
1866.56640625
1847.46875
1827.08203125
1800.9921875
1760.7109375
1700.14453125
1618.06640625
1516.83984375
1399.46484375
1267.7578125
1123.61328125
971.921875
821.98046875
686.41015625
578.9921875
510.96484375
485.41015625
493.5703125
518.0546875
540.62109375
546.8515625
525.9140625
471.7734375
388.1953125
290.16015625
195.8671875
115.9921875
51.24609375
-1.01953125
-40.53125
-64.7578125
-74.1171875
-75.35546875
-79.17578125
-93.44921875
-117.625
-144.03125
-164.90625
-177.1015625
-179.4765625
-167.5625
-133.09375
-68.4296875
29.64453125
158.8515625
311.07421875
472.90625
629.38671875
769.41796875
887.69140625
982.00390625
1051.078125
1096.60546875
1126.7421875
1155.71875
1198.22265625
1261.71875
1341.83203125
1423.77734375
1489.19140625
1523.2421875
1517.76953125
1470.8203125
1386.58203125
1276.9296875
1160.85546875
1058.21484375
979.66015625
920.40625
865.34375
804.48046875
746.2890625
715.3515625
735.0390625
811.34375
931.046875
1070.6015625
1204.4609375
1310.8046875
1379.11328125
1416.39453125
1441.72265625
1469.84765625
1499.30859375
1517.1875
1513.74609375
1491.76171875
1464.2890625
1445.9375
1444.609375
1458.0859375
1477.34375
1493.7109375
1502.97265625
1503.078125
1490.54296875
1461.23828125
1413.3984375
1348.14453125
1268.875
1183.48046875
1106.09765625
1051.79296875
1026.72265625
1024.578125
1033.1640625
1043.02734375
1049.56640625
1051.0703125
1048.42578125
1045.38671875
1044.81640625
1042.578125
1026.7734375
984.79296875
911.8828125
814.03125
704.54296875
598.41015625
507.01171875
434.140625
375.171875
321.25390625
266.4921875
212.64453125
168.3203125
145.08984375
153.984375
202.2109375
288.140625
396.59375
499.48828125
564.3359375
567.234375
504.28515625
395.67578125
278.4765625
189.41015625
147.30078125
147.875
173.4296875
206.01171875
232.8046875
244.9609375
238.59765625
219.10546875
201.16015625
200.81640625
226.66015625
278.66796875
353.84375
450.75390625
568.10546875
700.3046875
836.50390625
965.61328125
1082.8984375
1191.3203125
1295.515625
1394.29296875
1479.28125
1540.1640625
1570.69140625
1570.16796875
1540.74609375
1483.9765625
1399.80859375
1290.1015625
1165.37109375
1048.4140625
968.03125
945.2265625
983.48046875
1071.59375
1194.765625
1342.65234375
1509.1484375
1688.125
1870.515625
2044.2265625
2195.84375
2314.01953125
2393.30078125
2435.08203125
2443.7890625
2421.42578125
2366.38671875
2278.8515625
2167.8046875
2051.9453125
1952.45703125
1883.77734375
1850.32421875
1850.10546875
1878.765625
1929.1484375
1988.9765625
2042.4453125
2076.51953125
2086.25
2073.8203125
2042.55859375
1992.7109375
1923.53125
1839.14453125
1750.47265625
1669.38671875
1600.015625
1535.37109375
1460.953125
1360.37109375
1219.9609375
1034.96875
817.9921875
602.15234375
431.27734375
341.140625
345.35546875
434.16796875
582.1875
757.8515625
932.96484375
1092.91015625
1243.21484375
1405.26171875
1601.44140625
1839.30078125
2104.4765625
2364.796875
2582.078125
2727.32421875
2794.07421875
2802.0546875
2785.67578125
2772.74609375
2768.15234375
2753.828125
2702.36328125
2592.125
2415.41796875
2180.1015625
1908.06640625
1631.42578125
1385.86328125
1202.81640625
1103.30859375
1094.28515625
1167.9296875
1304.421875
1477.66015625
1660.6171875
1828.61328125
1962.078125
2049.8125
2089.81640625
2084.8671875
2036.18359375
1942.15625
1803.0625
1626.29296875
1427.42578125
1228.18359375
1052.6953125
921.18359375
842.41015625
811.37890625
816.03125
847.546875
904.8046875
991.14453125
1109.3203125
1258.19921875
1429.109375
1602.26171875
1750.29296875
1853.10546875
1913.69140625
1957.94921875
2014.65625
2092.6015625
2175.67578125
2238.3671875
2265.51171875
2260.33203125
2239.8515625
2225.73828125
2235.8671875
2277.28125
2342.66796875
2413.87109375
2470.59375
2497.27734375
2484.40234375
2428.73046875
2337.2421875
2231.2890625
2142.578125
2099.13671875
2109.67578125
2157.73828125
2209.9609375
2232.3203125
2204.0625
2122.3828125
1998.76171875
1852.57421875
1705.58203125
1576.74609375
1476.17578125
1400.6953125
1335.50390625
1262.84375
1172.94921875
1069.93359375
968.85546875
886.59375
833.34765625
809.23046875
805.1484375
805.7265625
794.0546875
758.55078125
697.9375
619.87890625
535.30078125
455.75
394.3828125
363.20703125
363.3125
378.0234375
379.75390625
346.484375
273.61328125
174.17578125
72.01953125
-7.41796875
-48.63671875
-55.921875
-51.22265625
-57.22265625
-78.4375
-96.83203125
-83.98046875
-18.1171875
105.890625
277.609375
479.9140625
698.7734375
926.3203125
1156.0703125
1378.05078125
1580.8203125
1756.83984375
1902.76953125
2015.15625
2090.06640625
2129.21484375
2143.86328125
2148.70703125
2150.27734375
2140.46484375
2100.64453125
2013.09765625
1872.921875
1693.80078125
1503.04296875
1328.69921875
1188.3359375
1087.46875
1025.90625
1003.65625
1021.10546875
1074.8515625
1153.7890625
1239.203125
1310.90234375
1356.29296875
1375.546875
1378.5078125
1377.62890625
1384.671875
1411.78515625
1471.265625
1571.04296875
1710.16015625
1878.2578125
2057.83203125
2226.8984375
2363.69140625
2454.44140625
2499.9296875
2513.9609375
2513.46484375
2506.98828125
2489.90234375
2449.5625
2377.04296875
2276.68359375
2165.328125
2061.83984375
1977.4609375
1916.16015625
1881.8515625
1881.19921875
1917.29296875
1981.96484375
2056.38671875
2120.1796875
2161.125
2178.50390625
2179.4140625
2172.01171875
2160.77734375
2146.2578125
2127.046875
2100.3046875
2060.76953125
2002.6796875
1925.71875
1838.66015625
1754.50390625
1680.59375
1613.875
1544.98828125
1464.8125
1366.83984375
1247.4765625
1109.71875
968.28125
848.1640625
773.8359375
757.09765625
793.56640625
868.65625
965.08203125
1065.9453125
1155.46875
1222.03125
1262.90625
1284.90234375
1298.5234375
1310.7421875
1323.046875
1335.17578125
1349.28125
1370.4140625
1404.7421875
1458.24609375
1535.71484375
1638.3046875
1760.6875
1891.31640625
2017.17578125
2128.953125
2221.06640625
2286.26171875
2312.125
2286.62109375
2210.69140625
2105.5859375
2004.9453125
1936.09765625
1906.28515625
1904.1640625
1911.23828125
1910.3671875
1887.30859375
1832.328125
1746.55859375
1646.67578125
1558.26171875
1500.01171875
1473.04296875
1465.47265625
1466.46875
1474.94140625
1496.328125
1534.79296875
1591.12109375
1666.86328125
1766.4921875
1892.03515625
2034.64453125
2171.796875
2274.05078125
2316.65234375
2287.8359375
2189.26953125
2030.63671875
1824.0234375
1582.05859375
1319.03515625
1052.45703125
803.55078125
596.46484375
455.2578125
397.5390625
426.76953125
527.8984375
670.359375
818.34375
944.33203125
1038.63671875
1107.83984375
1161.5703125
1198.0546875
1202.32421875
1159.2734375
1068.81640625
949.08984375
826.9921875
725.9140625
658.25390625
624.0
614.4375
619.421875
632.76953125
651.06640625
669.6484375
684.44921875
698.86328125
724.36328125
769.50390625
828.8828125
886.12890625
928.10546875
954.28515625
972.5390625
988.80078125
1001.640625
1004.16015625
989.171875
953.9921875
903.05078125
846.234375
793.49609375
749.95703125
715.62890625
688.87109375
670.0
662.51171875
671.875
702.453125
753.69140625
817.56640625
878.97265625
919.078125
920.44140625
872.90625
778.453125
652.578125
520.73828125
411.23828125
347.66796875
343.12109375
396.98828125
493.89453125
605.16796875
694.79296875
731.89453125
705.44140625
630.0078125
534.89453125
444.0078125
364.91015625
296.1640625
243.140625
224.90234375
266.45703125
384.59765625
578.1953125
828.234375
1106.2265625
1384.75
1642.09765625
1859.76953125
2020.98828125
2116.8671875
2153.71875
2149.1015625
2117.41796875
2060.51171875
1973.265625
1855.76953125
1718.07421875
1575.6953125
1444.25
1337.29296875
1264.21875
1227.44921875
1223.31640625
1247.7734375
1301.08203125
1385.8671875
1501.01171875
1638.82421875
1788.62890625
1942.65234375
2096.98828125
2246.2109375
2378.5
2479.578125
2543.828125
2580.1953125
2603.90234375
2621.43359375
2624.953125
2601.73828125
2547.05078125
2467.24609375
2372.640625
2270.2578125
2163.21484375
2054.61328125
1949.8671875
1854.515625
1769.55078125
1689.578125
1607.65625
1523.390625
1445.85546875
1387.109375
1352.9921875
1341.6953125
1351.36328125
1387.53515625
1461.60546875
1582.078125
1747.375
1945.7578125
2160.5078125
2374.6796875
2572.28125
2737.76953125
2857.71484375
2925.6953125
2946.30078125
2933.546875
2903.7890625
2868.43359375
2830.328125
2783.66796875
2715.86328125
2612.44921875
2465.3359375
2279.8125
2073.54296875
1867.7109375
1678.4609375
1515.3671875
1384.4453125
1288.90234375
1226.80859375
1191.13671875
1174.7578125
1175.34375
1194.51171875
1233.10546875
1289.15625
1360.28515625
1445.8125
1544.7109375
1651.98046875
1758.82421875
1857.6328125
1947.01953125
2031.65234375
2116.1875
2198.3671875
2267.50390625
2310.34765625
2319.4609375
2297.44140625
2255.22265625
2208.16015625
2172.92578125
2163.765625
2186.51171875
2233.55859375
2284.8203125
2315.1171875
2303.4140625
2240.05078125
2130.86328125
1996.34765625
1863.60546875
1753.46875
1672.375
1615.984375
1579.93359375
1565.1796875
1572.58984375
1594.41796875
1614.02734375
1614.515625
1587.27734375
1532.73046875
1455.1875
1359.3515625
1252.34375
1148.3671875
1069.703125
1040.46484375
1075.5859375
1172.875
1315.13671875
1481.12890625
1655.203125
1826.7578125
1982.18359375
2101.359375
2165.8515625
2171.734375
2133.7265625
2075.734375
2016.00390625
1958.55078125
1895.328125
1815.171875
1713.6015625
1598.63671875
1489.1953125
1405.0703125
1353.8984375
1325.0390625
1296.52734375
1249.6796875
1178.98828125
1091.0
997.140625
908.66796875
835.69140625
786.890625
768.46484375
783.38671875
830.57421875
902.5390625
984.44921875
1058.9609375
1114.58203125
1148.33984375
1159.44921875
1142.99609375
1093.734375
1016.28515625
928.84765625
855.5859375
815.58203125
817.73046875
861.68359375
940.1484375
1040.3046875
1145.5390625
1238.19140625
1304.125
1338.6484375
1350.2890625
1357.0625
1375.85546875
1414.234375
1472.265625
1549.625
1646.578125
1757.05078125
1864.96875
1952.85546875
2016.01171875
2066.6328125
2122.6015625
2192.48828125
2271.7734375
2351.4140625
2426.96484375
2498.3125
2563.01953125
2612.8125
2637.1640625
2629.3359375
2589.10546875
2521.33203125
2433.03125
2331.0625
2221.28515625
2109.7109375
2004.94921875
1919.73046875
1869.953125
1870.69140625
1929.93359375
2042.77734375
2190.86328125
2350.03515625
2501.19140625
2634.7734375
2745.65234375
2825.55859375
2861.84765625
2843.1015625
2766.1484375
2640.45703125
2488.07421875
2336.94140625
2208.875
2111.0078125
2038.578125
1984.85546875
1945.16796875
1911.05078125
1865.34375
1789.21875
1677.265625
1546.8203125
1433.48828125
1376.16796875
1399.73046875
1503.234375
1659.38671875
1826.90625
1968.9921875
2067.1953125
2124.453125
2159.0390625
2193.82421875
2244.203125
2309.046875
2371.05859375
2408.30859375
2409.12890625
2378.328125
2331.09765625
2281.8125
2237.08984375
2195.24609375
2149.01171875
2090.38671875
2018.2734375
1944.49609375
1890.36328125
1872.5390625
1890.25
1926.7109375
1963.44140625
1992.73046875
2017.78125
2044.6875
2076.73828125
2114.828125
2160.0
2214.5859375
2282.0859375
2366.6796875
2471.625
2596.84765625
2737.20703125
2882.171875
3016.44140625
3122.19140625
3184.3046875
3197.1875
3167.6328125
3109.9140625
3036.5078125
2953.359375
2864.65625
2781.53515625
2723.3359375
2707.5859375
2737.91015625
2802.83984375
2886.57421875
2979.59375
3078.90625
3180.6796875
3275.43359375
3349.81640625
3390.57421875
3386.89453125
3332.484375
3228.53125
3084.859375
2917.26953125
2744.171875
2585.65625
2462.30859375
2388.75
2364.3515625
2370.58984375
2380.4921875
2373.56640625
2344.05078125
2298.28125
2247.41796875
2202.6328125
2172.74609375
2161.85546875
2169.171875
2194.58984375
2245.81640625
2336.734375
2475.47265625
2654.2578125
2852.7578125
3050.61328125
3235.21484375
3399.6640625
3538.49609375
3647.60546875
3725.125
3769.4375
3778.01953125
3751.15625
3695.5703125
3620.69140625
3530.1328125
3418.890625
3279.66015625
3111.00390625
2920.16015625
2721.32421875
2533.0546875
2373.8125
2254.71875
2174.32421875
2121.4453125
2084.40625
2058.00390625
2043.09765625
2041.58203125
2052.44921875
2071.73046875
2095.36328125
2122.70703125
2157.5234375
2204.90234375
2266.6953125
2340.37890625
2421.765625
2506.49609375
2587.9453125
2656.2265625
2703.3515625
2730.9375
2751.3046875
2779.44921875
2823.25
2880.00390625
2939.78515625
2991.1796875
3025.85546875
3040.015625
3032.3984375
3001.2265625
2945.09765625
2868.3203125
2784.35546875
2711.3671875
2662.79296875
2641.2421875
2639.58984375
2645.734375
2647.09375
2633.43359375
2597.66796875
2534.3359375
2438.4296875
2308.45703125
2152.2734375
1988.29296875
1838.0078125
1715.5234375
1624.03125
1561.9296875
1531.5
1540.53125
1594.23046875
1685.02734375
1791.26953125
1888.44140625
1963.37890625
2019.12109375
2067.94921875
2121.484375
2185.3203125
2257.14453125
2326.0625
2376.01953125
2395.0078125
2382.9921875
2350.41015625
2309.84765625
2271.296875
2243.89453125
2236.58203125
2252.98828125
2286.8828125
2326.44921875
2364.5078125
2403.328125
2448.54296875
2499.0859375
2544.578125
2572.828125
2578.76953125
2564.44140625
2530.171875
2468.3828125
2369.109375
2232.6875
2075.89453125
1925.23828125
1804.8046875
1729.76171875
1707.3203125
1739.1171875
1820.64453125
1939.33203125
2074.76171875
2201.58984375
2294.1171875
2331.6484375
2303.99609375
2214.4609375
2077.734375
1913.3046875
1739.33984375
1571.203125
1422.88671875
1305.75390625
1223.421875
1169.1484375
1131.36328125
1103.8046875
1091.36328125
1107.69921875
1168.66796875
1286.10546875
1463.34765625
1693.5234375
1962.90625
2257.16796875
2563.44140625
2864.7734375
3133.88671875
3335.84765625
3440.515625
3435.9765625
3334.20703125
3166.140625
2969.01953125
2773.35546875
2598.078125
2456.20703125
2362.36328125
2330.51953125
2362.03125
2436.44921875
2516.6328125
2565.54296875
2562.703125
2510.57421875
2429.640625
2346.32421875
2280.46484375
2238.640625
2215.90234375
2202.66015625
2190.671875
2175.0234375
2153.875
2127.66015625
2097.18359375
2060.0703125
2008.6796875
1933.52734375
1831.6484375
1713.703125
1603.890625
1532.37890625
1524.30859375
1589.56640625
1717.2890625
1878.56640625
2037.03125
2160.55078125
2227.1640625
2226.46484375
2162.35546875
2056.5234375
1944.5078125
1862.26171875
1833.36328125
1865.43359375
1952.015625
2073.12890625
2199.171875
2305.0390625
2385.9609375
2456.5
2530.24609375
2600.94921875
2643.765625
2631.73828125
2550.3125
2402.2109375
2206.44921875
1993.8984375
1797.859375
1642.8984375
1538.9765625
1483.29296875
1465.859375
1475.5546875
1505.234375
1552.6640625
1615.296875
1684.7890625
1749.06640625
1799.3828125
1831.75
1840.765625
1816.36328125
1750.15625
1642.7578125
1501.921875
1335.33984375
1149.609375
956.09375
772.7734375
616.34765625
492.66015625
396.62109375
322.1875
272.16796875
257.95703125
288.92578125
361.453125
459.18359375
565.7421875
677.875
806.0078125
961.85546875
1145.64453125
1344.078125
1539.1484375
1719.52734375
1886.41015625
2050.08203125
2219.72265625
2394.203125
2561.31640625
2705.61328125
2817.390625
2896.046875
2947.12890625
2976.26171875
2983.6171875
2963.09375
2908.90625
2825.63671875
2731.57421875
2650.11328125
2596.7734375
2573.91015625
2575.890625
2596.640625
2632.33984375
2679.2734375
2730.55078125
2773.82421875
2792.31640625
2770.60546875
2702.5390625
2594.42578125
2461.0703125
2319.78125
2187.96875
2082.55078125
2016.4296875
1992.8515625
2004.32421875
2039.05078125
2089.5546875
2155.6171875
2238.90625
2334.0703125
2424.6796875
2489.10546875
2513.3046875
2499.8125
2464.34765625
2423.05078125
2382.4296875
2340.00390625
2292.01171875
2239.234375
2186.8359375
2140.89453125
2105.48046875
2081.24609375
2065.75390625
2055.19140625
2045.99609375
2034.84765625
2017.90625
1992.45703125
1961.515625
1936.9921875
1936.74609375
1976.0546875
2059.12109375
2176.453125
2309.96484375
2442.296875
2563.68359375
2671.03515625
2761.1796875
2826.84375
2861.07421875
2864.8125
2847.171875
2816.75
2773.98046875
2713.06640625
2629.609375
2524.75
2404.1953125
2277.89453125
2161.82421875
2076.4140625
2038.8515625
2054.453125
2113.7734375
2196.14453125
2277.0234375
2336.66796875
2366.25
2366.35546875
2339.1953125
2283.74609375
2199.76171875
2094.05078125
1979.0390625
1865.3046875
1758.64453125
1664.6640625
1592.671875
1552.96484375
1552.3203125
1593.4765625
1677.1796875
1802.83203125
1968.875
2174.33203125
2417.22265625
2686.46875
2954.203125
3180.11328125
3329.11328125
3389.66015625
3378.125
3326.1953125
3260.12109375
3186.26953125
3093.2890625
2969.21484375
2819.80078125
2672.953125
2567.16796875
2535.08984375
2593.59765625
2741.390625
2958.98828125
3209.39453125
3443.90625
3615.62890625
3695.13671875
3677.578125
3576.12109375
3409.1015625
3193.046875
2945.64453125
2690.1328125
2452.19921875
2251.125
2093.66796875
1974.640625
1881.39453125
1799.83984375
1721.80859375
1650.9453125
1601.74609375
1591.85546875
1633.97265625
1732.41015625
1882.49609375
2070.43359375
2275.28515625
2474.66796875
2650.62109375
2791.13671875
2888.39453125
2937.625
2938.39453125
2897.1953125
2829.875
2761.54296875
2720.51953125
2726.76171875
2782.48828125
2872.53125
2973.6171875
3065.4296875
3137.984375
3193.5
3241.5859375
3288.62109375
3328.48046875
3343.08203125
3312.9765625
3229.21875
3098.41015625
2939.88671875
2777.953125
2632.15234375
2510.24609375
2408.890625
2320.98046875
2241.734375
2168.86328125
2100.30078125
2034.96484375
1974.94921875
1924.1484375
1883.84375
1851.03125
1822.140625
1798.171875
1785.8828125
1793.921875
1827.25390625
1884.89453125
1963.61328125
2064.5
2194.62890625
2359.63671875
2553.31640625
2755.52734375
2941.11328125
3091.1171875
3196.4140625
3253.84375
3262.00390625
3221.18359375
3135.5625
3013.8515625
2867.66015625
2708.7890625
2546.6875
2387.171875
2233.578125
2089.81640625
1962.6328125
1860.41796875
1789.19140625
1749.625
1738.13671875
1750.43359375
1782.515625
1826.984375
1869.79296875
1894.73828125
1895.61328125
1884.9921875
1888.4296875
1925.9375
1996.14453125
2077.11328125
2142.67578125
2179.875
2194.0234375
2200.18359375
2210.6640625
2229.44140625
2256.87890625
2298.609375
2368.953125
2484.94140625
2655.9296875
2877.0703125
3129.9453125
3387.859375
3623.1953125
3815.3984375
3956.546875
4050.05078125
4103.12109375
4120.44140625
4104.515625
4058.96484375
3987.8359375
3891.19140625
3764.078125
3601.54296875
3404.671875
3182.1328125
2948.0234375
2718.984375
2510.87890625
2334.8671875
2195.265625
2091.1328125
2019.11328125
1973.4140625
1944.26953125
1920.11328125
1895.046875
1876.3046875
1884.5078125
1944.72265625
2072.30078125
2261.4140625
2484.1953125
2703.13671875
2890.18359375
3039.1015625
3162.171875
3275.4609375
3386.26953125
3492.21484375
3588.7578125
3674.9375
3751.8203125
3817.03125
3861.8671875
3872.97265625
3837.203125
3747.7109375
3609.796875
3442.5546875
3272.140625
3119.20703125
2990.18359375
2880.44921875
2786.05859375
2712.046875
2668.8125
2660.61328125
2677.80078125
2700.6015625
2710.7890625
2700.97265625
2674.82421875
2640.44921875
2604.0078125
2568.328125
2535.7109375
2511.21484375
2502.640625
2515.87890625
2548.8125
2590.1953125
2626.8046875
2653.0703125
2672.90625
2690.82421875
2701.2265625
2687.1328125
2629.87890625
2521.96484375
2373.72265625
2210.7890625
2064.984375
1964.3515625
1927.10546875
1960.0234375
2059.05078125
2211.44921875
2400.859375
2613.2890625
2838.62109375
3066.60546875
3284.57421875
3482.5234375
3659.46484375
3820.72265625
3967.24609375
4089.37890625
4172.2421875
4206.296875
4192.828125
4142.20703125
4068.99609375
3986.91015625
3904.984375
3827.390625
3756.98828125
3697.78125
3651.90625
3614.203125
3571.51953125
3509.1484375
3419.4375
3306.203125
3182.25
3061.23046875
2948.3203125
2835.984375
2708.10546875
2549.73046875
2356.3515625
2138.9296875
1923.04296875
1741.31640625
1620.875
1573.23828125
1594.0078125
1670.66796875
1789.125
1934.01171875
2087.84765625
2235.734375
2373.12890625
2507.90625
2653.31640625
2817.19921875
2995.2109375
3171.08203125
3322.73828125
3432.109375
3495.33984375
3527.21484375
3555.12109375
3605.19140625
3690.46484375
3808.7734375
3948.4609375
4093.890625
4227.04296875
4329.08984375
4385.625
4392.3515625
4354.75
4281.0078125
4174.25390625
4031.22265625
3848.9375
3634.6328125
3410.6796875
3208.9765625
3057.4453125
2968.8046875
2939.375
2955.84375
3001.859375
3060.21484375
3113.7265625
3147.91796875
3154.59765625
3132.9453125
3087.13671875
3021.9140625
2939.19921875
2839.1328125
2725.8671875
2612.53515625
2518.703125
2460.42578125
2441.20703125
2451.18359375
2473.8984375
2494.328125
2502.7578125
2493.14453125
2458.44140625
2388.27734375
2273.37109375
2113.97265625
1923.64453125
1723.953125
1535.3828125
1372.9375
1247.91015625
1170.53125
1149.34375
1187.19921875
1275.98046875
1394.11328125
1511.94140625
1605.15625
1667.1640625
1709.4140625
1750.1171875
1803.26953125
1877.2578125
1979.8125
2120.1875
2304.8203125
2530.61328125
2781.578125
3031.95703125
3254.8359375
3431.68359375
3557.39453125
3639.04296875
3691.6015625
3734.171875
3786.1328125
3861.09765625
3959.3125
4063.6015625
4143.65234375
4169.19921875
4126.11328125
4025.390625
3898.31640625
3781.23828125
3700.87890625
3668.0078125
3678.93359375
3720.37890625
3776.21875
3834.125
3886.65234375
3924.40234375
3928.87109375
3877.0546875
3757.89453125
3585.65625
3396.015625
3227.37890625
3103.078125
3026.82421875
2989.7890625
2978.9453125
2980.453125
2981.078125
2972.87890625
2958.9609375
2951.55078125
2959.9921875
2979.34765625
2992.234375
2982.44921875
2946.69140625
2895.9921875
2851.1875
2838.26171875
2881.609375
2993.24609375
3165.0
3371.05078125
3577.23828125
3747.80859375
3849.671875
3861.5703125
3786.7734375
3656.5703125
3517.4609375
3410.48046875
3356.12109375
3349.9453125
3367.69921875
3378.59375
3361.6484375
3314.42578125
3248.1796875
3177.03125
3112.50390625
3064.23828125
3039.8671875
3042.6484375
3071.57421875
3123.57421875
3192.703125
3267.26953125
3331.5546875
3372.13671875
3380.6875
3351.60546875
3282.8203125
3182.6875
3071.8515625
2971.98828125
2891.625
2825.3046875
2765.14453125
2709.8984375
2663.99609375
2632.86328125
2620.9609375
2630.75
2660.55859375
2704.36328125
2754.328125
2801.16796875
2830.25
2820.3828125
2752.140625
2621.69921875
2449.06640625
2273.7578125
2140.42578125
2081.9296875
2107.93359375
2203.9609375
2339.32421875
2478.16796875
2589.4609375
2656.26171875
2682.1015625
2688.76953125
2703.2890625
2742.36328125
2805.76171875
2880.91015625
2951.58203125
3004.4140625
3033.015625
3041.140625
3042.97265625
3057.2109375
3096.14453125
3156.19140625
3218.0234375
3257.76171875
3261.6328125
3232.60546875
3185.42578125
3136.8984375
3099.69921875
3080.07421875
3075.99609375
3076.2109375
3063.84765625
3024.234375
2952.0625
2854.546875
2750.6875
2666.578125
2626.49609375
2642.77734375
2710.17578125
2807.6796875
2906.859375
2984.01171875
3031.328125
3059.25390625
3086.00390625
3122.59375
3167.33984375
3213.27734375
3257.15234375
3300.05859375
3342.9140625
3384.95703125
3425.421875
3463.26953125
3494.62890625
3512.33203125
3508.3671875
3476.34375
3413.609375
3324.92578125
3225.1484375
3135.38671875
3073.31640625
3045.66015625
3049.140625
3076.63671875
3121.33203125
3176.25
3232.5
3279.74609375
3309.41015625
3317.74609375
3306.0546875
3277.6171875
3234.5390625
3177.41796875
3107.61328125
3029.93359375
2953.53515625
2890.41796875
2851.0234375
2838.91015625
2849.015625
2871.8203125
2899.07421875
2924.44921875
2939.5625
2932.16796875
2890.65625
2811.19921875
2701.390625
2577.984375
2460.16796875
2360.9375
2280.75390625
2208.0625
2127.0625
2027.78125
1912.60546875
1796.51953125
1701.25
1645.546875
1637.0546875
1671.30078125
1737.12890625
1821.71875
1911.046875
1989.3359375
2042.453125
2063.62109375
2056.2265625
2031.99609375
2006.3984375
1992.8359375
1997.21875
2015.66015625
2036.9765625
2047.5
2035.36328125
1994.5859375
1928.8671875
1851.22265625
1777.484375
1719.3515625
1682.93359375
1669.96484375
1675.25
1682.96875
1671.125
1624.37109375
1543.5078125
1443.1015625
1341.4609375
1251.7421875
1177.38671875
1112.95703125
1052.01171875
997.8125
965.2421875
969.3828125
1012.85546875
1086.2109375
1178.14453125
1279.78515625
1378.79296875
1455.765625
1492.9609375
1488.0859375
1458.0
1427.94921875
1415.34765625
1420.5078125
1429.92578125
1428.35546875
1409.58984375
1377.89453125
1341.359375
1305.9921875
1275.34375
1252.37890625
1239.3203125
1237.5
1250.12890625
1283.9453125
1344.23046875
1426.74609375
1517.98828125
1607.42578125
1700.33203125
1816.57421875
1975.2734375
2179.3671875
2413.19921875
2652.60546875
2877.16796875
3076.0078125
3245.89453125
3384.640625
3484.58203125
3531.890625
3514.76953125
3435.5078125
3314.87890625
3182.24609375
3058.6328125
2946.76171875
2834.890625
2708.91015625
2563.09375
2403.578125
2244.16015625
2097.734375
1969.65234375
1858.4140625
1762.28515625
1685.03515625
1636.26171875
1628.30859375
1673.46875
1781.03515625
1952.6875
2178.5546875
2437.80859375
2704.234375
2952.92578125
3164.734375
3327.87109375
3437.12890625
3492.01171875
3495.46484375
3453.78515625
3376.5546875
3275.38671875
3162.140625
3047.0234375
2936.09765625
2829.40234375
2722.71484375
2612.5859375
2498.5546875
2379.05078125
2246.9765625
2093.06640625
1915.0546875
1722.671875
1534.57421875
1372.3984375
1256.6328125
1201.7734375
1210.2265625
1270.828125
1366.0
1480.8671875
1605.68359375
1732.64453125
1855.03125
1969.53515625
2075.1640625
2166.11328125
2226.8125
2237.4296875
2187.5625
2086.60546875
1961.38671875
1842.30078125
1748.109375
1679.86328125
1625.6796875
1569.6484375
1498.3515625
1405.734375
1298.39453125
1197.171875
1128.94921875
1112.33984375
1149.72265625
1231.546875
1344.9609375
1477.37890625
1615.94921875
1749.3125
1870.8203125
1977.1796875
2063.3984375
2121.7265625
2147.3828125
2144.2578125
2123.83984375
2099.234375
2079.859375
2069.33203125
2066.56640625
2069.953125
2081.64453125
2106.4140625
2144.5234375
2187.8125
2225.8671875
2256.10546875
2284.8828125
2318.37890625
2355.61328125
2392.26171875
2428.984375
2473.2109375
2533.09765625
2610.98828125
2701.02734375
2789.9453125
2859.53125
2890.79296875
2868.890625
2786.6875
2646.70703125
2461.9140625
2252.828125
2039.04296875
1829.9140625
1623.83203125
1418.34765625
1221.53125
1053.07421875
934.58203125
878.8203125
886.08203125
947.30859375
1048.109375
1170.81640625
1297.53125
1417.171875
1532.54296875
1658.83984375
1810.91015625
1989.20703125
2177.50390625
2353.14453125
2498.54296875
2604.765625
2669.60546875
2696.54296875
2694.7578125
2676.90625
2655.8125
2644.2265625
2656.6484375
2707.69921875
2805.1875
2943.43359375
3103.19140625
3258.94921875
3389.296875
3484.25
3545.2578125
3578.734375
3589.34765625
3578.40234375
3545.8125
3491.2421875
3414.23828125
3316.859375
3207.23828125
3097.6640625
2997.26953125
2908.4140625
2832.78125
2779.15234375
2760.8984375
2783.8515625
2837.90234375
2901.94921875
2957.1328125
2995.93359375
3020.67578125
3036.23046875
3045.4375
3050.76953125
3057.3515625
3070.16015625
3085.65625
3087.0546875
3050.55859375
2958.4375
2807.56640625
2608.34375
2379.53515625
2145.1484375
1932.140625
1764.44921875
1654.953125
1602.02734375
1593.96875
1617.0
1660.2578125
1715.7578125
1776.6328125
1837.39453125
1896.65625
1958.9609375
2031.921875
2118.8984375
2213.25
2301.265625
2373.99609375
2438.4453125
2516.80859375
2632.484375
2793.8359375
2988.24609375
3188.03125
3360.15234375
3472.93359375
3501.06640625
3432.5703125
3275.4375
3057.47265625
2816.3046875
2584.61328125
2379.23828125
2200.26953125
2039.921875
1894.5546875
1770.60546875
1679.71484375
1627.87890625
1608.5390625
1605.53125
1602.6875
1592.75
1580.19140625
1577.5
1597.70703125
1647.6640625
1725.3828125
1821.6640625
1923.8671875
2019.984375
2101.96875
2166.4375
2211.74609375
2235.6484375
2238.84765625
2232.0390625
2236.1796875
2271.02734375
2341.84375
2438.22265625
2545.484375
2655.4296875
2766.83203125
2879.23046875
2988.296875
3084.87890625
3155.7578125
3186.98828125
3170.88671875
3112.48046875
3029.0234375
2942.23046875
2869.5703125
2819.96875
2794.12890625
2787.65625
2795.16796875
2812.87890625
2837.72265625
2865.28125
2890.93359375
2912.98828125
2931.69921875
2942.4375
2931.76953125
2884.12109375
2794.29296875
2672.91015625
2540.25
2416.59765625
2318.328125
2258.6015625
2246.44140625
2282.6640625
2356.69921875
2447.1875
2526.296875
2567.65234375
2557.0078125
2499.75390625
2417.55859375
2335.19140625
2269.03125
2226.94921875
2215.25
2240.515625
2303.140625
2391.7421875
2486.8359375
2570.72265625
2635.3203125
2685.4140625
2739.3515625
2825.3125
2969.25
3178.140625
3431.25
3687.46484375
3903.21484375
4048.58984375
4114.63671875
4111.69140625
4060.55859375
3980.4296875
3881.296875
3767.40234375
3647.8828125
3542.71875
3477.28125
3470.09375
3523.625
3623.44921875
3745.62890625
3868.63671875
3983.18359375
4093.30078125
4208.40625
4333.78515625
4466.265625
4595.12890625
4705.0703125
4781.0
4814.54296875
4808.3203125
4773.48046875
4722.9296875
4666.12109375
4607.76171875
4548.66796875
4489.02734375
4435.53515625
4407.83203125
4435.265625
4542.0703125
4731.3203125
4979.78515625
5246.51171875
5488.15234375
5672.859375
5787.20703125
5834.90625
5831.3984375
5800.703125
5775.2578125
5791.28515625
5875.07421875
6028.94140625
6232.10546875
6459.453125
6702.30078125
6971.85546875
7283.19140625
7636.52734375
8013.71875
8391.4140625
8756.4375
9110.60546875
9465.82421875
9838.65234375
10247.2265625
10706.75390625
11223.75
11796.8828125
12427.125
13126.6171875
13914.71484375
14805.57421875
15802.18359375
16902.65625
18108.35546875
19423.82421875
20851.69140625
22391.8671875
24046.9375
25826.93359375
27748.2578125
29827.5546875
32073.42578125
34477.84375
37008.0546875
39600.23828125
42156.12109375
44544.78125
46612.75
48203.6953125
49184.05859375
49468.15625
49036.35546875
47940.34765625
46291.05078125
44230.75390625
41901.265625
39422.41015625
36886.40234375
34361.59375
31897.41796875
29528.83984375
27281.59375
25176.30859375
23228.5
21446.60546875
19832.98828125
18387.18359375
17105.2578125
15974.3828125
14971.1328125
14069.69140625
13252.97265625
12514.44921875
11850.2109375
11252.9609375
10714.93359375
10232.37109375
9802.86328125
9419.6640625
9072.6640625
8755.12890625
8465.35546875
8199.98828125
7949.34375
7703.4296875
7462.01953125
7235.91796875
7037.953125
6874.234375
6743.44140625
6640.53125
6557.62109375
6482.1796875
6397.8203125
6289.77734375
6150.546875
5981.1953125
5789.11328125
5586.4765625
5390.09765625
5218.94921875
5087.234375
4997.41796875
4939.7421875
4898.89453125
4861.875
4822.1015625
4780.296875
4743.96484375
4724.69140625
4731.87109375
4766.2734375
4818.640625
4875.23046875
4926.453125
4973.203125
5027.015625
5102.91015625
5208.546875
5337.7578125
5474.39453125
5603.82421875
5721.75
5832.69140625
5940.078125
6037.28125
6107.65234375
6133.734375
6107.625
6033.01171875
5917.78515625
5766.59375
5583.30859375
5380.41796875
5182.08984375
5013.19921875
4882.8515625
4778.4609375
4676.1640625
4558.1015625
4422.7890625
4282.75390625
4154.59375
4050.734375
3977.67578125
3938.3359375
3933.25
3958.95703125
4007.03125
4066.79296875
4130.15625
4194.78125
4264.40234375
4347.1796875
4451.81640625
4581.0078125
4725.6015625
4865.53125
4978.94921875
5053.125
5088.41015625
5093.4921875
5077.78515625
5047.6015625
5007.390625
4962.5078125
4919.27734375
4882.0703125
4850.37890625
4819.36328125
4784.359375
4746.1484375
4713.0859375
4698.55078125
4715.60546875
4772.1015625
4868.5625
4999.01171875
5152.9609375
5316.9140625
5475.05078125
5610.79296875
5710.4453125
5767.92578125
5787.7734375
5784.18359375
5775.88671875
5778.36328125
5796.23828125
5819.921875
5830.0234375
5808.68359375
5750.81640625
5666.87109375
5575.67578125
5494.515625
5434.83203125
5404.05859375
5406.94921875
5442.30078125
5499.30859375
5560.19140625
5608.67578125
5636.4765625
5642.109375
5624.64453125
5579.65234375
5501.296875
5389.0078125
5254.4375
5122.734375
5023.46484375
4973.76171875
4966.328125
4974.6171875
4971.671875
4944.75390625
4894.25
4824.7734375
4743.109375
4663.27734375
4605.734375
4585.94921875
4603.2890625
4642.05859375
4681.4921875
4703.9765625
4698.046875
4660.20703125
4596.26953125
4518.34765625
4437.61328125
4359.4296875
4285.22265625
4217.703125
4163.5078125
4131.0859375
4125.82421875
4145.8046875
4181.8203125
4222.796875
4262.47265625
4300.92578125
4340.4140625
4381.796875
4426.4296875
4479.96875
4551.9765625
4650.69921875
4777.3046875
4923.015625
5070.3125
5199.02734375
5296.02734375
5361.7578125
5407.125
5442.8828125
5471.9609375
5491.20703125
5498.140625
5494.25
5482.8671875
5465.89453125
5442.34765625
5408.0234375
5356.98046875
5287.0234375
5206.6640625
5134.69921875
5088.01953125
5066.76953125
5051.86328125
5018.13671875
4950.10546875
4847.484375
4721.37890625
4590.62890625
4481.015625
4421.24609375
4432.60546875
4518.54296875
4662.64453125
4836.09375
5009.453125
5162.8828125
5290.73828125
5398.84375
5496.77734375
5591.296875
5685.375
5782.0859375
5889.359375
6022.875
6205.6171875
6462.80078125
6813.140625
7261.43359375
7798.0546875
8405.90234375
9069.83984375
9782.4375
10543.1875
11352.203125
12202.5859375
13075.09765625
13936.90234375
14744.68359375
15453.74609375
16033.18359375
16481.265625
16831.10546875
17142.49609375
17486.14453125
17929.72265625
18530.33203125
19333.12109375
20374.56640625
21687.6953125
23305.28125
25259.40234375
27579.06640625
30284.97265625
33376.04296875
36805.9375
40457.16015625
44122.5859375
47501.76171875
50223.4921875
51911.62890625
52291.48046875
51291.7578125
49077.23046875
45985.65625
42408.83984375
38688.00390625
35065.890625
31689.6484375
28635.05859375
25928.85546875
23563.2109375
21506.6171875
19715.796875
18146.80078125
16760.69140625
15523.65234375
14406.390625
13385.1484375
12441.5546875
11560.80078125
10733.2109375
9960.47265625
9258.7109375
8650.984375
8154.015625
7770.0703125
7488.21484375
7290.03515625
7155.06640625
7064.37109375
7001.2421875
6949.46875
6893.484375
6823.5
6740.609375
6653.96484375
6571.83984375
6496.578125
6428.1484375
6369.53515625
6326.02734375
6299.48828125
6284.29296875
6268.86328125
6240.70703125
6190.2109375
6110.23828125
5993.64453125
5834.640625
5636.1640625
5415.92578125
5202.328125
5021.265625
4884.5703125
4788.0859375
4717.90234375
4659.6015625
4607.125
4567.80078125
4558.90625
4596.61328125
4684.3671875
4807.8125
4937.87890625
5040.41796875
5089.609375
5078.19921875
5016.328125
4919.6171875
4798.2578125
4656.27734375
4496.9140625
4324.609375
4142.921875
3955.17578125
3769.14453125
3599.0546875
3460.27734375
3361.03125
3298.4765625
3261.7109375
3238.87890625
3223.265625
3214.81640625
3216.93359375
3232.31640625
3261.7421875
3305.76953125
3366.05859375
3445.01171875
3544.69921875
3666.04296875
3807.23046875
3960.13671875
4106.41015625
4217.6640625
4264.16796875
4230.53125
4127.9609375
3991.8359375
3864.890625
3779.3203125
3749.91796875
3776.390625
3846.1640625
3936.41796875
4020.91015625
4081.28125
4112.58984375
4117.1015625
4093.84375
4036.48046875
3941.453125
3815.98046875
3676.77734375
3541.0234375
3419.32421875
3316.8671875
3240.4921875
3203.48828125
3223.11328125
3312.38671875
3472.47265625
3690.5625
3943.41796875
4203.125
4441.91015625
4635.91015625
4770.37109375
4845.93359375
4880.7578125
4903.28125
4938.19140625
4995.33984375
5068.34765625
5140.67578125
5193.46875
5212.19140625
5191.296875
5134.87109375
5052.5078125
4954.17578125
4847.4765625
4736.16015625
4617.84765625
4484.2265625
4327.75390625
4151.4296875
3972.78125
3818.25
3711.9921875
3665.39453125
3672.36328125
3714.15625
3772.3515625
3840.0546875
3920.84375
4017.8359375
4124.8828125
4226.6875
4303.78515625
4338.3671875
4322.7421875
4268.22265625
4204.1640625
4162.90234375
4162.65234375
4204.1328125
4280.6484375
4387.78125
4523.73828125
4684.7578125
4863.81640625
5053.4140625
5247.90234375
5441.25
5622.37890625
5774.40234375
5882.01171875
5941.8046875
5965.11328125
5970.60546875
5975.3046875
5992.09765625
6030.40625
6093.7578125
6177.875
6276.83984375
6394.16796875
6546.4296875
6754.6015625
7032.4375
7381.97265625
7796.25390625
8263.39453125
8769.37109375
9300.47265625
9845.4609375
10396.49609375
10947.9140625
11493.265625
12022.8828125
12526.578125
13002.21484375
13463.12109375
13936.2734375
14452.75
15039.98828125
15720.16015625
16510.90234375
17426.08984375
18480.01953125
19694.59765625
21101.5546875
22735.046875
24621.2421875
26774.7265625
29201.84765625
31905.0390625
34884.984375
38140.515625
41665.3125
45442.6171875
49444.26953125
53636.73828125
57983.88671875
62432.0390625
66875.6875
71120.62109375
74868.44140625
77743.5546875
79370.39453125
79482.8984375
78017.55078125
75138.125
71178.4140625
66539.98046875
61599.6796875
56658.09375
51926.01953125
47531.78515625
43536.390625
39951.109375
36755.921875
33916.75
31397.84765625
29166.1015625
27189.265625
25434.55859375
23871.828125
22478.375
21240.17578125
20148.35546875
19193.9921875
18364.1171875
17640.671875
17002.97265625
16431.08984375
15906.02734375
15406.59375
14908.98828125
14392.9375
13849.09375
13280.5390625
12699.68359375
12127.10546875
11592.6796875
11132.0546875
10776.3828125
10543.0390625
10433.6640625
10436.18359375
10524.34765625
10657.15625
10785.2109375
10864.984375
10871.78515625
10803.47265625
10675.1015625
10510.80859375
10337.62890625
10182.06640625
10067.52734375
10010.57421875
10016.51171875
10078.62890625
10184.43359375
10325.5390625
10502.140625
10717.7734375
10970.6875
11251.72265625
11549.8828125
11857.54296875
12169.1484375
12476.95703125
12771.21484375
13046.24609375
13305.84765625
13561.359375
13822.55859375
14088.58984375
14347.0390625
14583.04296875
14790.75
14976.09765625
15147.6484375
15305.31640625
15439.61328125
15542.328125
15616.55078125
15675.73828125
15734.390625
15800.34375
15874.02734375
15951.73828125
16029.0703125
16103.60546875
16176.54296875
16252.828125
16340.6875
16452.765625
16607.89453125
16828.99609375
17135.2265625
17532.5
18008.40234375
18533.90234375
19071.15234375
19586.0703125
20061.87890625
20506.05859375
20944.96875
21409.29296875
21921.03125
22490.3203125
23121.2109375
23819.1875
24593.8203125
25454.69140625
26405.23828125
27441.3203125
28557.40625
29754.9921875
31045.265625
32444.3828125
33966.34375
35617.44140625
37390.94140625
39260.5
41175.15234375
43059.3125
44817.015625
46338.4921875
47510.94140625
48235.91015625
48449.8046875
48138.33984375
47338.171875
46126.33203125
44602.76953125
42872.04296875
41029.1796875
39152.328125
37301.9453125
35523.86328125
33853.51171875
32318.45703125
30936.41015625
29709.78515625
28622.9921875
27648.37109375
26758.015625
25932.640625
25162.76171875
24445.671875
23783.18359375
23179.96484375
22640.859375
22168.41015625
21762.3046875
21419.59765625
21134.18359375
20896.6953125
20695.83984375
20519.41796875
20354.1171875
20187.7109375
20015.30859375
19842.921875
19680.80078125
19531.09375
19384.50390625
19231.53125
19076.33203125
18938.15625
18840.1171875
18798.3671875
18820.34375
18908.1953125
19059.25390625
19262.7109375
19499.078125
19746.87109375
19993.13671875
20239.69921875
20500.68359375
20794.6484375
21137.640625
21540.3671875
22007.8125
22539.265625
23128.67578125
23765.97265625
24439.53515625
25139.89453125
25864.0390625
26617.07421875
27407.51953125
28238.14453125
29100.078125
29975.83984375
30848.90625
31713.3828125
32580.7265625
33482.42578125
34466.1953125
35583.8984375
36876.3359375
38364.703125
40053.08203125
41937.93359375
44017.77734375
46300.12890625
48805.16015625
51565.08203125
54619.23828125
58006.1640625
61753.19921875
65862.75
70296.57421875
74961.75
79699.75
84280.51953125
88411.6953125
91780.05859375
94127.42578125
95331.48046875
95445.5078125
94673.58984375
93299.60546875
91610.72265625
89846.5859375
88182.02734375
86736.5
85597.16796875
84840.98046875
84544.35546875
84779.296875
85603.2265625
87048.171875
89108.29296875
91723.90234375
94766.84375
98037.19140625
101277.97265625
104208.52734375
106572.3828125
108191.40234375
109011.06640625
109116.32421875
108704.44140625
108021.08984375
107283.6171875
106616.7421875
106014.2734375
105333.171875
104328.0546875
102729.33203125
100343.66796875
97130.05859375
93210.29296875
88812.484375
84187.26953125
79542.53515625
75017.546875
70689.38671875
66594.34375
62749.92578125
59169.1953125
55864.39453125
52842.3515625
50098.32421875
47614.58984375
45365.97265625
43328.88671875
41487.3828125
39832.23046875
38354.828125
37042.26171875
35876.62890625
34836.71484375
33899.37109375
33042.0703125
32248.75390625
31516.08984375
30853.63671875
30275.97265625
29793.05859375
29406.78125
29114.46484375
28913.11328125
28799.80859375
28771.078125
28826.25
28973.09765625
29227.66015625
29605.8046875
30115.81640625
30762.12109375
31557.1953125
32528.58984375
33714.78125
35157.26953125
36898.26953125
38983.62890625
41463.3671875
44384.7578125
47777.63671875
51632.25
55870.00390625
60309.953125
64641.6328125
68427.64453125
71166.92578125
72426.140625
71991.80859375
69954.66796875
66668.40234375
62611.40234375
58240.94140625
53908.45703125
49839.625
46147.26171875
42855.81640625
39933.88671875
37329.6796875
34997.515625
32907.71875
31042.30078125
29385.1015625
27917.0
26622.21484375
25498.73828125
24557.12109375
23803.44140625
23222.68359375
22779.6171875
22433.2734375
22148.1640625
21896.48828125
21658.40625
21423.890625
21190.5234375
20956.9375
20719.703125
20476.49609375
20228.5390625
19978.4140625
19729.359375
19490.015625
19277.73046875
19113.328125
19012.63671875
18983.80859375
19030.140625
19150.3671875
19334.9921875
19565.828125
19823.61328125
20098.83984375
20396.1875
20728.28125
21104.2265625
21523.734375
21982.24609375
22480.7890625
23028.7109375
23636.61328125
24308.8046875
25043.43359375
25837.671875
26690.19140625
27599.53515625
28563.1171875
29579.36328125
30651.6640625
31792.55859375
33027.27734375
34394.1796875
35940.890625
37719.27734375
39782.4609375
42182.234375
44963.671875
48159.74609375
51792.86328125
55884.390625
60463.71484375
65567.87109375
71228.59765625
77450.46484375
84185.5625
91310.515625
98610.87109375
105776.73828125
112414.45703125
118080.37890625
122339.234375
124839.1171875
125384.27734375
123983.1953125
120853.12109375
116374.6171875
111008.4453125
105205.91796875
99345.015625
93704.9296875
88467.9453125
83732.05078125
79527.91796875
75842.33984375
72645.77734375
69914.5625
67639.9765625
65825.515625
64479.05859375
63602.70703125
63177.7890625
63144.55859375
63386.0234375
63729.83984375
63973.35546875
63921.3828125
63420.7578125
62382.07421875
60787.65625
58686.671875
56178.60546875
53390.23828125
50454.109375
47493.0859375
44610.59765625
41885.23046875
39369.28125
37089.796875
35050.67578125
33237.671875
31628.43359375
30203.27734375
28947.26953125
27840.86328125
26848.52734375
25916.69921875
24984.03125
23998.00390625
22930.5390625
21786.5
20600.47265625
19423.00390625
18303.79296875
17280.1328125
16372.87890625
15587.2109375
14916.140625
14346.03515625
13862.828125
13456.99609375
13125.93359375
12871.90234375
12694.67578125
12582.3515625
12508.04296875
12436.47265625
12336.01171875
12188.9296875
11996.2421875
11776.03125
11554.1875
11350.88671875
11172.65625
11015.84765625
10874.6015625
10742.921875
10611.6015625
10469.54296875
10310.1953125
10133.13671875
9936.76171875
9712.0625
9447.53515625
9140.87890625
8805.375
8467.01953125
8156.515625
7899.8828125
7709.16796875
7577.32421875
7482.84375
7402.3671875
7322.4375
7243.2421875
7174.94140625
7130.8828125
7120.734375
7145.5703125
7196.8828125
7259.88671875
7318.375
7357.75
7365.7109375
7332.90234375
7256.05078125
7142.9296875
7014.05859375
6896.75
6813.26171875
6771.76953125
6766.375
6783.7578125
6808.96875
6828.53125
6833.5625
6823.41796875
6805.95703125
6793.2734375
6797.23046875
6828.10546875
6893.62109375
6995.359375
7125.69921875
7269.828125
7410.91796875
7533.25390625
7623.2421875
7673.08203125
7686.484375
7678.76953125
7667.90234375
7664.3125
7669.38671875
7682.375
7707.1171875
7753.08203125
7831.87890625
7951.9453125
8112.36328125
8298.7578125
8485.54296875
8644.19921875
8751.91796875
8796.765625
8781.8515625
8729.21484375
8677.17578125
8666.046875
8719.98828125
8840.15625
9013.58984375
9225.828125
9464.92578125
9719.09765625
9979.421875
10248.9140625
10546.6640625
10898.80078125
11323.59765625
11824.71875
12396.6328125
13034.10546875
13737.93359375
14517.484375
15392.36328125
16390.75
17541.41796875
18863.890625
20365.33984375
22046.2109375
23907.57421875
25952.2578125
28177.9921875
30565.26953125
33064.80078125
35590.5703125
38022.8359375
40218.1640625
42020.96484375
43278.0390625
43863.9765625
43715.4296875
42855.3828125
41388.921875
39472.55859375
37276.21875
34952.83203125
32618.88671875
30347.28515625
28174.70703125
26118.3515625
24189.04296875
22394.13671875
20736.34765625
19214.8125
17825.62109375
16559.265625
15401.59765625
14343.484375
13389.82421875
12554.4765625
11844.37109375
11250.84375
10756.7890625
10347.8359375
10013.25
9738.703125
9502.859375
9282.671875
9060.5234375
8826.7890625
8578.40625
8317.0
8047.40234375
7775.765625
7507.8515625
7248.9453125
7005.13671875
6783.5546875
6590.421875
6427.90234375
6291.8203125
6171.11328125
6049.20703125
5908.20703125
5736.6953125
5537.4609375
5328.17578125
5131.74609375
4962.703125
4820.57421875
4694.4375
4572.91015625
4450.89453125
4330.30078125
4217.83203125
4122.86328125
4055.22265625
4021.6953125
4022.22265625
4049.0859375
4090.78125
4138.09375
4187.00390625
4236.703125
4286.046875
4332.703125
4374.25390625
4408.0078125
4428.70703125
4426.7265625
4388.44921875
4298.60546875
4145.3515625
3928.7421875
3668.5234375
3403.1328125
3176.375
3018.85546875
2936.93359375
2916.37109375
2936.88671875
2986.4296875
3064.58984375
3173.921875
3308.64453125
3452.70703125
3589.765625
3714.9765625
3837.0625
3968.77734375
4114.19921875
4263.08984375
4396.65625
4500.25390625
4572.86328125
4625.4453125
4671.16015625
4718.8125
4775.44140625
4850.37890625
4951.046875
5073.19921875
5198.3828125
5303.8671875
5375.44140625
5411.15234375
5415.46484375
5392.01953125
5341.2109375
5261.6484375
5152.859375
5017.76953125
4864.4453125
4705.703125
4556.109375
4427.3125
4324.17578125
4243.6875
4177.23828125
4114.61328125
4047.0390625
3967.9296875
3872.38671875
3757.8046875
3626.29296875
3487.12109375
3355.50390625
3246.13671875
3165.46484375
3110.30859375
3075.46875
3062.609375
3079.44140625
3128.94921875
3201.08984375
3277.59765625
3345.9296875
3408.203125
3476.73828125
3561.5546875
3661.421875
3764.6171875
3856.59765625
3927.2421875
3972.5078125
3991.76953125
3985.85546875
3958.59765625
3919.0703125
3880.5625
3856.05078125
3853.81640625
3875.546875
3916.87109375
3970.34375
4030.3515625
4096.52734375
4171.30078125
4252.66796875
4329.48046875
4384.26171875
4401.1171875
4372.78515625
4303.5625
4207.63671875
4101.8046875
3995.25
3884.56640625
3760.76171875
3622.14453125
3478.98828125
3344.5859375
3223.35546875
3109.5234375
2996.40234375
2884.859375
2782.84375
2698.48046875
2634.21484375
2585.9375
2546.6484375
2511.4375
2480.25
2456.625
2444.55078125
2447.421875
2469.83984375
2519.23046875
2604.26953125
2730.20703125
2893.41796875
3077.390625
3253.40234375
3388.140625
3455.9296875
3447.56640625
3370.05859375
3240.015625
3078.109375
2906.859375
2747.2578125
2611.828125
2499.58984375
2398.375
2292.421875
2168.19921875
2016.62890625
1836.23046875
1638.59375
1449.4140625
1299.12890625
1207.9765625
1177.0234375
1190.13671875
1222.4921875
1249.484375
1254.6171875
1234.96875
1200.37109375
1165.70703125
1143.453125
1143.171875
1174.65625
1246.3515625
1358.2421875
1497.6015625
1642.9375
1772.5859375
1871.95703125
1937.328125
1975.26953125
1995.6875
2001.63671875
1985.4296875
1936.5703125
1854.30859375
1752.58984375
1654.39453125
1581.99609375
1548.68359375
1553.14453125
1578.64453125
1600.28515625
1597.140625
1559.765625
1488.0234375
1385.09375
1255.34375
1105.9453125
946.7578125
786.87890625
631.52734375
482.01171875
337.62890625
197.1875
59.37890625
-77.23828125
-213.73828125
-349.2578125
-479.46484375
-597.07421875
-694.22265625
-764.55078125
-803.625
-809.25390625
-782.65625
-728.61328125
-653.2265625
-561.9921875
-461.625
-363.48046875
-282.8515625
-231.73046875
-210.625
-206.94921875
-202.0234375
-181.08984375
-138.37109375
-74.25
10.36328125
114.8515625
233.98046875
355.2265625
465.15234375
561.10546875
656.8828125
775.90234375
936.97265625
1142.9375
1378.75
1618.6171875
1837.046875
2017.51953125
2155.53125
2257.07421875
2335.7421875
2408.23828125
2487.4375
2576.0546875
2667.49609375
2753.734375
2830.81640625
2894.859375
2934.87109375
2935.09765625
2888.46875
2807.78125
2721.78515625
2658.265625
2627.375
2616.18359375
2595.515625
2533.6328125
2409.796875
2222.03125
1987.13671875
1735.140625
1501.4921875
1318.40625
1206.1015625
1167.12109375
1187.15625
1241.71484375
1304.05078125
1351.7421875
1372.48046875
1367.7890625
1349.7734375
1330.51171875
1313.1171875
1294.16015625
1274.41015625
1264.421875
1277.1171875
1314.4140625
1360.85546875
1389.3515625
1374.89453125
1308.5859375
1204.89453125
1096.96875
1021.58984375
1004.484375
1056.06640625
1175.3671875
1351.42578125
1559.76953125
1764.34375
1931.63671875
2046.39453125
2113.01953125
2142.1484375
2138.75
2102.96875
2037.6953125
1951.109375
1853.39453125
1755.01171875
1668.37109375
1607.2890625
1581.75
1594.06640625
1641.0859375
1718.30859375
1819.05859375
1930.26953125
2033.234375
2112.296875
2163.96484375
2196.6953125
2221.3046875
2241.32421875
2252.328125
2249.3046875
2233.44140625
2211.51171875
2189.57421875
2168.33203125
2144.08203125
2112.83203125
2072.625
2023.2578125
1965.51953125
1900.578125
1828.2421875
1744.3984375
1641.01171875
1510.98828125
1354.5
1181.0703125
1004.84375
837.7890625
687.44140625
560.234375
464.734375
409.17578125
395.65625
418.23046875
466.90625
532.09375
605.1640625
678.65625
750.53125
828.4921875
926.90234375
1057.515625
1223.4921875
1421.0859375
1643.08984375
1878.85546875
2113.93359375
2333.5390625
2526.17578125
2682.47265625
2792.84375
2851.25390625
2863.0625
2846.26171875
2821.66796875
2800.4296875
2779.578125
2747.91015625
2696.50390625
2627.859375
2558.91015625
2514.796875
2515.625
2565.046875
2649.19140625
2745.0234375
2828.98828125
2879.50390625
2876.5703125
2805.28125
2663.80859375
2467.87890625
2245.515625
2025.7109375
1831.30859375
1679.96875
1586.65234375
1559.9453125
1594.4375
1668.20703125
1750.1875
1812.13671875
1837.16796875
1821.37890625
1770.53515625
1695.22265625
1606.74609375
1514.31640625
1423.6953125
1337.77734375
1259.10546875
1192.59375
1145.234375
1123.51171875
1133.0234375
1181.77734375
1281.75
1443.51953125
1668.00390625
1943.81640625
2251.6484375
2569.015625
2872.03125
3138.35546875
3353.50390625
3515.6328125
3634.0
3723.4609375
3799.83203125
3876.12890625
3957.2890625
4035.8046875
4093.31640625
4109.6328125
4074.2890625
3993.328125
3885.69140625
3770.7265625
3656.640625
3540.4375
3417.78125
3290.10546875
3161.37890625
3031.8984375
2899.921875
2769.4375
2653.65234375
2569.70703125
2529.62890625
2533.37109375
2566.76953125
2606.8203125
2633.8515625
2642.921875
2645.14453125
2659.46875
2703.85546875
2790.48046875
2921.640625
3085.4296875
3257.6875
3413.5703125
3541.19921875
3646.41796875
3746.12890625
3856.92578125
3986.30078125
4130.6796875
4281.109375
4433.109375
4593.09375
4775.11328125
4990.05078125
5236.5390625
5502.734375
5779.19140625
6072.37890625
6405.87890625
6806.81640625
7289.40234375
7849.26953125
8468.97265625
9124.86328125
9791.3203125
10447.78515625
11090.38671875
11738.1328125
12424.046875
13176.7109375
14006.86328125
14906.01171875
15851.4296875
16809.75390625
17738.93359375
18593.6171875
19335.82421875
19946.03125
20426.4375
20793.984375
21069.59375
21272.41796875
21419.31640625
21522.09765625
21579.28125
21568.91015625
21450.2421875
21174.22265625
20697.8671875
19998.38671875
19082.92578125
17988.7578125
16773.484375
15503.1875
14244.6015625
13057.56640625
11982.49609375
11028.82421875
10177.57421875
9399.5390625
8674.87109375
7999.8046875
7380.5078125
6823.9453125
6333.44921875
5909.015625
5548.8515625
5249.65625
5007.13671875
4819.265625
4690.5625
4630.60546875
4643.3046875
4715.25
4815.91796875
4911.8125
4983.07421875
5030.15625
5068.76953125
5119.11328125
5194.69921875
5294.6015625
5402.4921875
5493.87890625
5547.98828125
5558.29296875
5535.99609375
5504.453125
5486.6640625
5493.66796875
5520.90234375
5553.05859375
5571.5859375
5561.1015625
5515.5078125
5443.13671875
5365.22265625
5305.2265625
5276.0703125
5275.33984375
5290.80859375
5309.57421875
5323.94140625
5332.25390625
5336.24609375
5336.9296875
5331.74609375
5315.66015625
5285.203125
5241.5703125
5189.3515625
5132.54296875
5072.87890625
5013.3515625
4963.28125
4938.2890625
4953.0703125
5013.52734375
5115.4375
5248.87109375
5401.53125
5558.60546875
5704.47265625
5829.44140625
5935.83203125
6036.4375
6146.96484375
6280.44921875
6446.53515625
6651.39453125
6895.8828125
7175.875
7488.0859375
7836.58984375
8231.97265625
8683.03515625
9190.53125
9750.37890625
10362.86328125
11037.8984375
11792.17578125
12642.859375
13603.0
14678.0703125
15862.22265625
17137.50390625
18479.33203125
19864.1484375
21270.390625
22670.2421875
24019.10546875
25251.87890625
26290.2734375
27058.96484375
27503.625
27601.0703125
27356.8125
26796.25
25959.80078125
24903.2578125
23695.0
22405.7109375
21097.09375
19816.515625
18596.8125
17457.2109375
16405.5859375
15442.73046875
14565.39453125
13767.23828125
13042.17578125
12390.52734375
11818.734375
11327.1875
10898.453125
10502.66796875
10117.0078125
9738.9296875
9382.2890625
9066.3359375
8809.6796875
8626.94921875
8521.99609375
8482.33984375
8483.47265625
8500.83984375
8518.7734375
8531.625
8540.51953125
8547.70703125
8547.6015625
8519.79296875
8435.04296875
8275.1796875
8051.01171875
7800.31640625
7566.625
7377.47265625
7238.9921875
7146.8984375
7101.7578125
7117.31640625
7217.07421875
7420.640625
7727.84375
8112.6328125
8533.73046875
8953.8984375
9351.19140625
9715.0703125
10037.77734375
10314.125
10549.78125
10766.5625
10997.80859375
11277.55859375
11631.5703125
12074.36328125
12611.8984375
13246.66796875
13980.65234375
14814.93359375
15749.5546875
16787.26171875
17938.6796875
19223.390625
20666.90234375
22298.46484375
24151.8828125
26266.109375
28683.6875
31448.64453125
34603.68359375
38184.640625
42213.9453125
46698.9140625
51633.7578125
56993.3046875
62710.09375
68646.38671875
74586.60546875
80266.8203125
85432.94140625
89899.015625
93575.91015625
96456.0703125
98562.68359375
99888.703125
100356.953125
99824.40234375
98134.609375
95196.46484375
91048.90625
85876.73046875
79972.89453125
73672.7265625
67291.9375
61085.85546875
55232.84765625
49839.48046875
44960.0234375
40616.2734375
36805.734375
33500.15234375
30647.7734375
28187.73828125
26068.68359375
24255.40234375
22717.17578125
21410.31640625
20275.07421875
19252.140625
18301.8046875
17405.1484375
16548.6171875
15712.640625
14877.3203125
14035.69921875
13198.62109375
12388.7421875
11631.24609375
10945.421875
10337.48828125
9799.359375
9317.03515625
8882.1640625
8496.375
8167.8671875
7907.53125
7725.93359375
7626.7109375
7599.953125
7625.72265625
7687.08203125
7777.6796875
7895.7578125
8035.34375
8187.93359375
8350.19140625
8524.53515625
8712.17578125
8911.734375
9129.125
9387.3359375
9721.5546875
10160.4765625
10709.01953125
11347.1328125
12045.88671875
12788.80078125
13583.921875
14460.70703125
15456.72265625
16604.40234375
17925.5703125
19435.578125
21152.7890625
23105.18359375
25327.93359375
27853.8125
30705.41796875
33895.27734375
37430.0625
41308.42578125
45507.3359375
49964.37890625
54572.3203125
59196.96875
63711.671875
68025.94140625
72088.30859375
75862.9765625
79297.91796875
82304.22265625
84757.5546875
86522.984375
87494.8984375
87632.921875
86972.33203125
85601.90625
83624.3515625
81123.37109375
78152.59375
74747.03515625
70947.70703125
66824.99609375
62486.5625
58065.44921875
53697.203125
49499.3671875
45559.234375
41928.83984375
38626.50390625
35646.16796875
32971.30859375
30585.9375
28476.625
26626.828125
25010.171875
23589.42578125
22323.35546875
21176.5859375
20125.0234375
19154.0078125
18254.03125
17418.8203125
16644.48046875
15926.359375
15255.42578125
14618.578125
14002.953125
13399.734375
12805.265625
12221.5234375
11656.75390625
11124.41796875
10639.30859375
10213.21484375
9852.2578125
9556.296875
9320.30078125
9138.3515625
9009.0625
8938.75
8938.73046875
9017.1640625
9170.69140625
9383.69921875
9638.0546875
9925.9921875
10253.82421875
10633.05859375
11069.67578125
11563.04296875
12112.08984375
12717.80078125
13379.80078125
14095.95703125
14870.40625
15722.734375
16687.82421875
17805.44140625
19107.55078125
20611.46875
22321.91796875
24239.82421875
26370.5546875
28723.58984375
31302.0390625
34090.32421875
37050.58984375
40131.0546875
43280.37109375
46459.80859375
49647.828125
52836.7265625
56023.89453125
59201.2734375
62344.87890625
65406.7421875
68313.98046875
70979.69921875
73323.546875
75291.30859375
76861.6640625
78036.6171875
78822.05078125
79211.3125
79183.03125
78715.37109375
77805.625
76479.3515625
74782.578125
72766.1484375
70476.97265625
67961.33984375
65272.85546875
62473.33203125
59622.10546875
56760.37890625
53902.7734375
51043.875
48175.8125
45304.44140625
42454.05078125
39660.24609375
36958.7734375
34379.12890625
31946.04296875
29684.19921875
27617.7109375
25762.28515625
24118.0078125
22671.69921875
21406.375
20307.1328125
19359.8984375
18550.23828125
17867.24609375
17306.25
16862.94921875
16523.8203125
16263.75
16053.2578125
15866.3125
15682.38671875
15485.45703125
15265.92578125
15025.34765625
14778.171875
14546.27734375
14348.37890625
14192.296875
14076.57421875
13999.01171875
13962.34765625
13970.73828125
14022.14453125
14106.65234375
14213.83984375
14341.734375
14498.65234375
14695.85546875
14937.375
15216.07421875
15519.73046875
15841.015625
16180.17578125
16537.921875
16908.55078125
17283.3046875
17659.98828125
18047.140625
18458.62109375
18906.14453125
19396.39453125
19931.06640625
20507.28125
21121.63671875
21780.796875
22513.48828125
23374.00390625
24432.6484375
25758.3671875
27404.125
29402.76171875
31773.421875
34531.44140625
37694.8828125
41286.70703125
45334.77734375
49867.640625
54900.921875
60414.0859375
66326.08203125
72481.30859375
78654.18359375
84577.09765625
89990.640625
94701.5703125
98621.2109375
101759.84765625
104174.94921875
105897.40625
106873.34375
106953.81640625
105943.1953125
103686.71875
100155.3046875
95486.19921875
89962.66015625
83945.76953125
77789.734375
71774.58984375
66079.05859375
60795.421875
55965.21484375
51606.94140625
47722.546875
44292.81640625
41278.890625
38634.11328125
36315.8984375
34288.984375
32522.98828125
30992.3359375
29679.7265625
28577.16796875
27680.96484375
26984.28125
26472.3125
26121.36328125
25900.23046875
25773.85546875
25709.54296875
25682.7109375
25677.84765625
25684.609375
25693.45703125
25694.66796875
25680.29296875
25646.69140625
25595.6875
25532.6015625
25461.1875
25378.72265625
25276.38671875
25145.14453125
24981.32421875
24786.76953125
24564.8984375
24318.04296875
24048.578125
23761.2421875
23462.91015625
23158.59765625
22847.3984375
22523.89453125
22187.07421875
21850.08984375
21540.0
21284.3828125
21094.22265625
20956.67578125
20842.4296875
20721.703125
20578.69921875
20416.6484375
20250.765625
20094.37109375
19949.7578125
19811.58203125
19677.70703125
19554.69921875
19453.12109375
19380.7265625
19342.75390625
19346.578125
19400.83984375
19506.87109375
19652.09765625
19815.6875
19983.5234375
20159.17578125
20359.81640625
20600.5078125
20880.5625
21183.83984375
21491.828125
21797.6796875
22109.89453125
22444.6015625
22814.82421875
23224.82421875
23670.09765625
24139.11328125
24615.7421875
25084.69921875
25538.63671875
25980.12109375
26414.98046875
26843.82421875
27261.80078125
27666.21875
28062.00390625
28458.84765625
28866.0
29293.51171875
29758.58984375
30287.45703125
30907.65234375
31637.1953125
32482.26953125
33447.5078125
34550.5703125
35827.59765625
37325.3359375
39090.12890625
41166.56640625
43604.66796875
46460.99609375
49784.0
53590.640625
57849.24609375
62476.0859375
67344.5625
72304.046875
77205.88671875
81929.5078125
86398.37109375
90577.87890625
94452.38671875
97985.109375
101077.66015625
103557.76953125
105216.078125
105879.25
105476.7421875
104061.93359375
101781.84765625
98819.37890625
95337.62109375
91445.77734375
87195.640625
82607.546875
77712.46484375
72587.2890625
67363.63671875
62206.15234375
57273.83203125
52685.44921875
48504.38671875
44744.390625
41386.9296875
38398.265625
35740.41796875
33376.99609375
31276.8515625
29416.11328125
27775.76953125
26334.546875
25062.66015625
23924.4296875
22889.72265625
21943.609375
21083.85546875
20308.25
19603.46484375
18944.7421875
18305.83984375
17672.0703125
17048.0703125
16453.5703125
15908.61328125
15420.2734375
14983.79296875
14595.44140625
14260.57421875
13987.140625
13774.328125
13611.265625
13485.0859375
13385.60546875
13301.9609375
13220.30078125
13129.76171875
13030.3203125
12932.84375
12852.8359375
12807.19140625
12815.36328125
12896.39453125
13057.04296875
13280.6015625
13529.84765625
13764.140625
13956.01171875
14094.18359375
14174.5
14190.44921875
14132.07421875
13993.1953125
13780.34375
13515.28515625
13226.7734375
12935.8203125
12645.7890625
12344.91796875
12017.0078125
11650.9140625
11245.46875
10812.5234375
10376.921875
9968.76953125
9609.671875
9303.421875
9037.75390625
8792.48828125
8546.61328125
8283.7890625
7999.015625
7704.15625
7426.9453125
7202.9765625
7064.9609375
7033.16796875
7108.890625
7273.03125
7491.19921875
7722.6328125
7928.86328125
8080.10546875
8159.07421875
8161.765625
8095.828125
7979.41015625
7840.96484375
7715.76171875
7636.40234375
7621.9140625
7672.8359375
7773.81640625
7900.11328125
8025.07421875
8127.1328125
8193.08984375
8215.71484375
8190.15234375
8115.3046875
7998.71484375
7857.3984375
7711.83984375
7578.90234375
7468.6875
7384.31640625
7322.3828125
7275.640625
7238.81640625
7212.88671875
7202.140625
7205.140625
7208.125
7188.796875
7129.51171875
7029.38671875
6904.3984375
6775.48828125
6656.55859375
6552.6953125
6466.0859375
6399.3046875
6352.38671875
6319.94140625
6293.90625
6269.1171875
6245.89453125
6228.359375
6221.96484375
6233.46484375
6272.62890625
6351.6015625
6477.8125
6644.46875
6829.1484375
7005.41015625
7156.734375
7278.38671875
7368.37890625
7422.51171875
7440.12890625
7430.125
7406.9296875
7381.453125
7357.8125
7336.03125
7313.98046875
7287.71875
7254.98046875
7221.2265625
7201.29296875
7213.90234375
7274.73046875
7393.4765625
7574.56640625
7817.84765625
8118.0390625
8464.56640625
8844.1875
9246.5703125
9669.16015625
10115.8359375
10589.4296875
11085.96484375
11597.59375
12121.81640625
12668.26953125
13258.1484375
13918.3828125
14674.390625
15543.81640625
16533.15234375
17638.6015625
18849.6640625
20153.046875
21536.484375
22992.734375
24521.94921875
26129.6796875
27820.77734375
29592.109375
31426.0703125
33287.02734375
35123.5703125
36877.61328125
38495.2109375
39932.4609375
41155.1171875
42135.97265625
42852.94921875
43288.2265625
43429.265625
43272.89453125
42830.0234375
42125.6875
41192.71484375
40062.609375
38759.71875
37302.46875
35711.5
34018.63671875
32267.07421875
30500.44140625
28751.10546875
27040.51953125
25389.81640625
23826.01953125
22375.2421875
21050.5
19846.21875
18741.87890625
17709.20703125
16719.0546875
15748.37109375
14787.15234375
13842.234375
12934.91015625
12091.16015625
11327.4375
10640.22265625
10008.61328125
9410.109375
8837.5234375
8303.2421875
7828.6953125
7429.10546875
7104.98046875
6844.09765625
6629.42578125
6445.59765625
6280.0390625
6120.65625
5954.9921875
5772.2734375
5565.125
5329.28125
5064.390625
4778.2265625
4489.8984375
4225.2265625
4005.25
3837.09375
3714.6953125
3626.78515625
3562.9453125
3513.11328125
3464.0078125
3399.0
3303.1015625
3169.140625
3000.90234375
2811.69140625
2618.7890625
2435.9375
2268.703125
2117.30078125
1984.07421875
1876.09375
1798.67578125
1748.2734375
1715.03515625
1691.98828125
1678.71875
1675.9296875
1679.8515625
1683.70703125
1682.375
1673.77734375
1657.1796875
1631.00390625
1590.62109375
1527.6171875
1435.0078125
1316.6484375
1190.06640625
1076.7265625
989.53515625
930.81640625
898.87109375
890.65625
898.484375
910.64453125
920.47265625
933.74609375
964.546875
1023.41015625
1108.78515625
1206.86328125
1297.0390625
1359.11328125
1378.6484375
1347.41796875
1259.79296875
1111.1015625
901.875
642.9453125
354.39453125
58.88671875
-223.0078125
-472.8828125
-674.859375
-820.21875
-912.24609375
-964.95703125
-996.375
-1022.6015625
-1055.81640625
-1103.359375
-1165.30859375
-1232.69140625
-1290.23828125
-1322.69140625
-1320.18359375
-1279.23828125
-1199.80078125
-1081.33984375
-922.16796875
-724.45703125
-501.84375
-280.8671875
-91.30859375
47.62890625
132.74609375
170.8125
170.671875
141.6171875
94.890625
41.84375
-10.3046875
-59.1484375
-103.9609375
-143.60546875
-177.62890625
-207.08203125
-232.875
-253.61328125
-265.81640625
-267.15625
-260.6328125
-255.91796875
-264.8671875
-294.1328125
-342.546875
-406.16015625
-483.62109375
-573.8125
-669.37109375
-756.28125
-821.5
-859.80078125
-873.58984375
-868.765625
-851.0
-822.44140625
-779.07421875
-712.19921875
-614.92578125
-487.671875
-337.69921875
-175.86328125
-15.8671875
125.09765625
228.76953125
281.1328125
276.09375
214.8359375
102.859375
-51.921875
-238.33984375
-439.0546875
-628.9453125
-779.33203125
-868.0
-888.796875
-853.97265625
-788.23046875
-718.62109375
-665.24609375
-636.578125
-631.33984375
-644.87109375
-673.62890625
-713.55859375
-754.83203125
-779.64453125
-766.37109375
-698.4296875
-572.34375
-399.08203125
-196.04296875
24.23046875
257.1640625
497.33984375
728.61328125
926.64453125
1072.27734375
1160.4375
1195.296875
1180.49609375
1118.94921875
1023.18359375
922.9921875
859.69921875
871.0234375
978.3203125
1181.6015625
1460.07421875
1776.36328125
2087.63671875
2362.71875
2594.84375
2799.83203125
3002.03125
3221.1015625
3468.23828125
3748.86328125
4065.59765625
4419.8828125
4813.55859375
5250.07421875
5734.625
6273.6015625
6872.6171875
7532.10546875
8243.8828125
8995.4609375
9782.1796875
10616.92578125
11528.04296875
12548.109375
13703.95703125
15013.40625
16486.6328125
18128.3671875
19939.3515625
21916.35546875
24051.46875
26332.57421875
28744.9375
31271.296875
33890.3828125
36577.42578125
39305.8984375
42043.28125
44738.5
47312.6953125
49667.1953125
51707.359375
53367.2578125
54622.609375
55488.26171875
55999.9140625
56183.8515625
56030.33984375
55492.1484375
54513.87109375
53073.22265625
51206.93359375
49007.53125
46596.56640625
44091.08984375
41579.59375
39115.0625
36720.63671875
34399.44140625
32145.23046875
29953.99609375
27832.40625
25796.9140625
23865.64453125
22052.27734375
20365.5859375
18809.5
17381.32421875
16072.72265625
14874.3828125
13777.640625
12771.49609375
11843.24609375
10986.74609375
10207.73828125
9516.48828125
8915.48828125
8396.91796875
7950.78515625
7571.83203125
7259.48828125
7015.79296875
6844.21484375
6746.51953125
6718.14453125
6747.7421875
6822.01171875
6929.46484375
7060.82421875
7210.09765625
7377.54296875
7568.10546875
7783.72265625
8018.640625
8265.80859375
8527.609375
8817.75390625
9152.20703125
9540.03515625
9983.59375
10484.94921875
11049.890625
11685.6796875
12396.4140625
13181.078125
14035.34765625
14954.61328125
15936.07421875
16980.109375
18091.10546875
19275.85546875
20538.109375
21871.40234375
23255.5859375
24659.25390625
26045.28515625
27374.796875
28608.5859375
29708.3515625
30640.32421875
31380.95703125
31921.44921875
32267.2265625
32431.5859375
32427.5546875
32262.75390625
31938.96484375
31454.09765625
30805.53515625
29995.875
29039.93359375
27967.7109375
26819.703125
25637.99609375
24460.3515625
23318.9453125
22238.48046875
21231.39453125
20295.75
19422.2109375
18605.26171875
17846.83984375
17149.5078125
16510.31640625
15925.2578125
15398.35546875
14941.75
14564.7890625
14264.890625
14030.1796875
13849.37890625
13718.3125
13639.2109375
13615.92578125
13648.86328125
13732.265625
13856.41015625
14013.05078125
14197.91015625
14407.59375
14636.87890625
14882.703125
15150.38671875
15452.046875
15796.58203125
16181.66015625
16595.671875
17025.5703125
17461.390625
17893.3984375
18306.90625
18681.8203125
18999.9453125
19255.59375
19461.09765625
19643.84765625
19839.48046875
20086.47265625
20420.76171875
20866.9765625
21429.83203125
22093.6015625
22831.3515625
23617.27734375
24436.16015625
25288.62109375
26190.83984375
27167.25
28240.328125
29426.203125
30738.046875
32189.05859375
33789.0078125
35538.43359375
37427.49609375
39439.37890625
41553.8046875
43750.765625
46016.765625
48350.25390625
50759.73828125
53253.4609375
55827.1640625
58456.04296875
61092.4375
63669.2890625
66109.84765625
68341.96484375
70311.22265625
71987.01171875
73360.25390625
74436.1796875
75226.1953125
75741.20703125
75987.5078125
75966.8203125
75681.68359375
75143.55859375
74377.57421875
73419.7265625
72309.44140625
71083.08203125
69770.35546875
68391.48828125
66955.78125
65464.74609375
63919.30859375
62325.375
60693.8828125
59037.578125
57368.05859375
55693.31640625
54016.12109375
52335.4296875
50650.578125
48964.2109375
47282.12109375
45613.83984375
43975.91015625
42392.6328125
40888.98046875
39480.2578125
38167.8203125
36943.08203125
35793.51953125
34705.65625
33666.76953125
32668.1484375
31709.64453125
30802.4609375
29967.47265625
29228.38671875
28602.87890625
28098.51171875
27716.98046875
27461.1796875
27336.20703125
27342.34375
27467.015625
27683.37109375
27955.72265625
28247.85546875
28529.9921875
28782.24609375
28993.3828125
29155.41015625
29255.890625
29272.02734375
29171.13671875
28919.60546875
28496.05859375
27899.67578125
27148.4921875
26270.7734375
25295.28515625
24243.19140625
23123.08203125
21933.4609375
20674.515625
19362.3515625
18034.09375
16739.3984375
15523.85546875
14413.5703125
13408.421875
12488.0078125
11627.28515625
10811.34765625
10039.015625
9315.94140625
8646.71875
8032.54296875
7472.9921875
6968.46875
6521.20703125
6133.17578125
5801.109375
5514.1953125
5260.03515625
5033.765625
4839.21875
4679.9296875
4551.51171875
4444.78515625
4355.0
4286.234375
4247.93359375
4248.078125
4286.82421875
4352.91015625
4425.65625
4483.6953125
4514.96875
4519.7109375
4504.6796875
4474.29296875
4425.7421875
4351.32421875
4246.08203125
4114.87109375
3971.9453125
3832.7265625
3704.921875
3586.4375
3469.78125
3347.67578125
3217.30859375
3083.35546875
2958.12890625
2855.55078125
2781.2578125
2727.01171875
2675.3984375
2611.1875
2529.42578125
2434.265625
2331.75
2224.421875
2111.5625
1991.8984375
1865.1328125
1732.8515625
1600.421875
1477.7109375
1376.07421875
1304.66796875
1270.9609375
1282.73046875
1344.4921875
1449.828125
1580.83984375
1719.35546875
1858.625
2002.62109375
2155.40625
2313.3984375
2466.23046875
2601.42578125
2708.40234375
2782.1015625
2825.8828125
2850.09765625
2866.01171875
2879.3203125
2886.953125
2877.51953125
2836.2734375
2755.2265625
2642.41796875
2520.52734375
2412.91796875
2328.76953125
2260.09765625
2190.60546875
2105.546875
1996.0390625
1860.625
1708.09765625
1558.9609375
1440.38671875
1376.12890625
1378.82421875
1448.91796875
1577.21484375
1747.21484375
1938.21875
2131.0078125
2312.40234375
2474.26953125
2609.703125
2713.54296875
2787.4609375
2842.390625
2895.12890625
2964.44140625
3069.62109375
3226.46484375
3437.6328125
3685.9921875
3941.40625
4178.0390625
4388.640625
4586.640625
4797.6484375
5046.54296875
5346.6875
5697.35546875
6090.4921875
6519.35546875
6980.8359375
7472.6484375
7993.03125
8543.83984375
9130.703125
9758.328125
10426.74609375
11132.3671875
11870.53515625
12636.3125
13425.578125
14237.67578125
15076.10546875
15944.66796875
16842.8203125
17764.7109375
18700.921875
19638.5625
20558.7734375
21434.78515625
22233.82421875
22923.87890625
23482.64453125
23902.3828125
24186.34765625
24339.8671875
24363.53515625
24252.375
23999.08984375
23599.53515625
23059.5390625
22399.01171875
21647.64453125
20834.0
19977.51171875
19089.1953125
18176.9375
17249.22265625
16316.62109375
15392.42578125
14490.76953125
13621.4921875
12786.66796875
11983.40234375
11211.26171875
10478.546875
9804.16796875
9213.4375
8727.61328125
8351.81640625
8070.77734375
7856.12890625
7678.484375
7515.1640625
7352.6328125
7187.015625
7022.91796875
6868.421875
6729.6796875
6609.60546875
6508.95703125
6425.06640625
6349.2421875
6268.7265625
6173.9609375
6064.5625
5948.6953125
5837.83203125
5741.8359375
5666.96484375
5616.53125
5592.13671875
5593.23828125
5615.82421875
5653.28515625
5700.27734375
5754.71875
5814.8203125
5875.4765625
5930.05859375
5975.4375
6013.01171875
6044.93359375
6071.98046875
6096.140625
6122.81640625
6157.9453125
6203.1640625
6254.73828125
6307.3125
6358.796875
6412.63671875
6476.33984375
6557.23828125
6658.3125
6776.58203125
6904.21875
7030.71484375
7145.359375
7240.07421875
7311.7734375
7362.49609375
7397.640625
7423.8671875
7447.29296875
7471.85546875
7498.84765625
7528.33984375
7560.60546875
7595.703125
7632.53515625
7670.15625
7710.5859375
7759.0078125
7819.8046875
7891.49609375
7964.93359375
8026.87890625
8067.1953125
8084.71484375
8086.8984375
8083.9453125
8083.46484375
8089.82421875
8105.3671875
8129.9453125
8160.4375
8192.7890625
8223.9296875
8250.37109375
8267.12890625
8272.0390625
8271.1875
8276.671875
8297.53125
8334.5625
8384.4921875
8446.91796875
8525.671875
8625.07421875
8745.7265625
8882.00390625
9022.078125
9151.8984375
9261.62890625
9349.55859375
9421.03125
9485.01171875
9550.8125
9624.8046875
9708.078125
9798.48046875
9895.9765625
10005.19921875
10132.07421875
10279.05078125
10443.5
10618.21484375
10792.1328125
10953.4765625
11095.83984375
11222.0546875
11340.96875
11460.1875
11581.31640625
11699.6328125
11806.62109375
11894.23828125
11960.14453125
12010.25
12056.37109375
12111.23046875
12184.63671875
12281.33203125
12400.16015625
12535.34765625
12679.33984375
12824.1796875
12961.25390625
13083.3125
13189.69140625
13288.69140625
13392.50390625
13509.1796875
13639.41796875
13778.4609375
13918.640625
14051.0703125
14167.97265625
14265.015625
14341.796875
14401.5234375
14451.78125
14503.91796875
14568.5078125
14650.03515625
14746.37890625
14852.80078125
14965.1484375
15080.0
15193.953125
15304.0859375
15409.23828125
15511.703125
15618.4609375
15739.31640625
15881.8203125
16047.421875
16232.28125
16430.04296875
16632.6640625
16830.55078125
17015.0859375
17181.015625
17325.32421875
17445.40234375
17541.67578125
17621.99609375
17700.52734375
17790.63671875
17899.40234375
18027.6484375
18172.171875
18327.09765625
18485.4921875
18642.1484375
18795.09375
18944.83203125
19093.2265625
19242.48046875
19393.51171875
19544.765625
19693.73046875
19839.66796875
19984.25
20130.3828125
20281.7109375
20441.9296875
20611.89453125
20787.88671875
20965.7109375
21147.078125
21339.43359375
21548.82421875
21774.484375
22010.01171875
22246.5078125
22474.01171875
22684.015625
22874.17578125
23049.671875
23218.28125
23385.046875
23552.19921875
23721.6796875
23894.93359375
24070.7734375
24245.26171875
24414.01171875
24574.41796875
24727.2578125
24877.25
25030.8359375
25191.94921875
25360.3125
25534.0625
25712.8515625
25897.59375
26088.73828125
26286.234375
26490.28515625
26700.6875
26915.33203125
27129.46875
27335.8671875
27526.30859375
27695.68359375
27846.14453125
27986.3671875
28125.890625
28271.0
28425.453125
28592.1796875
28772.765625
28967.203125
29175.57421875
29397.55859375
29628.59375
29858.7265625
30078.43359375
30285.1640625
30482.92578125
30676.765625
30869.30078125
31060.65234375
31248.83203125
31430.92578125
31606.44140625
31779.625
31957.16015625
32144.07421875
32342.828125
32554.53125
32778.46484375
33010.9765625
33247.20703125
33483.62890625
33717.71484375
33946.95703125
34170.96875
34393.80859375
34620.84375
34852.83984375
35085.3359375
35313.7890625
35537.19921875
35756.23828125
35970.58203125
36178.9375
36380.50390625
36575.77734375
36767.37890625
36960.2578125
37159.515625
37367.640625
37584.71484375
37811.140625
38048.94140625
38300.71875
38568.83984375
38854.828125
39157.0859375
39468.91796875
39780.96875
40087.01953125
40387.34375
40687.671875
40996.7109375
41323.640625
41674.69140625
42050.9453125
42450.65625
42873.62109375
43321.62890625
43795.0859375
44291.70703125
44808.9140625
45345.1328125
45898.4609375
46466.828125
47050.84375
47654.3984375
48281.23046875
48932.46484375
49608.15625
50309.16015625
51035.49609375
51783.12109375
52541.89453125
53294.44140625
54016.8046875
54683.92578125
55278.40234375
55795.421875
56240.3984375
56623.90625
56958.74609375
57258.52734375
57535.91796875
57802.14453125
58067.65234375
58340.5703125
58622.7734375
58908.1953125
59186.13671875
59445.3828125
59675.97265625
59870.98046875
60030.30078125
60163.0859375
60285.39453125
60415.3984375
60569.01171875
60755.4609375
60973.87109375
61214.5703125
61465.40234375
61716.6484375
61960.71875
62190.73046875
62402.04296875
62594.15625
62769.37109375
62930.72265625
63081.5703125
63224.6796875
63358.92578125
63478.125
63574.17578125
63639.55078125
63665.16015625
63638.65625
63548.87109375
63392.48828125
63175.78125
62911.8203125
62618.234375
62315.1796875
62020.765625
61747.1015625
61501.55859375
61290.3515625
61118.35546875
60986.22265625
60890.51953125
60827.22265625
60793.8515625
60789.2265625
60813.30859375
60866.8671875
60948.94140625
61054.828125
61177.921875
61313.11328125
61457.0
61606.51171875
61760.34765625
61921.07421875
62092.8515625
62276.83203125
62470.71484375
62671.87890625
62878.13671875
63085.88671875
63291.1875
63493.921875
63698.78125
63911.17578125
64133.625
64365.73828125
64605.48046875
64850.01953125
65097.4296875
65347.87890625
65601.234375
65853.37109375
66097.21875
66327.90625
66544.99609375
66750.109375
66945.2890625
67134.6171875
67324.85546875
67522.94140625
67734.140625
67962.01953125
68207.37890625
68465.91796875
68729.59765625
68992.30859375
69253.5859375
69516.81640625
69785.98046875
70064.1484375
70352.2265625
70647.2109375
70943.796875
71239.0390625
71534.3203125
71832.34765625
72134.234375
72440.421875
72752.15625
73070.4140625
73395.1953125
73727.1015625
74068.0234375
74419.2265625
74780.671875
75153.7421875
75543.265625
75955.84765625
76397.91796875
76876.03515625
77396.62890625
77963.1953125
78574.453125
79225.40625
79907.35546875
80605.40234375
81299.12890625
81969.421875
82604.7109375
83200.0625
83752.73828125
84260.44140625
84721.5390625
85133.8203125
85493.78515625
85799.30078125
86052.40234375
86258.22265625
86422.74609375
86553.18359375
86657.8828125
86741.8203125
86802.6015625
86833.46484375
86830.88671875
86798.9453125
86748.2734375
86693.4765625
86649.9453125
86629.22265625
86635.91796875
86669.578125
86728.734375
86811.9921875
86917.15625
87042.265625
87187.1171875
87351.83984375
87534.53125
87732.109375
87942.8125
88165.69140625
88398.4921875
88638.42578125
88884.86328125
89138.9375
89401.19921875
89671.71484375
89952.19921875
90245.65234375
90554.0546875
90878.6171875
91221.8828125
91587.23828125
91976.34765625
92389.078125
92825.703125
93286.8828125
93771.21875
94274.37109375
94790.01171875
95309.046875
95818.5
96304.23046875
96756.02734375
97169.23046875
97542.51171875
97877.28515625
98179.34765625
98457.85546875
98721.38671875
98976.03125
99226.37890625
99474.88671875
99719.18359375
99952.34375
100166.796875
100356.60546875
100516.46875
100641.9765625
100732.5390625
100792.23046875
100827.5234375
100846.171875
100858.37890625
100875.71875
100906.84375
100955.76953125
101024.4765625
101114.76171875
101226.80859375
101358.8359375
101509.67578125
101679.69921875
101868.0078125
102071.0390625
102285.23828125
102509.06640625
102741.25
102979.4375
103222.22265625
103470.27734375
103723.8125
103980.76953125
104239.02734375
104498.58203125
104760.0625
105023.05078125
105287.5078125
105554.82421875
105825.53125
106097.59765625
106368.6328125
106638.23046875
106906.5859375
107172.81640625
107436.59765625
107699.734375
107964.15625
108229.8671875
108496.79296875
108767.05078125
109043.265625
109326.09765625
109615.2265625
109911.21875
110214.06640625
110521.4140625
110830.42578125
111140.55078125
111452.3125
111764.78125
112076.3828125
112386.94140625
112696.6875
113004.18359375
113307.6640625
113607.3515625
113904.26953125
114197.91796875
114487.33203125
114773.50390625
115058.20703125
115341.2421875
115621.1796875
115897.96484375
116172.32421875
116443.3828125
116709.5625
116971.42578125
117231.265625
117490.40625
117749.25
118009.3515625
118272.55078125
118538.45703125
118805.328125
119073.26171875
119344.234375
119619.16015625
119897.515625
120179.34375
120464.73828125
120751.1640625
121033.99609375
121310.140625
121579.25390625
121841.59375
122097.4375
122348.75
122598.57421875
122848.03515625
123095.80859375
123340.55078125
123581.37890625
123816.0859375
124041.875
124258.75390625
124469.93359375
124678.3515625
124885.015625
125090.9609375
125297.9296875
125506.296875
125714.84375
125923.53515625
126134.30859375
126348.35546875
126564.98046875
126783.8671875
127006.0
127231.41796875
127458.3515625
127685.75390625
127914.5078125
128145.08984375
128376.4140625
128608.01171875
128841.109375
129076.20703125
129311.8125
129546.79296875
129781.86328125
130017.40234375
130252.11328125
130485.2265625
130718.015625
130951.4765625
131184.703125
131416.8046875
131648.6640625
131880.8984375
132112.25390625
132341.6328125
132569.8828125
132797.890625
133024.7578125
133249.65625
133473.6015625
133697.609375
133920.78125
134142.07421875
134362.32421875
134582.46875
134801.61328125
135018.60546875
135234.1015625
135448.91796875
135661.91796875
135871.640625
136078.53515625
136283.62109375
136486.28125
136685.59765625
136882.484375
137078.2578125
137272.3125
137463.44140625
137652.21484375
137839.87890625
138025.9609375
138209.3515625
138390.6484375
138571.09375
138750.19140625
138926.6796875
139101.0
139274.3984375
139446.4765625
139616.0078125
139783.40234375
139950.00390625
140115.5390625
140278.8515625
140440.421875
140601.7578125
140762.8125
140922.54296875
141081.46875
141241.2265625
141402.046875
141563.0546875
141724.890625
141889.390625
142056.953125
142226.7578125
142399.3046875
142576.28515625
142757.98046875
142943.31640625
143132.4375
143326.75390625
143526.33203125
143729.79296875
143936.90625
144148.78125
144365.296875
144584.86328125
144806.98046875
145032.60546875
145261.671875
145492.76171875
145725.6328125
145961.68359375
146201.40234375
146443.73828125
146688.5859375
146937.41796875
147190.83203125
147447.80859375
147708.16796875
147973.29296875
148243.74609375
148518.3828125
148796.703125
149079.7890625
149367.9609375
149659.76171875
149954.296875
150252.3046875
150553.90234375
150857.4921875
151162.0
151468.05078125
151775.828125
152083.7734375
152390.78125
152697.5
153004.3125
153309.88671875
153613.20703125
153915.0234375
154215.859375
154514.5234375
154810.01953125
155103.1015625
155394.4296875
155682.953125
155967.79296875
156249.8046875
156529.84375
156807.03125
157080.44921875
157350.921875
157619.33203125
157884.8984375
158146.71875
158405.6171875
158662.671875
158917.296875
159168.6640625
159417.5390625
159664.88671875
159909.9375
160151.53125
160390.08203125
160626.50390625
160860.3203125
161090.83203125
161319.0390625
161546.484375
161773.109375
161998.10546875
162221.84375
162445.03515625
162666.87890625
162886.19140625
163103.52734375
163320.4140625
163537.1640625
163753.49609375
163970.52734375
164190.0546875
164412.421875
164636.8671875
164863.421875
165092.45703125
165322.68359375
165551.5390625
165777.16015625
165998.265625
166212.6328125
166417.94140625
166613.984375
166802.33203125
166983.98828125
167159.125
167328.875
167495.2734375
167659.3828125
167821.125
167981.12109375
168141.0078125
168301.859375
168463.921875
168628.17578125
168796.55078125
168970.2265625
169149.09765625
169333.30859375
169523.94921875
169721.90625
169927.43359375
170141.4453125
170366.2109375
170604.21484375
170857.23828125
171126.30859375
171410.3125
171702.0078125
171985.125
172237.41015625
172440.359375
172589.8984375
172700.76171875
172801.171875
172921.90625
173087.234375
173312.375
173606.45703125
173976.9921875
174432.890625
174985.3046875
175648.14453125
176440.3828125
177388.90234375
178528.8671875
179903.0078125
181564.0
183577.26953125
186014.51171875
188934.0078125
192348.37109375
196168.79296875
200119.69140625
203678.53125
206154.4921875
206953.09765625
205886.421875
203285.34375
199812.8671875
196136.87109375
192709.21875
189742.3984375
187290.6953125
185324.18359375
183773.23046875
182562.96875
181633.8125
180939.13671875
180437.3828125
180095.71484375
179894.875
179821.87890625
179860.3515625
179989.8046875
180183.96484375
180399.984375
180575.4453125
180649.7890625
180594.9375
180425.94921875
180186.8203125
179928.921875
179694.6171875
179508.05078125
179375.2421875
179293.49609375
179259.84765625
179270.6484375
179318.640625
179396.20703125
179499.875
179627.91796875
179776.16015625
179940.4921875
180121.4453125
180322.09765625
180543.3515625
180785.26171875
181051.05859375
181345.34375
181669.55859375
182022.87890625
182405.92578125
182819.0625
183258.03125
183714.96875
184182.94140625
184656.30078125
185128.67578125
185595.6484375
186059.35546875
186527.41015625
187008.4375
187511.89453125
188050.40625
188637.4140625
189282.4296875
189991.03515625
190767.5390625
191611.75
192509.58203125
193423.64453125
194286.48828125
195002.3203125
195470.53125
195631.1796875
195501.13671875
195166.37890625
194736.4140625
194301.4140625
193918.3828125
193616.8515625
193406.890625
193286.91015625
193252.578125
193300.9375
193428.20703125
193629.0234375
193900.4765625
194243.47265625
194658.6484375
195144.3984375
195700.4375
196329.328125
197031.890625
197803.41796875
198634.85546875
199513.859375
200423.8515625
201347.546875
202275.79296875
203211.8828125
204166.72265625
205152.9375
206183.12890625
207265.6875
208394.671875
209542.73828125
210664.9609375
211709.1796875
212626.38671875
213381.7265625
213964.078125
214384.15625
214659.37890625
214800.19921875
214811.48046875
214704.04296875
214503.15234375
214249.82421875
213997.015625
213800.3359375
213705.45703125
213741.31640625
213923.64453125
214261.35546875
214758.7265625
215417.1875
216240.2421875
217234.05859375
218398.140625
219714.484375
221146.5546875
222645.37890625
224153.859375
225608.16015625
226940.19921875
228079.3984375
228952.71875
229490.33984375
229642.78515625
229400.69140625
228803.66015625
227936.2890625
226916.44140625
225875.9921875
224934.50390625
224176.4375
223643.26953125
223337.97265625
223232.26171875
223275.99609375
223411.67578125
223587.58203125
223759.76171875
223887.203125
223932.59375
223869.8125
223688.97265625
223395.6640625
223009.58203125
222562.93359375
222093.7421875
221635.8125
221213.8515625
220845.96875
220548.7265625
220342.71484375
220258.58203125
220338.38671875
220627.03515625
221160.3515625
221960.58203125
223038.08984375
224388.82421875
225985.5078125
227769.59765625
229646.515625
231483.98828125
233122.73046875
234410.79296875
235251.484375
235634.7578125
235631.60546875
235357.75
234926.984375
234412.484375
233831.95703125
233164.78125
232389.44921875
231514.05859375
230582.34375
229659.71484375
228812.30078125
228087.1015625
227500.73046875
227044.7578125
226705.39453125
226482.25390625
226394.65234375
226477.30078125
226771.234375
227310.921875
228109.9296875
229151.85546875
230389.54296875
231748.890625
233136.52734375
234455.0546875
235620.8828125
236570.77734375
237253.8046875
237624.32421875
237650.75390625
237334.55078125
236722.94140625
235906.95703125
235006.08203125
234144.14453125
233424.50390625
232915.671875
232651.34765625
232638.2421875
232865.16796875
233313.7890625
233969.375
234823.4296875
235865.28125
237073.453125
238417.0703125
239864.19921875
241388.25390625
242970.0546875
244596.015625
246250.78125
247907.40234375
249526.4453125
251068.83203125
252509.9609375
253839.55078125
255047.9609375
256112.765625
256996.1171875
257655.55078125
258064.62890625
258230.21484375
258187.08203125
257966.71484375
257564.76171875
256937.41015625
256030.37109375
254817.29296875
253322.9375
251621.54296875
249814.296875
247999.6484375
246253.953125
244630.40625
243166.828125
241888.6640625
240806.171875
239913.15234375
239188.671875
238598.7265625
238099.7421875
237647.69140625
237208.546875
236763.46484375
236310.1875
235865.18359375
235462.734375
235145.3046875
234950.71875
234907.09765625
235035.0625
235347.69921875
235846.61328125
236520.57421875
237348.19921875
238299.6015625
239337.578125
240423.83984375
241528.00390625
242629.86328125
243713.25390625
244759.33984375
245744.33984375
246640.32421875
247420.4765625
248071.4296875
248605.8125
249061.96875
249489.12890625
249930.703125
250415.92578125
250959.109375
251562.82421875
252223.83203125
252937.58984375
253696.34375
254484.58203125
255280.85546875
256066.453125
256831.828125
257577.48828125
258314.93359375
259069.10546875
259876.55859375
260779.17578125
261820.50390625
263045.5
264496.09375
266202.46484375
268182.10546875
270452.20703125
273044.86328125
276011.796875
279416.21484375
283314.19140625
287726.4765625
292606.81640625
297819.03125
303130.1953125
308221.0078125
312721.12109375
316280.1015625
318659.9140625
319801.66015625
319823.3984375
318953.265625
317444.86328125
315523.05859375
313376.921875
311181.32421875
309111.546875
307326.5859375
305930.33203125
304946.28515625
304331.01171875
304016.515625
303949.10546875
304098.6875
304432.81640625
304872.84375
305269.7265625
305434.75
305220.30859375
304597.25390625
303672.54296875
302638.69921875
301694.10546875
300979.203125
300552.87890625
300411.80859375
300537.66015625
300941.34765625
301676.7109375
302821.79296875
304448.8515625
306601.0390625
309277.15234375
312420.70703125
315919.58203125
319629.046875
323422.73046875
327254.3515625
331194.01953125
335405.39453125
340060.4609375
345225.6640625
350771.3671875
356354.09765625
361503.78125
365805.46484375
369097.58984375
371568.3515625
373678.81640625
375953.75
378760.91015625
382186.9609375
386049.921875
390024.46875
393813.6015625
397276.41796875
400443.6484375
403428.05859375
406309.6640625
409076.31640625
411632.53515625
413828.23046875
415459.73046875
416246.484375
415834.03515625
413869.65234375
410136.51171875
404668.19140625
397764.7421875
389901.94140625
381596.328125
373296.62109375
365329.4921875
357891.68359375
351072.33203125
344890.6015625
339332.42578125
334375.265625
329999.42578125
326188.1640625
322919.07421875
320154.70703125
317843.67578125
315933.0859375
314380.95703125
313160.9765625
312264.328125
311702.64453125
311506.796875
311717.15625
312371.0625
313493.20703125
315084.8359375
317108.25
319476.34765625
322061.62890625
324726.33984375
327358.12890625
329890.65625
332296.7578125
334558.46875
336634.8671875
338450.4609375
339909.7265625
340925.5078125
341448.0625
341489.296875
341135.77734375
340540.97265625
339897.6171875
339405.0546875
339243.83203125
339554.8671875
340417.6953125
341832.9609375
343717.8125
345916.52734375
348227.8984375
350455.1953125
352471.92578125
354270.25
355951.72265625
357651.828125
359436.640625
361233.40625
362840.05078125
364010.4140625
364562.37890625
364440.0546875
363696.203125
362416.79296875
360640.2734375
358316.140625
355323.23046875
351542.953125
346953.640625
341690.56640625
336030.140625
330305.5859375
324805.03515625
319706.28515625
315071.875
310892.07421875
307140.77734375
303808.62109375
300900.80859375
298416.54296875
296335.46875
294620.18359375
293226.9921875
292115.76171875
291254.8515625
290619.5625
290185.53515625
289923.671875
289801.04296875
289782.9453125
289829.94140625
289892.50390625
289909.56640625
289811.78125
289528.81640625
289004.05859375
288214.64453125
287181.03125
285952.8359375
284580.5390625
283096.79296875
281517.60546875
279854.70703125
278128.4765625
276376.921875
274655.453125
273023.6484375
271527.765625
270194.8515625
269041.60546875
268085.84765625
267351.4140625
266868.8515625
266674.40234375
266802.984375
267274.38671875
268079.99609375
269177.4921875
270496.12890625
271954.59375
273491.3125
275095.7890625
276822.95703125
278782.90625
281113.66015625
283947.046875
287372.52734375
291406.20703125
295975.8671875
300927.4609375
306050.65234375
311119.82421875
315944.4375
320411.75
324503.03125
328282.21875
331871.71875
335421.8203125
339069.1171875
342892.875
346897.61328125
351035.484375
355243.8203125
359461.4375
363617.3828125
367617.2109375
371350.57421875
374718.67578125
377661.04296875
380158.55859375
382207.56640625
383788.4765625
384866.7421875
385439.11328125
385590.83984375
385507.21484375
385410.41015625
385447.1015625
385595.49609375
385662.4296875
385390.37109375
384612.52734375
383346.09765625
381754.44921875
380010.3515625
378162.07421875
376088.21875
373558.93359375
370361.19921875
366418.19921875
361837.72265625
356865.0546875
351777.52734375
346793.41015625
342046.09375
337620.11328125
333609.07421875
330154.3984375
327442.6640625
325664.7578125
324964.5703125
325408.3046875
326978.56640625
329567.3671875
332950.25
336766.9453125
340559.921875
343890.9375
346488.09375
348335.6484375
349646.03125
350728.7890625
351833.09375
353042.0234375
354251.3984375
355221.44921875
355673.3359375
355397.87890625
354334.06640625
352578.10546875
350321.3046875
347762.703125
345052.1328125
342283.2734375
339517.48046875
336812.16015625
334240.55078125
331898.234375
329896.234375
328348.8984375
327368.25
327066.6328125
327561.64453125
328979.5859375
331445.29296875
335027.09765625
339629.28125
344909.4765625
350340.59375
355426.06640625
359903.6015625
363767.45703125
367146.48046875
370232.05859375
373339.94140625
376966.0703125
381672.72265625
387836.7734375
395432.95703125
403974.9609375
412636.55078125
420526.69140625
427007.7109375
431830.7578125
434946.51953125
436183.04296875
435182.67578125
431722.328125
426082.98046875
419068.1953125
411669.1796875
404708.640625
398702.03515625
393889.16796875
390296.62109375
387787.76171875
386114.3125
384961.8984375
383994.43359375
382935.33984375
381679.41796875
380355.640625
379286.59765625
378885.125
379553.94140625
381601.19140625
385165.359375
390172.6015625
396341.58984375
403208.3671875
410156.71875
416497.20703125
421624.92578125
425194.23046875
427208.109375
427987.5625
428066.0
428062.9453125
428569.2421875
430066.5625
432891.02734375
437230.6171875
443152.8046875
450664.6015625
459756.328125
470338.73828125
482082.15625
494343.7109375
506364.765625
517651.140625
528199.25
538319.01171875
548165.1640625
557361.69921875
565049.34375
570367.203125
573039.69921875
573626.296875
573225.8515625
572860.14453125
573008.6484375
573577.7890625
574166.02734375
574277.35546875
573310.65234375
570452.05859375
564701.91015625
555134.17578125
541284.328125
523442.01953125
502653.11328125
480404.73046875
458172.41796875
437080.0078125
417798.58203125
400625.96484375
385616.27734375
372683.28515625
361669.765625
352391.703125
344660.984375
338294.84765625
333122.17578125
328987.0390625
325746.5546875
323267.8359375
321429.83984375
320126.4453125
319265.10546875
318764.2578125
318555.046875
318583.76953125
318809.37109375
319200.9296875
319745.83203125
320466.5078125
321430.171875
322739.65625
324510.9609375
326852.91015625
329859.26953125
333612.33203125
338190.48046875
343672.91015625
350137.25390625
357646.30078125
366219.62890625
375790.24609375
386155.96875
396939.94921875
407567.26171875
417261.03125
425079.4140625
430037.30859375
431331.6328125
428603.2890625
422093.96484375
412588.0390625
401164.48828125
388901.4296875
376672.0
365073.4140625
354448.6484375
344947.546875
336592.9140625
329329.91796875
323049.48828125
317600.671875
312815.2421875
308544.6796875
304684.35546875
301167.59765625
297940.70703125
294941.66015625
292094.390625
289316.7578125
286534.1328125
283688.35546875
280737.23828125
277653.37109375
274434.39453125
271120.51953125
267799.1796875
264585.66015625
261589.3359375
258881.4453125
256473.39453125
254311.23046875
252290.28125
250282.88671875
248162.5078125
245817.6484375
243164.296875
240161.37890625
236818.578125
233189.5859375
229360.265625
225441.2578125
221558.5390625
217833.76953125
214364.65234375
211222.0546875
208463.0390625
206143.23046875
204318.19140625
203036.17578125
202327.953125
202198.30859375
202624.19140625
203559.55859375
204939.578125
206680.109375
208679.5234375
210829.6953125
213030.66015625
215201.46875
217289.7734375
219282.88671875
221210.16796875
223126.77734375
225087.5390625
227129.3515625
229266.625
231491.7578125
233778.49609375
236092.92578125
238407.55078125
240707.59375
242988.94921875
245256.734375
247524.08984375
249803.14453125
252091.7890625
254373.95703125
256640.40234375
258914.9765625
261266.98046875
263805.3046875
266661.54296875
269970.296875
273853.24609375
278412.23828125
283731.16796875
289884.109375
296950.76953125
305039.99609375
314312.2890625
324985.42578125
337315.203125
351554.375
367895.1796875
386399.59375
406925.1640625
429062.44140625
452114.92578125
475168.98046875
497285.69921875
517770.1328125
536385.87109375
553389.765625
569377.97265625
585038.5859375
600896.6328125
617078.203125
633135.77734375
648045.8359375
660464.97265625
669171.4765625
673473.92578125
673391.17578125
669564.05859375
662994.265625
654735.92578125
645632.74609375
636162.7421875
626429.046875
616292.1171875
605576.7109375
594243.51953125
582432.546875
570367.3125
558205.390625
545956.1171875
533528.87109375
520870.73046875
508087.265625
495459.90625
483350.296875
472052.13671875
461673.1171875
452104.9921875
443091.0234375
434349.4765625
425683.91015625
417029.08984375
408434.7421875
400028.85546875
391986.9765625
384493.1875
377674.2578125
371529.07421875
365901.8125
360522.48046875
355096.19140625
349406.3671875
343396.66796875
337191.64453125
331028.4453125
325124.59765625
319561.96875
314258.7890625
309036.3203125
303726.3125
298253.6171875
292653.3515625
287022.625
281448.58203125
275969.24609375
270591.27734375
265337.44921875
260279.6171875
255536.7734375
251243.50390625
247502.953125
244345.75
241722.265625
239537.1328125
237700.453125
236159.8359375
234902.51171875
233940.5078125
233292.171875
232967.34765625
232964.5
233282.671875
233937.83984375
234972.30078125
236459.20703125
238506.71875
241255.40234375
244863.53515625
249490.01953125
255285.3125
262384.03125
270883.84375
280802.26171875
292009.44140625
304155.234375
316656.79296875
328829.65234375
340153.4765625
350517.41796875
360254.84375
369911.18359375
379859.32421875
389948.3203125
399359.53125
406796.44140625
410999.22265625
411346.78125
408175.48046875
402599.890625
395965.43359375
389277.0859375
382882.171875
376487.51953125
369445.4140625
361161.19140625
351422.14453125
340481.84375
328894.9765625
317263.30859375
306065.37109375
295615.98828125
286095.1796875
277584.79296875
270096.9921875
263597.46875
258020.65625
253277.5078125
249264.140625
245876.01171875
243021.9296875
240630.98828125
238652.578125
237053.76953125
235817.79296875
234943.49609375
234442.71484375
234333.76171875
234634.875
235363.15234375
236538.27734375
238184.01171875
240323.5
242972.05859375
246132.171875
249791.00390625
253919.4375
258474.1015625
263403.55859375
268655.22265625
274178.30078125
279923.734375
285848.609375
291932.0546875
298200.1875
304746.53125
311729.640625
319337.3984375
327723.62109375
336940.21484375
346898.6640625
357391.33984375
368177.11328125
379093.7578125
390125.42578125
401365.17578125
412878.89453125
424559.546875
436087.84375
447048.265625
457129.8671875
466267.8515625
474619.7890625
482386.95703125
489596.74609375
495991.1171875
501108.26953125
504530.359375
506155.67578125
506320.8046875
505685.6015625
504939.7890625
504486.51171875
504261.08984375
503784.0703125
502446.5
499890.02734375
496254.4921875
492136.59765625
488312.48828125
485431.98828125
483857.1328125
483678.82421875
484855.81640625
487397.71875
491492.3515625
497485.01171875
505712.8515625
516312.1328125
529116.6640625
543670.703125
559328.55078125
575433.3046875
591544.09765625
607595.41015625
623857.62109375
640687.453125
658192.58203125
675974.546875
693091.7421875
708331.4921875
720736.7578125
730121.17578125
737237.08984375
743473.921875
750280.2578125
758627.5859375
768723.703125
780032.67578125
791578.1484375
802432.546875
812193.96484375
821221.21484375
830501.6796875
841198.390625
854060.3515625
868945.97265625
884681.21875
899332.890625
910777.4140625
917317.00390625
918106.90625
913257.91796875
903598.8125
890212.2265625
873976.21875
855361.625
834587.28515625
811995.4453125
788355.5703125
764860.08984375
742801.6328125
723144.453125
706253.75390625
691907.2890625
679524.99609375
668466.23046875
658273.74609375
648804.09765625
640226.6875
632912.140625
627266.65625
623574.51953125
621888.00390625
621985.83203125
623410.203125
625565.33203125
627832.21875
629664.62109375
630665.68359375
630650.0078125
629668.63671875
627967.625
625881.8125
623701.828125
621567.90234375
619436.921875
617126.32421875
614379.0625
610895.46484375
606371.2109375
600637.63671875
593892.46484375
586834.640625
580513.5
575906.39453125
573430.1015625
572617.07421875
572119.81640625
570121.8359375
565061.26953125
556324.296875
544484.6328125
530932.8046875
517149.32421875
504054.55859375
491728.28515625
479553.7265625
466671.58984375
452512.56640625
437122.7109375
421109.7578125
405300.33203125
390380.59765625
376730.20703125
364453.953125
353489.04296875
343688.85546875
334862.70703125
326795.0
319268.55859375
312100.640625
305181.34765625
298495.19140625
292113.96484375
286164.31640625
280785.61328125
276096.40625
272180.02734375
269086.05859375
266837.578125
265440.1328125
264892.203125
265192.71484375
266343.20703125
268353.62890625
271259.5
275139.66796875
280119.31640625
286361.36328125
294056.1328125
303401.171875
314557.53125
327587.0546875
342375.4296875
358536.98046875
375350.8671875
391861.4375
407220.33203125
421113.11328125
433944.67578125
446591.7109375
459840.91015625
473810.06640625
487624.2734375
499542.7421875
507606.90625
510582.9296875
508648.7578125
503334.88671875
496747.22265625
490599.02734375
485595.6015625
481369.71875
476872.0234375
471002.8984375
463196.7421875
453653.87109375
443117.83203125
432423.60546875
422162.36328125
412611.453125
403830.515625
395776.3984375
388378.2421875
381566.44921875
375253.4921875
369294.01953125
363481.6328125
357605.890625
351528.72265625
345226.4921875
338782.00390625
332341.140625
326056.73046875
320046.76953125
314387.39453125
309133.12890625
304336.3046875
300050.0625
296321.23046875
293179.62109375
290623.41796875
288609.62109375
287064.8203125
285912.58984375
285093.00390625
284558.625
284257.03515625
284118.85546875
284061.34765625
284007.328125
283911.390625
283776.22265625
283644.3515625
283570.0234375
283591.51171875
283719.1171875
283941.85546875
284250.53515625
284668.56640625
285269.0703125
286157.4609375
287425.66796875
289111.49609375
291189.90234375
293590.9765625
296218.8125
298956.8359375
301670.9375
304230.25390625
306546.2890625
308605.5390625
310471.91015625
312264.91015625
314140.0234375
316282.6015625
318900.6796875
322202.78125
326367.3515625
331518.12109375
337711.78125
344941.5234375
353159.86328125
362310.16015625
372344.09375
383217.04296875
394875.6796875
407245.609375
420207.2109375
433559.1484375
447005.37109375
460208.4140625
472915.23828125
485114.578125
497150.171875
509699.33203125
523561.49609375
539293.171875
556799.7890625
574999.1484375
591677.3828125
603724.5
607905.02734375
601999.30078125
585730.8046875
560872.01953125
530465.16015625
497713.0234375
465188.51953125
434587.84375
406838.046875
382304.6484375
360985.390625
342665.296875
327019.72265625
313673.23828125
302244.09765625
292382.28515625
283785.83203125
276200.390625
269428.4609375
263348.61328125
257915.484375
253131.16015625
249012.953125
245575.86328125
242821.31640625
240726.96484375
239248.2578125
238333.99609375
237939.84375
238031.859375
238590.4375
239619.609375
241151.6796875
243242.77734375
245967.7578125
249414.3984375
253664.27734375
258761.0703125
264688.4296875
271371.63671875
278690.609375
286486.421875
294564.18359375
302708.10546875
310716.94921875
318451.03125
325866.22265625
333002.82421875
339914.2890625
346563.90625
352750.70703125
358116.14453125
362240.46484375
364794.44921875
365682.28515625
365103.671875
363495.625
361381.20703125
359203.68359375
357220.2734375
355488.54296875
353940.17578125
352506.33984375
351232.91015625
350325.76953125
350110.4140625
350937.671875
353077.41796875
356630.8359375
361492.76953125
367391.4140625
373990.26953125
380990.60546875
388179.63671875
395419.4765625
402600.828125
409578.62890625
416107.92578125
421812.70703125
426209.40625
428772.05078125
429017.1953125
426609.05078125
421475.2578125
413872.61328125
404329.8203125
393471.7109375
381821.1328125
369682.984375
357148.3046875
344195.03515625
330834.6953125
317234.53515625
303740.5859375
290778.453125
278698.1484375
267672.41796875
257707.0546875
248729.30859375
240675.1015625
233522.21484375
227272.11328125
221915.88671875
217415.54296875
213708.7421875
210727.08984375
208415.796875
206747.65234375
205727.02734375
205380.8203125
205738.30859375
206808.375
208562.6875
210928.66796875
213791.85546875
217007.03125
220416.25
223870.796875
227254.1796875
230503.2578125
233621.7578125
236677.0859375
239775.1171875
243019.33984375
246471.3671875
250129.47265625
253928.43359375
257751.5234375
261446.87109375
264853.46875
267843.734375
270370.96875
272493.4921875
274359.4609375
276166.26953125
278120.69921875
280410.71875
283185.16796875
286541.3828125
290525.85546875
295143.87109375
300365.05859375
306121.08984375
312306.96484375
318795.875
325462.4609375
332201.66015625
338934.66796875
345601.8515625
352150.53125
358531.828125
364713.9765625
370699.4765625
376522.171875
382219.1484375
387799.125
393228.7578125
398434.234375
403304.9296875
407699.36328125
411466.015625
414481.24609375
416688.57421875
418119.44921875
418883.9453125
419133.65625
419014.68359375
418638.15625
418082.51953125
417413.6640625
416696.2109375
415986.421875
415319.03125
414701.23046875
414116.55859375
413540.3984375
412969.84765625
412457.12109375
412118.9296875
412103.01171875
412525.97265625
413420.9375
414728.796875
416342.06640625
418181.94921875
420266.98046875
422729.1484375
425763.65625
429542.82421875
434144.73046875
439528.1484375
445556.234375
452059.42578125
458921.33984375
466152.1796875
473897.171875
482348.0546875
491585.13671875
501433.44140625
511425.625
520916.97265625
529316.15234375
536318.77734375
542006.09375
546728.48046875
550815.09765625
554268.19140625
556631.6953125
557134.0546875
555039.8671875
550010.73828125
542269.4453125
532488.90234375
521493.72265625
509953.58984375
498222.28125
486374.05859375
474378.01953125
462284.91796875
450313.46484375
438806.06640625
428113.4765625
418491.7734375
410050.6875
402747.71484375
396418.7890625
390842.9765625
385818.62890625
381206.46875
376917.62890625
372875.05078125
368995.7421875
365210.328125
361497.88671875
357904.34765625
354527.21484375
351470.359375
348794.5390625
346497.80078125
344537.89453125
342870.6171875
341467.2734375
340305.05859375
339353.7734375
338575.62109375
337930.90234375
337379.921875
336887.38671875
336438.6328125
336060.27734375
335826.01171875
335836.98828125
336184.703125
336916.0234375
338019.07421875
339436.4609375
341095.19140625
342935.12109375
344925.74609375
347072.828125
349415.609375
352010.3828125
354902.73828125
358104.68359375
361591.76953125
365316.25390625
369218.9296875
373230.1875
377268.98828125
381252.171875
385115.36328125
388834.07421875
392431.7734375
395970.0234375
399527.3203125
403179.75
406994.03515625
411033.4609375
415367.5234375
420074.05078125
425228.69921875
430887.19921875
437073.93359375
443789.91015625
451039.63671875
458856.8203125
467301.87109375
476420.99609375
486190.96484375
496495.48046875
507166.671875
518081.1328125
529257.6015625
540896.19921875
553333.88671875
566939.546875
581997.859375
598621.09765625
616705.1875
635939.0546875
655881.51953125
676102.21875
696331.17578125
716522.1015625
736767.98828125
757103.296875
777305.61328125
796810.078125
814790.6328125
830390.8671875
843020.75390625
852580.89453125
859477.6328125
864388.81640625
867887.8359375
870124.48828125
870733.57421875
869022.5
864346.49609375
856477.921875
845770.453125
833033.953125
819206.26171875
805014.09375
790792.63671875
776526.4140625
762059.9609375
747348.37109375
732602.4921875
718256.2265625
704807.87890625
692659.2109375
682037.41015625
673000.1796875
665486.77734375
659389.75390625
654626.66015625
651182.109375
649105.65625
648482.03515625
649396.10546875
651896.46484375
655961.6953125
661489.84765625
668323.18359375
676283.80078125
685183.2890625
694797.41796875
704825.34375
714855.4921875
724360.38671875
732747.15234375
739471.75
744174.67578125
746761.75390625
747376.66015625
746276.5625
743680.90625
739683.87109375
734284.5859375
727510.37109375
719542.23828125
710759.59765625
701690.234375
692909.90234375
684942.03125
678186.12890625
672887.53125
669148.77734375
666969.875
666301.10546875
667094.51171875
669336.48828125
673042.62109375
678218.40234375
684817.5703125
692731.03515625
701819.73828125
711989.51171875
723282.85546875
735920.3828125
750216.1875
766355.52734375
784092.4609375
802433.88671875
819406.75390625
832130.8671875
837446.46875
833013.29296875
818289.75390625
794712.03125
764967.58984375
731944.6171875
698028.3671875
664922.61328125
633738.8359375
605103.33984375
579245.80859375
556107.08203125
535448.37109375
516937.7265625
500231.01171875
485052.8359375
471239.73046875
458720.09375
447456.47265625
437387.83984375
428391.484375
420282.42578125
412863.76953125
406001.72265625
399667.69140625
393919.7734375
388848.953125
384526.25390625
380968.86328125
378138.80078125
375983.39453125
374494.421875
373739.9921875
373850.6171875
374984.34765625
377298.88671875
380935.296875
386012.921875
392635.890625
400894.34765625
410833.171875
422388.89453125
435328.3046875
449220.27734375
463459.16015625
477360.0078125
490322.8203125
501992.8125
512303.6640625
521362.92578125
529262.3984375
535944.875
541203.69921875
544810.203125
546703.80078125
547137.41015625
546675.21484375
546027.3984375
545824.2109375
546466.7109375
548116.98828125
550791.390625
554472.62890625
559167.0
564879.3203125
571540.83984375
578960.66015625
586844.5
594868.01171875
602762.07421875
610369.70703125
617643.75
624582.49609375
631156.3984375
637300.6875
642984.125
648279.125
653362.2578125
658450.88671875
663724.078125
669257.4765625
674989.7265625
680747.80859375
686332.796875
691613.70703125
696571.15625
701281.12109375
705856.37890625
710354.70703125
714683.30078125
718570.9921875
721658.53125
723666.78515625
724547.5546875
724546.2890625
724145.4140625
723890.1328125
724170.85546875
725106.5390625
726620.4296875
728643.9375
731304.23046875
735010.76171875
740426.33203125
748320.86328125
759343.33984375
773798.11328125
791442.25
811216.40625
830983.640625
847706.30859375
858431.74609375
861714.0703125
858422.515625
851226.0234375
843176.265625
836493.390625
832216.4609375
830499.9453125
831013.8671875
833206.4921875
836484.2734375
840348.93359375
844446.87109375
848531.4765625
852401.5390625
855854.9375
858666.14453125
860611.8984375
861552.24609375
861506.44921875
860651.21484375
859247.9921875
857567.703125
855853.73046875
854314.94140625
853134.00390625
852478.53515625
852486.65234375
853208.38671875
854535.19921875
856171.84765625
857662.71484375
858444.96484375
857917.87890625
855541.15625
850943.13671875
843976.4765625
834682.98046875
823209.10546875
809757.3125
794615.43359375
778221.3515625
761173.9140625
744133.5546875
727642.89453125
711968.35546875
697061.61328125
682668.16796875
668525.546875
654547.265625
640897.6171875
627922.4765625
615984.40234375
605302.9453125
595883.4765625
587552.03515625
580059.1640625
573198.62890625
566888.8515625
561179.7421875
556187.15234375
552004.6640625
548652.74609375
546087.0625
544245.76171875
543102.59765625
542697.77734375
543125.828125
544480.44921875
546788.5625
549977.29296875
553890.2421875
558334.796875
563132.58984375
568154.6640625
573331.484375
578638.65234375
584074.83203125
589650.515625
595386.49609375
601305.45703125
607413.19140625
613685.921875
620077.41796875
626539.35546875
633039.35546875
639566.8828125
646123.203125
652697.19140625
659241.46484375
665670.53125
671889.0078125
677833.87890625
683507.80859375
688990.6328125
694425.55078125
699977.5
705770.05859375
711825.31640625
718040.98828125
724225.20703125
730177.046875
735770.4375
740992.953125
745919.3828125
750646.140625
755236.26171875
759706.9609375
764055.4921875
768300.8046875
772520.87890625
776869.43359375
781557.3203125
786798.3359375
792744.0859375
799440.3984375
806818.25
814706.50390625
822849.9140625
830930.21875
838598.21484375
845518.40625
851412.6953125
856082.4609375
859398.08984375
861266.7890625
861607.44921875
860360.44140625
857537.43359375
853284.73828125
847915.390625
841879.50390625
835683.23828125
829801.53515625
824625.0625
820444.796875
817450.96484375
815732.16015625
815283.57421875
816033.8671875
817880.16015625
820711.1171875
824411.78125
828862.04296875
833941.8515625
839545.6640625
845599.76953125
852075.00390625
858990.3203125
866406.28125
874409.91796875
883093.56640625
892533.18359375
902774.05078125
913828.3671875
925679.0546875
938280.640625
951557.1796875
965407.62890625
979722.44921875
994401.43359375
1009363.515625
1024555.515625
1039972.1953125
1055681.0625
1071823.08203125
1088564.0390625
1106003.51171875
1124086.2734375
1142576.03515625
1161127.46875
1179433.765625
1197367.31640625
1215018.06640625
1232587.50390625
1250182.8359375
1267615.671875
1284308.39453125
1299359.67578125
1311753.2734375
1320636.9921875
1325565.2734375
1326596.9765625
1324183.62890625
1318875.7578125
1310984.58203125
1300391.40234375
1286634.9921875
1269244.53125
1248128.55859375
1223795.79296875
1197295.61328125
1169936.55859375
1142951.2109375
1117268.37890625
1093460.703125
1071832.0703125
1052553.71484375
1035763.92578125
1021592.2734375
1010120.2578125
1001323.4140625
995045.7734375
991035.8359375
989030.015625
988828.69921875
990306.078125
993340.5
997714.1484375
1003054.41015625
1008857.16015625
1014579.41015625
1019757.87890625
1024104.65625
1027533.97265625
1030091.609375
1031805.78125
1032537.23828125
1031922.04296875
1029448.54296875
1024631.1953125
1017195.875
1007192.828125
994984.67578125
981105.13671875
966044.40625
950064.8125
933145.76953125
915089.8671875
895731.703125
875134.75390625
853671.0390625
831945.66796875
810614.53125
790196.09765625
770967.16015625
752972.9296875
736122.50390625
720313.02734375
705527.2578125
691867.62890625
679520.71875
668681.42578125
659482.65625
651960.2578125
646051.92578125
641612.859375
638437.57421875
636289.109375
634938.1171875
634205.125
633987.51171875
634250.12890625
634975.765625
636104.3671875
637508.87109375
639034.08984375
640575.71875
642145.83984375
643886.109375
646030.48828125
648843.73828125
652558.25
657321.48828125
663169.18359375
670043.859375
677860.28515625
686579.5625
696231.2890625
706856.7265625
718419.12890625
730768.48046875
743704.69140625
757091.78515625
770929.1328125
785326.85546875
800408.9765625
816204.9765625
832579.1953125
849225.80078125
865738.28515625
881730.26953125
896947.8125
911313.328125
924885.58984375
937765.796875
949992.83203125
961467.75390625
971944.95703125
981105.74609375
988681.76953125
994563.81640625
998853.69921875
1001858.75
1004036.28515625
1005885.72265625
1007813.12890625
1010041.2421875
1012629.51953125
1015586.52734375
1018986.05859375
1023007.86328125
1027884.9140625
1033788.203125
1040707.2890625
1048398.94921875
1056453.12109375
1064450.21484375
1072113.08203125
1079361.62109375
1086248.6484375
1092820.95703125
1098974.8203125
1104376.2890625
1108497.86328125
1110769.29296875
1110771.984375
1108381.09375
1103793.91796875
1097438.76953125
1089800.60546875
1081235.40234375
1071867.93359375
1061638.90625
1050479.48046875
1038506.6640625
1026126.171875
1013999.48046875
1002915.41796875
993645.29296875
986843.05859375
983004.42578125
982460.734375
985380.12109375
991769.3046875
1001481.90625
1014234.25390625
1029625.76171875
1047170.0546875
1066345.08203125
1086649.25390625
1107622.64453125
1128790.0625
1149522.72265625
1168885.2734375
1185592.74609375
1198181.62890625
1205372.52734375
1206442.234375
1201373.79296875
1190686.3515625
1175068.0703125
1155064.9296875
1131017.3359375
1103244.63671875
1072307.0625
1039144.17578125
1005000.4140625
971198.8984375
938898.796875
908940.35546875
881806.34375
857676.10546875
836529.09765625
818251.4921875
802707.93359375
789762.171875
779252.60546875
770940.703125
764461.2578125
759313.34765625
754920.15625
750746.3203125
746424.04296875
741833.9296875
737107.109375
732544.60546875
728486.125
725193.90625
722809.24609375
721377.58203125
720879.37109375
721217.10546875
722180.11328125
723454.18359375
724710.625
725733.2578125
726496.76953125
727136.69140625
727830.71875
728677.27734375
729652.94921875
730661.22265625
731617.10546875
732497.6171875
733320.97265625
734064.2890625
734575.953125
734561.4140625
733684.8671875
731738.38671875
728764.16015625
725047.484375
720997.81640625
717006.50390625
713363.65625
710259.21875
707834.32421875
706223.05078125
705549.671875
705899.8828125
707308.39453125
709774.0390625
713276.58984375
717777.0390625
723210.87890625
729486.5
736490.99609375
744115.0703125
752310.828125
761160.23828125
770903.09375
781907.15234375
794615.2421875
809495.66796875
826978.5234375
847360.65234375
870692.66015625
896657.53515625
924447.94140625
952727.6875
979838.8125
1004304.2421875
1025398.984375
1043404.87109375
1059330.35546875
1074243.58203125
1088638.34375
1102238.94140625
1114347.8203125
1124429.8828125
1132442.95703125
1138696.9765625
1143523.453125
1147205.796875
1150248.85546875
1153608.93359375
1158511.0625
1165899.77734375
1175906.64453125
1187694.42578125
1199785.46484375
1210694.71875
1219475.34765625
1225811.62109375
1229658.5390625
1230850.203125
1229100.1171875
1224357.82421875
1217092.5
1208171.6171875
1198404.125
1188072.01953125
1176736.2421875
1163431.61328125
1147169.28125
1127474.25390625
1104629.5390625
1079500.203125
1053130.19921875
1026430.953125
1000110.42578125
974736.52734375
950740.9609375
928290.21875
907141.04296875
886681.2265625
866236.421875
845483.09765625
824672.55078125
804491.359375
785651.92578125
768485.02734375
752781.0703125
737962.8359375
723474.203125
709131.4375
695207.06640625
682216.72265625
670595.2265625
660483.90625
651715.41796875
643947.8828125
636856.4921875
630288.14453125
624298.1484375
619061.9609375
614755.3046875
611500.94140625
609377.02734375
608415.22265625
608569.640625
609708.60546875
611660.296875
614276.96875
617471.9296875
621219.765625
625529.20703125
630399.05859375
635783.171875
641595.51953125
647749.4453125
654187.4921875
660874.6796875
667772.25390625
674820.171875
681938.30078125
689048.1015625
696114.2109375
703184.6640625
710393.39453125
717914.46484375
725897.77734375
734420.5625
743465.640625
752929.0234375
762660.94921875
772522.0546875
782404.0625
792172.8203125
801551.85546875
810030.9765625
816903.73828125
821480.8359375
823404.328125
822879.4921875
820661.08984375
817789.5546875
815230.2265625
813585.21875
812955.6875
812961.25390625
812907.57421875
812059.7890625
809911.09375
806316.52734375
801440.63671875
795579.12109375
788971.15625
781705.671875
773767.2109375
765188.1796875
756210.45703125
747358.28125
739385.98046875
733130.7265625
729331.58984375
728479.50390625
730743.64453125
735969.03515625
743694.87890625
753171.8203125
763441.84375
773559.8515625
782911.34375
791432.41015625
799545.90234375
807817.0859375
816542.51953125
825541.75
834279.0
842200.7265625
849008.48046875
854638.41796875
858976.5
861591.1484375
861767.21484375
858847.48828125
852582.2265625
843155.33203125
830845.578125
815628.51953125
797099.8359375
774824.9921875
748847.9609375
719962.87890625
689563.37109375
659213.98828125
630241.8203125
603545.2109375
579615.69140625
558655.515625
540689.671875
525641.26171875
513382.796875
503777.35546875
496710.10546875
492106.03515625
489931.8671875
490179.89453125
492830.10546875
497794.96484375
504859.51171875
513625.6328125
523465.9453125
533516.26953125
542767.5078125
550286.79296875
555485.58203125
558257.2578125
558856.515625
557579.87109375
554471.4375
549270.265625
541637.57421875
531497.875
519252.00390625
505722.99609375
491890.9453125
478601.734375
466404.22265625
455539.15625
446010.375
437676.05859375
430341.37109375
423840.28125
418078.25390625
413020.6171875
408650.91796875
404938.6875
401833.58203125
399277.640625
397222.140625
395639.6796875
394523.68359375
393874.37890625
393682.50390625
393925.1484375
394578.39453125
395640.2890625
397154.3828125
399223.00390625
402002.9453125
405688.703125
410499.76171875
416680.6796875
424505.75
434275.85546875
446304.7734375
460893.265625
478280.3828125
498563.39453125
521590.06640625
546830.671875
573249.984375
599258.5859375
622885.890625
642254.08203125
656201.9140625
664689.25390625
668659.7734375
669381.18359375
667654.1328125
663375.625
655693.734375
643603.0078125
626584.0234375
604933.44140625
579689.1640625
552308.5703125
524325.48046875
497105.109375
471698.45703125
448776.29296875
428649.58984375
411366.82421875
396829.8515625
384869.0546875
375272.109375
367799.39453125
362204.359375
358250.6953125
355718.6796875
354404.44921875
354113.2265625
354643.79296875
355771.77734375
357250.15234375
358836.55078125
360339.171875
361662.68359375
362833.125
363985.0859375
365313.390625
367018.08984375
369275.78515625
372242.0859375
376062.12890625
380868.81640625
386768.2734375
393819.76171875
402014.0
411254.7890625
421348.40234375
431993.85546875
442764.83984375
453101.75390625
462360.6015625
469942.01953125
475450.12890625
478779.96875
480065.8125
479519.890625
477272.6640625
473325.92578125
467647.50390625
460332.765625
451714.1171875
442347.98046875
432900.98828125
424011.4765625
416188.015625
409763.83984375
404899.4140625
401618.24609375
399855.78515625
399500.3984375
400419.6484375
402480.9375
405573.03515625
409621.1640625
414586.953125
420459.09375
427245.859375
434970.89453125
443665.79296875
453360.9375
464082.9296875
475860.17578125
488730.2109375
502749.11328125
518009.39453125
534658.03125
552885.4609375
572864.1015625
594645.87109375
618044.7109375
642526.50390625
667146.515625
690618.03125
711585.55859375
729045.12109375
742681.3828125
752861.8046875
760228.62109375
765128.80078125
767270.08984375
765854.08203125
760107.70703125
749862.84375
735821.453125
719388.5546875
702246.15234375
685948.33203125
671699.78125
660298.00390625
652144.359375
647269.97265625
645378.40234375
645917.0
648178.5703125
651431.046875
655058.84765625
658668.65234375
662100.609375
665326.3203125
668281.57421875
670720.8359375
672167.70703125
671988.28125
669560.81640625
664474.4609375
656674.46484375
646489.18359375
634520.68359375
621438.97265625
607764.24609375
593729.9375
579283.64453125
564221.56640625
548391.95703125
531870.703125
515025.0390625
498442.609375
482780.66796875
468626.63671875
456428.046875
446487.76171875
438988.81640625
434023.6171875
431615.50390625
431719.703125
434193.1328125
438742.26171875
444874.87890625
451884.109375
458890.94921875
464963.8359375
469297.046875
471370.6640625
470994.2421875
468198.9609375
463049.765625
455507.765625
445435.83203125
432739.58203125
417545.0859375
400293.40234375
381692.09375
362559.98046875
343659.45703125
325592.41015625
308774.66015625
293459.23828125
279774.34765625
267758.01953125
257386.0234375
248597.62890625
241322.8515625
235505.984375
231114.48828125
228129.36328125
226522.90625
226226.515625
227082.4296875
228780.48046875
230807.84765625
232461.265625
232958.7578125
231637.67578125
228161.51953125
222629.96875
215529.3046875
207553.51171875
199396.51171875
191608.38671875
184545.2578125
178388.27734375
173193.63671875
168944.80078125
165589.89453125
163059.00390625
161267.98046875
160118.41015625
159498.4609375
159284.140625
159337.23828125
159493.171875
159538.9453125
159202.94921875
158189.58203125
156263.47265625
153339.10546875
149515.86328125
145036.97265625
140202.71484375
135286.84765625
130488.21875
125923.36328125
121647.8984375
117686.42578125
114053.7421875
110761.53515625
107814.37109375
105202.0546875
102895.62109375
100852.140625
99026.16015625
97378.26171875
95875.8984375
94492.359375
93209.6171875
92020.49609375
90924.31640625
89921.18359375
89013.29296875
88209.59765625
87522.359375
86955.46875
86496.45703125
86119.91796875
85798.53125
85514.6875
85268.0
85073.06640625
84945.890625
84889.59375
84894.26171875
84951.09375
85065.12890625
85254.796875
85542.3828125
85944.85546875
86468.125
87105.19140625
87839.78125
88653.8828125
89533.7734375
90472.6953125
91473.01171875
92546.28125
93704.890625
94947.484375
96251.8046875
97583.27734375
98910.8359375
100215.21875
101486.22265625
102715.859375
103894.41796875
105011.125
106057.4453125
107027.25390625
107909.9609375
108682.2109375
109310.55859375
109767.4453125
110046.1875
110160.9453125
110134.19140625
109984.11328125
109718.4296875
109333.20703125
108815.74609375
108151.19921875
107328.98046875
106344.765625
105200.01953125
103903.55859375
102473.77734375
100936.91796875
99322.328125
97659.87890625
95981.4609375
94322.8203125
92722.23046875
91215.1328125
89825.3046875
88556.97265625
87395.78125
86321.8515625
85327.34375
84425.69921875
83647.21875
83025.3984375
82582.13671875
82318.76171875
82216.69921875
82245.53125
82370.70703125
82557.25
82774.47265625
83006.1875
83260.08984375
83566.06640625
83962.69921875
84481.83984375
85138.9609375
85930.640625
86837.8828125
87834.109375
88893.6796875
89996.34375
91128.16015625
92282.1328125
93457.9375
94658.0
95881.96484375
97124.76953125
98378.8203125
99636.8671875
100895.3828125
102161.9296875
103465.9140625
104865.8203125
106447.34375
108312.7578125
110565.83984375
113299.03125
116589.2890625
120503.6875
125107.66015625
130469.1953125
136661.484375
143768.93359375
151893.37109375
161151.9921875
171663.44140625
183524.0625
196772.62109375
211336.0703125
226943.9921875
243001.01953125
258441.515625
271672.51953125
280765.48828125
283961.1171875
280306.9765625
270066.78515625
254637.6953125
236036.76171875
216277.671875
196942.88671875
179044.64453125
163087.80078125
149210.82421875
137329.890625
127255.39453125
118769.6484375
111666.36328125
105761.4453125
100889.0546875
96896.56640625
93647.39453125
91029.48046875
88958.23046875
87368.19140625
86200.8984375
85399.67578125
84912.91796875
84699.55078125
84730.890625
84985.6796875
85439.19140625
86053.62890625
86779.76171875
87570.21875
88392.2421875
89229.6484375
90077.3828125
90937.42578125
91815.28515625
92711.55859375
93612.10546875
94487.05078125
95299.85546875
96016.65625
96609.27734375
97056.4453125
97347.3359375
97483.10546875
97471.4453125
97318.62890625
97027.359375
96601.5703125
96052.171875
95399.84765625
94674.43359375
93910.078125
93135.7265625
92365.36328125
91595.0625
90808.5078125
89985.94921875
89111.7734375
88179.6484375
87194.08984375
86166.67578125
85109.46484375
84032.40234375
82946.6875
81867.42578125
80809.9375
79783.75
78791.62890625
77832.7421875
76902.46875
75987.2890625
75061.7109375
74092.55859375
73047.109375
71898.421875
70626.97265625
69222.52734375
67688.7734375
66047.92578125
64339.3828125
62609.55859375
60897.5390625
59226.44140625
57605.6328125
56037.4765625
54519.4453125
53042.22265625
51592.22265625
50159.5390625
48742.19140625
47341.57421875
45957.62890625
44593.0078125
43261.60546875
41989.42578125
40805.91015625
39735.06640625
38792.28125
37983.125
37300.1796875
36721.05078125
36212.5625
35740.66015625
35281.68359375
34830.125
34398.22265625
34004.84765625
33659.4296875
33353.84765625
33069.796875
32793.921875
32525.0390625
32267.58984375
32020.91796875
31777.19921875
31529.9296875
31283.38671875
31053.31640625
30858.44921875
30710.3671875
30608.71484375
30543.05078125
30498.21875
30460.11328125
30420.13671875
30376.71484375
30332.21484375
30286.03125
30228.40625
30141.078125
30006.4453125
29819.14453125
29590.3359375
29341.078125
29091.64453125
28856.4609375
28646.83984375
28474.8203125
28351.8984375
28283.65625
28266.20703125
28288.50390625
28339.828125
28417.890625
28531.33984375
28694.4453125
28918.0859375
29201.91796875
29526.4375
29843.359375
30073.4140625
30126.73828125
29943.16015625
29524.46484375
28931.62109375
28251.2890625
27560.8984375
26913.23828125
26337.91796875
25847.421875
25442.2421875
25114.54296875
24849.76171875
24627.890625
24429.078125
24242.73046875
24071.7890625
23926.88671875
23816.02734375
23738.15625
23682.23828125
23630.20703125
23564.01171875
23475.0625
23367.8671875
23252.2890625
23131.9921875
23002.6953125
22862.0
22718.8515625
22591.41796875
22495.51171875
22434.015625
22395.26171875
22361.1796875
22319.2734375
22269.96484375
22223.36328125
22188.765625
22166.95703125
22152.01953125
22138.99609375
22128.296875
22123.73828125
22128.8828125
22146.58203125
22179.5078125
22226.94140625
22279.4609375
22319.734375
22331.8359375
22310.4296875
22260.01953125
22187.36328125
22098.390625
22002.58203125
21915.30078125
21850.61328125
21810.6640625
21783.19921875
21750.16796875
21700.32421875
21637.5390625
21580.234375
21551.19140625
21563.16015625
21611.1015625
21677.8828125
21747.3671875
21812.390625
21872.6875
21928.83984375
21979.078125
22019.59375
22046.32421875
22058.28125
22062.21484375
22075.01953125
22120.03125
22217.96484375
22377.5234375
22590.32421875
22831.52734375
23064.9296875
23251.46484375
23360.6171875
23381.7109375
23328.90625
23234.80859375
23135.94921875
23059.94921875
23020.828125
23020.65234375
23053.16796875
23108.30078125
23177.234375
23254.76953125
23336.99609375
23418.515625
23494.109375
23563.54296875
23634.31640625
23720.41796875
23838.10546875
23998.90625
24201.45703125
24428.9921875
24657.44140625
24867.70703125
25051.05859375
25206.3046875
25337.42578125
25455.71484375
25580.8984375
25737.2890625
25949.03515625
26238.078125
26621.078125
27102.48046875
27669.23046875
28294.7109375
28950.91796875
29621.40625
30308.01171875
31028.31640625
31803.69921875
32644.5234375
33543.640625
34483.8203125
35451.65625
36445.41015625
37472.2109375
38539.4296875
39646.35546875
40780.09765625
41917.7421875
43034.25
44110.953125
45139.30078125
46119.33984375
47055.84765625
47953.671875
48812.9453125
49626.9296875
50384.64453125
51074.79296875
51686.67578125
52209.12890625
52632.93359375
52956.51171875
53187.48828125
53335.03125
53397.89453125
53359.42578125
53195.31640625
52889.46484375
52446.3125
51890.35546875
51253.30078125
50558.34375
49812.09765625
49008.58984375
48141.890625
47219.484375
46267.12109375
45321.34375
44415.9765625
43574.625
42813.82421875
42149.2578125
41595.32421875
41159.4140625
40838.97265625
40624.35546875
40503.16015625
40463.08203125
40496.02734375
40604.25
40803.79296875
41119.5625
41572.8203125
42167.45703125
42883.21484375
43680.4921875
44514.9375
45353.3203125
46181.55078125
47002.03515625
47822.828125
48642.484375
49435.734375
50149.7109375
50719.46875
51098.3515625
51284.3828125
51324.078125
51291.734375
51258.80859375
51271.18359375
51343.5
51468.54296875
51633.0859375
51830.80078125
52066.859375
52354.546875
52709.6875
53149.44921875
53697.11328125
54386.015625
55254.734375
56335.28515625
57645.90625
59196.19140625
60998.48046875
63074.6640625
65456.5078125
68185.9921875
71318.125
74921.66015625
79074.4609375
83855.40625
89334.57421875
95560.6015625
102544.90625
110244.63671875
118546.4765625
127257.74609375
136119.546875
144853.98046875
153232.69140625
161127.85546875
168508.296875
175374.36328125
181660.265625
187153.0703125
191479.79296875
194191.48828125
194921.69921875
193541.21484375
190219.91796875
185358.0546875
179427.00390625
172807.47265625
165704.0859375
158165.078125
150176.35546875
141764.9921875
133056.45703125
124269.109375
115666.328125
107496.9140625
99947.31640625
93119.5234375
87038.28125
81677.265625
76985.36328125
72902.234375
69367.40234375
66329.30078125
63750.37109375
61600.20703125
59839.921875
58412.328125
57247.26171875
56275.125
55434.98828125
54673.625
53944.18359375
53211.7109375
52460.15625
51690.40234375
50908.91015625
50117.6015625
49313.4140625
48493.93359375
47661.2578125
46821.52734375
45983.18359375
45155.78125
44349.48046875
43576.49609375
42853.9375
42203.328125
41643.9453125
41185.93359375
40830.9765625
40578.46875
40427.515625
40372.33984375
40399.6640625
40494.671875
40650.53125
40872.71484375
41176.171875
41579.2734375
42097.49609375
42738.60546875
43501.75
44381.046875
45370.5703125
46468.11328125
47678.375
49015.21484375
50499.41015625
52151.55078125
53987.05859375
56018.796875
58261.98046875
60732.33984375
63439.26953125
66384.828125
69573.0078125
73019.875
76754.33203125
80810.36328125
85218.2265625
89997.50390625
95148.6875
100642.109375
106408.34375
112335.82421875
118278.84375
124076.5
129578.92578125
134671.4296875
139283.43359375
143373.98046875
146898.1484375
149770.73828125
151848.96484375
152951.0859375
152911.32421875
151647.78125
149204.84765625
145742.1484375
141476.5859375
136614.08984375
131308.44921875
125658.37109375
119729.9609375
113586.140625
107310.3515625
101015.6796875
94834.8984375
88896.609375
83301.4765625
78109.90625
73342.0078125
68985.49609375
65008.3671875
61373.03515625
58045.63671875
54997.18359375
52201.3046875
49635.26171875
47283.140625
45134.4609375
43176.99609375
41390.5859375
39747.73046875
38219.6953125
36783.66015625
35427.61328125
34150.28515625
32954.79296875
31840.0546875
30798.328125
29820.80859375
28903.25
28043.32421875
27233.96484375
26463.17578125
25722.1484375
25011.6875
24339.53125
23713.5234375
23139.6015625
22624.31640625
22173.78515625
21786.5
21447.53125
21132.2109375
20817.9453125
20494.8046875
20167.91796875
19851.78515625
19561.9296875
19309.85546875
19103.046875
18946.0625
18837.31640625
18763.26171875
18699.1015625
18621.0703125
18520.5546875
18404.625
18281.90625
18150.16015625
17999.52734375
17825.765625
17636.64453125
17445.46484375
17261.2734375
17086.1640625
16919.1328125
16760.75
16616.68359375
16500.30859375
16431.765625
16430.48046875
16504.6328125
16646.00390625
16834.078125
17044.546875
17254.6953125
17443.6171875
17591.18359375
17681.078125
17708.73828125
17689.21875
17656.12890625
17647.7421875
17687.671875
17774.65234375
17888.546875
18004.15234375
18099.38671875
18155.34765625
18156.77734375
18097.53515625
17984.3515625
17832.24609375
17656.15625
17468.35546875
17282.2890625
17114.828125
16982.4296875
16894.484375
16848.63671875
16828.93359375
16808.05859375
16756.515625
16656.58203125
16512.609375
16350.5
16208.1796875
16124.1796875
16128.87109375
16240.44921875
16466.1796875
16806.52734375
17256.31640625
17800.8984375
18413.0
19056.68359375
19697.30078125
20311.88671875
20897.3359375
21474.875
22085.61328125
22773.9140625
23567.30078125
24468.49609375
25465.07421875
26545.37890625
27706.48046875
28950.64453125
30277.09375
31676.6171875
33132.96875
34630.09765625
36159.4140625
37720.015625
39311.18359375
40924.796875
42545.0546875
44155.0234375
45743.265625
47305.328125
48839.40234375
50339.05078125
51788.359375
53163.5625
54439.765625
55596.16796875
56616.25390625
57485.8046875
58193.38671875
58732.82421875
59104.63671875
59315.28515625
59374.75
59292.171875
59070.76953125
58706.3828125
58192.76171875
57529.48828125
56724.640625
55789.140625
54727.96875
53536.5546875
52206.96875
50741.19140625
49162.4609375
47514.9375
45850.70703125
44213.3359375
42628.56640625
41104.18359375
39634.62109375
38207.1484375
36808.73828125
35430.6171875
34067.53125
32713.8828125
31363.17578125
30012.15234375
28664.72265625
27331.87109375
26029.30078125
24775.4375
23588.5234375
22481.67578125
21459.3046875
20519.72265625
19662.8515625
18895.74609375
18229.56640625
17669.75
17208.609375
16827.7109375
16507.625
16234.84765625
16000.7421875
15798.03125
15621.7109375
15470.89453125
15344.03125
15230.61328125
15112.0
14974.3984375
14820.71484375
14668.58203125
14538.76953125
14447.24609375
14404.08203125
14412.359375
14464.46875
14541.6328125
14619.68359375
14676.44140625
14695.9765625
14671.3359375
14606.7421875
14516.07421875
14415.87109375
14318.27734375
14229.86328125
14153.76953125
14088.75
14025.23046875
13945.7265625
13832.46484375
13676.56640625
13481.1875
13258.4140625
13024.5625
12796.72265625
12589.78515625
12413.58203125
12271.5625
12161.49609375
12076.90234375
12008.62109375
11947.4296875
11887.52734375
11828.0234375
11770.62109375
11716.1171875
11664.0
11615.609375
11576.67578125
11556.01953125
11561.3671875
11594.90625
11650.40625
11713.35546875
11765.125
11789.8515625
11779.7109375
11736.1015625
11668.3046875
11591.90625
11525.70703125
11486.0859375
11482.328125
11517.48828125
11592.4453125
11706.04296875
11850.23828125
12007.75390625
12158.03125
12286.0546875
12384.46875
12448.078125
12469.53515625
12443.32421875
12375.45703125
12290.45703125
12228.7109375
12233.5078125
12333.05078125
12526.828125
12784.5625
13058.97265625
13305.28515625
13497.33203125
13633.2421875
13730.26171875
13813.73046875
13907.0859375
14026.33984375
14177.03515625
14352.046875
14533.765625
14705.1953125
14864.4921875
15028.99609375
15222.234375
15455.078125
15718.84375
15994.25
16264.69140625
16522.1875
16765.796875
16998.3359375
17223.6640625
17443.796875
17657.6953125
17865.109375
18074.703125
18310.62109375
18610.59765625
19013.58203125
19542.3515625
20192.5
20937.1796875
21745.2109375
22598.4765625
23495.9453125
24445.47265625
25454.70703125
26528.58984375
27671.6953125
28889.9921875
30190.8984375
31583.33984375
33078.4921875
34690.09375
36433.49609375
38323.48828125
40371.859375
42587.453125
44982.203125
47582.41015625
50438.30859375
53623.265625
57221.10546875
61310.21484375
65955.9453125
71214.76953125
77142.14453125
83792.828125
91210.44140625
99411.9453125
108372.2109375
118005.90234375
128142.765625
138503.73828125
148698.625
158264.48046875
166742.79296875
173766.3359375
179113.12890625
182698.953125
184515.68359375
184558.5390625
182793.765625
179190.42578125
173794.50390625
166793.6640625
158526.921875
149430.9609375
139954.23046875
130483.92578125
121311.359375
112631.3046875
104556.64453125
97136.1953125
90373.04296875
84241.46875
78698.73046875
73691.515625
69160.5234375
65044.59375
61282.859375
57816.49609375
54593.60546875
51575.8046875
48739.76953125
46071.4296875
43559.453125
41193.875
38968.109375
36879.921875
34931.4453125
33128.7734375
31478.21875
29979.1875
28620.6328125
27386.046875
26261.15625
25235.1953125
24297.0078125
23434.5078125
22638.484375
21903.30859375
21222.33984375
20585.53125
19984.2890625
19418.01953125
18894.421875
18423.27734375
18008.875
17645.21484375
17316.80078125
17006.27734375
16703.94140625
16409.5390625
16123.671875
15839.203125
15543.921875
15232.23046875
14913.3515625
14608.88671875
14343.6796875
14136.3046875
13991.99609375
13900.39453125
13841.09375
13795.5546875
13756.71875
13728.29296875
13714.98046875
13712.890625
13707.734375
13681.08984375
13618.97265625
13516.390625
13375.6171875
13201.72265625
13001.58203125
12787.859375
12581.109375
12402.62890625
12261.3125
12147.7734375
12044.22265625
11941.45703125
11846.765625
11777.3828125
11748.28515625
11763.34375
11810.15625
11858.6796875
11869.55078125
11813.62890625
11688.87890625
11519.015625
11336.48046875
11168.5625
11035.89453125
10954.4375
10931.0234375
10957.640625
11014.34765625
11079.4296875
11136.9140625
11177.0
11193.421875
11181.9609375
11141.421875
11077.49609375
11006.08203125
10948.69140625
10918.45703125
10909.5546875
10903.92578125
10890.47265625
10875.70703125
10874.984375
10895.3671875
10927.3671875
10949.0703125
10935.33203125
10867.5234375
10743.453125
10583.64453125
10427.38671875
10317.46484375
10281.9140625
10322.859375
10418.22265625
10534.8671875
10645.1484375
10736.43359375
10808.92578125
10867.75390625
10918.578125
10968.1015625
11023.05078125
11084.55859375
11143.96484375
11187.2578125
11206.44921875
11207.87890625
11210.359375
11234.75390625
11293.828125
11389.36328125
11516.80859375
11671.83984375
11853.5703125
12062.76171875
12297.44140625
12549.26953125
12804.27734375
13050.11328125
13286.61328125
13530.89453125
13809.9765625
14145.140625
14541.9375
14993.59375
15491.13671875
16027.6484375
16594.32421875
17177.97265625
17767.1640625
18361.43359375
18972.5625
19615.11328125
20295.546875
21010.41015625
21754.7265625
22532.37109375
23359.40234375
24258.328125
25248.6328125
26340.35546875
27533.53125
28821.4296875
30194.76171875
31644.578125
33162.3828125
34736.96875
36350.52734375
37978.0546875
39591.16015625
41162.36328125
42665.91015625
44075.7734375
45364.53515625
46504.5078125
47469.81640625
48238.390625
48793.484375
49123.9375
49222.85546875
49086.09375
48712.42578125
48104.9765625
47273.078125
46234.21875
45014.4296875
43643.8359375
42148.53125
40547.34375
38859.09375
37112.1953125
35343.828125
33589.3125
31875.546875
30225.69921875
28665.7265625
27222.6171875
25917.2734375
24759.546875
23745.5390625
22854.78515625
22052.09375
21299.5625
20572.32421875
19865.25
19187.515625
18552.6171875
17970.28125
17441.9140625
16962.62109375
16530.58984375
16154.89453125
15849.24609375
15614.08203125
15424.94921875
15239.94921875
15020.2578125
14748.8125
14437.578125
14120.58984375
13835.75
13606.24609375
13435.16015625
13315.1015625
13240.03515625
13208.33203125
13219.88671875
13274.2109375
13368.8984375
13495.93359375
13641.0390625
13791.19921875
13943.3125
14103.25390625
14277.515625
14470.48046875
14691.171875
14958.84375
15297.58203125
15724.65234375
16243.8359375
16847.7734375
17524.0703125
18259.15625
19039.94140625
19856.68359375
20707.75390625
21601.20703125
22548.1328125
23551.94921875
24604.453125
25694.21484375
26819.4609375
27993.421875
29238.4296875
30573.8515625
32004.46484375
33514.95703125
35074.9921875
36652.53515625
38224.984375
39779.87890625
41309.04296875
42804.96484375
44260.078125
45663.40625
46995.8515625
48231.20703125
49343.5390625
50313.00390625
51126.43359375
51777.52734375
52269.0859375
52612.09765625
52818.09375
52890.25390625
52820.4453125
52592.859375
52191.5859375
51609.8828125
50856.56640625
49953.44140625
48924.82421875
47789.72265625
46563.42578125
45262.9765625
43907.35546875
42512.5703125
41088.58984375
39640.3125
38170.1875
36681.04296875
35179.5
33678.30859375
32195.34765625
30750.51171875
29362.265625
28043.12890625
26794.28515625
25604.3046875
24456.109375
23337.87109375
22249.36328125
21201.421875
20211.4453125
19296.37890625
18463.75390625
17706.05078125
17005.06640625
16343.9765625
15715.90234375
15122.05078125
14564.640625
14043.015625
13554.98828125
13098.6953125
12671.9453125
12270.71484375
11890.3671875
11530.08203125
11196.41796875
10900.67578125
10650.3671875
10442.19140625
10263.91796875
10103.75390625
9958.80859375
9835.73046875
9743.3984375
9683.01171875
9642.91796875
9602.17578125
9540.19140625
9443.59765625
9306.328125
9127.57421875
8913.4140625
8678.79296875
8443.25390625
8222.72265625
8026.26171875
7859.8125
7729.52734375
7639.8359375
7590.29296875
7575.12890625
7583.62890625
7600.44921875
7609.9765625
7605.296875
7592.8984375
7585.5625
7589.9453125
7601.2265625
7607.953125
7599.0390625
7566.63671875
7505.984375
7414.66015625
7291.6328125
7137.2578125
6956.58984375
6763.76171875
6580.62109375
6427.44140625
6313.15234375
6234.04296875
6180.87109375
6146.0234375
6124.65625
6112.1796875
6103.85546875
6098.1015625
6098.69921875
6111.05859375
6134.2734375
6156.609375
6160.4140625
6133.421875
6077.33984375
6007.1015625
5942.43359375
5898.18359375
5878.953125
5879.56640625
5890.0625
5902.49609375
5915.58203125
5934.4921875
5966.140625
6013.41015625
6071.83984375
6129.72265625
6170.84375
6179.625
6148.04296875
6081.12109375
5996.62109375
5917.88671875
5864.3671875
5845.515625
5860.39453125
5901.125
5957.49609375
6020.4375
6082.55078125
6136.4375
6174.56640625
6193.484375
6198.8203125
6204.5625
6224.953125
6265.5703125
6321.046875
6380.40625
6434.98828125
6483.66015625
6532.79296875
6591.53515625
6665.41015625
6752.08203125
6841.828125
6921.34765625
6978.04296875
7003.28125
6994.3203125
6954.59375
6891.4296875
6812.03515625
6720.02734375
6615.46875
6498.8203125
6375.69140625
6257.83203125
6158.27734375
6084.1328125
6032.46875
5991.94921875
5948.23828125
5889.8515625
5812.67578125
5721.68359375
5628.5234375
5545.375
5478.20703125
5423.27734375
5369.13671875
5303.453125
5220.97265625
5127.09765625
5034.30859375
4954.71875
4895.75390625
4861.44921875
4855.4765625
4880.58984375
4934.19921875
5004.85546875
5073.99609375
5123.4375
5144.04296875
5139.22265625
5120.7890625
5101.234375
5088.59375
5086.28515625
5095.890625
5120.7265625
5167.92578125
5246.00390625
5357.89453125
5496.08984375
5645.66796875
5791.23828125
5918.7265625
6012.49609375
6057.40234375
6047.68359375
5991.24609375
5902.2421875
5791.12109375
5663.5390625
5524.78515625
5379.7265625
5229.5859375
5074.12109375
4917.765625
4769.08984375
4632.59765625
4503.6171875
4371.58203125
4224.52734375
4049.92578125
3837.61328125
3588.64453125
3321.0703125
3063.5703125
2842.5390625
2675.6484375
2574.6796875
2549.19140625
2604.67578125
2737.50390625
2930.72265625
3152.984375
3363.25
3522.88671875
3609.953125
3625.3515625
3586.6796875
3516.6171875
3435.63671875
3360.62890625
3304.09765625
3271.11328125
3257.5546875
3253.05078125
3246.6328125
3230.6640625
3202.625
3167.3046875
3138.09765625
3132.109375
3159.31640625
3215.08203125
3284.51171875
3354.00390625
3417.60546875
3473.76171875
3519.61328125
3550.23046875
3561.31640625
3550.796875
3518.66796875
3467.56640625
3403.82421875
3337.5625
3281.171875
3247.01953125
3244.4765625
3277.7734375
3346.8671875
3450.14453125
3584.98828125
3745.21875
3919.85546875
4095.7265625
4260.75390625
4404.35546875
4517.2890625
4594.76953125
4639.73046875
4660.0703125
4660.36328125
4636.859375
4582.46484375
4497.83203125
4397.30078125
4302.54296875
4228.6015625
4175.55078125
4133.49609375
4094.984375
4061.046875
4035.78515625
4017.13671875
3993.953125
3950.6796875
3874.28515625
3758.359375
3602.0
3405.203125
3167.0859375
2892.42578125
2600.2109375
2319.67578125
2071.51171875
1852.4296875
1641.5390625
1423.04296875
1202.83984375
1006.05859375
862.390625
791.3046875
793.765625
853.28125
946.22265625
1053.85546875
1165.61328125
1273.59375
1368.6875
1444.265625
1501.1640625
1546.9140625
1590.75390625
1639.1015625
1692.51171875
1744.72265625
1787.08203125
1816.87109375
1841.2734375
1872.73828125
1923.08203125
2003.609375
2126.41015625
2298.83984375
2514.87109375
2754.4453125
2992.375
3206.48828125
3379.0546875
3497.1875
3557.07421875
3567.13671875
3542.6640625
3495.57421875
3430.51953125
3351.3359375
3268.93359375
3199.94140625
3156.8203125
3140.42578125
3142.1015625
3150.51171875
3154.60546875
3142.625
3103.8359375
3034.8515625
2943.53125
2845.796875
2759.64453125
2701.8203125
2685.0703125
2712.3203125
2772.16796875
2843.6484375
2908.46875
2958.91796875
2994.578125
3014.34765625
3014.8359375
2996.48828125
2968.6484375
2945.546875
2935.35546875
2932.3125
2919.8125
2881.7265625
2811.390625
2711.296875
2587.65625
2448.41015625
2306.04296875
2178.28515625
2082.00390625
2024.63671875
2001.59375
2002.39453125
2019.64453125
2052.87109375
2104.19140625
2171.1328125
2244.08984375
2310.55078125
2360.71484375
2389.7890625
2398.08984375
2392.5
2386.8515625
2396.34765625
2427.609375
2473.19921875
2516.4765625
2542.2109375
2544.53125
2528.45703125
2505.82421875
2487.44921875
2475.1953125
2460.6796875
2434.640625
2400.35546875
2377.828125
2392.30078125
2455.59375
2555.3515625
2659.7890625
2733.40234375
2753.23828125
2717.78515625
2645.3671875
2563.60546875
2495.80078125
2452.3359375
2431.10546875
2423.16796875
2416.984375
2399.8046875
2360.953125
2299.10546875
2227.7421875
2171.41796875
2153.71484375
2185.8671875
2263.5
2371.48046875
2491.7890625
2610.13671875
2719.48046875
2819.6796875
2913.05859375
2997.55078125
3062.06640625
3089.3671875
3066.7265625
2996.8671875
2899.1484375
2798.6875
2712.046875
2640.0859375
2570.9140625
2488.34375
2380.48046875
2245.41796875
2092.109375
1935.93359375
1793.15625
1678.48046875
1604.94921875
1580.96875
1603.6875
1655.14453125
1707.15625
1732.83984375
1717.1484375
1660.8125
1577.40625
1485.97265625
1402.58984375
1334.62109375
1280.703125
1235.390625
1194.2734375
1155.76953125
1119.9375
1087.609375
1061.45703125
1046.92578125
1050.67578125
1077.5078125
1129.1484375
1205.38671875
1304.546875
1421.96875
1549.2890625
1677.140625
1798.984375
1911.93359375
2014.41796875
2104.53125
2181.453125
2248.39453125
2313.22265625
2384.296875
2463.18359375
2540.9140625
2603.55859375
2643.64453125
2665.6328125
2679.5390625
2690.90234375
2698.91796875
2702.38671875
2703.75
2706.6328125
2712.0703125
2717.8515625
2719.8125
2713.3984375
2696.62109375
2672.62890625
2648.03125
2627.7109375
2611.9140625
2596.91015625
2574.71875
2531.57421875
2452.26953125
2331.86328125
2183.8515625
2034.68359375
1909.03515625
1818.41796875
1759.109375
1716.96484375
1675.9140625
1627.09765625
1572.3828125
1519.09765625
1472.734375
1437.1484375
1420.890625
1438.5390625
1502.17578125
1610.703125
1747.51171875
1888.21875
2011.796875
2108.04296875
2178.78125
2234.97265625
2292.6640625
2367.41796875
2466.0390625
2580.05078125
2688.83984375
2772.1796875
2820.171875
2831.921875
2809.87109375
2761.0390625
2702.390625
2657.4921875
2642.16015625
2652.49609375
2666.30859375
2654.96484375
2596.51171875
2484.83203125
2331.69140625
2158.88671875
1984.421875
1814.58984375
1649.2890625
1493.54296875
1362.0
1271.9765625
1232.015625
1235.59765625
1264.15625
1297.3828125
1323.6640625
1343.86328125
1367.0390625
1402.96875
1456.30078125
1524.1328125
1596.59765625
1660.16015625
1701.859375
1712.80078125
1691.453125
1647.24609375
1599.93359375
1570.3515625
1567.39453125
1582.9609375
1598.81640625
1597.59765625
1570.29296875
1520.76953125
1467.69140625
1438.359375
1453.4375
1514.72265625
1608.72265625
1721.75
1849.5546875
1993.0234375
2147.9296875
2300.7421875
2433.66015625
2533.08984375
2594.67578125
2621.09375
2614.84375
2572.015625
2482.296875
2334.8359375
2125.83203125
1863.609375
1568.3828125
1266.03515625
980.328125
729.66015625
528.66015625
387.53515625
306.6484375
273.90625
272.41796875
292.609375
336.15234375
408.87109375
512.31640625
643.1015625
798.94921875
983.76171875
1204.85546875
1461.58984375
1734.2890625
1986.3515625
2181.7890625
2303.84765625
2359.04296875
2367.9375
2355.2890625
2344.22265625
2349.05078125
2367.6953125
2383.25390625
2376.953125
2340.7421875
2279.58203125
2206.20703125
2135.4375
2078.82421875
2039.62109375
2012.84375
1991.3828125
1970.6484375
1946.42578125
1912.91015625
1867.8984375
1818.1640625
1774.3203125
1739.3359375
1705.90234375
1665.97265625
1619.25
1570.484375
1521.55078125
1469.68359375
1412.94921875
1355.07421875
1304.57421875
1270.625
1259.86328125
1275.59375
1317.83984375
1382.0703125
1458.12109375
1533.4609375
1601.66015625
1668.3046875
1746.00390625
1841.4140625
1948.40234375
2055.3359375
2157.4765625
2259.68359375
2367.25390625
2476.96875
2577.97265625
2659.1640625
2713.83203125
2739.2890625
2735.84765625
2707.1171875
2658.51953125
2593.45703125
2512.30078125
2417.82421875
2321.5703125
2242.4140625
2196.76953125
2189.19921875
2210.53125
2242.28515625
2263.60546875
2258.49609375
2221.1796875
2155.2578125
2066.11328125
1954.40234375
1818.52734375
1663.20703125
1503.69140625
1360.13671875
1248.46875
1175.9765625
1143.625
1150.51171875
1196.1640625
1278.796875
1390.2421875
1511.59765625
1614.52734375
1669.65234375
1656.578125
1569.50390625
1417.625
1223.109375
1016.66015625
828.08984375
675.19140625
560.59765625
481.359375
441.82421875
455.32421875
533.08984375
673.7734375
864.3828125
1088.24609375
1328.984375
1568.8828125
1788.64453125
1971.2421875
2105.5234375
2186.08984375
2212.046875
2186.40234375
2114.2734375
2000.203125
1848.8359375
1669.75
1480.6171875
1304.28515625
1162.8515625
1073.0859375
1043.29296875
1071.0546875
1145.57421875
1255.71484375
1396.55859375
1567.109375
1762.9140625
1973.29296875
2185.07421875
2386.140625
2565.53125
2713.0859375
2820.65234375
2882.41015625
2893.7421875
2852.02734375
2760.578125
2631.66796875
2485.81640625
2347.9453125
2241.32421875
2179.18359375
2158.5703125
2163.79296875
2178.8984375
2198.7578125
2229.828125
2282.4296875
2361.6484375
2460.5625
2558.72265625
2630.26953125
2661.01953125
2661.81640625
2663.7421875
2696.33203125
2766.1796875
2852.6484375
2922.15625
2949.32421875
2931.04296875
2886.12890625
2842.56640625
2822.0
2831.671875
2867.0234375
2919.08984375
2978.4921875
3033.3671875
3066.5546875
3058.828125
2998.55859375
2889.8984375
2751.5
2606.74609375
2473.59375
2360.01171875
2264.140625
2177.06640625
2088.9453125
1997.41796875
1911.71484375
1847.1640625
1814.4765625
1814.18359375
1840.09375
1885.3515625
1943.609375
2005.80078125
2058.46484375
2087.44140625
2084.6484375
2052.8203125
2004.19140625
1952.984375
1905.85546875
1857.53515625
1796.40625
1717.44921875
1631.7578125
1562.6484375
1529.54296875
1533.640625
1558.41796875
1583.9453125
1600.94921875
1612.86328125
1627.9296875
1651.52734375
1685.3359375
1730.63671875
1788.98046875
1858.00390625
1927.3984375
1981.890625
2011.05859375
2016.9765625
2012.0
2009.5703125
2017.38671875
2036.73828125
2064.4296875
2095.0390625
2124.91015625
2155.77734375
2192.0625
2233.4140625
2273.0546875
2306.05859375
2335.9921875
2368.76953125
2400.4375
2415.13671875
2395.55859375
2333.12109375
2229.41796875
2093.9453125
1944.1796875
1804.19140625
1696.9765625
1634.06640625
1610.57421875
1609.140625
1609.59765625
1599.40625
1579.53515625
1562.3125
1563.12109375
1592.51171875
1652.68359375
1737.46484375
1834.06640625
1927.15234375
2004.6328125
2061.53515625
2099.34375
2122.4296875
2133.734375
2131.25390625
2107.9765625
2058.09765625
1985.96484375
1908.35546875
1845.8828125
1810.8359375
1802.234375
1810.71484375
1827.6015625
1851.2578125
1886.97265625
1940.81640625
2013.3671875
2100.21875
2198.53125
2310.51953125
2438.50390625
2577.90234375
2716.5078125
2838.80859375
2929.30078125
2974.8203125
2970.13671875
2923.19140625
2851.4140625
2769.73046875
2682.34765625
2585.953125
2477.640625
2357.67578125
2227.32421875
2089.43359375
1953.16796875
1836.1484375
1758.29296875
1730.88671875
1750.12109375
1800.5390625
1864.75
1930.3203125
1988.8671875
2031.69921875
2050.1953125
2041.71875
2013.31640625
1977.00390625
1940.46875
1902.671875
1857.77734375
1801.859375
1735.04296875
1658.62109375
1573.3046875
1482.68359375
1398.2421875
1338.5703125
1320.9296875
1352.4609375
1428.08984375
1534.01171875
1650.44921875
1752.6796875
1816.23046875
1827.96875
1794.6484375
1738.6875
1683.28125
1640.5390625
1612.859375
1602.82421875
1618.45703125
1667.72265625
1749.1328125
1848.703125
1945.16796875
2017.8828125
2052.828125
2045.98046875
2002.76953125
1931.515625
1835.23046875
1711.96875
1566.19140625
1418.16796875
1297.015625
1221.8046875
1190.04296875
1183.88671875
1184.41015625
1179.765625
1165.71484375
1145.5
1130.08203125
1133.63671875
1163.53515625
1212.5546875
1260.203125
1282.77734375
1266.1953125
1215.1640625
1153.1640625
1111.83203125
1114.50390625
1163.65625
1239.31640625
1308.3125
1338.5
1311.375
1228.03125
1106.67578125
974.62890625
860.0234375
786.88671875
772.99609375
828.7421875
956.3125
1149.25
1392.08984375
1660.6953125
1925.9921875
2162.0859375
2355.171875
2506.671875
2628.32421875
2733.05078125
2827.07421875
2905.6328125
2952.50390625
2945.12890625
2866.3046875
2717.0078125
2520.3671875
2312.24609375
2125.81640625
1981.74609375
1887.7265625
1841.83203125
1834.62890625
1851.7734375
1880.18359375
1915.0234375
1960.8125
2024.6640625
2107.39453125
2200.078125
2288.63671875
2362.04296875
2417.37109375
2458.2109375
2489.36328125
2513.33984375
2530.890625
2542.55859375
2548.46875
2548.515625
2545.84375
2550.87109375
2578.59375
2638.1171875
2722.8046875
2811.03515625
2877.6640625
2906.828125
2897.8671875
2863.26953125
2821.26953125
2785.74609375
2757.75
2725.328125
2673.65625
2597.0
2501.3515625
2397.734375
2297.15625
2213.39453125
2166.1640625
2174.5703125
2244.5078125
2362.8671875
2504.0078125
2640.578125
2749.5703125
2814.1328125
2825.55859375
2784.77734375
2699.47265625
2577.60546875
2423.70703125
2241.7109375
2041.7109375
1844.40234375
1678.48828125
1570.44140625
1530.96484375
1546.89453125
1586.203125
1614.81640625
1614.18359375
1586.8671875
1548.0078125
1512.51171875
1489.75390625
1486.51953125
1508.90234375
1556.60546875
1616.0390625
1663.1015625
1675.97265625
1645.84375
1576.42578125
1476.5703125
1355.73046875
1224.62109375
1095.23046875
977.25390625
874.9140625
788.46875
718.9296875
670.45703125
647.3359375
647.890625
661.93359375
676.3203125
685.26953125
695.234375
718.15625
759.3203125
812.578125
867.265625
918.01953125
966.8359375
1017.58984375
1071.6328125
1129.109375
1191.67578125
1260.54296875
1331.0078125
1390.703125
1425.78515625
1430.8203125
1413.828125
1392.23828125
1382.7890625
1392.14453125
1414.2109375
1436.08203125
1448.83203125
1455.08203125
1466.9375
1496.90625
1550.26953125
1623.77734375
1707.203125
1784.16015625
1834.64453125
1842.74609375
1805.6796875
1735.734375
1652.515625
1572.08984375
1501.0625
1438.27734375
1381.16796875
1331.0859375
1292.30859375
1265.09765625
1239.91796875
1200.609375
1134.59765625
1040.95703125
929.83203125
815.9453125
712.1640625
626.5390625
563.74609375
530.18359375
538.2890625
603.88671875
736.01953125
927.4296875
1153.625
1380.0703125
1570.73828125
1694.18359375
1728.671875
1668.09375
1526.6640625
1338.10546875
1146.61328125
991.515625
892.35546875
842.89453125
817.53125
785.7578125
726.140625
633.2890625
516.04296875
389.234375
264.83984375
148.2578125
40.73828125
-56.9296875
-144.359375
-223.55859375
-297.66015625
-365.33203125
-417.53515625
-442.796875
-437.66015625
-411.00390625
-375.96484375
-338.1640625
-294.44140625
-243.94140625
-197.24609375
-171.3046875
-175.95703125
-207.32421875
-252.671875
-297.8203125
-329.90625
-338.44921875
-318.0078125
-269.3359375
-196.953125
-106.69921875
-6.0234375
96.71875
196.5625
293.87890625
389.37109375
478.15234375
552.0234375
607.54296875
648.92578125
682.01171875
707.3203125
720.46875
719.1015625
709.51953125
706.703125
726.08203125
772.515625
836.359375
901.078125
954.83203125
995.2421875
1026.2578125
1053.88671875
1083.8671875
1119.28125
1159.24609375
1201.99609375
1248.44140625
1298.43359375
1342.5390625
1363.28125
1350.29296875
1313.4609375
1277.27734375
1260.5
1261.41796875
1261.22265625
1239.55859375
1188.95703125
1119.4609375
1052.6953125
1009.82421875
1000.83984375
1020.9609375
1055.01171875
1086.65625
1107.7265625
1122.4375
1142.30078125
1174.16015625
1211.28125
1236.03515625
1232.2734375
1196.703125
1140.203125
1079.47265625
1026.3046875
982.6484375
944.0
906.109375
868.046875
830.734375
795.94140625
767.5546875
751.0078125
748.81640625
757.4375
769.99609375
780.55859375
783.375
770.19921875
733.3515625
674.203125
606.3515625
547.5078125
507.1953125
481.6875
459.06640625
428.2109375
384.83984375
332.5859375
280.640625
239.40625
214.0078125
197.54296875
170.14453125
109.40234375
7.203125
-122.5859375
-254.8359375
-372.16796875
-473.19140625
-564.69921875
-650.65625
-729.59375
-797.1328125
-845.45703125
-861.09375
-828.41796875
-738.59375
-595.4765625
-413.8984375
-215.1015625
-24.51171875
130.40625
227.2265625
258.8125
238.09375
192.015625
148.4296875
124.9609375
125.296875
142.61328125
167.08203125
193.58984375
224.6953125
265.25390625
312.71484375
353.6015625
372.03125
363.0859375
337.75390625
314.9453125
308.95703125
322.984375
351.65625
387.65234375
426.31640625
465.0
498.84765625
517.9921875
509.703125
463.92578125
378.00390625
258.36328125
118.7890625
-25.59765625
-166.7109375
-306.32421875
-448.0546875
-586.11328125
-705.39453125
-794.68359375
-857.16015625
-905.20703125
-946.6015625
-978.7265625
-995.1328125
-994.09375
-980.4453125
-962.66796875
-950.0
-950.63671875
-970.15625
-1010.64453125
-1070.2734375
-1141.6171875
-1210.078125
-1256.421875
-1264.44140625
-1228.609375
-1156.23046875
-1063.40234375
-967.40625
-878.94921875
-798.41796875
-719.8359375
-640.40234375
-566.3515625
-507.9921875
-468.24609375
-436.828125
-396.58984375
-336.50390625
-260.5390625
-186.34375
-135.87109375
-123.81640625
-149.73046875
-197.67578125
-244.12109375
-270.171875
-271.1640625
-257.22265625
-244.09765625
-240.40625
-241.109375
-232.25
-202.66015625
-152.61328125
-93.25
-39.90234375
-6.2421875
-1.56640625
-28.90234375
-83.46484375
-154.80859375
-232.65625
-310.78125
-384.8125
-448.1171875
-493.171875
-517.7265625
-528.46875
-538.08984375
-559.58984375
-602.0625
-667.9453125
-750.9140625
-836.96875
-910.16796875
-959.46875
-981.796875
-980.86328125
-964.015625
-938.09375
-905.046875
-860.98828125
-800.5859375
-722.8046875
-631.109375
-528.04296875
-411.2734375
-276.96875
-127.30078125
25.3984375
161.65625
262.30078125
314.98046875
317.03515625
275.296875
204.66015625
125.3671875
58.375
19.80078125
17.4296875
50.578125
111.37109375
185.6875
254.8984375
300.76171875
312.3828125
291.1875
249.796875
204.23828125
163.21484375
122.109375
67.36328125
-11.46875
-112.47265625
-222.765625
-328.27734375
-422.77734375
-509.8359375
-597.078125
-686.359375
-766.6875
-817.2890625
-821.375
-780.26953125
-714.81640625
-652.21484375
-609.5
-586.95703125
-575.375
-569.85546875
-577.8515625
-613.87890625
-686.18359375
-789.34375
-910.046875
-1037.29296875
-1164.51171875
-1284.2421875
-1386.44140625
-1464.61328125
-1521.6484375
-1567.9609375
-1614.140625
-1663.57421875
-1708.09375
-1729.61328125
-1709.9921875
-1643.50390625
-1539.90625
-1415.140625
-1281.484375
-1148.5078125
-1030.1015625
-944.9296875
-907.6796875
-920.734375
-974.453125
-1054.3359375
-1148.33203125
-1249.2890625
-1351.609375
-1445.8515625
-1517.36328125
-1550.7890625
-1536.5703125
-1474.8203125
-1376.33203125
-1260.68359375
-1149.1640625
-1054.24609375
-974.015625
-897.28515625
-813.51953125
-718.2890625
-614.0078125
-510.578125
-424.1796875
-369.015625
-346.6328125
-344.72265625
-347.703125
-347.55078125
-345.4609375
-347.26171875
-358.83984375
-381.48828125
-406.6328125
-415.49609375
-387.96875
-314.63671875
-201.19140625
-62.84375
83.28515625
220.890625
333.45703125
405.4140625
427.5546875
402.34765625
342.2109375
260.2421875
161.37890625
42.42578125
-100.66796875
-266.875
-449.8203125
-639.51171875
-823.91015625
-992.5
-1141.9765625
-1277.32421875
-1404.375
-1520.05859375
-1609.7578125
-1652.93359375
-1631.55859375
-1537.48046875
-1376.99609375
-1169.640625
-939.9921875
-708.328125
-488.171875
-290.27734375
-124.92578125
1.7734375
92.703125
159.203125
215.50390625
273.4921875
341.4296875
425.37890625
530.21875
658.28125
807.44140625
971.48046875
1141.859375
1306.53515625
1445.5234375
1530.75390625
1536.828125
1456.58203125
1307.13671875
1120.30859375
926.81640625
747.43359375
593.40234375
469.046875
371.765625
292.32421875
219.1953125
144.796875
67.68359375
-10.8046875
-90.23046875
-169.55859375
-242.58203125
-297.3359375
-322.31640625
-314.00390625
-279.39453125
-233.359375
-193.8671875
-175.7421875
-183.5546875
-208.68359375
-235.80078125
-255.08984375
-268.76171875
-286.4140625
-315.44140625
-356.18359375
-404.26953125
-455.046875
-505.77734375
-555.15234375
-602.01953125
-644.64453125
-680.44921875
-704.89453125
-710.08203125
-686.515625
-631.0078125
-556.05078125
-490.21484375
-465.015625
-496.62109375
-576.4296875
-676.984375
-767.6015625
-829.1015625
-859.44921875
-868.86328125
-869.29296875
-866.8671875
-862.1640625
-855.3671875
-848.91796875
-844.0625
-834.74609375
-805.91796875
-740.125
-629.234375
-482.37109375
-322.1015625
-171.6171875
-44.8828125
51.5546875
110.98046875
125.37109375
93.08203125
24.52734375
-62.00390625
-149.06640625
-223.41796875
-274.38671875
-295.0703125
-287.4140625
-262.984375
-235.07421875
-210.26171875
-189.171875
-174.34765625
-174.20703125
-198.640625
-252.84765625
-336.52734375
-446.60546875
-577.78125
-720.328125
-860.2734375
-984.03125
-1084.06640625
-1160.44921875
-1217.46484375
-1258.8671875
-1285.98046875
-1300.0703125
-1305.49609375
-1308.47265625
-1310.62109375
-1303.50390625
-1270.9296875
-1199.09765625
-1087.94921875
-956.859375
-841.7265625
-783.06640625
-808.5234375
-918.94140625
-1088.6328125
-1280.76171875
-1465.8046875
-1629.7578125
-1770.40625
-1890.265625
-1992.6640625
-2079.82421875
-2150.37890625
-2198.97265625
-2221.328125
-2221.94140625
-2215.52734375
-2217.7265625
-2231.578125
-2242.45703125
-2227.7578125
-2174.640625
-2091.33203125
-2002.82421875
-1934.1484375
-1894.1640625
-1871.83203125
-1846.609375
-1803.30078125
-1738.8203125
-1657.5546875
-1563.2109375
-1456.03125
-1335.640625
-1203.55078125
-1063.20703125
-921.015625
-789.06640625
-684.69140625
-623.40234375
-610.23828125
-637.72265625
-692.06640625
-761.58203125
-840.0078125
-923.453125
-1005.12890625
-1074.16015625
-1120.7109375
-1142.96875
-1148.9765625
-1152.17578125
-1166.234375
-1202.703125
-1268.7421875
-1361.87890625
-1466.21484375
-1556.2734375
-1607.28125
-1604.2890625
-1545.70703125
-1442.9609375
-1317.62109375
-1194.94921875
-1095.3671875
-1029.10546875
-996.83203125
-993.05078125
-1008.20703125
-1029.703125
-1044.0
-1039.55859375
-1009.26953125
-952.25
-875.23828125
-791.6875
-716.73828125
-659.2578125
-615.36328125
-568.0625
-495.0078125
-381.625
-231.4921875
-66.0703125
86.3828125
203.84375
276.4609375
304.7734375
295.98828125
262.25390625
219.51171875
184.375
169.53125
180.66015625
216.62890625
271.296875
334.1875
389.6796875
418.125
401.5
331.0703125
211.2734375
57.00390625
-112.65625
-279.859375
-431.10546875
-558.37109375
-657.70703125
-726.21875
-760.99609375
-762.82421875
-741.16015625
-713.52734375
-697.35546875
-700.55078125
-718.1953125
-736.48046875
-739.2734375
-713.5703125
-653.69140625
-563.90625
-456.81640625
-346.31640625
-240.53515625
-142.09375
-55.0546875
10.67578125
43.6328125
38.671875
-0.5625
-65.75390625
-148.14453125
-240.015625
-335.74609375
-433.08203125
-531.57421875
-628.72265625
-719.484375
-800.73828125
-874.51171875
-945.4140625
-1016.93359375
-1091.97265625
-1174.28515625
-1264.73046875
-1355.20703125
-1429.25
-1470.37109375
-1469.45703125
-1424.23046875
-1334.046875
-1197.85546875
-1017.96484375
-805.578125
-581.328125
-368.1171875
-181.3515625
-26.07421875
96.96875
185.546875
238.90234375
264.46875
276.41796875
285.59375
293.28515625
295.6015625
290.63671875
278.9296875
259.49609375
227.9921875
177.0390625
94.96484375
-34.23046875
-223.84765625
-472.7734375
-759.73046875
-1049.16796875
-1304.0703125
-1496.8125
-1613.60546875
-1652.796875
-1620.06640625
-1524.140625
-1375.1328125
-1184.046875
-961.4609375
-716.1796875
-456.95703125
-196.96875
42.8671875
235.8203125
357.44921875
397.32421875
367.484375
299.7890625
231.23046875
187.15234375
174.81640625
189.41796875
224.51953125
278.94921875
358.26953125
470.63671875
617.1953125
782.5078125
935.28125
1042.6796875
1087.46484375
1073.53515625
1017.25
935.21875
839.6015625
741.109375
652.07421875
583.515625
538.26953125
508.33984375
481.15234375
450.15234375
419.89453125
401.97265625
407.6953125
444.359375
514.5
614.03515625
729.796875
840.67578125
923.265625
958.15234375
934.04296875
850.1015625
716.3828125
550.76953125
372.9453125
199.48828125
42.5390625
-89.58203125
-191.93359375
-261.19140625
-291.3671875
-270.32421875
-182.98046875
-22.15234375
199.89453125
449.0
679.5234375
851.77734375
944.23828125
953.1875
884.265625
746.95703125
556.65234375
337.671875
119.2421875
-73.8828125
-227.88671875
-339.25
-411.32421875
-452.54296875
-475.8515625
-496.68359375
-529.53125
-584.58203125
-665.12890625
-766.0546875
-874.640625
-974.22265625
-1049.0859375
-1088.8046875
-1091.76171875
-1067.06640625
-1032.2109375
-1005.5078125
-998.234375
-1012.87109375
-1047.8359375
-1102.171875
-1175.12109375
-1262.28125
-1353.328125
-1433.453125
-1487.2109375
-1503.15625
-1478.12890625
-1419.3515625
-1342.34375
-1265.39453125
-1202.9765625
-1160.62109375
-1132.6171875
-1104.953125
-1064.1640625
-1007.58984375
-946.5625
-898.41015625
-873.63671875
-869.46484375
-873.890625
-873.96875
-860.828125
-830.94921875
-787.26953125
-739.546875
-700.18359375
-676.6875
-668.0546875
-668.8515625
-675.171875
-684.38671875
-690.2578125
-682.36328125
-653.90234375
-610.5546875
-570.26171875
-552.43359375
-565.60546875
-603.859375
-655.1796875
-713.76171875
-784.45703125
-874.41015625
-980.921875
-1089.09765625
-1181.9453125
-1251.38671875
-1298.65625
-1326.06640625
-1331.125
-1308.4375
-1255.51171875
-1177.1640625
-1087.4375
-1009.06640625
-968.73828125
-987.82421875
-1072.76953125
-1210.875
-1373.73828125
-1526.97265625
-1641.91015625
-1704.21875
-1715.0625
-1685.74609375
-1631.54296875
-1568.94140625
-1514.37109375
-1480.51953125
-1471.44140625
-1482.04296875
-1503.94921875
-1532.5859375
-1568.93359375
-1615.6015625
-1672.74609375
-1738.13671875
-1809.42578125
-1883.78125
-1954.546875
-2010.2421875
-2039.7578125
-2039.45703125
-2013.40234375
-1965.59375
-1893.26953125
-1789.84375
-1653.9453125
-1493.7578125
-1322.84765625
-1154.875
-1003.5234375
-883.5703125
-805.765625
-767.54296875
-750.375
-728.91796875
-684.80078125
-614.4765625
-527.99609375
-442.6015625
-374.70703125
-332.4921875
-312.765625
-305.0390625
-299.52734375
-291.359375
-278.51171875
-258.45703125
-228.4296875
-187.359375
-135.68359375
-73.62109375
-1.05078125
80.65625
166.44921875
245.203125
298.4140625
304.29296875
248.47265625
132.75390625
-27.96875
-217.66015625
-426.55859375
-648.07421875
-873.36328125
-1091.9296875
-1295.265625
-1476.765625
-1630.06640625
-1751.04296875
-1840.1015625
-1897.6875
-1915.94140625
-1878.34765625
-1771.625
-1598.87890625
-1381.55859375
-1149.7578125
-929.62109375
-735.609375
-570.4296875
-431.55078125
-318.94140625
-237.27734375
-191.25
-179.6328125
-193.46875
-217.25
-230.66796875
-212.0
-144.35546875
-20.63671875
157.00390625
380.0859375
633.16015625
891.39453125
1124.3671875
1307.3203125
1430.56640625
1499.4140625
1527.19921875
1528.55859375
1515.1171875
1492.3828125
1459.13671875
1410.94140625
1344.83203125
1260.0625
1155.62109375
1030.57421875
889.0546875
744.2421875
614.96875
516.28515625
450.7578125
406.35546875
362.28125
300.17578125
214.61328125
116.26171875
24.84765625
-43.37890625
-85.18359375
-111.359375
-140.3828125
-189.90625
-270.93359375
-386.234375
-530.8046875
-691.703125
-848.1640625
-976.2890625
-1059.1171875
-1094.85546875
-1095.05859375
-1074.3828125
-1043.0703125
-1008.53125
-979.234375
-961.47265625
-951.8359375
-937.36328125
-906.80859375
-861.04296875
-810.43359375
-763.1328125
-718.38671875
-670.7734375
-617.50390625
-560.2734375
-503.10546875
-451.62890625
-412.94140625
-391.34765625
-381.6953125
-367.70703125
-328.3828125
-246.46484375
-112.96484375
71.26953125
293.578125
529.3046875
747.45703125
920.140625
1028.078125
1059.39453125
1007.15625
871.69921875
665.99609375
417.4609375
162.1953125
-65.56640625
-243.03515625
-362.92578125
-431.5859375
-464.0859375
-479.64453125
-497.59375
-532.671875
-590.8046875
-668.828125
-758.64453125
-851.86328125
-941.6875
-1023.32421875
-1094.9765625
-1158.28125
-1216.40234375
-1271.90625
-1327.109375
-1385.41015625
-1450.0
-1520.859375
-1594.5546875
-1667.69140625
-1739.91796875
-1813.45703125
-1890.30078125
-1969.171875
-2042.87109375
-2097.859375
-2119.08203125
-2098.58984375
-2040.3828125
-1956.07421875
-1855.3515625
-1740.90234375
-1612.51953125
-1475.98046875
-1348.11328125
-1252.88671875
-1211.3125
-1232.66015625
-1312.69921875
-1436.64453125
-1581.59375
-1718.29296875
-1817.59375
-1861.796875
-1851.8515625
-1802.98828125
-1733.15234375
-1655.16015625
-1576.46875
-1501.53125
-1432.91796875
-1372.828125
-1326.46875
-1303.86328125
-1316.734375
-1372.05078125
-1466.97265625
-1588.40625
-1717.109375
-1833.89453125
-1923.76171875
-1975.94140625
-1983.01171875
-1943.56640625
-1867.05859375
-1773.38671875
-1684.08984375
-1612.5859375
-1562.28515625
-1532.46875
-1523.47265625
-1536.35546875
-1569.734375
-1618.21484375
-1672.82421875
-1722.7421875
-1758.5078125
-1776.07421875
-1778.0703125
-1770.7421875
-1760.46484375
-1754.3046875
-1762.30078125
-1794.65625
-1852.97265625
-1923.4765625
-1979.98828125
-1995.48828125
-1955.19140625
-1864.26953125
-1746.921875
-1635.42578125
-1553.9140625
-1507.6953125
-1486.375
-1475.92578125
-1466.94921875
-1454.04296875
-1433.0078125
-1401.81640625
-1362.47265625
-1319.625
-1279.1328125
-1249.98046875
-1244.86328125
-1273.53125
-1333.53515625
-1409.20703125
-1480.4921875
-1531.94921875
-1555.03125
-1547.4296875
-1514.78125
-1471.98828125
-1438.65234375
-1430.00390625
-1450.2578125
-1492.875
-1545.37890625
-1594.0
-1625.1953125
-1625.44140625
-1582.8515625
-1491.484375
-1354.49609375
-1182.11328125
-986.84765625
-781.5234375
-580.890625
-401.640625
-257.51953125
-153.140625
-81.671875
-28.35546875
21.27734375
72.42578125
118.1015625
146.390625
151.125
133.75
94.85546875
27.98046875
-74.33203125
-209.0546875
-359.07421875
-500.390625
-612.75
-687.30859375
-729.58203125
-755.83203125
-783.734375
-824.31640625
-881.6796875
-957.26171875
-1050.67578125
-1156.9375
-1266.78125
-1371.00390625
-1462.73046875
-1535.67578125
-1583.92578125
-1605.94921875
-1607.55859375
-1599.3125
-1590.71484375
-1585.71484375
-1581.109375
-1568.34765625
-1538.828125
-1488.36328125
-1415.859375
-1319.5234375
-1199.44140625
-1066.31640625
-943.73046875
-856.92578125
-818.11328125
-822.51953125
-855.37109375
-900.28515625
-944.3359375
-981.80078125
-1015.96875
-1055.06640625
-1104.55078125
-1163.37890625
-1227.203125
-1293.15625
-1360.9375
-1430.90234375
-1502.76171875
-1576.6640625
-1655.71484375
-1746.8125
-1855.80078125
-1977.72265625
-2090.8515625
-2163.0078125
-2167.6015625
-2097.44921875
-1967.79296875
-1809.5546875
-1657.94921875
-1540.96875
-1472.65234375
-1455.59375
-1489.3984375
-1575.0390625
-1709.296875
-1876.47265625
-2048.40234375
-2194.38671875
-2292.13671875
-2332.453125
-2319.05859375
-2267.43359375
-2201.39453125
-2143.625
-2104.1171875
-2077.28515625
-2052.765625
-2029.91796875
-2020.7265625
-2038.703125
-2086.4453125
-2153.21875
-2221.18359375
-2272.65625
-2295.7578125
-2288.58203125
-2258.70703125
-2215.8203125
-2163.75390625
-2100.80078125
-2026.82421875
-1947.69921875
-1873.03125
-1812.32421875
-1773.05859375
-1758.3125
-1763.90234375
-1780.53515625
-1800.953125
-1822.75
-1840.90234375
-1838.63671875
-1789.421875
-1670.69921875
-1476.953125
-1222.1328125
-932.53515625
-636.91015625
-359.0703125
-114.76171875
87.6953125
244.36328125
352.20703125
407.87890625
410.5546875
366.44921875
288.27734375
186.66796875
62.28125
-90.1875
-269.3359375
-461.9140625
-652.01171875
-830.76171875
-992.61328125
-1125.484375
-1212.078125
-1243.390625
-1227.8046875
-1185.640625
-1136.75390625
-1092.37109375
-1053.56640625
-1014.83203125
-972.74609375
-935.44140625
-922.37890625
-951.078125
-1022.45703125
-1119.23828125
-1217.36328125
-1298.8359375
-1357.59375
-1398.41015625
-1431.484375
-1464.51953125
-1497.04296875
-1522.26953125
-1535.49609375
-1540.73046875
-1549.515625
-1573.91796875
-1620.2421875
-1687.0546875
-1766.8125
-1849.421875
-1926.61328125
-1995.73046875
-2059.58984375
-2120.796875
-2174.1640625
-2205.07421875
-2197.67578125
-2146.71875
-2061.98046875
-1961.35546875
-1860.078125
-1765.83984375
-1681.765625
-1612.42578125
-1567.26171875
-1558.80078125
-1595.8671875
-1675.71875
-1781.9453125
-1891.06640625
-1982.5546875
-2043.796875
-2067.65234375
-2048.859375
-1985.59375
-1885.65234375
-1770.21875
-1669.1484375
-1609.1328125
-1603.64453125
-1652.28125
-1746.62890625
-1872.9375
-2009.08203125
-2125.27734375
-2195.984375
-2214.421875
-2193.64453125
-2152.41015625
-2101.1875
-2041.1875
-1972.3359375
-1898.5546875
-1826.43359375
-1761.53125
-1705.55859375
-1654.8828125
-1602.5078125
-1544.3046875
-1484.7109375
-1434.7890625
-1403.95703125
-1393.515625
-1396.6484375
-1401.51171875
-1394.65234375
-1366.98828125
-1321.8515625
-1277.64453125
-1259.15625
-1283.54296875
-1352.859375
-1456.44140625
-1576.921875
-1694.40234375
-1790.890625
-1856.33984375
-1892.1484375
-1908.2421875
-1917.01171875
-1929.78125
-1955.80078125
-2000.0078125
-2059.921875
-2126.46484375
-2189.703125
-2244.11328125
-2289.375
-2329.4921875
-2373.65234375
-2436.34765625
-2531.2734375
-2660.06640625
-2805.22265625
-2934.9921875
-3018.41015625
-3040.109375
-3005.8125
-2937.2890625
-2862.3671875
-2806.4296875
-2787.5234375
-2813.5390625
-2880.296875
-2972.28515625
-3068.07421875
-3148.8515625
-3204.8515625
-3235.7734375
-3246.5078125
-3242.875
-3230.07421875
-3211.98828125
-3189.33984375
-3158.23828125
-3112.296875
-3047.40625
-2963.81640625
-2864.015625
-2751.37109375
-2633.76171875
-2527.25
-2451.5859375
-2418.75
-2425.859375
-2459.92578125
-2508.29296875
-2563.69921875
-2621.421875
-2675.1015625
-2716.265625
-2736.296875
-2727.71875
-2685.04296875
-2606.6875
-2497.6015625
-2370.15625
-2241.4375
-2127.9765625
-2041.1484375
-1986.3515625
-1965.08984375
-1976.3125
-2015.12890625
-2072.14453125
-2136.2578125
-2198.7578125
-2254.1171875
-2297.12890625
-2320.52734375
-2316.0
-2277.2109375
-2202.828125
-2098.546875
-1976.69921875
-1851.78515625
-1733.2109375
-1620.21484375
-1503.265625
-1371.0625
-1218.41015625
-1050.015625
-878.44140625
-719.16015625
-587.6875
-499.359375
-466.24609375
-488.3359375
-546.87109375
-610.93359375
-655.828125
-678.08203125
-694.73828125
-730.703125
-806.16015625
-930.66015625
-1102.5859375
-1311.6640625
-1542.640625
-1777.71875
-1996.87109375
-2179.703125
-2311.25390625
-2386.8828125
-2409.71484375
-2383.0234375
-2307.34765625
-2186.41015625
-2034.51953125
-1875.92578125
-1735.9921875
-1631.9296875
-1570.12109375
-1549.9921875
-1569.30859375
-1625.36328125
-1711.20703125
-1811.72265625
-1905.6953125
-1974.1015625
-2008.5
-2012.73828125
-1997.3203125
-1971.68359375
-1939.96875
-1901.515625
-1853.24609375
-1791.76953125
-1716.80859375
-1636.36328125
-1568.6171875
-1534.4140625
-1543.51953125
-1587.25390625
-1645.03125
-1697.78125
-1736.0546875
-1759.71484375
-1774.015625
-1784.55078125
-1790.21875
-1779.09765625
-1734.3359375
-1647.6953125
-1528.06640625
-1397.2890625
-1279.125
-1190.42578125
-1136.16015625
-1107.36328125
-1084.64453125
-1048.3984375
-988.97265625
-909.1171875
-820.06640625
-737.8828125
-681.0
-665.20703125
-696.56640625
-768.1953125
-863.77734375
-964.1015625
-1052.44140625
-1117.63671875
-1154.6796875
-1162.62890625
-1141.984375
-1095.2421875
-1030.06640625
-960.11328125
-900.12890625
-857.91015625
-829.15234375
-799.8046875
-755.93359375
-694.83984375
-628.44140625
-576.203125
-555.34375
-576.9375
-646.6328125
-762.71875
-912.4296875
-1075.140625
-1233.828125
-1383.0859375
-1524.9140625
-1659.7421875
-1785.40625
-1903.3359375
-2019.1484375
-2132.8515625
-2230.50390625
-2289.80078125
-2296.1484375
-2253.578125
-2181.15625
-2100.56640625
-2026.71875
-1966.55859375
-1922.33984375
-1894.703125
-1884.62890625
-1894.30078125
-1925.37890625
-1974.58984375
-2030.97265625
-2079.51953125
-2109.86328125
-2122.87109375
-2130.1328125
-2146.8359375
-2182.3203125
-2233.0390625
-2282.73046875
-2311.33984375
-2306.73046875
-2269.84375
-2210.67578125
-2141.55078125
-2074.453125
-2020.8125
-1988.69921875
-1977.83984375
-1978.15625
-1975.328125
-1959.93359375
-1932.8203125
-1901.265625
-1868.33984375
-1825.671875
-1758.7109375
-1660.53515625
-1539.796875
-1414.68359375
-1301.2265625
-1208.359375
-1139.625
-1092.6953125
-1056.078125
-1011.84765625
-947.4921875
-866.1953125
-784.71875
-720.84765625
-681.8046875
-662.00390625
-650.28125
-640.96875
-640.71875
-664.25
-720.78125
-802.171875
-883.16015625
-932.48046875
-925.7421875
-853.12109375
-721.5859375
-553.01171875
-377.62109375
-223.57421875
-107.0859375
-28.7109375
22.0859375
57.15625
81.0078125
88.49609375
69.52734375
16.3515625
-72.0
-190.40234375
-331.5234375
-489.140625
-657.90234375
-830.31640625
-995.17578125
-1141.1171875
-1263.6171875
-1368.7109375
-1469.2578125
-1576.11328125
-1690.28125
-1800.5
-1887.6953125
-1935.16015625
-1939.3046875
-1913.125
-1878.93359375
-1856.0234375
-1852.984375
-1868.76171875
-1898.48046875
-1938.6953125
-1990.40234375
-2060.1484375
-2158.3359375
-2293.03515625
-2461.0859375
-2642.85546875
-2807.52734375
-2928.359375
-2996.6796875
-3022.27734375
-3020.1953125
-2997.421875
-2951.03515625
-2875.453125
-2768.88671875
-2635.3984375
-2485.50390625
-2335.69140625
-2204.0078125
-2103.46875
-2039.9453125
-2015.30859375
-2028.96875
-2074.84375
-2139.6875
-2207.64453125
-2266.08203125
-2305.87109375
-2318.328125
-2295.90625
-2237.09375
-2149.77734375
-2050.3515625
-1960.0703125
-1898.83984375
-1875.79296875
-1882.35546875
-1897.01953125
-1902.00390625
-1898.16796875
-1904.20703125
-1940.59765625
-2012.87890625
-2108.1171875
-2205.51171875
-2289.84375
-2355.23046875
-2398.17578125
-2410.58203125
-2383.0625
-2315.87890625
-2225.62890625
-2140.375
-2087.8671875
-2085.9375
-2139.328125
-2241.19140625
-2376.0078125
-2521.6328125
-2651.671875
-2741.79296875
-2780.66796875
-2777.52734375
-2755.95703125
-2736.43359375
-2723.9765625
-2712.69921875
-2699.78515625
-2692.13671875
-2700.77734375
-2732.70703125
-2788.76953125
-2865.69921875
-2956.953125
-3051.421875
-3132.71484375
-3181.33984375
-3181.0703125
-3128.546875
-3039.44921875
-2943.25390625
-2867.5
-2823.8359375
-2806.75390625
-2802.55078125
-2797.515625
-2779.53515625
-2736.71484375
-2658.4609375
-2539.5546875
-2384.06640625
-2205.96875
-2025.15625
-1860.56640625
-1725.0390625
-1625.74609375
-1568.8203125
-1562.1796875
-1612.34765625
-1717.78515625
-1865.02734375
-2031.85546875
-2195.30078125
-2338.56640625
-2453.359375
-2538.69921875
-2599.171875
-2642.21875
-2673.0390625
-2689.515625
-2682.2265625
-2640.1875
-2556.796875
-2432.19921875
-2274.3984375
-2101.33984375
-1939.75390625
-1816.99609375
-1751.09765625
-1747.24609375
-1800.859375
-1899.9765625
-2025.53515625
-2154.87890625
-2269.58203125
-2360.44921875
-2425.625
-2467.0078125
-2489.55078125
-2499.94921875
-2501.06640625
-2488.12109375
-2453.22265625
-2393.97265625
-2316.39453125
-2231.23046875
-2150.56640625
-2086.12890625
-2044.953125
-2023.84765625
-2010.84765625
-1994.203125
-1968.34765625
-1930.12890625
-1873.41015625
-1792.2265625
-1689.5234375
-1580.0546875
-1483.65625
-1415.875
-1382.4609375
-1378.2734375
-1388.734375
-1393.55859375
-1372.546875
-1312.25
-1212.3828125
-1089.8203125
-975.890625
-905.734375
-905.484375
-985.5625
-1141.0546875
-1354.29296875
-1597.15625
-1835.8828125
-2038.4765625
-2179.6171875
-2240.99609375
-2212.578125
-2098.53125
-1922.203125
-1720.28125
-1526.8515625
-1359.5859375
-1218.9609375
-1099.0859375
-999.82421875
-931.421875
-910.34765625
-950.04296875
-1051.890625
-1201.421875
-1372.78125
-1539.56640625
-1684.5234375
-1801.70703125
-1892.2109375
-1960.00390625
-2010.24609375
-2046.12890625
-2063.67578125
-2051.92578125
-2002.96875
-1922.1171875
-1824.70703125
-1722.05078125
-1614.44140625
-1499.85546875
-1385.8515625
-1288.5
-1220.70703125
-1184.71484375
-1174.921875
-1184.09375
-1206.75390625
-1241.25390625
-1291.8125
-1366.90234375
-1472.52734375
-1605.875
-1754.7109375
-1901.5859375
-2028.23828125
-2118.3046875
-2159.29296875
-2144.51171875
-2075.78515625
-1966.2734375
-1839.6796875
-1722.0859375
-1630.39453125
-1567.078125
-1525.390625
-1498.00390625
-1480.76171875
-1472.19140625
-1473.2578125
-1486.97265625
-1515.37890625
-1557.10546875
-1610.44921875
-1678.3046875
-1766.40234375
-1874.9453125
-1994.4140625
-2111.77734375
-2219.78125
-2318.79296875
-2411.2578125
-2496.94140625
-2573.6640625
-2640.703125
-2700.6875
-2758.8125
-2820.015625
-2885.62109375
-2952.17578125
-3014.15625
-3068.53125
-3117.31640625
-3166.8359375
-3225.359375
-3299.9140625
-3391.36328125
-3489.44140625
-3573.11328125
-3619.3203125
-3615.5
-3566.45703125
-3490.79296875
-3410.89453125
-3343.7265625
-3296.30078125
-3265.390625
-3239.91015625
-3205.63671875
-3151.078125
-3072.37109375
-2975.5859375
-2875.8203125
-2792.41015625
-2741.08203125
-2727.484375
-2747.79296875
-2795.83203125
-2868.45703125
-2962.984375
-3071.0859375
-3177.80859375
-3266.8671875
-3325.7265625
-3347.32421875
-3331.90625
-3290.15625
-3242.37890625
-3210.765625
-3211.03515625
-3250.8515625
-3333.3515625
-3458.42578125
-3619.78515625
-3802.92578125
-3988.18359375
-4157.484375
-4300.8203125
-4418.30078125
-4514.84375
-4589.98828125
-4633.15625
-4632.83203125
-4592.93359375
-4537.8828125
-4497.5390625
-4484.6328125
-4486.03125
-4475.00390625
-4432.09375
-4357.07421875
-4265.26953125
-4175.0859375
-4097.9375
-4036.28515625
-3986.57421875
-3941.59765625
-3891.50390625
-3826.80078125
-3743.87109375
-3647.51953125
-3546.40234375
-3444.375
-3335.78125
-3209.046875
-3055.5703125
-2876.19921875
-2679.7109375
-2475.42578125
-2268.25
-2061.8828125
-1865.5390625
-1694.26953125
-1561.49609375
-1472.9609375
-1428.8046875
-1428.19140625
-1468.203125
-1539.0546875
-1624.16796875
-1706.7421875
-1775.42578125
-1824.2578125
-1850.296875
-1853.62109375
-1839.4140625
-1819.53125
-1811.33984375
-1832.4375
-1891.83984375
-1983.6328125
-2089.8984375
-2190.9453125
-2272.49609375
-2324.80859375
-2340.43359375
-2318.33984375
-2270.51953125
-2221.31640625
-2197.515625
-2217.01953125
-2282.66015625
-2381.12890625
-2485.375
-2561.95703125
-2583.25390625
-2539.2421875
-2441.30078125
-2315.10546875
-2187.1484375
-2073.15625
-1975.0703125
-1886.80859375
-1803.5078125
-1727.34765625
-1667.03515625
-1631.8984375
-1624.0859375
-1633.99609375
-1643.95703125
-1639.515625
-1619.59375
-1595.6875
-1580.7109375
-1579.2265625
-1588.79296875
-1608.66796875
-1643.52734375
-1696.4921875
-1758.8359375
-1808.19140625
-1817.98828125
-1770.0859375
-1661.44140625
-1503.0078125
-1314.109375
-1115.29296875
-921.86328125
-742.25
-583.5546875
-458.40625
-383.57421875
-369.4921875
-411.9140625
-495.078125
-601.9609375
-721.0390625
-846.46484375
-976.4765625
-1112.296875
-1255.65625
-1405.88671875
-1560.24609375
-1715.9765625
-1868.27734375
-2005.125
-2107.58203125
-2158.81640625
-2152.29296875
-2090.60546875
-1980.3828125
-1833.046875
-1669.37890625
-1516.58203125
-1396.12109375
-1314.46875
-1266.50390625
-1246.08203125
-1251.69140625
-1283.3046875
-1337.21484375
-1405.49609375
-1479.8515625
-1555.6796875
-1633.21875
-1716.07421875
-1808.38671875
-1911.51171875
-2020.29296875
-2120.703125
-2191.90234375
-2214.83984375
-2183.3984375
-2110.28515625
-2022.1328125
-1946.9921875
-1903.50390625
-1898.890625
-1933.859375
-2006.34765625
-2108.93359375
-2224.19140625
-2326.21875
-2389.9375
-2400.5703125
-2356.3046875
-2265.88671875
-2146.0703125
-2018.9453125
-1905.21484375
-1815.1953125
-1745.28125
-1683.578125
-1619.3046875
-1548.58984375
-1475.171875
-1408.01953125
-1356.19140625
-1321.9921875
-1297.9296875
-1273.19921875
-1245.5078125
-1226.91015625
-1236.9921875
-1289.609375
-1384.3671875
-1507.66015625
-1638.88671875
-1756.75
-1844.26953125
-1893.20703125
-1906.26171875
-1894.7265625
-1873.05078125
-1854.8828125
-1852.72265625
-1878.55078125
-1941.89453125
-2046.19140625
-2186.6953125
-2351.26171875
-2522.4765625
-2680.67578125
-2809.01953125
-2900.3125
-2960.88671875
-3006.671875
-3052.06640625
-3099.03125
-3135.64453125
-3146.609375
-3127.109375
-3086.5
-3037.4921875
-2982.265625
-2910.65625
-2811.41796875
-2682.65625
-2530.75
-2363.03515625
-2185.484375
-2007.0625
-1842.97265625
-1711.2578125
-1625.0546875
-1585.71875
-1580.50390625
-1587.1796875
-1584.03515625
-1558.16015625
-1504.69140625
-1420.5234375
-1303.02734375
-1157.73828125
-1005.66796875
-879.76953125
-811.61328125
-818.6171875
-899.26171875
-1036.3125
-1205.06640625
-1382.953125
-1556.359375
-1721.1328125
-1877.8046875
-2025.859375
-2161.26953125
-2278.49609375
-2376.01953125
-2461.0546875
-2547.28125
-2644.23828125
-2746.18359375
-2831.56640625
-2875.65625
-2866.84375
-2814.8359375
-2746.078125
-2690.24609375
-2666.1484375
-2675.5234375
-2708.04296875
-2751.9375
-2799.94140625
-2847.03515625
-2887.16015625
-2915.38671875
-2931.87109375
-2939.390625
-2936.21875
-2914.7734375
-2869.41015625
-2802.80859375
-2721.00390625
-2622.87890625
-2499.296875
-2346.17578125
-2177.8125
-2025.05859375
-1918.2109375
-1868.7734375
-1863.984375
-1876.3203125
-1879.95703125
-1862.515625
-1825.203125
-1773.96484375
-1711.8046875
-1639.86328125
-1564.390625
-1499.67578125
-1462.328125
-1462.25
-1498.58984375
-1562.296875
-1640.87109375
-1721.91015625
-1796.09375
-1861.0078125
-1924.22265625
-2001.72265625
-2109.28515625
-2249.6015625
-2403.91015625
-2536.58984375
-2612.03515625
-2612.078125
-2541.49609375
-2419.99609375
-2270.3125
-2111.51953125
-1958.7109375
-1825.046875
-1723.5
-1666.78125
-1664.1328125
-1715.23046875
-1806.03125
-1912.09765625
-2008.59375
-2079.51953125
-2120.12109375
-2133.51953125
-2127.2578125
-2112.0625
-2100.9609375
-2105.9765625
-2133.65625
-2182.56640625
-2243.88671875
-2303.6328125
-2345.21875
-2352.48828125
-2313.70703125
-2225.38671875
-2094.98828125
-1942.07421875
-1796.52734375
-1691.15234375
-1649.6015625
-1676.96875
-1760.6484375
-1879.359375
-2011.05078125
-2135.38671875
-2236.12890625
-2307.46875
-2358.23828125
-2405.9609375
-2464.69921875
-2538.8359375
-2626.76953125
-2725.87109375
-2831.53515625
-2934.921875
-3025.98046875
-3099.1640625
-3153.92578125
-3190.171875
-3206.58203125
-3204.6796875
-3191.8203125
-3177.2734375
-3165.06640625
-3151.59375
-3129.79296875
-3094.6328125
-3045.390625
-2985.20703125
-2920.421875
-2859.86328125
-2812.55078125
-2783.23046875
-2768.5234375
-2757.453125
-2737.421875
-2701.3359375
-2650.171875
-2589.3046875
-2523.1640625
-2452.9609375
-2377.625
-2294.9296875
-2202.39453125
-2100.11328125
-1994.859375
-1900.359375
-1831.04296875
-1793.88671875
-1785.83984375
-1798.39453125
-1823.15625
-1853.24609375
-1881.2265625
-1897.171875
-1888.359375
-1840.80078125
-1743.67578125
-1595.77734375
-1408.73828125
-1202.53515625
-996.72265625
-805.7421875
-639.8515625
-505.04296875
-399.21875
-311.83203125
-232.94140625
-164.32421875
-120.21484375
-116.98828125
-163.58984375
-260.375
-402.03515625
-578.2890625
-773.86328125
-971.91796875
-1159.62890625
-1331.8359375
-1491.5703125
-1647.94140625
-1810.47265625
-1981.25390625
-2151.8515625
-2308.9453125
-2442.125
-2545.56640625
-2615.46875
-2652.1640625
-2666.5078125
-2679.49609375
-2710.66015625
-2766.015625
-2837.96875
-2915.3984375
-2992.26171875
-3067.70703125
-3140.6640625
-3204.70703125
-3246.890625
-3252.1953125
-3211.32421875
-3126.0234375
-3007.3125
-2869.4296875
-2725.1875
-2583.921875
-2448.7734375
-2313.53515625
-2164.23828125
-1988.14453125
-1784.6796875
-1570.21875
-1373.4140625
-1225.046875
-1148.78125
-1157.36328125
-1253.46484375
-1430.65234375
-1671.4296875
-1945.3984375
-2213.5
-2439.62890625
-2603.67578125
-2707.7890625
-2771.87890625
-2820.40234375
-2867.453125
-2909.57421875
-2931.1953125
-2917.3515625
-2863.1171875
-2774.78515625
-2667.01953125
-2560.87109375
-2480.6328125
-2446.265625
-2464.08203125
-2522.421875
-2594.44921875
-2645.5546875
-2643.82421875
-2572.74609375
-2440.24609375
-2274.81640625
-2108.58984375
-1960.8203125
-1836.9296875
-1742.7578125
-1697.67578125
-1731.1875
-1864.20703125
-2091.22265625
-2379.41015625
-2685.19140625
-2973.8828125
-3226.80078125
-3434.36328125
-3587.3984375
-3678.35546875
-3710.765625
-3704.7578125
-3690.203125
-3691.58203125
-3715.92578125
-3751.08984375
-3773.3046875
-3758.52734375
-3693.0078125
-3579.62890625
-3436.6640625
-3288.22265625
-3151.6875
-3031.578125
-2924.8125
-2831.51171875
-2759.7421875
-2719.046875
-2709.7421875
-2719.3046875
-2729.85546875
-2730.05859375
-2722.2890625
-2721.08203125
-2744.64453125
-2803.703125
-2893.51171875
-2995.36328125
-3088.625
-3165.05859375
-3232.71484375
-3305.7578125
-3390.5859375
-3481.7578125
-3569.72265625
-3649.67578125
-3722.0625
-3786.19921875
-3835.8203125
-3861.18359375
-3854.43359375
-3812.93359375
-3739.45703125
-3641.98828125
-3534.23046875
-3434.55078125
-3360.8515625
-3323.0546875
-3318.34375
-3332.44921875
-3344.6640625
-3332.4453125
-3275.0859375
-3158.99609375
-2984.3828125
-2768.0625
-2537.75
-2320.79296875
-2135.671875
-1991.3046875
-1890.78125
-1833.1640625
-1812.24609375
-1817.234375
-1838.77734375
-1875.19921875
-1931.10546875
-2008.390625
-2099.3359375
-2189.5625
-2266.78125
-2325.56640625
-2365.71484375
-2390.01953125
-2404.609375
-2418.06640625
-2436.98828125
-2462.67578125
-2493.09375
-2525.546875
-2554.33203125
-2567.07421875
-2548.75390625
-2493.03125
-2409.953125
-2321.94921875
-2252.77734375
-2218.7265625
-2226.0625
-2273.08984375
-2354.4140625
-2465.265625
-2602.3515625
-2760.6953125
-2930.89453125
-3100.9140625
-3259.8125
-3397.94921875
-3503.8359375
-3564.0234375
-3569.44140625
-3523.9375
-3447.203125
-3368.0
-3309.80859375
-3276.99609375
-3251.6640625
-3205.3671875
-3117.796875
-2987.67578125
-2829.046875
-2660.95703125
-2501.9609375
-2370.33203125
-2281.80078125
-2242.27734375
-2243.31640625
-2267.13671875
-2296.4609375
-2319.40234375
-2328.26171875
-2319.80859375
-2300.5859375
-2289.8671875
-2311.40234375
-2377.60546875
-2479.43359375
-2591.140625
-2685.453125
-2746.5546875
-2772.21875
-2766.59375
-2731.96875
-2667.265625
-2573.44140625
-2459.37109375
-2341.26171875
-2235.85546875
-2153.8359375
-2099.5625
-2076.01953125
-2088.69140625
-2142.890625
-2235.47265625
-2348.59375
-2453.12109375
-2521.84375
-2542.88671875
-2522.64453125
-2477.51171875
-2424.43359375
-2378.62890625
-2355.65234375
-2369.27734375
-2423.6953125
-2508.85546875
-2606.43359375
-2702.05859375
-2791.55859375
-2875.0703125
-2946.515625
-2990.578125
-2991.0390625
-2942.50390625
-2855.640625
-2753.4296875
-2662.71484375
-2605.421875
-2591.87890625
-2618.5859375
-2672.77734375
-2741.546875
-2819.4140625
-2909.26953125
-3017.390625
-3147.0078125
-3293.77734375
-3444.5625
-3579.3125
-3675.3203125
-3712.66015625
-3680.0078125
-3579.5703125
-3428.33984375
-3253.21484375
-3081.828125
-2935.06640625
-2825.3671875
-2759.20703125
-2739.26953125
-2763.76171875
-2823.9140625
-2902.58203125
-2976.87890625
-3024.76953125
-3031.96875
-2995.25390625
-2923.328125
-2837.39453125
-2768.25
-2744.02734375
-2772.703125
-2834.5
-2893.52734375
-2918.8515625
-2897.29296875
-2832.1640625
-2735.77734375
-2623.390625
-2509.40625
-2405.8046875
-2323.421875
-2273.6015625
-2265.62109375
-2300.55078125
-2367.75
-2446.4296875
-2509.8984375
-2532.18359375
-2498.84765625
-2416.51171875
-2309.88671875
-2205.125
-2114.9921875
-2039.6875
-1978.9609375
-1939.74609375
-1932.98046875
-1965.9296875
-2037.34375
-2136.33203125
-2244.2421875
-2339.859375
-2406.45703125
-2436.6328125
-2432.34765625
-2401.60546875
-2354.609375
-2301.2421875
-2250.55078125
-2210.38671875
-2185.1875
-2172.83203125
-2165.58984375
-2156.33203125
-2144.0234375
-2132.44140625
-2124.8125
-2121.2421875
-2119.59375
-2115.109375
-2097.55078125
-2051.3828125
-1962.34375
-1826.66796875
-1656.25
-1476.34375
-1316.90625
-1202.19140625
-1144.8203125
-1146.875
-1203.87890625
-1306.03125
-1437.8671875
-1581.4296875
-1722.3046875
-1852.13671875
-1964.78125
-2051.7265625
-2101.87109375
-2104.3671875
-2050.89453125
-1937.8515625
-1770.26953125
-1565.31640625
-1351.5625
-1162.95703125
-1030.36328125
-974.16796875
-1000.21484375
-1099.64453125
-1251.88671875
-1430.54296875
-1612.7421875
-1788.00390625
-1958.41796875
-2126.6953125
-2283.23046875
-2407.25
-2481.6640625
-2503.9921875
-2482.484375
-2426.02734375
-2341.75390625
-2239.1875
-2130.578125
-2025.86328125
-1931.0859375
-1853.609375
-1806.17578125
-1802.60546875
-1848.6484375
-1936.43359375
-2047.09765625
-2159.359375
-2258.80078125
-2341.9375
-2412.90234375
-2476.3359375
-2532.6484375
-2578.21875
-2609.15234375
-2626.76953125
-2642.28515625
-2675.3046875
-2743.26953125
-2848.16015625
-2972.06640625
-3085.578125
-3160.55859375
-3177.68359375
-3128.05078125
-3014.2265625
-2852.35546875
-2671.015625
-2502.98828125
-2371.86328125
-2281.31640625
-2214.91796875
-2147.76171875
-2061.89453125
-1955.08984375
-1839.109375
-1732.08203125
-1650.6640625
-1603.88671875
-1589.77734375
-1597.12109375
-1612.30859375
-1625.89453125
-1633.515625
-1631.83984375
-1615.453125
-1578.390625
-1518.140625
-1437.671875
-1343.3671875
-1241.09765625
-1133.60546875
-1020.79296875
-901.85546875
-777.83984375
-653.9375
-540.15234375
-448.2109375
-385.3203125
-350.29296875
-336.4921875
-338.20703125
-352.85546875
-377.16015625
-403.703125
-423.21484375
-430.09765625
-425.39453125
-415.23046875
-407.46484375
-409.33984375
-426.65625
-463.46484375
-520.6015625
-593.30859375
-671.62109375
-745.81640625
-812.45703125
-873.97265625
-932.40234375
-986.375
-1035.56640625
-1085.1875
-1142.08984375
-1206.59375
-1271.20703125
-1328.89453125
-1382.04296875
-1443.3828125
-1529.05078125
-1649.25390625
-1801.5546875
-1969.984375
-2130.94140625
-2262.34765625
-2349.484375
-2384.12890625
-2360.3828125
-2273.8828125
-2127.09375
-1936.65234375
-1733.875
-1553.34375
-1415.66015625
-1318.0234375
-1239.8515625
-1156.33203125
-1048.4140625
-907.1875
-737.14453125
-557.39453125
-394.51171875
-269.515625
-191.25
-161.97265625
-184.53515625
-259.4375
-376.27734375
-513.72265625
-650.33984375
-773.75390625
-878.6328125
-959.6015625
-1010.55859375
-1031.4296875
-1033.046875
-1032.80078125
-1044.1875
-1069.171875
-1099.40625
-1124.99609375
-1143.73046875
-1163.68359375
-1197.296875
-1252.01953125
-1324.6875
-1402.7265625
-1469.70703125
-1511.45703125
-1522.14453125
-1510.0
-1498.8359375
-1520.28515625
-1597.59375
-1730.97265625
-1895.48828125
-2053.875
-2175.48046875
-2248.71875
-2279.68359375
-2280.2578125
-2256.79296875
-2208.87890625
-2136.70703125
-2047.20703125
-1952.578125
-1865.63671875
-1798.36328125
-1761.98828125
-1762.49609375
-1793.4296875
-1835.70703125
-1868.77734375
-1884.30859375
-1890.17578125
-1902.2109375
-1931.609375
-1977.1484375
-2026.609375
-2064.30859375
-2077.2421875
-2054.796875
-1985.98828125
-1863.1953125
-1692.984375
-1502.48828125
-1330.69921875
-1208.8984375
-1144.96875
-1122.49609375
-1114.49609375
-1103.296875
-1094.2578125
-1111.98828125
-1179.90234375
-1299.8984375
-1451.04296875
-1607.0859375
-1753.63671875
-1889.3203125
-2014.56640625
-2122.69921875
-2200.859375
-2237.0078125
-2226.28515625
-2173.48828125
-2091.9453125
-2000.6328125
-1921.03515625
-1873.1796875
-1869.328125
-1907.42578125
-1970.94921875
-2038.21484375
-2095.17578125
-2141.80859375
-2188.33984375
-2245.78515625
-2317.22265625
-2393.5234375
-2455.76171875
-2484.8671875
-2474.29296875
-2436.90234375
-2399.79296875
-2389.55859375
-2417.4375
-2473.85546875
-2535.19921875
-2577.9921875
-2591.3984375
-2580.7578125
-2561.74609375
-2550.21875
-2553.9140625
-2569.4375
-2585.6953125
-2592.3515625
-2587.71875
-2579.484375
-2577.1015625
-2583.3984375
-2594.04296875
-2604.51171875
-2615.90625
-2632.7734375
-2656.4453125
-2682.0546875
-2702.56640625
-2714.94140625
-2722.171875
-2730.19140625
-2744.13671875
-2767.83984375
-2805.234375
-2859.52734375
-2929.1796875
-3005.34765625
-3075.5
-3131.0
-3171.1875
-3199.8671875
-3218.2890625
-3221.21875
-3197.765625
-3134.9765625
-3022.62109375
-2858.59765625
-2651.85546875
-2419.7265625
-2181.60546875
-1954.078125
-1749.3828125
-1574.3046875
-1428.60546875
-1306.1796875
-1200.40625
-1109.515625
-1038.56640625
-999.0703125
-1007.81640625
-1082.453125
-1232.58203125
-1451.58203125
-1716.20703125
-1993.44921875
-2249.34375
-2456.390625
-2599.37890625
-2677.29296875
-2698.4453125
-2672.46875
-2606.578125
-2507.45703125
-2383.18359375
-2242.48828125
-2095.01953125
-1953.9453125
-1835.203125
-1750.08203125
-1697.5390625
-1665.07421875
-1637.7109375
-1607.64453125
-1579.37109375
-1569.49609375
-1600.8359375
-1691.67578125
-1845.59765625
-2049.03515625
-2277.2265625
-2502.921875
-2702.45703125
-2858.41015625
-2959.83984375
-3001.88671875
-2987.10546875
-2928.89453125
-2852.4765625
-2788.68359375
-2762.43359375
-2783.75390625
-2845.82421875
-2928.51171875
-3005.08203125
-3051.671875
-3056.32421875
-3020.7109375
-2952.41796875
-2855.421875
-2728.80859375
-2574.23828125
-2403.83203125
-2240.98828125
-2113.77734375
-2045.27734375
-2045.671875
-2109.5625
-2219.51953125
-2353.6015625
-2492.4375
-2622.86328125
-2737.78515625
-2833.3828125
-2904.53515625
-2940.8125
-2927.046875
-2850.75390625
-2713.26171875
-2535.59375
-2351.9375
-2193.265625
-2073.6640625
-1989.98046875
-1932.33203125
-1892.6484375
-1862.74609375
-1827.828125
-1767.41796875
-1666.3671875
-1526.25390625
-1366.45703125
-1215.01953125
-1097.0234375
-1026.28125
-1001.11328125
-1005.328125
-1016.61328125
-1019.75
-1014.23828125
-1008.48828125
-1006.890625
-1004.88671875
-997.515625
-990.06640625
-997.109375
-1030.94140625
-1092.1484375
-1170.36328125
-1251.12890625
-1321.86328125
-1375.16015625
-1410.703125
-1435.33203125
-1461.13671875
-1503.640625
-1581.23828125
-1712.48046875
-1908.22265625
-2161.73046875
-2444.73828125
-2714.015625
-2926.3046875
-3054.328125
-3096.42578125
-3074.9140625
-3024.8984375
-2980.7265625
-2967.0078125
-2994.78515625
-3059.84375
-3143.27734375
-3218.12109375
-3261.9765625
-3267.890625
-3244.80078125
-3208.09375
-3168.921875
-3130.234375
-3089.140625
-3040.98828125
-2982.3125
-2913.33984375
-2839.0546875
-2766.25
-2697.96484375
-2632.69921875
-2572.125
-2530.25390625
-2531.92578125
-2598.953125
-2734.75
-2918.9765625
-3113.89453125
-3277.66015625
-3379.36328125
-3410.0703125
-3383.0546875
-3322.5390625
-3250.2890625
-3180.34765625
-3121.23046875
-3077.85546875
-3050.58984375
-3035.7890625
-3029.48046875
-3029.8828125
-3035.8203125
-3043.640625
-3046.09375
-3034.0390625
-3001.25
-2951.62109375
-2902.95703125
-2879.43359375
-2895.28515625
-2943.234375
-2997.80859375
-3028.5390625
-3011.74609375
-2937.2109375
-2812.5078125
-2664.171875
-2530.80078125
-2448.2578125
-2434.8671875
-2485.10546875
-2574.24609375
-2670.9453125
-2750.51171875
-2800.0234375
-2813.15625
-2782.796875
-2701.5859375
-2569.0703125
-2395.375
-2196.859375
-1990.21875
-1790.9765625
-1613.15234375
-1465.75390625
-1348.83984375
-1254.42578125
-1171.125
-1087.83203125
-996.16796875
-894.7109375
-793.2578125
-710.71875
-664.78515625
-660.4609375
-686.73046875
-724.43359375
-759.6484375
-792.578125
-834.421875
-894.56640625
-969.875
-1046.0078125
-1107.50390625
-1144.83203125
-1153.26171875
-1130.5546875
-1079.77734375
-1012.91015625
-947.09375
-895.38671875
-861.89453125
-845.4765625
-844.83203125
-857.625
-876.01171875
-886.5
-875.90234375
-837.6328125
-772.77734375
-686.5078125
-583.9453125
-468.53515625
-343.8359375
-217.80859375
-105.84375
-27.54296875
3.01171875
-14.25390625
-66.9921875
-141.5
-232.6484375
-343.45703125
-476.3359375
-625.83203125
-778.46484375
-917.4765625
-1027.3125
-1096.546875
-1120.2421875
-1101.90625
-1053.66015625
-993.98828125
-943.86328125
-921.8046875
-938.25
-990.9609375
-1064.5546875
-1136.2109375
-1185.25
-1201.1328125
-1185.578125
-1149.53515625
-1108.62109375
-1078.7734375
-1070.93359375
-1085.8046875
-1113.73828125
-1142.40625
-1166.6171875
-1190.9375
-1223.96875
-1272.10546875
-1339.25390625
-1429.26953125
-1545.484375
-1687.7734375
-1851.99609375
-2032.1953125
-2221.80859375
-2413.4140625
-2600.4375
-2780.90625
-2957.85546875
-3133.5234375
-3303.40234375
-3458.15234375
-3592.38671875
-3710.66796875
-3823.2578125
-3935.2734375
-4040.2265625
-4124.34765625
-4176.4765625
-4192.80859375
-4173.0078125
-4116.05078125
-4024.0859375
-3910.3984375
-3799.4296875
-3715.44140625
-3670.15625
-3660.44921875
-3675.17578125
-3702.5390625
-3733.3359375
-3760.91015625
-3778.4296875
-3774.078125
-3729.06640625
-3623.70703125
-3448.9921875
-3213.47265625
-2939.98046875
-2656.484375
-2388.30078125
-2153.66796875
-1961.29296875
-1810.83203125
-1697.640625
-1619.19140625
-1577.79296875
-1577.17578125
-1616.4375
-1687.02734375
-1775.6171875
-1870.0859375
-1962.9921875
-2049.55078125
-2123.5703125
-2176.8828125
-2203.17578125
-2201.66015625
-2176.984375
-2136.9375
-2090.94140625
-2049.67578125
-2024.75
-2027.96875
-2069.6015625
-2154.4765625
-2277.0703125
-2419.87109375
-2557.91796875
-2667.1171875
-2731.125
-2744.2421875
-2710.55078125
-2640.5390625
-2546.44140625
-2438.1875
-2321.1875
-2196.3828125
-2063.78125
-1929.55078125
-1810.90625
-1730.65234375
-1702.58984375
-1721.66015625
-1769.52734375
-1828.96875
-1891.578125
-1954.57421875
-2015.67578125
-2071.765625
-2117.24609375
-2140.25390625
-2124.10546875
-2058.33984375
-1950.0859375
-1823.35546875
-1706.8203125
-1622.046875
-1579.50390625
-1579.66015625
-1614.3515625
-1668.4453125
-1723.921875
-1766.015625
-1789.40625
-1801.15234375
-1817.5
-1854.53125
-1918.76953125
-2005.296875
-2104.06640625
-2207.0390625
-2309.66015625
-2407.421875
-2493.01953125
-2556.71875
-2589.1640625
-2585.01171875
-2546.6328125
-2486.24609375
-2423.97265625
-2380.83203125
-2369.56640625
-2388.94140625
-2425.0234375
-2457.8828125
-2468.71875
-2444.359375
-2380.171875
-2282.40234375
-2167.96875
-2059.25
-1975.71484375
-1927.0546875
-1910.953125
-1915.140625
-1922.2578125
-1915.57421875
-1883.0625
-1818.1171875
-1718.75390625
-1588.17578125
-1436.02734375
-1276.84765625
-1125.5703125
-994.3046875
-892.94921875
-830.5234375
-813.484375
-842.203125
-909.2265625
-1000.3359375
-1097.54296875
-1184.79296875
-1256.12890625
-1321.046875
-1400.0078125
-1511.20703125
-1658.5234375
-1829.35546875
-2001.0390625
-2148.453125
-2249.515625
-2290.41796875
-2270.65625
-2203.86328125
-2112.36328125
-2019.54296875
-1945.89453125
-1908.14453125
-1916.25390625
-1967.12109375
-2041.45703125
-2110.1015625
-2147.078125
-2139.6484375
-2089.2265625
-2005.5078125
-1899.96484375
-1781.4453125
-1653.78125
-1516.5546875
-1371.2421875
-1230.19921875
-1120.05078125
-1072.61328125
-1106.5625
-1212.77734375
-1355.0546875
-1486.421875
-1570.109375
-1592.6015625
-1563.6015625
-1506.1171875
-1444.01171875
-1393.296875
-1359.62890625
-1341.078125
-1333.0546875
-1332.703125
-1340.83203125
-1360.1640625
-1390.49609375
-1425.0859375
-1453.25390625
-1468.90625
-1477.07421875
-1491.32421875
-1524.46875
-1581.6640625
-1661.33984375
-1759.96484375
-1873.98828125
-1997.21875
-2117.70703125
-2218.56640625
-2284.1328125
-2308.3203125
-2298.56640625
-2270.74609375
-2237.95703125
-2202.63671875
-2157.73828125
-2093.25
-2001.86328125
-1883.0546875
-1747.4765625
-1618.23046875
-1522.8671875
-1479.2265625
-1487.8203125
-1537.94140625
-1619.1484375
-1724.7890625
-1846.515625
-1970.68359375
-2082.91015625
-2174.48828125
-2241.9375
-2280.84765625
-2283.14453125
-2242.0234375
-2159.421875
-2048.04296875
-1925.98046875
-1808.5078125
-1703.109375
-1610.4921875
-1529.46484375
-1460.671875
-1405.59765625
-1362.171875
-1322.45703125
-1276.02734375
-1216.55078125
-1145.453125
-1069.34375
-994.359375
-923.30859375
-858.24609375
-804.7890625
-772.19140625
-767.6796875
-789.92578125
-828.09375
-867.0078125
-893.546875
-899.6484375
-882.640625
-845.01171875
-794.08984375
-741.05078125
-699.98046875
-686.7890625
-715.69140625
-793.2421875
-914.96875
-1068.6640625
-1240.31640625
-1415.73046875
-1578.9296875
-1715.17578125
-1819.015625
-1897.41015625
-1961.3984375
-2015.0390625
-2054.54296875
-2078.5859375
-2098.09375
-2135.87109375
-2216.41796875
-2352.57421875
-2536.65234375
-2742.21875
-2935.7578125
-3089.17578125
-3184.19921875
-3210.78515625
-3168.1328125
-3068.58984375
-2935.37890625
-2790.94921875
-2646.06640625
-2500.58984375
-2352.625
-2204.796875
-2062.87109375
-1930.81640625
-1806.83984375
-1681.5625
-1540.54296875
-1373.0390625
-1182.2421875
-986.515625
-807.578125
-654.7578125
-519.94921875
-388.3828125
-255.95703125
-138.203125
-63.7421875
-57.67578125
-127.625
-261.03125
-432.765625
-616.19921875
-791.29296875
-946.87890625
-1077.63671875
-1179.5
-1247.72265625
-1278.6796875
-1272.33203125
-1233.16796875
-1170.93359375
-1101.8828125
-1046.66015625
-1021.44140625
-1027.50390625
-1049.1875
-1063.578125
-1054.64453125
-1021.90234375
-979.6484375
-948.2578125
-941.90234375
-959.49609375
-985.9296875
-1003.80078125
-1006.1796875
-999.1796875
-992.69140625
-988.0703125
-973.88671875
-933.51953125
-858.859375
-759.1484375
-657.40234375
-576.8828125
-528.4765625
-508.06640625
-502.98046875
-500.1796875
-490.55859375
-468.6328125
-429.69921875
-367.13671875
-273.3984375
-146.19140625
4.44921875
155.80078125
282.0625
367.51171875
413.375
434.37109375
449.91796875
476.55859375
523.80859375
592.03515625
672.6015625
752.31640625
820.12890625
869.91796875
896.546875
891.34765625
844.8515625
754.71484375
629.19140625
482.078125
325.93359375
170.18359375
21.65625
-117.3359375
-250.72265625
-385.22265625
-523.70703125
-662.46484375
-792.9453125
-903.28125
-979.84375
-1014.32421875
-1013.81640625
-1001.12109375
-999.80078125
-1017.4296875
-1044.37109375
-1067.67578125
-1083.953125
-1100.578125
-1129.76953125
-1183.39453125
-1269.5078125
-1388.46875
-1530.9296875
-1681.19140625
-1824.04296875
-1950.0625
-2056.67578125
-2146.015625
-2220.9765625
-2281.203125
-2321.73046875
-2335.05078125
-2313.98046875
-2252.62109375
-2148.09375
-2006.4921875
-1849.01953125
-1709.2734375
-1619.05078125
-1592.91796875
-1623.65625
-1690.1015625
-1768.8671875
-1842.43359375
-1903.07421875
-1953.8828125
-2006.25
-2073.0625
-2161.41796875
-2269.70703125
-2389.84765625
-2510.89453125
-2620.9921875
-2708.34375
-2762.921875
-2778.015625
-2750.08203125
-2677.65234375
-2561.85546875
-2409.28125
-2233.6328125
-2052.6328125
-1881.234375
-1726.73046875
-1590.171875
-1472.67578125
-1380.2734375
-1322.02734375
-1302.11328125
-1312.140625
-1331.2109375
-1335.53125
-1311.44140625
-1262.1640625
-1203.2109375
-1150.78125
-1112.71875
-1088.1484375
-1074.0078125
-1071.9765625
-1090.25
-1139.1640625
-1224.4296875
-1343.1796875
-1485.1796875
-1636.62109375
-1782.19140625
-1905.09375
-1988.5234375
-2019.97265625
-1994.78515625
-1915.421875
-1788.875
-1626.6171875
-1447.265625
-1276.703125
-1142.9375
-1067.734375
-1059.484375
-1110.09765625
-1197.69140625
-1294.82421875
-1378.0859375
-1433.2265625
-1455.0078125
-1446.27734375
-1418.22265625
-1387.4921875
-1367.26953125
-1358.41796875
-1349.8125
-1327.4921875
-1283.53515625
-1218.12109375
-1136.76953125
-1047.2578125
-957.2421875
-872.26953125
-795.125
-726.265625
-663.3203125
-600.05859375
-528.6640625
-445.76171875
-355.44921875
-264.2421875
-173.4296875
-78.72265625
21.63671875
119.68359375
198.22265625
236.92578125
218.6171875
135.00390625
-7.94921875
-189.03515625
-379.5234375
-556.2265625
-710.12890625
-844.7734375
-967.81640625
-1083.28125
-1188.61328125
-1275.828125
-1334.8828125
-1358.0
-1343.3515625
-1296.9453125
-1232.13671875
-1167.35546875
-1121.9921875
-1110.19921875
-1134.15234375
-1180.859375
-1226.57421875
-1248.15625
-1235.3125
-1195.734375
-1149.34765625
-1115.34375
-1100.671875
-1097.91796875
-1093.34765625
-1078.51171875
-1056.8984375
-1042.625
-1053.88671875
-1105.30859375
-1201.0546875
-1330.35546875
-1468.8359375
-1587.5078125
-1665.37890625
-1698.0859375
-1697.56640625
-1683.85546875
-1673.81640625
-1672.22265625
-1669.8046875
-1649.41796875
-1596.0390625
-1503.76171875
-1376.52734375
-1224.65625
-1060.640625
-895.9609375
-740.26953125
-603.62109375
-498.76953125
-438.140625
-424.8203125
-445.64453125
-474.98046875
-487.98828125
-473.25390625
-435.87890625
-390.76953125
-352.1171875
-326.2890625
-312.36328125
-308.25
-315.2890625
-336.296875
-370.27734375
-410.98828125
-451.1328125
-486.85546875
-518.5
-549.11328125
-583.13671875
-623.8515625
-669.03125
-708.46875
-727.640625
-715.828125
-672.76953125
-609.734375
-544.5546875
-492.71484375
-459.046875
-437.01953125
-417.19921875
-397.1015625
-381.92578125
-376.68359375
-381.00390625
-393.8203125
-420.625
-471.27734375
-548.03125
-636.515625
-710.4140625
-746.57421875
-738.1953125
-696.9921875
-645.25
-603.9921875
-583.8984375
-583.046875
-591.29296875
-597.2890625
-592.8671875
-573.75
-538.9296875
-490.5
-432.4375
-368.3125
-300.9609375
-235.5234375
-181.4921875
-149.23046875
-144.54296875
-168.51953125
-222.69140625
-311.05859375
-434.63671875
-584.984375
-745.265625
-898.421875
-1034.95703125
-1154.88671875
-1263.125
-1360.58984375
-1436.3125
-1467.97265625
-1434.0078125
-1329.03125
-1169.765625
-986.453125
-807.0390625
-645.5546875
-501.37109375
-367.96484375
-243.6015625
-135.296875
-54.07421875
-7.78125
1.70703125
-22.01171875
-69.9140625
-128.2578125
-184.02734375
-231.671875
-273.83984375
-315.9296875
-362.484375
-417.7109375
-484.68359375
-561.2890625
-640.828125
-720.3515625
-806.74609375
-911.08984375
-1037.66796875
-1181.1640625
-1332.78125
-1484.08203125
-1623.0859375
-1730.1796875
-1782.33203125
-1764.66015625
-1681.80859375
-1560.6015625
-1438.7109375
-1343.30859375
-1275.4296875
-1215.046875
-1142.82421875
-1057.53515625
-974.39453125
-911.328125
-878.9296875
-879.828125
-911.2890625
-965.5625
-1028.37109375
-1078.5234375
-1091.61328125
-1049.35546875
-951.47265625
-821.1953125
-697.5546875
-618.65625
-607.27734375
-666.2890625
-782.29296875
-932.57421875
-1091.5546875
-1235.640625
-1346.5
-1414.3671875
-1441.34375
-1441.12890625
-1432.375
-1429.515625
-1438.1328125
-1456.72265625
-1479.578125
-1497.02734375
-1496.33203125
-1467.2421875
-1409.11328125
-1331.38671875
-1244.88671875
-1151.375
-1041.90625
-906.5546875
-746.73046875
-578.83984375
-426.734375
-309.953125
-236.69921875
-203.984375
-202.6875
-224.57421875
-267.51953125
-334.421875
-425.75390625
-533.84375
-646.42578125
-755.37890625
-859.36328125
-958.59765625
-1051.8515625
-1140.75
-1231.86328125
-1328.04296875
-1418.3203125
-1482.4609375
-1508.125
-1500.8828125
-1476.58203125
-1447.5859375
-1418.1953125
-1388.31640625
-1355.640625
-1315.73828125
-1266.515625
-1214.1953125
-1170.6484375
-1141.41796875
-1118.12109375
-1085.046875
-1032.23828125
-961.30078125
-880.72265625
-798.02734375
-715.1484375
-628.4453125
-533.671875
-433.69140625
-341.87109375
-276.14453125
-249.109375
-264.68359375
-322.25390625
-418.79296875
-543.87890625
-675.80078125
-788.2265625
-864.26171875
-904.9609375
-924.7421875
-938.23828125
-949.875
-953.91796875
-943.98046875
-922.56640625
-900.765625
-888.24609375
-884.69140625
-881.90625
-873.87890625
-864.1015625
-864.27734375
-886.67578125
-935.5
-1001.98046875
-1067.484375
-1114.28515625
-1134.76953125
-1129.36328125
-1095.5859375
-1023.10546875
-903.703125
-747.015625
-584.87109375
-458.40625
-397.71484375
-408.08203125
-469.8515625
-550.05078125
-618.23046875
-657.640625
-667.1015625
-655.5
-634.6875
-614.14453125
-598.3828125
-587.64453125
-581.671875
-582.59375
-592.328125
-606.3203125
-611.625
-593.2734375
-543.19921875
-463.0390625
-360.4375
-245.6171875
-131.73046875
-34.6953125
32.328125
67.37890625
83.125
101.50390625
142.79296875
215.98828125
314.84765625
420.4296875
508.16015625
556.64453125
555.1953125
507.671875
430.42578125
343.96484375
262.4296875
188.63671875
119.3359375
55.14453125
4.01953125
-25.4609375
-33.03515625
-27.73828125
-21.66796875
-24.91796875
-45.59375
-90.56640625
-162.3359375
-254.86328125
-354.53515625
-446.73046875
-522.3046875
-578.29296875
-613.23046875
-622.40234375
-598.4140625
-537.4375
-445.98046875
-341.828125
-247.203125
-178.55859375
-140.203125
-125.89453125
-126.6484375
-138.171875
-162.5
-204.25
-266.484375
-349.34765625
-450.078125
-562.87109375
-680.421875
-798.046875
-915.8125
-1034.765625
-1151.27734375
-1257.44140625
-1347.48828125
-1421.796875
-1483.8125
-1534.87890625
-1572.54296875
-1591.91796875
-1587.8828125
-1559.88671875
-1518.56640625
-1486.703125
-1489.0625
-1537.6015625
-1624.3046875
-1725.61328125
-1812.64453125
-1861.21484375
-1859.0703125
-1807.58984375
-1716.84375
-1599.21484375
-1468.265625
-1341.46484375
-1239.22265625
-1178.62890625
-1167.9140625
-1204.41796875
-1272.54296875
-1342.9453125
-1381.01953125
-1364.9453125
-1298.1015625
-1202.64453125
-1101.6015625
-1008.9921875
-934.91015625
-894.05859375
-904.91796875
-979.66015625
-1114.19140625
-1286.234375
-1463.33203125
-1616.50390625
-1731.1484375
-1808.12109375
-1856.24609375
-1884.01171875
-1895.5859375
-1890.1875
-1862.49609375
-1804.39453125
-1708.56640625
-1572.04296875
-1398.43359375
-1199.22265625
-993.265625
-801.73828125
-639.4921875
-509.10546875
-402.921875
-309.984375
-221.0859375
-130.0625
-35.11328125
58.1796875
135.56640625
178.08203125
169.68359375
104.03515625
-12.48046875
-161.9453125
-319.8671875
-462.97265625
-576.1171875
-654.29296875
-699.31640625
-715.90625
-711.6328125
-698.8515625
-692.78125
-704.0234375
-731.96484375
-765.78125
-791.8984375
-800.75
-788.703125
-757.1953125
-711.8046875
-660.49609375
-610.47265625
-565.97265625
-528.9921875
-500.484375
-479.84375
-465.1796875
-457.91796875
-468.46875
-514.9921875
-612.62109375
-760.34765625
-935.734375
-1101.609375
-1221.23828125
-1274.10546875
-1263.046875
-1208.234375
-1132.73828125
-1050.96484375
-966.5625
-876.87890625
-777.71484375
-667.109375
-549.0390625
-433.8515625
-332.61328125
-250.00390625
-184.2578125
-134.51171875
-106.10546875
-107.40234375
-142.15234375
-205.09765625
-282.703125
-357.453125
-414.84765625
-450.52734375
-470.6640625
-482.37109375
-482.37109375
-456.5390625
-391.4375
-286.21484375
-154.796875
-18.9375
100.765625
190.74609375
245.51953125
264.5
248.76171875
202.38671875
136.140625
65.98828125
4.56640625
-45.92578125
-91.1796875
-136.07421875
-179.9375
-218.75390625
-249.01171875
-268.8203125
-277.31640625
-274.9453125
-264.25390625
-250.19921875
-239.58203125
-239.12109375
-253.2734375
-284.984375
-340.7109375
-433.9765625
-580.2890625
-785.30859375
-1036.84375
-1307.71875
-1565.875
-1784.26953125
-1947.76953125
-2055.99609375
-2119.66796875
-2150.87109375
-2154.66015625
-2130.15234375
-2079.06640625
-2011.96484375
-1946.4140625
-1899.93359375
-1883.2421875
-1895.70703125
-1924.546875
-1950.8203125
-1961.49609375
-1959.33984375
-1960.71484375
-1982.046875
-2026.96484375
-2085.4296875
-2144.1640625
-2197.140625
-2247.80859375
-2303.90625
-2370.75
-2446.51171875
-2519.93359375
-2572.17578125
-2584.83203125
-2551.59375
-2485.33984375
-2413.73828125
-2365.06640625
-2353.125
-2370.109375
-2391.2265625
-2388.21484375
-2343.90234375
-2259.14453125
-2148.53515625
-2029.58203125
-1914.0703125
-1805.91015625
-1703.203125
-1599.9765625
-1487.63671875
-1358.5703125
-1211.328125
-1052.66796875
-892.9921875
-739.33984375
-593.625
-457.3125
-335.66015625
-235.49609375
-159.45703125
-104.12109375
-62.9375
-29.0703125
4.7265625
45.6796875
97.546875
156.8984375
213.19921875
253.375
268.8359375
262.0703125
247.5703125
242.12109375
248.05078125
243.92578125
194.453125
74.4609375
-112.6015625
-335.984375
-556.234375
-746.12890625
-900.203125
-1029.30859375
-1146.95703125
-1257.765625
-1354.515625
-1422.890625
-1449.3125
-1428.43359375
-1367.62890625
-1285.5859375
-1204.66796875
-1141.5
-1101.796875
-1081.2421875
-1070.0546875
-1058.6796875
-1042.51171875
-1023.3828125
-1007.1484375
-1000.1953125
-1006.9375
-1026.6953125
-1048.87890625
-1052.23046875
-1014.12890625
-925.80859375
-799.98828125
-663.328125
-540.41015625
-442.375
-367.38671875
-309.234375
-264.99609375
-234.796875
-215.8671875
-201.05078125
-186.96484375
-182.6484375
-205.4140625
-265.15234375
-353.41796875
-447.2890625
-520.91015625
-553.74609375
-534.421875
-463.58984375
-353.59375
-221.65625
-82.2734375
53.59375
174.64453125
269.40234375
331.12109375
359.48828125
355.5703125
315.9296875
233.21875
103.20703125
-67.11328125
-256.92578125
-438.89453125
-593.41015625
-718.0625
-823.03515625
-917.5703125
-1002.328125
-1074.09765625
-1134.8671875
-1194.890625
-1267.6953125
-1361.32421875
-1471.609375
-1582.6640625
-1675.84375
-1739.62109375
-1770.54296875
-1766.59375
-1724.0
-1641.8359375
-1525.62890625
-1382.6015625
-1215.80859375
-1027.5703125
-829.42578125
-646.3203125
-509.07421875
-440.85546875
-446.28515625
-509.16796875
-600.91015625
-694.81640625
-774.91015625
-832.7578125
-860.5390625
-852.8984375
-816.203125
-771.11328125
-741.890625
-742.8515625
-774.703125
-830.8671875
-904.3984375
-990.33984375
-1085.03515625
-1184.96875
-1285.42578125
-1378.69140625
-1453.0546875
-1494.4140625
-1491.88671875
-1445.09765625
-1366.5546875
-1274.890625
-1184.41796875
-1101.8359375
-1032.51171875
-986.41796875
-974.0546875
-996.07421875
-1037.80078125
-1073.42578125
-1075.2734375
-1022.38671875
-907.0859375
-738.74609375
-542.76171875
-353.57421875
-204.1171875
-115.140625
-87.99609375
-104.4921875
-135.13671875
-151.6875
-136.546875
-85.54296875
-7.0546875
79.765625
149.7734375
182.44140625
173.93359375
140.83984375
110.66796875
105.69921875
132.2109375
181.36328125
237.734375
287.5546875
322.44140625
339.25
338.1328125
319.7734375
283.828125
231.02734375
167.72265625
106.55859375
59.06640625
24.84765625
-11.69140625
-72.69140625
-173.703125
-316.68359375
-490.73828125
-674.80859375
-839.53125
-952.80859375
-991.8046875
-954.46484375
-860.29296875
-739.6796875
-621.66796875
-528.51171875
-475.671875
-471.078125
-512.88671875
-589.5234375
-683.4375
-775.30859375
-845.96484375
-877.296875
-855.015625
-773.53515625
-640.36328125
-476.375
-309.5078125
-163.421875
-48.109375
40.49609375
111.99609375
171.92578125
218.42578125
244.9140625
244.33984375
212.83984375
153.1640625
76.62109375
0.60546875
-59.23828125
-97.8984375
-124.5
-156.25390625
-205.39453125
-268.98046875
-330.80078125
-374.09765625
-392.03125
-385.8515625
-355.92578125
-299.36328125
-217.72265625
-124.00390625
-38.13671875
26.02734375
70.5390625
112.18359375
171.4921875
258.171875
361.63671875
454.68359375
509.828125
516.35546875
484.25390625
434.00390625
384.22265625
346.7734375
327.5546875
326.46484375
336.625
347.578125
352.04296875
349.54296875
343.046875
333.27734375
317.56640625
293.5234375
261.8125
224.703125
183.16015625
136.40234375
83.59375
25.5234375
-33.49609375
-82.65625
-104.359375
-81.9140625
-12.76171875
84.87890625
180.390625
247.25
272.7265625
255.27734375
198.26171875
108.58984375
-1.9296875
-118.6796875
-228.5546875
-320.93359375
-385.578125
-414.2421875
-407.9453125
-382.015625
-361.06640625
-366.0
-403.0546875
-462.98046875
-529.9140625
-592.01171875
-644.5234375
-682.26953125
-690.75
-649.20703125
-547.53515625
-401.76953125
-251.3515625
-138.98828125
-89.96484375
-104.7578125
-164.5234375
-241.85546875
-311.5390625
-358.21875
-377.5234375
-371.16796875
-342.6640625
-298.15234375
-247.69140625
-200.640625
-158.6171875
-115.03125
-61.90625
4.8515625
86.0703125
179.66015625
276.05078125
355.82421875
397.86328125
393.1796875
351.1171875
292.58203125
238.796875
205.3125
201.984375
233.96875
301.1015625
396.8515625
509.5078125
627.0546875
743.47265625
859.734375
975.41796875
1077.609375
1140.9296875
1142.79296875
1080.12890625
970.73828125
839.1796875
703.02734375
571.578125
452.8984375
357.4921875
294.18359375
263.94921875
258.90625
267.12109375
278.60546875
287.05859375
287.2578125
272.15234375
233.5859375
165.21484375
63.94140625
-70.19921875
-231.87109375
-405.2734375
-562.625
-672.36328125
-713.63671875
-686.0234375
-607.15625
-501.44921875
-389.00390625
-280.92578125
-181.375
-92.203125
-15.61328125
47.6015625
101.79296875
156.6484375
221.47265625
298.21875
380.6484375
460.73828125
535.60546875
608.3046875
683.8125
765.875
856.87109375
957.22265625
1062.4453125
1161.41015625
1239.72265625
1285.625
1292.37890625
1255.81640625
1171.95703125
1039.1484375
863.09375
659.70703125
452.7421875
266.90234375
119.73046875
16.33203125
-50.6328125
-96.63671875
-139.19140625
-191.48828125
-256.3671875
-323.265625
-371.87109375
-381.33203125
-338.05078125
-237.04296875
-79.703125
125.78515625
361.359375
598.73046875
805.42578125
954.296875
1031.94140625
1043.2421875
1010.3125
964.953125
936.53515625
940.65625
974.14453125
1018.4453125
1049.55859375
1049.37890625
1011.8984375
941.30078125
845.8828125
734.13671875
614.38671875
493.9453125
376.94140625
265.1328125
163.0390625
81.05859375
30.3671875
13.8984375
23.1484375
43.63671875
62.04296875
68.23828125
52.98046875
6.640625
-77.953125
-199.58203125
-343.73828125
-484.453125
-595.43359375
-665.02734375
-702.72265625
-729.9921875
-762.078125
-795.984375
-814.04296875
-798.3359375
-743.3828125
-658.34375
-560.36328125
-466.1171875
-386.8359375
-327.01171875
-284.34765625
-250.78515625
-215.73828125
-171.33203125
-117.08203125
-61.67578125
-20.90234375
-12.3203125
-48.0
-128.375
-241.50390625
-369.66796875
-499.58203125
-628.390625
-760.07421875
-894.671875
-1019.5
-1110.83203125
-1146.37109375
-1119.07421875
-1041.16796875
-934.98046875
-818.79296875
-699.7890625
-578.21484375
-454.9140625
-332.39453125
-210.359375
-85.43359375
40.66796875
154.07421875
234.55078125
270.5859375
267.25390625
238.546875
194.31640625
136.40234375
64.74609375
-17.73046875
-107.71484375
-206.2890625
-318.3203125
-446.03125
-582.82421875
-713.15625
-819.16796875
-889.1796875
-920.94140625
-918.08203125
-886.1015625
-833.71484375
-775.8046875
-730.5390625
-710.71484375
-717.7265625
-742.79296875
-771.77734375
-790.4140625
-790.6484375
-776.2890625
-761.0546875
-758.29296875
-772.703125
-803.09765625
-850.28515625
-917.76171875
-1003.6015625
-1094.0234375
-1166.59375
-1200.5546875
-1186.81640625
-1131.55078125
-1050.7265625
-958.9921875
-861.9140625
-758.30078125
-647.75390625
-533.66015625
-420.09765625
-309.6484375
-204.7734375
-107.46875
-15.01171875
81.140625
188.50390625
304.94140625
417.3671875
507.64453125
559.2265625
561.8125
515.7109375
434.79296875
344.1328125
272.1328125
241.4921875
262.7421875
331.30078125
429.15625
531.46875
614.9609375
663.09375
667.1328125
626.30078125
548.421875
448.37890625
342.16796875
240.0
144.15234375
53.63671875
-28.421875
-91.59375
-122.30859375
-111.83984375
-60.6953125
23.39453125
129.890625
247.15234375
362.4765625
463.9375
544.02734375
601.41796875
639.9765625
667.1640625
692.40625
723.05078125
759.40625
793.5546875
813.46875
806.8984375
761.19140625
663.17578125
505.21484375
294.71484375
57.50390625
-169.65625
-352.4765625
-470.4453125
-522.3671875
-525.6484375
-509.1171875
-500.875
-516.54296875
-554.63671875
-601.5
-642.1796875
-670.25390625
-690.5625
-713.671875
-746.921875
-789.6875
-835.453125
-876.27734375
-904.4375
-912.55859375
-896.68359375
-860.84375
-816.51171875
-775.05078125
-741.015625
-713.84765625
-694.87890625
-690.140625
-705.7421875
-741.97265625
-792.6875
-849.9609375
-909.01953125
-969.21484375
-1029.88671875
-1084.0390625
-1116.11328125
-1108.21484375
-1050.3125
-944.671875
-801.16015625
-630.26171875
-441.9375
-249.36328125
-70.9140625
72.97265625
166.34765625
204.15625
195.0859375
157.48046875
109.734375
62.99609375
22.7109375
-5.44921875
-14.8828125
-3.6171875
22.921875
56.9921875
94.5625
133.81640625
168.92578125
189.1953125
186.875
165.5390625
140.33203125
130.95703125
155.09765625
225.7578125
348.2109375
513.34375
693.77734375
852.71484375
963.01953125
1019.79296875
1034.3203125
1018.02734375
974.71484375
905.4921875
814.41015625
706.83984375
587.10546875
462.2734375
346.59375
258.29296875
211.58984375
212.40625
257.6953125
332.91015625
410.2109375
456.453125
450.17578125
393.296875
306.93359375
216.90234375
141.43359375
86.86328125
49.3828125
21.1796875
-0.95703125
-10.20703125
7.02734375
61.5
153.98828125
275.9140625
414.4296875
556.4921875
691.0234375
811.63671875
919.59765625
1023.171875
1131.92578125
1250.51953125
1377.87109375
1510.8671875
1646.21875
1777.3515625
1891.55078125
1973.23828125
2010.91796875
2000.41015625
1942.8046875
1842.7265625
1710.12890625
1561.46484375
1415.515625
1286.6015625
1180.7421875
1096.75390625
1029.5078125
973.30078125
924.75390625
883.26171875
847.296875
809.0546875
753.78515625
667.58203125
549.72265625
419.35546875
309.15625
247.9375
244.9296875
287.5
352.5625
420.18359375
479.73828125
529.10546875
572.05859375
614.7890625
660.46484375
705.3046875
741.33203125
763.37890625
771.87109375
768.2421875
749.5546875
709.0390625
641.26171875
546.515625
432.7734375
315.984375
217.9765625
160.18359375
155.1640625
200.69140625
279.453125
364.42578125
428.33203125
454.296875
442.546875
408.71484375
374.59375
356.50390625
357.0
363.95703125
358.63671875
329.8125
284.51171875
245.66796875
236.515625
263.44140625
310.40234375
348.2890625
351.4921875
310.0703125
230.73046875
128.609375
18.953125
-84.20703125
-164.59375
-204.74609375
-194.91796875
-141.515625
-63.953125
18.89453125
100.41015625
186.0546875
283.8828125
395.5234375
514.078125
628.3671875
728.953125
811.7421875
877.04296875
925.84375
957.4765625
971.16015625
968.48828125
952.86328125
926.15625
886.98828125
832.40625
759.53125
664.30078125
540.37109375
383.35546875
198.99609375
6.76953125
-167.015625
-301.96484375
-391.8671875
-443.85546875
-472.125
-491.20703125
-509.359375
-522.4609375
-513.53515625
-462.18359375
-358.9375
-212.359375
-43.69140625
123.9296875
271.52734375
384.484375
453.09765625
475.9921875
462.4921875
429.61328125
394.94921875
369.64453125
355.140625
345.2421875
332.1875
311.75390625
282.46875
240.0390625
175.13671875
80.2734375
-38.203125
-154.42578125
-231.28125
-240.1484375
-179.7109375
-80.30078125
11.3828125
57.7578125
47.91015625
-4.546875
-77.98828125
-157.34765625
-235.7265625
-306.90234375
-360.0234375
-382.546875
-367.37109375
-316.94921875
-242.38671875
-160.3046875
-89.4296875
-45.52734375
-34.29296875
-47.328125
-66.328125
-73.87109375
-62.48828125
-36.32421875
-7.0546875
11.9453125
12.14453125
-3.80859375
-20.50390625
-17.125
20.01171875
89.51171875
176.98046875
264.1328125
337.18359375
390.30078125
424.6640625
446.14453125
464.11328125
491.15234375
541.31640625
626.234375
751.8671875
918.3125
1121.17578125
1351.06640625
1591.91796875
1821.8125
2017.62109375
2161.09765625
2244.7578125
2276.25
2277.59765625
2274.984375
2283.421875
2298.23828125
2300.47265625
2270.0234375
2195.80078125
2079.24609375
1933.75390625
1780.390625
1638.609375
1515.7734375
1403.234375
1282.3515625
1136.37890625
961.83203125
774.21484375
603.75390625
480.9921875
420.8359375
417.55078125
453.76171875
513.3203125
586.6484375
668.22265625
753.171875
836.90234375
915.38671875
984.0
1036.27734375
1065.58984375
1070.08203125
1057.71875
1046.28515625
1056.02734375
1099.12890625
1174.89453125
1274.08984375
1386.66015625
1504.64453125
1620.00390625
1723.1328125
1805.35546875
1862.22265625
1894.1171875
1904.05078125
1894.46875
1864.42578125
1808.73828125
1721.05078125
1600.0625
1454.1953125
1300.203125
1155.546875
1029.28515625
917.84375
809.98046875
698.16015625
586.69140625
488.44921875
413.24609375
360.4140625
323.25
299.49609375
296.1875
325.1953125
395.01171875
504.9453125
643.43359375
790.23828125
922.55078125
1023.609375
1089.640625
1131.484375
1170.203125
1228.18359375
1319.0
1440.9609375
1578.66015625
1711.9375
1825.984375
1916.1484375
1985.6875
2039.546875
2078.625
2097.58984375
2086.98828125
2037.9609375
1947.09765625
1819.33984375
1667.32421875
1506.68359375
1350.01953125
1204.6875
1075.75390625
968.921875
888.578125
834.5234375
803.640625
793.9765625
802.55078125
818.515625
824.6953125
811.19921875
786.0078125
767.66796875
768.73046875
789.69921875
826.41796875
875.45703125
930.0
977.078125
1005.67578125
1017.1953125
1025.44921875
1047.45703125
1095.1484375
1171.83203125
1271.2421875
1380.921875
1491.6640625
1604.95703125
1726.86328125
1852.41796875
1958.8515625
2017.80078125
2015.4609375
1961.77734375
1882.609375
1803.8203125
1739.2890625
1688.94921875
1646.1328125
1607.75
1579.23046875
1570.97265625
1590.0
1633.4765625
1686.87109375
1726.98828125
1728.859375
1674.234375
1557.49609375
1386.1015625
1177.546875
955.74609375
746.73046875
571.45703125
437.27734375
334.4140625
242.11328125
141.94140625
28.69921875
-89.1015625
-198.38671875
-291.1875
-366.51171875
-424.9296875
-462.9453125
-471.85546875
-440.515625
-361.328125
-239.203125
-98.32421875
23.05078125
92.42578125
104.02734375
82.0546875
62.3046875
68.6015625
103.48828125
157.1171875
221.859375
298.39453125
390.41015625
496.28125
607.5703125
715.31640625
816.0625
910.4140625
995.9765625
1063.4375
1100.7890625
1101.19140625
1066.1796875
1002.4609375
918.64453125
827.47265625
750.06640625
712.3671875
731.2265625
800.953125
894.59375
980.8359375
1041.953125
1078.55859375
1101.38671875
1121.0859375
1143.390625
1168.1875
1188.82421875
1192.24609375
1162.41796875
1087.140625
964.81640625
806.94921875
634.171875
467.85546875
322.1875
200.78515625
98.1796875
5.1328125
-83.28515625
-160.0703125
-205.890625
-200.125
-136.15625
-27.6953125
99.5859375
222.8203125
330.48046875
420.96875
496.32421875
557.76171875
605.55078125
641.796875
672.5859375
705.7109375
744.7421875
784.8125
815.578125
830.11328125
832.8125
839.97265625
871.94140625
940.91796875
1041.36328125
1149.49609375
1233.9375
1271.828125
1260.01953125
1214.23046875
1158.15234375
1112.05859375
1088.66015625
1094.80078125
1131.7890625
1191.48828125
1254.73046875
1298.80859375
1310.0234375
1289.4375
1246.625
1189.35546875
1119.69140625
1037.59765625
945.69140625
851.07421875
765.31640625
702.671875
674.46875
681.0
707.89453125
732.92578125
739.80859375
728.19140625
711.91796875
708.33203125
728.6328125
775.5703125
844.796875
924.29296875
993.61328125
1030.01171875
1020.3515625
967.0390625
881.13671875
771.4609375
643.67578125
508.8671875
387.41015625
300.33984375
257.296875
253.96484375
279.40234375
323.59765625
379.0390625
439.02734375
497.29296875
549.4140625
593.76953125
630.90234375
662.1171875
689.0625
715.37890625
748.9609375
801.4140625
882.6640625
993.51171875
1122.21875
1248.2421875
1350.26953125
1412.015625
1422.859375
1376.22265625
1270.33984375
1111.546875
915.44921875
702.91796875
493.7421875
303.12109375
142.08203125
19.30859375
-57.515625
-81.265625
-47.23046875
41.265625
167.08984375
300.04296875
406.07421875
459.125
448.2265625
378.19140625
265.8359375
133.07421875
-1.14453125
-125.86328125
-237.453125
-335.43359375
-419.1171875
-485.94921875
-530.37890625
-543.96875
-518.328125
-449.66015625
-342.12109375
-208.60546875
-68.7265625
57.7109375
160.70703125
245.66796875
327.14453125
414.828125
505.26953125
587.03515625
651.99609375
701.1171875
741.75390625
781.8203125
825.4375
870.890625
911.125
937.65625
946.3515625
940.640625
929.20703125
919.7734375
914.328125
910.0859375
905.11328125
901.6015625
901.9453125
902.1015625
891.72265625
862.92578125
817.7421875
765.73828125
716.328125
675.203125
645.93359375
629.6328125
621.453125
610.5625
586.0859375
542.03515625
475.80859375
385.44140625
273.18359375
152.4921875
48.390625
-12.1015625
-11.96484375
49.97265625
160.7421875
299.07421875
442.5390625
574.39453125
687.75390625
784.26953125
867.55078125
935.7265625
979.8203125
990.26953125
965.62890625
913.87890625
844.59765625
761.30078125
663.578125
555.95703125
451.55078125
365.171875
303.1015625
259.28515625
220.09375
173.390625
117.5
65.51953125
40.29296875
61.10546875
131.4296875
237.68359375
358.4609375
474.515625
572.36328125
643.08984375
681.12109375
685.09375
660.046875
619.4921875
584.609375
577.828125
613.02734375
689.38671875
794.13671875
911.28515625
1028.65234375
1139.34765625
1240.05078125
1330.1015625
1411.98046875
1490.8828125
1572.0859375
1658.15625
1749.44921875
1848.25
1961.6328125
2097.34765625
2253.82421875
2413.68359375
2549.00390625
2636.27734375
2668.89453125
2657.546875
2619.78515625
2568.85546875
2509.7265625
2441.74609375
2362.63671875
2271.33203125
2171.10546875
2072.50390625
1990.82421875
1935.26171875
1896.31640625
1844.04296875
1741.44921875
1563.4140625
1307.1875
989.9609375
639.84375
288.328125
-33.5625
-298.01953125
-484.91015625
-587.796875
-617.98828125
-601.9453125
-570.859375
-547.20703125
-536.30859375
-526.6875
-497.3359375
-427.66796875
-307.421875
-143.91015625
37.87890625
205.29296875
333.87109375
418.23046875
469.59375
503.0390625
526.84375
541.78515625
546.640625
540.18359375
518.42578125
473.9140625
401.1796875
302.5859375
188.453125
73.37109375
-25.4140625
-88.5234375
-99.3203125
-52.27734375
43.2265625
167.81640625
300.2578125
422.7265625
523.48046875
599.578125
657.48828125
708.61328125
762.90234375
827.00390625
907.49609375
1013.2890625
1153.19921875
1330.4765625
1538.5234375
1759.73828125
1968.47265625
2138.01171875
2248.640625
2292.07421875
2270.93359375
2196.40625
2086.26171875
1960.58984375
1833.81640625
1708.52734375
1578.22265625
1437.3671875
1288.64453125
1141.375
1006.0625
892.77734375
812.1328125
772.24609375
771.71484375
797.34765625
831.52734375
862.125
884.6640625
896.3984375
890.9765625
859.81640625
797.43359375
705.34765625
592.44140625
471.99609375
355.79296875
248.1484375
145.5546875
44.6875
-46.8984375
-107.95703125
-113.8046875
-53.16796875
61.546875
199.265625
326.66015625
423.94140625
490.51171875
540.70703125
595.23046875
671.203125
773.359375
891.6015625
1008.890625
1113.34765625
1202.48828125
1276.8359375
1333.01953125
1365.171875
1370.68359375
1352.11328125
1315.11328125
1266.8515625
1215.296875
1167.25390625
1128.3984375
1108.1171875
1122.6640625
1187.0859375
1300.03515625
1437.33984375
1561.97265625
1640.37109375
1652.49609375
1594.0859375
1475.3359375
1316.3125
1138.98046875
961.921875
803.0546875
685.1875
633.62890625
664.46875
774.28125
941.25
1136.63671875
1337.08203125
1529.54296875
1708.421875
1870.9375
2015.9921875
2145.3125
2261.7421875
2364.7265625
2449.421875
2511.66796875
2552.0234375
2572.953125
2573.58203125
2549.625
2497.703125
2417.6953125
2313.0625
2193.7890625
2079.6953125
1996.25
1962.953125
1985.453125
2057.67578125
2167.41796875
2298.05078125
2429.13671875
2541.76953125
2625.22265625
2677.171875
2698.6875
2692.10546875
2664.16015625
2628.21484375
2601.37109375
2598.84375
2629.51953125
2692.59765625
2775.98046875
2859.23046875
2921.6484375
2949.95703125
2940.703125
2898.44921875
2833.515625
2759.64453125
2689.52734375
2629.6328125
2578.35546875
2528.8203125
2472.73828125
2402.9609375
2315.5625
2212.2109375
2099.65625
1983.8671875
1863.62109375
1731.57421875
1583.46875
1425.12890625
1268.42578125
1120.70703125
981.16015625
848.765625
731.5078125
644.9375
601.640625
603.421875
642.41015625
706.0
779.3671875
846.671875
895.17578125
920.76171875
929.453125
933.73828125
947.75390625
984.0234375
1050.11328125
1144.55859375
1255.82421875
1367.1015625
1463.48046875
1535.76171875
1580.609375
1601.26953125
1609.2890625
1622.59765625
1657.6953125
1721.484375
1809.14453125
1907.49609375
1999.15234375
2066.2578125
2096.3515625
2089.015625
2057.43359375
2022.2734375
2002.40625
2008.37109375
2039.23046875
2081.76171875
2113.78515625
2113.7734375
2072.54296875
1997.859375
1906.81640625
1811.33984375
1707.9375
1580.078125
1411.6015625
1200.9609375
965.4375
733.61328125
533.75
386.32421875
301.1171875
275.00390625
291.3359375
326.01171875
359.84375
388.2578125
419.7734375
464.6640625
524.19921875
588.8046875
645.66015625
688.97265625
724.48828125
764.16015625
815.77734375
877.375
941.859375
1006.30859375
1075.4296875
1155.921875
1248.30078125
1343.9375
1427.7734375
1482.91796875
1495.4609375
1460.48046875
1387.69921875
1301.4609375
1232.5
1205.7421875
1231.5703125
1303.7265625
1402.3984375
1500.6640625
1574.4609375
1613.43359375
1625.65234375
1631.21875
1648.8125
1685.87109375
1738.58203125
1798.38671875
1857.59375
1911.15234375
1956.79296875
1995.52734375
2032.03125
2073.30078125
2125.6484375
2191.40234375
2267.35546875
2346.359375
2421.4609375
2489.30859375
2549.80078125
2602.48046875
2643.46875
2665.58984375
2661.05859375
2623.89453125
2550.73046875
2441.11328125
2298.9765625
2134.62109375
1964.48046875
1806.9296875
1676.56640625
1581.40234375
1524.140625
1504.34765625
1518.44921875
1559.265625
1617.4921875
1683.9765625
1749.71875
1804.53125
1838.58203125
1846.79296875
1831.0859375
1797.1484375
1750.01171875
1693.359375
1631.234375
1567.53515625
1503.41015625
1437.75
1372.00390625
1313.61328125
1272.6328125
1254.16796875
1254.61328125
1265.60546875
1280.73828125
1297.14453125
1310.14453125
1307.92578125
1274.93359375
1203.578125
1103.36328125
997.51953125
908.91796875
846.74609375
803.18359375
760.05078125
699.99609375
616.75390625
519.18359375
425.4140625
350.23046875
295.91796875
254.62890625
218.68359375
188.38671875
171.7890625
179.39453125
219.0703125
292.6875
394.7421875
513.7109375
635.48828125
745.953125
831.4921875
880.5
888.50390625
863.82421875
827.25
803.296875
808.046875
842.2578125
895.0859375
956.1484375
1026.12109375
1116.40625
1237.5625
1387.19140625
1548.046875
1696.5625
1812.80859375
1884.5703125
1906.79296875
1881.28125
1818.33203125
1737.76953125
1666.37890625
1630.33203125
1645.0234375
1708.50390625
1804.69921875
1914.5546875
2025.16015625
2129.078125
2218.00390625
2281.4296875
2312.87109375
2314.62109375
2293.1640625
2249.9375
2179.08984375
2075.578125
1944.828125
1803.98828125
1674.6875
1574.65234375
1513.90234375
1494.62890625
1510.8671875
1547.328125
1580.6796875
1586.21875
1547.7890625
1464.56640625
1350.92578125
1231.69921875
1136.83984375
1095.05078125
1123.80078125
1219.62109375
1357.76171875
1504.44921875
1632.39453125
1728.21484375
1790.8828125
1828.28515625
1854.546875
1884.67578125
1926.65234375
1977.85546875
2029.56640625
2073.8359375
2106.3984375
2126.5703125
2138.9453125
2154.9765625
2189.24609375
2250.7734375
2336.78515625
2434.26953125
2527.08203125
2603.71484375
2662.5390625
2712.9296875
2771.1015625
2851.96484375
2960.97265625
3089.51953125
3215.453125
3309.44921875
3346.4609375
3317.42578125
3234.13671875
3124.62109375
3023.38671875
2961.6875
2958.6953125
3013.1640625
3099.9375
3177.53515625
3205.87890625
3164.03125
3056.4140625
2905.71875
2740.4921875
2587.0390625
2467.6171875
2399.78515625
2392.2109375
2439.2734375
2520.8046875
2609.39453125
2681.25
2723.8828125
2737.37109375
2729.58984375
2709.15234375
2680.78125
2646.35546875
2609.17578125
2575.9453125
2553.703125
2544.578125
2542.83203125
2535.93359375
2509.42578125
2454.359375
2373.4375
2279.984375
2188.8125
2106.41796875
2029.78515625
1954.09765625
1880.72265625
1817.46484375
1771.11328125
1738.66796875
1704.56640625
1646.81640625
1548.89453125
1409.828125
1246.54296875
1088.5078125
968.45703125
912.14453125
929.6015625
1011.78515625
1135.32421875
1271.99609375
1396.1953125
1488.30078125
1537.26171875
1544.12890625
1522.64453125
1493.5
1474.98828125
1476.07421875
1494.6796875
1520.44921875
1540.609375
1546.98828125
1540.8828125
1532.36328125
1534.56640625
1556.80078125
1599.92578125
1655.90625
1711.57421875
1754.80078125
1779.11328125
1783.26953125
1766.46875
1724.29296875
1650.37890625
1543.19140625
1411.7265625
1274.00390625
1148.8203125
1047.59375
972.73046875
921.921875
892.671875
883.76171875
894.90234375
926.8671875
981.53125
1060.52734375
1162.46484375
1279.609375
1395.72265625
1487.63671875
1532.953125
1520.8359375
1458.51953125
1367.7890625
1273.46484375
1191.30859375
1122.8203125
1060.03125
997.3671875
940.765625
904.9453125
900.96875
926.89453125
970.515625
1018.14453125
1058.55859375
1081.28515625
1077.8984375
1049.05859375
1009.234375
981.79296875
987.4609375
1034.67578125
1116.79296875
1216.3828125
1314.1796875
1397.37109375
1461.08203125
1502.8828125
1517.76171875
1499.31640625
1444.66796875
1357.0546875
1245.6796875
1125.75390625
1017.8203125
942.859375
914.7734375
936.80859375
1003.96875
1106.359375
1229.015625
1351.09375
1449.0078125
1502.96484375
1502.84765625
1451.58203125
1366.1015625
1275.08984375
1212.19921875
1206.765625
1275.69140625
1418.12890625
1613.5
1825.9296875
2017.77734375
2167.03125
2276.00390625
2363.9921875
2450.609375
2543.72265625
2638.98828125
2726.9296875
2800.3984375
2858.60546875
2907.18359375
2954.7734375
3007.89453125
3067.00390625
3125.87890625
3174.140625
3201.890625
3204.9921875
3187.9765625
3161.9453125
3138.1953125
3122.08984375
3110.26171875
3091.55859375
3051.3984375
2978.98828125
2873.859375
2746.48828125
2612.90234375
2489.49609375
2391.5625
2331.47265625
2312.82421875
2326.1484375
2353.76953125
2380.828125
2400.7421875
2410.3515625
2402.5390625
2365.0859375
2284.90234375
2152.3984375
1965.0078125
1732.03125
1478.2421875
1240.26953125
1054.30859375
942.359375
906.44921875
934.25390625
1010.328125
1123.65625
1266.3203125
1426.65625
1584.87109375
1715.3359375
1794.140625
1807.26953125
1755.55078125
1654.2109375
1527.70703125
1403.17578125
1305.24609375
1251.35546875
1246.68359375
1282.19921875
1339.84765625
1401.42578125
1453.25
1485.8671875
1495.30078125
1487.19921875
1475.46484375
1471.9453125
1477.38671875
1484.46875
1487.50390625
1485.328125
1476.2890625
1456.67578125
1427.05859375
1396.58984375
1376.64453125
1370.140625
1368.72265625
1360.53515625
1340.4609375
1314.42578125
1295.53125
1295.45703125
1317.55859375
1357.125
1408.4140625
1471.88671875
1555.33203125
1668.00390625
1811.48828125
1972.71875
2125.234375
2241.25390625
2307.4921875
2331.39453125
2332.1953125
2326.625
2322.265625
2320.140625
2318.0078125
2310.4921875
2290.28515625
2252.5234375
2197.30859375
2126.23828125
2037.86328125
1929.37109375
1803.2265625
1669.94921875
1542.7578125
1429.7734375
1332.05078125
1248.03125
1178.30078125
1126.1171875
1095.56640625
1090.63671875
1114.34375
1165.265625
1233.60546875
1302.83203125
1358.98828125
1400.3203125
1437.69140625
1484.51953125
1544.921875
1610.359375
1666.484375
1703.8359375
1723.765625
1736.70703125
1755.6953125
1790.67578125
1846.34375
1922.4453125
2013.52734375
2107.37109375
2184.796875
2224.8125
2215.0546875
2160.76171875
2083.55078125
2009.15234375
1954.1015625
1922.23828125
1911.37890625
1920.78125
1951.8984375
2003.78515625
2069.11328125
2134.2109375
2182.70703125
2201.39453125
2185.62890625
2140.80078125
2078.5859375
2009.86328125
1938.71484375
1860.96484375
1768.8984375
1660.1171875
1544.29296875
1441.59375
1373.45703125
1353.2734375
1383.27734375
1456.73046875
1561.54296875
1683.375
1807.6015625
1918.9921875
2000.3984375
2035.41796875
2016.51171875
1951.83203125
1863.0390625
1774.890625
1704.80078125
1658.0703125
1628.54296875
1602.984375
1567.74609375
1514.828125
1444.609375
1365.65625
1292.3125
1237.8515625
1203.83203125
1174.62109375
1126.41796875
1044.75390625
933.03125
804.25390625
667.73828125
525.875
381.18359375
242.671875
125.23046875
44.3828125
10.45703125
24.59765625
79.69921875
167.625
287.16015625
444.04296875
642.28515625
875.9609375
1130.1328125
1389.96875
1648.94140625
1909.0546875
2172.50390625
2431.32421875
2663.46875
2839.37109375
2935.69140625
2947.89453125
2894.51953125
2810.6171875
2732.58984375
2681.25
2653.17578125
2627.65234375
2585.89453125
2528.21875
2474.09765625
2443.96484375
2438.6484375
2435.875
2407.53515625
2340.82421875
2243.3984375
2130.72265625
2011.95703125
1888.36328125
1761.00390625
1635.96875
1522.66796875
1430.328125
1366.31640625
1334.5078125
1332.62109375
1351.5390625
1378.8515625
1403.7109375
1418.8046875
1419.4375
1402.41796875
1366.33984375
1312.31640625
1244.0625
1167.50390625
1090.48046875
1022.37890625
972.45703125
946.41796875
943.08203125
954.36328125
968.8046875
975.9140625
969.640625
951.8046875
935.17578125
941.26171875
990.27734375
1089.0546875
1227.23046875
1385.10546875
1545.73828125
1701.953125
1854.79296875
2006.77734375
2156.5859375
2300.26171875
2438.17578125
2579.3359375
2735.14453125
2905.6953125
3072.17578125
3204.94921875
3281.74609375
3300.85546875
3278.72265625
3235.33203125
3180.83203125
3114.88671875
3037.10546875
2955.09765625
2879.69140625
2812.9375
2743.45703125
2654.50390625
2535.66796875
2388.37890625
2224.5625
2061.79296875
1915.8046875
1792.69921875
1687.80078125
1593.4609375
1506.98828125
1429.73046875
1361.3359375
1299.43359375
1244.859375
1202.9453125
1178.15234375
1169.69921875
1173.390625
1184.7421875
1198.5234375
1208.36328125
1211.140625
1212.046875
1222.453125
1250.4375
1292.30078125
1332.98046875
1355.51171875
1352.80078125
1332.9453125
1313.37109375
1308.42578125
1321.78515625
1349.53125
1388.7421875
1441.20703125
1509.55078125
1591.4453125
1678.2265625
1758.0
1819.33203125
1852.5546875
1849.35546875
1804.125
1719.23828125
1610.98046875
1509.62109375
1450.05078125
1457.14453125
1533.99609375
1658.84765625
1793.0703125
1898.12890625
1953.5390625
1964.12109375
1951.5234375
1937.96484375
1934.9609375
1941.546875
1947.3125
1936.3515625
1892.7265625
1807.0
1679.37109375
1517.73046875
1334.5546875
1146.09765625
971.42578125
828.0078125
726.22265625
667.8046875
649.359375
667.125
719.6171875
807.13671875
928.88671875
1080.0078125
1251.66015625
1434.171875
1619.2578125
1798.4921875
1960.89453125
2093.7890625
2186.375
2232.62109375
2233.55859375
2200.171875
2153.5703125
2117.5625
2106.65625
2120.1875
2148.09765625
2181.2421875
2216.24609375
2253.42578125
2293.0625
2333.875
2372.80859375
2405.37890625
2426.30078125
2430.40234375
2414.23046875
2379.12890625
2334.3046875
2295.5703125
2278.078125
2287.8203125
2317.87109375
2350.39453125
2363.6171875
2343.9296875
2298.421875
2255.02734375
2242.82421875
2266.73046875
2302.234375
2316.56640625
2294.09765625
2241.6484375
2174.453125
2102.27734375
2028.00390625
1954.30859375
1889.6484375
1849.2421875
1850.1015625
1901.84375
2000.51171875
2132.265625
2283.19140625
2443.34765625
2600.953125
2736.72265625
2828.36328125
2862.09765625
2839.3984375
2773.625
2680.92578125
2572.41796875
2451.86328125
2320.1484375
2183.8125
2059.75390625
1969.609375
1926.80078125
1927.2578125
1951.55859375
1975.84375
1982.7890625
1966.26171875
1928.58203125
1874.1328125
1805.57421875
1727.68359375
1655.49609375
1615.82421875
1634.7734375
1718.7421875
1846.0859375
1978.3984375
2081.5546875
2138.82421875
2148.97265625
2117.0703125
2048.64453125
1948.98046875
1823.77734375
1679.08203125
1521.859375
1361.3671875
1209.546875
1079.484375
982.66015625
925.4921875
906.90234375
920.48046875
962.1875
1036.75390625
1153.96875
1316.6796875
1513.5859375
1725.64453125
1939.046875
2150.9140625
2363.7734375
2577.21484375
2784.6640625
2975.4921875
3138.52734375
3264.984375
3350.26953125
3394.2890625
3401.5078125
3381.9140625
3349.796875
3316.859375
3283.01953125
3235.07421875
3156.90625
3041.14453125
2890.8125
2713.44921875
2519.23046875
2325.9140625
2160.25
2048.73828125
2005.17578125
2026.82421875
2100.1796875
2207.765625
2331.390625
2453.984375
2560.8984375
2638.73046875
2674.02734375
2658.48828125
2599.1484375
2520.4765625
2450.10546875
2400.0703125
2363.44140625
2329.26953125
2296.94921875
2273.9765625
2262.63671875
2253.72265625
2234.0
2197.73046875
2150.24609375
2102.9453125
2067.5078125
2054.87890625
2077.625
2150.42578125
2285.91015625
2487.390625
2742.921875
3024.8125
3296.25
3523.515625
3687.9921875
3790.33203125
3843.6015625
3861.24609375
3850.05078125
3812.0625
3749.66796875
3667.0625
3567.8359375
3453.3125
3323.74609375
3180.921875
3029.89453125
2878.53515625
2734.69921875
2603.36328125
2487.796875
2394.15234375
2332.953125
2312.8984375
2332.6875
2380.484375
2441.8984375
2507.9140625
2575.83203125
2644.81640625
2711.3046875
2767.14453125
2801.39453125
2805.53125
2778.53515625
2726.9296875
2659.83984375
2584.1640625
2503.53515625
2419.890625
2335.94140625
2258.12109375
2197.62109375
2165.4453125
2164.33203125
2187.0078125
2224.47265625
2275.05078125
2344.546875
2440.55078125
2569.921875
2739.58984375
2952.6953125
3199.41796875
3452.30859375
3673.3828125
3827.9453125
3895.84765625
3876.07421875
3785.81640625
3655.3203125
3519.4921875
3408.16015625
3337.65234375
3306.19140625
3296.1875
3284.29296875
3253.75
3199.9453125
3126.6875
3039.45703125
2941.85546875
2834.67578125
2714.453125
2573.2734375
2403.46875
2205.54296875
1991.984375
1782.76171875
1595.8125
1439.9765625
1315.82421875
1223.40625
1169.6015625
1167.4765625
1227.24609375
1347.265625
1512.9921875
1703.828125
1901.484375
2094.7578125
2279.65234375
2455.2109375
2617.15234375
2754.88671875
2856.05859375
2914.828125
2934.3671875
2920.7265625
2876.4140625
2802.765625
2708.0546875
2610.078125
2528.4296875
2474.68359375
2450.421875
2452.53125
2477.09765625
2518.23828125
2567.38671875
2617.64453125
2668.921875
2726.6796875
2795.046875
2872.41796875
2953.37109375
3032.02734375
3102.02734375
3155.83984375
3187.359375
3196.015625
3187.13671875
3168.875
3150.80078125
3145.3671875
3167.16796875
3226.51953125
3320.91015625
3431.25
3525.8984375
3570.66796875
3540.54296875
3428.30078125
3245.87109375
3018.33984375
2775.55859375
2546.22265625
2354.31640625
2214.37109375
2125.734375
2072.01171875
2030.0390625
1984.078125
1934.12109375
1892.3515625
1873.296875
1887.79296875
1942.87890625
2040.921875
2174.546875
2324.109375
2464.59765625
2577.328125
2654.41796875
2693.54296875
2692.76953125
2653.1796875
2584.1328125
2501.984375
2422.5625
2355.65234375
2305.6328125
2274.2109375
2261.67578125
2268.3046875
2297.8828125
2360.43359375
2469.0546875
2630.55859375
2835.76953125
3057.421875
3259.140625
3410.92578125
3501.0078125
3536.72265625
3536.2890625
3518.9921875
3498.75390625
3481.0
3462.7734375
3437.58984375
3403.375
3366.58203125
3337.96875
3324.17578125
3323.06640625
3325.23828125
3318.50390625
3293.203125
3248.2890625
3195.34375
3154.69140625
3143.87890625
3167.34765625
3215.84765625
3273.76953125
3325.4921875
3356.25
3351.765625
3301.8125
3206.64453125
3080.10546875
2945.53515625
2826.484375
2738.265625
2685.296875
2664.421875
2669.7578125
2694.7265625
2731.40234375
2771.25390625
2809.3359375
2848.26953125
2897.1875
2965.703125
3058.2890625
3173.296875
3304.97265625
3445.09765625
3584.23828125
3714.9375
3835.64453125
3950.6015625
4063.625
4170.96484375
4259.6640625
4312.23828125
4313.4296875
4256.12109375
4146.234375
4004.203125
3858.375
3730.77734375
3624.515625
3523.625
3406.1875
3260.6015625
3093.734375
2927.09375
2785.44140625
2685.9140625
2633.06640625
2619.19921875
2626.546875
2630.46484375
2606.48828125
2540.85546875
2436.82421875
2310.03125
2177.328125
2049.859375
1934.44921875
1836.82421875
1761.18359375
1708.52734375
1677.4296875
1665.2578125
1666.9609375
1674.2890625
1679.58203125
1681.328125
1684.4296875
1694.57421875
1713.2109375
1737.5546875
1762.91015625
1783.8046875
1794.8125
1793.68359375
1785.609375
1784.03125
1805.40625
1860.5
1948.6171875
2058.88671875
2176.3359375
2286.2734375
2374.8671875
2430.55859375
2449.09375
2436.9140625
2406.66796875
2369.0625
2331.10546875
2301.890625
2295.80859375
2326.5546875
2397.82421875
2500.27734375
2615.76171875
2723.57421875
2806.17578125
2854.6953125
2871.875
2869.53125
2862.08203125
2861.27734375
2874.046875
2901.5703125
2938.41015625
2973.12890625
2991.25390625
2979.73828125
2931.4921875
2848.42578125
2740.87109375
2623.55859375
2511.703125
2419.71484375
2359.98828125
2338.7890625
2351.85546875
2385.3046875
2421.65625
2445.35546875
2445.234375
2416.296875
2362.14453125
2294.828125
2230.2109375
2181.93359375
2158.09765625
2160.703125
2186.16796875
2226.7578125
2272.8125
2314.703125
2344.35546875
2357.859375
2358.0390625
2352.80078125
2348.44921875
2343.8125
2331.3125
2303.1015625
2254.92578125
2185.16015625
2092.76171875
1978.11328125
1844.90234375
1700.40234375
1554.33203125
1418.95703125
1310.3046875
1246.91796875
1243.97265625
1305.2421875
1419.234375
1562.72265625
1709.01953125
1835.63671875
1928.6875
1984.5625
2009.06640625
2012.96875
2005.8046875
1992.8203125
1977.79296875
1968.3671875
1977.71484375
2019.94921875
2102.5859375
2221.87109375
2364.734375
2515.9375
2664.4453125
2804.109375
2930.140625
3036.86328125
3119.36328125
3175.91796875
3208.4921875
3221.9765625
3223.421875
3220.1328125
3216.84375
3214.6875
3212.9609375
3210.31640625
3204.08984375
3191.63671875
3175.51171875
3165.8046875
3172.890625
3195.67578125
3218.16796875
3219.09375
3186.31640625
3125.1484375
3056.12109375
3004.18359375
2984.86328125
2996.39453125
3024.12890625
3052.52734375
3072.8046875
3080.8046875
3072.515625
3045.109375
3001.23828125
2948.87109375
2896.24609375
2847.90625
2805.546875
2771.07421875
2747.703125
2738.18359375
2742.19921875
2755.2734375
2769.65625
2775.6796875
2762.5625
2720.87890625
2648.3125
2554.43359375
2457.91015625
2377.0
2322.546875
2298.16015625
2302.1015625
2325.58984375
2352.42578125
2366.4921875
2362.3515625
2347.06640625
2331.609375
2322.02734375
2318.44921875
2318.35546875
2317.5390625
2308.34765625
2279.90625
2222.84765625
2136.46875
2032.90234375
1933.05859375
1854.84375
1802.92578125
1769.9296875
1747.34765625
1733.8125
1733.30859375
1748.5078125
1777.80078125
1816.109375
1854.921875
1881.76171875
1884.12109375
1857.43359375
1809.30078125
1753.640625
1698.484375
1638.66015625
1562.00390625
1465.88671875
1369.8203125
1310.48828125
1320.51953125
1407.59375
1550.65234375
1714.1796875
1867.125
1993.13671875
2089.08984375
2157.578125
2199.90625
2213.73828125
2195.703125
2146.48828125
2074.23828125
1993.33984375
1919.23828125
1862.97265625
1829.69140625
1822.015625
1844.6328125
1904.80859375
2007.05859375
2145.75
2301.69921875
2446.98046875
2557.6640625
2628.109375
2676.390625
2734.30859375
2828.1484375
2964.55078125
3130.3046875
3301.44140625
3452.0625
3559.875
3611.05859375
3604.91796875
3555.7578125
3490.47265625
3442.16015625
3439.45703125
3493.7109375
3592.0078125
3703.17578125
3792.87109375
3835.89453125
3819.3125
3740.80859375
3607.40234375
3432.61328125
3229.7578125
3005.84375
2763.2109375
2508.40234375
2259.625
2045.1015625
1891.8125
1811.6171875
1794.3984375
1813.9296875
1842.890625
1865.81640625
1880.97265625
1892.09375
1898.4765625
1891.56640625
1860.72265625
1804.56640625
1738.5546875
1690.29296875
1683.953125
1726.671875
1808.21875
1911.5390625
2022.19140625
2130.0
2227.23046875
2309.21875
2376.9765625
2437.4609375
2499.72265625
2568.98828125
2642.15625
2708.140625
2754.703125
2778.53515625
2790.9140625
2812.80859375
2861.76171875
2940.1875
3033.78125
3119.9296875
3178.03515625
3194.73828125
3165.0390625
3094.11328125
2999.125
2904.23828125
2827.96875
2773.6953125
2733.4921875
2700.3984375
2674.26953125
2656.50390625
2643.8984375
2630.98046875
2616.66796875
2606.10546875
2607.1875
2627.57421875
2673.39453125
2746.3125
2840.0625
2942.35546875
3042.6015625
3137.44921875
3227.52734375
3309.4140625
3372.6875
3405.6484375
3403.7421875
3372.03515625
3319.73046875
3253.078125
3173.90625
3084.37109375
2990.84375
2901.9453125
2823.80078125
2758.68359375
2707.69140625
2671.8359375
2649.26171875
2632.9140625
2613.55859375
2586.00390625
2552.53515625
2520.26953125
2494.69921875
2474.69140625
2453.23046875
2423.82421875
2387.12890625
2352.0625
2331.66796875
2339.6171875
2389.42578125
2491.640625
2646.35546875
2836.88671875
3032.67578125
3199.44140625
3308.2265625
3339.6015625
3286.78515625
3158.40234375
2975.67578125
2762.58984375
2537.6796875
2314.6875
2107.87109375
1932.29296875
1798.62890625
1710.8671875
1670.40234375
1680.40625
1744.5703125
1861.92578125
2023.23046875
2210.421875
2398.78125
2562.61328125
2683.25
2753.4453125
2773.69140625
2745.47265625
2670.64453125
2558.1953125
2429.09765625
2311.421875
2229.390625
2195.76171875
2212.08203125
2273.1484375
2370.7265625
2494.6953125
2632.75390625
2769.828125
2888.87109375
2974.24609375
3016.73046875
3016.9453125
2984.765625
2935.40625
2884.203125
2841.28125
2806.73828125
2768.83203125
2708.140625
2606.8125
2456.73828125
2261.046875
2029.828125
1776.27734375
1517.49609375
1276.9453125
1082.53515625
958.078125
912.625
935.36328125
1000.828125
1081.84765625
1161.3046875
1234.265625
1300.6015625
1356.71875
1394.3125
1405.83203125
1390.25390625
1355.41796875
1317.6953125
1300.328125
1329.60546875
1427.5859375
1602.953125
1843.8203125
2117.88671875
2383.5234375
2608.1640625
2781.87890625
2915.66796875
3027.75
3131.640625
3233.828125
3335.3671875
3430.8203125
3507.94921875
3554.19140625
3565.88671875
3549.9609375
3516.50390625
3471.1875
3413.1953125
3335.734375
3226.46875
3071.90625
2867.94921875
2628.7578125
2383.90625
2164.671875
1990.90234375
1867.1953125
1787.6875
1743.17578125
1726.43359375
1734.078125
1765.046875
1816.49609375
1879.67578125
1938.99609375
1976.1640625
1977.52734375
1939.59375
1868.390625
1773.953125
1665.67578125
1552.41796875
1445.33984375
1359.2578125
1310.171875
1309.30078125
1355.83203125
1433.75390625
1518.703125
1592.734375
1654.76953125
1715.5390625
1781.984375
1847.53125
1897.85546875
1924.31640625
1931.0859375
1931.296875
1938.4296875
1960.3515625
1998.296875
2049.29296875
2109.6953125
2177.23828125
2250.34765625
2326.1796875
2400.73046875
2471.61328125
2540.78125
2613.74609375
2695.56640625
2786.578125
2881.05078125
2968.859375
3038.51953125
3080.1875
3088.71484375
3066.55859375
3024.6171875
2978.671875
2942.3203125
2921.1640625
2912.6015625
2910.87109375
2912.0546875
2914.57421875
2915.640625
2908.6171875
2884.84765625
2837.921875
2765.5546875
2668.30078125
2549.18359375
2416.92578125
2288.671875
2186.09765625
2126.03125
2113.53125
2142.78515625
2203.02734375
2283.5625
2376.234375
2476.13671875
2579.58984375
2678.9453125
2758.328125
2796.51171875
2776.875
2696.05078125
2564.7109375
2402.0546875
2230.55859375
2072.90625
1948.0234375
1864.8828125
1818.78125
1795.1484375
1779.27734375
1764.58203125
1754.16015625
1756.515625
1779.578125
1825.6171875
1888.66796875
1956.4765625
2017.60546875
2069.53125
2120.74609375
2184.33203125
2267.73046875
2366.296875
2464.609375
2543.76953125
2589.703125
2597.05078125
2566.8671875
2502.22265625
2407.75390625
2293.7890625
2178.66015625
2083.70703125
2024.30078125
2004.94921875
2021.3046875
2064.7109375
2125.234375
2193.90625
2265.625
2340.4765625
2420.86328125
2506.59765625
2592.796875
2672.46484375
2740.42578125
2794.765625
2835.28515625
2861.3203125
2871.3828125
2865.140625
2845.83984375
2820.53125
2796.6015625
2776.890625
2757.80859375
2732.45703125
2696.171875
2649.72265625
2597.94140625
2546.28515625
2498.36328125
2454.734375
2411.6796875
2360.4609375
2290.00390625
2193.421875
2074.390625
1947.94140625
1835.0703125
1755.25390625
1721.6328125
1739.4921875
1806.01953125
1909.69921875
2030.21484375
2141.16796875
2216.7734375
2240.31640625
2209.46484375
2135.33203125
2036.5
1932.4296875
1839.8515625
1771.984375
1737.953125
1740.86328125
1775.55078125
1829.19140625
1886.2890625
1935.09375
1970.68359375
1993.09765625
2004.12109375
2006.5
2004.421875
2002.76171875
2005.55859375
2016.33984375
2039.609375
2080.359375
2141.8125
2225.12109375
2331.32421875
2460.5625
2606.4453125
2752.74609375
2879.33203125
2973.75
3036.49609375
3074.8515625
3092.6328125
3086.06640625
3047.57421875
2971.953125
2860.3203125
2720.86328125
2566.91796875
2413.08203125
2271.625
2152.33984375
2065.2421875
2020.83984375
2024.23046875
2066.63671875
2123.015625
2160.6171875
2154.1328125
2097.3671875
2003.95703125
1897.42578125
1797.578125
1712.09765625
1637.6640625
1567.11328125
1494.5078125
1414.328125
1319.3046875
1203.73828125
1071.46875
939.765625
833.22265625
772.5390625
767.80859375
819.328125
919.84765625
1053.0859375
1191.69140625
1302.5234375
1360.15234375
1359.01171875
1314.41015625
1253.421875
1204.921875
1193.7109375
1234.88671875
1326.109375
1445.50390625
1562.828125
1657.3359375
1725.55078125
[truncated: 45,060 more chars]
