# Supplementary material for: Widespread extracellular electron transfer pathways for charging microbial cytochrome OmcS nanowires via periplasmic cytochromes PpcABCDE
Source: Nat Commun. 2024 Mar 20;15:2434. doi: 10.1038/s41467-024-46192-0 (PMC10954620; doi:10.1038/s41467-024-46192-0)
Supplement: Supplementary file 4 — Source Data [file 41467_2024_46192_MOESM4_ESM.zip › 9. Malvankar_Source_Data/9. Malvankar_Source_Data_NMR/Fig_5_Electron Transfer/Fig5a_ET_PpcB_OmcS_1_1.txt]

# File created = Friday, November 24, 2023 at 5:07:52 PM Western European Standard Time
# Data set = OmcS_PpcB_electron_transfer_29nov2022  5  1  /Users/pilarcportela/Topspin_examdata
# Spectral Region:
# LEFT = 29.715620040893555 ppm. RIGHT = -19.87682032898195 ppm.
#
# SIZE = 32768 ( = number of points)
#
# In the following ordering is from the 'left' to the 'right' limits!
# Lines beginning with '#' must be considered as comment lines.
#
-30485.15625
-30370.265625
-30308.71875
-30290.59375
-30299.1328125
-30318.34765625
-30338.28515625
-30355.09765625
-30367.6875
-30375.0234375
-30375.87890625
-30369.234375
-30353.73046875
-30327.23046875
-30288.1953125
-30238.30078125
-30183.07421875
-30128.32421875
-30075.15625
-30018.68359375
-29952.87109375
-29877.7265625
-29802.71875
-29743.60546875
-29715.32421875
-29725.54296875
-29771.734375
-29843.05078125
-29926.52734375
-30014.43359375
-30106.93359375
-30206.96484375
-30312.0546875
-30411.68359375
-30492.8046875
-30547.609375
-30576.125
-30583.23046875
-30574.52734375
-30553.8515625
-30522.1796875
-30477.55859375
-30416.35546875
-30335.15234375
-30232.19140625
-30109.296875
-29974.69921875
-29843.7421875
-29733.87109375
-29656.54296875
-29613.55859375
-29600.9453125
-29614.796875
-29652.69921875
-29711.44921875
-29785.66796875
-29868.5390625
-29952.48828125
-30029.09765625
-30090.296875
-30131.16015625
-30151.57421875
-30153.9609375
-30137.9140625
-30096.27734375
-30017.24609375
-29892.56640625
-29725.23046875
-29528.8828125
-29319.08984375
-29106.03125
-28895.9296875
-28697.0625
-28520.90234375
-28376.67578125
-28266.80859375
-28188.8046875
-28140.078125
-28120.13671875
-28128.87109375
-28164.078125
-28220.79296875
-28293.04296875
-28376.8984375
-28471.8984375
-28578.74609375
-28695.7734375
-28818.8828125
-28945.42578125
-29076.2421875
-29212.4609375
-29350.9609375
-29483.66796875
-29600.75
-29693.73828125
-29757.76171875
-29793.46484375
-29806.59375
-29803.2421875
-29784.140625
-29744.28515625
-29678.51171875
-29586.28125
-29471.078125
-29337.6328125
-29192.5234375
-29047.64453125
-28920.56640625
-28828.0234375
-28776.1875
-28755.7578125
-28747.0546875
-28732.01953125
-28704.0078125
-28668.3515625
-28634.8671875
-28609.37890625
-28589.19921875
-28563.58203125
-28518.58203125
-28445.5390625
-28348.66796875
-28245.25
-28156.60546875
-28096.91015625
-28068.53515625
-28065.3828125
-28078.5078125
-28098.890625
-28117.73046875
-28127.2578125
-28122.88671875
-28104.3203125
-28073.73046875
-28032.4921875
-27980.921875
-27922.515625
-27868.06640625
-27833.25
-27830.05859375
-27859.62890625
-27912.38671875
-27973.30078125
-28026.49609375
-28058.32421875
-28061.046875
-28035.67578125
-27989.64453125
-27930.13671875
-27859.8125
-27779.046875
-27690.65625
-27601.23046875
-27519.04296875
-27452.515625
-27409.7265625
-27396.3515625
-27411.90625
-27448.23046875
-27493.1015625
-27537.1484375
-27579.0703125
-27625.3359375
-27684.09375
-27757.31640625
-27837.67578125
-27913.3359375
-27975.50390625
-28020.7265625
-28046.49609375
-28048.50390625
-28025.15625
-27984.12109375
-27941.359375
-27912.109375
-27903.4765625
-27915.3125
-27945.3828125
-27991.6640625
-28050.76171875
-28116.84375
-28182.71875
-28241.359375
-28287.4296875
-28319.53515625
-28341.19921875
-28357.01171875
-28365.58203125
-28356.88671875
-28318.2578125
-28243.1953125
-28133.703125
-27995.21484375
-27831.30859375
-27643.86328125
-27437.0
-27220.578125
-27011.4609375
-26831.86328125
-26702.8984375
-26634.47265625
-26618.265625
-26630.71875
-26644.72265625
-26641.25390625
-26614.6484375
-26572.1953125
-26530.39453125
-26508.2265625
-26518.25390625
-26560.7578125
-26625.3203125
-26697.5390625
-26764.87109375
-26819.3828125
-26859.6484375
-26891.75
-26926.33984375
-26971.76953125
-27028.89453125
-27091.81640625
-27151.67578125
-27198.96875
-27224.80078125
-27224.4296875
-27201.8828125
-27170.6171875
-27148.26953125
-27148.8515625
-27176.625
-27223.625
-27272.265625
-27303.2421875
-27304.85546875
-27277.23046875
-27229.75
-27176.58984375
-27134.25390625
-27118.671875
-27139.11328125
-27192.9140625
-27267.46875
-27348.765625
-27428.5390625
-27504.94140625
-27578.61328125
-27648.625
-27709.76171875
-27752.06640625
-27764.0625
-27738.73046875
-27676.93359375
-27584.48046875
-27466.34765625
-27325.11328125
-27165.734375
-27001.2421875
-26852.6953125
-26742.61328125
-26686.88671875
-26690.0390625
-26745.19921875
-26836.3828125
-26940.63671875
-27031.21875
-27084.8203125
-27091.80859375
-27061.55078125
-27015.05078125
-26968.08203125
-26919.0625
-26853.4765625
-26760.80078125
-26647.9296875
-26537.25390625
-26453.11328125
-26408.9765625
-26403.5078125
-26424.1171875
-26453.33203125
-26475.3046875
-26480.93359375
-26468.76953125
-26440.4921875
-26394.84375
-26326.375
-26230.69140625
-26111.5234375
-25983.34765625
-25867.359375
-25783.01171875
-25738.79296875
-25727.0703125
-25727.1796875
-25716.5078125
-25682.41015625
-25625.69140625
-25553.81640625
-25471.83984375
-25380.34375
-25280.98828125
-25182.2890625
-25099.03515625
-25046.171875
-25032.6015625
-25058.4765625
-25116.13671875
-25192.984375
-25275.2265625
-25350.88671875
-25410.6484375
-25446.921875
-25453.98046875
-25431.0703125
-25385.84375
-25332.53515625
-25283.66796875
-25241.3046875
-25196.44140625
-25138.359375
-25066.4921875
-24994.78125
-24945.14453125
-24935.265625
-24968.24609375
-25029.3046875
-25090.15234375
-25118.9453125
-25091.75
-25001.03125
-24858.515625
-24691.76171875
-24534.94140625
-24415.796875
-24344.8203125
-24314.51171875
-24310.09765625
-24322.59375
-24352.87890625
-24405.20703125
-24479.2578125
-24567.83984375
-24659.27734375
-24740.5703125
-24801.23828125
-24838.46875
-24859.8359375
-24879.140625
-24907.671875
-24948.26953125
-24995.88671875
-25042.25390625
-25081.13671875
-25112.62109375
-25144.0078125
-25184.6640625
-25237.15234375
-25292.296875
-25332.90625
-25342.7734375
-25313.515625
-25246.29296875
-25149.30078125
-25033.58203125
-24909.44140625
-24786.52734375
-24676.9296875
-24596.0390625
-24557.57421875
-24567.7890625
-24626.765625
-24735.6640625
-24899.671875
-25120.54296875
-25385.7890625
-25666.52734375
-25927.44140625
-26141.01953125
-26296.12890625
-26396.65234375
-26452.9296875
-26473.14453125
-26461.3515625
-26422.58203125
-26368.05078125
-26313.11328125
-26269.65625
-26241.48046875
-26227.09375
-26224.4375
-26231.0703125
-26241.3203125
-26246.8203125
-26240.6953125
-26219.15234375
-26177.6484375
-26107.51953125
-25999.41796875
-25850.86328125
-25669.95703125
-25472.13671875
-25274.62109375
-25093.35546875
-24942.2265625
-24831.78125
-24766.14453125
-24739.6484375
-24736.0390625
-24733.1640625
-24712.390625
-24666.74609375
-24601.5
-24527.9375
-24457.44140625
-24399.66015625
-24362.03125
-24347.46875
-24353.0625
-24373.09375
-24402.8671875
-24436.88671875
-24462.36328125
-24456.6484375
-24394.18359375
-24258.66015625
-24051.37890625
-23790.69140625
-23503.69921875
-23215.6484375
-22942.96484375
-22692.79296875
-22466.59765625
-22263.64453125
-22083.3515625
-21928.4921875
-21808.3203125
-21737.0234375
-21726.6640625
-21780.40234375
-21891.85546875
-22048.51953125
-22233.19140625
-22423.05078125
-22592.29296875
-22720.5546875
-22801.2734375
-22842.5234375
-22860.83203125
-22874.62890625
-22901.3515625
-22954.84375
-23039.1875
-23142.35546875
-23238.3359375
-23301.484375
-23324.58203125
-23325.74609375
-23336.69140625
-23380.546875
-23456.6484375
-23544.08984375
-23619.24609375
-23671.1015625
-23702.125
-23718.1171875
-23720.47265625
-23708.3359375
-23684.640625
-23656.6875
-23630.94921875
-23609.5390625
-23591.42578125
-23574.78515625
-23556.70703125
-23532.2890625
-23496.3359375
-23446.7421875
-23386.97265625
-23326.36328125
-23277.51953125
-23250.53515625
-23247.3359375
-23261.93359375
-23287.66796875
-23323.6328125
-23372.2734375
-23430.5
-23484.046875
-23511.75
-23496.6953125
-23436.32421875
-23344.390625
-23242.82421875
-23149.12890625
-23069.49609375
-23003.11328125
-22951.48828125
-22922.0625
-22923.484375
-22960.16015625
-23032.64453125
-23141.81640625
-23290.10546875
-23476.6015625
-23689.66015625
-23903.53125
-24084.296875
-24203.96484375
-24253.26171875
-24243.0703125
-24193.7265625
-24121.87890625
-24034.26953125
-23928.671875
-23797.50390625
-23632.83203125
-23434.11328125
-23215.80078125
-23006.5703125
-22835.53515625
-22712.8984375
-22621.00390625
-22525.91015625
-22401.48828125
-22245.74609375
-22076.96875
-21917.03515625
-21779.15234375
-21667.1171875
-21580.10546875
-21515.7109375
-21471.43359375
-21445.91015625
-21438.19140625
-21445.40625
-21464.078125
-21496.734375
-21555.2578125
-21653.26171875
-21792.83984375
-21959.2421875
-22128.74609375
-22281.625
-22409.91796875
-22516.4453125
-22607.5859375
-22684.66796875
-22740.1640625
-22762.51171875
-22744.828125
-22688.4140625
-22598.47265625
-22479.390625
-22336.12890625
-22177.89453125
-22015.80859375
-21855.1796875
-21691.98046875
-21520.0234375
-21342.6484375
-21175.6171875
-21036.22265625
-20928.72265625
-20840.98828125
-20756.0234375
-20666.12109375
-20576.234375
-20496.77734375
-20436.33203125
-20400.640625
-20394.08984375
-20419.078125
-20474.54296875
-20556.84375
-20661.375
-20781.81640625
-20908.50390625
-21029.7578125
-21135.68359375
-21220.57421875
-21282.4921875
-21322.90625
-21347.95703125
-21368.53515625
-21395.6640625
-21432.51953125
-21469.21875
-21486.68359375
-21470.12109375
-21424.02734375
-21375.921875
-21362.5234375
-21406.12890625
-21498.76953125
-21606.0703125
-21686.64453125
-21711.890625
-21674.28125
-21583.21484375
-21455.44921875
-21306.8125
-21148.5
-20987.84375
-20830.9609375
-20684.125
-20552.62109375
-20439.75
-20347.984375
-20280.1484375
-20237.39453125
-20216.1015625
-20209.41015625
-20213.1875
-20227.96484375
-20252.41796875
-20276.20703125
-20283.11328125
-20262.23046875
-20214.18359375
-20146.29296875
-20065.07421875
-19976.37890625
-19891.171875
-19826.65234375
-19798.57421875
-19811.71875
-19857.90625
-19923.6875
-20001.08203125
-20091.80859375
-20201.33984375
-20328.89453125
-20463.234375
-20587.83203125
-20689.26953125
-20761.578125
-20805.20703125
-20824.1796875
-20823.765625
-20809.4609375
-20787.76953125
-20767.93359375
-20761.69140625
-20779.28515625
-20824.8046875
-20894.68359375
-20979.1015625
-21063.73046875
-21131.7734375
-21168.265625
-21166.20703125
-21130.76171875
-21078.34765625
-21029.65234375
-20999.203125
-20987.828125
-20985.0234375
-20979.99609375
-20970.2109375
-20958.29296875
-20942.83984375
-20916.609375
-20874.98046875
-20823.5625
-20775.57421875
-20743.3125
-20733.94921875
-20751.953125
-20801.95703125
-20886.78125
-21002.02734375
-21131.78515625
-21249.8984375
-21327.78515625
-21345.34765625
-21297.8984375
-21194.5625
-21050.80078125
-20882.19140625
-20703.79296875
-20532.7578125
-20388.19140625
-20285.16015625
-20226.93359375
-20202.96484375
-20195.37109375
-20188.15234375
-20171.3984375
-20140.05859375
-20092.40234375
-20030.94921875
-19962.98828125
-19898.55078125
-19848.1875
-19822.515625
-19832.0
-19884.81640625
-19984.03125
-20125.77734375
-20298.921875
-20486.25390625
-20668.4296875
-20829.56640625
-20960.97265625
-21061.50390625
-21136.4921875
-21195.88671875
-21249.05078125
-21297.08984375
-21329.6953125
-21331.28515625
-21291.1875
-21208.09375
-21086.5546875
-20931.55859375
-20747.08203125
-20538.25390625
-20313.55859375
-20083.95703125
-19859.328125
-19646.125
-19449.87109375
-19279.8203125
-19148.62109375
-19065.4921875
-19031.1875
-19040.10546875
-19083.9140625
-19149.16015625
-19213.26953125
-19249.57421875
-19240.40625
-19186.0078125
-19101.3359375
-19006.00390625
-18915.58984375
-18837.69140625
-18772.87109375
-18720.11328125
-18681.5
-18659.51953125
-18649.453125
-18638.12109375
-18613.4140625
-18574.37109375
-18530.91015625
-18495.5390625
-18477.91796875
-18485.640625
-18525.82421875
-18602.14453125
-18707.953125
-18820.90234375
-18905.984375
-18930.48046875
-18883.3515625
-18783.52734375
-18669.23046875
-18577.71875
-18530.9296875
-18531.86328125
-18567.1875
-18613.33203125
-18646.98828125
-18655.828125
-18641.93359375
-18616.78515625
-18594.75
-18589.1328125
-18609.2265625
-18657.58203125
-18731.37890625
-18827.578125
-18944.57421875
-19075.69140625
-19202.0234375
-19296.046875
-19336.875
-19324.54296875
-19280.30078125
-19232.2265625
-19198.60546875
-19182.15625
-19176.73046875
-19176.46875
-19178.5625
-19181.01171875
-19181.2265625
-19175.90234375
-19158.40234375
-19115.7890625
-19032.84765625
-18903.7890625
-18740.92578125
-18571.13671875
-18422.7734375
-18313.5
-18245.30078125
-18206.41796875
-18178.078125
-18143.703125
-18095.93359375
-18037.1015625
-17973.296875
-17907.2421875
-17835.08984375
-17749.3984375
-17646.42578125
-17532.87109375
-17426.12890625
-17346.80078125
-17308.515625
-17311.84375
-17344.8046875
-17387.953125
-17421.07421875
-17428.92578125
-17404.09765625
-17347.15625
-17261.375
-17184.87890625
-17111.81640625
-17051.78125
-17005.55859375
-16967.44921875
-16930.296875
-16886.75390625
-16827.0625
-16740.37109375
-16623.1171875
-16487.27734375
-16358.1875
-16261.3671875
-16209.56640625
-16201.18359375
-16228.69140625
-16285.2578125
-16362.5390625
-16446.62109375
-16522.27734375
-16582.67578125
-16630.8671875
-16668.859375
-16687.9609375
-16674.23828125
-16623.421875
-16547.5078125
-16466.484375
-16396.24609375
-16344.48046875
-16313.83203125
-16305.7734375
-16322.76171875
-16369.1484375
-16448.71484375
-16557.6171875
-16678.52734375
-16784.07421875
-16849.546875
-16864.9921875
-16837.03125
-16780.19140625
-16706.625
-16622.91796875
-16535.265625
-16455.9296875
-16402.53515625
-16388.78515625
-16413.546875
-16457.453125
-16491.0390625
-16490.48046875
-16451.53515625
-16392.35546875
-16342.25390625
-16323.921875
-16341.47265625
-16381.140625
-16420.58984375
-16438.5
-16419.79296875
-16357.0703125
-16249.80859375
-16102.3359375
-15921.43359375
-15714.93359375
-15491.44140625
-15260.94921875
-15035.64453125
-14829.25390625
-14653.08984375
-14510.49609375
-14395.32421875
-14297.93359375
-14213.625
-14144.72265625
-14093.58203125
-14054.30859375
-14012.2109375
-13951.96484375
-13866.99609375
-13762.0234375
-13648.18359375
-13537.01171875
-13439.25
-13367.37109375
-13335.22265625
-13352.078125
-13416.921875
-13521.02734375
-13657.625
-13828.3828125
-14038.78515625
-14286.50390625
-14553.51171875
-14808.703125
-15018.76171875
-15160.546875
-15229.56640625
-15241.40625
-15225.14453125
-15210.7265625
-15215.93359375
-15239.6953125
-15264.61328125
-15265.7421875
-15219.96875
-15112.19140625
-14938.7578125
-14709.54296875
-14447.7265625
-14184.75
-13950.69140625
-13765.15234375
-13634.0234375
-13552.1640625
-13507.73046875
-13485.73046875
-13473.03515625
-13466.17578125
-13476.1640625
-13522.75390625
-13619.390625
-13761.19921875
-13927.01953125
-14092.85546875
-14244.2109375
-14378.62109375
-14499.85546875
-14610.07421875
-14704.03515625
-14768.12890625
-14786.61328125
-14753.18359375
-14679.640625
-14593.10546875
-14522.4453125
-14483.98046875
-14477.26171875
-14492.3515625
-14520.75390625
-14559.796875
-14607.703125
-14656.65625
-14692.69140625
-14702.92578125
-14681.984375
-14631.87109375
-14558.796875
-14472.171875
-14384.1796875
-14304.78515625
-14233.7734375
-14158.2890625
-14060.8359375
-13932.71875
-13783.3828125
-13639.4765625
-13533.72265625
-13489.71875
-13511.9453125
-13587.03515625
-13692.375
-13802.6171875
-13891.24609375
-13933.984375
-13919.10546875
-13857.8203125
-13782.91796875
-13733.6328125
-13737.6953125
-13801.97265625
-13914.265625
-14051.1328125
-14186.78125
-14300.48828125
-14380.75
-14424.64453125
-14433.7265625
-14410.86328125
-14361.04296875
-14293.0859375
-14216.69140625
-14134.98828125
-14040.5
-13920.60546875
-13768.22265625
-13588.1015625
-13395.68359375
-13212.3515625
-13059.484375
-12949.86328125
-12880.109375
-12832.953125
-12790.140625
-12743.4296875
-12692.60546875
-12636.93359375
-12573.90234375
-12505.9296875
-12442.828125
-12394.65625
-12364.38671875
-12349.47265625
-12347.7109375
-12357.94921875
-12375.609375
-12390.796875
-12392.85546875
-12377.55859375
-12351.19140625
-12328.63671875
-12325.30859375
-12346.984375
-12385.0703125
-12421.70703125
-12440.00390625
-12430.44921875
-12390.75390625
-12323.99609375
-12239.25
-12152.55859375
-12083.92578125
-12049.18359375
-12050.484375
-12071.43359375
-12082.6484375
-12056.87109375
-11983.2109375
-11868.33984375
-11724.5546875
-11558.33203125
-11371.765625
-11173.12890625
-10982.59765625
-10825.58203125
-10720.15625
-10669.7421875
-10665.21484375
-10693.09765625
-10743.87109375
-10815.71875
-10911.73828125
-11032.94140625
-11172.13671875
-11313.2421875
-11435.83203125
-11522.66015625
-11567.77734375
-11581.6796875
-11588.4296875
-11613.58203125
-11670.55078125
-11756.421875
-11859.26171875
-11967.68359375
-12073.671875
-12170.0234375
-12249.140625
-12304.99609375
-12334.10546875
-12334.0
-12303.25
-12245.203125
-12171.41015625
-12099.30859375
-12044.63671875
-12014.03515625
-12002.75
-11998.7421875
-11991.0859375
-11977.1328125
-11962.9375
-11956.94921875
-11964.16796875
-11986.7734375
-12027.37109375
-12086.50390625
-12154.61328125
-12209.66796875
-12228.16015625
-12200.96875
-12137.7890625
-12055.04296875
-11960.15234375
-11847.8671875
-11709.98046875
-11546.09375
-11364.05859375
-11171.390625
-10968.18359375
-10749.43359375
-10515.3984375
-10280.91796875
-10075.08984375
-9930.10546875
-9866.140625
-9882.47265625
-9960.01171875
-10071.96875
-10194.12109375
-10308.40625
-10400.0859375
-10454.3203125
-10457.91796875
-10406.69140625
-10312.2265625
-10200.0078125
-10097.41015625
-10019.66796875
-9964.8671875
-9920.88671875
-9876.5703125
-9827.0546875
-9770.9375
-9705.86328125
-9629.12890625
-9542.96875
-9457.3125
-9384.5546875
-9329.66015625
-9285.45703125
-9238.4765625
-9179.93359375
-9111.12109375
-9040.32421875
-8977.44140625
-8932.47265625
-8915.3359375
-8931.69921875
-8976.26171875
-9031.02734375
-9072.08203125
-9080.30078125
-9048.28515625
-8980.6484375
-8889.71875
-8790.91796875
-8700.56640625
-8635.4453125
-8610.55078125
-8633.125
-8697.31640625
-8786.375
-8882.92578125
-8978.5859375
-9073.98046875
-9170.4609375
-9262.72265625
-9340.06640625
-9395.3046875
-9434.1953125
-9477.25
-9549.68359375
-9663.70703125
-9805.81640625
-9941.4453125
-10035.6328125
-10072.82421875
-10059.6875
-10011.55078125
-9938.94921875
-9846.33203125
-9739.0625
-9626.6484375
-9518.4609375
-9419.40625
-9332.140625
-9262.56640625
-9220.91796875
-9216.32421875
-9249.6328125
-9309.94140625
-9377.015625
-9429.32421875
-9454.375
-9455.453125
-9449.4453125
-9457.2890625
-9494.46875
-9566.85546875
-9671.0703125
-9796.18359375
-9926.1796875
-10044.40625
-10139.26953125
-10209.16796875
-10264.44921875
-10324.09765625
-10405.078125
-10508.52734375
-10613.81640625
-10688.7265625
-10708.83203125
-10669.30859375
-10580.40625
-10455.4765625
-10304.828125
-10137.203125
-9960.28515625
-9777.28125
-9586.55859375
-9389.4140625
-9198.83984375
-9037.57421875
-8924.609375
-8862.23828125
-8835.82421875
-8826.17578125
-8823.734375
-8832.74609375
-8862.36328125
-8912.05078125
-8965.04296875
-8997.51171875
-8996.91015625
-8972.66015625
-8949.8671875
-8953.5703125
-8997.90625
-9085.140625
-9208.3203125
-9353.1171875
-9501.64453125
-9639.73828125
-9761.7578125
-9867.34375
-9954.109375
-10014.703125
-10039.03125
-10015.90625
-9932.7734375
-9779.95703125
-9561.87890625
-9305.8125
-9056.16015625
-8854.65625
-8721.40234375
-8650.18359375
-8618.16015625
-8598.91015625
-8570.30078125
-8517.45703125
-8434.3203125
-8323.48828125
-8192.06640625
-8046.359375
-7891.3515625
-7735.37109375
-7592.1328125
-7474.83984375
-7387.36328125
-7322.25
-7266.98046875
-7212.2578125
-7157.125
-7110.625
-7088.81640625
-7105.1171875
-7158.82421875
-7232.671875
-7303.0
-7352.10546875
-7371.21875
-7356.61328125
-7309.30078125
-7239.953125
-7169.578125
-7121.01953125
-7108.55078125
-7134.68359375
-7194.28515625
-7279.62109375
-7383.046875
-7497.40625
-7614.08203125
-7719.375
-7794.1875
-7820.96484375
-7794.203125
-7725.53125
-7638.8515625
-7559.5859375
-7504.4921875
-7476.22265625
-7465.16015625
-7458.34765625
-7449.39453125
-7439.87109375
-7430.9765625
-7416.34765625
-7386.08203125
-7338.04296875
-7282.83203125
-7236.703125
-7211.1328125
-7209.1875
-7229.2421875
-7269.54296875
-7330.04296875
-7411.8203125
-7514.5859375
-7632.34765625
-7750.26953125
-7847.01953125
-7902.74609375
-7907.74609375
-7867.00390625
-7799.15625
-7730.58203125
-7685.9765625
-7679.0625
-7708.54296875
-7761.54296875
-7821.7421875
-7876.9765625
-7922.54296875
-7959.1171875
-7986.1328125
-7994.703125
-7966.5625
-7882.03125
-7732.23046875
-7526.11328125
-7287.17578125
-7043.78125
-6821.05859375
-6638.53515625
-6511.0859375
-6448.828125
-6455.31640625
-6526.37890625
-6651.234375
-6814.44140625
-6997.046875
-7177.97265625
-7337.8359375
-7463.859375
-7552.2265625
-7606.15234375
-7632.265625
-7638.87890625
-7635.734375
-7632.1328125
-7631.953125
-7628.56640625
-7605.11328125
-7542.1796875
-7428.4296875
-7266.0
-7067.5
-6850.2109375
-6634.703125
-6446.9921875
-6315.90625
-6262.875
-6291.7421875
-6388.49609375
-6530.2734375
-6694.30078125
-6859.9921875
-7006.46875
-7111.953125
-7158.2109375
-7137.75
-7059.01171875
-6945.40234375
-6827.94140625
-6735.3203125
-6685.40625
-6680.296875
-6705.9296875
-6737.84765625
-6752.109375
-6735.46484375
-6687.75390625
-6616.65625
-6531.49609375
-6441.60546875
-6357.89453125
-6293.2109375
-6260.31640625
-6269.0
-6323.53515625
-6420.171875
-6545.78125
-6679.9609375
-6801.4140625
-6895.80859375
-6960.1328125
-7000.796875
-7027.1640625
-7045.46875
-7056.75
-7058.9453125
-7051.02734375
-7036.875
-7027.01171875
-7036.07421875
-7076.47265625
-7152.546875
-7259.44140625
-7386.7109375
-7522.65234375
-7656.21875
-7776.39453125
-7870.85546875
-7926.109375
-7930.98828125
-7882.21875
-7787.59765625
-7663.02734375
-7526.1171875
-7391.57421875
-7269.73046875
-7165.6328125
-7078.75
-7005.984375
-6946.46484375
-6901.68359375
-6869.13671875
-6836.765625
-6786.1015625
-6702.6171875
-6584.8671875
-6446.4609375
-6310.7890625
-6201.55859375
-6133.07421875
-6104.80078125
-6102.48828125
-6104.75
-6091.68359375
-6051.65625
-5982.47265625
-5886.01953125
-5762.609375
-5613.21484375
-5449.19921875
-5298.578125
-5200.45703125
-5191.65234375
-5294.20703125
-5507.16796875
-5803.54296875
-6137.1015625
-6460.9296875
-6747.0234375
-6991.73046875
-7205.03125
-7396.28125
-7567.3046875
-7713.0703125
-7826.14453125
-7902.375
-7944.6015625
-7961.02734375
-7961.15625
-7954.96484375
-7953.2109375
-7961.44921875
-7970.08984375
-7954.40234375
-7890.046875
-7770.1484375
-7607.6640625
-7424.5859375
-7241.04296875
-7070.53125
-6918.234375
-6781.3359375
-6653.30078125
-6529.76953125
-6410.5546875
-6297.75390625
-6194.1875
-6102.34765625
-6021.27734375
-5944.12890625
-5862.4921875
-5775.375
-5692.1328125
-5624.7265625
-5576.71875
-5539.171875
-5495.53515625
-5431.22265625
-5342.51953125
-5239.01171875
-5136.92578125
-5048.09765625
-4974.57421875
-4912.21875
-4856.4140625
-4803.5546875
-4750.1015625
-4694.140625
-4638.578125
-4591.9375
-4565.40625
-4568.15625
-4602.5234375
-4661.08203125
-4729.6171875
-4796.31640625
-4861.171875
-4938.109375
-5048.234375
-5209.05859375
-5425.69921875
-5688.29296875
-5976.45703125
-6266.390625
-6534.46875
-6757.4140625
-6914.5390625
-6994.03125
-6996.8359375
-6933.1171875
-6815.98046875
-6659.24609375
-6477.7734375
-6285.421875
-6092.4609375
-5907.2734375
-5739.9140625
-5600.6953125
-5495.6953125
-5427.26171875
-5399.29296875
-5417.42578125
-5481.03515625
-5577.57421875
-5687.59765625
-5793.91796875
-5884.37890625
-5949.1328125
-5980.74609375
-5978.1796875
-5948.70703125
-5905.26171875
-5862.515625
-5832.62890625
-5819.10546875
-5811.9140625
-5791.7109375
-5743.015625
-5664.3828125
-5564.8671875
-5451.5
-5322.765625
-5175.8828125
-5019.96484375
-4880.23046875
-4787.74609375
-4762.80859375
-4804.1953125
-4889.30859375
-4982.078125
-5044.4453125
-5049.48046875
-4991.64453125
-4886.8359375
-4760.6171875
-4634.15234375
-4519.234375
-4422.35546875
-4348.53515625
-4299.78515625
-4273.00390625
-4261.8515625
-4260.2890625
-4262.75390625
-4261.78125
-4247.33984375
-4209.2265625
-4140.33203125
-4038.578125
-3907.58203125
-3756.62109375
-3599.86328125
-3454.19140625
-3334.93359375
-3250.83203125
-3202.78515625
-3189.171875
-3212.9375
-3280.8515625
-3393.5078125
-3536.74609375
-3684.98046875
-3813.0859375
-3905.078125
-3955.0
-3966.0390625
-3952.2890625
-3938.99609375
-3955.73828125
-4024.71484375
-4152.046875
-4327.29296875
-4530.27734375
-4740.2421875
-4941.37890625
-5121.7890625
-5268.8359375
-5367.5546875
-5404.72265625
-5374.625
-5281.234375
-5136.95703125
-4960.29296875
-4772.78125
-4593.015625
-4429.44140625
-4277.20703125
-4122.859375
-3954.4765625
-3770.18359375
-3578.7734375
-3392.765625
-3221.17578125
-3069.421875
-2944.81640625
-2857.7109375
-2813.3046875
-2802.3125
-2803.296875
-2796.54296875
-2775.69921875
-2746.22265625
-2715.39453125
-2686.203125
-2659.49609375
-2638.0234375
-2626.10546875
-2626.34375
-2637.62109375
-2655.12890625
-2670.82421875
-2674.4296875
-2656.74609375
-2613.984375
-2549.44140625
-2471.12890625
-2388.37890625
-2309.69921875
-2240.82421875
-2182.2265625
-2129.2890625
-2078.28125
-2033.5078125
-2007.8203125
-2015.515625
-2065.6328125
-2161.32421875
-2301.34375
-2478.015625
-2674.3359375
-2867.1796875
-3037.09765625
-3177.08203125
-3293.14453125
-3396.5703125
-3493.234375
-3577.8359375
-3638.71875
-3669.41015625
-3673.828125
-3657.60546875
-3616.1953125
-3537.3125
-3417.09375
-3269.8203125
-3119.03125
-2982.9921875
-2873.1484375
-2803.09765625
-2790.046875
-2842.5
-2947.36328125
-3069.16796875
-3160.19140625
-3174.39453125
-3082.29296875
-2883.24609375
-2606.10546875
-2294.3515625
-1986.68359375
-1708.72265625
-1477.3359375
-1304.46875
-1192.34765625
-1127.85546875
-1087.84375
-1053.64453125
-1021.0546875
-997.53125
-992.703125
-1013.296875
-1064.0390625
-1147.2578125
-1257.74609375
-1379.1171875
-1488.8046875
-1568.49609375
-1610.71875
-1617.37109375
-1594.6875
-1550.3515625
-1492.80859375
-1430.7109375
-1372.328125
-1326.06640625
-1301.2890625
-1306.91015625
-1347.4296875
-1418.94921875
-1509.05859375
-1601.7265625
-1684.30078125
-1751.07421875
-1800.875
-1832.046875
-1840.4296875
-1821.609375
-1773.66796875
-1697.8515625
-1598.0234375
-1479.703125
-1348.3046875
-1207.65625
-1061.80859375
-919.48828125
-795.66796875
-706.4296875
-661.21484375
-659.0390625
-690.4296875
-741.80859375
-799.78125
-854.64453125
-901.1875
-936.76171875
-960.84375
-980.12890625
-1014.13671875
-1090.92578125
-1231.296875
-1433.80859375
-1673.5
-1913.37890625
-2117.16796875
-2256.38671875
-2314.765625
-2293.98046875
-2217.109375
-2123.15234375
-2052.9296875
-2034.859375
-2078.58984375
-2176.25
-2306.32421875
-2436.93359375
-2530.16796875
-2549.94140625
-2473.203125
-2301.15625
-2064.1875
-1814.37109375
-1605.61328125
-1472.09765625
-1419.37890625
-1432.0234375
-1487.21484375
-1562.17578125
-1635.0859375
-1687.43359375
-1709.8046875
-1704.14453125
-1677.85546875
-1635.2578125
-1574.7421875
-1492.73828125
-1388.6796875
-1267.03515625
-1137.78125
-1017.328125
-927.48046875
-888.7109375
-909.20703125
-978.296875
-1072.0078125
-1168.1640625
-1258.5859375
-1348.16796875
-1443.6484375
-1544.3515625
-1642.8203125
-1732.0703125
-1810.74609375
-1881.53515625
-1945.69921875
-1999.61328125
-2036.578125
-2051.734375
-2044.61328125
-2017.234375
-1971.66796875
-1911.4453125
-1845.5234375
-1789.109375
-1759.15625
-1767.87890625
-1817.49609375
-1897.13671875
-1984.17578125
-2053.76171875
-2093.87890625
-2114.12109375
-2138.21484375
-2185.15234375
-2255.6015625
-2335.12890625
-2409.05078125
-2473.1796875
-2530.98828125
-2582.83203125
-2620.83203125
-2634.6484375
-2619.68359375
-2576.96484375
-2506.91015625
-2408.02734375
-2283.984375
-2148.8984375
-2022.27734375
-1918.5
-1842.203125
-1792.3203125
-1768.23828125
-1771.84765625
-1804.328125
-1859.16015625
-1915.73828125
-1941.91015625
-1908.8359375
-1808.078125
-1654.828125
-1474.109375
-1284.30078125
-1092.6640625
-902.24609375
-718.53125
-549.015625
-398.828125
-269.1328125
-160.39453125
-77.0234375
-28.48046875
-25.640625
-75.578125
-178.5703125
-327.23828125
-506.21875
-694.5703125
-873.640625
-1036.42578125
-1188.4453125
-1336.66796875
-1475.7890625
-1584.87890625
-1637.46484375
-1616.08984375
-1520.890625
-1368.3125
-1183.94921875
-995.69921875
-829.89453125
-708.171875
-643.10546875
-635.35546875
-676.48828125
-754.75390625
-856.5390625
-962.8125
-1048.7421875
-1091.58203125
-1081.40234375
-1026.12890625
-949.48046875
-884.01953125
-859.11328125
-885.88671875
-950.37109375
-1024.14453125
-1084.82421875
-1127.28515625
-1157.33984375
-1178.73046875
-1187.6875
-1176.359375
-1138.37890625
-1072.91015625
-987.15234375
-894.89453125
-809.16796875
-734.23828125
-665.671875
-599.48828125
-540.84765625
-502.08203125
-490.78125
-499.1875
-506.03125
-490.02734375
-443.578125
-375.10546875
-300.203125
-231.53125
-175.1015625
-132.10546875
-101.8203125
-84.10546875
-81.484375
-99.1171875
-140.9609375
-205.203125
-283.42578125
-364.23828125
-436.953125
-492.515625
-523.3203125
-525.421875
-502.8984375
-469.54296875
-443.75390625
-439.06640625
-459.1015625
-502.2578125
-569.67578125
-664.65625
-782.3046875
-902.5703125
-997.3046875
-1044.73828125
-1036.484375
-974.0234375
-864.3046875
-720.3359375
-560.328125
-399.9140625
-244.109375
-89.3046875
66.0390625
213.84765625
339.08203125
428.3515625
476.31640625
486.703125
469.71484375
438.26171875
404.01171875
374.25
350.28125
328.42578125
304.0546875
276.609375
251.75390625
238.5234375
244.3125
272.2421875
321.203125
386.16015625
458.41796875
527.984375
586.0703125
623.0234375
623.45703125
569.0625
453.6484375
297.03515625
139.76171875
19.9921875
-45.0
-56.36328125
-19.4296875
61.890625
178.2890625
309.95703125
433.10546875
530.671875
595.48046875
625.921875
622.8515625
590.5390625
537.14453125
471.80859375
401.7421875
332.5546875
270.01171875
220.42578125
190.078125
184.60546875
206.8671875
252.4765625
307.23046875
351.23046875
368.08203125
350.4609375
297.203125
207.12109375
78.91796875
-81.20703125
-252.4609375
-401.63671875
-494.48828125
-508.87109375
-442.4765625
-312.734375
-150.0
12.796875
149.51171875
245.16015625
295.40234375
304.58984375
284.47265625
251.8359375
223.43359375
210.6484375
218.34765625
248.60546875
304.83203125
391.32421875
506.6328125
635.05859375
744.57421875
797.76953125
772.74609375
679.66015625
558.16796875
455.62109375
402.125
400.984375
438.80859375
503.59765625
594.2109375
714.40234375
859.453125
1010.30078125
1141.7578125
1236.53515625
1291.20703125
1310.90625
1301.82421875
1269.55078125
1220.46484375
1160.28125
1091.421875
1015.07421875
936.421875
864.82421875
806.83203125
760.5078125
718.94921875
678.7578125
642.6328125
613.5234375
589.02734375
564.51953125
542.25
534.79296875
556.30859375
608.796875
677.9453125
743.90625
795.34375
830.4453125
844.3046875
819.69140625
735.046875
582.99609375
380.43359375
162.14453125
-33.05078125
-172.33984375
-234.40234375
-214.36328125
-126.39453125
1.2265625
137.28515625
257.390625
347.41796875
403.25
429.90625
439.30078125
445.0
456.1875
474.828125
497.046875
516.51171875
527.58984375
526.94140625
513.67578125
488.90625
455.72265625
418.43359375
378.88671875
331.15625
260.9296875
153.25
2.9296875
-182.6328125
-390.53515625
-610.234375
-833.08203125
-1045.34765625
-1225.015625
-1348.3671875
-1401.44140625
-1386.4296875
-1318.78125
-1219.38671875
-1108.875
-1006.09765625
-927.26953125
-882.9609375
-874.86328125
-895.61328125
-931.97265625
-968.87109375
-993.59375
-1000.21484375
-992.14453125
-979.23046875
-970.53125
-968.3984375
-966.671875
-951.1328125
-901.41015625
-798.66796875
-639.04296875
-441.92578125
-242.125
-70.53515625
59.0859375
148.015625
203.8125
237.5859375
266.34765625
311.04296875
388.60546875
505.8984375
661.3125
849.17578125
1060.25390625
1279.18359375
1485.05859375
1657.94140625
1787.0234375
1873.765625
1927.453125
1956.70703125
1964.0390625
1947.79296875
1908.51171875
1851.8046875
1784.0625
1706.12109375
1613.45703125
1504.50390625
1389.21484375
1288.8828125
1226.00390625
1211.58203125
1238.77734375
1286.9140625
1333.48046875
1366.2890625
1387.5859375
1407.0
1429.8984375
1452.69921875
1469.52734375
1480.91015625
1492.01171875
1501.4921875
1496.109375
1461.58203125
1399.17578125
1328.25390625
1270.04296875
1229.6953125
1194.3984375
1146.6015625
1077.46484375
990.8359375
899.26953125
816.8046875
750.94140625
698.4296875
650.703125
606.33984375
577.64453125
582.49609375
629.8359375
714.77734375
827.20703125
961.75390625
1117.79296875
1291.3203125
1467.9296875
1622.0
1722.52734375
1744.59375
1682.53515625
1556.1171875
1403.12890625
1263.48828125
1166.3203125
1124.828125
1134.77734375
1174.23828125
1209.93359375
1212.296875
1169.4375
1087.875
981.0703125
859.46484375
730.65234375
604.52734375
493.5234375
407.00390625
346.58984375
306.69140625
277.77734375
248.71484375
208.65234375
151.07421875
78.921875
6.36328125
-45.05078125
-53.1171875
0.40625
128.1796875
335.5625
617.1875
955.25390625
1323.21484375
1692.59765625
2037.46875
2335.01171875
2566.7265625
2723.01171875
2807.29296875
2834.328125
2823.265625
2791.05078125
2749.671875
2705.7890625
2660.328125
2607.953125
2538.04296875
2438.3984375
2301.98046875
2133.93359375
1952.98046875
1783.171875
1640.89453125
1528.09765625
1436.94140625
1358.859375
1287.42578125
1214.80859375
1131.296875
1033.40234375
933.4609375
858.453125
835.76171875
876.68359375
970.62890625
1092.22265625
1212.62109375
1306.71875
1356.1875
1352.86328125
1302.80078125
1225.62890625
1146.87109375
1088.2578125
1063.453125
1079.25
1136.58984375
1228.5625
1340.21484375
1454.90234375
1564.0078125
1670.37890625
1780.94140625
1895.6328125
2004.34765625
2094.86328125
2162.16796875
2208.75390625
2237.41796875
2247.1015625
2237.296875
2214.43359375
2191.9453125
2184.85546875
2205.578125
2262.43359375
2357.3828125
2482.421875
2619.43359375
2745.25
2837.6640625
2879.078125
2859.890625
2783.015625
2664.77734375
2527.90625
2391.40234375
2266.2421875
2159.125
2076.62890625
2023.046875
1993.890625
1972.87109375
1937.5234375
1871.52734375
1775.875
1670.63671875
1585.515625
1545.734375
1561.875
1626.984375
1719.0625
1807.12890625
1860.60546875
1859.2890625
1799.06640625
1692.1015625
1564.04296875
1449.85546875
1385.703125
1396.46484375
1485.078125
1630.87890625
1797.9765625
1947.8671875
2050.203125
2088.46484375
2059.2890625
1966.80078125
1816.8828125
1616.5859375
1378.8828125
1127.2109375
894.640625
716.7734375
620.98828125
616.76171875
692.50390625
822.6875
981.765625
1154.27734375
1332.48828125
1505.27734375
1651.64453125
1747.546875
1780.10546875
1755.68359375
1695.8125
1626.86328125
1570.91796875
1538.84765625
1525.203125
1509.30859375
1466.75390625
1384.734375
1268.5078125
1135.42578125
1005.9375
900.19140625
836.97265625
828.82421875
876.328125
969.48828125
1095.4765625
1243.5859375
1402.74609375
1557.38671875
1688.25
1777.359375
1812.50390625
1789.6484375
1714.06640625
1600.05078125
1468.7890625
1345.859375
1258.7578125
1232.86328125
1284.4921875
1414.3671875
1606.1484375
1831.53515625
2058.890625
2261.76953125
2424.453125
2543.09765625
2623.1953125
2675.69921875
2713.30859375
2746.515625
2779.55078125
2809.71875
2831.96875
2844.80078125
2850.90234375
2851.78125
2843.23828125
2818.2421875
2775.35546875
2724.58203125
2684.453125
2671.7265625
2691.0546875
2732.25
2776.37890625
2805.4453125
2808.74609375
2783.9375
2735.87109375
2675.625
2618.484375
2579.546875
2569.02734375
2590.796875
2643.7734375
2722.2109375
2813.60546875
2897.97265625
2952.83984375
2962.6015625
2926.01171875
2856.50390625
2775.16796875
2700.33984375
2639.39453125
2587.60546875
2534.94921875
2475.7265625
2413.09765625
2355.4375
2309.4296875
2276.86328125
2256.49609375
2246.41796875
2243.67578125
2242.8828125
2237.5859375
2224.4453125
2206.01171875
2188.203125
2173.796875
2158.60546875
2135.6640625
2104.78125
2077.89453125
2074.16015625
2109.12109375
2187.17578125
2301.48046875
2438.015625
2580.4765625
2715.26171875
2835.00390625
2937.55078125
3021.1875
3082.4609375
3121.078125
3146.7578125
3178.4296875
3233.359375
3315.296875
3413.046875
3511.55078125
3604.95703125
3698.0078125
3793.71875
3880.4296875
3933.25
3929.92578125
3866.29296875
3758.83203125
3635.9453125
3525.59765625
3444.0078125
3388.13671875
3337.42578125
3266.4921875
3158.99609375
3010.57421875
2822.37109375
2597.984375
2349.16015625
2100.921875
1886.70703125
1736.59375
1668.5
1685.83203125
1778.28515625
1923.84765625
2093.078125
2255.46484375
2385.01171875
2464.1640625
2486.67578125
2459.25390625
2399.70703125
2331.1328125
2274.76171875
2244.88671875
2246.8828125
2276.9609375
2322.6875
2366.046875
2391.3125
2394.6640625
2386.53515625
2380.9765625
2379.90625
2368.421875
2327.6796875
2253.2109375
2161.19921875
2078.28515625
2026.88671875
2019.21484375
2061.00390625
2155.47265625
2300.10546875
2480.421875
2671.25
2847.7421875
2994.6015625
3102.42578125
3157.578125
3143.1796875
3055.0625
2914.45703125
2760.25
2627.4140625
2532.96484375
2477.91796875
2455.359375
2454.34375
2460.890625
2460.71875
2442.60546875
2400.046875
2333.546875
2254.2421875
2183.7578125
2145.125
2149.66015625
2190.66796875
2248.5546875
2301.84375
2335.75
2345.4921875
2336.1796875
2321.21875
2318.31640625
2342.42578125
2398.16015625
2477.05078125
2562.234375
2637.41796875
2694.703125
2738.49609375
2784.61328125
2853.23828125
2956.85546875
3090.6015625
3233.47265625
3359.61328125
3449.875
3496.40234375
3501.328125
3473.82421875
3426.7109375
3373.015625
3324.21484375
3289.24609375
3271.375
3264.43359375
3255.88671875
3238.6171875
3221.234375
3225.61328125
3273.6328125
3374.2578125
3518.3828125
3681.99609375
3836.7890625
3964.58984375
4064.75
4145.7265625
4207.99609375
4237.23828125
4215.40234375
4136.6328125
4012.27734375
3863.9765625
3715.03125
3585.59375
3490.453125
3438.48828125
3434.90625
3484.37890625
3590.83203125
3753.19921875
3961.3125
4195.46484375
4430.6171875
4644.3671875
4825.15234375
4974.44921875
5099.8828125
5204.984375
5285.1953125
5331.9453125
5337.609375
5296.15625
5202.7265625
5056.69921875
4865.9609375
4646.31640625
4416.03125
4190.796875
3982.0234375
3795.78125
3630.84375
3479.62890625
3335.515625
3201.6953125
3091.5390625
3017.03125
2974.5078125
2941.15625
2886.06640625
2786.4921875
2637.08984375
2448.52734375
2240.4609375
2034.65625
1849.9140625
1699.09765625
1589.42578125
1526.47265625
1518.26171875
1574.3359375
1699.0546875
1885.359375
2116.4140625
2375.27734375
2652.73046875
2943.69140625
3234.41015625
3495.4453125
3691.73828125
3802.93359375
3834.0859375
3806.48046875
3739.83984375
3644.7265625
3529.37890625
3407.73828125
3296.80078125
3206.8359375
3136.51171875
3077.71484375
3023.77734375
2973.73828125
2931.046875
2899.44140625
2878.5234375
2861.703125
2838.79296875
2802.3671875
2752.34375
2694.1171875
2632.04296875
2565.7578125
2493.953125
2422.43359375
2368.390625
2356.20703125
2406.78515625
2527.29296875
2707.109375
2921.609375
3141.46484375
3342.8125
3513.578125
3653.140625
3766.61328125
3858.671875
3930.83203125
3982.140625
4010.56640625
4014.1171875
3993.1953125
3954.5390625
3913.453125
3890.58984375
3903.60546875
3958.86328125
4048.92578125
4157.3125
4266.8515625
4365.94921875
4450.01953125
4519.52734375
4577.2265625
4625.515625
4664.46484375
4692.8125
4712.1328125
4729.125
4750.3203125
4772.82421875
4782.7734375
4766.99609375
4727.59765625
4684.2265625
4661.2265625
4672.07421875
4714.00390625
4775.10546875
4846.32421875
4928.7265625
5029.921875
5152.33203125
5284.3828125
5404.70703125
5495.8515625
5553.671875
5584.27734375
5596.31640625
5599.15625
5605.625
5629.37109375
5675.03125
5731.125
5774.09765625
5779.52734375
5730.4609375
5619.0546875
5445.37109375
5217.29296875
4951.11328125
4670.2734375
4401.421875
4167.9765625
3982.99609375
3845.453125
3744.08203125
3667.84765625
3614.1640625
3586.625
3583.9765625
3592.44921875
3591.23046875
3567.0703125
3523.95703125
3478.7109375
3446.9609375
3432.54296875
3428.34765625
3424.5234375
3415.09765625
3398.65625
3376.96875
3355.4609375
3343.15234375
3347.89453125
3369.8671875
3402.08203125
3439.35546875
3485.9140625
3551.984375
3643.08203125
3754.1796875
3873.85546875
3991.8515625
4102.50390625
4202.96484375
4289.671875
4355.6484375
4390.609375
4385.0234375
4336.328125
4252.83984375
4153.6796875
4065.48046875
4015.65625
4021.82421875
4082.91796875
4180.2421875
4288.6171875
4387.37890625
4464.33203125
4516.62109375
4552.734375
4590.6640625
4647.1171875
4725.625
4815.3046875
4899.5
4963.05078125
4994.49609375
4990.03125
4960.74609375
4933.16015625
4936.28125
4983.609375
5064.73828125
5151.55078125
5213.0546875
5229.77734375
5201.67578125
5146.859375
5092.98046875
5065.75
5077.8515625
5121.36328125
5169.390625
5190.81640625
5169.93359375
5113.91796875
5041.59765625
4967.1484375
4895.26171875
4827.12109375
4763.703125
4701.8828125
4632.6875
4548.9609375
4456.25
4375.37890625
4333.69921875
4351.359375
4430.33203125
4550.484375
4674.44140625
4760.59765625
4779.6875
4726.02734375
4615.87890625
4473.64453125
4316.74609375
4151.6328125
3982.234375
3819.92578125
3684.02734375
3593.5234375
3559.25390625
3581.828125
3653.0390625
3757.37890625
3874.59375
3985.82421875
4081.0625
4162.3984375
4238.96875
4316.84375
4391.62890625
4449.37890625
4473.44921875
4450.95703125
4376.4609375
4255.46484375
4107.078125
3960.2421875
3840.98828125
3759.078125
3704.8203125
3658.38671875
3603.96484375
3540.1875
3482.09375
3453.609375
3474.5234375
3550.93359375
3675.046875
3830.6171875
3996.55078125
4148.87890625
4266.2421875
4337.453125
4362.8828125
4347.65625
4295.39453125
4209.6796875
4099.34375
3979.78515625
3868.58203125
3778.62890625
3711.3203125
3653.546875
3584.1328125
3489.60546875
3377.3984375
3272.7578125
3199.73828125
3162.1796875
3140.640625
3107.45703125
3047.7265625
2970.3125
2901.09765625
2864.7265625
2869.62890625
2906.18359375
2955.58203125
2999.98828125
3028.578125
3039.78515625
3041.140625
3046.2734375
3069.51953125
3120.71875
3203.078125
3314.3359375
3448.84375
3597.1171875
3743.1953125
3864.16796875
3935.80078125
3941.4140625
3877.8671875
3756.5703125
3602.171875
3448.01953125
3325.0546875
3247.62890625
3208.2890625
3186.82421875
3163.71875
3126.23046875
3068.515625
2994.05078125
2918.62890625
2864.90625
2849.23046875
2873.3046875
2927.84375
3001.26171875
3083.875
3167.74609375
3247.09375
3320.08203125
3389.34375
3460.58203125
3539.9921875
3631.3515625
3734.3046875
3846.12109375
3965.2734375
4092.3984375
4227.98046875
4371.09765625
4520.68359375
4674.57421875
4824.4375
4953.1953125
5041.79296875
5081.21484375
5079.2578125
5056.47265625
5034.89453125
5026.7265625
5029.33984375
5030.05859375
5017.76171875
4992.21484375
4964.046875
4948.26953125
4958.453125
5003.1171875
5081.18359375
5178.1484375
5270.26171875
5338.5234375
5382.61328125
5421.80078125
5479.78125
5564.5390625
5660.08203125
5737.90625
5779.22265625
5788.55859375
5787.21875
5794.6875
5815.75
5842.390625
5864.66796875
5879.78125
5894.203125
5919.0078125
5961.7890625
6020.578125
6084.42578125
6139.48828125
6174.33203125
6181.6796875
6159.125
6110.625
6045.16015625
5970.70703125
5888.91015625
5797.17578125
5695.5078125
5589.57421875
5487.75390625
5398.58984375
5332.75
5303.75
5321.0859375
5380.4453125
5462.859375
5545.61328125
5613.40625
5658.73046875
5675.11328125
5655.6484375
5600.26171875
5521.7578125
5442.97265625
5389.20703125
5383.22265625
5440.92578125
5563.3984375
5730.81640625
5909.1796875
6068.1171875
6193.39453125
6282.80859375
6333.57421875
6337.1875
6285.6640625
6180.00390625
6032.19921875
5861.078125
5686.15625
5522.52734375
5378.4921875
5256.953125
5159.59375
5089.91015625
5052.03125
5045.84375
5062.58203125
5085.99609375
5100.30078125
5099.55078125
5089.703125
5080.90625
5076.74609375
5069.4765625
5043.34765625
4982.31640625
4878.43359375
4737.62890625
4578.66796875
4424.13671875
4290.6875
4187.296875
4120.921875
4099.72265625
4129.0
4205.90625
4320.234375
4460.19921875
4616.9375
4785.12109375
4960.44140625
5134.8984375
5293.03125
5415.046875
5488.5390625
5519.02734375
5526.890625
5531.41015625
5536.20703125
5528.109375
5487.3125
5398.28515625
5254.84765625
5060.08203125
4824.15625
4562.46484375
4295.03125
4045.86328125
3839.2734375
3692.8359375
3611.41015625
3586.921875
3603.44921875
3642.91796875
3689.6171875
3735.14453125
3784.08203125
3855.51171875
3975.671875
4163.546875
4418.15234375
4715.8515625
5019.27734375
5291.80078125
5508.65625
5659.38671875
5742.34765625
5757.6015625
5704.23828125
5584.046875
5407.34765625
5194.75
4972.69140625
4766.8046875
4598.8828125
4487.93359375
4449.7734375
4491.359375
4603.6953125
4760.8515625
4927.65625
5071.14453125
5169.0703125
5213.43359375
5209.61328125
5172.6875
5122.1171875
5076.53125
5049.4140625
5045.5859375
5060.25390625
5083.28125
5107.4140625
5132.4140625
5159.01171875
5178.546875
5171.70703125
5121.1484375
5026.81640625
4909.0546875
4797.72265625
4718.37890625
4685.64453125
4704.15625
4771.5546875
4880.11328125
5016.2109375
5159.31640625
5283.78515625
5366.67578125
5398.3984375
5387.0234375
5350.3359375
5302.48046875
5247.890625
5186.41015625
5121.19921875
5060.078125
5011.24609375
4979.6640625
4966.359375
4968.1640625
4978.09375
4989.30078125
5000.9609375
5018.8671875
5046.84375
5076.26171875
5085.046875
5049.23046875
4958.40625
4823.0390625
4668.859375
4523.16796875
4402.13671875
4306.24609375
4225.11328125
4147.40625
4069.50390625
3997.89453125
3944.21484375
3916.52734375
3914.015625
3929.51171875
3956.82421875
3994.00390625
4038.14453125
4078.0703125
4095.05078125
4073.33203125
4011.6875
3925.87109375
3841.48046875
3783.62109375
3769.625
3805.24609375
3882.94140625
3982.78125
4078.22265625
4145.90625
4174.08984375
4164.36328125
4127.55859375
4079.234375
4036.6640625
4014.11328125
4015.31640625
4030.47265625
4044.6640625
4051.80078125
4059.32421875
4077.47265625
4104.3203125
4122.78515625
4112.64453125
4066.83984375
3999.02734375
3937.640625
3910.66015625
3931.1640625
3993.2578125
4080.984375
4181.88671875
4293.82421875
4420.5078125
4561.2421875
4703.359375
4822.921875
4894.80859375
4907.1875
4870.0
4808.6328125
4746.43359375
4690.75390625
4633.65234375
4563.3203125
4473.65625
4365.9609375
4246.98046875
4128.16796875
4024.515625
3949.88671875
3911.84765625
3911.8359375
3950.01953125
4026.83203125
4137.48046875
4265.94140625
4388.08984375
4483.08984375
4542.8671875
4572.37890625
4583.8203125
4590.984375
4604.7578125
4628.23828125
4653.9375
4667.2734375
4654.765625
4610.3671875
4536.359375
4441.54296875
4338.9375
4242.265625
4160.6484375
4094.8125
4038.26171875
3981.92578125
3918.73046875
3846.109375
3766.9609375
3689.12109375
3623.2578125
3580.09765625
3567.84765625
3590.1796875
3645.01953125
3725.58984375
3824.015625
3935.37890625
4059.09375
4196.59375
4347.25390625
4506.20703125
4666.87890625
4827.09765625
4992.1171875
5169.046875
5356.3203125
5539.83984375
5701.72265625
5833.515625
5940.5234375
6033.63671875
6117.89453125
6187.85546875
6232.8828125
6247.87109375
6241.7890625
6235.94921875
6250.45703125
6288.23828125
6331.3203125
6353.91796875
6340.87109375
6295.26171875
6231.62109375
6164.1796875
6100.92578125
6045.09765625
5999.234375
5967.56640625
5956.39453125
5973.2421875
6024.7109375
6112.58984375
6230.0859375
6361.7421875
6488.421875
6593.453125
6664.21875
6689.07421875
6655.9765625
6557.57421875
6398.82421875
6197.9609375
5978.1640625
5757.48828125
5546.4765625
5353.9453125
5192.47265625
5076.32421875
5013.0078125
4996.34375
5007.796875
5025.60546875
5034.58984375
5028.796875
5005.34765625
4956.52734375
4868.99609375
4732.0234375
4547.61328125
4334.75390625
4125.94921875
3958.24609375
3861.3671875
3846.78125
3905.0703125
4015.1484375
4157.875
4321.12109375
4493.86328125
4659.91796875
4800.5546875
4901.79296875
4957.38671875
4967.0546875
4935.94140625
4876.32421875
4806.34765625
4743.921875
4700.67578125
4680.640625
4682.62890625
4703.82421875
4743.203125
4802.7890625
4884.52734375
4984.3671875
5089.203125
5179.734375
5237.26953125
5250.9921875
5223.12109375
5168.49609375
5106.23046875
5048.6328125
4997.44921875
4949.91796875
4905.00390625
4861.95703125
4816.95703125
4767.04296875
4717.71875
4681.17578125
4662.90625
4650.88671875
4620.31640625
4549.41796875
4431.171875
4272.7890625
4088.1875
3892.05859375
3698.4375
3521.1484375
3373.3046875
3265.44140625
3203.09765625
3185.484375
3206.734375
3260.3046875
3343.7578125
3459.44140625
3609.72265625
3791.21875
3993.18359375
4199.58203125
4390.76171875
4544.9140625
4644.0703125
4684.0859375
4679.27734375
4653.89453125
4625.7421875
4596.16796875
4554.390625
4491.03515625
4409.85546875
4329.578125
4274.63671875
4261.26171875
4289.41796875
4346.75
4419.32421875
4498.12109375
4576.80078125
4646.453125
4694.18359375
4706.1875
4672.421875
4590.96484375
4470.12109375
4325.84375
4175.35546875
4032.0859375
3905.296875
3802.328125
3729.65625
3692.24609375
3692.37890625
3727.7734375
3789.8203125
3864.875
3939.2734375
4003.03515625
4048.22265625
4065.36328125
4044.7578125
3982.22265625
3882.07421875
3753.4453125
3604.39453125
3440.08203125
3265.94921875
3092.4453125
2937.15234375
2822.06640625
2766.078125
2777.1875
2850.41015625
2972.75
3129.81640625
3307.38671875
3487.89453125
3647.99609375
3762.75
3815.3359375
3805.47265625
3750.66015625
3679.62890625
3622.828125
3604.62890625
3638.9375
3728.33203125
3867.86328125
4052.08984375
4278.5703125
4541.60546875
4821.23828125
5081.37109375
5284.33203125
5410.69140625
5466.3359375
5471.8984375
5446.90234375
5402.1328125
5341.09375
5263.97265625
5171.47265625
5070.40625
4978.22265625
4919.10546875
4910.98046875
4954.203125
5032.0390625
5120.484375
5196.7421875
5241.765625
5241.40234375
5190.32421875
5096.05859375
4979.296875
4870.07421875
4800.12109375
4790.38671875
4838.30859375
4916.1484375
4986.08203125
5021.1796875
5014.234375
4971.1484375
4902.06640625
4821.13671875
4748.98046875
4706.05078125
4697.52734375
4704.85546875
4694.93359375
4641.5859375
4541.84765625
4415.23828125
4289.91015625
4189.68359375
4130.98046875
4125.203125
4177.515625
4281.4765625
4417.921875
4561.93359375
4691.35546875
4789.75
4846.15625
4857.21875
4830.0234375
4778.87890625
4716.3359375
4647.0078125
4569.828125
4484.26171875
4393.56640625
4304.08984375
4223.796875
4161.11328125
4122.3203125
4107.6328125
4108.921875
4111.86328125
4102.24609375
4073.22265625
4028.703125
3980.328125
3940.71484375
3918.9140625
3920.66015625
3949.828125
4006.8515625
4085.51171875
4173.24609375
4256.75390625
4328.8046875
4391.12890625
4451.328125
4515.6171875
4582.54296875
4642.67578125
4685.203125
4705.328125
4705.98828125
4694.28125
4678.6796875
4669.36328125
4677.4296875
4709.984375
4765.96484375
4837.92578125
4917.02734375
4994.5859375
5060.34375
5103.98828125
5121.96875
5122.265625
5120.390625
5129.76171875
5155.0078125
5192.48828125
5235.12109375
5277.43359375
5318.15625
5359.3046875
5403.15234375
5451.37109375
5507.8203125
5579.7421875
5670.8828125
5770.6796875
5852.96875
5890.234375
5872.109375
5810.19921875
5725.875
5634.6328125
5541.82421875
5449.39453125
5362.50390625
5288.46875
5231.515625
5191.5078125
5169.45703125
5174.7265625
5225.49609375
5338.7890625
5515.32421875
5731.07421875
5943.8828125
6111.57421875
6208.2578125
6228.34375
6179.71484375
6075.22265625
5928.36328125
5752.0078125
5557.9921875
5357.640625
5162.8515625
4984.765625
4829.16015625
4693.0703125
4567.4375
4444.41796875
4323.68359375
4214.390625
4133.37890625
4100.0
4127.9140625
4217.8203125
4356.375
4520.97265625
4684.87890625
4820.37890625
4903.58984375
4922.1875
4879.3515625
4789.0703125
4668.69921875
4538.65625
4427.5078125
4369.703125
4390.70703125
4491.41796875
4647.984375
4827.61328125
5005.53515625
5170.8203125
5322.4453125
5464.0
5600.53125
5734.48046875
5860.28125
5962.7890625
6023.53125
6030.90625
5985.9921875
5899.875
5785.69140625
5651.8671875
5500.61328125
5331.8125
5148.15234375
4956.49609375
4764.61328125
4578.57421875
4405.77734375
4259.3125
4154.76953125
4099.21875
4083.85546875
4089.6640625
4100.48828125
4110.40625
4121.1640625
4136.25390625
4157.48828125
4183.65234375
4209.44921875
4226.61328125
4227.8203125
4210.00390625
4174.47265625
4125.55078125
4070.56640625
4019.8984375
3985.03125
3975.4140625
3996.56640625
4049.1953125
4128.08203125
4221.85546875
4316.44140625
4401.7890625
4477.734375
4554.33203125
4644.7265625
4753.53515625
4868.078125
4960.4375
5000.85546875
4973.27734375
4882.0625
4747.15234375
4593.9140625
4445.14453125
4317.85546875
4224.0390625
4172.82421875
4170.5234375
4216.78515625
4299.80078125
4396.5859375
4480.3671875
4529.84375
4533.96484375
4491.45703125
4409.2265625
4301.69140625
4188.77734375
4090.66796875
4021.5234375
3986.60546875
3984.37890625
4010.359375
4059.03125
4123.0859375
4192.6328125
4256.76171875
4307.421875
4343.6875
4374.0703125
4414.71875
4482.6640625
4586.47265625
4720.28515625
4866.40625
5005.29296875
5124.82421875
5221.30078125
5292.796875
5333.2265625
5333.98828125
5291.50390625
5213.0
5115.76953125
5021.78125
4951.83203125
4920.62109375
4932.53515625
4979.59765625
5044.1796875
5105.97265625
5149.87890625
5171.40234375
5177.82421875
5183.44921875
5199.2890625
5222.62890625
5235.52734375
5215.35546875
5149.29296875
5041.09375
4906.6171875
4765.3359375
4635.39453125
4532.47265625
4467.765625
4443.921875
4453.28515625
4481.6796875
4514.72265625
4541.34375
4554.0625
4549.92578125
4532.68359375
4511.11328125
4491.34765625
4469.88671875
4435.2265625
4376.6640625
4291.10546875
4183.5625
4064.29296875
3945.1796875
3834.13671875
3729.73828125
3622.42578125
3503.109375
3370.5546875
3230.6328125
3092.17578125
2966.66796875
2869.3984375
2815.23828125
2810.69921875
2850.63671875
2920.9609375
3001.3984375
3066.625
3092.125
3066.6015625
3001.609375
2928.41015625
2882.8359375
2887.96484375
2944.1953125
3031.8046875
3123.87890625
3200.2265625
3251.984375
3277.05859375
3276.46484375
3256.640625
3231.33984375
3215.578125
3216.2890625
3229.6328125
3246.78125
3261.296875
3272.77734375
3286.93359375
3312.8203125
3357.37890625
3420.6640625
3495.90625
3574.0078125
3647.90234375
3714.72265625
3776.93359375
3841.52734375
3915.17578125
3997.5390625
4079.265625
4147.2578125
4192.29296875
4213.90234375
4222.09375
4236.8046875
4282.33203125
4375.48046875
4513.61328125
4672.58984375
4817.6953125
4920.10546875
4967.59765625
4964.29296875
4922.83203125
4856.05859375
4772.66015625
4676.80078125
4569.6484375
4451.3203125
4322.91015625
4188.3828125
4056.0546875
3938.265625
3847.75
3791.6328125
3768.83203125
3775.640625
3814.609375
3895.22265625
4023.03125
4188.65625
4369.05859375
4537.828125
4671.9765625
4751.93359375
4763.80078125
4707.18359375
4599.4921875
4468.453125
4338.9140625
4225.46875
4133.05859375
4059.62890625
3998.8046875
3945.18359375
3900.69140625
3875.37890625
3881.05859375
3924.23046875
4004.41015625
4115.58984375
4245.8828125
4375.94140625
4480.8359375
4536.95703125
4529.890625
4458.60546875
4335.4296875
4183.23046875
4029.98828125
3900.44921875
3807.54296875
3748.8671875
3710.953125
3678.08984375
3639.80859375
3593.609375
3543.5703125
3496.24609375
3455.30078125
3417.5703125
3373.7265625
3314.11328125
3236.42578125
3150.31640625
3074.74609375
3027.359375
3011.37890625
3011.203125
3003.38671875
2975.51953125
2935.98828125
2906.16796875
2903.29296875
2929.05859375
2970.5625
3010.84765625
3042.68359375
3077.67578125
3142.02734375
3257.875
3423.5546875
3609.890625
3774.76953125
3881.33203125
3906.19921875
3839.55078125
3685.73046875
3465.29296875
3211.31640625
2958.43359375
2733.25
2554.48828125
2439.07421875
2403.65234375
2458.38671875
2601.05078125
2818.65234375
3092.640625
3399.99609375
3711.0703125
3992.4609375
4216.1484375
4365.8046875
4434.9296875
4423.37890625
4339.80078125
4205.1328125
4047.3203125
3888.7734375
3738.76953125
3597.05078125
3461.66015625
3332.03125
3206.8125
3081.984375
2952.8359375
2819.0703125
2689.7265625
2583.2109375
2520.5703125
2515.63671875
2568.2578125
2662.7890625
2770.91796875
2859.38671875
2902.6015625
2892.7890625
2838.9140625
2756.60546875
2661.4921875
2570.87109375
2504.03125
2473.66015625
2476.12890625
2493.84765625
2508.38671875
2511.51953125
2506.12109375
2500.66015625
2503.66796875
2520.921875
2555.6875
2610.78515625
2688.58984375
2787.3984375
2898.96484375
3012.4453125
3120.85546875
3221.71484375
3312.22265625
3387.578125
3445.33984375
3488.11328125
3519.1484375
3537.19140625
3539.0546875
3527.63671875
3515.453125
3518.9609375
3548.4609375
3601.6640625
3664.921875
3720.828125
3756.34375
3766.05859375
3750.35546875
3713.8046875
3666.88671875
3627.05859375
3614.0390625
3640.78125
3707.86328125
3805.734375
3920.75
4038.375
4142.72265625
4218.23828125
4256.7265625
4263.80859375
4255.35546875
4244.375
4230.8203125
4204.765625
4157.6796875
4088.93359375
4003.8984375
3910.82421875
3820.24609375
3742.07421875
3678.640625
3622.02734375
3561.99609375
3496.92578125
3435.453125
3387.91796875
3357.5390625
3338.2734375
3317.91796875
3283.76953125
3230.35546875
3166.2421875
3114.171875
3102.3203125
3151.47265625
3265.703125
3430.8984375
3620.64453125
3804.62109375
3953.96875
4043.5859375
4057.28515625
3997.66796875
3891.48046875
3779.64453125
3696.21875
3653.0859375
3641.1875
3642.7265625
3642.984375
3636.359375
3626.3671875
3619.98046875
3619.7265625
3620.1171875
3611.79296875
3588.71484375
3552.95703125
3516.1484375
3497.546875
3516.23828125
3578.7578125
3671.90234375
3768.578125
3842.63671875
3880.93359375
3886.75390625
3875.97265625
3868.3671875
3876.8984375
3902.0625
3936.44921875
3974.18359375
4014.00390625
4053.67578125
4084.91796875
4096.0390625
4079.87890625
4040.0859375
3991.09765625
3949.96484375
3922.98046875
3898.55078125
3857.2265625
3792.7109375
3722.77734375
3677.76953125
3678.8203125
3725.99609375
3801.87109375
3881.5390625
3941.63671875
3967.0390625
3953.7578125
3905.28515625
3826.5234375
3722.578125
3602.38671875
3479.8125
3369.45703125
3283.05859375
3230.109375
3218.609375
3251.13671875
3319.1875
3401.33203125
3467.2890625
3486.99609375
3442.578125
3338.01171875
3198.54296875
3058.44140625
2945.96875
2875.9296875
2850.83984375
2864.48046875
2904.76953125
2957.6171875
3012.49609375
3066.3515625
3122.44140625
3184.92578125
3253.703125
3324.484375
3395.0703125
3471.62109375
3566.453125
3686.33203125
3821.71484375
3948.09765625
4038.4921875
4075.64453125
4055.4921875
3983.03125
3867.05078125
3717.79296875
3547.88671875
3374.30078125
3218.0703125
3099.98046875
3034.12890625
3023.65625
3060.8828125
3131.09375
3218.19140625
3309.5625
3396.3125
3468.69140625
3513.14453125
3518.2109375
3485.62109375
3433.71484375
3386.9609375
3361.47265625
3360.578125
3381.43359375
3421.0390625
3474.10546875
3528.6875
3569.16796875
3585.96875
3581.70703125
3567.19140625
3553.18359375
3548.09375
3562.93359375
3613.89453125
3714.9296875
3865.921875
4048.13671875
4230.96484375
4382.86328125
4480.359375
4515.83203125
4504.36328125
4482.53125
4492.83984375
4560.79296875
4681.61328125
4826.42578125
4961.1484375
5063.0546875
5125.76171875
5153.23046875
5149.3828125
5110.85546875
5028.1015625
4894.27734375
4714.3828125
4506.78125
4296.31640625
4106.5078125
3957.015625
3864.19140625
3837.8515625
3873.79296875
3950.3125
4035.77734375
4103.31640625
4140.8125
4149.75
4137.03515625
4107.6875
4062.2109375
3997.65234375
3911.30859375
3806.28125
3696.1484375
3604.109375
3554.41796875
3559.37890625
3610.6015625
3682.07421875
3744.34375
3778.5546875
3779.0859375
3745.984375
3679.4453125
3583.93359375
3475.421875
3380.65625
3326.63671875
3328.4921875
3382.99609375
3470.25
3563.3046875
3642.54296875
3705.90234375
3766.1328125
3837.1796875
3922.74609375
4016.640625
4111.4921875
4204.73046875
4296.234375
4381.796875
4451.26953125
4495.7890625
4518.609375
4537.44140625
4572.6171875
4630.52734375
4698.390625
4754.625
4783.16015625
4779.05078125
4745.53515625
4689.88671875
4621.15625
4547.52734375
4473.32421875
4398.44140625
4320.79296875
4239.203125
4155.33203125
4075.640625
4012.48046875
3981.26171875
3992.30078125
4041.2421875
4105.37109375
4150.98046875
4149.203125
4089.74609375
3982.21484375
3846.13671875
3701.1171875
3564.95703125
3455.95703125
3391.43359375
3381.6796875
3424.33203125
3502.2890625
3586.43359375
3645.87890625
3664.20703125
3650.41015625
3633.0
3641.6328125
3693.09765625
3790.3203125
3927.12890625
4090.28515625
4260.89453125
4419.203125
4548.64453125
4634.28515625
4661.0703125
4619.8125
4516.87109375
4375.3203125
4224.63671875
4089.2265625
3984.74609375
3920.12890625
3899.9609375
3926.33984375
4000.39453125
4119.99609375
4273.03125
4434.1796875
4573.25
4670.578125
4725.25
4749.02734375
4754.15625
4747.29296875
4732.05078125
4712.8359375
4693.89453125
4675.046875
4649.421875
4606.21484375
4537.6953125
4446.3515625
4346.83203125
4259.34765625
4198.60546875
4167.265625
4158.61328125
4162.94921875
4168.90625
4160.21875
4117.30859375
4028.26171875
3900.15234375
3758.12890625
3631.26171875
3537.97265625
3482.79296875
3462.90234375
3473.7421875
3507.30859375
3547.8984375
3574.1484375
3569.69140625
3534.74609375
3488.70703125
3460.6640625
3474.14453125
3535.78515625
3633.4609375
3742.71875
3836.625
3894.890625
3909.59765625
3885.80078125
3836.41015625
3774.44140625
3708.10546875
3641.83984375
3579.83984375
3525.66796875
3477.12890625
3422.70703125
3345.28515625
3231.328125
3078.51953125
2897.40625
2707.41015625
2530.33984375
2385.30859375
2286.73046875
2243.28515625
2253.82421875
2302.12890625
2359.37109375
2397.62109375
2404.078125
2383.05078125
2347.80859375
2315.08984375
2305.08203125
2336.87890625
2416.203125
2528.84765625
2650.84375
2765.48828125
2869.53125
2966.4375
3059.41015625
3150.16015625
3238.16015625
3318.05859375
3381.5078125
3425.1171875
3455.74609375
3485.71875
3522.80078125
3564.66015625
3601.06640625
3620.89453125
3619.6796875
3602.6640625
3578.66796875
3548.42578125
3499.4765625
3413.91015625
3280.91796875
3102.0234375
2888.8828125
2661.29296875
2446.7421875
2275.21484375
2168.54296875
2132.171875
2155.20703125
2216.3515625
2291.77734375
2364.8046875
2434.63671875
2516.09765625
2626.69921875
2770.94921875
2936.12890625
3101.3125
3247.75390625
3360.828125
3426.8125
3433.234375
3374.37890625
3255.46875
3090.875
2899.265625
2700.83984375
2516.3984375
2364.234375
2254.41015625
2185.71484375
2149.8515625
2139.74609375
2153.59375
2190.546875
2243.5625
2298.875
2344.5625
2380.94140625
2422.94140625
2491.8046875
2602.0703125
2751.7421875
2920.87890625
3079.64453125
3202.515625
3280.2421875
3320.69140625
3338.6171875
3344.99609375
3345.8671875
3347.953125
3360.52734375
3390.00390625
3434.19140625
3483.21484375
3524.96875
3549.40625
3550.078125
3525.16015625
3478.59375
3420.25390625
3364.19921875
3324.5546875
3309.50390625
3316.84375
3336.5859375
3359.9765625
3385.95703125
3417.8984375
3454.859375
3488.109375
3506.8359375
3506.6640625
3493.265625
3478.41015625
3471.3125
3471.5703125
3470.41796875
3460.27734375
3442.69921875
3425.3046875
3411.7734375
3398.48828125
3382.3203125
3368.671875
3368.5078125
3387.41796875
3418.859375
3448.28125
3463.50390625
3462.6953125
3453.87890625
3446.5546875
3442.41015625
3433.59375
3409.609375
3365.7734375
3306.3359375
3243.1484375
3193.29296875
3175.0
3199.4765625
3262.23046875
3341.59765625
3407.49609375
3435.14453125
3414.98046875
3353.03515625
3262.94140625
3156.76953125
3042.19140625
2925.39453125
2811.44921875
2698.35546875
2573.01953125
2419.234375
2233.4375
2033.44921875
1851.8984375
1721.0234375
1659.6796875
1666.171875
1716.76171875
1772.2578125
1793.7734375
1760.41796875
1676.484375
1563.0703125
1442.2890625
1327.640625
1226.9140625
1151.3984375
1119.390625
1148.64453125
1244.11328125
1392.60546875
1568.8203125
1747.05078125
1909.43359375
2047.25390625
2157.97265625
2242.703125
2306.07421875
2355.96875
2399.55078125
2436.55078125
2456.22265625
2443.30859375
2389.03515625
2297.26171875
2180.58203125
2051.1640625
1914.86328125
1773.609375
1634.65234375
1519.546875
1462.53125
1494.14453125
1620.50390625
1816.01953125
2035.4921875
2233.27734375
2374.97265625
2441.203125
2431.25390625
2365.6328125
2279.359375
2205.31640625
2160.1953125
2144.10546875
2150.67578125
2175.35546875
2214.77734375
2261.0078125
2299.57421875
2316.08984375
2307.421875
2287.9453125
2284.203125
2320.9765625
2408.359375
2537.984375
2689.8984375
2844.98046875
2994.46875
3139.625
3282.703125
3419.0390625
3538.48828125
3633.0078125
3700.859375
3745.15625
3771.81640625
3788.10546875
3797.15234375
3789.609375
3744.07421875
3642.234375
3485.8828125
3297.296875
3102.08203125
2912.4296875
2725.87890625
2536.5390625
2345.765625
2164.39453125
2007.65234375
1887.609375
1807.8671875
1763.33203125
1744.83984375
1744.50390625
1758.18359375
1784.61328125
1823.90625
1877.21484375
1947.79296875
2041.359375
2163.390625
2313.8046875
2483.91015625
2659.9609375
2830.59765625
2990.1640625
3134.796875
3257.734375
3351.0625
3411.6640625
3442.4609375
3446.453125
3420.91796875
3359.46484375
3259.7890625
3127.828125
2973.35546875
2802.5390625
2616.46484375
2417.5
2216.01171875
2028.94921875
1870.94921875
1746.765625
1652.328125
1582.5703125
1537.61328125
1521.6328125
1536.0859375
1573.78515625
1618.87109375
1653.27734375
1666.06640625
1660.30078125
1653.07421875
1667.8359375
1722.90234375
1822.80859375
1957.41796875
2107.75390625
2253.23828125
2376.01171875
2462.78515625
2506.64453125
2508.3046875
2474.42578125
2413.25
2331.38671875
2233.59765625
2123.31640625
2002.328125
1872.38671875
1740.23828125
1620.453125
1529.53125
1474.8359375
1450.140625
1442.6875
1441.98046875
1439.00390625
1419.2734375
1363.734375
1261.6328125
1122.53515625
973.12890625
841.234375
742.890625
682.56640625
661.19921875
680.97265625
743.52734375
846.53125
983.4140625
1145.73828125
1325.33984375
1514.953125
1707.34375
1893.421875
2060.3515625
2191.67578125
2270.10546875
2281.70703125
2219.7734375
2087.48046875
1898.734375
1675.4765625
1441.35546875
1215.33203125
1009.62109375
832.67578125
693.16015625
600.6640625
563.2265625
584.6171875
663.78515625
795.5546875
970.390625
1173.125
1383.62890625
1582.1171875
1757.015625
1909.1484375
2047.9296875
2182.05078125
2311.48828125
2425.625
2507.4375
2540.7734375
2517.12109375
2438.92578125
2318.30859375
2173.34765625
2024.5078125
1891.30078125
1787.53125
1716.8203125
1672.7421875
1645.234375
1628.41015625
1623.5703125
1636.6484375
1674.25
1741.1875
1838.5546875
1960.6328125
2092.3203125
2211.2265625
2295.99609375
2336.50390625
2338.54296875
2320.07421875
2303.3203125
2308.68359375
2350.140625
2429.23046875
2530.80859375
2628.66015625
2701.0625
2743.359375
2766.28515625
2784.8203125
2811.08984375
2854.625
2921.7109375
3010.03515625
3107.2578125
3200.50390625
3288.73828125
3383.88671875
3498.2265625
3630.55859375
3763.37890625
3871.26953125
3931.90234375
3932.55078125
3871.1953125
3755.296875
3600.14453125
3425.9921875
3252.97265625
3095.046875
2955.98046875
2828.625
2697.40234375
2544.93359375
2362.8515625
2161.18359375
1966.83203125
1809.7421875
1708.390625
1666.87890625
1681.2890625
1742.38671875
1829.9609375
1909.8828125
1945.37109375
1917.6640625
1838.78125
1745.5
1679.43359375
1667.13671875
1710.03125
1785.83203125
1858.65625
1894.07421875
1873.46875
1800.51171875
1694.99609375
1578.0703125
1459.83984375
1338.38671875
1208.26953125
1068.44140625
922.015625
770.390625
609.67578125
434.05859375
242.94140625
44.9296875
-145.0625
-312.984375
-450.7109375
-555.43359375
-625.59375
-658.8515625
-654.53125
-617.33984375
-556.94140625
-482.14453125
-394.9453125
-291.12109375
-167.5234375
-28.28125
116.90625
258.7578125
389.30859375
495.96484375
558.2421875
555.17578125
478.6875
341.2578125
174.01953125
18.83984375
-83.234375
-107.2109375
-56.33984375
40.140625
145.06640625
232.109375
289.8125
312.8046875
295.23046875
235.60546875
146.765625
58.23046875
5.40625
11.98828125
78.48828125
186.2265625
313.1640625
447.87890625
590.2578125
741.43359375
894.640625
1036.1640625
1154.85546875
1252.015625
1343.33203125
1449.97265625
1584.3828125
1741.125
1899.609375
2035.7109375
2133.7578125
2192.9453125
2226.40234375
2253.80859375
2291.25390625
2345.0546875
2413.41796875
2492.1953125
2578.26171875
2669.45703125
2764.3671875
2861.85546875
2958.58984375
3046.96484375
3118.35546875
3168.671875
3197.54296875
3200.16796875
3162.69921875
3068.86328125
2911.8203125
2700.51171875
2458.09375
2216.3515625
2007.25390625
1851.86328125
1753.46875
1702.51953125
1689.6171875
1712.64453125
1770.6328125
1852.36328125
1933.1953125
1984.56640625
1988.88671875
1949.4453125
1889.02734375
1838.5859375
1823.06640625
1852.5859375
1922.51171875
2019.69921875
2130.046875
2243.74609375
2356.8046875
2468.640625
2577.203125
2674.40625
2745.2890625
2773.00390625
2748.1484375
2676.21484375
2576.3828125
2471.546875
2377.81640625
2301.59375
2243.9765625
2206.03125
2190.26953125
2198.734375
2229.375
2272.70703125
2311.79296875
2327.40625
2304.97265625
2238.1796875
2129.078125
1989.140625
1841.015625
1714.328125
1633.88671875
1608.8515625
1632.83984375
1692.07421875
1770.1875
1845.35546875
1888.5859375
1872.23046875
1784.36328125
1635.5
1451.2421875
1258.8828125
1080.4140625
933.953125
835.640625
796.34765625
816.7421875
886.03515625
984.15625
1084.6796875
1160.31640625
1192.4375
1178.8046875
1131.1875
1064.703125
990.703125
919.6015625
866.234375
847.55859375
873.375
939.23828125
1027.1328125
1112.20703125
1170.81640625
1187.17578125
1157.984375
1094.875
1023.35546875
975.015625
973.39453125
1022.38671875
1108.328125
1214.296875
1331.984375
1460.4609375
1597.55078125
1735.046875
1859.125
1952.26953125
1999.00390625
1997.95703125
1969.59765625
1945.5546875
1944.73046875
1960.03515625
1968.63671875
1951.84375
1904.609375
1832.30078125
1744.82421875
1652.17578125
1559.7109375
1466.19140625
1369.390625
1274.4375
1194.01171875
1139.36328125
1112.7109375
1107.3515625
1110.87109375
1107.08203125
1079.734375
1020.2265625
933.05078125
831.87109375
729.1484375
628.82421875
526.87890625
417.51953125
300.47265625
185.15234375
87.71875
21.99609375
-7.9453125
-6.43359375
20.59765625
68.6484375
131.73828125
200.7109375
266.69140625
324.50390625
370.7578125
400.82421875
411.20703125
404.73046875
390.48046875
377.296875
368.32421875
361.25
350.921875
330.625
294.1953125
240.21484375
173.21484375
98.16796875
14.33203125
-81.7890625
-185.640625
-277.2578125
-326.015625
-304.1015625
-200.09375
-26.31640625
183.33203125
385.7890625
546.69921875
653.13671875
713.46484375
747.46484375
776.03515625
816.33984375
881.1640625
978.36328125
1108.50390625
1262.4765625
1423.13671875
1572.77734375
1701.7421875
1810.0234375
1900.1640625
1969.79296875
2012.29296875
2023.609375
2006.08203125
1965.47265625
1906.38671875
1832.40234375
1750.65234375
1675.0234375
1622.69921875
1604.41015625
1616.15234375
1641.125
1661.91796875
1671.171875
1670.1171875
1658.859375
1631.4609375
1580.87109375
1504.53125
1402.0859375
1268.828125
1094.33203125
868.92578125
592.046875
276.23046875
-55.97265625
-380.828125
-682.4375
-954.578125
-1193.1328125
-1387.69921875
-1523.01171875
-1590.1796875
-1595.96875
-1560.3828125
-1505.75
-1448.5703125
-1400.18359375
-1371.55078125
-1373.57421875
-1411.25390625
-1478.81640625
-1562.5234375
-1648.79296875
-1728.80078125
-1795.921875
-1841.73828125
-1856.89453125
-1835.1953125
-1775.4609375
-1680.15625
-1554.90625
-1409.82421875
-1259.07421875
-1116.5078125
-990.51953125
-882.765625
-791.6171875
-717.43359375
-665.7421875
-645.671875
-663.953125
-718.765625
-798.65234375
-887.359375
-970.0546875
-1035.96484375
-1077.5
-1089.265625
-1068.8046875
-1017.1875
-937.19140625
-830.66796875
-699.4296875
-550.44140625
-400.13671875
-271.6640625
-186.13671875
-154.87890625
-176.46875
-236.2421875
-308.04296875
-362.9453125
-384.65625
-378.61328125
-362.1796875
-342.890625
-307.2421875
-231.4140625
-101.671875
75.13671875
275.6796875
469.9140625
629.31640625
732.9375
771.50390625
747.1875
669.48046875
551.57421875
410.203125
267.0703125
147.66015625
75.3125
61.57421875
98.23828125
158.2734375
207.453125
218.98828125
180.734375
93.65234375
-30.671875
-169.0390625
-287.265625
-349.61328125
-333.59375
-239.2421875
-86.71875
93.12890625
267.19140625
405.42578125
486.1875
502.171875
462.30859375
386.88671875
299.79296875
224.0625
181.02734375
188.35546875
255.7734375
383.1796875
563.3671875
784.1640625
1025.71875
1258.015625
1447.67578125
1573.05859375
1634.94921875
1652.703125
1649.6015625
1639.8125
1625.33984375
1601.34765625
1563.41015625
1512.05859375
1454.06640625
1401.64453125
1369.25
1366.8671875
1392.63671875
1431.37890625
1462.83203125
1473.92578125
1464.93359375
1445.5234375
1425.9375
1410.9453125
1399.421875
1388.23828125
1376.75390625
1368.23046875
1366.49609375
1371.14453125
1376.34375
1374.37890625
1360.453125
1335.7890625
1308.0234375
1287.19140625
1277.296875
1269.84375
1247.3203125
1195.00390625
1109.33203125
996.47265625
867.26171875
735.4296875
615.73828125
517.32421875
438.109375
369.30078125
306.04296875
251.00390625
207.00390625
169.5546875
128.875
79.17578125
26.19921875
-12.64453125
-17.07421875
22.75
98.984375
193.91015625
296.0859375
406.2421875
525.515625
641.32421875
729.62890625
771.609375
766.703125
730.4140625
682.61328125
637.17578125
598.1015625
561.93359375
524.53515625
487.3046875
457.1484375
439.23046875
429.2265625
413.17578125
376.43359375
315.30078125
241.60546875
174.921875
127.93359375
97.296875
67.4765625
22.0625
-48.1796875
-144.171875
-261.05078125
-392.31640625
-535.26953125
-693.33984375
-869.82421875
-1056.98046875
-1233.44140625
-1374.984375
-1468.140625
-1514.0859375
-1523.46875
-1511.31640625
-1495.5
-1494.8125
-1524.74609375
-1593.62109375
-1699.7109375
-1828.5859375
-1953.82421875
-2046.0625
-2086.75
-2073.94140625
-2014.28515625
-1911.8125
-1767.53125
-1589.0703125
-1396.3671875
-1215.03515625
-1064.3671875
-951.3671875
-872.59375
-817.44921875
-769.80078125
-711.64453125
-630.98046875
-529.0078125
-419.84765625
-322.86328125
-254.48828125
-225.0078125
-239.19921875
-296.5234375
-389.6953125
-503.6875
-617.32421875
-707.64453125
-756.11328125
-755.62890625
-715.36328125
-659.13671875
-615.1328125
-600.90234375
-613.27734375
-631.8359375
-634.9609375
-616.5
-588.921875
-570.26953125
-566.7421875
-566.3125
-547.4453125
-493.5390625
-401.09375
-278.5
-140.68359375
-5.16796875
110.19921875
190.6953125
228.80078125
224.89453125
182.24609375
100.8515625
-22.21875
-184.90234375
-372.82421875
-562.41015625
-734.0546875
-884.72265625
-1028.98046875
-1187.22265625
-1370.1171875
-1570.890625
-1770.7578125
-1951.828125
-2106.0625
-2233.64453125
-2335.1171875
-2406.84765625
-2443.30859375
-2441.20703125
-2400.3046875
-2322.1640625
-2211.08203125
-2077.79296875
-1941.76171875
-1827.3515625
-1753.0703125
-1719.54296875
-1705.9140625
-1680.1484375
-1617.5234375
-1513.6484375
-1384.6953125
-1258.88671875
-1166.28125
-1127.78125
-1144.34375
-1194.57421875
-1247.43359375
-1281.9375
-1295.62890625
-1296.2421875
-1290.26171875
-1282.29296875
-1280.8046875
-1296.94140625
-1334.44140625
-1383.09765625
-1425.34765625
-1450.48046875
-1462.98828125
-1478.0
-1508.22265625
-1553.83203125
-1603.546875
-1645.1015625
-1674.578125
-1696.54296875
-1717.9921875
-1745.046875
-1784.703125
-1845.10546875
-1929.578125
-2029.87109375
-2126.875
-2198.9296875
-2230.7734375
-2218.31640625
-2170.203125
-2106.86328125
-2054.62890625
-2034.72265625
-2054.2421875
-2106.71484375
-2181.046875
-2268.6015625
-2362.09375
-2451.22265625
-2523.7265625
-2571.859375
-2595.90625
-2600.56640625
-2589.65234375
-2566.19140625
-2536.41796875
-2510.7421875
-2499.39453125
-2507.28515625
-2533.07421875
-2572.30859375
-2621.34765625
-2679.0703125
-2745.84375
-2822.08984375
-2909.07421875
-3010.109375
-3126.78515625
-3249.06640625
-3348.59375
-3385.2109375
-3324.87109375
-3155.76953125
-2893.09375
-2573.14453125
-2241.359375
-1937.29296875
-1681.83203125
-1475.52734375
-1310.140625
-1183.15625
-1102.13671875
-1076.54296875
-1104.87109375
-1167.2421875
-1230.19921875
-1263.89453125
-1260.53125
-1237.0
-1217.109375
-1210.421875
-1208.20703125
-1196.03125
-1165.45703125
-1115.0078125
-1047.32421875
-969.78515625
-894.30078125
-831.25390625
-782.32421875
-740.4140625
-696.01953125
-643.390625
-582.8515625
-520.19921875
-464.62109375
-426.23828125
-414.79296875
-438.30859375
-498.375
-584.25390625
-673.68359375
-743.56640625
-781.70703125
-789.16796875
-774.37890625
-748.046875
-722.64453125
-712.64453125
-731.8125
-788.546875
-881.78125
-1000.93359375
-1132.171875
-1267.65234375
-1408.1484375
-1555.63671875
-1705.46484375
-1848.765625
-1980.1953125
-2098.80859375
-2201.8828125
-2283.390625
-2339.8828125
-2373.05859375
-2383.63671875
-2366.54296875
-2315.84765625
-2232.16796875
-2122.23828125
-1993.69140625
-1855.47265625
-1722.83203125
-1616.9609375
-1556.34375
-1547.55078125
-1581.97265625
-1637.76171875
-1685.9296875
-1700.80859375
-1671.10546875
-1603.21875
-1514.4921875
-1423.72265625
-1346.51953125
-1294.76171875
-1274.58203125
-1282.609375
-1306.3515625
-1332.203125
-1356.7109375
-1391.4921875
-1456.71484375
-1567.6875
-1724.70703125
-1911.47265625
-2099.93359375
-2258.01171875
-2359.68359375
-2395.0
-2372.26171875
-2308.2421875
-2214.96875
-2096.3984375
-1956.12109375
-1803.98828125
-1652.08984375
-1504.8125
-1354.296875
-1186.1796875
-991.35546875
-775.69921875
-560.94921875
-375.39453125
-241.4609375
-170.37109375
-165.78515625
-228.109375
-352.6875
-526.49609375
-730.47265625
-945.796875
-1156.0625
-1344.921875
-1497.25390625
-1607.4765625
-1686.8671875
-1759.8828125
-1850.3203125
-1967.59375
-2102.03125
-2230.5859375
-2328.84765625
-2383.66015625
-2399.703125
-2396.0546875
-2395.63671875
-2416.2734375
-2468.95703125
-2560.2890625
-2692.55859375
-2860.78125
-3051.3046875
-3244.05859375
-3415.6640625
-3542.5546875
-3606.79296875
-3602.9453125
-3537.69140625
-3419.04296875
-3246.73046875
-3016.26171875
-2732.23828125
-2414.578125
-2092.05859375
-1793.9140625
-1547.8046875
-1378.11328125
-1298.22265625
-1303.3671875
-1373.234375
-1480.01171875
-1591.84375
-1673.36328125
-1693.515625
-1640.484375
-1529.63671875
-1395.0546875
-1271.68359375
-1180.83984375
-1125.0234375
-1091.42578125
-1061.7109375
-1022.953125
-972.70703125
-917.0
-866.98046875
-837.66015625
-844.25390625
-893.8203125
-980.34375
-1091.6484375
-1222.48046875
-1378.5078125
-1566.015625
-1778.3984375
-1992.37890625
-2175.34375
-2296.47265625
-2336.44140625
-2293.70703125
-2184.64453125
-2035.46484375
-1870.21484375
-1704.81640625
-1551.65625
-1427.28515625
-1350.9453125
-1332.28515625
-1361.08203125
-1412.50390625
-1465.296875
-1515.8125
-1573.8828125
-1644.8515625
-1714.94921875
-1753.44921875
-1730.2421875
-1635.3984375
-1486.1953125
-1317.359375
-1162.87109375
-1043.39453125
-965.73046875
-929.4609375
-932.1171875
-970.2890625
-1039.7421875
-1136.21875
-1255.01171875
-1388.61328125
-1525.2578125
-1650.81640625
-1752.96484375
-1824.56640625
-1864.4296875
-1875.48828125
-1862.1640625
-1828.5859375
-1778.4453125
-1715.578125
-1644.2421875
-1569.83203125
-1500.22265625
-1445.6796875
-1415.47265625
-1413.3359375
-1435.80859375
-1473.78125
-1514.515625
-1543.890625
-1551.13671875
-1533.74609375
-1495.23046875
-1435.765625
-1347.625
-1225.7421875
-1084.37109375
-958.64453125
-884.25390625
-873.74609375
-912.76171875
-977.59765625
-1053.8828125
-1139.6953125
-1236.15625
-1339.31640625
-1440.00390625
-1526.75
-1585.9921875
-1601.48828125
-1558.3984375
-1451.4453125
-1289.921875
-1093.96484375
-885.75
-684.515625
-508.52734375
-377.484375
-307.953125
-303.828125
-351.5859375
-426.484375
-504.984375
-574.09765625
-632.91796875
-688.96875
-753.1796875
-834.2734375
-933.05078125
-1039.19921875
-1134.50390625
-1202.0703125
-1235.6484375
-1242.08203125
-1235.62109375
-1229.8828125
-1233.43359375
-1249.45703125
-1275.890625
-1305.41796875
-1327.734375
-1333.65625
-1316.59375
-1270.22265625
-1188.25
-1070.34375
-928.421875
-784.26171875
-659.91796875
-571.31640625
-529.28125
-540.69140625
-603.74609375
-702.49609375
-809.51171875
-896.46484375
-944.765625
-950.44921875
-922.96484375
-879.13671875
-834.5625
-797.80078125
-771.4140625
-756.875
-757.12109375
-776.23046875
-820.28515625
-899.03515625
-1022.3671875
-1191.04296875
-1389.92578125
-1591.07421875
-1763.50390625
-1881.9140625
-1932.09765625
-1915.68359375
-1853.13671875
-1779.85546875
-1733.3203125
-1737.12109375
-1790.734375
-1870.9375
-1943.8984375
-1981.484375
-1972.54296875
-1923.38671875
-1849.75390625
-1768.12109375
-1691.88671875
-1631.28125
-1592.15625
-1572.640625
-1562.140625
-1547.34375
-1522.46484375
-1494.97265625
-1481.01953125
-1494.39453125
-1538.203125
-1603.58984375
-1673.67578125
-1729.90625
-1759.17578125
-1758.4453125
-1732.35546875
-1686.0859375
-1622.33984375
-1546.96875
-1475.4609375
-1430.30859375
-1430.43359375
-1482.94140625
-1582.61328125
-1714.95703125
-1858.703125
-1989.69140625
-2088.27734375
-2146.52734375
-2169.62109375
-2171.12890625
-2165.96484375
-2163.7578125
-2163.859375
-2154.26171875
-2116.94921875
-2037.546875
-1913.09765625
-1753.19921875
-1575.8984375
-1402.99609375
-1256.625
-1155.00390625
-1106.125
-1103.4296875
-1128.92578125
-1162.58203125
-1189.79296875
-1201.38671875
-1190.859375
-1156.2890625
-1105.75
-1056.9765625
-1027.671875
-1024.734375
-1042.578125
-1070.1796875
-1098.50390625
-1123.20703125
-1144.90234375
-1170.13671875
-1211.61328125
-1284.97265625
-1402.7265625
-1568.20703125
-1771.890625
-1991.5625
-2198.40234375
-2367.93359375
-2489.62109375
-2567.171875
-2610.08984375
-2626.26953125
-2622.5546875
-2608.203125
-2592.0078125
-2575.21875
-2552.515625
-2523.65625
-2501.0078125
-2499.40625
-2518.07421875
-2537.1015625
-2535.4296875
-2511.50390625
-2485.62109375
-2483.50390625
-2517.08203125
-2576.109375
-2633.42578125
-2659.9140625
-2640.92578125
-2583.53125
-2508.5234375
-2433.62890625
-2362.03515625
-2284.2734375
-2188.6171875
-2069.6484375
-1929.2265625
-1772.12890625
-1602.953125
-1427.87109375
-1257.98046875
-1107.875
-989.0859375
-905.16015625
-853.1484375
-827.27734375
-819.1015625
-816.921875
-810.734375
-800.20703125
-795.5
-808.359375
-842.91015625
-895.1875
-958.96875
-1030.24609375
-1108.16796875
-1194.828125
-1294.109375
-1408.39453125
-1534.859375
-1664.62109375
-1785.04296875
-1883.21875
-1950.3359375
-1986.734375
-2004.0546875
-2020.66015625
-2052.85546875
-2108.63671875
-2187.11328125
-2281.01953125
-2379.703125
-2473.12890625
-2556.140625
-2628.9921875
-2692.9375
-2746.0625
-2784.6015625
-2808.01171875
-2820.703125
-2828.26171875
-2833.03515625
-2834.0859375
-2829.61328125
-2817.01171875
-2790.3359375
-2740.40625
-2660.19921875
-2551.44140625
-2426.55859375
-2305.08203125
-2207.8515625
-2150.5234375
-2136.57421875
-2153.69921875
-2179.20703125
-2192.78125
-2185.609375
-2158.4921875
-2114.64453125
-2058.09765625
-1998.6015625
-1953.2734375
-1939.24609375
-1963.6875
-2020.92578125
-2098.5625
-2186.35546875
-2280.6875
-2381.4921875
-2484.06640625
-2574.21484375
-2634.33203125
-2657.33984375
-2654.8671875
-2650.96484375
-2667.89453125
-2716.84375
-2796.6484375
-2894.60546875
-2988.60546875
-3055.9765625
-3087.65625
-3094.79296875
-3099.4296875
-3118.5234375
-3156.9453125
-3211.82421875
-3277.3125
-3342.85546875
-3391.1171875
-3403.5625
-3371.8359375
-3305.3984375
-3228.08203125
-3164.48828125
-3124.1484375
-3095.390625
-3055.10546875
-2987.34375
-2893.8828125
-2788.05078125
-2681.17578125
-2577.0
-2476.53125
-2382.61328125
-2298.046875
-2223.5390625
-2162.640625
-2129.08203125
-2144.93359375
-2227.1171875
-2372.33203125
-2553.48828125
-2731.1015625
-2871.83203125
-2961.453125
-3003.9765625
-3009.45703125
-2981.921875
-2917.54296875
-2811.9921875
-2667.75390625
-2494.9140625
-2308.31640625
-2126.15625
-1969.42578125
-1857.09765625
-1797.609375
-1784.7734375
-1804.40234375
-1846.9375
-1914.78515625
-2018.73046875
-2168.3359375
-2364.1640625
-2594.18359375
-2834.0625
-3052.30859375
-3220.96875
-3326.27734375
-3371.16015625
-3368.43359375
-3332.359375
-3275.82421875
-3212.3359375
-3157.40625
-3126.38671875
-3129.77734375
-3168.421875
-3232.046875
-3303.94921875
-3370.0859375
-3425.37109375
-3472.62109375
-3517.8515625
-3567.875
-3629.546875
-3705.578125
-3788.03515625
-3857.55078125
-3892.1640625
-3879.078125
-3819.56640625
-3724.9453125
-3609.19140625
-3484.140625
-3359.5078125
-3246.47265625
-3161.34765625
-3125.12890625
-3157.2265625
-3266.2890625
-3443.67578125
-3663.71875
-3890.98828125
-4090.25
-4233.09765625
-4298.4921875
-4271.7578125
-4148.52734375
-3942.51953125
-3687.50390625
-3426.82421875
-3196.41796875
-3014.16796875
-2881.63671875
-2793.24609375
-2743.51171875
-2727.38671875
-2735.76171875
-2752.97265625
-2762.09765625
-2755.54296875
-2741.109375
-2735.82421875
-2752.31640625
-2789.49609375
-2833.54296875
-2864.6875
-2863.75390625
-2818.07421875
-2727.73828125
-2609.11328125
-2490.53515625
-2401.53515625
-2362.91015625
-2382.953125
-2458.73828125
-2577.73828125
-2718.53515625
-2853.390625
-2955.07421875
-3005.5546875
-3001.17578125
-2951.265625
-2872.3359375
-2782.55078125
-2698.1875
-2631.14453125
-2587.40234375
-2567.85546875
-2571.21484375
-2595.109375
-2633.48046875
-2672.97265625
-2693.46875
-2673.953125
-2600.69140625
-2473.60546875
-2308.4609375
-2133.18359375
-1978.421875
-1866.390625
-1804.5703125
-1787.3671875
-1802.9921875
-1840.55078125
-1895.0234375
-1969.54296875
-2072.57421875
-2208.77734375
-2368.890625
-2528.4375
-2658.703125
-2741.1640625
-2773.5
-2764.7890625
-2727.80859375
-2674.70703125
-2615.06640625
-2553.83203125
-2490.66015625
-2423.171875
-2351.58984375
-2279.7109375
-2211.3359375
-2145.8359375
-2076.20703125
-1989.9765625
-1873.109375
-1717.13671875
-1526.953125
-1324.10546875
-1142.30078125
-1016.08984375
-967.65234375
-997.546875
-1084.44140625
-1194.8125
-1297.08984375
-1372.12890625
-1415.49609375
-1432.84765625
-1433.0
-1423.19140625
-1409.32421875
-1398.96484375
-1401.015625
-1419.77734375
-1451.53515625
-1491.90625
-1547.76953125
-1636.73828125
-1770.30859375
-1938.9296875
-2117.75
-2286.82421875
-2442.87109375
-2592.18359375
-2736.640625
-2868.34765625
-2974.734375
-3046.30859375
-3082.18359375
-3091.953125
-3093.0703125
-3104.3515625
-3140.01171875
-3207.109375
-3304.10546875
-3419.00390625
-3530.41796875
-3614.91015625
-3656.59765625
-3651.86328125
-3608.03515625
-3540.18359375
-3466.98046875
-3403.5234375
-3353.79296875
-3310.62109375
-3265.23046875
-3216.921875
-3172.7578125
-3138.26171875
-3109.7578125
-3075.23046875
-3021.0546875
-2937.9375
-2823.453125
-2682.90625
-2529.62109375
-2382.8125
-2260.15234375
-2167.59375
-2094.3046875
-2018.7578125
-1922.3046875
-1798.64453125
-1652.80078125
-1494.703125
-1336.32421875
-1192.5859375
-1079.38671875
-1007.484375
-979.8515625
-997.80078125
-1069.0
-1206.203125
-1415.4609375
-1684.90234375
-1985.11328125
-2280.7109375
-2543.109375
-2755.1875
-2907.390625
-2992.66796875
-3007.5234375
-2958.3515625
-2864.82421875
-2754.76171875
-2655.09375
-2587.73046875
-2570.5703125
-2615.53125
-2720.0625
-2860.98828125
-3001.078125
-3106.50390625
-3162.12109375
-3174.484375
-3163.53515625
-3150.328125
-3148.0078125
-3160.40625
-3187.98046875
-3234.53125
-3306.5859375
-3404.078125
-3511.31640625
-3598.296875
-3633.58984375
-3600.07421875
-3503.1328125
-3367.0078125
-3223.15234375
-3098.8984375
-3012.4375
-2973.6640625
-2986.26953125
-3048.34765625
-3152.1484375
-3284.10546875
-3424.703125
-3549.58203125
-3635.2265625
-3668.87109375
-3656.05078125
-3618.91015625
-3586.21875
-3581.8515625
-3617.48046875
-3690.99609375
-3790.62890625
-3902.94140625
-4019.0
-4132.94921875
-4234.9453125
-4307.8203125
-4333.48828125
-4303.70703125
-4224.890625
-4113.7421875
-3990.12109375
-3873.55859375
-3782.46484375
-3731.2578125
-3724.7734375
-3754.83984375
-3803.06640625
-3847.52734375
-3868.3984375
-3851.30078125
-3790.61328125
-3691.99609375
-3569.328125
-3434.87109375
-3290.51953125
-3129.30859375
-2946.06640625
-2746.18359375
-2544.16015625
-2355.74609375
-2192.24609375
-2060.44921875
-1964.2421875
-1904.45703125
-1878.44921875
-1882.09765625
-1913.23828125
-1971.84765625
-2055.71875
-2156.609375
-2263.37890625
-2370.171875
-2480.01953125
-2598.6640625
-2726.28515625
-2857.77734375
-2989.64453125
-3121.265625
-3247.04296875
-3351.703125
-3418.765625
-3443.73828125
-3435.83984375
-3406.953125
-3363.1015625
-3308.0546875
-3250.890625
-3205.046875
-3179.37109375
-3172.7578125
-3178.53515625
-3192.8515625
-3217.93359375
-3257.6484375
-3310.56640625
-3367.92578125
-3418.6875
-3457.05078125
-3484.85546875
-3507.20703125
-3527.078125
-3544.90234375
-3561.984375
-3581.97265625
-3608.4375
-3641.91796875
-3679.58203125
-3716.59765625
-3747.5
-3768.140625
-3778.5
-3783.3203125
-3787.6171875
-3789.5234375
-3777.4296875
-3735.6640625
-3654.546875
-3536.15234375
-3392.01171875
-3237.078125
-3085.88671875
-2951.33203125
-2841.7734375
-2756.54296875
-2686.05859375
-2620.52734375
-2560.546875
-2517.68359375
-2502.2734375
-2509.58984375
-2518.4375
-2504.59765625
-2457.73046875
-2387.83984375
-2316.54296875
-2260.55859375
-2219.5234375
-2175.38671875
-2102.45703125
-1981.2578125
-1809.1796875
-1603.3203125
-1394.6171875
-1216.7578125
-1095.87890625
-1044.59375
-1059.80078125
-1123.7109375
-1210.73828125
-1300.390625
-1387.71875
-1480.86328125
-1586.953125
-1700.29296875
-1804.0078125
-1881.27734375
-1925.0078125
-1940.671875
-1944.01171875
-1955.03125
-1989.13671875
-2050.9296875
-2136.7578125
-2243.484375
-2373.30078125
-2529.734375
-2710.21875
-2902.4921875
-3085.91796875
-3235.9140625
-3331.53515625
-3364.26953125
-3342.09765625
-3284.8984375
-3215.390625
-3152.8203125
-3110.81640625
-3096.3828125
-3109.61328125
-3146.0390625
-3200.2734375
-3266.7421875
-3337.16796875
-3398.8671875
-3436.671875
-3436.328125
-3387.12890625
-3284.2578125
-3131.06640625
-2939.51953125
-2727.7421875
-2516.73828125
-2328.33984375
-2182.9296875
-2094.46875
-2064.33984375
-2079.9296875
-2122.140625
-2177.5546875
-2244.671875
-2327.4375
-2422.83203125
-2517.078125
-2595.59765625
-2655.015625
-2703.19921875
-2749.51171875
-2799.66796875
-2861.078125
-2947.921875
-3075.2109375
-3246.49609375
-3448.53515625
-3657.12109375
-3846.08984375
-3991.41015625
-4072.03125
-4074.4609375
-4002.921875
-3887.19140625
-3776.66015625
-3718.55078125
-3734.171875
-3812.65234375
-3926.10546875
-4050.37109375
-4173.3125
-4289.4609375
-4392.88671875
-4475.83984375
-4530.109375
-4547.84765625
-4523.6328125
-4459.0234375
-4365.64453125
-4262.484375
-4168.51171875
-4094.94140625
-4041.08203125
-3996.32421875
-3948.5234375
-3893.99609375
-3841.69140625
-3808.390625
-3809.75
-3853.7890625
-3939.43359375
-4058.64453125
-4200.0546875
-4351.53515625
-4500.4296875
-4633.40625
-4739.53515625
-4815.4765625
-4866.57421875
-4901.625
-4926.78515625
-4944.125
-4952.5546875
-4946.40234375
-4914.49609375
-4845.68359375
-4738.35546875
-4603.30078125
-4456.5
-4310.68359375
-4174.8828125
-4059.16796875
-3975.67578125
-3934.05859375
-3937.7265625
-3984.3125
-4066.27734375
-4168.578125
-4267.93359375
-4339.90625
-4371.05859375
-4366.015625
-4343.23828125
-4324.01953125
-4323.69140625
-4349.0390625
-4400.05078125
-4472.84375
-4561.703125
-4658.8515625
-4751.9921875
-4823.5859375
-4855.43359375
-4836.45703125
-4767.51171875
-4660.84375
-4536.4921875
-4417.375
-4321.26953125
-4252.64453125
-4202.2109375
-4156.640625
-4108.19921875
-4053.96875
-3989.4921875
-3910.3203125
-3822.46875
-3746.78515625
-3707.44140625
-3714.87890625
-3760.453125
-3825.48828125
-3892.77734375
-3951.20703125
-3995.9921875
-4029.0546875
-4057.828125
-4089.30078125
-4122.86328125
-4149.46484375
-4158.0625
-4142.35546875
-4101.453125
-4036.32421875
-3948.375
-3842.38671875
-3729.9921875
-3628.96484375
-3557.5625
-3526.9296875
-3535.765625
-3571.30078125
-3617.5703125
-3665.54296875
-3716.7890625
-3778.328125
-3855.6484375
-3950.578125
-4062.20703125
-4185.125
-4306.859375
-4411.2578125
-4487.32421875
-4533.7109375
-4554.36328125
-4553.5546875
-4538.9453125
-4527.328125
-4541.296875
-4596.38671875
-4691.3046875
-4809.6640625
-4928.21875
-5023.3359375
-5075.34375
-5074.37890625
-5025.20703125
-4944.765625
-4852.00390625
-4757.8125
-4661.8046875
-4555.71484375
-4429.109375
-4274.72265625
-4092.05859375
-3888.48046875
-3678.59375
-3483.6796875
-3330.19140625
-3243.05859375
-3233.69140625
-3291.14453125
-3385.94921875
-3484.9296875
-3565.41796875
-3620.9609375
-3659.734375
-3699.28125
-3757.45703125
-3841.90234375
-3946.27734375
-4057.76953125
-4167.6796875
-4273.54296875
-4373.91796875
-4467.08203125
-4556.46875
-4653.06640625
-4768.2421875
-4903.82421875
-5049.15234375
-5184.5625
-5285.8359375
-5329.81640625
-5303.38671875
-5210.9765625
-5072.67578125
-4914.57421875
-4760.8515625
-4631.49609375
-4540.78515625
-4493.48046875
-4483.7578125
-4500.6640625
-4535.328125
-4582.76171875
-4638.59375
-4696.3203125
-4747.4453125
-4782.96875
-4795.37890625
-4782.33203125
-4750.49609375
-4714.54296875
-4688.98046875
-4677.0234375
-4665.3359375
-4629.83203125
-4549.41796875
-4418.546875
-4250.9375
-4073.69140625
-3916.58984375
-3801.82421875
-3737.60546875
-3717.125
-3722.8515625
-3733.66796875
-3732.09375
-3709.58203125
-3668.23046875
-3616.921875
-3563.56640625
-3510.5078125
-3458.5859375
-3414.85546875
-3392.8359375
-3403.22265625
-3445.46875
-3509.2265625
-3581.24609375
-3648.3671875
-3696.32421875
-3712.2890625
-3693.27734375
-3651.85546875
-3611.49609375
-3594.76953125
-3614.03125
-3669.73828125
-3753.80859375
-3853.57421875
-3955.5859375
-4049.84375
-4133.27734375
-4208.9140625
-4280.43359375
-4346.69921875
-4401.1015625
-4435.1953125
-4442.64453125
-4421.87890625
-4379.2578125
-4331.22265625
-4300.40625
-4304.640625
-4346.15234375
-4409.90625
-4472.41796875
-4514.9921875
-4533.6328125
-4539.88671875
-4551.25390625
-4578.47265625
-4621.69921875
-4678.51171875
-4751.30078125
-4841.609375
-4937.4921875
-5012.359375
-5040.60546875
-5014.6015625
-4946.8125
-4858.3203125
-4766.66796875
-4680.3046875
-4599.2578125
-4520.1640625
-4443.3671875
-4376.6171875
-4331.19921875
-4314.0546875
-4323.16015625
-4347.7109375
-4370.22265625
-4370.40234375
-4333.3828125
-4258.99609375
-4163.17578125
-4068.515625
-3991.98828125
-3939.19140625
-3905.6953125
-3880.87890625
-3853.0234375
-3816.62109375
-3778.3125
-3754.78515625
-3762.33203125
-3806.7421875
-3882.140625
-3978.33203125
-4088.8125
-4212.875
-4351.73828125
-4503.25390625
-4659.96875
-4811.58203125
-4948.515625
-5062.71875
-5145.96875
-5190.30859375
-5192.75
-5159.9921875
-5107.0859375
-5051.171875
-5006.6875
-4984.76171875
-4992.26953125
-5028.28125
-5083.17578125
-5145.375
-5210.24609375
-5280.40234375
-5355.8515625
-5424.7109375
-5464.85546875
-5455.73046875
-5390.7421875
-5281.5078125
-5151.3671875
-5023.16015625
-4910.93359375
-4821.58984375
-4760.9921875
-4733.1953125
-4731.578125
-4734.58203125
-4715.4375
-4657.45703125
-4558.65234375
-4423.0390625
-4252.12109375
-4046.78125
-3814.98828125
-3574.81640625
-3350.265625
-3165.4296875
-3040.4375
-2988.43359375
-3012.58203125
-3104.828125
-3247.25
-3415.03125
-3580.28515625
-3718.125
-3814.92578125
-3873.484375
-3908.62109375
-3934.40625
-3954.578125
-3965.890625
-3970.25390625
-3981.44921875
-4019.76953125
-4101.8203125
-4234.40234375
-4411.69140625
-4612.23046875
-4800.94921875
-4942.55859375
-5019.4140625
-5037.75390625
-5017.671875
-4978.9140625
-4934.203125
-4888.640625
-4839.52734375
-4778.26171875
-4697.37109375
-4597.68359375
-4488.0078125
-4379.13671875
-4280.3203125
-4199.84765625
-4144.171875
-4113.73046875
-4101.48828125
-4097.73046875
-4096.6875
-4098.515625
-4106.35546875
-4122.94921875
-4149.4921875
-4185.9140625
-4230.7109375
-4279.921875
-4327.42578125
-4368.6484375
-4405.51171875
-4446.85546875
-4501.6875
-4571.2109375
-4647.328125
-4717.23046875
-4767.5703125
-4786.6015625
-4769.2265625
-4725.3203125
-4681.859375
-4671.109375
-4711.71484375
-4798.2890625
-4907.58203125
-5013.60546875
-5098.26953125
-5151.2265625
-5163.79296875
-5126.60546875
-5035.046875
-4896.3359375
-4728.8515625
-4552.1328125
-4376.96875
-4204.7734375
-4034.4375
-3866.828125
-3702.4921875
-3538.62109375
-3372.6796875
-3210.328125
-3067.6875
-2963.13671875
-2906.140625
-2894.18359375
-2919.12109375
-2973.05078125
-3046.6953125
-3125.75390625
-3194.58984375
-3245.8828125
-3284.984375
-3323.8984375
-3371.92578125
-3432.3984375
-3504.91015625
-3587.6015625
-3677.953125
-3773.58203125
-3871.77734375
-3966.69921875
-4047.88671875
-4103.99609375
-4128.1484375
-4117.7421875
-4070.46875
-3985.10546875
-3868.234375
-3737.296875
-3613.671875
-3512.88671875
-3441.7890625
-3402.3828125
-3395.0
-3419.1015625
-3474.8125
-3563.9296875
-3685.15625
-3825.42578125
-3958.0703125
-4053.93359375
-4097.1796875
-4091.69921875
-4054.07421875
-4002.09765625
-3948.73828125
-3902.4609375
-3868.3515625
-3846.88671875
-3833.08984375
-3818.9453125
-3797.9375
-3768.1015625
-3732.5546875
-3698.97265625
-3677.6484375
-3676.484375
-3694.8046875
-3722.2109375
-3745.328125
-3756.9453125
-3759.26953125
-3759.37890625
-3761.8515625
-3763.63671875
-3754.3046875
-3723.33984375
-3671.515625
-3616.21484375
-3582.33984375
-3585.05859375
-3620.6875
-3673.28125
-3727.22265625
-3773.69140625
-3811.265625
-3845.64453125
-3886.15625
-3934.81640625
-3976.1015625
-3982.3828125
-3934.77734375
-3840.1640625
-3728.35546875
-3633.54296875
-3576.125
-3555.0234375
-3551.55078125
-3542.0390625
-3512.53125
-3464.64453125
-3409.1015625
-3356.63671875
-3317.625
-3306.77734375
-3340.42578125
-3425.80078125
-3555.23828125
-3712.28125
-3880.63671875
-4045.9765625
-4193.9609375
-4311.96875
-4392.7421875
-4433.2890625
-4431.546875
-4387.6171875
-4308.37890625
-4206.89453125
-4095.8125
-3983.2109375
-3874.68359375
-3775.03125
-3685.26171875
-3601.6875
-3523.140625
-3459.40625
-3428.4765625
-3442.82421875
-3497.8828125
-3573.34765625
-3645.109375
-3698.46484375
-3735.203125
-3771.24609375
-3825.97265625
-3909.76171875
-4018.953125
-4141.2734375
-4265.04296875
-4383.7421875
-4494.89453125
-4598.7265625
-4699.68359375
-4807.34765625
-4932.1640625
-5076.6015625
-5228.55078125
-5363.765625
-5457.4375
-5496.859375
-5485.4453125
-5436.47265625
-5363.93359375
-5278.77734375
-5191.06640625
-5111.84765625
-5051.5078125
-5016.8515625
-5010.33203125
-5030.515625
-5071.4765625
-5121.99609375
-5167.5234375
-5194.875
-5195.5703125
-5165.37890625
-5102.44921875
-5008.421875
-4892.63671875
-4774.203125
-4677.046875
-4619.10546875
-4602.75
-4613.33984375
-4627.3515625
-4624.8203125
-4597.9453125
-4550.73046875
-4491.76171875
-4427.78515625
-4363.98046875
-4308.37890625
-4272.28515625
-4263.6640625
-4280.16015625
-4310.4296875
-4342.9921875
-4373.2734375
-4402.78515625
-4434.22265625
-4469.375
-4511.01171875
-4564.88671875
-4638.6484375
-4736.87109375
-4853.64453125
-4967.3671875
-5045.37890625
-5059.6484375
-5002.37109375
-4887.578125
-4738.90234375
-4577.5859375
-4420.328125
-4281.74609375
-4172.1640625
-4092.421875
-4034.1015625
-3987.32421875
-3949.37109375
-3927.59375
-3935.390625
-3982.2890625
-4062.921875
-4154.16015625
-4227.0546875
-4265.96484375
-4277.75
-4283.2578125
-4301.1015625
-4338.078125
-4389.58203125
-4444.66015625
-4491.484375
-4521.86328125
-4532.30078125
-4520.8671875
-4484.7421875
-4423.03125
-4341.109375
-4249.1015625
-4154.96875
-4060.5859375
-3964.671875
-3867.359375
-3771.17578125
-3680.07421875
-3600.25390625
-3541.2421875
-3513.7734375
-3524.70703125
-3572.40625
-3645.3359375
-3724.796875
-3791.6875
-3834.4453125
-3853.15625
-3857.40234375
-3860.07421875
-3870.51953125
-3889.2734375
-3907.29296875
-3912.93359375
-3903.53515625
-3890.30859375
-3889.51953125
-3907.78125
-3936.390625
-3959.10546875
-3964.13671875
-3950.58203125
-3928.1484375
-3912.39453125
-3916.79296875
-3945.19921875
-3991.609375
-4048.171875
-4111.92578125
-4181.984375
-4252.09765625
-4310.47265625
-4348.56640625
-4368.4453125
-4380.67578125
-4396.59375
-4423.24609375
-4463.12890625
-4515.046875
-4573.9296875
-4630.70703125
-4673.3359375
-4689.1796875
-4669.1875
-4612.8984375
-4530.65234375
-4440.1953125
-4360.04296875
-4304.734375
-4283.5703125
-4299.79296875
-4348.30859375
-4414.8828125
-4480.43359375
-4529.4375
-4557.453125
-4572.64453125
-4589.37109375
-4617.0078125
-4652.4765625
-4683.93359375
-4704.21875
-4721.7734375
-4757.59765625
-4829.84765625
-4939.37890625
-5067.4921875
-5186.16015625
-5272.69921875
-5320.65625
-5341.28515625
-5354.80078125
-5376.51953125
-5407.54296875
-5436.625
-5450.3359375
-5442.0234375
-5413.23046875
-5368.57421875
-5310.49609375
-5239.19140625
-5158.02734375
-5078.22265625
-5015.04296875
-4975.36328125
-4948.67578125
-4914.30859375
-4861.9609375
-4806.3125
-4779.98046875
-4811.4140625
-4908.11328125
-5056.78125
-5232.89453125
-5407.8828125
-5552.9921875
-5645.32421875
-5674.1953125
-5639.6171875
-5543.11328125
-5383.16796875
-5164.09375
-4908.7421875
-4658.32421875
-4456.09765625
-4328.87890625
-4279.921875
-4292.76953125
-4338.75390625
-4385.09375
-4404.40234375
-4382.9375
-4323.109375
-4240.0078125
-4155.359375
-4090.703125
-4060.10546875
-4066.2109375
-4103.57421875
-4166.41015625
-4252.2734375
-4358.515625
-4477.1796875
-4594.21875
-4692.25390625
-4754.58984375
-4770.91796875
-4743.62890625
-4688.3984375
-4625.78125
-4570.24609375
-4525.8203125
-4488.6484375
-4450.31640625
-4400.49609375
-4332.12890625
-4247.05859375
-4155.1796875
-4067.06640625
-3989.80859375
-3931.33984375
-3904.390625
-3920.06640625
-3976.2578125
-4055.2734375
-4134.984375
-4201.953125
-4254.8125
-4298.4453125
-4336.921875
-4368.796875
-4384.5625
-4368.83984375
-4310.3203125
-4214.37109375
-4105.65625
-4014.9609375
-3960.7109375
-3941.72265625
-3945.09765625
-3957.4921875
-3969.359375
-3975.29296875
-3978.45703125
-3996.4765625
-4057.390625
-4183.0234375
-4373.20703125
-4605.98828125
-4853.58984375
-5099.55859375
-5343.40625
-5591.17578125
-5841.0625
-6075.69921875
-6267.3359375
-6391.96875
-6440.71875
-6420.08984375
-6343.41015625
-6222.74609375
-6066.52734375
-5881.15625
-5673.16796875
-5451.2109375
-5227.609375
-5018.0
-4839.30078125
-4708.28515625
-4640.8828125
-4648.75
-4731.66796875
-4870.9140625
-5030.09375
-5164.23828125
-5231.9609375
-5206.58203125
-5083.6796875
-4881.4609375
-4630.8203125
-4359.625
-4083.578125
-3810.76171875
-3552.94140625
-3329.765625
-3161.83984375
-3061.453125
-3029.3828125
-3056.1484375
-3122.01953125
-3197.5546875
-3250.7265625
-3259.34375
-3218.88671875
-3139.80859375
-3039.56640625
-2937.96484375
-2855.9296875
-2813.0234375
-2822.7421875
-2889.4140625
-3008.234375
-3166.43359375
-3345.11328125
-3523.46484375
-3684.03125
-3815.0078125
-3909.5703125
-3966.55859375
-3993.05859375
-4003.296875
-4011.33203125
-4024.17578125
-4042.15234375
-4063.4296875
-4085.30078125
-4101.59375
-4102.35546875
-4077.87109375
-4022.77734375
-3937.85546875
-3831.33203125
-3719.828125
-3624.7890625
-3563.71875
-3543.12890625
-3559.50390625
-3605.8359375
-3676.48046875
-3767.26171875
-3873.140625
-3986.15234375
-4094.9609375
-4188.59375
-4264.30859375
-4332.97265625
-4413.5859375
-4518.8984375
-4645.6953125
-4779.9765625
-4910.7578125
-5036.6875
-5159.40625
-5273.67578125
-5366.77734375
-5426.609375
-5448.87890625
-5437.6796875
-5402.9140625
-5358.53515625
-5319.46875
-5295.6171875
-5286.95703125
-5285.1953125
-5280.390625
-5266.12109375
-5240.59765625
-5206.30078125
-5169.47265625
-5137.3828125
-5113.76171875
-5096.60546875
-5080.76953125
-5061.98828125
-5038.5859375
-5011.2734375
-4982.78125
-4956.9765625
-4937.05078125
-4924.88671875
-4921.9140625
-4927.80859375
-4935.37109375
-4927.703125
-4884.55078125
-4794.84375
-4664.078125
-4510.72265625
-4356.98046875
-4223.0703125
-4127.02734375
-4085.45703125
-4110.4453125
-4203.50390625
-4352.1640625
-4534.765625
-4731.10546875
-4929.23046875
-5121.484375
-5295.234375
-5430.41015625
-5507.33203125
-5516.3984375
-5461.23828125
-5356.8828125
-5227.890625
-5105.54296875
-5018.92578125
-4981.1328125
-4979.5390625
-4979.82421875
-4943.83984375
-4851.1328125
-4709.16796875
-4545.05859375
-4387.06640625
-4252.58984375
-4150.13671875
-4086.8046875
-4069.73828125
-4101.16015625
-4175.15234375
-4279.60546875
-4399.609375
-4519.796875
-4627.37890625
-4715.4296875
-4782.8203125
-4829.51171875
-4851.61328125
-4840.828125
-4788.3828125
-4691.0859375
-4556.21484375
-4400.92578125
-4244.6875
-4101.46484375
-3980.9765625
-3897.328125
-3871.44140625
-3919.33984375
-4036.77734375
-4197.3046875
-4367.0390625
-4522.77734375
-4660.171875
-4789.4453125
-4924.40234375
-5071.9921875
-5228.8046875
-5385.328125
-5531.7734375
-5658.33984375
-5752.04296875
-5798.8671875
-5792.625
-5740.91015625
-5660.46875
-5567.6015625
-5473.9140625
-5389.015625
-5322.4453125
-5280.52734375
-5261.59765625
-5254.984375
-5244.70703125
-5215.98046875
-5161.38671875
-5083.1171875
-4989.3359375
-4887.57421875
-4781.359375
-4672.61328125
-4566.54296875
-4474.3046875
-4411.62890625
-4393.7578125
-4427.97265625
-4507.51171875
-4611.91796875
-4714.7421875
-4793.6640625
-4837.30859375
-4847.43359375
-4837.671875
-4828.84375
-4840.9609375
-4885.4921875
-4962.0078125
-5059.42578125
-5159.10546875
-5238.8046875
-5278.0078125
-5263.0625
-5189.3359375
-5061.203125
-4893.390625
-4713.07421875
-4556.3671875
-4455.5703125
-4423.67578125
-4447.78125
-4497.296875
-4540.66015625
-4558.03515625
-4542.29296875
-4491.94140625
-4407.296875
-4295.57421875
-4177.29296875
-4081.8203125
-4031.7734375
-4029.48828125
-4057.3671875
-4090.21484375
-4109.3203125
-4110.94140625
-4106.953125
-4117.515625
-4159.4140625
-4238.61328125
-4351.59375
-4490.01171875
-4640.84765625
-4784.99609375
-4902.578125
-4983.39453125
-5030.984375
-5056.0625
-5069.21875
-5080.828125
-5102.3984375
-5141.3359375
-5193.79296875
-5246.640625
-5288.42578125
-5317.8203125
-5342.62890625
-5373.8515625
-5420.9296875
-5488.2578125
-5571.375
-5655.98046875
-5723.90234375
-5764.3203125
-5782.33984375
-5797.4140625
-5830.80078125
-5889.5
-5958.97265625
-6011.41796875
-6023.80078125
-5990.97265625
-5924.796875
-5843.046875
-5759.72265625
-5683.71484375
-5622.9140625
-5585.7578125
-5576.4921875
-5589.2578125
-5608.9140625
-5619.2890625
-5610.890625
-5581.3046875
-5532.4296875
-5471.8828125
-5417.296875
-5393.87890625
-5421.7890625
-5502.5
-5615.66015625
-5727.9296875
-5805.95703125
-5826.3359375
-5780.16015625
-5672.51171875
-5518.54296875
-5338.4765625
-5153.515625
-4982.67578125
-4839.703125
-4730.5859375
-4653.0390625
-4598.6015625
-4556.359375
-4516.203125
-4469.515625
-4408.5546875
-4328.5234375
-4233.1875
-4137.60546875
-4060.41015625
-4009.66796875
-3975.83203125
-3939.59765625
-3886.87890625
-3817.83203125
-3745.60546875
-3689.54296875
-3667.453125
-3689.20703125
-3754.4453125
-3855.48828125
-3982.0390625
-4122.83203125
-4265.36328125
-4398.05859375
-4514.56640625
-4615.33203125
-4704.11328125
-4782.46484375
-4846.265625
-4886.11328125
-4892.46875
-4863.54296875
-4809.62109375
-4748.3359375
-4694.23828125
-4651.8828125
-4616.94921875
-4581.26953125
-4536.5390625
-4475.515625
-4392.17578125
-4282.1796875
-4145.48828125
-3990.80078125
-3835.98046875
-3700.15625
-3593.6796875
-3517.44140625
-3471.42578125
-3459.99609375
-3487.2265625
-3551.140625
-3645.796875
-3766.2890625
-3907.1796875
-4057.72265625
-4203.85546875
-4336.296875
-4453.796875
-4558.5703125
-4652.67578125
-4740.8203125
-4832.5859375
-4935.81640625
-5045.46484375
-5139.90625
-5190.7734375
-5179.3515625
-5107.28125
-4994.2265625
-4866.15234375
-4744.3125
-4641.046875
-4560.23046875
-4498.78515625
-4450.69140625
-4414.4375
-4397.28515625
-4409.203125
-4452.015625
-4516.921875
-4592.5234375
-4670.390625
-4740.7890625
-4788.24609375
-4798.43359375
-4770.29296875
-4717.40625
-4656.08203125
-4594.27734375
-4532.07421875
-4468.796875
-4406.15625
-4346.453125
-4291.796875
-4246.01953125
-4214.47265625
-4199.98828125
-4200.43359375
-4212.58984375
-4238.18359375
-4283.6015625
-4352.81640625
-4442.234375
-4543.08203125
-4645.640625
-4737.7578125
-4801.36328125
-4817.8515625
-4782.51953125
-4713.15234375
-4640.48828125
-4587.609375
-4557.18359375
-4536.91015625
-4515.4375
-4492.609375
-4474.953125
-4461.62890625
-4435.79296875
-4372.109375
-4255.390625
-4093.83984375
-3916.2265625
-3757.89453125
-3647.234375
-3598.28125
-3608.34375
-3660.98046875
-3733.84765625
-3806.69921875
-3864.015625
-3894.7265625
-3894.99609375
-3872.328125
-3842.91796875
-3820.7109375
-3808.18359375
-3798.05078125
-3783.6171875
-3768.28515625
-3767.171875
-3799.6875
-3876.91015625
-3992.16796875
-4122.8125
-4242.19140625
-4331.42578125
-4383.10546875
-4398.51171875
-4384.6640625
-4352.5390625
-4314.85546875
-4283.04296875
-4264.2578125
-4258.2890625
-4256.36328125
-4246.14453125
-4221.69921875
-4188.97265625
-4160.6328125
-4147.25390625
-4155.75
-4193.9921875
-4270.81640625
-4388.36328125
-4536.47265625
-4696.50390625
-4849.98046875
-4983.9140625
-5091.81640625
-5173.1328125
-5230.23828125
-5261.59375
-5256.984375
-5202.8359375
-5095.94140625
-4952.515625
-4802.1875
-4671.26171875
-4569.98046875
-4493.8203125
-4434.53125
-4388.7890625
-4357.73828125
-4342.0625
-4340.32421875
-4351.3828125
-4375.98828125
-4415.01953125
-4466.63671875
-4524.24609375
-4575.43359375
-4604.15234375
-4599.0703125
-4563.7421875
-4517.77734375
-4484.98046875
-4478.94140625
-4499.296875
-4538.15234375
-4586.39453125
-4635.421875
-4679.125
-4718.16015625
-4760.453125
-4814.4609375
-4881.4296875
-4954.5859375
-5024.05078125
-5081.046875
-5120.125
-5142.1328125
-5156.6875
-5179.0234375
-5221.23046875
-5285.44921875
-5364.8046875
-5449.01171875
-5528.4375
-5594.98046875
-5642.14453125
-5665.06640625
-5659.3203125
-5620.171875
-5545.43359375
-5440.8359375
-5321.5703125
-5205.921875
-5105.5234375
-5020.38671875
-4941.234375
-4855.83984375
-4755.36328125
-4639.01171875
-4514.578125
-4392.640625
-4278.21875
-4169.671875
-4068.09375
-3986.34765625
-3943.9296875
-3950.328125
-3995.3203125
-4057.73046875
-4121.96875
-4183.97265625
-4243.62109375
-4297.51953125
-4341.3515625
-4375.203125
-4401.62109375
-4418.11328125
-4414.13671875
-4376.7578125
-4299.3515625
-4187.1484375
-4058.34375
-3941.22265625
-3866.69921875
-3857.76953125
-3920.98828125
-4044.6484375
-4203.0546875
-4363.7421875
-4495.44140625
-4575.5625
-4594.85546875
-4557.4609375
-4477.20703125
-4372.6171875
-4261.9296875
-4158.56640625
-4068.65234375
-3991.86328125
-3924.8828125
-3864.828125
-3810.76953125
-3763.04296875
-3721.31640625
-3683.29296875
-3646.16796875
-3610.2421875
-3580.6328125
-3564.421875
-3565.53125
-3581.7734375
-3605.72265625
-3627.5703125
-3638.8125
-3635.53515625
-3618.28125
-3587.921875
-3543.4765625
-3487.49609375
-3433.4453125
-3402.1171875
-3405.95703125
-3437.69140625
-3477.390625
-3510.31640625
-3535.54296875
-3559.0625
-3584.73046875
-3614.9296875
-3656.53125
-3720.1484375
-3811.24609375
-3923.3984375
-4041.66796875
-4153.22265625
-4254.7734375
-4350.37109375
-4442.63671875
-4526.78515625
-4593.0703125
-4634.203125
-4650.33984375
-4649.19921875
-4644.203125
-4651.359375
-4683.34375
-4743.48828125
-4826.19921875
-4924.43359375
-5034.5859375
-5151.71484375
-5262.01953125
-5344.82421875
-5384.9140625
-5383.1484375
-5355.69921875
-5323.2265625
-5297.62109375
-5273.22265625
-5227.80859375
-5134.6875
-4978.6484375
-4763.515625
-4507.03125
-4231.3046875
-3958.7734375
-3713.44921875
-3519.98828125
-3397.16796875
-3349.796875
-3364.42578125
-3411.65625
-3455.06640625
-3463.58984375
-3421.4375
-3330.96484375
-3209.41796875
-3082.87109375
-2978.41796875
-2915.19140625
-2898.48046875
-2922.35546875
-2978.76953125
-3064.76953125
-3182.625
-3335.2578125
-3521.24609375
-3730.34765625
-3940.9296875
-4123.96484375
-4255.109375
-4327.18359375
-4352.91796875
-4356.296875
-4360.35546875
-4378.92578125
-4414.15234375
-4459.19140625
-4505.421875
-4549.98046875
-4596.015625
-4643.859375
-4682.390625
-4692.48828125
-4662.18359375
-4599.515625
-4530.46875
-4483.73828125
-4475.2578125
-4502.71484375
-4550.0546875
-4596.234375
-4623.65625
-4623.34375
-4594.6640625
-4539.84375
-4458.2734375
-4346.4375
-4202.98828125
-4032.7734375
-3845.9375
-3654.36328125
-3468.9765625
-3298.3046875
-3147.6796875
-3020.859375
-2924.45703125
-2869.9921875
-2868.484375
-2921.3203125
-3017.0234375
-3137.09375
-3264.07421875
-3384.9765625
-3491.68359375
-3581.9296875
-3658.68359375
-3724.28125
-3773.66796875
-3795.80859375
-3783.48046875
-3740.84765625
-3680.3203125
-3613.0703125
-3543.47265625
-3471.6875
-3399.84375
-3336.47265625
-3297.06640625
-3299.8203125
-3356.69921875
-3464.0546875
-3600.0703125
-3732.78515625
-3833.8515625
-3888.4609375
-3895.76171875
-3861.52734375
-3790.984375
-3688.73046875
-3566.2265625
-3448.5234375
-3370.31640625
-3360.65625
-3427.26171875
-3552.53515625
-3702.25390625
-3839.26953125
-3935.68359375
-3981.20703125
-3984.3515625
-3962.6796875
-3927.62109375
-3878.3828125
-3811.48046875
-3733.07421875
-3656.58984375
-3587.97265625
-3518.2421875
-3433.89453125
-3332.5703125
-3226.890625
-3136.5234375
-3080.3515625
-3073.95703125
-3127.28125
-3239.9140625
-3398.78515625
-3581.8828125
-3765.17578125
-3929.48046875
-4066.46875
-4181.36328125
-4287.84375
-4396.8359375
-4508.5078125
-4613.9765625
-4702.5625
-4766.9453125
-4804.890625
-4820.71875
-4825.90234375
-4835.76171875
-4863.27734375
-4914.99609375
-4990.60546875
-5083.48046875
-5180.8046875
-5264.80078125
-5315.85546875
-5316.7734375
-5258.08984375
-5144.32421875
-4996.109375
-4842.66796875
-4707.69140625
-4601.046875
-4523.52734375
-4476.70703125
-4464.796875
-4486.62109375
-4528.70703125
-4568.28125
-4583.05859375
-4559.24609375
-4494.83203125
-4400.81640625
-4301.26171875
-4228.76953125
-4213.8984375
-4272.921875
-4401.12109375
-4574.62890625
-4759.41015625
-4923.8828125
-5050.28125
-5138.04296875
-5196.12109375
-5230.65234375
-5239.8359375
-5220.0
-5174.15234375
-5113.11328125
-5050.02734375
-4995.86328125
-4957.56640625
-4934.6484375
-4915.375
-4880.8828125
-4819.80078125
-4741.734375
-4674.7734375
-4646.91796875
-4667.09765625
-4721.140625
-4783.6328125
-4833.7890625
-4863.515625
-4875.171875
-4875.05859375
-4869.06640625
-4862.0390625
-4859.31640625
-4868.66015625
-4900.4453125
-4963.6171875
-5058.12890625
-5170.2734375
-5277.40625
-5359.7890625
-5409.98828125
-5433.78125
-5444.3671875
-5454.3125
-5467.9140625
-5477.859375
-5470.765625
-5438.90234375
-5386.671875
-5324.20703125
-5254.80859375
-5169.83203125
-5055.8828125
-4906.7734375
-4730.2109375
-4544.984375
-4371.125
-4220.44140625
-4095.640625
-3998.76171875
-3939.75390625
-3935.80078125
-4002.640625
-4145.7734375
-4355.1015625
-4602.67578125
-4846.66015625
-5045.4375
-5175.09375
-5235.796875
-5241.9765625
-5207.875
-5141.515625
-5047.33203125
-4930.0078125
-4796.44921875
-4657.375
-4527.734375
-4423.21875
-4354.02734375
-4319.6484375
-4306.8203125
-4291.296875
-4244.48046875
-4143.9296875
-3982.00390625
-3767.046875
-3518.1171875
-3258.64453125
-3011.58984375
-2795.30078125
-2620.0
-2487.08203125
-2391.609375
-2326.69140625
-2287.58203125
-2273.234375
-2283.75390625
-2316.23828125
-2364.77734375
-2425.9375
-2502.8046875
-2601.40625
-2723.26171875
-2862.3984375
-3008.03125
-3147.171875
-3265.2265625
-3348.203125
-3386.91015625
-3378.81640625
-3326.5390625
-3237.6015625
-3126.84375
-3015.2734375
-2921.5390625
-2852.8203125
-2804.2734375
-2766.6484375
-2732.90625
-2698.4375
-2658.1328125
-2606.3125
-2540.4921875
-2465.34375
-2392.52734375
-2335.7109375
-2303.3671875
-2293.80859375
-2295.53515625
-2293.57421875
-2278.8203125
-2254.59765625
-2234.671875
-2233.23828125
-2254.8203125
-2292.11328125
-2331.84375
-2362.734375
-2381.18359375
-2393.46484375
-2413.38671875
-2455.34375
-2527.51953125
-2631.1953125
-2764.17578125
-2920.96875
-3088.41015625
-3244.73828125
-3366.65625
-3438.5546875
-3455.875
-3423.109375
-3350.98046875
-3253.9609375
-3146.82421875
-3041.87890625
-2948.6875
-2874.06640625
-2820.73046875
-2787.58203125
-2772.61328125
-2773.53125
-2783.76953125
-2791.98828125
-2791.359375
-2789.3203125
-2802.98046875
-2842.87890625
-2903.671875
-2971.15625
-3033.7421875
-3084.6328125
-3117.4453125
-3126.296875
-3111.5234375
-3082.7890625
-3055.546875
-3044.37890625
-3057.3203125
-3092.30078125
-3136.828125
-3172.5859375
-3182.95703125
-3159.34375
-3103.84765625
-3028.79296875
-2954.0
-2901.7109375
-2889.80078125
-2925.01953125
-2998.875
-3089.84375
-3173.31640625
-3233.98828125
-3270.79296875
-3291.19921875
-3302.98828125
-3312.5390625
-3327.8671875
-3357.55859375
-3404.1484375
-3459.9140625
-3511.015625
-3546.05859375
-3562.21875
-3566.53515625
-3573.67578125
-3600.078125
-3655.578125
-3738.1796875
-3837.875
-3947.30859375
-4068.77734375
-4209.625
-4369.89453125
-4534.15234375
-4675.34375
-4767.46875
-4797.7265625
-4771.74609375
-4711.234375
-4646.3984375
-4605.5703125
-4605.5390625
-4646.59765625
-4714.0859375
-4784.69921875
-4834.57421875
-4846.77734375
-4816.32421875
-4751.1875
-4669.67578125
-4596.67578125
-4559.15625
-4579.16015625
-4663.60546875
-4795.8671875
-4936.1796875
-5033.86328125
-5047.02734375
-4960.12109375
-4789.62890625
-4574.30859375
-4355.16796875
-4156.5703125
-3977.921875
-3798.7578125
-3594.0859375
-3352.33203125
-3085.6953125
-2825.921875
-2608.9453125
-2459.86328125
-2387.2578125
-2386.55078125
-2448.0078125
-2564.80078125
-2735.3515625
-2955.86328125
-3209.390625
-3466.625
-3702.28515625
-3910.359375
-4099.921875
-4277.140625
-4434.4609375
-4555.51171875
-4624.29296875
-4628.80859375
-4563.1015625
-4432.7578125
-4258.6171875
-4072.40625
-3907.4140625
-3790.25390625
-3734.34375
-3736.40234375
-3781.07421875
-3853.48046875
-3947.32421875
-4059.7421875
-4181.30859375
-4295.28125
-4385.12109375
-4438.859375
-4447.78125
-4407.49609375
-4322.95703125
-4208.98046875
-4083.46484375
-3961.4140625
-3855.140625
-3774.3828125
-3722.1328125
-3692.9375
-3679.74609375
-3682.1640625
-3705.1640625
-3750.93359375
-3815.80859375
-3895.7734375
-3990.6484375
-4099.44140625
-4211.6171875
-4304.3046875
-4349.57421875
-4327.6015625
-4238.5390625
-4105.6796875
-3966.35546875
-3854.5703125
-3786.6796875
-3759.5625
-3759.9765625
-3775.28125
-3797.30078125
-3820.30859375
-3839.28515625
-3851.52734375
-3858.71484375
-3864.97265625
-3871.15625
-3870.34765625
-3849.328125
-3795.80078125
-3705.7109375
-3584.23046875
-3440.01953125
-3279.421875
-3107.8671875
-2937.13671875
-2789.1015625
-2690.3203125
-2661.6875
-2711.77734375
-2835.515625
-3014.87890625
-3220.8984375
-3420.4921875
-3587.1171875
-3708.77734375
-3789.24609375
-3844.703125
-3897.87109375
-3967.375
-4054.484375
-4138.328125
-4188.16015625
-4184.28515625
-4128.67578125
-4037.32421875
-3925.87109375
-3804.36328125
-3682.99609375
-3578.4453125
-3511.55859375
-3497.4921875
-3536.4921875
-3613.20703125
-3705.46875
-3795.31640625
-3872.265625
-3927.6015625
-3949.90234375
-3931.2578125
-3878.640625
-3814.78125
-3762.984375
-3730.2109375
-3705.76953125
-3675.33203125
-3633.5
-3584.390625
-3536.015625
-3498.15234375
-3482.4609375
-3497.69921875
-3541.984375
-3601.8515625
-3660.8125
-3708.27734375
-3740.37109375
-3755.78125
-3754.671875
-3741.109375
-3722.58203125
-3704.3125
-3683.796875
-3652.0546875
-3601.09765625
-3531.859375
-3456.71875
-3395.1171875
-3365.28515625
-3377.19140625
-3429.80078125
-3512.33203125
-3607.265625
-3694.1640625
-3754.5078125
-3776.65234375
-3759.5234375
-3713.9296875
-3660.828125
-3625.70703125
-3629.6171875
-3681.53125
-3777.34765625
-3905.36328125
-4051.96484375
-4201.52734375
-4333.0546875
-4422.23046875
-4452.49609375
-4427.140625
-4369.2421875
-4306.98046875
-4256.76953125
-4218.02734375
-4179.80859375
-4127.8125
-4045.7265625
-3917.12890625
-3733.9375
-3505.3984375
-3256.9375
-3017.95703125
-2809.23828125
-2639.80859375
-2513.0625
-2434.0859375
-2410.16796875
-2443.24609375
-2522.5859375
-2628.2734375
-2744.97265625
-2871.40234375
-3013.8515625
-3171.55078125
-3331.69140625
-3477.89453125
-3598.71484375
-3686.640625
-3734.6796875
-3739.66796875
-3707.82421875
-3652.51953125
-3585.47265625
-3512.1484375
-3435.35546875
-3359.9140625
-3291.9140625
-3234.890625
-3189.02734375
-3155.27734375
-3140.828125
-3159.91796875
-3226.88671875
-3345.53125
-3503.97265625
-3679.59765625
-3847.92578125
-3987.01953125
-4078.76171875
-4113.20703125
-4095.3515625
-4045.50390625
-3989.890625
-3949.0859375
-3931.83984375
-3933.63671875
-3936.64453125
-3913.08984375
-3835.04296875
-3686.29296875
-3468.0859375
-3196.078125
-2893.66015625
-2586.765625
-2301.21875
-2060.53515625
-1882.671875
-1775.71484375
-1735.49609375
-1748.62109375
-1800.125
-1879.99609375
-1983.62109375
-2108.73828125
-2253.39453125
-2414.6015625
-2584.91796875
-2750.01171875
-2893.5546875
-3007.44921875
-3096.11328125
-3168.76953125
-3228.83984375
-3272.87109375
-3298.39453125
-3309.09375
-3311.66796875
-3310.37109375
-3306.06640625
-3298.07421875
-3285.4609375
-3268.6484375
-3253.15234375
-3250.7265625
-3272.41015625
-3317.3046875
-3367.96875
-3398.125
-3387.1015625
-3331.328125
-3246.5703125
-3159.390625
-3091.4375
-3046.7734375
-3012.4921875
-2971.328125
-2913.2890625
-2836.77734375
-2743.6875
-2637.93359375
-2527.02734375
-2419.9609375
-2321.6015625
-2231.1171875
-2147.05859375
-2071.98828125
-2011.296875
-1969.82421875
-1951.6171875
-1961.32421875
-2002.0078125
-2069.734375
-2150.234375
-2222.42578125
-2267.953125
-2281.32421875
-2272.74609375
-2259.84375
-2254.83203125
-2259.390625
-2271.28125
-2292.703125
-2329.4765625
-2383.78515625
-2451.98828125
-2530.6328125
-2621.49609375
-2728.1171875
-2848.1484375
-2970.8984375
-3082.34765625
-3171.66796875
-3233.6953125
-3268.05859375
-3278.19140625
-3271.35546875
-3257.41015625
-3245.25
-3239.3828125
-3239.57421875
-3242.19140625
-3239.81640625
-3220.3046875
-3171.35546875
-3091.35546875
-2996.19921875
-2911.296875
-2853.19921875
-2817.91796875
-2787.16796875
-2745.46875
-2692.18359375
-2640.41015625
-2607.41796875
-2605.33984375
-2636.5234375
-2692.80078125
-2756.484375
-2803.3203125
-2809.36328125
-2761.2265625
-2663.578125
-2537.0078125
-2406.4296875
-2289.2578125
-2191.921875
-2114.58203125
-2057.1953125
-2021.41796875
-2008.78125
-2018.359375
-2046.29296875
-2087.34375
-2136.87890625
-2191.84375
-2250.84375
-2315.05859375
-2390.64453125
-2489.921875
-2627.48046875
-2810.38671875
-3028.04296875
-3250.2890625
-3438.25
-3561.3046875
-3606.69921875
-3575.16796875
-3470.796875
-3299.0390625
-3074.86328125
-2828.57421875
-2598.8984375
-2417.3203125
-2295.83984375
-2224.703125
-2178.73828125
-2129.25
-2058.19921875
-1967.8515625
-1879.0234375
-1819.09765625
-1809.73828125
-1862.6015625
-1982.01171875
-2167.859375
-2414.59375
-2707.9765625
-3023.97265625
-3332.703125
-3605.9296875
-3823.24609375
-3973.59765625
-4053.2890625
-4064.63671875
-4016.55078125
-3925.125
-3812.515625
-3703.484375
-3619.01171875
-3567.57421875
-3539.359375
-3510.41015625
-3456.859375
-3370.265625
-3263.38671875
-3163.28125
-3096.83203125
-3076.76171875
-3095.97265625
-3133.140625
-3165.12890625
-3176.7421875
-3162.70703125
-3125.3359375
-3072.921875
-3018.20703125
-2974.10546875
-2948.59375
-2943.3828125
-2955.7578125
-2978.8984375
-3000.75
-3006.64453125
-2986.53515625
-2939.65625
-2871.32421875
-2786.53125
-2688.8828125
-2584.75390625
-2485.3359375
-2402.5
-2342.62109375
-2304.5234375
-2282.73046875
-2273.13671875
-2277.6796875
-2304.87890625
-2364.68359375
-2460.58984375
-2585.96484375
-2728.546875
-2878.99609375
-3035.421875
-3200.8203125
-3376.83984375
-3558.6015625
-3732.015625
-3874.68359375
-3962.08203125
-3978.38671875
-3925.546875
-3823.203125
-3698.62890625
-3573.75390625
-3458.07421875
-3350.68359375
-3247.671875
-3148.04296875
-3054.41015625
-2969.61328125
-2893.58203125
-2822.66015625
-2750.36328125
-2668.3671875
-2569.171875
-2451.4453125
-2324.98828125
-2209.94140625
-2128.875
-2095.5703125
-2106.66015625
-2141.11328125
-2169.58984375
-2169.875
-2138.5859375
-2089.75390625
-2042.19921875
-2007.5234375
-1988.328125
-1984.671875
-2000.21484375
-2042.66796875
-2118.62109375
-2225.87109375
-2348.5078125
-2461.01953125
-2541.09765625
-2580.84765625
-2585.46875
-2561.21484375
-2505.76953125
-2410.0859375
-2268.5
-2088.28125
-1892.41796875
-1713.125
-1577.05078125
-1490.80859375
-1440.0
-1404.82421875
-1378.26171875
-1369.453125
-1392.49609375
-1456.17578125
-1564.67578125
-1722.15234375
-1929.84765625
-2177.03515625
-2437.0234375
-2674.27734375
-2857.30078125
-2968.5546875
-3008.47265625
-2994.30078125
-2953.41796875
-2911.36328125
-2880.56640625
-2858.28125
-2835.58984375
-2808.6953125
-2782.15234375
-2763.33203125
-2756.203125
-2759.54296875
-2767.19140625
-2766.9453125
-2741.00390625
-2673.015625
-2559.52734375
-2417.04296875
-2278.46875
-2180.9765625
-2151.93359375
-2198.8203125
-2307.18359375
-2448.03125
-2591.0703125
-2715.6484375
-2813.57421875
-2885.7265625
-2938.10546875
-2979.578125
-3019.17578125
-3062.296875
-3109.08203125
-3157.24609375
-3206.52734375
-3259.38671875
-3316.87109375
-3374.20703125
-3421.37890625
-3449.08203125
-3454.875
-3443.875
-3423.16796875
-3394.9921875
-3354.390625
-3293.90625
-3212.453125
-3122.3984375
-3048.26171875
-3014.7578125
-3030.7421875
-3081.9921875
-3140.546875
-3183.24609375
-3203.09765625
-3205.59375
-3198.3828125
-3186.66015625
-3175.57421875
-3171.94921875
-3181.21484375
-3203.640625
-3234.5234375
-3267.5234375
-3298.29296875
-3326.9375
-3357.625
-3394.05078125
-3434.90234375
-3476.453125
-3522.03515625
-3586.51171875
-3686.1796875
-3821.484375
-3969.55859375
-4093.58203125
-4159.98828125
-4151.6875
-4072.6484375
-3943.6796875
-3790.328125
-3628.88671875
-3461.41015625
-3283.3828125
-3094.18359375
-2900.03125
-2711.546875
-2544.14453125
-2419.5
-2358.5859375
-2367.20703125
-2429.1171875
-2516.921875
-2611.47265625
-2711.91796875
-2829.9375
-2976.4765625
-3151.28515625
-3339.77734375
-3517.40234375
-3659.41796875
-3750.5625
-3788.48046875
-3780.5859375
-3739.4765625
-3680.15625
-3617.29296875
-3561.58984375
-3518.48046875
-3491.4296875
-3484.9296875
-3501.078125
-3532.32421875
-3561.171875
-3572.20703125
-3567.2578125
-3568.0234375
-3600.67578125
-3674.1328125
-3769.953125
-3851.91015625
-3887.5234375
-3866.0703125
-3802.4375
-3726.375
-3664.66015625
-3626.390625
-3599.4765625
-3560.6328125
-3492.1015625
-3393.140625
-3278.50390625
-3167.50390625
-3074.51171875
-3007.31640625
-2969.65234375
-2961.2734375
-2974.87109375
-2995.3359375
-3004.93359375
-2991.6875
-2955.40625
-2907.6484375
-2865.375
-2841.72265625
-2839.859375
-2854.89453125
-2881.59375
-2920.1015625
-2974.3125
-3046.09375
-3132.0390625
-3224.92578125
-3317.0234375
-3402.640625
-3479.2890625
-3546.7421875
-3603.91796875
-3646.53515625
-3669.09375
-3669.92578125
-3654.60546875
-3635.5078125
-3629.36328125
-3652.53125
-3712.2578125
-3797.66015625
-3880.0078125
-3926.09765625
-3914.4921875
-3841.33203125
-3714.9140625
-3548.66796875
-3358.74609375
-3162.71484375
-2975.875
-2808.18359375
-2665.46875
-2552.6953125
-2474.51953125
-2432.85546875
-2425.15234375
-2445.59375
-2487.796875
-2546.51171875
-2617.4375
-2696.2890625
-2778.98046875
-2863.453125
-2950.37109375
-3039.21484375
-3121.1328125
-3174.7109375
-3169.67578125
-3077.1171875
-2882.0234375
-2594.40234375
-2254.5703125
-1925.640625
-1670.58984375
-1524.92578125
-1484.015625
-1514.546875
-1579.0703125
-1653.02734375
-1724.9765625
-1788.0625
-1835.93359375
-1866.55859375
-1886.40625
-1907.4140625
-1937.89453125
-1974.86328125
-2004.2421875
-2008.9453125
-1979.23828125
-1917.81640625
-1836.546875
-1748.76953125
-1664.84375
-1593.765625
-1545.5859375
-1528.453125
-1542.21875
-1576.4921875
-1616.0859375
-1648.06640625
-1664.12109375
-1659.4453125
-1633.078125
-1590.28125
-1542.9140625
-1505.2265625
-1487.91015625
-1494.30859375
-1520.55078125
-1558.39453125
-1598.59375
-1633.90234375
-1661.9296875
-1687.7578125
-1723.703125
-1783.32421875
-1871.74609375
-1979.72265625
-2087.10546875
-2173.44921875
-2228.1953125
-2254.375
-2263.76953125
-2265.8125
-2257.81640625
-2226.10546875
-2159.22265625
-2060.78125
-1949.296875
-1847.1796875
-1772.7421875
-1740.02734375
-1757.9140625
-1822.83984375
-1914.3046875
-2003.19921875
-2067.2109375
-2098.11328125
-2096.69140625
-2065.2109375
-2005.79296875
-1922.09765625
-1819.18359375
-1702.63671875
-1580.30078125
-1464.46484375
-1369.96875
-1308.58984375
-1284.8046875
-1296.1640625
-1336.74609375
-1400.93359375
-1486.546875
-1596.51171875
-1736.79296875
-1909.2734375
-2103.26171875
-2293.66015625
-2450.203125
-2553.05859375
-2603.19140625
-2620.046875
-2629.30859375
-2649.78125
-2686.765625
-2734.05859375
-2782.23828125
-2826.67578125
-2868.16015625
-2905.33203125
-2928.4921875
-2924.24609375
-2888.2421875
-2831.98046875
-2775.23828125
-2730.78515625
-2694.87890625
-2650.52734375
-2579.91015625
-2477.19140625
-2353.22265625
-2228.58984375
-2120.6953125
-2036.26953125
-1974.51953125
-1933.6171875
-1910.9453125
-1898.38671875
-1882.30859375
-1851.52734375
-1805.8671875
-1757.53125
-1726.22265625
-1733.0859375
-1795.34765625
-1920.921875
-2104.46484375
-2327.4921875
-2562.83984375
-2781.53125
-2960.77734375
-3090.91796875
-3177.12890625
-3233.11328125
-3271.0546875
-3295.9609375
-3307.796875
-3307.01171875
-3297.32421875
-3285.3203125
-3279.359375
-3288.26171875
-3317.640625
-3364.4453125
-3415.1640625
-3451.890625
-3462.8515625
-3448.09765625
-3415.33203125
-3370.89453125
-3315.84375
-3250.1015625
-3177.6796875
-3105.2265625
-3035.21875
-2962.265625
-2877.74609375
-2778.6015625
-2671.73828125
-2569.9921875
-2482.9375
-2409.89453125
-2340.6640625
-2264.30078125
-2179.98828125
-2101.2109375
-2048.42578125
-2034.62890625
-2055.1640625
-2090.80859375
-2122.015625
-2142.5078125
-2161.18359375
-2192.77734375
-2246.7421875
-2322.69921875
-2411.6953125
-2498.30859375
-2562.7890625
-2586.6953125
-2561.69140625
-2494.9375
-2404.953125
-2310.35546875
-2219.796875
-2129.44140625
-2028.61328125
-1910.14453125
-1779.80859375
-1658.1953125
-1571.234375
-1534.21484375
-1540.97265625
-1566.94140625
-1583.84375
-1574.89453125
-1540.28125
-1491.40625
-1440.22265625
-1392.09375
-1345.31640625
-1295.0390625
-1237.890625
-1175.9140625
-1119.35546875
-1085.53515625
-1091.578125
-1144.9140625
-1239.45703125
-1360.890625
-1495.1953125
-1632.234375
-1763.2421875
-1877.01171875
-1959.81640625
-2000.328125
-1997.9140625
-1968.9609375
-1943.9765625
-1953.20703125
-2009.27734375
-2100.140625
-2196.6484375
-2266.65234375
-2285.3671875
-2239.734375
-2130.171875
-1970.82421875
-1786.2734375
-1604.0390625
-1446.07421875
-1323.74609375
-1238.2109375
-1184.18359375
-1153.2265625
-1134.90625
-1118.35546875
-1096.8515625
-1072.7578125
-1057.54296875
-1065.83203125
-1109.3125
-1194.609375
-1322.87890625
-1487.52734375
-1672.59375
-1856.3046875
-2018.3828125
-2145.125
-2229.68359375
-2270.37890625
-2270.00390625
-2235.46875
-2176.58984375
-2103.63671875
-2023.51953125
-1935.6640625
-1831.96484375
-1703.76171875
-1550.84765625
-1382.953125
-1212.3359375
-1047.03515625
-892.19921875
-754.39453125
-639.76171875
-547.9921875
-473.109375
-414.84765625
-389.84765625
-429.48828125
-564.11328125
-805.8125
-1141.23046875
-1535.37890625
-1940.84765625
-2307.7421875
-2593.7421875
-2773.06640625
-2840.65234375
-2809.19921875
-2702.296875
-2549.00390625
-2380.328125
-2223.9140625
-2096.23046875
-1998.16015625
-1919.5234375
-1849.64453125
-1785.3671875
-1730.9609375
-1692.0625
-1669.12109375
-1654.62109375
-1635.28515625
-1598.2109375
-1537.19921875
-1454.94921875
-1359.6640625
-1259.328125
-1158.77734375
-1061.01171875
-969.35546875
-886.359375
-810.95703125
-739.09375
-669.48046875
-608.11328125
-564.85546875
-544.81640625
-544.46875
-556.3515625
-575.484375
-599.76953125
-625.90234375
-647.8046875
-660.63671875
-666.82421875
-679.546875
-719.91796875
-806.078125
-939.03515625
-1097.05859375
-1246.45703125
-1361.16796875
-1434.49609375
-1475.8984375
-1500.64453125
-1522.66796875
-1552.1171875
-1594.21875
-1648.37890625
-1708.109375
-1761.3359375
-1792.2734375
-1787.63671875
-1745.0703125
-1675.17578125
-1593.0078125
-1507.9765625
-1423.24609375
-1342.65234375
-1272.6640625
-1215.4375
-1163.0703125
-1102.58203125
-1026.91015625
-939.93359375
-852.4296875
-776.1484375
-722.2109375
-701.70703125
-723.49609375
-789.1640625
-890.15625
-1010.4765625
-1133.61328125
-1249.046875
-1353.96484375
-1448.6015625
-1528.06640625
-1578.01171875
-1580.85546875
-1530.6171875
-1443.984375
-1355.83984375
-1300.42578125
-1292.3515625
-1321.1171875
-1360.96484375
-1387.0625
-1386.94140625
-1360.953125
-1314.5390625
-1251.76953125
-1177.7109375
-1105.08203125
-1053.2734375
-1036.921875
-1056.328125
-1102.1640625
-1169.23046875
-1262.66015625
-1390.3515625
-1551.859375
-1735.4609375
-1923.109375
-2096.44921875
-2241.05859375
-2350.09375
-2426.66796875
-2482.203125
-2530.98828125
-2583.9453125
-2644.23046875
-2705.61328125
-2754.359375
-2774.27734375
-2752.80859375
-2685.984375
-2581.7109375
-2459.82421875
-2345.75390625
-2258.15625
-2198.26171875
-2150.22265625
-2093.296875
-2016.171875
-1923.29296875
-1831.2109375
-1759.87109375
-1724.34375
-1729.58984375
-1769.22265625
-1828.609375
-1891.08984375
-1943.7890625
-1979.53515625
-1994.86328125
-1988.10546875
-1960.4375
-1917.765625
-1869.1171875
-1821.3515625
-1775.62890625
-1729.171875
-1679.18359375
-1623.78515625
-1560.2421875
-1484.96875
-1397.15625
-1302.53515625
-1213.27734375
-1143.7265625
-1104.08203125
-1094.87890625
-1105.6484375
-1119.86328125
-1123.5078125
-1110.66015625
-1082.40625
-1042.5625
-995.22265625
-943.4375
-885.51953125
-811.30078125
-706.44140625
-565.66015625
-402.60546875
-243.02734375
-105.28515625
12.5
125.71875
245.51171875
368.5703125
481.6328125
571.765625
631.953125
661.6953125
666.9765625
660.359375
658.00390625
673.1484375
709.37109375
757.46484375
798.66015625
814.25
796.98828125
755.8046875
709.3046875
673.15625
651.421875
636.26953125
612.57421875
563.19921875
474.1953125
340.39453125
168.75390625
-23.67578125
-216.984375
-396.46875
-556.23046875
-695.8046875
-813.26171875
-902.30078125
-958.09375
-986.68359375
-1007.06640625
-1040.69921875
-1096.4453125
-1164.12890625
-1222.37109375
-1253.27734375
-1251.3671875
-1220.8046875
-1166.56640625
-1089.8828125
-991.01953125
-873.47265625
-743.73828125
-609.7578125
-483.47265625
-383.3046875
-326.6875
-313.71875
-319.375
-308.0390625
-260.109375
-185.32421875
-111.29296875
-61.984375
-47.18359375
-66.546875
-115.23046875
-182.734375
-250.96875
-300.61328125
-322.4921875
-322.34375
-314.140625
-310.32421875
-317.96875
-339.7734375
-372.8671875
-405.07421875
-416.015625
-386.56640625
-310.10546875
-197.2578125
-73.0
29.8671875
80.01171875
59.75390625
-24.5234375
-143.12890625
-257.0546875
-336.0546875
-368.65234375
-361.04296875
-331.28125
-304.6171875
-309.24609375
-368.87109375
-493.10546875
-671.76171875
-878.296875
-1081.234375
-1256.62109375
-1394.15625
-1494.6328125
-1562.296875
-1598.96875
-1604.203125
-1579.375
-1529.484375
-1459.9375
-1372.4375
-1265.3671875
-1138.0234375
-993.49609375
-837.8828125
-679.1875
-527.8125
-396.23046875
-296.08984375
-235.59375
-219.51171875
-248.83203125
-316.90234375
-405.66796875
-489.1171875
-543.74609375
-557.5859375
-531.4765625
-474.88671875
-402.0234375
-329.93359375
-275.91796875
-252.95703125
-264.79296875
-304.07421875
-355.6328125
-403.63671875
-438.3125
-458.9453125
-473.6640625
-497.90234375
-550.71484375
-647.4140625
-792.3203125
-978.24609375
-1192.75390625
-1423.17578125
-1655.38671875
-1872.10546875
-2057.609375
-2204.94140625
-2315.078125
-2387.29296875
-2412.50390625
-2378.53515625
-2281.94140625
-2134.37109375
-1959.10546875
-1783.0234375
-1628.6796875
-1507.82421875
-1418.11328125
-1347.5078125
-1285.5703125
-1232.36328125
-1195.58984375
-1178.62890625
-1171.84765625
-1155.50390625
-1109.73046875
-1021.890625
-888.02734375
-712.4921875
-508.26953125
-295.56640625
-96.31640625
72.6171875
202.8203125
293.3515625
348.078125
372.453125
368.79296875
331.55078125
248.22265625
109.63671875
-76.02734375
-278.69921875
-458.76953125
-588.6484375
-666.03125
-708.5625
-736.6171875
-759.66796875
-775.12109375
-775.90234375
-757.86328125
-721.9609375
-671.71875
-609.30078125
-532.99609375
-437.69140625
-318.01171875
-172.8203125
-9.765625
152.2421875
285.73828125
363.484375
369.1640625
303.265625
181.515625
29.10546875
-125.58984375
-256.94140625
-347.3359375
-389.58984375
-385.90234375
-346.28515625
-289.2265625
-242.16015625
-236.3828125
-295.84375
-426.328125
-613.35546875
-830.5078125
-1050.734375
-1251.04296875
-1408.8671875
-1499.72265625
-1504.203125
-1419.08984375
-1259.421875
-1049.03515625
-811.99609375
-573.94140625
-364.9296875
-211.61328125
-123.65234375
-91.56640625
-100.50390625
-144.3984375
-224.71484375
-337.26171875
-463.05078125
-572.46484375
-639.0703125
-653.42578125
-628.76171875
-594.5703125
-581.39453125
-606.921875
-672.70703125
-771.2734375
-895.00390625
-1039.37890625
-1200.14453125
-1368.87109375
-1531.32421875
-1670.578125
-1774.03125
-1839.9765625
-1878.44921875
-1904.171875
-1926.015625
-1941.90625
-1944.89453125
-1935.6953125
-1929.11328125
-1945.69140625
-1994.44921875
-2062.2578125
-2119.64453125
-2137.90234375
-2103.62109375
-2021.01171875
-1903.28515625
-1761.83984375
-1601.82421875
-1426.15234375
-1242.29296875
-1064.63671875
-910.828125
-796.0
-728.7265625
-709.078125
-728.8984375
-774.79296875
-831.984375
-885.109375
-916.6484375
-908.85546875
-852.046875
-752.84375
-633.546875
-522.390625
-441.11328125
-396.16015625
-375.828125
-355.4453125
-310.2890625
-228.9921875
-117.36328125
9.69921875
139.1015625
263.05078125
374.5703125
462.94921875
516.09375
528.76953125
508.80859375
474.3046875
443.12890625
424.26953125
418.57421875
426.6640625
454.51171875
510.796875
599.15234375
712.60546875
834.2265625
942.72265625
1018.6015625
1047.79296875
1023.09375
945.60546875
826.1328125
683.41796875
538.55859375
409.0703125
306.44921875
235.8828125
196.125
181.23828125
185.6484375
207.79296875
247.13671875
297.92578125
348.65234375
388.45703125
412.2578125
419.7734375
412.63671875
394.16015625
369.515625
342.89453125
314.18359375
278.1171875
225.11328125
143.1171875
23.0859375
-132.1796875
-304.3671875
-466.6484375
-595.06640625
-673.83984375
-694.625
-657.58984375
-575.1640625
-470.125
-364.296875
-266.36328125
-169.6796875
-61.6015625
63.94921875
200.2890625
331.98828125
445.08984375
534.55078125
603.7578125
658.5546875
701.9375
731.28125
737.8828125
710.28515625
641.7265625
534.78515625
396.86328125
231.55859375
37.4296875
-184.359375
-424.70703125
-669.44921875
-903.73046875
-1111.75
-1277.02734375
-1388.296875
-1443.9765625
-1446.859375
-1395.46484375
-1285.58984375
-1122.0625
-925.9296875
-728.296875
-557.62109375
-431.703125
-356.78515625
-330.75390625
-347.640625
-400.33203125
-478.73046875
-565.87890625
-639.64453125
-681.60546875
-684.6796875
-652.4375
-594.0234375
-522.359375
-454.2109375
-404.64453125
-376.3203125
-353.83984375
-311.11328125
-227.875
-103.76953125
39.4453125
169.26953125
260.625
308.609375
327.265625
337.0703125
352.38671875
376.94140625
405.89453125
429.203125
434.7421875
412.33984375
358.13671875
277.015625
181.7734375
89.4140625
15.15234375
-33.9921875
-62.3984375
-84.2109375
-118.79296875
-185.4140625
-296.6640625
-451.6015625
-633.96484375
-820.0625
-990.875
-1137.58984375
-1257.3359375
-1347.375
-1405.453125
-1433.73828125
-1439.67578125
-1432.97265625
-1422.76953125
-1416.27734375
-1416.73828125
-1421.55859375
-1424.3125
-1420.4140625
-1411.40234375
-1404.08984375
-1406.09765625
-1420.58203125
-1441.23046875
-1450.3515625
-1424.7265625
-1348.80859375
-1225.1171875
-1071.203125
-905.30078125
-734.61328125
-556.34375
-366.984375
-168.1171875
35.62890625
240.1875
440.49609375
626.46484375
783.97265625
902.70703125
983.484375
1037.87109375
1080.9609375
1123.875
1170.453125
1217.66015625
1258.19140625
1283.9765625
1288.53515625
1266.58984375
1212.1328125
1118.921875
984.6328125
815.5625
627.7421875
442.4375
277.0703125
136.90625
15.54296875
-93.08984375
-182.08984375
-234.1953125
-239.9375
-211.546875
-175.578125
-152.359375
-145.10546875
-147.59375
-156.76953125
-174.984375
-202.59375
-232.12890625
-250.1171875
-244.3203125
-211.73828125
-162.73046875
-117.09765625
-93.2890625
-98.96484375
-130.4453125
-178.63671875
-233.1953125
-282.62109375
-315.68359375
-326.9296875
-321.34375
-311.73046875
-310.14453125
-320.765625
-339.125
-356.640625
-366.03125
-365.203125
-358.35546875
-353.04296875
-352.609375
-348.71875
-322.5625
-257.56640625
-152.76953125
-22.3125
118.84765625
265.14453125
413.32421875
548.3125
643.15234375
676.53125
648.3515625
576.3515625
479.7890625
368.3359375
243.76953125
107.4375
-34.34375
-168.609375
-278.15234375
-349.203125
-380.44921875
-384.27734375
-377.44140625
-370.33984375
-364.76953125
-358.70703125
-348.984375
-329.80859375
-293.8828125
-239.62109375
-177.2578125
-124.96484375
-97.3359375
-96.921875
-115.14453125
-139.19140625
-158.63671875
-170.125
-179.5390625
-198.70703125
-235.84375
-286.6640625
-335.6796875
-366.84765625
-371.88671875
-348.08984375
-292.1875
-201.37109375
-81.41796875
49.63671875
169.1015625
261.64453125
324.9609375
366.45703125
396.58984375
423.9765625
453.55078125
487.796875
529.79296875
584.05859375
651.6484375
723.2578125
779.59375
802.12109375
785.4609375
739.53125
680.08203125
617.8125
556.3515625
498.5078125
451.765625
426.08203125
426.12890625
445.9921875
471.7421875
489.21484375
489.99609375
471.796875
435.60546875
384.1875
322.6953125
258.2265625
196.45703125
137.61328125
75.828125
3.0546875
-85.4609375
-188.03125
-297.03125
-402.01171875
-494.296875
-572.0234375
-642.82421875
-720.33203125
-814.39453125
-921.30078125
-1022.78515625
-1095.61328125
-1124.9609375
-1112.09375
-1072.78125
-1029.88671875
-1005.296875
-1013.5
-1056.59375
-1120.55078125
-1175.2890625
-1182.546875
-1111.296875
-952.7890625
-723.85546875
-455.203125
-174.7109375
100.765625
362.23046875
602.94140625
818.984375
1013.32421875
1194.64453125
1369.30078125
1534.453125
1680.51171875
1801.07421875
1900.8984375
1995.1328125
2101.23828125
2230.0078125
2380.5859375
2540.984375
2692.69140625
2815.9140625
2892.19921875
2905.08203125
2843.0546875
2705.515625
2505.3828125
2262.33984375
1991.51953125
1699.37109375
1390.85546875
1079.0703125
787.44921875
544.63671875
377.984375
307.61328125
340.0703125
463.91796875
651.72265625
868.41015625
1081.59765625
1270.43359375
1430.4296875
1570.23828125
1699.734375
1818.1640625
1913.37109375
1971.57421875
1986.17578125
1958.8828125
1897.25390625
1813.359375
1721.234375
1631.07421875
1546.19921875
1467.42578125
1399.68359375
1351.875
1330.0625
1331.16015625
1341.7421875
1341.9453125
1313.57421875
1249.515625
1157.19140625
1051.82421875
946.21875
847.4609375
761.00390625
693.421875
649.98046875
631.97265625
637.8515625
665.83984375
715.94921875
792.75
908.0234375
1077.71484375
1311.7265625
1604.546875
1934.28125
2269.12109375
2574.9921875
2821.6015625
2987.3828125
3062.77734375
3050.61328125
2964.07421875
2823.15234375
2648.96875
2457.81640625
2259.11328125
2058.1953125
1858.671875
1660.66796875
1459.24609375
1248.19921875
1025.7265625
794.87109375
559.15234375
321.54296875
89.8046875
-118.8203125
-281.42578125
-380.34765625
-412.26171875
-388.1015625
-324.52734375
-234.5
-125.109375
-2.6875
122.890625
241.50390625
350.0625
455.02734375
566.9609375
692.64453125
829.96875
966.4296875
1081.04296875
1151.109375
1162.20703125
1114.265625
1018.5546875
889.27734375
738.4765625
578.015625
424.11328125
297.6328125
218.25390625
196.7265625
230.5546875
304.82421875
396.3515625
479.6875
535.25
557.828125
559.6171875
563.4375
590.09375
648.98046875
736.96875
842.5390625
950.328125
1044.71875
1113.234375
1149.9375
1157.4609375
1146.40234375
1130.03125
1115.67578125
1099.70703125
1072.8125
1032.03125
987.17578125
954.90234375
948.1953125
972.4296875
1028.5
1115.140625
1227.27734375
1355.06640625
1486.91796875
1612.9765625
1724.75
1812.734375
1867.32421875
1884.47265625
1871.05859375
1843.30078125
1817.94921875
1804.1171875
1804.2734375
1822.4609375
1867.6953125
1945.765625
2048.5234375
2155.48828125
2248.34765625
2322.484375
2382.99609375
2431.01171875
2455.9453125
2441.1328125
2376.640625
2268.83203125
2140.5703125
2022.46875
1940.49609375
1907.71875
1924.7109375
1984.52734375
2074.41015625
2172.7109375
2248.61328125
2271.390625
2224.703125
2114.10546875
1960.80078125
1787.79296875
1610.546875
1438.81640625
1285.359375
1171.50390625
1123.0390625
1158.5390625
1278.8046875
1464.87109375
1685.3828125
1907.953125
2108.23046875
2273.73828125
2402.60546875
2498.80859375
2566.8203125
2608.58984375
2623.34375
2607.5390625
2554.2734375
2456.1328125
2313.859375
2144.15234375
1975.203125
1829.67578125
1709.9375
1600.74609375
1486.04296875
1362.34765625
1237.28125
1119.171875
1010.890625
912.40625
825.73046875
755.5625
706.33984375
680.546875
680.1328125
708.2421875
767.7421875
857.046875
967.38671875
1084.75390625
1195.39453125
1290.84765625
1369.8203125
1437.0546875
1501.1015625
1572.04296875
1658.92578125
1766.47265625
1891.828125
2024.0
2148.33984375
2254.17578125
2340.2265625
2413.14453125
2481.140625
2548.95703125
2618.671875
2694.4765625
2785.390625
2901.87890625
3048.09765625
3216.44921875
3389.5625
3548.01171875
3677.29296875
3770.2265625
3826.80078125
3853.734375
3862.2890625
3862.7265625
3858.8671875
3847.99609375
3825.6171875
3789.390625
3739.64453125
3679.109375
3614.4921875
3557.85546875
3524.4765625
3525.84765625
3559.4609375
3600.796875
3605.98828125
3529.51171875
3348.15234375
3074.25
2749.00390625
2423.375
2140.26171875
1924.640625
1781.6796875
1702.77734375
1676.81640625
1697.85546875
1761.4453125
1854.9765625
1956.2734375
2045.01953125
2115.06640625
2173.71875
2229.5078125
2282.12890625
2323.78515625
2348.09765625
2356.83203125
2359.43359375
2367.3125
2387.015625
2415.3046875
2438.58984375
2438.50390625
2401.28125
2323.77734375
2211.29296875
2070.796875
1908.38671875
1732.70703125
1557.078125
1395.09765625
1254.203125
1134.48828125
1032.4375
944.16796875
866.29296875
796.4375
732.8125
671.8359375
607.9453125
541.1875
487.73828125
479.5625
548.51171875
707.28515625
943.26953125
1227.4296875
1527.69140625
1817.5859375
2078.99609375
2301.3203125
2479.390625
2611.78515625
2700.359375
2750.4140625
2771.1328125
2776.07421875
2781.64453125
2800.84375
2835.0625
2872.515625
2896.46875
2895.31640625
2865.78515625
2811.25390625
2742.13671875
2676.9296875
2636.375
2632.35546875
2662.9375
2718.46875
2789.16015625
2865.30078125
2934.30859375
2983.53515625
3007.28515625
3009.33984375
2999.2109375
2988.30859375
2988.23046875
3006.90625
3041.59375
3076.6484375
3091.640625
3073.796875
3023.0546875
2945.6953125
2844.01953125
2711.8359375
2539.55859375
2324.59375
2078.8125
1826.57421875
1594.06640625
1398.6875
1247.62890625
1145.2109375
1098.69921875
1113.8359375
1184.13671875
1286.80859375
1392.32421875
1480.484375
1549.46484375
1612.2109375
1685.96875
1783.2890625
1907.1640625
2049.87890625
2196.15625
2331.26171875
2449.6484375
2557.32421875
2666.37890625
2787.5234375
2926.6328125
3084.16015625
3253.34375
3417.58203125
3553.046875
3639.61328125
3673.9296875
3673.68359375
3667.98828125
3680.76171875
3720.18359375
3780.52734375
3851.1640625
3923.14453125
3990.359375
4049.15234375
4098.66015625
4138.6640625
4163.92578125
4161.484375
4117.70703125
4030.34765625
3913.71484375
3792.46484375
3691.87890625
3632.5
3627.359375
3676.78125
3763.9296875
3858.94140625
3931.52734375
3961.77734375
3941.953125
3872.51953125
3760.50390625
3621.28515625
3477.82421875
3353.13671875
3259.5
3192.359375
3133.453125
3060.12109375
2954.15625
2806.94921875
2622.58984375
2419.54296875
2226.85546875
2072.6171875
1971.6484375
1923.65625
1922.7109375
1965.76171875
2050.3671875
2165.95703125
2290.96875
2399.84375
2473.55859375
2506.34765625
2507.17578125
2496.328125
2497.9609375
2531.8671875
2609.78125
2736.765625
2912.18359375
3126.46484375
3357.59765625
3573.69921875
3742.2890625
3840.2578125
3858.76171875
3801.734375
3680.453125
3508.58984375
3300.9921875
3075.1328125
2850.87109375
2646.078125
2472.12109375
2333.51953125
2230.8125
2161.875
2121.19921875
2100.84375
2093.9296875
2096.24609375
2104.04296875
2112.484375
2119.0859375
2128.26953125
2149.875
2192.21484375
2257.58984375
2343.69921875
2444.828125
2547.7578125
2627.84765625
2654.81640625
2607.43359375
2484.671875
2303.43359375
2086.125
1849.56640625
1602.5546875
1350.77734375
1103.09375
873.41015625
676.328125
520.50390625
407.30078125
337.02734375
315.2578125
349.9453125
441.01953125
574.23046875
726.8515625
880.17578125
1028.02734375
1176.421875
1336.53125
1515.73828125
1712.2421875
1918.25
2129.9609375
2352.4375
2589.85546875
2828.91796875
3034.9140625
3168.19140625
3206.125
3150.6640625
3020.01171875
2838.109375
2630.39453125
2420.94921875
2226.6796875
2054.00390625
1904.15234375
1782.19140625
1698.6875
1662.2421875
1672.0
1718.0546875
1787.8828125
1871.96875
1965.578125
2067.56640625
2177.65625
2292.90625
2405.21875
2502.265625
2572.33984375
2610.359375
2620.4140625
2612.171875
2593.6015625
2567.390625
2535.3515625
2505.4140625
2490.5703125
2498.01953125
2519.62890625
2535.39453125
2527.171875
2489.73828125
2430.80078125
2363.75390625
2300.94921875
2251.12890625
2219.94140625
2211.8671875
2231.2421875
2280.703125
2358.18359375
2456.26171875
2565.05078125
2675.109375
2777.1875
2861.10546875
2918.77734375
2951.1875
2972.5546875
3004.7421875
3063.1875
3145.109375
3230.77734375
3297.90625
3336.44921875
3351.7578125
3356.76953125
3363.625
3381.4140625
3417.43359375
3477.6640625
3565.63671875
3679.83203125
3809.4765625
3932.8359375
4023.765625
4063.3515625
4045.1484375
3969.671875
3839.46875
3664.5390625
3469.37890625
3287.02734375
3143.2734375
3049.52734375
3011.140625
3036.484375
3132.921875
3295.0
3499.484375
3712.16796875
3900.5234375
4045.203125
4144.8046875
4209.3984375
4245.8046875
4247.8359375
4201.66015625
4099.66015625
3947.71875
3761.80078125
3562.63671875
3374.6171875
3224.05859375
3132.203125
3107.0859375
3141.11328125
3215.125
3304.91796875
3388.22265625
3451.2734375
3491.96875
3517.4609375
3538.61328125
3566.234375
3609.359375
3672.3359375
3750.19140625
3827.03125
3882.06640625
3900.71875
3882.4296875
3838.765625
3784.3046875
3728.7109375
3675.80078125
3627.5078125
3587.359375
3561.43359375
3558.42578125
3588.04296875
3655.234375
3752.33984375
3857.44140625
3943.78125
3994.01953125
4007.4375
3995.37109375
3970.92578125
3941.51171875
3907.37890625
3864.8515625
3812.375
3756.84375
3715.0546875
3706.4296875
3740.23046875
3806.70703125
3878.94921875
3923.68359375
3913.671875
3836.49609375
3698.54296875
3523.890625
3347.234375
3202.53515625
3112.0625
3080.54296875
3095.95703125
3136.15234375
3178.9375
3211.0859375
3231.25390625
3246.9296875
3270.4453125
3317.21484375
3402.3125
3532.296875
3697.6953125
3875.53125
4041.88671875
4183.4765625
4299.4375
4395.51171875
4478.03515625
4551.0
4615.0859375
4667.87890625
4705.1953125
4721.97265625
4712.06640625
4669.0703125
4590.0859375
4479.49609375
4348.1015625
4207.93359375
4067.33984375
3929.6953125
3794.94140625
3661.734375
3528.9453125
3395.55859375
3259.19921875
3115.7109375
2961.3984375
2795.93359375
2622.578125
2446.609375
2275.44140625
2120.1171875
1993.2421875
1902.484375
1846.16796875
1817.1328125
1811.015625
1829.56640625
1875.41015625
1944.30859375
2023.10546875
2095.44140625
2150.92578125
2191.9921875
2234.75
2303.05859375
2417.546875
2584.1640625
2788.21484375
2998.0078125
3176.328125
3292.80078125
3330.66796875
3288.00390625
3177.00390625
3022.1328125
2854.19140625
2700.75390625
2579.7109375
2500.9375
2471.27734375
2494.1953125
2563.9921875
2664.62890625
2779.078125
2901.7578125
3040.6484375
3205.99609375
3396.49609375
3596.4375
3785.671875
3951.94921875
4093.48828125
4210.55078125
4296.515625
4339.1953125
4332.09765625
4284.63671875
4221.41015625
4170.6015625
4149.703125
4156.70703125
4171.15234375
4164.73046875
4116.48046875
4023.9765625
3903.7578125
3782.078125
3682.91015625
3619.27734375
3589.9609375
3582.14453125
3579.9453125
3575.46875
3574.9375
3594.53125
3648.453125
3737.9609375
3849.01953125
3959.51171875
4050.16796875
4110.59765625
4136.62109375
4124.6640625
4072.7890625
3989.15625
3896.0078125
3818.89453125
3767.48828125
3727.2265625
3671.98828125
3586.50390625
3478.3359375
3371.51171875
3291.390625
3254.16796875
3264.890625
3318.33984375
3398.2734375
3478.0390625
3528.3359375
3531.5234375
3492.58984375
3436.03125
3389.38671875
3367.03515625
3368.1171875
3388.47265625
3432.65234375
3513.16015625
3637.203125
3793.03515625
3947.109375
4054.05078125
4073.76953125
3987.3203125
3804.33203125
3557.875
3289.1796875
3031.80859375
2805.1328125
2619.046875
2482.90234375
2409.78125
2413.14453125
2498.1171875
2652.74609375
2846.0625
3037.171875
3191.26953125
3291.12890625
3336.69140625
3337.984375
3311.1484375
3278.24609375
3263.24609375
3282.62890625
3339.390625
3426.96875
3536.77734375
3659.3046875
3779.45703125
3875.6875
3927.58203125
3926.0703125
3877.8671875
3801.29296875
3716.2734375
3633.78125
3550.84375
3454.625
3332.26171875
3178.6015625
2997.4765625
2798.99609375
2597.3671875
2408.63671875
2245.84765625
2112.796875
2002.359375
1903.1484375
1810.625
1734.0234375
1693.52734375
1709.87890625
1793.62890625
1939.94921875
2129.8671875
2336.0625
2531.18359375
2696.265625
2825.58203125
2925.234375
3007.0390625
3081.41796875
3152.9453125
3219.796875
3277.0859375
3321.53515625
3353.05078125
3371.75
3374.73046875
3357.890625
3322.0390625
3276.67578125
3237.1484375
3217.02734375
3220.39453125
3237.71484375
3248.72265625
3233.5234375
3186.109375
3119.66796875
3058.18359375
3020.73046875
3009.828125
3010.5234375
2999.625
2960.37109375
2894.57421875
2822.67578125
2769.59375
2747.5546875
2751.7109375
2771.3203125
2802.52734375
2849.11328125
2913.12890625
2988.54296875
3065.33203125
3137.828125
3206.98828125
3274.19140625
3333.55859375
3371.015625
3371.9375
3332.16796875
3263.8671875
3190.78515625
3135.27734375
3107.38671875
3104.62109375
3120.7890625
3153.41796875
3203.4609375
3270.984375
3352.6171875
3439.9765625
3516.27734375
3556.46875
3537.8984375
3456.72265625
3334.15234375
3205.140625
3100.9453125
3040.25
3030.0546875
3067.3828125
3139.73828125
3229.84765625
3325.17578125
3423.52734375
3528.64453125
3641.046875
3753.83203125
3856.5546875
3943.21875
4018.96484375
4101.859375
4217.41015625
4386.77734375
4614.05078125
4880.68359375
5150.59375
5381.92578125
5537.4140625
5589.5390625
5524.4453125
5348.8984375
5095.16015625
4813.078125
4548.3671875
4322.7734375
4132.7421875
3965.6015625
3815.58203125
3686.09765625
3580.7890625
3495.00390625
3415.8671875
3330.30859375
3234.484375
3136.20703125
3048.47265625
2981.7578125
2943.9375
2945.02734375
2995.5625
3096.21484375
3231.15234375
3374.70703125
3503.6953125
3600.6328125
3647.80859375
3626.44921875
3528.5234375
3370.015625
3190.2890625
3036.26171875
2944.44140625
2931.6640625
2994.25
3110.22265625
3244.671875
3362.2734375
3444.171875
3496.96484375
3543.96484375
3604.6484375
3679.7578125
3753.3984375
3807.6484375
3836.03515625
3846.18359375
3850.68359375
3853.30859375
3841.8515625
3794.37890625
3694.1015625
3539.8671875
3345.21875
3131.43359375
2922.3046875
2740.83203125
2604.42578125
2520.48046875
2487.05859375
2497.921875
2546.890625
2629.26171875
2741.19140625
2876.76171875
3023.72265625
3163.96875
3283.44140625
3384.13671875
3483.984375
3601.875
3741.26953125
3886.77734375
4013.83203125
4101.21875
4138.54296875
4127.72265625
4080.83984375
4016.7578125
3957.97265625
3926.625
3937.70703125
3991.78125
4073.2578125
4157.23828125
4220.28125
4247.60546875
4233.875
4180.05078125
4090.35546875
3971.765625
3835.2578125
3694.671875
3560.71484375
3434.59765625
3309.55859375
3180.57421875
3051.70703125
2931.85546875
2822.8828125
2713.15234375
2584.09375
2425.4453125
2247.859375
2082.90234375
1968.71875
1930.3203125
1968.81640625
2066.76171875
2202.01171875
2356.5625
2515.99609375
2666.015625
2793.04296875
2888.41796875
2951.78125
2991.2734375
3020.53515625
3052.41796875
3091.21875
3128.8046875
3149.97265625
3144.79296875
3117.421875
3082.24609375
3050.45703125
3020.71875
2982.93359375
2928.98828125
2857.6640625
2771.015625
2670.8203125
2561.0859375
2451.171875
2353.30859375
2277.26171875
2228.55859375
2209.55078125
2218.7421875
2249.58984375
2293.640625
2346.79296875
2410.98046875
2488.82421875
2578.01171875
2671.75
2763.40234375
2849.46875
2928.8671875
3000.7734375
3064.10546875
3119.703125
3173.4140625
3235.32421875
3312.9921875
3403.953125
3496.23828125
3577.46875
3643.05078125
3695.9375
3740.55859375
3778.95703125
3811.203125
3835.8984375
3848.453125
3840.203125
3801.9921875
3731.19921875
3636.4453125
3534.73046875
3441.8828125
3364.453125
3300.82421875
3249.796875
3216.859375
3210.98828125
3235.41796875
3281.70703125
3332.9296875
3374.60546875
3406.04296875
3443.25390625
3509.52734375
3620.3671875
3776.1328125
3967.42578125
4184.421875
4418.453125
4656.52734375
4878.6875
5062.6484375
5190.65234375
5253.30859375
5251.7890625
5199.546875
5119.58984375
5034.2265625
4952.7734375
4867.73828125
4763.46875
4630.36328125
4474.015625
4313.92578125
4173.53515625
4068.546875
4000.53515625
3958.89453125
3927.890625
3892.734375
3841.81640625
3768.29296875
3674.09375
3573.0234375
3486.171875
3429.4375
3402.94140625
3392.19921875
3379.44140625
3354.55078125
3317.8125
3275.67578125
3234.515625
3195.55078125
3152.9296875
3097.25
3023.75
2939.21484375
2861.8125
2813.5859375
2809.84375
2850.33203125
2916.8515625
2981.16796875
3020.96875
3033.48828125
3035.609375
3050.5
3091.8359375
3156.66796875
3229.19921875
3290.0234375
3324.5390625
3326.59375
3297.24609375
3241.39453125
3165.4921875
3076.796875
2982.93359375
2891.09765625
2807.57421875
2737.5703125
2685.703125
2658.09765625
2665.828125
2725.765625
2854.28125
3056.22265625
3318.22265625
3613.05078125
3912.01171875
4195.1484375
4451.65625
4672.28515625
4843.25
4948.96875
4981.05859375
4942.671875
4842.37109375
4684.5390625
4468.31640625
4196.8046875
3886.34375
3566.0859375
3268.19140625
3016.08203125
2817.8515625
2668.38671875
2559.0625
2488.1875
2463.73046875
2496.9609375
2593.6796875
2749.69140625
2950.46875
3172.97265625
3390.5
3581.31640625
3736.18359375
3858.93359375
3959.78125
4046.9921875
4122.42578125
4183.1640625
4227.1328125
4256.1328125
4270.75390625
4261.1015625
4206.09765625
4087.0703125
3904.171875
3679.52734375
3445.9140625
3233.85546875
3065.78125
2954.3125
2900.46875
2893.79296875
2916.8671875
2951.82421875
2986.609375
3021.078125
3069.671875
3153.9296875
3286.234375
3458.578125
3647.34375
3828.24609375
3986.69140625
4118.55859375
4227.37109375
4321.640625
4409.64453125
4492.109375
4559.8125
4599.9453125
4604.85546875
4575.1015625
4516.6484375
4437.5
4346.18359375
4250.171875
4153.7890625
4057.72265625
3961.80078125
3868.890625
3786.29296875
3722.390625
3681.0390625
3659.75
3654.93359375
3669.6171875
3714.26171875
3797.83984375
3917.61328125
4057.234375
4194.01953125
4308.4296875
4390.55859375
4443.21484375
4480.76171875
4521.50390625
4575.79296875
4638.484375
4692.3671875
4719.3828125
4710.11328125
4665.65625
4594.1796875
4507.15625
4417.05078125
4334.54296875
4264.5625
4204.4453125
4148.33203125
4096.02734375
4057.4296875
4045.53125
4062.6640625
4094.13671875
4116.1953125
4110.109375
4068.14453125
3989.3671875
3875.49609375
3733.7109375
3580.56640625
3437.43359375
3318.796875
3224.921875
3146.40234375
3075.62109375
3013.734375
2967.58984375
2941.140625
2930.59765625
2927.58203125
2926.31640625
2927.19140625
2933.96484375
2949.34375
2974.5234375
3012.2890625
3068.734375
3151.24609375
3265.71484375
3415.16796875
3598.29296875
3805.66796875
4017.23828125
4206.6796875
4352.4921875
4447.51953125
4498.83203125
4518.515625
4513.921875
4484.6796875
4427.05859375
4341.203125
4236.7890625
4133.8125
4057.40625
4028.4765625
4055.48046875
4132.703125
4245.7734375
4380.16796875
4528.01953125
4689.6796875
4868.7734375
5062.96875
5257.515625
5428.93359375
5556.703125
5631.5703125
5652.7421875
5620.47265625
5536.2421875
5411.48046875
5272.0234375
5149.52734375
5066.67578125
5029.37109375
5029.5859375
5051.9375
5079.09375
5097.1328125
5100.95703125
5094.94921875
5087.125
5083.0234375
5085.58203125
5098.11328125
5123.48046875
5160.70703125
5206.9296875
5265.37109375
5348.46875
5468.1796875
5621.50390625
5785.7890625
5927.7265625
6016.98828125
6036.28515625
5986.89453125
5888.6796875
5770.45703125
5653.0703125
5538.875
5418.44921875
5287.35546875
5154.93359375
5038.1796875
4950.890625
4899.5390625
4885.17578125
4904.25
4947.046875
4998.3671875
5043.03515625
5073.3828125
5094.28125
5122.07421875
5175.8359375
5264.25
5377.1484375
5489.3828125
5574.515625
5617.5078125
5618.015625
5585.4609375
5532.28515625
5469.6796875
5406.11328125
5347.87890625
5301.1015625
5274.0859375
5278.09765625
5324.546875
5418.4375
5551.3828125
5699.7890625
5831.44921875
5916.4609375
5934.2578125
5873.47265625
5729.79296875
5507.8671875
5224.921875
4908.82421875
4589.45703125
4290.48828125
4026.734375
3804.14453125
3618.2734375
3455.35546875
3302.03125
3159.3046875
3046.92578125
2991.9375
3010.97265625
3100.7734375
3240.8046875
3402.55078125
3560.1796875
3699.48828125
3820.03515625
3926.8671875
4018.5
4084.25390625
4114.453125
4111.7890625
4091.27734375
4070.03125
4057.984375
4056.0625
4059.6015625
4063.42578125
4067.26953125
4079.22265625
4112.7734375
4177.38671875
4269.6796875
4373.5390625
4469.6015625
4545.8671875
4601.60546875
4644.31640625
4685.4296875
4737.30859375
4807.73046875
4890.40625
4959.46875
4978.00390625
4917.3984375
4771.0703125
4552.38671875
4284.0
3992.171875
3707.18359375
3460.98828125
3278.57421875
3169.71484375
3126.734375
3127.48046875
3142.15625
3144.70703125
3124.92578125
3091.75
3063.8984375
3056.70703125
3076.3515625
3121.625
3185.5
3253.8203125
3307.23828125
3329.9375
3320.12109375
3293.73828125
3279.140625
3306.28125
3395.18359375
3546.4921875
3737.94921875
3930.875
4085.98828125
4179.453125
4207.48046875
4177.53125
4097.3125
3973.5703125
3820.3359375
3664.328125
3538.15625
3465.23828125
3448.74609375
3474.015625
3523.0234375
3589.84375
3683.68359375
3816.0546875
3983.2109375
4160.62109375
4314.71484375
4421.296875
4476.0703125
4491.81640625
4487.0703125
4474.65234375
4457.83984375
4436.21875
4414.54296875
4403.62109375
4411.5078125
4435.8671875
4467.015625
4496.90625
4522.37890625
4540.4140625
4543.91796875
4523.70703125
4473.55078125
4393.41796875
4290.61328125
4179.47265625
4077.98828125
4001.47265625
3956.9140625
3941.9375
3948.0390625
3964.6875
3981.18359375
3985.16796875
3960.078125
3887.37890625
3756.07421875
3573.07421875
3363.5703125
3159.5234375
2986.328125
2857.88671875
2779.7109375
2752.88671875
2774.83203125
2838.04296875
2929.2578125
3030.69921875
3124.92578125
3201.953125
3263.6640625
3320.66015625
3383.86328125
3457.84765625
3540.8203125
3629.5390625
3723.953125
3827.70703125
3943.91015625
4069.1953125
4190.73828125
4289.8203125
4350.90625
4370.42578125
4358.4296875
4331.59375
4303.734375
4282.01171875
4269.48046875
4266.0703125
4263.078125
4238.37890625
4163.421875
4020.875
3817.94140625
3584.11328125
3357.1484375
3168.8828125
3037.625
2967.828125
2955.671875
2997.22265625
3092.05859375
3238.86328125
3428.3125
3641.8671875
3857.46484375
4056.6015625
4228.82421875
4373.0859375
4494.85546875
4598.7265625
4682.453125
4739.671875
4769.5546875
4782.578125
4796.41015625
4826.859375
4881.84375
4959.55078125
5049.45703125
5136.8828125
5211.078125
5270.671875
5320.49609375
5362.74609375
5392.33984375
5401.12890625
5385.8671875
5351.08984375
5303.83984375
5244.765625
5164.08984375
5047.921875
4891.5859375
4708.92578125
4528.9375
4382.39453125
4289.359375
4254.48828125
4268.171875
4309.63671875
4352.6796875
4374.87890625
4365.70703125
4327.3515625
4269.63671875
4206.9921875
4160.28125
4156.68359375
4221.43359375
4365.78125
4581.140625
4841.8984375
5111.18359375
5346.41796875
5508.19140625
5573.31640625
5543.65625
5442.203125
5299.18359375
5139.5625
4979.5390625
4829.82421875
4699.9765625
4599.94921875
4538.35546875
4519.39453125
4542.05859375
4602.38671875
4695.54296875
4814.984375
4951.91015625
5098.24609375
5249.0703125
5398.48046875
5532.91015625
5633.34375
5688.08984375
5702.734375
5696.23828125
5688.828125
5694.2890625
5718.23828125
5755.46484375
5786.83203125
5784.3515625
5726.06640625
5608.796875
5448.22265625
5270.02734375
5103.09765625
4977.50390625
4920.69921875
4948.375
5056.5234375
5222.7890625
5415.9296875
5604.2265625
5757.7890625
5850.1796875
5866.70703125
5815.6875
5729.25
5646.83203125
5592.078125
5561.37890625
5530.75
5471.8125
5364.91015625
5205.04296875
5001.8046875
4774.171875
4542.69921875
4324.88671875
4136.921875
3995.984375
3915.8828125
3898.58984375
3932.38671875
4000.4140625
4089.78125
4191.2109375
4293.09765625
4381.5625
4448.796875
4498.26953125
4538.6875
4573.50390625
4599.0546875
4612.78125
4620.6796875
4635.02734375
4665.5390625
4713.34375
4771.765625
4831.0859375
4882.421875
4918.66015625
4933.47265625
4921.68359375
4882.80859375
4825.25
4765.2265625
4718.62890625
4692.05078125
4681.40234375
4679.04296875
4681.92578125
4693.45703125
4719.08203125
4761.4609375
4819.7734375
4892.3984375
4978.92578125
5079.28125
5191.6640625
5312.046875
5435.4921875
5557.63671875
5675.765625
5789.703125
5901.4921875
6012.87890625
6122.87109375
6228.4375
6326.72265625
6413.484375
6478.1328125
6502.66796875
6469.53125
6373.18359375
6226.56640625
6058.6015625
5903.8828125
5787.43359375
5711.6484375
5656.0859375
5593.0546875
5506.46484375
5398.3515625
5282.578125
5176.640625
5096.578125
5051.078125
5035.84765625
5037.078125
5044.4296875
5059.8828125
5091.9921875
5143.91015625
5209.9140625
5282.41015625
5358.609375
5439.65234375
5525.4453125
5611.26953125
5688.97265625
5751.63671875
5798.6640625
5836.90625
5876.5703125
5924.859375
5980.76953125
6032.48046875
6060.00390625
6046.01171875
5990.07421875
5912.44140625
5840.55859375
5789.71484375
5755.2109375
5719.19140625
5661.74609375
5569.0390625
5439.28125
5285.1640625
5128.1171875
4986.30078125
4866.58203125
4765.2265625
4672.06640625
4573.7265625
4458.5234375
4323.375
4175.6796875
4026.8046875
3886.31640625
3764.9296875
3679.37109375
3646.3828125
3667.78515625
3723.30078125
3781.30078125
3818.03125
3827.9296875
3818.47265625
3798.73046875
3774.50390625
3753.55859375
3751.8984375
3789.91015625
3878.8046875
4009.71875
4156.7578125
4291.41015625
4395.87890625
4466.41796875
4507.91796875
4527.44140625
4532.87109375
4536.1640625
4554.4453125
4602.6953125
4681.6953125
4773.9921875
4855.23828125
4912.125
4950.9609375
4991.46484375
5054.26171875
5151.796875
5284.828125
5442.59375
5606.3359375
5755.90625
5875.91796875
5958.26171875
6000.74609375
6003.91796875
5967.64453125
5890.4296875
5773.6953125
5628.359375
5476.46484375
5344.3828125
5253.75390625
5218.48046875
5248.13671875
5349.87890625
5523.59375
5754.51953125
6012.3515625
6260.29296875
6468.28125
6620.9609375
6715.84765625
6755.6484375
6742.53125
6678.91015625
6572.4609375
6439.70703125
6303.89453125
6187.2734375
6101.8984375
6044.03515625
5995.203125
5929.04296875
5820.69140625
5655.60546875
5435.25
5177.40234375
4910.6171875
4665.67578125
4468.7578125
4338.234375
4283.66796875
4304.96484375
4392.32421875
4528.8125
4695.94921875
4879.68359375
5072.65234375
5271.31640625
5471.17578125
5665.58984375
5849.0078125
6018.6953125
6170.66796875
6294.078125
6372.3046875
6391.62109375
6349.33984375
6254.67578125
6123.828125
5974.2109375
5820.2890625
5671.40625
5532.5
5406.6328125
5295.890625
5199.75
5114.6875
5037.34375
4967.328125
4905.71875
4852.19921875
4806.23828125
4771.37109375
4756.43359375
4771.40625
4821.578125
4903.80078125
5006.04296875
5111.25390625
5205.296875
5284.0546875
5353.25
5421.1796875
5491.2890625
5559.58984375
5615.49609375
5644.33984375
5632.890625
5577.7265625
5490.5859375
5395.171875
5317.21875
5274.37890625
5270.8359375
5297.484375
5336.61328125
5368.33984375
5376.01953125
5349.890625
5290.70703125
5212.1796875
5137.3125
5088.20703125
5077.3359375
5108.01171875
5180.9921875
5298.26171875
5460.70703125
5664.359375
5898.01171875
6140.64453125
6359.71484375
6516.7421875
6582.59765625
6553.625
6455.21484375
6327.859375
6204.15234375
6092.078125
5976.44921875
5838.046875
5675.80859375
5513.7265625
5386.71875
5317.890625
5305.328125
5325.26953125
5344.90625
5334.47265625
5273.875
5154.83203125
4980.5
4763.9765625
4526.0078125
4291.5703125
4085.37890625
3927.046875
3826.76953125
3782.953125
3784.94921875
3822.59765625
3897.23828125
4023.5859375
4217.99609375
4482.8984375
4801.4375
5144.625
5481.12109375
5781.76171875
6021.87109375
6186.10546875
6272.30859375
6288.65234375
6246.359375
6156.734375
6034.6484375
5901.3203125
5779.51171875
5683.60546875
5612.98828125
5553.84375
5487.734375
5401.33984375
5292.02734375
5166.59375
5034.9921875
4904.125
4776.1796875
4652.2734375
4537.546875
4442.78125
4380.27734375
4356.82421875
4370.078125
4411.6953125
4473.08203125
4546.21875
4617.79296875
4664.6640625
4659.80859375
4587.79296875
4458.22265625
4305.4765625
4174.03125
4099.4921875
4097.203125
4162.56640625
4279.06640625
4426.7109375
4586.63671875
4742.59765625
4882.1875
4999.546875
5097.734375
5186.6484375
5274.67578125
5359.12109375
5424.734375
5453.65625
5438.3671875
5385.5546875
5309.2578125
5223.12109375
5139.96484375
5075.390625
5047.15234375
5068.22265625
5138.66015625
5241.640625
5346.48828125
5419.87890625
5441.34375
5412.63671875
5352.4453125
5281.1015625
5209.39453125
5138.62890625
5065.61328125
4985.23828125
4891.96484375
4783.515625
4663.3359375
4536.88671875
4405.7421875
4267.8984375
4123.96875
3980.07421875
3843.73046875
3719.34375
3609.98046875
3522.1640625
3466.44921875
3452.7734375
3485.46875
3561.1171875
3668.4375
3789.30859375
3901.91015625
3986.3515625
4031.453125
4039.796875
4027.890625
4019.84765625
4036.7265625
4087.51953125
4166.453125
4256.796875
4338.6171875
4397.73046875
4432.109375
4450.83203125
4465.19921875
4479.2421875
4488.44921875
4486.7734375
4474.08984375
4457.734375
4448.875
4457.6171875
4488.88671875
4540.59765625
4605.96484375
4678.83203125
4757.20703125
4841.69921875
4931.82421875
5024.51171875
5114.9375
5196.41796875
5259.85546875
5296.828125
5306.5703125
5300.33984375
5296.546875
5309.0625
5339.19921875
5379.5703125
5426.1484375
5486.22265625
5573.15625
5692.46484375
5832.44921875
5967.46484375
6069.44921875
6118.01953125
6104.9140625
6034.859375
5924.2109375
5796.1171875
5672.8515625
5569.7109375
5493.0703125
5441.25
5406.19140625
5376.3515625
5340.86328125
5293.05078125
5232.25
5165.38671875
5107.52734375
5076.8046875
5083.58984375
5123.46875
5182.8984375
5251.55078125
5326.56640625
5404.4609375
5473.2734375
5516.91015625
5526.890625
5508.37109375
5476.2578125
5447.73046875
5435.84765625
5443.8359375
5462.3515625
5475.765625
5476.40625
5474.0390625
5489.75390625
5538.63671875
5616.4140625
5699.6796875
5756.609375
5759.1875
5691.265625
5551.62109375
5354.046875
5125.33984375
4900.1328125
4711.3359375
4579.55859375
4508.984375
4493.14453125
4523.9609375
4594.1953125
4693.4609375
4807.63671875
4927.10546875
5055.93359375
5210.22265625
5404.6953125
5638.76171875
5892.9453125
6137.05859375
6343.34765625
6496.546875
6596.3828125
6652.83984375
6678.8515625
6685.80078125
6684.21484375
6686.94140625
6709.50390625
6764.5078125
6852.8359375
6959.6875
7061.1328125
7137.58984375
7183.21484375
7204.85546875
7214.9375
7226.7578125
7253.3671875
7304.765625
7382.8046875
7479.4765625
7582.45703125
7682.55859375
7775.953125
7861.7421875
7941.72265625
8024.89453125
8130.265625
8280.41015625
8487.59765625
8743.828125
9024.83984375
9306.26953125
9578.9921875
9852.03515625
10143.6875
10470.75390625
10843.171875
11262.87109375
11723.25390625
12210.4765625
12709.62109375
13213.56640625
13728.1015625
14269.69921875
14858.73046875
15512.4296875
16240.4453125
17044.62109375
17924.14453125
18883.1015625
19933.19921875
21087.53125
22350.55859375
23713.8984375
25161.1875
26675.76953125
28244.56640625
29858.5078125
31512.75390625
33205.171875
34928.66796875
36660.0
38354.54296875
39952.37109375
41389.51953125
42605.7265625
43549.15234375
44183.8515625
44498.328125
44505.44140625
44229.6875
43691.94921875
42904.62109375
41878.2109375
40629.98828125
39187.01953125
37584.7109375
35866.57421875
34087.41796875
32315.10546875
30622.46484375
29066.7421875
27668.56640625
26409.08203125
25250.79296875
24164.875
23142.22265625
22184.83203125
21293.0625
20461.9609375
19684.65625
18955.2890625
18269.79296875
17626.23828125
17024.33984375
16463.421875
15940.953125
15452.88671875
14993.3671875
14553.62109375
14124.7734375
13705.90625
13308.58984375
12949.390625
12635.76953125
12359.91015625
12106.28515625
11863.74609375
11631.29296875
11416.2421875
11230.27734375
11085.91796875
10992.53515625
10951.49609375
10952.421875
10973.08984375
10984.5
10960.046875
10885.28515625
10763.67578125
10616.21875
10474.9921875
10371.6328125
10323.9296875
10327.8125
10361.609375
10401.203125
10434.93359375
10467.40625
10510.62890625
10571.265625
10644.49609375
10718.45703125
10783.71484375
10837.8828125
10880.91796875
10907.1171875
10903.765625
10858.49609375
10768.5625
10644.1953125
10504.52734375
10369.18359375
10250.609375
10151.8125
10070.390625
10002.8828125
9943.0
9876.84765625
9785.29296875
9656.109375
9494.5078125
9321.203125
9160.5625
9030.1171875
8936.53515625
8876.04296875
8837.10546875
8805.1640625
8766.63671875
8709.35546875
8622.77734375
8503.0546875
8359.1484375
8210.3671875
8074.54296875
7958.87109375
7862.2109375
7782.98046875
7721.77734375
7678.28515625
7650.26953125
7637.12109375
7641.2890625
7663.34375
7695.87890625
7724.546875
7736.37109375
7727.46875
7703.0
7670.4453125
7633.55859375
7592.45703125
7547.59765625
7500.71875
7450.03125
7385.40625
7292.08203125
7163.51953125
7012.9140625
6871.5546875
6773.51953125
6739.04296875
6769.1953125
6852.34375
6972.66796875
7113.609375
7258.59765625
7393.40625
7508.734375
7599.27734375
7661.5390625
7695.28515625
7707.13671875
7708.80078125
7708.4609375
7704.4765625
7689.890625
7663.63671875
7636.41015625
7625.30078125
7643.234375
7692.84375
7768.1640625
7859.9765625
7958.80859375
8054.546875
8136.3828125
8195.9140625
8230.88671875
8244.67578125
8241.55859375
8223.234375
8190.109375
8144.72265625
8092.87109375
8042.1328125
8000.5703125
7976.8671875
7980.6640625
8021.05078125
8102.06640625
8217.8046875
8353.34375
8495.20703125
8643.11328125
8808.640625
8998.02734375
9195.89453125
9367.3046875
9475.91796875
9500.578125
9439.859375
9309.2890625
9137.76953125
8960.9765625
8808.67578125
8691.6328125
8598.625
8506.9921875
8400.03125
8280.2421875
8169.8984375
8098.42578125
8085.875
8134.57421875
8233.51171875
8368.48828125
8528.70703125
8706.20703125
8890.82421875
9065.7109375
9208.75
9301.796875
9341.5234375
9341.3125
9321.34765625
9296.39453125
9271.1484375
9242.70703125
9204.12890625
9148.48828125
9075.140625
8994.03515625
8921.50390625
8870.18359375
8843.59375
8839.390625
8854.203125
8883.82421875
8922.046875
8962.91796875
9003.67578125
9042.5625
9073.82421875
9087.8984375
9079.2890625
9054.81640625
9033.5390625
9037.76953125
9082.6953125
9172.515625
9303.68359375
9468.74609375
9655.4453125
9844.97265625
10017.671875
10166.00390625
10302.62109375
10453.4375
10641.15234375
10874.24609375
11147.984375
11450.57421875
11766.875
12080.625
12378.44140625
12653.2109375
12902.75390625
13126.375
13325.53125
13508.5078125
13692.6953125
13901.26953125
14157.7265625
14481.51171875
14884.07421875
15365.59375
15916.890625
16527.40625
17191.81640625
17908.20703125
18671.9609375
19475.7265625
20316.89453125
21203.078125
22148.5234375
23166.00390625
24261.953125
25436.24609375
26683.93359375
27998.484375
29378.21875
30833.6171875
32390.70703125
34087.640625
35965.109375
38052.2890625
40352.03515625
42831.48828125
45422.6171875
48030.1171875
50540.3359375
52828.703125
54767.5
56236.1484375
57134.125
57396.0
57005.68359375
56002.48046875
54472.75
52530.24609375
50295.5234375
47881.44921875
45384.671875
42881.59765625
40429.640625
38072.2421875
35841.91015625
33758.63671875
31827.91796875
30043.42578125
28394.0234375
26870.97265625
25472.8515625
24206.46484375
23082.66796875
22108.8203125
21282.2109375
20586.9921875
19993.875
19464.20703125
18961.21484375
18463.421875
17967.06640625
17473.2578125
16974.3828125
16456.97265625
15918.3515625
15377.92578125
14872.0
14439.015625
14106.80859375
13885.67578125
13766.72265625
13726.4296875
13736.0390625
13769.890625
13808.265625
13836.671875
13845.2890625
13828.61328125
13784.859375
13715.73828125
13626.66796875
13525.09375
13416.9765625
13304.28125
13184.04296875
13046.12109375
12871.67578125
12638.92578125
12336.49609375
11972.81640625
11572.01953125
11161.8828125
10766.1796875
10403.765625
10087.203125
9818.765625
9590.40234375
9390.73046875
9212.3046875
9052.046875
8907.14453125
8773.640625
8649.82421875
8539.453125
8449.46484375
8382.34375
8329.171875
8270.4375
8185.16015625
8061.4296875
7900.78125
7715.6640625
7525.1328125
7351.9453125
7219.89453125
7149.3125
7151.4609375
7223.4921875
7346.60546875
7490.46484375
7623.921875
7725.48828125
7785.75390625
7801.78515625
7772.1171875
7698.921875
7594.45703125
7483.9296875
7399.87109375
7368.875
7396.87890625
7462.7578125
7527.2890625
7553.69921875
7525.98828125
7453.4375
7361.875
7280.11328125
7229.4375
7219.3203125
7249.8828125
7318.04296875
7421.515625
7557.07421875
7716.46484375
7885.8203125
8050.01953125
8197.7265625
8322.33984375
8417.94921875
8474.24609375
8476.70703125
8414.87890625
8292.8046875
8130.71875
7955.3046875
7787.95703125
7640.859375
7519.390625
7422.87890625
7342.91015625
7265.7890625
7181.0078125
7088.80078125
6999.63671875
6927.0234375
6879.72265625
6858.0546875
6855.6171875
6864.640625
6880.95703125
6904.80859375
6938.25
6982.90234375
7039.53125
7108.26171875
7189.33203125
7284.90234375
7399.0625
7532.37109375
7674.95703125
7808.2421875
7917.38671875
8002.8359375
8078.88671875
8161.78515625
8259.81640625
8371.5625
8487.84375
8592.72265625
8665.6171875
8688.1015625
8653.84375
8575.98828125
8486.36328125
8425.0625
8424.015625
8492.9609375
8615.5859375
8757.23828125
8879.23828125
8953.61328125
8973.21484375
8952.765625
8919.51171875
8900.10546875
8913.77734375
8974.59375
9094.328125
9278.35546875
9518.62890625
9794.06640625
10080.21875
10358.98828125
10620.89453125
10862.34375
11084.58984375
11294.984375
11507.0390625
11737.953125
12005.32421875
12322.671875
12692.38671875
13100.71484375
13522.99609375
13939.61328125
14350.046875
14772.3515625
15229.29296875
15734.06640625
16285.43359375
16872.078125
17481.90234375
18112.32421875
18776.40234375
19499.18359375
20305.6953125
21210.4296875
22216.46484375
23322.06640625
24528.046875
25843.12890625
27287.85546875
28893.75
30693.9765625
32709.57421875
34941.98828125
37377.72265625
39999.53515625
42795.375
45761.2109375
48898.625
52207.67578125
55676.2734375
59269.99609375
62927.21875
66560.2734375
70059.41015625
73296.69140625
76129.6015625
78406.73828125
79979.5859375
80723.0234375
80561.1796875
79488.1484375
77572.98828125
74947.46875
71784.10546875
68272.42578125
64595.9140625
60909.8671875
57325.109375
53904.953125
50676.94921875
47651.37109375
44835.265625
42237.35546875
39866.53125
37728.13671875
35819.453125
34125.546875
32618.88671875
31265.28125
30033.74609375
28904.0703125
27868.1171875
26925.734375
26078.40625
25322.890625
24646.8359375
24028.34765625
23441.5234375
22866.59375
22299.4921875
21753.00390625
21245.9453125
20786.390625
20362.57421875
19950.08203125
19528.89453125
19094.84375
18656.92578125
18226.71484375
17811.61328125
17416.35546875
17047.73046875
16715.56640625
16427.875
16183.84375
15971.6875
15776.0234375
15591.75390625
15433.35546875
15330.328125
15310.265625
15381.265625
15525.30078125
15706.0546875
15885.703125
16040.99609375
16170.1953125
16288.1171875
16414.04296875
16560.7890625
16730.9609375
16919.94921875
17120.69140625
17325.71875
17525.90625
17709.9765625
17868.9296875
18003.578125
18127.44921875
18258.78515625
18406.00390625
18558.65234375
18692.63671875
18785.69140625
18830.72265625
18837.94921875
18826.7890625
18815.68359375
18816.5703125
18834.671875
18869.80859375
18916.56640625
18964.9609375
19004.83203125
19033.67578125
19061.85546875
19109.3671875
19195.6484375
19330.9140625
19515.26171875
19743.0390625
20006.05078125
20294.71484375
20601.62109375
20928.0390625
21286.2109375
21693.1640625
22162.00390625
22699.40625
23308.3828125
23988.3984375
24730.8359375
25516.765625
26321.46484375
27122.109375
27903.69921875
28662.921875
29410.19140625
30167.0546875
30958.99609375
31809.09765625
32736.04296875
33751.85546875
34855.703125
36029.93359375
37246.2890625
38478.0859375
39705.5546875
40909.4296875
42061.9609375
43125.8984375
44061.859375
44837.30078125
45430.42578125
45827.24609375
46015.078125
45979.65625
45710.40234375
45209.59765625
44497.26953125
43609.0546875
42591.109375
41494.1484375
40365.16796875
39238.15234375
38130.1328125
37045.59765625
35985.09375
34952.30859375
33957.58203125
33016.88671875
32145.37890625
31349.4375
30624.5546875
29960.046875
29343.4765625
28761.7421875
28204.94921875
27675.6796875
27193.15625
26781.85546875
26452.484375
26194.10546875
25983.77734375
25801.00390625
25633.078125
25471.8359375
25310.8046875
25147.6796875
24988.51171875
24847.41796875
24739.1171875
24668.9140625
24629.30859375
24607.53125
24597.73828125
24606.08984375
24644.4375
24719.421875
24826.60546875
24953.6796875
25089.3359375
25231.2421875
25388.53125
25579.5546875
25829.0078125
26163.53515625
26601.01171875
27135.84375
27734.84765625
28353.81640625
28963.45703125
29561.6484375
30165.1171875
30795.33984375
31473.2890625
32219.83984375
33051.88671875
33974.5390625
34978.4609375
36046.25
37162.82421875
38322.69140625
39530.3359375
40794.984375
42125.37890625
43530.38671875
45023.64453125
46624.2578125
48350.42578125
50213.20703125
52217.65625
54368.82421875
56675.5234375
59150.3125
61807.1015625
64654.57421875
67684.2109375
70859.16796875
74112.9375
77356.8359375
80487.8359375
83394.1875
85965.4140625
88110.29296875
89775.5078125
90954.32421875
91683.3828125
92033.64453125
92101.03125
91996.99609375
91836.86328125
91726.42578125
91751.07421875
91971.64453125
92426.19921875
93133.4453125
94095.140625
95298.56640625
96718.3125
98314.30078125
100027.65234375
101783.05078125
103502.2890625
105119.89453125
106587.33203125
107865.03515625
108915.19921875
109705.43359375
110219.96484375
110468.453125
110484.8671875
110313.7109375
109987.53125
109506.83203125
108834.90625
107909.65625
106662.88671875
105037.4921875
103001.10546875
100556.93359375
97748.16796875
94651.74609375
91362.44140625
87973.2734375
84559.77734375
81175.30859375
77859.57421875
74651.9453125
71595.5703125
68727.71875
66067.1328125
63610.59375
61338.73046875
59223.59765625
57234.3515625
55342.62890625
53528.24609375
51784.03515625
50120.3828125
48567.3125
47167.0
45954.58203125
44939.48046875
44104.29296875
43421.6953125
42871.23046875
42441.58984375
42122.49609375
41899.88671875
41759.0078125
41689.2109375
41685.4765625
41747.79296875
41881.44140625
42096.9921875
42408.125
42828.59765625
43371.625
44051.61328125
44884.09765625
45881.10546875
47045.5546875
48370.14453125
49840.60546875
51437.59375
53134.80078125
54896.7421875
56678.875
58427.03125
60073.89453125
61537.17578125
62725.71484375
63552.30078125
63947.359375
63871.0
63323.14453125
62346.95703125
61018.96875
59428.33984375
57657.43359375
55773.05859375
53827.98046875
51866.890625
49931.66015625
48061.35546875
46285.24609375
44615.21875
43047.45703125
41573.59375
40189.578125
38893.765625
37679.86328125
36535.71484375
35449.23046875
34413.875
33429.25390625
32498.5390625
31626.40234375
30818.9375
30085.109375
29436.2265625
28880.4375
28415.5546875
28029.42578125
27709.8671875
27453.18359375
27260.8046875
27129.6015625
27049.421875
27010.21875
27008.5390625
27047.171875
27132.3046875
27271.4921875
27469.625
27723.49609375
28022.8984375
28360.6875
28740.6171875
29172.140625
29657.546875
30186.23046875
30741.5703125
31311.53125
31893.4609375
32491.98046875
33114.6640625
33769.35546875
34464.76171875
35212.5234375
36027.171875
36923.08984375
37912.21875
39005.86328125
40217.1796875
41559.76953125
43045.171875
44685.6171875
46499.80859375
48511.44921875
50738.05078125
53182.96875
55842.68359375
58722.71484375
61843.32421875
65227.5
68883.72265625
72799.54296875
76946.3515625
81282.19140625
85744.83984375
90241.95703125
94650.19921875
98825.453125
102615.875
105871.76171875
108456.49609375
110264.6328125
111243.4140625
111404.734375
110818.83203125
109594.26953125
107855.83203125
105729.03515625
103332.8984375
100779.03515625
98173.08984375
95613.03515625
93181.00390625
90932.26953125
88890.42578125
87054.796875
85416.4140625
83971.72265625
82724.66015625
81676.625
80812.00390625
80089.42578125
79443.59765625
78796.15234375
78069.94140625
77201.7265625
76149.671875
74893.77734375
73430.46875
71765.8359375
69912.4140625
67890.22265625
65729.01953125
63468.24609375
61153.47265625
58830.40625
56539.4375
54313.9609375
52182.32421875
50168.6171875
48289.04296875
46546.95703125
44932.83203125
43429.0078125
42013.61328125
40661.75390625
39348.99609375
38059.2890625
36790.76953125
35553.84765625
34365.8359375
33248.9453125
32228.42578125
31323.40625
30534.2734375
29840.92578125
29216.3203125
28641.12890625
28104.41015625
27593.8671875
27090.8359375
26575.890625
26036.60546875
25469.75
24880.23828125
24281.89453125
23698.109375
23157.08984375
22681.3671875
22278.24609375
21937.34765625
21636.6171875
21352.8828125
21071.203125
20788.08203125
20507.5390625
20234.22265625
19969.38671875
19712.44921875
19464.734375
19230.0625
19011.19921875
18806.6640625
18611.6796875
18420.71484375
18226.42578125
18016.3671875
17774.88671875
17492.8046875
17176.6015625
16847.22265625
16529.421875
16241.31640625
15990.9765625
15778.7890625
15601.95703125
15458.37890625
15347.2421875
15265.64453125
15206.35546875
15162.5390625
15135.203125
15132.1328125
15156.73046875
15200.61328125
15250.0078125
15297.3203125
15343.0
15388.5703125
15434.55078125
15487.10546875
15561.828125
15676.7265625
15841.6171875
16053.53515625
16296.32421875
16539.7734375
16743.67578125
16873.3046875
16918.203125
16896.23828125
16838.22265625
16768.3984375
16697.1875
16626.078125
16553.6328125
16476.3515625
16386.72265625
16272.4609375
16119.3203125
15918.59765625
15676.9375
15420.28515625
15185.2734375
15002.0
14881.2890625
14815.71484375
14791.1328125
14798.01171875
14835.49609375
14908.453125
15022.515625
15181.39453125
15386.3125
15633.87890625
15911.3828125
16195.203125
16458.7734375
16686.3671875
16879.83984375
17052.21484375
17217.046875
17386.6171875
17578.19921875
17816.875
18128.65625
18530.1796875
19022.671875
19591.19921875
20208.9140625
20848.71875
21499.68359375
22175.87890625
22907.72265625
23723.04296875
24634.9609375
25642.34765625
26733.328125
27884.56640625
29063.1328125
30238.4375
31396.3828125
32539.54296875
33671.45703125
34781.01171875
35841.58984375
36821.25390625
37689.5859375
38415.375
38962.7421875
39294.3515625
39380.37109375
39205.89453125
38772.796875
38097.58203125
37207.82421875
36138.31640625
34928.49609375
33622.79296875
32272.1484375
30931.7421875
29652.921875
28473.37890625
27411.3359375
26464.47265625
25612.11328125
24821.57421875
24059.828125
23305.234375
22550.98046875
21799.4453125
21056.5234375
20332.37890625
19642.89453125
19003.828125
18420.7578125
17886.61328125
17391.05078125
16931.76171875
16516.30859375
16154.19140625
15847.62109375
15587.72265625
15356.390625
15131.3671875
14892.421875
14627.4375
14336.39453125
14030.80859375
13726.703125
13434.01171875
13151.14453125
12871.55859375
12596.91796875
12342.07421875
12124.8125
11951.5
11814.21484375
11700.39453125
11601.6796875
11513.796875
11433.34765625
11359.07421875
11294.7890625
11246.56640625
11215.52734375
11194.7109375
11174.07421875
11148.05859375
11118.13671875
11088.8359375
11062.296875
11036.52734375
11008.54296875
10977.63671875
10943.6171875
10901.26953125
10839.19140625
10748.16796875
10632.0625
10508.98046875
10399.2421875
10310.7578125
10234.0625
10149.43359375
10038.421875
9891.19921875
9706.578125
9487.3828125
9237.11328125
8961.81640625
8675.07421875
8400.05859375
8165.28125
7996.484375
7908.83984375
7901.9296875
7959.89453125
8058.75
8177.8671875
8306.6015625
8440.921875
8575.640625
8702.48828125
8814.4140625
8908.1328125
8981.39453125
9032.30859375
9065.79296875
9099.61328125
9157.703125
9252.21875
9370.80078125
9482.546875
9557.3671875
9581.15234375
9556.27734375
9492.9296875
9402.65625
9296.99609375
9185.8828125
9073.5078125
8957.4921875
8836.37109375
8720.06640625
8631.48828125
8595.26953125
8623.5390625
8711.34765625
8843.9296875
9006.69921875
9189.015625
9382.109375
9576.85546875
9763.7109375
9931.80078125
10065.671875
10143.9375
10145.21484375
10059.859375
9898.765625
9691.51171875
9473.9921875
9272.7890625
9095.6484375
8933.1875
8769.59765625
8593.859375
8404.0859375
8205.8203125
8009.99609375
7831.05078125
7680.76953125
7559.01171875
7451.9765625
7344.3359375
7235.5703125
7144.19921875
7097.26953125
7117.1875
7215.4140625
7391.0
7629.55078125
7904.859375
8186.54296875
8450.22265625
8683.515625
8885.625
9062.62890625
9221.0
9362.9375
9487.58984375
9596.78125
9697.25390625
9794.1640625
9882.65625
9948.015625
9974.76171875
9954.6640625
9887.4765625
9777.58984375
9632.3046875
9461.98046875
9280.58203125
9106.34375
8961.44921875
8867.203125
8834.05859375
8853.53125
8900.2890625
8944.64453125
8965.69140625
8955.83984375
8916.92578125
8856.01171875
8785.40234375
8722.22265625
8681.1796875
8664.0078125
8657.296875
8642.32421875
8606.48828125
8544.6953125
8453.6484375
8329.83984375
8173.49609375
7991.046875
7793.22265625
7594.35546875
7414.38671875
7275.78515625
7191.9453125
7157.9453125
7156.046875
7171.765625
7203.484375
7256.18359375
7327.66796875
7402.140625
7457.046875
7477.03515625
7463.1328125
7430.02734375
7394.19140625
7363.30078125
7334.3984375
7298.76171875
7246.80078125
7171.3125
7072.55859375
6965.01953125
6878.76953125
6849.9609375
6904.2265625
7044.46875
7251.24609375
7493.1640625
7737.57421875
7955.1796875
8121.98828125
8225.1015625
8270.765625
8283.92578125
8293.87109375
8316.1484375
8346.03125
8367.1875
8365.39453125
8336.80859375
8289.453125
8240.14453125
8206.45703125
8195.49609375
8197.25
8189.87890625
8153.76171875
8082.359375
7981.5078125
7860.51953125
7725.10546875
7577.73046875
7421.9609375
7263.99609375
7109.13671875
6957.8359375
6806.00390625
6649.19921875
6486.71484375
6324.125
6174.8125
6058.671875
5994.421875
5987.34375
6022.2421875
6069.8828125
6103.49609375
6111.78515625
6098.50390625
6071.390625
6032.8359375
5980.7421875
5916.09375
5846.06640625
5777.7421875
5710.09375
5635.6171875
5551.671875
5469.23046875
5409.453125
5392.12890625
5427.1796875
5513.515625
5641.13671875
5793.5
5952.0546875
6103.63671875
6246.09375
6386.96875
6536.375
6699.80859375
6874.61328125
7051.23046875
7219.1171875
7375.0625
7526.9921875
7686.0078125
7850.10546875
7994.6328125
8082.40625
8087.88671875
8014.82421875
7892.23046875
7754.54296875
7624.53515625
7510.73828125
7415.2265625
7340.75390625
7291.2578125
7267.1875
7260.43359375
7253.8359375
7228.32421875
7175.1875
7105.01171875
7044.453125
7021.46484375
7049.5
7122.69921875
7224.703125
7342.96875
7477.63671875
7640.171875
7845.93359375
8107.953125
8434.98828125
8831.09765625
9291.7109375
9795.2734375
10296.21484375
10728.23046875
11022.13671875
11130.546875
11043.97265625
10789.140625
10414.859375
9977.88671875
9533.04296875
9123.28125
8768.609375
8462.1640625
8179.625
7895.87890625
7596.390625
7278.96875
6950.5859375
6623.83984375
6312.734375
6028.03125
5775.2421875
5556.65234375
5373.96875
5228.16796875
5117.62890625
5037.9375
4984.44921875
4956.21484375
4958.65625
5001.99609375
5094.25
5233.08203125
5403.8984375
5586.07421875
5760.4921875
5911.37890625
6024.16796875
6086.98828125
6097.44921875
6067.7421875
6020.921875
5979.73046875
5956.02734375
5947.5859375
5942.8359375
5929.23046875
5899.48046875
5852.40234375
5789.51953125
5711.8671875
5620.20703125
5517.23046875
5408.4765625
5300.90625
5202.01953125
5120.8984375
5068.77734375
5055.640625
5084.36328125
5148.38671875
5236.18359375
5337.74609375
5445.9765625
5552.4765625
5644.6953125
5710.1796875
5744.828125
5757.33984375
5766.30859375
5793.9453125
5860.62109375
5979.94921875
6152.48046875
6361.02734375
6574.30859375
6760.52734375
6902.2109375
7001.015625
7069.89453125
7120.14453125
7152.96484375
7159.3125
7126.4609375
7046.921875
6924.01953125
6770.19921875
6600.23046875
6426.51171875
6260.16796875
6112.3046875
5989.23828125
5885.0078125
5781.56640625
5660.078125
5514.73046875
5358.03515625
5215.21484375
5112.5234375
5066.16796875
5076.96875
5133.3359375
5220.50390625
5328.64453125
5453.6953125
5592.046875
5735.06640625
5868.28125
5975.19921875
6043.18359375
6068.65625
6059.1484375
6030.87890625
6002.796875
5989.953125
5999.7578125
6033.07421875
6088.25
6163.08203125
6252.3828125
6345.55859375
6430.0078125
6497.82421875
6546.8984375
6574.92578125
6576.5
6551.0390625
6512.68359375
6486.81640625
6492.8046875
6530.01953125
6580.94140625
6626.13671875
6655.90625
6671.23046875
6678.8515625
6687.30078125
6704.625
6735.35546875
6776.63671875
6817.37890625
6842.9453125
6843.28515625
6819.0
6782.359375
6754.2109375
6758.6171875
6815.05078125
6929.64453125
7092.00390625
7282.24609375
7483.42578125
7688.0078125
7893.34765625
8093.05078125
8273.56640625
8417.32421875
8507.546875
8531.46875
8483.10546875
8367.2421875
8203.24609375
8023.8984375
7865.6171875
7753.37890625
7691.2265625
7667.12890625
7666.58203125
7679.9765625
7697.90234375
7705.859375
7690.28125
7650.453125
7600.7265625
7559.44140625
7536.94921875
7533.69140625
7545.2890625
7566.80859375
7595.26953125
7633.1640625
7690.37109375
7779.27734375
7905.84765625
8066.15625
8252.72265625
8463.3984375
8703.0078125
8976.9921875
9284.31640625
9616.03515625
9959.09765625
10301.86328125
10639.58984375
10979.73046875
11344.1953125
11764.0625
12266.015625
12857.62109375
13522.23046875
14228.8671875
14951.7890625
15686.67578125
16452.0
17274.140625
18167.3203125
19123.91796875
20121.25
21135.90625
22150.33203125
23146.609375
24097.140625
24964.10546875
25708.6875
26301.5078125
26728.13671875
26990.421875
27105.3046875
27098.2890625
26989.79296875
26781.68359375
26455.8984375
25988.39453125
25367.703125
24603.73046875
23723.796875
22763.921875
21763.48046875
20762.53515625
19797.38671875
18894.1953125
18064.8203125
17307.7734375
16612.453125
15964.03515625
15347.83984375
14753.3671875
14176.41796875
13617.71875
13078.57421875
12557.83984375
12054.5390625
11575.40234375
11139.66015625
10774.57421875
10504.25
10341.4296875
10286.703125
10329.74609375
10447.41015625
10604.5703125
10765.421875
10909.390625
11034.9765625
11146.51171875
11239.484375
11301.19921875
11322.5703125
11303.4296875
11245.70703125
11147.09375
11006.07421875
10831.81640625
10644.859375
10466.640625
10309.1328125
10174.08984375
10060.14453125
9969.3828125
9908.12109375
9882.62890625
9893.59765625
9933.796875
9991.0078125
10054.0234375
10116.52734375
10175.421875
10225.96484375
10259.38671875
10266.52734375
10245.26953125
10206.1953125
10170.90625
10162.1640625
10190.33203125
10244.83984375
10297.08203125
10314.3984375
10276.76171875
10186.5859375
10067.3046875
9953.01171875
9874.640625
9848.0
9869.21875
9921.703125
9991.71484375
10080.58203125
10201.7109375
10364.953125
10565.04296875
10785.8984375
11013.18359375
11237.79296875
11447.38671875
11621.5703125
11742.5078125
11811.75
11855.1796875
11912.5390625
12024.421875
12225.3125
12538.2265625
12966.31640625
13489.07421875
14072.37109375
14687.9296875
15326.625
15996.671875
16711.765625
17479.2734375
18293.46484375
19133.8125
19967.32421875
20754.31640625
21456.94140625
22048.9140625
22522.4609375
22886.80859375
23156.8359375
23339.94921875
23431.98046875
23422.890625
23303.03515625
23063.68359375
22697.1328125
22203.7421875
21602.6328125
20934.8125
20253.26171875
19605.51953125
19019.22265625
18497.6015625
18026.37890625
17587.71875
17172.08203125
16779.89453125
16413.48828125
16069.40234375
15739.5625
15419.921875
15116.78515625
14844.48046875
14617.4921875
14444.96484375
14330.4765625
14272.296875
14259.75
14269.234375
14268.2578125
14228.69140625
14139.953125
14012.0390625
13868.40234375
13736.046875
13638.20703125
13588.72265625
13587.5
13620.0546875
13663.96484375
13700.12109375
13722.16015625
13738.484375
13765.84375
13819.47265625
13907.51953125
14033.3046875
14201.390625
14419.7109375
14695.50390625
15029.7421875
15414.86328125
15835.515625
16270.984375
16700.03125
17108.1015625
17491.30859375
17851.66796875
18187.45703125
18490.65234375
18757.0625
18999.19140625
19246.29296875
19529.25
19865.36328125
20257.98046875
20708.546875
21225.484375
21821.95703125
22510.734375
23306.97265625
24235.94140625
25333.015625
26631.4140625
28148.9921875
29887.640625
31845.6484375
34030.3515625
36460.0234375
39155.3671875
42130.140625
45388.1484375
48924.85546875
52726.328125
56762.39453125
60979.0390625
65297.390625
69620.38671875
73842.76171875
77859.8203125
81573.60546875
84896.078125
87749.06640625
90063.22265625
91777.875
92840.73828125
93206.48828125
92839.2265625
91724.5859375
89887.02734375
87397.5234375
84363.890625
80911.63671875
77167.5390625
73248.5078125
69253.0078125
65258.359375
61328.4375
57525.07421875
53909.19140625
50529.41796875
47411.953125
44562.8203125
41977.28515625
39645.13671875
37549.6484375
35666.44921875
33965.09765625
32411.625
30973.0234375
29626.2578125
28367.609375
27211.8828125
26178.40234375
25274.3203125
24488.2734375
23795.7578125
23166.94921875
22571.4375
21983.4296875
21390.9921875
20804.1640625
20253.1640625
19775.45703125
19399.734375
19135.08984375
18968.7265625
18872.578125
18817.3515625
18786.76171875
18781.265625
18808.81640625
18873.65234375
18974.7578125
19111.44921875
19285.40625
19497.06640625
19745.68359375
20036.45703125
20385.0390625
20810.82421875
21324.94921875
21925.4921875
22602.55859375
23345.46875
24146.49609375
25003.23828125
25921.87890625
26918.4140625
28014.08203125
29226.7109375
30564.171875
32025.3984375
33608.6171875
35320.8203125
37181.73046875
39221.26171875
41474.28125
43974.75
46746.78125
49792.5390625
53083.734375
56563.390625
60154.81640625
63770.55859375
67320.125
70720.2421875
73905.5234375
76830.75
79461.5390625
81762.5
83693.90234375
85218.23828125
86309.41796875
86957.17578125
87163.796875
86936.265625
86280.64453125
85204.328125
83722.69140625
81861.00390625
79649.82421875
77122.53515625
74320.7421875
71300.40625
68129.59765625
64881.32421875
61631.1640625
58457.45703125
55431.8828125
52599.8125
49968.359375
47517.4609375
45225.00390625
43083.30078125
41096.90234375
39271.87109375
37609.4453125
36104.5546875
34743.96484375
33505.140625
32361.796875
31294.22265625
30293.875
29356.625
28473.00390625
27628.4375
26813.34765625
26030.05078125
25287.4140625
24589.80078125
23933.59765625
23314.4296875
22735.88671875
22210.6171875
21754.2109375
21378.4296875
21087.98828125
20880.70703125
20748.9921875
20681.77734375
20667.7578125
20700.55078125
20783.0
20925.0390625
21133.734375
21403.6015625
21717.3828125
22057.81640625
22419.06640625
22808.18359375
23238.32421875
23722.07421875
24269.4140625
24889.578125
25594.640625
26401.91015625
27331.28125
28396.96875
29600.42578125
30932.7265625
32385.5078125
33960.25390625
35668.109375
37521.3125
39523.49609375
41665.0234375
43925.48828125
46280.98046875
48709.9375
51192.65625
53707.0234375
56227.43359375
58728.67578125
61188.8046875
63586.85546875
65898.984375
68097.9453125
70153.6171875
72031.10546875
73691.203125
75099.984375
76242.4296875
77124.3515625
77757.1484375
78140.17578125
78259.07421875
78099.2890625
77657.9296875
76943.640625
75971.140625
74759.80078125
73334.46875
71722.26953125
69948.25
68038.65234375
66029.43359375
63966.03515625
61887.59765625
59809.26171875
57721.36328125
55606.44921875
53457.18359375
51281.9609375
49101.1484375
46942.5859375
44837.69921875
42815.65625
40898.7890625
39104.8203125
37453.37890625
35967.06640625
34663.34765625
33544.53515625
32595.0234375
31786.25390625
31083.02734375
30447.8125
29844.98046875
29247.87109375
28646.6015625
28050.93359375
27483.96875
26969.05859375
26518.19140625
26129.09375
25790.63671875
25490.01953125
25216.86328125
24965.3203125
24736.90625
24542.796875
24401.26953125
24328.70703125
24328.53515625
24385.96875
24473.6796875
24565.140625
24645.32421875
24710.8828125
24763.5078125
24807.33203125
24854.08984375
24927.03515625
25054.0859375
25254.37109375
25531.39453125
25878.421875
26288.5234375
26760.37109375
27299.5390625
27918.828125
28636.19921875
29465.95703125
30407.09375
31440.4765625
32542.01171875
33703.2734375
34942.55078125
36297.51171875
37807.8984375
39503.85546875
41406.66015625
43535.31640625
45909.5
48546.25390625
51454.109375
54627.18359375
58040.3671875
61648.60546875
65393.89453125
69217.1640625
73065.01953125
76883.92578125
80607.20703125
84148.87109375
87413.53125
90317.109375
92802.40234375
94837.89453125
96402.77734375
97472.29296875
98013.953125
97992.80078125
97378.09765625
96150.58984375
94315.08203125
91916.46875
89046.32421875
85829.859375
82398.82421875
78866.87890625
75319.75
71820.00390625
68418.640625
65165.08203125
62108.625
59290.25
56731.22265625
54428.21484375
52358.76171875
50491.78125
48796.19140625
47245.87109375
45823.890625
44527.44140625
43370.0234375
42375.51953125
41563.10546875
40930.85546875
40450.45703125
40077.5078125
39767.85546875
39486.6328125
39207.94140625
38914.20703125
38600.41796875
38277.1875
37965.92578125
37689.21875
37463.53125
37295.41796875
37178.203125
37090.53125
37001.41015625
36880.421875
36705.44921875
36464.5234375
36156.1328125
35791.2734375
35393.296875
34991.40234375
34610.93359375
34268.21484375
33972.0859375
33727.69921875
33538.35546875
33405.2578125
33326.546875
33295.51171875
33298.0390625
33311.703125
33309.55859375
33268.32421875
33176.25390625
33035.6953125
32859.8671875
32668.25390625
32484.33203125
32333.80859375
32239.51953125
32214.078125
32256.640625
32356.9921875
32502.00390625
32677.59765625
32866.87890625
33050.9609375
33215.37109375
33357.62109375
33489.9296875
33635.48828125
33820.22265625
34062.375
34363.6953125
34707.37109375
35065.66796875
35413.078125
35736.5
36036.6953125
36322.63671875
36604.93359375
36893.515625
37199.9921875
37539.75390625
37927.5625
38366.8515625
38841.765625
39322.3125
39781.0234375
40206.83203125
40604.5546875
40984.48828125
41356.5390625
41734.765625
42143.52734375
42615.64453125
43185.21484375
43883.61328125
44739.890625
45778.97265625
47016.3046875
48456.21484375
50098.546875
51946.984375
54009.4609375
56290.828125
58785.73046875
61476.37890625
64333.79296875
67320.328125
70394.2890625
73515.08203125
76644.86328125
79745.546875
82775.66015625
85690.37890625
88442.09765625
90978.29296875
93239.53125
95162.9921875
96690.62109375
97775.5859375
98383.1171875
98488.7890625
98078.8515625
97152.84375
95725.78515625
93827.33203125
91498.20703125
88786.28125
85745.34765625
82437.3515625
78934.2578125
75314.35546875
71653.7421875
68019.8203125
64471.55859375
61063.09375
57843.05078125
54847.7578125
52094.25
49579.6796875
47288.38671875
45202.22265625
43307.80859375
41596.03125
40053.78515625
38655.56640625
37364.71875
36146.89453125
34986.1953125
33890.125
32878.703125
31966.71484375
31152.2109375
30417.7265625
29741.17578125
29108.59375
28521.66796875
27995.7265625
27548.41015625
27185.0
26889.4296875
26627.59375
26361.97265625
26069.578125
25752.14453125
25432.2109375
25137.6171875
24885.83984375
24679.05859375
24511.17578125
24378.04296875
24282.23828125
24231.23046875
24232.36328125
24286.73828125
24383.484375
24499.3359375
24608.296875
24695.8828125
24764.046875
24819.78515625
24858.5703125
24860.81640625
24805.61328125
24686.7734375
24514.7734375
24304.30859375
24060.84375
23777.60546875
23442.8828125
23051.1484375
22611.96875
22151.62109375
21703.5625
21290.8125
20912.96484375
20550.08984375
20181.04296875
19799.4296875
19413.5234375
19034.00390625
18663.6484375
18297.06640625
17926.7890625
17549.08203125
17167.171875
16792.04296875
16440.47265625
16131.09765625
15881.3515625
15705.75390625
15612.49609375
15597.5390625
15641.99609375
15718.9296875
15806.37109375
15895.21875
15984.88671875
16072.0625
16144.73828125
16188.2265625
16197.4140625
16183.265625
16167.09765625
16168.59375
16198.77734375
16260.8125
16351.4453125
16457.28125
16551.91015625
16604.12109375
16595.44921875
16532.24609375
16440.7421875
16350.421875
16280.828125
16239.68359375
16226.65625
16234.36328125
16246.65625
16241.55859375
16201.66796875
16124.79296875
16025.0
15923.8046875
15840.47265625
15787.91015625
15771.3125
15784.68359375
15807.96875
15812.3984375
15774.4609375
15688.76953125
15569.19921875
15437.42578125
15307.46484375
15177.88671875
15038.25390625
14885.2109375
14734.0703125
14614.44921875
14553.5078125
14561.7734375
14631.03515625
14740.5546875
14863.98828125
14976.02734375
15060.69921875
15117.66796875
15160.53515625
15208.55078125
15279.9375
15391.1015625
15557.2265625
15788.90234375
16086.10546875
16435.6953125
16815.6484375
17202.75390625
17577.953125
17926.515625
18235.82421875
18495.2578125
18699.41015625
18851.68359375
18965.27734375
19060.6328125
19160.30859375
19283.00390625
19440.48046875
19639.92578125
19888.56640625
20193.90625
20558.7421875
20977.890625
21441.09375
21937.87109375
22459.0546875
22998.609375
23560.26171875
24163.578125
24838.9296875
25612.16796875
26492.7265625
27475.015625
28548.19140625
29702.28515625
30925.63671875
32197.625
33485.3515625
34750.9921875
35967.765625
37132.04296875
38259.3359375
39366.87109375
40458.6484375
41523.00390625
42537.94921875
43476.515625
44312.2578125
45026.328125
45610.1328125
46058.25
46358.7578125
46493.87109375
46451.9609375
46238.73046875
45877.03125
45396.74609375
44822.57421875
44166.22265625
43425.46484375
42589.140625
41643.5859375
40577.19921875
39384.8984375
38074.8984375
36674.21484375
35226.15234375
33779.91015625
32379.55078125
31056.953125
29827.34765625
28687.4140625
27620.14453125
26607.05078125
25639.11328125
24717.98046875
23848.5625
23031.4296875
22260.5234375
21526.375
20822.48828125
20151.47265625
19525.55078125
18958.94140625
18457.0
18010.8046875
17600.74609375
17204.97265625
16806.82421875
16398.68359375
15981.703125
15561.20703125
15140.25390625
14717.22265625
14291.50390625
13872.8046875
13483.86328125
13150.8828125
12888.390625
12691.296875
12540.296875
12414.95703125
12304.1953125
12208.59375
12135.015625
12086.9375
12056.48046875
12024.73828125
11971.953125
11888.89453125
11778.7265625
11648.87109375
11503.1953125
11342.9765625
11172.953125
11003.66796875
10846.87109375
10708.94921875
10588.58203125
10480.55078125
10382.2890625
10297.8671875
10235.47265625
10199.9609375
10186.22265625
10178.64453125
10157.26171875
10107.2890625
10026.30078125
9923.03515625
9807.76953125
9683.01953125
9544.75390625
9391.9140625
9230.58203125
9066.06640625
8893.59765625
8702.25390625
8489.8515625
8272.6171875
8079.7109375
7938.91796875
7864.6796875
7852.71875
7880.51171875
7914.6953125
7925.0703125
7898.734375
7845.484375
7791.3515625
7765.0625
7784.359375
7848.140625
7938.23828125
8030.4765625
8107.64453125
8164.28125
8200.53515625
8213.29296875
8194.7421875
8138.77734375
8046.50390625
7924.421875
7778.85546875
7613.640625
7432.26171875
7240.15234375
7044.828125
6855.09375
6679.71484375
6524.4140625
6389.515625
6271.9765625
6169.609375
6079.88671875
5992.18359375
5884.33203125
5732.57421875
5528.40625
5286.98046875
5041.6796875
4831.76953125
4690.3515625
4633.50390625
4653.109375
4719.953125
4798.21484375
4861.78515625
4901.69140625
4923.5703125
4941.2890625
4970.41796875
5021.65625
5095.81640625
5183.55859375
5270.5859375
5345.1796875
5404.11328125
5454.453125
5510.41796875
5587.33203125
5696.359375
5841.77734375
6019.8984375
6219.20703125
6423.62109375
6618.82421875
6797.04296875
6955.94140625
7093.46875
7204.7109375
7283.671875
7328.44140625
7345.609375
7349.890625
7357.57421875
7378.0
7411.671875
7457.8046875
7522.34375
7614.68359375
7733.828125
7858.125
7950.56640625
7976.75
7922.06640625
7796.609375
7626.6875
7440.1640625
7255.640625
7080.81640625
6917.92578125
6770.5
6647.9296875
6566.6171875
6546.3125
6600.68359375
6727.5546875
6907.89453125
7116.16796875
7333.3984375
7551.66015625
7768.796875
7980.98828125
8180.515625
8358.76171875
8510.47265625
8635.79296875
8739.22265625
8826.87109375
8905.0
8981.56640625
9067.8515625
9175.4140625
9308.19140625
9456.38671875
9598.38671875
9709.859375
9773.546875
9785.421875
9756.63671875
9710.77734375
9675.60546875
9672.69140625
9712.9296875
9800.91796875
9940.23046875
10130.42578125
10359.6953125
10606.6328125
10854.90234375
11107.21484375
11383.73046875
11707.26171875
12090.328125
12533.06640625
13027.88671875
13564.04296875
14131.24609375
14722.94140625
15337.140625
15973.68359375
16631.69140625
17311.40234375
18018.11328125
18762.8828125
19558.48046875
20414.44921875
21335.1171875
22321.546875
23376.2265625
24507.72265625
25731.0703125
27061.59765625
28506.20703125
30059.83203125
31710.18359375
33445.0703125
35254.44921875
37126.11328125
39041.1484375
40974.8046875
42901.46875
44798.86328125
46648.6875
48434.53515625
50138.23046875
51734.9296875
53189.671875
54459.92578125
55504.83984375
56294.3046875
56809.9921875
57039.1953125
56970.93359375
56600.9453125
55941.20703125
55023.3359375
53891.03125
52587.625
51148.375
49601.34765625
47972.24609375
46286.79296875
44569.34765625
42841.71484375
41124.0703125
39435.61328125
37792.64453125
36206.1328125
34681.8984375
33222.83203125
31830.046875
30503.4296875
29243.6953125
28055.1796875
26945.078125
25918.78125
24976.53125
24115.10546875
23332.16015625
22628.68359375
22008.41015625
21475.453125
21031.12109375
20671.31640625
20386.40234375
20163.1796875
19986.5859375
19841.61328125
19718.375
19618.45703125
19553.90625
19535.25390625
19558.79296875
19606.9453125
19661.88671875
19719.31640625
19791.9375
19904.359375
20085.0
20356.8828125
20728.44921875
21188.51171875
21709.34765625
22257.0625
22804.41015625
23341.15234375
23877.28125
24436.1875
25041.0703125
25703.30078125
26420.04296875
27180.83984375
27977.9609375
28814.51171875
29705.35546875
30669.16015625
31716.59375
32843.75
34033.8828125
35261.00390625
36488.90625
37669.36328125
38747.875
39677.1796875
40429.5703125
41000.21484375
41401.3203125
41651.12109375
41762.91796875
41739.9609375
41579.4609375
41281.1640625
40851.5390625
40301.1328125
39641.95703125
38889.9921875
38068.0546875
37201.97265625
36312.484375
35411.53125
34506.49609375
33606.31640625
32723.171875
31869.796875
31056.17578125
30287.41015625
29563.4609375
28881.2890625
28238.97265625
27638.625
27085.57421875
26585.265625
26141.26171875
25755.98828125
25432.9140625
25178.59375
25002.60546875
24913.75
24913.5078125
24991.98828125
25131.22265625
25313.7421875
25528.61328125
25770.51953125
26035.4140625
26318.60546875
26616.12109375
26925.5546875
27244.19140625
27566.65234375
27885.375
28194.44140625
28493.99609375
28791.5546875
29099.078125
29428.1484375
29786.84765625
30179.28515625
30606.5078125
31067.625
31561.6484375
32089.0546875
32650.8515625
33245.73046875
33869.2890625
34517.34765625
35189.375
35888.01953125
36616.82421875
37381.46484375
38194.078125
39074.515625
40044.81640625
41119.81640625
42300.359375
43573.78515625
44922.1171875
46333.7890625
47810.08203125
49360.84375
50994.3828125
52711.5859375
54507.1328125
56371.22265625
58287.6484375
60232.95703125
62181.3125
64110.83203125
66004.3359375
67845.3359375
69615.26953125
71293.734375
72858.625
74285.61328125
75549.79296875
76629.6484375
77510.140625
78184.2421875
78654.7734375
78935.05078125
79043.46875
78992.8828125
78784.23046875
78411.07421875
77869.73828125
77164.62890625
76306.6875
75312.13671875
74205.41796875
73020.41015625
71792.98046875
70548.17578125
69293.1484375
68022.05078125
66726.92578125
65404.23828125
64053.71484375
62674.69921875
61265.84375
59827.82421875
58365.70703125
56889.421875
55412.8671875
53952.4375
52525.01171875
51146.3359375
49830.58203125
48590.94140625
47439.78515625
46387.4609375
45439.3203125
44593.01953125
43839.828125
43171.5625
42588.10546875
42098.328125
41714.61328125
41448.67578125
41312.09375
41315.54296875
41461.921875
41740.73828125
42133.16796875
42623.71484375
43204.0078125
43863.8671875
44580.41015625
45317.04296875
46031.4453125
46684.03125
47241.015625
47671.8828125
47944.54296875
48024.7890625
47884.55859375
47513.41796875
46920.66015625
46124.3359375
45139.22265625
43975.4453125
42644.56640625
41161.78125
39543.09765625
37805.3359375
35971.3984375
34073.4375
32148.80859375
30233.171875
28356.421875
26541.7109375
24805.9921875
23163.2265625
21630.13671875
20229.2578125
18983.875
17907.5
16996.46484375
16231.3828125
15584.96484375
15028.6640625
14533.9140625
14070.80859375
13610.359375
13131.96484375
12629.875
12112.09765625
11593.1875
11088.0859375
10610.85546875
10175.2890625
9793.40234375
9471.96875
9209.0546875
8992.4921875
8802.33203125
8618.796875
8432.3671875
8248.60546875
8083.26953125
7951.71875
7859.88671875
7801.66796875
7762.8828125
7729.03515625
7691.8125
7648.90625
7597.96875
7532.40234375
7444.80078125
7333.80078125
7205.5390625
7067.75390625
6923.42578125
6770.34765625
6605.65625
6430.08984375
6248.66796875
6067.98046875
5892.34765625
5722.109375
5555.84375
5394.86328125
5245.21875
5114.96875
5009.8671875
4931.87109375
4880.87109375
4855.5390625
4851.171875
4856.89453125
4857.0234375
4837.671875
4794.0703125
4732.9140625
4668.67578125
4617.5
4592.49609375
4600.55078125
4639.9453125
4700.67578125
4770.0078125
4840.1875
4911.08203125
4984.4453125
5056.125
5115.61328125
5153.7265625
5169.63671875
5168.68359375
5152.859375
5114.31640625
5040.3671875
4927.51171875
4792.3359375
4668.16796875
4588.00390625
4567.0703125
4598.640625
4663.6484375
4742.15625
4817.05078125
4872.25390625
4893.51953125
4872.78515625
4810.23046875
4711.68359375
4586.5625
4449.6328125
4322.00390625
4225.48828125
4173.2421875
4165.36328125
4192.859375
4244.66796875
4311.4140625
4384.87109375
4456.11328125
4514.6484375
4549.5703125
4552.71484375
4522.91796875
4468.94140625
4409.00390625
4366.42578125
4362.7734375
4411.71484375
4517.08984375
4675.61328125
4880.7578125
5124.5234375
5398.76171875
5698.91796875
6028.06640625
6395.15625
6806.87109375
7260.90234375
7747.9921875
8260.49609375
8798.50390625
9367.6328125
9971.03515625
10602.15625
11243.546875
11872.625
12470.87109375
13031.23828125
13560.38671875
14075.25
14594.921875
15130.3125
15677.1953125
16218.2734375
16733.46875
17209.796875
17642.87109375
18031.3828125
18371.7890625
18657.9140625
18883.5546875
19044.33203125
19137.1484375
19158.05859375
19101.13671875
18960.73828125
18735.75
18431.30078125
18055.4921875
17614.92578125
17114.76953125
16563.1328125
15974.69921875
15369.94140625
14770.22265625
14190.91796875
13635.5234375
13095.7265625
12560.26953125
12027.3359375
11509.91015625
11029.16796875
10601.7578125
10231.01953125
9906.625
9610.43359375
9324.1328125
9034.6875
8736.3671875
8430.921875
8127.640625
7841.671875
7588.00390625
7373.62109375
7195.140625
7044.9375
6918.87109375
6817.37890625
6740.18359375
6682.16015625
6634.95703125
6591.23828125
6546.890625
6500.765625
6454.9765625
6416.27734375
6395.078125
6398.94921875
6423.77734375
6451.68359375
6460.48046875
6438.1015625
6388.890625
6326.43359375
6261.40234375
6195.86328125
6126.4453125
6050.06640625
5966.6953125
5879.1015625
5791.59765625
5709.03515625
5636.16796875
5577.09765625
5534.2578125
5507.40234375
5494.609375
5495.671875
5515.05078125
5560.328125
5636.6640625
5741.23046875
5861.6015625
5979.5078125
6078.31640625
6150.015625
6197.1171875
6228.9375
6256.4609375
6289.60546875
6335.26953125
6394.30078125
6459.9453125
6521.5859375
6571.0078125
6604.44921875
6620.09375
6617.2578125
6600.3359375
6582.00390625
6579.71875
6607.26953125
6668.06640625
6753.5703125
6846.1953125
6924.8359375
6971.0859375
6973.60546875
6929.56640625
6844.54296875
6731.98046875
6610.7109375
6499.953125
6414.71484375
6364.5
6353.65234375
6380.31640625
6435.23046875
6504.515625
6576.390625
6646.37109375
6716.34375
6789.046875
6863.08203125
6932.34375
6990.234375
7035.42578125
7074.2578125
7117.1640625
7172.5390625
7243.25390625
7327.7265625
7421.76953125
7518.953125
7611.23828125
7692.21484375
7760.84765625
7821.76171875
7881.69140625
7945.61328125
8015.265625
8089.87890625
8167.81640625
8248.703125
8334.5859375
8428.3515625
8529.9453125
8634.1640625
8732.62890625
8817.78125
8884.80078125
8931.37109375
8958.328125
8971.3515625
8979.76171875
8991.046875
9006.390625
9023.390625
9043.16015625
9072.8203125
9119.765625
9184.2421875
9258.5703125
9332.97265625
9401.7265625
9465.3515625
9530.0078125
9604.97265625
9697.91796875
9809.453125
9931.93359375
10055.21484375
10174.265625
10290.890625
10408.2109375
10525.3125
10638.94921875
10749.9921875
10866.0859375
10996.55078125
11144.6796875
11305.28515625
11468.625
11625.5234375
11769.62890625
11897.92578125
12011.84765625
12117.85546875
12225.29296875
12342.54296875
12474.62109375
12623.29296875
12787.671875
12964.08203125
13146.46484375
13328.87890625
13508.75
13687.78125
13869.5390625
14056.03515625
14246.67578125
14439.93359375
14635.02734375
14830.99609375
15024.2109375
15208.265625
15377.8046875
15532.83984375
15678.8046875
15821.95703125
15964.38671875
16103.546875
16236.1484375
16362.56640625
16487.4296875
16615.8359375
16748.94140625
16883.13671875
17013.33984375
17136.390625
17251.44921875
17358.7578125
17459.73046875
17558.3203125
17660.72265625
17773.1015625
17900.30078125
18046.80078125
18216.7890625
18411.2890625
18625.23828125
18849.28515625
19075.140625
19298.66796875
19518.171875
19731.546875
19936.83203125
20134.8203125
20329.01953125
20522.09765625
20712.9921875
20897.93359375
21073.578125
21238.16796875
21390.3515625
21528.62890625
21652.9765625
21766.13671875
21872.28125
21974.48828125
22074.00390625
22171.8671875
22270.43359375
22373.2109375
22483.66796875
22604.1171875
22734.83203125
22873.5546875
23016.43359375
23160.703125
23307.484375
23462.01171875
23630.47265625
23815.00390625
24010.5
24206.453125
24393.35546875
24569.01953125
24739.37109375
24913.47265625
25097.73828125
25294.03125
25501.09375
25716.28125
25936.25390625
26157.60546875
26377.53125
26593.11328125
26799.7578125
26990.84765625
27160.28515625
27305.9609375
27431.4375
27545.16015625
27658.4765625
27783.82421875
27932.75
28113.43359375
28328.3671875
28573.60546875
28840.48046875
29118.74609375
29399.078125
29674.171875
29939.28125
30193.1875
30438.9140625
30682.46484375
30929.6171875
31182.62109375
31439.24609375
31694.4375
31943.70703125
32186.2109375
32425.875
32669.859375
32925.1953125
33195.64453125
33480.08203125
33772.796875
34065.6484375
34351.40625
34627.1953125
34895.80859375
35163.9375
35438.40625
35722.890625
36016.80859375
36316.98828125
36621.1875
36931.5703125
37255.19921875
37600.4140625
37971.38671875
38365.2578125
38774.09375
39189.8359375
39608.34765625
40030.3828125
40460.09375
40902.87109375
41363.671875
41845.78515625
42350.15625
42875.47265625
43418.97265625
43977.29296875
44546.7734375
45123.5546875
45704.58203125
46289.515625
46881.734375
47486.390625
48106.41796875
48739.7890625
49380.3125
50020.82421875
50655.609375
51280.140625
51888.7421875
52472.54296875
53020.0625
53521.546875
53974.90625
54388.2578125
54775.76953125
55149.61328125
55514.890625
55871.0859375
56216.94921875
56553.11328125
56880.99609375
57200.4921875
57508.8828125
57801.08984375
58070.81640625
58312.703125
58524.78125
58709.73046875
58874.06640625
59026.02734375
59172.796875
59317.7578125
59459.01171875
59591.05078125
59709.04296875
59812.4453125
59904.87109375
59991.03515625
60073.8046875
60153.2734375
60227.41796875
60292.91796875
60345.734375
60381.48046875
60395.859375
60385.0625
60346.3203125
60278.46484375
60182.7734375
60063.83203125
59929.3515625
59788.4375
59648.9765625
59516.4375
59394.50390625
59286.03125
59192.83203125
59115.3125
59053.3515625
59008.0390625
58982.015625
58977.734375
58995.29296875
59032.10546875
59084.78515625
59151.7734375
59234.17578125
59333.9296875
59451.04296875
59582.92578125
59726.57421875
59880.921875
60046.62109375
60224.046875
60411.98828125
60608.0078125
60809.04296875
61011.8125
61213.671875
61413.70703125
61612.59765625
61811.0
62008.453125
62204.00390625
62397.55859375
62590.08984375
62782.80078125
62976.29296875
63170.296875
63364.03125
63557.171875
63751.12890625
63949.4375
64156.4609375
64375.13671875
64605.64453125
64845.79296875
65092.5546875
65343.4140625
65596.80078125
65851.921875
66108.83984375
66368.88671875
66634.4453125
66907.375
67187.43359375
67472.86328125
67762.7265625
68058.3359375
68361.859375
68673.46875
68990.1015625
69306.859375
69619.7421875
69927.76171875
70233.2265625
70539.83203125
70849.98046875
71163.39453125
71478.359375
71794.35546875
72113.39453125
72439.0703125
72774.37109375
73120.29296875
73476.375
73842.5234375
74220.4921875
74613.5546875
75024.84375
75455.96875
75906.87109375
76376.1796875
76861.19140625
77357.6484375
77859.82421875
78360.8203125
78852.76953125
79327.5703125
79778.18359375
80199.5234375
80588.30078125
80942.7578125
81263.5078125
81554.4140625
81821.84375
82072.45703125
82311.46875
82542.4921875
82767.9296875
82988.8828125
83205.0625
83415.39453125
83619.08203125
83816.21875
84007.55859375
84193.86328125
84375.58984375
84553.37109375
84728.94140625
84905.4453125
85086.5390625
85275.24609375
85473.77734375
85683.98828125
85907.28515625
86143.6640625
86391.203125
86646.83203125
86907.734375
87172.578125
87442.11328125
87719.1171875
88007.265625
88309.3984375
88626.26953125
88956.7421875
89299.0546875
89652.1328125
90016.1640625
90392.40234375
90782.56640625
91188.5234375
91612.5078125
92057.28515625
92525.58984375
93018.83203125
93535.765625
94071.61328125
94617.8359375
95162.98046875
95694.85546875
96203.109375
96680.81640625
97124.69140625
97534.8984375
97914.640625
98269.0625
98603.4765625
98922.203125
99228.3671875
99523.94921875
99809.25390625
100082.5546875
100340.5703125
100579.4921875
100795.55078125
100985.32421875
101146.140625
101276.921875
101379.01171875
101456.953125
101518.671875
101574.37109375
101634.2890625
101706.546875
101796.2890625
101906.02734375
102036.30859375
102186.5859375
102356.15625
102544.703125
102752.0
102977.1640625
103218.28125
103472.5703125
103736.80859375
104007.828125
104283.2265625
104561.70703125
104842.65625
105125.5
105409.55859375
105694.2890625
105979.39453125
106264.7578125
106550.5703125
106837.6484375
107127.34375
107421.03515625
107719.671875
108023.5234375
108332.078125
108644.2578125
108958.9375
109275.3984375
109593.33984375
109912.453125
110232.3125
110552.70703125
110873.9140625
111196.6015625
111521.421875
111848.66015625
112177.94140625
112508.24609375
112838.4375
113167.87109375
113496.6640625
113825.51171875
114155.171875
114485.96484375
114817.40234375
115148.3046875
115477.55859375
115804.79296875
116130.47265625
116455.4296875
116780.484375
117106.05859375
117431.96484375
117757.4375
118081.69921875
118404.54296875
118726.37109375
119047.86328125
119369.62890625
119692.08203125
120015.2109375
120338.5078125
120661.3046875
120983.32421875
121304.90234375
121626.67578125
121949.3984375
122273.8515625
122600.55078125
122929.35546875
123259.49609375
123589.8125
123918.8359375
124244.7109375
124565.48046875
124879.72265625
125187.02734375
125487.796875
125782.9921875
126073.88671875
126361.703125
126647.0546875
126929.71875
127208.9921875
127484.04296875
127754.15234375
128018.8828125
128278.4609375
128533.90234375
128786.6953125
129038.33984375
129290.08984375
129542.73828125
129796.6171875
130051.88671875
130308.96875
130568.60546875
130831.49609375
131098.0390625
131368.3671875
131642.3984375
131919.6796875
132199.4140625
132480.7890625
132763.23046875
133046.33203125
133329.69140625
133613.04296875
133896.30078125
134179.49609375
134462.6796875
134746.02734375
135029.8359375
135314.21875
135599.015625
135884.0
136169.0625
136454.12109375
136738.9765625
137023.4921875
137307.71875
137591.73828125
137875.5390625
138159.09765625
138442.48828125
138725.7421875
139008.796875
139291.58203125
139574.125
139856.390625
140138.18359375
140419.34375
140699.84765625
140979.67578125
141258.71875
141536.87109375
141814.20703125
142090.73828125
142366.26953125
142640.5
142913.203125
143184.1875
143453.19140625
143720.078125
143984.9765625
144248.1484375
144509.76171875
144769.93359375
145028.8828125
145286.78125
145543.61328125
145799.32421875
146054.0078125
146307.78125
146560.65234375
146812.55859375
147063.58984375
147313.87890625
147563.4140625
147812.12890625
148060.078125
148307.39453125
148554.1015625
148800.1875
149045.78515625
149291.07421875
149536.12109375
149780.9375
150025.6796875
150270.6171875
150515.8984375
150761.62890625
151008.05859375
151255.51953125
151504.23828125
151754.37109375
152006.1875
152260.0234375
152516.07421875
152774.4140625
153035.19140625
153298.6015625
153564.6796875
153833.33984375
154104.56640625
154378.40625
154654.78515625
154933.515625
155214.53125
155497.859375
155783.45703125
156071.27734375
156361.46875
156654.38671875
156950.34375
157249.55859375
157552.35546875
157859.140625
158170.20703125
158485.61328125
158805.3671875
159129.3125
159456.8203125
159786.6796875
160117.265625
160446.6875
160772.8828125
161093.9140625
161408.359375
161715.421875
162014.66015625
162305.8359375
162589.05078125
162864.80859375
163133.7265625
163396.44921875
163653.75
163906.5390625
164155.6171875
164401.58984375
164645.0390625
164886.6015625
165126.75390625
165365.796875
165604.00390625
165841.7734375
166079.41796875
166317.09375
166554.96875
166793.296875
167032.23046875
167271.7734375
167511.953125
167752.953125
167994.85546875
168237.56640625
168480.984375
168725.15625
168970.1171875
169215.7421875
169461.9296875
169708.67578125
169956.02734375
170203.953125
170452.4921875
170701.86328125
170952.16015625
171203.18359375
171454.5859375
171706.171875
171957.8125
172209.265625
172460.34375
172711.09375
172961.64453125
173212.0859375
173462.515625
173713.05859375
173963.71875
174214.2734375
174464.46875
174714.1953125
174963.3984375
175212.00390625
175460.08203125
175708.06640625
175956.4453125
176205.4375
176455.05859375
176705.36328125
176956.42578125
177208.1796875
177460.43359375
177713.09765625
177966.10546875
178219.28125
178472.39453125
178725.3046875
178977.8671875
179229.7421875
179480.46484375
179729.64453125
179977.0625
180222.6171875
180466.5546875
180709.5
180952.14453125
181194.703125
181436.90234375
181678.23046875
181918.1328125
182156.1484375
182392.140625
182626.375
182859.21484375
183090.61328125
183320.03125
183546.796875
183770.43359375
183990.75390625
184208.0546875
184423.16796875
184637.07421875
184850.47265625
185063.63671875
185276.73828125
185489.98828125
185703.5625
185917.5703125
186132.125
186347.3671875
186563.41015625
186780.49609375
186999.04296875
187219.24609375
187440.625
187662.1328125
187882.8359375
188102.35546875
188320.84375
188538.6875
188756.35546875
188974.11328125
189191.8046875
189409.13671875
189626.15625
189843.234375
190060.71484375
190278.703125
190497.30078125
190716.60546875
190936.328125
191155.59375
191373.33984375
191588.7734375
191801.58984375
192012.0078125
192221.0
192430.1796875
192641.265625
192855.46875
193073.296875
193294.62109375
193518.73046875
193744.46484375
193970.38671875
194195.1015625
194417.6328125
194637.95703125
194857.29296875
195077.7734375
195301.4375
195529.5
195762.28125
195999.3203125
196239.39453125
196480.828125
196722.27734375
196963.4921875
197205.28515625
197448.859375
197695.39453125
197946.03515625
198202.12890625
198465.359375
198737.46484375
199019.4375
199311.02734375
199611.0703125
199918.546875
200233.25
200555.33984375
200884.62109375
201220.44921875
201562.14453125
201909.43359375
202262.49609375
202621.6484375
202986.734375
203356.50390625
203728.8359375
204102.08203125
204476.31640625
204853.41796875
205235.94921875
205625.7890625
206023.45703125
206428.015625
206837.3203125
207248.34765625
207657.49609375
208061.12890625
208456.53125
208842.69921875
209220.03515625
209589.2109375
209950.32421875
210303.4765625
210649.8671875
210992.25
211334.3125
211679.6015625
212030.65234375
212388.50390625
212753.1328125
213124.59765625
213504.125
213894.1328125
214297.55078125
214717.22265625
215155.890625
215616.3671875
216101.40234375
216613.06640625
217151.83203125
217715.8203125
218301.0625
218902.6484375
219515.9140625
220136.9375
220762.9296875
221393.09375
222029.33203125
222675.8359375
223337.515625
224018.41015625
224720.8203125
225444.94921875
226188.87890625
226948.56640625
227717.46484375
228485.83984375
229240.66796875
229966.96875
230650.42578125
231280.0
231849.75390625
232359.71875
232815.84765625
233228.77734375
233612.12109375
233981.2734375
234352.96484375
234744.62109375
235172.609375
235649.81640625
236183.8671875
236777.18359375
237428.8046875
238136.453125
238897.05078125
239705.2734375
240551.83984375
241423.18359375
242302.73828125
243173.0
244017.55859375
244822.234375
245574.49609375
246261.5078125
246868.96875
247382.953125
247794.01171875
248101.16796875
248313.91796875
248452.1328125
248543.91015625
248621.2578125
248714.4140625
248846.13671875
249027.3046875
249254.515625
249510.98046875
249770.72265625
250004.19921875
250182.609375
250281.08984375
250282.57421875
250182.04296875
249988.01171875
249719.54296875
249401.07421875
249058.35546875
248715.96484375
248395.38671875
248113.9296875
247885.59375
247723.375
247641.2421875
247654.48046875
247778.7421875
248028.3125
248414.21484375
248942.55078125
249613.15234375
250417.9140625
251339.03515625
252348.484375
253409.75
254481.1328125
255519.4375
256483.89453125
257340.171875
258063.2265625
258637.62890625
259056.0234375
259317.52734375
259426.51953125
259391.36328125
259223.62109375
258939.3125
258561.96875
258124.421875
257666.60546875
257229.76953125
256850.32421875
256556.3984375
256368.1328125
256300.58203125
256366.5390625
256577.54296875
256943.21484375
257469.71484375
258157.1875
258996.01171875
259962.984375
261019.9375
262115.734375
263190.4453125
264180.21875
265022.65234375
265662.87890625
266059.55859375
266189.93359375
266053.375
265672.85546875
265093.4296875
264377.3671875
263596.859375
262825.50390625
262129.7421875
261561.84375
261156.87109375
260934.49609375
260903.41015625
261064.66015625
261412.67578125
261935.7734375
262617.90625
263440.8203125
264385.03125
265429.890625
266554.94921875
267743.37109375
268984.8203125
270274.1328125
271604.328125
272957.390625
274299.02734375
275582.9296875
276764.1953125
277814.32421875
278727.20703125
279511.3671875
280174.66015625
280713.65234375
281115.91796875
281372.49609375
281489.92578125
281491.43359375
281404.8515625
281245.0859375
281004.5625
280660.1484375
280191.78515625
279598.74609375
278902.484375
278137.3828125
277339.15625
276538.7578125
275762.69921875
275036.3828125
274386.1171875
273836.984375
273406.859375
273100.26953125
272906.18359375
272800.77734375
272753.10546875
272731.75390625
272711.40234375
272677.703125
272629.359375
272578.0390625
272547.578125
272571.50390625
272686.7734375
272925.28125
273308.16015625
273845.48828125
274538.57421875
275381.28125
276360.79296875
277459.49609375
278656.6484375
279927.43359375
281240.1171875
282554.9921875
283826.9140625
285010.57421875
286068.140625
286978.859375
287747.25
288403.61328125
288994.12890625
289565.578125
290153.83984375
290781.34765625
291461.6328125
292204.75
293018.734375
293906.51953125
294861.7578125
295868.12109375
296904.12109375
297951.78125
299004.71875
300071.33203125
301171.39453125
302328.37109375
303562.92578125
304891.984375
306332.7421875
307905.93359375
309634.01953125
311534.9453125
313617.04296875
315879.46875
318317.6171875
320928.41796875
323709.7265625
326651.31640625
329721.01171875
332853.84765625
335951.7578125
338895.6171875
341565.1640625
343859.62109375
345713.5546875
347104.51953125
348050.23046875
348596.21484375
348799.6015625
348717.1484375
348401.859375
347905.9453125
347285.0703125
346600.046875
345914.05078125
345284.0625
344748.4921875
344317.0625
343970.0546875
343668.08984375
343366.88671875
343029.6328125
342633.7890625
342172.953125
341656.72265625
341110.546875
340575.1875
340102.65234375
339747.35546875
339556.71875
339568.12890625
339813.9296875
340328.37109375
341149.24609375
342313.15234375
343848.3671875
345768.9609375
348070.6953125
350727.703125
353690.35546875
356888.36328125
360244.78125
363701.4609375
367244.16015625
370908.08203125
374753.65234375
378821.0546875
383084.578125
387427.015625
391649.84375
395527.671875
398896.01953125
401731.7578125
404174.68359375
406469.05078125
408856.36328125
411480.6640625
414352.203125
417375.58203125
420415.9140625
423363.890625
426165.80859375
428806.01171875
431260.27734375
433460.16796875
435298.41796875
436669.90234375
437512.32421875
437813.21484375
437579.86328125
436798.5
435415.125
433352.875
430555.7578125
427032.87109375
422877.98046875
418255.36328125
413362.28515625
408388.94921875
403491.4296875
398781.453125
394329.3671875
390175.609375
386345.08984375
382856.703125
379723.828125
376950.7578125
374534.0703125
372470.94921875
370766.28125
369432.1015625
368482.3671875
367930.8671875
367793.26171875
368087.01171875
368824.2421875
369999.93359375
371581.1328125
373501.2421875
375661.390625
377941.76953125
380224.828125
382424.0625
384501.39453125
386455.8125
388284.25390625
389941.3984375
391332.2578125
392347.4609375
392915.23828125
393031.12109375
392749.05859375
392152.49609375
391335.96875
390408.28515625
389501.25
388761.5546875
388323.38671875
388280.265625
388674.98046875
389507.18359375
390743.9921875
392323.98046875
394159.53515625
396145.76171875
398173.85546875
400139.6875
401943.34375
403486.43359375
404676.3515625
405438.71484375
405729.9375
405539.64453125
404879.94140625
403767.7109375
402209.67578125
400196.234375
397704.7421875
394711.265625
391208.78515625
387225.640625
382835.234375
378152.44921875
373319.77734375
368488.6171875
363799.20703125
359363.87109375
355260.8203125
351540.54296875
348236.0859375
345366.19921875
342931.2109375
340910.27734375
339265.5546875
337951.16015625
336923.2265625
336148.41796875
335607.44921875
335290.859375
335191.26171875
335299.40234375
335604.41015625
336091.9765625
336739.0703125
337511.6171875
338368.375
339266.69140625
340168.03125
341049.19140625
341919.98046875
342835.39453125
343889.88671875
345197.53125
346872.265625
349016.109375
351712.58203125
355019.11328125
358951.13671875
363452.87890625
368368.359375
373449.48046875
378425.3984375
383097.71875
387379.12890625
391229.63671875
394544.9609375
397111.6484375
398688.21875
399148.51171875
398555.5859375
397095.328125
394933.2890625
392133.52734375
388717.0
384798.2265625
380665.2109375
376729.50390625
373395.7578125
370953.67578125
369545.1015625
369185.8359375
369802.5625
371268.39453125
373434.6328125
376150.83203125
379268.6796875
382642.484375
386143.484375
389685.1484375
393235.84375
396800.1796875
400375.3203125
403911.421875
407305.6640625
410436.3125
413211.80078125
415597.7890625
417605.84765625
419261.6484375
420583.13671875
421579.70703125
422258.94921875
422625.12890625
422669.5859375
422366.38671875
421683.9375
420610.203125
419176.31640625
417460.84375
415569.546875
413603.31640625
411634.2734375
409699.85546875
407810.921875
405964.5546875
404155.015625
402378.54296875
400630.85546875
398901.5234375
397171.515625
395415.22265625
393603.90625
391711.10546875
389723.18359375
387650.30859375
385524.06640625
383377.1640625
381223.2109375
379062.48046875
376918.14453125
374877.18359375
373101.0390625
371792.01171875
371133.12109375
371235.1953125
372112.59765625
373681.40625
375761.76953125
378084.5234375
380326.609375
382191.140625
383504.81640625
384273.5625
384657.51953125
384882.015625
385141.75390625
385547.15625
386122.4765625
386831.4609375
387602.60546875
388344.22265625
388956.1484375
389345.4453125
389445.80078125
389235.8359375
388751.53515625
388085.27734375
387365.2109375
386720.34765625
386250.29296875
386016.02734375
386053.9921875
386406.1015625
387153.40234375
388433.98828125
390428.703125
393322.32421875
397262.2265625
402310.55859375
408366.19140625
415085.890625
421908.21484375
428236.55859375
433670.2734375
438095.40234375
441597.08203125
444355.984375
446669.5859375
449027.31640625
452062.6640625
456335.89453125
462074.66015625
469021.98046875
476466.11328125
483465.1484375
489191.76953125
493189.859375
495338.76171875
495583.48828125
493757.00390625
489723.8515625
483686.5390625
476296.3046875
468439.0546875
460907.8515625
454219.98046875
448622.265625
444173.66796875
440822.78515625
438467.4765625
436989.203125
436254.34375
436107.8125
436392.09765625
436983.66015625
437814.16796875
438869.70703125
440182.8671875
441818.37109375
443843.8203125
446296.36328125
449162.58984375
452367.37109375
455762.51953125
459134.078125
462254.13671875
464961.94921875
467225.1953125
469149.63671875
470945.40625
472874.65234375
475205.375
478192.0859375
482082.68359375
487122.05078125
493528.27734375
501449.95703125
510910.87109375
521719.50390625
533358.20703125
544975.2109375
555614.93359375
564632.37890625
572012.13671875
578321.14453125
584293.828125
590327.91015625
596227.1796875
601352.2109375
605063.62109375
607133.78515625
607818.3046875
607555.328125
606585.42578125
604835.26953125
602122.04296875
598419.9921875
593908.12109375
588764.6015625
582906.50390625
575902.3046875
567145.125
556193.13671875
543064.109375
528291.984375
512721.22265625
497199.546875
482365.359375
468600.44921875
456085.609375
444874.39453125
434950.02734375
426262.10546875
418741.75390625
412301.62890625
406837.4921875
402238.13671875
398392.78125
395189.33984375
392513.69921875
390259.66015625
388343.0546875
386708.8125
385330.6640625
384209.3671875
383370.515625
382858.90625
382729.0
383034.484375
383819.296875
385112.14453125
386925.48046875
389257.41796875
392094.7734375
395417.71484375
399204.328125
403429.08984375
408052.78515625
413012.9140625
418223.9609375
423581.47265625
428955.46484375
434173.3515625
439010.4921875
443201.16015625
446464.98828125
448538.8359375
449212.4921875
448366.1171875
445996.05078125
442215.58984375
437232.54296875
431316.96875
424768.67578125
417885.5234375
410933.74609375
404125.00390625
397604.515625
391452.34375
385696.89453125
380335.109375
375351.2109375
370730.59375
366471.140625
362591.390625
359127.9140625
356119.078125
353585.4453125
351517.34375
349865.875
348531.8828125
347366.30859375
346203.38671875
344918.55078125
343463.83203125
341841.375
340034.84765625
337966.52734375
335526.81640625
332650.7578125
329367.51171875
325774.52734375
321960.74609375
317949.92578125
313712.47265625
309228.640625
304544.0234375
299774.71875
295068.6328125
290560.4140625
286348.390625
282493.375
279024.48828125
275944.04296875
273235.08203125
270875.11328125
268850.46875
267162.6015625
265825.234375
264858.765625
264285.6875
264123.05078125
264368.51171875
264985.890625
265901.7421875
267018.36328125
268237.90234375
269486.28515625
270727.53125
271963.671875
273221.953125
274537.58984375
275941.31640625
277455.16796875
279092.5546875
280857.58984375
282743.3203125
284731.58203125
286795.94921875
288906.734375
291036.82421875
293167.09375
295289.28125
297403.65625
299512.34765625
301615.14453125
303714.80859375
305830.48828125
308007.546875
310312.83203125
312817.34375
315580.26953125
318646.578125
322057.671875
325864.234375
330130.6171875
334927.92578125
340321.9609375
346366.3828125
353107.03515625
360592.77734375
368881.2421875
378033.63671875
388102.1875
399116.63671875
411072.23828125
423921.1171875
437572.3515625
451903.87109375
466779.96875
482063.8984375
497621.12890625
513315.87890625
529002.76953125
544515.68359375
559661.359375
574226.46484375
587995.58203125
600764.890625
612340.92578125
622532.015625
631149.05078125
638023.46875
643035.39453125
646139.4296875
647378.4375
646879.578125
644830.21484375
641438.28125
636891.00390625
631329.33984375
624848.91015625
617523.1328125
609431.55078125
600674.5703125
591366.89453125
581618.0625
571518.7265625
561146.5546875
550588.97265625
539963.10546875
529413.3671875
519084.92578125
509090.2109375
499487.74609375
490280.6484375
481431.49609375
472886.77734375
464601.921875
456556.25
448753.984375
441218.296875
433986.30859375
427101.91796875
420598.87109375
414478.2890625
408696.48828125
403172.9921875
397813.6640625
392537.5859375
387298.34375
382091.7734375
376944.12109375
371885.578125
366925.5078125
362043.87890625
357200.953125
352358.58984375
347503.6484375
342660.95703125
337885.44921875
333237.703125
328762.3203125
324484.6796875
320421.69140625
316591.97265625
313019.0078125
309729.34375
306747.828125
304090.14453125
301757.4609375
299737.81640625
298012.62890625
296563.29296875
295378.4140625
294463.3828125
293845.93359375
293569.41796875
293677.1015625
294201.73828125
295169.33203125
296612.0234375
298579.2265625
301140.4921875
304379.3125
308381.39453125
313223.41796875
318966.1015625
325648.8515625
333280.6328125
341826.22265625
351191.06640625
361209.52734375
371646.98828125
382231.265625
392716.453125
402952.88671875
412918.734375
422685.78125
432330.43359375
441832.5390625
451015.5390625
459569.625
467162.88671875
473594.73828125
478911.94140625
483414.5703125
487523.109375
491545.26953125
495457.69140625
498852.42578125
501120.75
501767.11328125
500616.30859375
497754.484375
493288.6875
487180.40234375
479321.82421875
469764.640625
458849.35546875
447084.0234375
434877.65625
422380.77734375
409578.3828125
396533.56640625
383547.87109375
371107.6328125
359693.74609375
349625.90625
341029.80078125
333889.2421875
328108.44140625
323554.27734375
320086.00390625
317576.6953125
315921.6484375
315036.33984375
314853.07421875
315319.54296875
316396.2421875
318052.08203125
320259.85546875
322991.65234375
326214.19921875
329886.91015625
333964.63671875
338404.22265625
343174.66796875
348271.671875
353729.30078125
359614.59765625
365999.77734375
372926.83203125
380387.30078125
388327.48828125
396671.9140625
405349.9140625
414310.68359375
423516.78125
432918.18359375
442425.65625
451907.0625
461215.05078125
470230.01953125
478889.3046875
487180.37109375
495097.55078125
502585.3046875
509503.6796875
515644.26953125
520798.00390625
524844.3984375
527813.2890625
529879.765625
531288.7109375
532247.59765625
532846.265625
533045.9140625
532739.39453125
531847.96875
530404.32421875
528582.46484375
526664.62109375
524970.16015625
523788.3046875
523346.48046875
523819.828125
525366.171875
528160.91015625
532406.56640625
538304.39453125
545998.8671875
555522.671875
566764.34765625
579464.90625
593247.90234375
607693.8828125
622453.765625
637352.16015625
652405.34765625
667711.18359375
683247.859375
698689.37890625
713358.98828125
726383.57421875
737005.1953125
744903.61328125
750356.34765625
754142.2109375
757238.0703125
760471.09765625
764298.45703125
768795.89453125
773811.4296875
779159.96484375
784744.01953125
790565.8984375
796679.6171875
803152.53515625
810060.81640625
817485.2109375
825460.48046875
833873.1015625
842359.25390625
850280.69921875
856827.38671875
861226.23828125
862967.703125
861940.80078125
858410.75390625
852855.09375
845745.25390625
837381.484375
827854.5234375
817138.984375
805256.171875
792411.44921875
779030.046875
765674.39453125
752890.20703125
741060.4375
730334.20703125
720654.8203125
711861.96484375
703810.8671875
696451.046875
689837.3359375
684084.375
679297.1171875
675507.9296875
672641.41796875
670520.6484375
668915.4140625
667611.1640625
666463.45703125
665414.83984375
664478.17578125
663705.9609375
663159.55078125
662880.53515625
662861.92578125
663019.09765625
663168.21484375
663032.28125
662298.69921875
660727.6953125
658264.5546875
655081.15625
651498.55859375
647810.9375
644094.38671875
640100.91796875
635302.30859375
629076.7265625
620958.25390625
610831.140625
598973.73046875
585932.4140625
572292.4921875
558461.14453125
544563.26953125
530485.98828125
516031.70703125
501092.9375
485762.87890625
470337.8203125
455226.2890625
440824.35546875
427421.8671875
415170.3515625
404100.18359375
394156.14453125
385231.19921875
377194.14453125
369910.90625
363257.28125
357124.671875
351425.09765625
346100.1171875
341130.984375
336542.28125
332392.31640625
328751.08984375
325677.58203125
323212.0078125
321386.3984375
320239.40234375
319820.72265625
320187.5078125
321404.55078125
323550.296875
326720.03515625
331023.1640625
336579.140625
343510.87109375
351925.57421875
361879.25
373332.13671875
386104.80078125
399848.796875
414064.7265625
428203.8203125
441840.66015625
454830.046875
467337.5859375
479694.5390625
492127.18359375
504484.2265625
516106.96875
525946.5078125
532920.4453125
536355.21484375
536279.796875
533404.26171875
528796.41015625
523433.8046875
517857.26171875
512077.1640625
505744.26171875
498464.65234375
490079.1640625
480772.078125
470990.28515625
461258.71875
452007.98046875
443487.0
435766.74609375
428795.125
422456.57421875
416612.05859375
411122.37109375
405866.49609375
400756.26171875
395739.44921875
390789.25390625
385890.4375
381033.8359375
376220.265625
371464.80078125
366794.1484375
362239.1015625
357830.5703125
353603.69140625
349604.2421875
345887.2109375
342504.37109375
339489.1484375
336849.22265625
334568.70703125
332614.3359375
330941.0703125
329497.3671875
328231.4609375
327098.1015625
326065.3359375
325121.078125
324276.984375
323564.375
323020.39453125
322670.7109375
322519.8359375
322556.03515625
322767.76171875
323160.078125
323759.76953125
324606.0078125
325734.33203125
327164.3125
328894.95703125
330903.91796875
333147.234375
335563.01953125
338084.59765625
340660.16796875
343267.125
345910.9296875
348611.76953125
351392.34765625
354277.48828125
357302.859375
360520.765625
363993.66015625
367779.34765625
371920.75390625
376449.23828125
381395.6875
386794.859375
392675.40234375
399044.19140625
405880.015625
413141.02734375
420776.66015625
428733.41015625
436953.53515625
445371.76171875
453913.75
462497.4765625
471041.03125
479480.5
487793.8359375
496018.21484375
504247.140625
512601.11328125
521173.72265625
529961.84765625
538794.66015625
547281.984375
554803.0390625
560553.05859375
563656.09375
563334.28515625
559094.7109375
550868.42578125
539040.4375
524354.6796875
507739.68359375
490130.9140625
472345.33984375
455018.34765625
438585.23046875
423292.5546875
409234.046875
396401.515625
384731.671875
374134.515625
364506.3671875
355740.84375
347744.6875
340453.1796875
333835.8125
327888.41015625
322616.38671875
318019.421875
314086.984375
310805.1171875
308165.30859375
306166.47265625
304810.43359375
304098.25
304031.9296875
304620.30859375
305885.58203125
307866.78515625
310615.59765625
314181.91015625
318593.1640625
323837.0
329853.9921875
336539.76171875
343751.34375
351315.76953125
359045.0390625
366764.89453125
374354.51953125
381774.40234375
389049.67578125
396198.171875
403135.828125
409619.09375
415268.1875
419670.44921875
422521.38671875
423741.1953125
423511.484375
422211.73046875
420286.29296875
418107.85546875
415897.16015625
413720.8515625
411551.39453125
409353.6171875
407158.046875
405089.52734375
403341.69921875
402115.546875
401555.94921875
401715.31640625
402555.12890625
403975.26171875
405848.31640625
408039.71875
410411.28125
412818.25
415106.80859375
417111.3359375
418653.7578125
419552.15234375
419638.15625
418771.76953125
416846.74609375
413794.2734375
409593.15625
404280.52734375
397951.8671875
390749.7890625
382848.2890625
374434.0078125
365684.95703125
356755.984375
347780.62890625
338883.2890625
330184.98828125
321797.15625
313812.859375
306303.05078125
299315.62109375
292875.3046875
286988.48046875
281653.30859375
276868.41796875
272634.6875
268952.796875
265820.91015625
263233.54296875
261182.8046875
259662.8515625
258673.5625
258216.671875
258286.5
258865.30078125
259926.953125
261441.52734375
263374.2265625
265681.51953125
268309.69140625
271196.0390625
274273.28515625
277479.89453125
280773.0859375
284132.91015625
287552.203125
291022.828125
294530.5546875
298057.609375
301583.84765625
305084.9765625
308533.25390625
311901.76171875
315167.40625
318311.22265625
321321.03125
324199.6328125
326974.8359375
329704.1328125
332469.6953125
335365.5078125
338482.9453125
341900.26953125
345674.4375
349831.46484375
354358.39453125
359206.99609375
364311.6015625
369610.03515625
375054.3203125
380609.05078125
386244.20703125
391929.015625
397631.2421875
403322.9453125
408985.86328125
414606.171875
420160.35546875
425608.32421875
430902.99609375
436003.0546875
440871.4765625
445464.30078125
449729.69921875
453622.859375
457121.48828125
460227.66015625
462957.07421875
465324.2109375
467328.97265625
468952.80078125
470173.171875
470993.1796875
471464.96875
471684.08984375
471751.56640625
471725.7734375
471598.6796875
471319.69921875
470856.84375
470251.375
469623.24609375
469124.83984375
468880.59765625
468950.8359375
469330.98828125
469978.7265625
470858.90234375
471990.22265625
473466.984375
475436.4921875
478041.91015625
481363.390625
485388.46484375
490025.5546875
495157.4609375
500714.0703125
506724.91015625
513309.33203125
520589.52734375
528558.97265625
536978.0625
545371.1640625
553153.890625
559842.6015625
565237.98828125
569476.72265625
572911.84765625
575871.65625
578412.953125
580201.734375
580606.21875
578976.41015625
574963.53125
568694.8203125
560708.55859375
551706.38671875
542278.921875
532746.12890625
523165.37890625
513466.62890625
503621.046875
493748.61328125
484117.16796875
475053.43359375
466831.08203125
459595.234375
453345.15234375
447965.27734375
443283.6484375
439134.7265625
435401.375
432018.9296875
428946.62890625
426134.578125
423515.2578125
421026.6796875
418646.53515625
416406.0546875
414366.7890625
412574.69921875
411028.15234375
409686.46875
408509.46875
407490.234375
406652.8671875
406022.0390625
405593.66796875
405327.0
405157.0859375
405016.7421875
404860.0078125
404680.95703125
404519.23046875
404445.51953125
404530.421875
404811.8828125
405280.29296875
405891.3515625
406598.0703125
407378.8359375
408242.98046875
409215.85546875
410320.63671875
411569.46484375
412962.40625
414488.5
416129.3828125
417868.58203125
419703.3046875
421650.359375
423740.9375
426007.1875
428469.18359375
431131.0703125
433988.90234375
437044.02734375
440311.6875
443820.60546875
447608.52734375
451720.6640625
456211.78515625
461146.70703125
466594.32421875
472616.03125
479256.203125
486544.0
494507.46875
503187.640625
512635.05078125
522883.00390625
533911.39453125
545627.1953125
557884.9296875
570551.640625
583589.828125
597108.02734375
611338.05078125
626542.5546875
642900.25
660423.2421875
678937.97265625
698137.28515625
717689.640625
737360.453125
757075.39453125
776874.37109375
796771.390625
816598.00390625
835919.35546875
854074.23046875
870334.671875
884126.7578125
895214.62890625
903750.640625
910152.375
914858.640625
918086.61328125
919716.51953125
919364.76953125
916605.67578125
911221.5
903349.76171875
893461.14453125
882196.37109375
870156.51171875
857749.58203125
845155.12890625
832404.23046875
819515.25390625
806603.86328125
793911.32421875
781750.078125
770412.4453125
760098.390625
750892.70703125
742786.85546875
735722.43359375
729636.80859375
724499.70703125
720330.609375
717189.80078125
715150.21484375
714270.38671875
714582.40234375
716089.40234375
718761.76953125
722532.37890625
727297.91796875
732924.55859375
739248.9453125
746071.921875
753151.44921875
760202.234375
766908.26953125
772954.37109375
778072.75
782083.66796875
784907.78515625
786549.44140625
787069.1875
786559.19921875
785123.28515625
782863.953125
779882.65625
776290.0703125
772213.2734375
767794.6484375
763191.05078125
758577.625
754147.4453125
750098.265625
746612.11328125
743838.42578125
741885.40625
740819.73828125
740675.34375
741468.64453125
743213.45703125
745932.66796875
749668.44140625
754488.09765625
760479.68359375
767740.0234375
776363.09765625
786420.83203125
797911.5234375
810662.2265625
824199.41796875
837623.30859375
849544.265625
858172.07421875
861631.87109375
858455.91796875
848038.875
830815.80859375
808086.01953125
781617.20703125
753237.66796875
724544.55078125
696749.5703125
670638.09375
646612.59375
624785.29296875
605082.3359375
587335.64453125
571354.4453125
556970.31640625
544050.04296875
532482.26953125
522157.05078125
512954.69921875
504748.41796875
497418.09765625
490871.46875
485064.5859375
480007.765625
475748.0234375
472336.86328125
469806.88671875
468174.1484375
467460.19921875
467711.578125
469000.875
471412.6796875
475026.9296875
479906.04296875
486082.9140625
493544.45703125
502208.7890625
511900.0
522333.16796875
533127.1796875
543853.48828125
554107.77734375
563575.015625
572060.2109375
579474.5
585788.8984375
590984.25
595026.08984375
597876.91796875
599537.8359375
600099.1328125
599774.55078125
598895.046875
597854.3046875
597029.34375
596718.6171875
597122.8359375
598357.77734375
600473.11328125
603463.62109375
607273.08984375
611795.546875
616881.015625
622355.38671875
628052.9296875
633845.7734375
639657.9765625
645466.29296875
651290.5078125
657168.51953125
663121.984375
669138.3984375
675187.1171875
681252.58984375
687354.2265625
693542.70703125
699879.375
706403.10546875
713094.82421875
719866.9140625
726594.34375
733163.9140625
739501.8515625
745569.97265625
751346.90234375
756803.8671875
761880.30078125
766482.46484375
770524.640625
773989.16796875
776959.078125
779610.140625
782181.84765625
784938.0234375
788121.8828125
791937.796875
796591.4296875
802362.265625
809649.98828125
818980.01171875
830988.43359375
846368.6171875
865735.3984375
889403.5546875
917087.73828125
947496.85546875
977932.234375
1004334.4453125
1022270.21484375
1028683.11328125
1023346.4296875
1008922.34765625
989594.31640625
969331.9296875
950865.6875
935583.7578125
923884.390625
915553.48828125
910063.78125
906807.2734375
905225.76953125
904837.4765625
905233.609375
906092.2578125
907181.2578125
908332.00390625
909419.91796875
910373.6328125
911183.01953125
911882.30859375
912527.81640625
913187.88671875
913932.15234375
914813.4609375
915861.921875
917095.90234375
918520.7890625
920095.66796875
921688.71875
923052.90234375
923833.3515625
923609.0703125
921970.6015625
918611.6171875
913387.71875
906314.25390625
897520.515625
887196.3046875
875552.21484375
862803.8203125
849185.07421875
834976.1015625
820509.52734375
806132.2265625
792138.61328125
778712.12109375
765903.48046875
753658.62890625
741890.4921875
730560.55078125
719720.859375
709494.34375
700017.16796875
691383.33203125
683613.5625
676655.0703125
670413.59375
664803.90234375
659786.63671875
655369.96875
651587.546875
648477.2734375
646067.88671875
644368.85546875
643367.671875
643041.265625
643370.9296875
644341.76171875
645925.3671875
648064.02734375
650670.72265625
653644.08984375
656890.34765625
660342.5078125
663965.671875
667743.96875
671662.34375
675702.19921875
679852.64453125
684118.7578125
688511.8515625
693028.1953125
697635.6640625
702280.25390625
706906.609375
711475.609375
715966.71484375
720368.3125
724669.84765625
728863.421875
732949.59765625
736939.20703125
740851.7109375
744714.4921875
748561.58203125
752426.78125
756331.76171875
760277.34765625
764245.40625
768212.1328125
772165.5859375
776115.8671875
780090.453125
784118.44921875
788216.9921875
792389.5546875
796635.29296875
800962.8046875
805400.8515625
809998.328125
814810.21484375
819878.7578125
825226.19140625
830862.82421875
836796.5390625
843029.890625
849547.3984375
856303.6328125
863217.16796875
870170.83984375
877020.16015625
883608.41796875
889780.91015625
895394.74609375
900331.15234375
904513.23828125
907918.015625
910572.52734375
912543.18359375
913934.2421875
914892.94921875
915604.359375
916270.625
917087.9453125
918231.34765625
919843.50390625
922023.25
924820.41796875
928243.4140625
932274.36328125
936880.9609375
942021.01171875
947643.73828125
953692.890625
960114.27734375
966866.8828125
973933.4453125
981325.015625
989077.40234375
997240.765625
1005864.15234375
1014978.0234375
1024580.0859375
1034629.6640625
1045052.51171875
1055756.546875
1066658.15234375
1077710.1640625
1088913.484375
1100301.58203125
1111910.7265625
1123761.00390625
1135858.3515625
1148204.6796875
1160799.52734375
1173628.76953125
1186647.09375
1199763.92578125
1212842.97265625
1225721.44140625
1238242.28125
1250281.83984375
1261757.83203125
1272612.83203125
1282777.97265625
1292129.4140625
1300459.96484375
1307487.1328125
1312898.99609375
1316415.859375
1317839.953125
1317076.609375
1314123.515625
1309035.078125
1301881.3359375
1292726.99609375
1281643.62109375
1268745.07421875
1254223.99609375
1238371.26171875
1221569.65234375
1204262.24609375
1186908.046875
1169944.7890625
1153769.59765625
1138729.30078125
1125105.9140625
1113096.90234375
1102805.05859375
1094251.53125
1087409.4921875
1082241.8125
1078720.7734375
1076815.55078125
1076450.6484375
1077456.9140625
1079545.98828125
1082332.15625
1085403.6953125
1088414.9375
1091148.59765625
1093507.49609375
1095436.9921875
1096823.69140625
1097427.58203125
1096884.33984375
1094781.5625
1090781.18359375
1084732.87890625
1076717.8671875
1066995.29296875
1055879.53125
1043613.01953125
1030293.80859375
1015884.73828125
1000296.046875
983503.1796875
965642.39453125
947034.01953125
928119.8671875
909347.5078125
891060.42578125
873445.7578125
856557.01171875
840386.5703125
824939.37109375
810270.83984375
796484.62890625
783707.9921875
772060.7265625
761625.4140625
752426.2578125
744425.7890625
737541.03515625
731669.71484375
726713.5
722589.6015625
719228.609375
716563.3828125
714519.734375
713017.6796875
711981.890625
711352.67578125
711091.90234375
711185.97265625
711648.78515625
712523.5078125
713878.83984375
715796.9765625
718354.6328125
721605.5078125
725575.54296875
730276.5859375
735729.8984375
741982.01171875
749099.77734375
757145.265625
766144.81640625
776073.2109375
786867.09375
798461.48828125
810824.85546875
823968.9140625
837927.50390625
852715.5546875
868284.53125
884492.90234375
901110.1171875
917859.18359375
934477.296875
950760.0234375
966569.21875
981811.66015625
996407.7109375
1010264.89453125
1023263.00390625
1035253.88671875
1046076.984375
1055589.7421875
1063710.2109375
1070460.59375
1075988.39453125
1080542.546875
1084405.7578125
1087815.1875
1090914.11328125
1093758.15234375
1096367.27734375
1098788.33984375
1101127.0625
1103528.99609375
1106123.390625
1108967.03125
1112019.6015625
1115159.9921875
1118233.21484375
1121106.76953125
1123710.3515625
1126039.6875
1128126.7421875
1129998.91015625
1131649.453125
1133026.3125
1134036.8984375
1134567.04296875
1134510.28125
1133795.96875
1132403.47265625
1130359.140625
1127721.87109375
1124565.67578125
1120968.18359375
1117014.08984375
1112814.5234375
1108530.58984375
1104385.34375
1100658.21484375
1097666.11328125
1095735.1640625
1095164.94140625
1096192.1171875
1098967.0078125
1103551.44140625
1109931.72265625
1118032.8984375
1127726.48828125
1138834.36328125
1151132.66015625
1164353.1640625
1178177.76171875
1192229.55859375
1206070.51953125
1219210.0234375
1231119.16015625
1241247.43359375
1249050.3046875
1254036.0390625
1255822.20703125
1254175.82421875
1249018.6015625
1240402.82421875
1228481.0
1213490.1015625
1195756.21875
1175707.921875
1153877.6171875
1130877.0703125
1107351.9609375
1083932.82421875
1061194.93359375
1039629.0546875
1019621.07421875
1001439.9921875
985232.63671875
971024.6015625
958732.32421875
948189.77734375
939180.671875
931461.9375
924777.57421875
918876.765625
913542.16796875
908618.96875
904035.9609375
899819.55078125
896096.1640625
893068.8671875
890965.5
889974.984375
890182.6328125
891501.22265625
893620.52734375
896045.421875
898270.38671875
900021.93359375
901402.93359375
902816.125
904702.01171875
907255.8046875
910290.7578125
913315.0546875
915762.77734375
917232.9375
917593.70703125
916910.23046875
915285.02734375
912748.32421875
909266.0234375
904825.8046875
899518.453125
893564.875
887289.375
881061.75
875232.4921875
870082.09765625
865797.9140625
862478.48046875
860155.32421875
858821.75
858459.37890625
859052.51171875
860585.3828125
863030.4921875
866343.62109375
870473.25
875379.3046875
881054.484375
887546.09375
894974.79296875
903542.19140625
913525.19921875
925263.90234375
939143.2890625
955552.71875
974809.04296875
997051.21484375
1022123.8125
1049463.5625
1078029.21875
1106373.80859375
1132951.703125
1156601.1171875
1176937.8828125
1194360.6640625
1209602.66015625
1223105.2421875
1234643.53125
1243464.58203125
1248834.03125
1250607.65625
1249454.734375
1246636.07421875
1243545.87109375
1241321.9140625
1240682.1875
1241943.796875
1245104.0
1249913.4609375
1255933.71484375
1262584.6328125
1269186.65234375
1275012.3203125
1279360.32421875
1281643.609375
1281467.18359375
1278674.05078125
1273341.2734375
1265710.79296875
1256066.71875
1244615.18359375
1231434.39453125
1216515.6015625
1199857.57421875
1181558.07421875
1161859.9140625
1141125.2109375
1119736.17578125
1097974.25390625
1075973.51953125
1053805.2890625
1031629.20703125
1009754.28515625
988510.23046875
968009.296875
948013.23828125
928060.875
907797.0
887265.328125
866945.2890625
847501.9140625
829421.32421875
812774.59765625
797257.4140625
782462.78515625
768189.8125
754580.359375
742014.97265625
730869.05078125
721298.71875
713169.48828125
706141.26953125
699847.35546875
694066.3125
688791.72265625
684172.45703125
680389.1640625
677564.50390625
675745.32421875
674921.8125
675041.96484375
676020.53515625
677758.453125
680167.98828125
683183.97265625
686754.5546875
690822.89453125
695316.5390625
700156.19921875
705282.08984375
710677.3125
716365.37109375
722383.2734375
728755.9765625
735490.38671875
742582.171875
750024.15625
757817.30078125
765984.7109375
774575.16796875
783646.57421875
793241.91015625
803376.0078125
814031.61328125
825149.02734375
836602.9765625
848174.16796875
859524.140625
870185.61328125
879591.94921875
887167.43359375
892468.28515625
895327.08984375
895940.6796875
894859.125
892869.4765625
890809.7421875
889376.4921875
888983.12109375
889693.47265625
891233.1484375
893079.61328125
894622.01171875
895343.62109375
894949.3984375
893382.546875
890738.98046875
887144.95703125
882675.4453125
877360.046875
871269.51953125
864623.60546875
857844.8203125
851518.0078125
846274.984375
842658.0078125
841007.37109375
841393.26171875
843600.53515625
847175.5078125
851535.21484375
856113.70703125
860491.49609375
864449.6875
867923.30859375
870884.19140625
873226.7265625
874727.125
875097.796875
874094.34375
871598.51171875
867623.73828125
862251.05078125
855550.8828125
847541.09375
838188.91015625
827433.70703125
815210.53125
801471.01953125
786204.26953125
769458.546875
751365.46875
732164.45703125
712213.6875
691970.0625
671938.35546875
652611.98046875
634428.33203125
617743.31640625
602817.9375
589814.49609375
578807.37109375
569810.12890625
562811.515625
557806.57421875
554809.6328125
553843.546875
554909.50390625
557947.296875
562794.4375
569152.30078125
576571.640625
584470.01171875
592184.171875
599049.9140625
604495.9609375
608128.23828125
609766.6953125
609403.984375
607101.8671875
602893.48046875
596762.01171875
588709.28125
578863.453125
567554.42578125
555310.8125
542776.12890625
530581.42578125
519231.4375
509048.8125
500181.203125
492642.05078125
486354.9765625
481193.9609375
477022.9765625
473729.109375
471233.89453125
469478.19140625
468397.7578125
467914.4296875
467953.17578125
468472.01171875
469480.921875
471034.24609375
473200.7890625
476032.46484375
479554.60546875
483783.96484375
488757.078125
494543.16015625
501232.76953125
508917.4140625
517678.84375
527590.31640625
538720.046875
551131.2109375
564877.15234375
579983.8046875
596409.6953125
613992.12109375
632406.50390625
651160.1484375
669619.953125
687064.80078125
702758.9921875
716039.8671875
726396.5703125
733512.33984375
737259.8828125
737660.6640625
734827.8828125
728915.2578125
720094.234375
708569.3125
694615.9375
678608.95703125
661020.48046875
642389.14453125
623275.30078125
604216.91015625
585696.91796875
568126.80078125
551840.80078125
537091.1640625
524043.171875
512777.8203125
503306.2734375
495589.41015625
489553.8828125
485100.87109375
482107.22265625
480420.3359375
479854.015625
480195.05859375
481220.625
482714.55078125
484475.38671875
486323.45703125
488116.00390625
489763.91796875
491233.63671875
492530.359375
493678.58984375
494717.7578125
495713.3515625
496767.62109375
498013.58984375
499589.0234375
501599.39453125
504084.21484375
506999.48046875
510223.0546875
513580.53125
516878.53125
519929.41015625
522561.0546875
524618.94140625
525970.37890625
526511.78125
526173.734375
524923.8203125
522771.5703125
519774.578125
516038.2890625
511706.92578125
506952.23046875
501965.30859375
496948.6953125
492105.1328125
487627.0625
483691.203125
480453.96484375
478040.7421875
476532.23828125
475959.8671875
476316.14453125
477573.47265625
479700.25390625
482669.484375
486461.50390625
491063.875
496470.62890625
502681.84375
509703.18359375
517544.01171875
526213.74609375
535718.2578125
546058.73828125
557232.94921875
569234.72265625
582047.171875
595629.40234375
609901.9765625
624736.4296875
639948.71875
655294.75
670471.79296875
685133.44140625
698919.671875
711493.83203125
722575.53125
731961.171875
739524.8359375
745196.703125
748932.18359375
750699.66015625
750505.11328125
748440.3046875
744720.50390625
739689.26953125
733792.82421875
727535.46875
721422.0625
715893.45703125
711269.90234375
707717.73046875
705241.02734375
703690.0390625
702785.2890625
702166.48046875
701466.9453125
700389.88671875
698748.83203125
696451.17578125
693440.83984375
689642.7421875
684947.11328125
679240.0625
672455.203125
664611.41015625
655817.68359375
646250.3984375
636120.6171875
625644.4921875
615018.26953125
604395.31640625
593867.97265625
583462.0234375
573149.390625
562877.7265625
552609.7109375
542360.04296875
532215.69921875
522329.7109375
512892.140625
504093.4453125
496094.78125
489010.69140625
482902.234375
477777.01953125
473591.734375
470253.41796875
467620.08984375
465505.5390625
463689.90234375
461932.00390625
459981.5546875
457594.6640625
454553.06640625
450677.93359375
445831.1015625
439911.60546875
432861.83984375
424684.296875
415454.43359375
405318.9296875
394483.3828125
383197.0078125
371733.49609375
360364.68359375
349332.80859375
338833.6171875
329016.24609375
319994.5703125
311859.4453125
304683.29296875
298514.640625
293366.86328125
289210.484375
285976.09375
283566.49609375
281868.4296875
280754.08984375
280070.51171875
279626.72265625
279193.56640625
278524.05859375
277387.87890625
275606.0703125
273076.265625
269786.328125
265815.4765625
261319.98046875
256504.4765625
251587.015625
246768.09765625
242210.6171875
238033.79296875
234319.2890625
231121.0703125
228467.42578125
226351.91015625
224722.39453125
223479.67578125
222487.78125
221589.1171875
220617.5625
219407.296875
217799.8828125
215655.3125
212869.80859375
209394.1640625
205240.99609375
200477.4609375
195212.98046875
189591.22265625
183781.8984375
177962.671875
172292.90234375
166891.87109375
161829.66796875
157129.078125
152775.73828125
148736.1953125
144978.73046875
141485.84375
138252.34375
135275.82421875
132549.26953125
130058.421875
127781.18359375
125689.73828125
123757.828125
121969.4296875
120321.05078125
118814.7578125
117448.90234375
116215.01953125
115102.06640625
114102.546875
113215.47265625
112445.453125
111799.0625
111279.2890625
110880.1015625
110585.875
110377.984375
110243.0546875
110174.515625
110167.74609375
110218.48046875
110328.58203125
110510.04296875
110776.890625
111130.8984375
111556.84375
112031.8046875
112536.76171875
113060.171875
113597.09765625
114151.51171875
114739.19140625
115382.93359375
116099.4921875
116887.78515625
117726.78515625
118583.26171875
119423.28515625
120220.1484375
120955.15625
121613.45703125
122181.58984375
122649.96484375
123016.68359375
123287.37109375
123470.84765625
123573.70703125
123595.98828125
123529.75390625
123363.05078125
123087.66796875
122703.05078125
122212.046875
121615.3671875
120913.8046875
120114.64453125
119231.10546875
118274.65234375
117253.00390625
116179.31640625
115080.17578125
113989.3828125
112934.0546875
111929.46484375
110986.015625
110115.484375
109327.19140625
108620.11328125
107982.26171875
107399.91015625
106869.55859375
106403.40234375
106023.0703125
105744.19921875
105563.8515625
105463.828125
105429.44140625
105466.84765625
105602.1796875
105863.9609375
106265.36328125
106800.046875
107450.85546875
108202.02734375
109046.90625
109988.35546875
111033.16015625
112185.11328125
113441.4453125
114793.70703125
116230.39453125
117739.76953125
119313.87890625
120953.0703125
122666.47265625
124465.7890625
126357.0546875
128338.48046875
130405.51953125
132556.19140625
134790.8828125
137110.390625
139520.60546875
142044.8828125
144732.93359375
147654.2109375
150877.828125
154455.27734375
158420.48046875
162803.75390625
167642.7109375
172978.671875
178844.09375
185252.8671875
192196.37890625
199638.30859375
207504.04296875
215668.703125
223949.43359375
232101.65625
239816.84765625
246724.59765625
252407.76953125
256437.95703125
258430.046875
258105.09765625
255344.84765625
250222.140625
242998.43359375
234088.5
223999.73828125
213259.734375
202350.21875
191663.5
181486.828125
172007.2578125
163324.9921875
155469.59765625
148420.3828125
142131.0390625
136552.921875
131648.07421875
127388.07421875
123742.8984375
120669.46484375
118107.98046875
115987.50390625
114235.76171875
112787.05859375
111585.98046875
110588.515625
109762.234375
109085.421875
108543.7421875
108125.49609375
107818.85546875
107614.3046875
107509.94140625
107512.5078125
107629.234375
107855.19140625
108166.2734375
108522.7734375
108879.203125
109193.6171875
109434.3359375
109583.734375
109636.91015625
109594.86328125
109458.92578125
109233.9609375
108937.59765625
108603.48046875
108271.5
107971.6953125
107713.69140625
107486.8515625
107267.79296875
107030.50390625
106755.57421875
106435.2109375
106072.14453125
105674.7734375
105253.33203125
104818.140625
104377.32421875
103933.76953125
103485.18359375
103028.87109375
102565.87890625
102098.1875
101620.9921875
101118.76171875
100568.91796875
99947.01953125
99226.234375
98373.375
97350.71484375
96127.43359375
94693.23046875
93063.48046875
91272.90625
89363.8828125
87376.94140625
85346.5234375
83300.16015625
81257.86328125
79231.078125
77223.03125
75232.92578125
73262.80078125
71322.54296875
69429.89453125
67607.21875
65878.44921875
64265.74609375
62783.27734375
61429.66796875
60186.59375
59027.56640625
57930.9921875
56885.8828125
55886.76953125
54925.6640625
53990.828125
53072.62890625
52168.79296875
51283.921875
50425.80859375
49603.0625
48823.76171875
48093.27734375
47413.8671875
46789.83984375
46234.65625
45769.3984375
45408.4375
45143.234375
44940.2421875
44755.52734375
44552.96875
44312.265625
44026.17578125
43696.7734375
43336.3671875
42969.0390625
42625.03515625
42327.5859375
42081.609375
41874.2890625
41687.06640625
41507.01171875
41327.79296875
41143.5
40947.1953125
40737.9921875
40527.73046875
40337.3203125
40185.46484375
40080.59765625
40021.4765625
40001.8828125
40014.2734375
40053.19140625
40120.1953125
40226.5390625
40388.63671875
40617.85546875
40912.73046875
41258.70703125
41633.24609375
42012.12890625
42375.52734375
42711.50390625
43010.7109375
43251.09765625
43385.62890625
43351.76953125
43103.58203125
42642.7890625
42022.86328125
41324.9453125
40626.5390625
39981.4921875
39413.70703125
38919.86328125
38480.12890625
38074.66015625
37696.73828125
37353.26953125
37054.9453125
36806.34375
36602.90234375
36433.00390625
36281.44140625
36133.11328125
35976.53125
35805.35546875
35617.81640625
35416.1953125
35207.828125
35005.421875
34823.6875
34673.1875
34555.7734375
34466.05078125
34398.01171875
34351.41015625
34331.66015625
34342.7421875
34379.01953125
34423.078125
34451.83984375
34447.6015625
34407.93359375
34348.19921875
34293.375
34262.73046875
34258.06640625
34265.1796875
34267.4140625
34259.56640625
34251.06640625
34258.0625
34292.984375
34359.91796875
34456.79296875
34579.0703125
34720.2890625
34870.58203125
35017.71484375
35152.55859375
35274.87890625
35394.6328125
35527.65625
35687.7890625
35877.9453125
36083.96484375
36275.9375
36418.70703125
36486.0703125
36471.2421875
36390.2890625
36278.453125
36178.3828125
36122.0625
36116.37890625
36143.8828125
36178.18359375
36200.5390625
36206.90625
36206.05859375
36213.9609375
36245.5859375
36305.3359375
36382.5390625
36457.23046875
36512.28515625
36542.26953125
36553.61328125
36557.22265625
36558.03515625
36549.03515625
36516.6328125
36455.20703125
36376.38671875
36302.36328125
36250.61328125
36227.078125
36232.1953125
36268.8828125
36343.54296875
36462.6796875
36629.3515625
36838.4140625
37072.14453125
37304.359375
37515.0703125
37703.22265625
37884.296875
38076.13671875
38288.00390625
38520.42578125
38770.91796875
39038.5625
39324.71875
39629.140625
39943.3359375
40249.00390625
40528.6328125
40782.7421875
41037.22265625
41332.1640625
41701.52734375
42159.80078125
42701.91796875
43311.53125
43970.9296875
44668.21875
45399.1328125
46163.6015625
46961.4765625
47791.87890625
48655.30859375
49554.53515625
50492.62109375
51469.71875
52480.73046875
53514.8671875
54557.81640625
55595.60546875
56616.7421875
57611.1875
58569.453125
59485.33984375
60359.2421875
61195.671875
61995.33203125
62749.65234375
63444.0390625
64066.14453125
64611.3046875
65081.6015625
65481.78515625
65816.546875
66090.3125
66307.78515625
66473.203125
66588.61328125
66653.546875
66667.390625
66631.875
66550.9453125
66428.6875
66268.34765625
66072.2578125
65839.9453125
65565.265625
65237.58203125
64849.375
64404.55078125
63920.19140625
63420.53515625
62928.04296875
62457.58984375
62016.99609375
61613.2578125
61258.703125
60970.015625
60759.74609375
60628.546875
60565.0390625
60550.77734375
60564.53125
60586.96484375
60609.8125
60644.44140625
60718.796875
60861.48828125
61087.25
61396.2890625
61783.2109375
62241.5546875
62759.0390625
63312.34765625
63870.66015625
64406.76171875
64906.54296875
65370.4453125
65808.51171875
66235.45703125
66669.26171875
67130.0703125
67634.4921875
68187.140625
68778.515625
69394.6796875
70032.38671875
70706.7890625
71446.0234375
72279.03125
73227.6015625
74307.1328125
75532.69140625
76923.5703125
78502.6875
80291.71484375
82305.62890625
84551.1953125
87031.26953125
89752.80078125
92732.609375
95996.01953125
99569.69140625
103475.4921875
107729.47265625
112341.7734375
117311.16796875
122615.56640625
128206.890625
134014.76953125
139955.25390625
145939.41015625
151880.24609375
157696.3125
163307.09375
168619.9375
173518.9140625
177867.14453125
181522.09765625
184352.30078125
186247.56640625
187124.76953125
186934.375
185668.0390625
183362.9375
180098.87109375
175987.4609375
171157.3359375
165742.5625
159878.2734375
153699.453125
147336.6875
140909.58984375
134524.50390625
128276.68359375
122250.05078125
116511.83984375
111109.94921875
106078.875
101447.0546875
97234.1484375
93439.6015625
90037.10546875
86984.12890625
84239.64453125
81776.13671875
79579.32421875
77639.91796875
75944.53125
74470.3984375
73185.69921875
72055.25
71047.98828125
70140.16015625
69311.19921875
68536.13671875
67782.890625
67018.859375
66221.88671875
65386.69140625
64522.76953125
63648.30859375
62786.390625
61964.515625
61213.484375
60562.421875
60031.8828125
59630.8671875
59360.56640625
59220.75390625
59210.2265625
59319.3671875
59524.328125
59793.92578125
60106.14453125
60458.16796875
60859.7109375
61319.1171875
61839.078125
62424.71875
63091.34765625
63861.76953125
64758.44921875
65799.83203125
67000.46875
68367.52734375
69895.04296875
71567.0078125
73373.48046875
75326.15234375
77455.4921875
79790.515625
82341.546875
85102.0
88063.46875
91226.53515625
94600.08203125
98194.953125
102018.41015625
106069.578125
110336.06640625
114794.08984375
119409.3125
124131.65234375
128886.2421875
133573.78515625
138086.890625
142329.1875
146220.30859375
149687.4375
152658.49609375
155062.78125
156831.921875
157897.61328125
158194.77734375
157675.75
156327.01171875
154176.49609375
151290.23828125
147763.76171875
143709.87109375
139242.73046875
134463.484375
129454.546875
124282.484375
119004.04296875
113673.19921875
108348.6796875
103096.76953125
97983.703125
93062.6640625
88368.19921875
83922.2890625
79742.25390625
75840.9921875
72222.2890625
68879.10546875
65795.38671875
62947.92578125
60309.32421875
57855.05078125
55570.0546875
53446.3671875
51472.85546875
49629.62109375
47894.67578125
46255.68359375
44713.2265625
43272.59765625
41932.53125
40681.00390625
39500.51171875
38377.66015625
37308.78125
36296.5390625
35341.84375
34440.6328125
33588.89453125
32787.74609375
32040.8359375
31348.44140625
30707.98828125
30119.35546875
29584.0703125
29097.203125
28645.1484375
28217.4609375
27820.63671875
27475.84375
27200.8046875
26993.6328125
26832.5
26688.27734375
26538.16015625
26372.015625
26190.32421875
25997.4765625
25795.96484375
25585.14453125
25363.2734375
25130.53515625
24892.53515625
24663.39453125
24463.18359375
24307.4609375
24197.2578125
24120.72265625
24065.25390625
24025.99609375
24001.734375
23984.6328125
23956.51171875
23896.8515625
23797.625
23674.1953125
23561.1796875
23491.640625
23475.51953125
23498.48046875
23542.40234375
23604.796875
23698.03515625
23835.5859375
24023.98046875
24264.296875
24552.86328125
24878.51953125
25223.51953125
25568.65234375
25893.5703125
26171.734375
26372.96484375
26479.359375
26499.9140625
26466.48046875
26413.703125
26362.01953125
26315.66015625
26271.23046875
26225.78125
26179.09375
26132.16015625
26085.83984375
26041.45703125
26001.40625
25967.12890625
25936.140625
25903.0625
25865.42578125
25828.7578125
25806.48828125
25817.2890625
25883.40625
26027.7109375
26265.37890625
26594.671875
26996.9375
27448.15234375
27932.2265625
28445.203125
28990.86328125
29576.53515625
30213.84765625
30918.83984375
31704.58984375
32569.48828125
33493.7265625
34450.984375
35425.5859375
36418.35546875
37437.921875
38491.1328125
39584.046875
40727.125
41931.921875
43200.41015625
44520.72265625
45873.87109375
47241.15625
48602.73046875
49933.08984375
51203.88671875
52392.73046875
53488.1484375
54487.390625
55393.3671875
56214.4375
56962.7578125
57647.078125
58264.59765625
58799.3671875
59228.484375
59530.66015625
59692.328125
59710.625
59593.734375
59358.35546875
59024.40234375
58608.859375
58121.234375
57562.40234375
56927.38671875
56210.6015625
55409.90234375
54526.046875
53558.3046875
52501.203125
51346.84375
50091.328125
48740.26953125
47309.6875
45823.7421875
44312.484375
42809.6796875
41348.19921875
39951.9296875
38628.8828125
37371.33203125
36163.5703125
34990.94921875
33844.15625
32718.81640625
31614.96875
30538.171875
29500.23046875
28517.58203125
27607.35546875
26781.84765625
26042.66015625
25378.64453125
24771.5234375
24205.90234375
23674.5234375
23174.73828125
22703.0
22255.61328125
21834.00390625
21445.9140625
21099.45703125
20795.609375
20525.84375
20276.7890625
20039.48828125
19817.37890625
19624.953125
19475.1328125
19365.59765625
19277.69140625
19188.3125
19081.32421875
18948.98046875
18788.6640625
18603.3046875
18403.58203125
18205.015625
18020.65234375
17856.3046875
17711.234375
17581.17578125
17461.8046875
17352.41015625
17256.64453125
17177.875
17113.83203125
17058.53125
17010.17578125
16974.81640625
16960.65234375
16970.13671875
16998.0546875
17034.04296875
17064.2578125
17073.69140625
17053.8359375
17011.6640625
16968.94140625
16948.0859375
16955.22265625
16975.3515625
16982.72265625
16956.4921875
16890.6484375
16795.26171875
16692.21875
16607.29296875
16559.21875
16550.7734375
16569.21484375
16596.875
16622.23046875
16641.46484375
16652.65234375
16652.73828125
16641.52734375
16626.140625
16619.03515625
16630.734375
16663.68359375
16711.00390625
16760.57421875
16803.12109375
16839.73046875
16881.6484375
16940.421875
17017.4140625
17104.59765625
17197.3203125
17305.56640625
17450.6484375
17648.74609375
17895.953125
18168.37890625
18436.890625
18684.1328125
18910.87890625
19129.33984375
19350.8359375
19576.87109375
19798.13671875
20000.16015625
20171.3359375
20307.95703125
20413.52734375
20494.66796875
20559.203125
20618.29296875
20688.5859375
20789.9375
20938.98828125
21142.3515625
21392.83203125
21670.375
21949.109375
22208.6640625
22443.15625
22661.875
22882.578125
23123.3515625
23396.74609375
23705.91015625
24043.57421875
24397.58984375
24762.80859375
25150.71484375
25587.58203125
26101.65625
26710.078125
27415.14453125
28209.4609375
29082.82421875
30025.72265625
31030.41796875
32092.2734375
33210.765625
34388.04296875
35625.4453125
36922.1328125
38278.78125
39704.5703125
41221.1328125
42858.19921875
44641.8046875
46583.1875
48677.59375
50915.20703125
53295.34765625
55832.625
58552.109375
61480.4765625
64640.60546875
68050.0859375
71720.44140625
75657.12890625
79862.2890625
84338.6171875
89089.19921875
94111.38671875
99389.1796875
104890.4609375
110570.38671875
116375.5703125
122242.046875
128084.6171875
133784.22265625
139185.1015625
144108.62109375
148378.484375
151843.85546875
154390.8671875
155943.65625
156462.1484375
155940.7265625
154407.69921875
151924.015625
148580.9140625
144495.13671875
139799.8828125
134633.20703125
129129.41015625
123417.07421875
117619.578125
111850.4296875
106202.94921875
100742.8671875
95511.1484375
90533.46875
85826.65625
81398.48828125
77245.8203125
73355.953125
69710.6484375
66290.12109375
63075.9375
60052.19921875
57204.12109375
54516.0625
51973.34765625
49567.625
47299.0625
45171.1640625
43183.3984375
41329.50390625
39601.1171875
37990.32421875
36489.30859375
35090.80859375
33790.2890625
32585.09765625
31468.76171875
30426.28515625
29437.9765625
28490.71484375
27587.65625
26747.7421875
25994.73828125
25343.3515625
24791.47265625
24321.4140625
23906.36328125
23518.26171875
23136.03125
22752.484375
22374.609375
22014.80859375
21680.05078125
21368.42578125
21073.828125
20791.33984375
20519.125
20258.92578125
20016.01171875
19795.7265625
19597.59375
19413.7734375
19234.08984375
19050.51171875
18854.91796875
18635.578125
18381.24609375
18091.5
17782.52734375
17481.78125
17216.1640625
17002.48828125
16843.80078125
16729.76171875
16639.1953125
16545.41015625
16425.15234375
16268.04296875
16079.70703125
15875.921875
15674.1171875
15490.44140625
15341.59765625
15242.96484375
15201.2734375
15210.546875
15257.20703125
15327.48046875
15408.3515625
15484.55859375
15540.1171875
15564.2421875
15553.9375
15511.29296875
15441.18359375
15351.703125
15252.9140625
15152.234375
15052.12890625
14953.9140625
14862.80078125
14787.44140625
14734.27734375
14701.984375
14679.859375
14650.87109375
14599.0546875
14518.890625
14420.7578125
14327.32421875
14261.89453125
14236.1953125
14246.1953125
14279.51171875
14328.6640625
14398.76171875
14502.3515625
14646.171875
14822.21875
15010.12890625
15187.4609375
15339.98046875
15466.6875
15577.94921875
15687.4921875
15802.7421875
15920.41015625
16029.3046875
16116.05078125
16168.86328125
16179.609375
16147.03125
16080.51171875
16001.14453125
15937.9921875
15920.06640625
15967.21875
16084.55078125
16264.08203125
16491.77734375
16754.1484375
17041.546875
17350.13671875
17683.484375
18050.0546875
18454.28125
18887.3203125
19326.53515625
19745.30078125
20125.62890625
20465.7109375
20780.0546875
21094.4765625
21438.51953125
21837.83984375
22308.63671875
22855.734375
23474.90625
24157.69140625
24895.11328125
25677.9140625
26495.47265625
27337.44140625
28197.55859375
29075.234375
29974.30078125
30903.55859375
31879.35546875
32922.453125
34045.78515625
35244.22265625
36500.65234375
37805.0703125
39166.80078125
40606.73828125
42138.1015625
43754.56640625
45434.91015625
47157.40234375
48910.77734375
50693.11328125
52500.40234375
54315.640625
56109.01171875
57848.80078125
59511.5859375
61081.640625
62541.7421875
63865.86328125
65021.19140625
65976.8984375
66711.37890625
67211.5546875
67465.8984375
67459.33203125
67176.94140625
66613.78515625
65780.55078125
64699.41015625
63395.09765625
61890.3359375
60208.39453125
58378.4375
56438.4921875
54433.51953125
52408.66796875
50401.015625
48435.67578125
46528.7578125
44692.0078125
42932.40234375
41248.265625
39630.4296875
38072.03125
36578.9140625
35170.57421875
33870.6875
32695.2421875
31645.8125
30710.36328125
29869.83984375
29106.44921875
28408.12890625
27766.9609375
27175.98046875
26630.55859375
26132.7265625
25690.05078125
25306.34375
24973.13671875
24672.03125
24385.83203125
24107.09375
23837.80078125
23584.8828125
23357.89453125
23169.34375
23033.92578125
22965.0703125
22969.7578125
23043.89453125
23171.58203125
23330.51171875
23500.66015625
23669.734375
23833.01953125
23992.015625
24155.15234375
24337.375
24555.50390625
24823.58984375
25153.66015625
25559.31640625
26054.91796875
26649.87109375
27344.7578125
28132.82421875
29003.58984375
29945.6484375
30949.34375
32008.2421875
33116.69140625
34264.796875
35437.73046875
36621.33984375
37807.59765625
38994.60546875
40184.171875
41379.9453125
42582.67578125
43780.734375
44945.48828125
46041.890625
47048.37890625
47967.64453125
48819.5
49624.8359375
50394.0390625
51123.28515625
51796.140625
52389.89453125
52884.86328125
53270.1171875
53540.4921875
53689.79296875
53709.5390625
53594.87109375
53349.5390625
52984.25
52511.3203125
51941.15234375
51281.1953125
50535.4609375
49704.5703125
48787.78125
47786.0078125
46703.71484375
45549.4375
44336.33984375
43081.55078125
41801.75390625
40506.3984375
39194.546875
37859.0390625
36494.35546875
35101.79296875
33689.875
32273.09765625
30871.28515625
29508.28515625
28208.47265625
26992.05078125
25871.33984375
24848.86328125
23916.56640625
23056.53515625
22244.14453125
21454.23046875
20668.8984375
19884.22265625
19112.890625
18380.69921875
17717.3828125
17144.4453125
16665.16796875
16262.6171875
15907.98828125
15574.5078125
15247.6015625
14925.6015625
14613.36328125
14315.28125
14031.6015625
13758.66015625
13492.66015625
13234.63671875
12992.09765625
12775.0703125
12590.07421875
12436.2734375
12303.6875
12172.5546875
12018.4609375
11826.18359375
11602.6796875
11373.78125
11164.75
10983.59765625
10822.1796875
10669.19140625
10519.5546875
10375.26171875
10242.71484375
10128.6953125
10034.125
9949.94921875
9860.85546875
9753.421875
9619.2890625
9452.73046875
9251.5703125
9024.20703125
8793.69140625
8590.86328125
8440.8046875
8353.04296875
8320.234375
8323.8359375
8342.62890625
8358.578125
8356.41796875
8320.8046875
8239.4921875
8112.83203125
7958.34765625
7802.43359375
7666.7265625
7562.9765625
7497.38671875
7474.0859375
7491.94921875
7541.58203125
7609.359375
7685.14453125
7764.87109375
7846.17578125
7923.56640625
7988.8828125
8035.47265625
8061.2265625
8068.7265625
8064.25
8056.1953125
8051.61328125
8052.3359375
8055.58203125
8060.37109375
8073.171875
8105.796875
8168.17578125
8264.390625
8393.56640625
8549.52734375
8717.6015625
8876.171875
9007.08203125
9106.4765625
9184.5859375
9254.765625
9322.265625
9380.171875
9412.1015625
9398.921875
9327.71875
9199.390625
9030.01171875
8845.30078125
8672.44140625
8533.39453125
8440.52734375
8393.94921875
8380.94140625
8378.546875
8360.1875
8305.99609375
8212.609375
8095.13671875
7978.5546875
7885.66015625
7831.34375
7823.703125
7864.1953125
7943.41015625
8039.046875
8122.6328125
8171.5078125
8176.3203125
8139.484375
8068.671875
7972.2890625
7860.0
7745.734375
7647.59375
7581.4140625
7551.84765625
7549.50390625
7558.85546875
7571.375
7592.3046875
7635.46875
7711.6015625
7820.91796875
7954.265625
8097.59765625
8233.3828125
8339.87890625
8394.14453125
8379.3984375
8290.0859375
8130.25
7909.1484375
7640.3046875
7343.2578125
7042.69921875
6764.1015625
6530.2734375
6360.140625
6266.78515625
6253.4453125
6311.29296875
6421.98828125
6562.4765625
6708.10546875
6834.625
6922.38671875
6963.24609375
6965.1875
6948.62109375
6934.234375
6930.6953125
6933.09375
6933.56640625
6933.03125
6942.109375
6971.80078125
7024.125
7089.40625
7149.26171875
7182.8984375
7175.58203125
7124.29296875
7034.5078125
6910.95703125
6753.859375
6565.24609375
6356.1015625
6145.07421875
5952.53515625
5798.37890625
5701.0234375
5669.29296875
5690.69921875
5730.89453125
5750.34765625
5725.12890625
5654.6640625
5554.0390625
5441.96484375
5333.09765625
5234.46875
5143.27734375
5048.109375
4936.58984375
4805.79296875
4667.11328125
4541.42578125
4449.77734375
4406.28515625
4414.01171875
4461.66015625
4524.23828125
4572.9375
4590.2265625
4577.7265625
4551.15625
4530.36328125
4533.32421875
4572.12890625
4646.05859375
4736.98046875
4816.3125
4860.7421875
4863.0859375
4830.90234375
4778.80078125
4722.125
4672.70703125
4634.72265625
4602.52734375
4562.66015625
4498.74609375
4397.47265625
4255.28515625
4083.44140625
3906.4296875
3752.23046875
3640.546875
3576.08984375
3549.515625
3544.72265625
3549.73828125
3564.95703125
3601.921875
3673.078125
3782.12109375
3922.28125
4079.7578125
4236.55859375
4373.26953125
4474.78515625
4535.5546875
4559.109375
4553.9296875
4532.54296875
4513.5859375
4519.4296875
4567.09765625
4659.953125
4786.78125
4926.44140625
5053.5
5144.140625
5182.73828125
5165.890625
5101.0546875
5001.98046875
4884.46484375
4762.34375
4642.93359375
4525.28125
4404.6796875
4279.8125
4154.87890625
4035.73046875
3926.58203125
3830.96484375
3752.7734375
3693.42578125
3649.03125
3613.66015625
3587.30078125
3580.34375
3609.5859375
3688.24609375
3816.25
3976.2421875
4138.38671875
4272.27734375
4358.44921875
4392.4140625
4381.90234375
4343.6171875
4300.921875
4277.42578125
4285.62890625
4319.53125
4359.4296875
4384.58984375
4381.859375
4345.6875
4274.4765625
4168.73828125
4031.26953125
3867.9375
3688.87890625
3508.99609375
3345.3515625
3212.37109375
3118.48046875
3064.81640625
3043.7890625
3038.7109375
3029.68359375
3005.34765625
2971.46484375
2948.67578125
2961.8671875
3029.359375
3156.0625
3331.234375
3532.30078125
3734.3515625
3919.52734375
4079.15625
4209.96875
4311.14453125
4385.03125
4437.83203125
4477.80859375
4512.85546875
4548.99609375
4588.15625
4625.1875
4647.86328125
4642.0390625
4598.73046875
4518.109375
4409.4609375
4288.95703125
4176.34375
4090.7421875
4046.65234375
4051.52734375
4104.56640625
4196.22265625
4309.5234375
4424.546875
4524.4140625
4598.625
4641.265625
4646.80859375
4608.53515625
4522.1640625
4391.421875
4229.88671875
4056.7578125
3889.44921875
3738.06640625
3603.53515625
3478.6640625
3351.10546875
3208.20703125
3042.78125
2857.43359375
2664.9453125
2483.79296875
2330.41015625
2212.8046875
2130.6640625
2081.78125
2067.96484375
2093.76953125
2160.125
2260.9140625
2386.0703125
2526.62890625
2676.1796875
2829.328125
2979.88671875
3119.484375
3236.2578125
3316.6015625
3352.2421875
3348.109375
3321.859375
3293.19140625
3272.46484375
3259.8828125
3254.76953125
3262.921875
3292.98046875
3346.22265625
3411.953125
3474.29296875
3524.015625
3565.0546875
3611.06640625
3674.296875
3753.18359375
3827.0
3864.26953125
3842.453125
3764.75390625
3659.953125
3565.75
3509.640625
3499.234375
3522.75390625
3554.671875
3564.58984375
3528.68359375
3439.1875
3306.08984375
3150.875
2998.01171875
2869.44921875
2782.9765625
2751.42578125
2779.7890625
2860.36328125
2971.078125
3082.49609375
3172.21875
3236.85546875
3291.65234375
3358.58984375
3452.7890625
3576.3125
3720.62109375
3872.42578125
4017.734375
4142.42578125
4231.59375
4271.546875
4255.15234375
4186.8046875
4081.88671875
3959.4375
3832.48046875
3703.5546875
3569.81640625
3433.58203125
3307.14453125
3204.72265625
3127.93359375
3060.2265625
2977.3828125
2864.4296875
2725.1640625
2580.48828125
2461.26171875
2399.21875
2415.75
2512.68359375
2672.265625
2866.71484375
3068.09765625
3251.48046875
3394.28125
3477.98046875
3491.6171875
3433.18359375
3309.57421875
3138.28515625
2948.3671875
2774.37890625
2643.953125
2569.39453125
2549.91015625
2579.1328125
2647.796875
2741.2890625
2841.23046875
2934.6640625
3021.8125
3111.71484375
3208.83984375
3304.3359375
3379.9921875
3418.59375
3409.45703125
3346.6953125
3226.984375
3052.515625
2836.921875
2607.2734375
2398.05859375
2240.25390625
2153.1484375
2143.90234375
2211.83203125
2350.1875
2543.43359375
2765.82421875
2986.28515625
3176.7265625
3317.71484375
3400.33984375
3426.44921875
3406.47265625
3353.3046875
3276.53125
3183.7578125
3086.64453125
3000.984375
2937.03515625
2891.19140625
2850.671875
2807.4375
2765.57421875
2735.51171875
2723.66796875
2730.3046875
2756.140625
2807.58984375
2892.6015625
3009.95703125
3142.5078125
3260.31640625
3330.41796875
3326.328125
3235.15625
3063.69921875
2841.05859375
2611.90625
2420.3125
2293.66015625
2236.5234375
2234.25
2260.5546875
2286.671875
2293.15625
2280.0703125
2266.5078125
2276.75390625
2323.6328125
2402.46875
2498.96875
2600.8359375
2701.80078125
2796.4375
2874.3828125
2922.16796875
2931.0234375
2902.03125
2844.203125
2770.75
2699.27734375
2652.5859375
2651.78515625
2702.5078125
2787.11328125
2873.0859375
2932.0546875
2953.98046875
2947.3359375
2929.30078125
2915.02734375
2911.38671875
2916.4609375
2924.1875
2931.66796875
2943.6640625
2970.921875
3024.30859375
3110.2578125
3228.84375
3372.25390625
3523.01171875
3655.4765625
3742.66015625
3765.3359375
3718.6015625
3613.9296875
3476.46875
3336.515625
3218.234375
3133.92578125
3089.27734375
3091.58203125
3148.01953125
3254.2421875
3388.1328125
3518.72265625
3622.421875
3692.58984375
3739.015625
3782.1875
3843.7265625
3933.140625
4039.0390625
4135.0
4196.5
4212.63671875
4184.734375
4120.88671875
4036.65234375
3956.93359375
3908.62890625
3905.98828125
3941.8125
3991.953125
4027.359375
4024.9375
3973.67578125
3875.875
3743.66796875
3593.12109375
3440.56640625
3302.4609375
3194.2265625
3124.80078125
3091.40625
3081.796875
3084.08203125
3095.19140625
3120.41796875
3165.703125
3230.19921875
3304.1015625
3371.125
3414.08203125
3422.65625
3400.6015625
3366.19140625
3342.625
3343.60546875
3364.66796875
3386.96875
3390.8125
3369.46484375
3333.63671875
3302.55078125
3287.34375
3279.9375
3257.453125
3198.3359375
3095.61328125
2957.76171875
2801.12109375
2642.93359375
2497.4140625
2372.2578125
2266.2578125
2171.80859375
2081.31640625
1991.6875
1904.0625
1822.76953125
1756.3203125
1717.2734375
1718.07421875
1765.875
1861.12109375
1999.15234375
2170.54296875
2359.79296875
2545.4921875
2703.1953125
2809.47265625
2847.45703125
2815.28125
2732.828125
2637.68359375
2568.91796875
2550.6171875
2588.18359375
2676.23828125
2806.45703125
2968.69921875
3149.63671875
3333.78125
3504.97265625
3645.2578125
3734.23046875
3753.984375
3698.09765625
3577.22265625
3415.81640625
3241.9140625
3075.8125
2924.140625
2782.47265625
2643.98046875
2507.31640625
2378.6171875
2268.4296875
2187.59765625
2143.7578125
2138.3125
2165.58203125
2215.43359375
2276.9765625
2339.26171875
2390.0625
2417.62109375
2416.109375
2389.5546875
2349.8359375
2310.890625
2283.57421875
2273.17578125
2279.15625
2297.03515625
2320.9140625
2344.390625
2359.76171875
2359.32421875
2340.5546875
2310.88671875
2285.7421875
2279.4921875
2296.34375
2328.4921875
2363.0625
2391.421875
2413.2890625
2433.26171875
2455.53515625
2483.11328125
2520.28125
2572.01953125
2639.0234375
2714.203125
2784.875
2838.08984375
2865.14453125
2865.1328125
2847.2734375
2827.52734375
2818.0390625
2816.91015625
2808.87109375
2777.91015625
2721.703125
2656.66796875
2609.62890625
2601.79296875
2637.2578125
2705.6875
2795.6484375
2903.2734375
3026.59375
3154.21875
3263.83984375
3332.8515625
3349.03125
3313.140625
3236.23046875
3136.05859375
3031.58203125
2935.3046875
2849.25390625
2768.91015625
2690.61328125
2614.61328125
2541.765625
2469.09765625
2390.2109375
2301.640625
2209.7421875
2130.0
2077.28125
2056.89453125
2066.9375
2107.7734375
2184.61328125
2297.97265625
2433.921875
2567.09375
2674.08984375
2745.17578125
2786.59765625
2814.1953125
2842.625
2877.140625
2914.51171875
2951.828125
2991.484375
3034.8046875
3072.50390625
3086.62109375
3064.63671875
3011.42578125
2946.9140625
2892.2265625
2856.25390625
2832.23046875
2805.8828125
2768.71484375
2725.5625
2689.96484375
2672.40625
2672.82421875
2683.5859375
2698.484375
2719.0546875
2752.53125
2802.3203125
2858.859375
2900.953125
2908.76171875
2876.40234375
2811.33203125
2722.80859375
2613.8828125
2485.28515625
2344.9609375
2212.91015625
2118.109375
2089.33203125
2143.109375
2274.53125
2458.703125
2664.00390625
2866.91796875
3056.94140625
3230.6015625
3383.515625
3507.99609375
3596.47265625
3646.1875
3661.15625
3650.19140625
3622.87109375
3586.1953125
3543.22265625
3493.30859375
3434.16015625
3365.609375
3292.56640625
3223.734375
3166.83203125
3124.7734375
3095.81640625
3075.640625
3059.625
3044.7578125
3030.5625
3016.9921875
3000.9765625
2976.03515625
2935.3828125
2874.12890625
2788.109375
2673.4921875
2530.0078125
2364.16796875
2188.1484375
2016.62109375
1865.4296875
1750.5546875
1683.87890625
1667.5546875
1691.84765625
1737.5390625
1781.34375
1804.4765625
1802.53125
1788.2265625
1781.328125
1793.56640625
1824.3046875
1869.6640625
1931.64453125
2015.83203125
2123.41796875
2250.09765625
2393.3671875
2557.75
2750.09765625
2969.1484375
3200.43359375
3422.70703125
3621.00390625
3794.54296875
3952.27734375
4100.89453125
4236.73046875
4347.5859375
4420.08984375
4445.8046875
4423.578125
4359.4453125
4264.44140625
4150.890625
4029.18359375
3906.73046875
3787.765625
3672.79296875
3558.73828125
3441.40234375
3318.94140625
3193.89453125
3073.8125
2971.11328125
2900.90625
2875.01953125
2894.8828125
2949.37890625
3021.265625
3098.02734375
3177.89453125
3265.12890625
3358.3828125
3443.44140625
3498.66796875
3508.28125
3470.48046875
3393.58203125
3287.0078125
3157.72265625
3013.08203125
2862.41796875
2713.3984375
2568.37109375
2426.8359375
2292.01171875
2173.640625
2083.08984375
2025.58203125
1997.81640625
1994.0625
2015.20703125
2071.17578125
2172.64453125
2317.83203125
2486.50390625
2648.296875
2780.6171875
2881.10546875
2963.984375
3044.50390625
3127.83984375
3212.32421875
3299.01953125
3392.3515625
3489.71484375
3574.8125
3625.95703125
3631.80859375
3597.51953125
3536.37890625
3458.15234375
3366.07421875
3262.94140625
3158.359375
3070.36328125
3019.11328125
3015.3203125
3051.06640625
3101.51953125
3138.17578125
3143.0390625
3112.44140625
3050.83984375
2965.58203125
2869.3984375
2784.29296875
2736.046875
2739.828125
2791.18359375
2872.72265625
2968.7578125
3070.8828125
3171.15625
3257.43359375
3320.73828125
3363.84375
3395.2890625
3414.19140625
3407.57421875
3366.20703125
3299.0546875
3227.66015625
3168.0703125
3121.703125
3080.73046875
3035.73828125
2977.41796875
2897.2109375
2791.5546875
2665.18359375
2528.60546875
2393.33203125
2269.59375
2165.0390625
2082.20703125
2017.92578125
1967.359375
1928.1328125
1899.171875
1877.1640625
1857.3125
1837.33203125
1817.75390625
1797.83984375
1774.2890625
1745.875
1717.65234375
1697.9140625
1690.8671875
1693.47265625
1700.3671875
1712.8046875
1743.90625
1814.06640625
1936.98828125
2105.48828125
2289.1953125
2447.375
2547.0078125
2573.6171875
2531.99609375
2441.9375
2332.8203125
2236.16796875
2176.56640625
2165.25390625
2199.3515625
2265.20703125
2342.65234375
2409.625
2447.5
2445.4765625
2401.53125
2320.12109375
2209.9296875
2083.5078125
1957.3125
1849.06640625
1772.671875
1734.87109375
1736.76953125
1777.2265625
1852.66015625
1952.95703125
2060.69140625
2158.0703125
2235.8046875
2294.3984375
2337.1328125
2363.359375
2368.109375
2344.97265625
2287.36328125
2189.21484375
2048.62890625
1873.13671875
1680.87109375
1494.99609375
1334.64453125
1207.06640625
1104.90625
1010.40625
906.01953125
785.3515625
656.78515625
536.5625
436.65234375
356.41796875
283.77734375
204.59765625
113.57421875
19.02734375
-62.21875
-116.33203125
-140.984375
-143.80859375
-132.1015625
-104.04296875
-50.18359375
35.95703125
148.58203125
269.57421875
376.6171875
452.4609375
491.4140625
502.87890625
510.328125
542.84375
621.13671875
746.16015625
897.296875
1039.66796875
1136.3671875
1162.22265625
1114.62109375
1014.64453125
895.56640625
785.91015625
699.0234375
634.421875
586.34765625
552.56640625
538.1015625
551.6640625
597.08203125
667.921875
751.734375
840.2109375
933.87109375
1037.16796875
1151.2265625
1271.7734375
1390.8984375
1497.86328125
1580.4296875
1630.47265625
1650.859375
1655.68359375
1661.35546875
1675.48046875
1692.35546875
1697.5
1677.265625
1626.87109375
1552.4140625
1467.25390625
1387.828125
1332.6171875
1322.74609375
1378.80859375
1512.140625
1715.05859375
1957.54296875
2194.9921875
2384.8515625
2502.73046875
2547.40234375
2532.390625
2473.15234375
2380.89453125
2264.8359375
2136.42578125
2010.07421875
1900.6484375
1819.0859375
1767.45703125
1737.68359375
1718.296875
1705.41015625
1705.828125
1726.9140625
1764.125
1800.93359375
1821.2890625
1820.1171875
1802.11328125
1773.265625
1735.22265625
1685.4453125
1620.61328125
1541.47265625
1457.6796875
1387.64453125
1349.4375
1348.11328125
1370.9921875
1396.51171875
1409.18359375
1408.99609375
1410.35546875
1433.8046875
1495.546875
1598.109375
1725.95703125
1849.21484375
1935.078125
1960.6015625
1919.9375
1823.38671875
1691.25390625
1547.3046875
1414.29296875
1311.01171875
1249.68359375
1233.80078125
1257.8515625
1308.94921875
1369.13671875
1418.27734375
1438.41796875
1418.4609375
1355.24609375
1250.203125
1106.39453125
930.73046875
737.95703125
549.35546875
385.5234375
261.23828125
186.95703125
171.3203125
217.7890625
317.81640625
449.45703125
584.8359375
701.015625
787.140625
845.3828125
886.6953125
923.421875
961.81640625
997.82421875
1017.234375
999.5546875
925.63671875
788.0625
599.46484375
391.6640625
203.93359375
67.40625
-4.8046875
-18.0546875
10.32421875
58.8515625
107.046875
137.12109375
135.2578125
95.43359375
23.37890625
-65.9609375
-158.50390625
-249.7421875
-342.5
-435.94921875
-518.515625
-572.6328125
-586.0078125
-558.58203125
-501.3203125
-431.48828125
-368.37109375
-328.64453125
-320.0078125
-336.43359375
-360.421875
-371.88671875
-357.2265625
-312.9453125
-244.265625
-162.44140625
-81.2890625
-10.66796875
50.75
116.16015625
200.890625
310.21484375
437.31640625
573.05078125
714.671875
861.73828125
1003.99609375
1117.5546875
1176.4375
1169.26171875
1106.21875
1013.46484375
922.79296875
863.03515625
853.44140625
898.8828125
989.4609375
1104.77734375
1219.49609375
1307.94140625
1349.2890625
1333.13671875
1261.21484375
1143.75390625
995.6328125
836.5703125
690.9375
580.49609375
513.359375
480.48828125
464.4921875
452.4921875
441.47265625
433.359375
426.87890625
415.0625
391.0703125
357.0390625
327.23828125
321.63671875
355.3359375
432.2421875
545.078125
678.55859375
814.1015625
936.68359375
1040.78515625
1130.08984375
1210.890625
1285.84375
1352.0703125
1401.3515625
1421.02734375
1398.0859375
1326.6640625
1212.59375
1071.19140625
921.859375
783.37109375
668.05859375
575.4296875
493.44140625
412.02734375
337.0078125
288.1015625
281.9296875
318.19140625
381.64453125
454.41015625
526.1875
596.73828125
671.81640625
755.015625
840.6875
914.54296875
962.98828125
982.65625
981.45703125
971.5703125
961.65625
953.7734375
944.859375
930.28125
906.890625
874.33203125
835.6875
799.02734375
777.5625
784.5859375
824.015625
884.54296875
943.33203125
976.62890625
969.31640625
919.45703125
838.18359375
745.9453125
665.62109375
615.1015625
602.95703125
628.01171875
680.90625
745.61328125
801.21484375
825.9453125
804.3984375
735.34375
633.73828125
523.2421875
424.4921875
349.44140625
304.98828125
297.8046875
332.03515625
402.25390625
491.484375
578.16015625
646.38671875
690.8984375
713.42578125
714.890625
691.390625
638.875
562.609375
481.453125
421.5703125
404.70703125
440.1015625
523.21484375
638.828125
766.1875
885.00390625
979.609375
1039.3984375
1058.23046875
1036.671875
985.578125
925.44921875
879.91796875
867.4765625
895.5234375
957.8671875
1036.44921875
1108.375
1156.4921875
1177.953125
1185.78125
1202.28515625
1247.40625
1328.67578125
1439.8046875
1568.5078125
1705.171875
1844.2578125
1980.0390625
2104.26171875
2207.39453125
2278.89453125
2306.31640625
2278.453125
2192.9765625
2061.1953125
1905.3046875
1752.01953125
1626.359375
1544.04296875
1503.046875
1482.74609375
1455.1640625
1399.5546875
1307.19140625
1176.171875
1006.48046875
801.5
571.87109375
335.578125
112.96484375
-81.42578125
-245.328125
-387.09765625
-515.0625
-627.140625
-711.5
-756.4140625
-756.609375
-710.91015625
-619.078125
-485.3828125
-323.94140625
-156.7109375
-4.66015625
119.30078125
210.94921875
271.9375
307.58984375
325.234375
331.72265625
331.25
326.30859375
322.359375
331.4375
367.80078125
435.21484375
517.00390625
582.6953125
609.43359375
598.50390625
570.5390625
545.8828125
531.91015625
527.88671875
536.0703125
563.44140625
613.87109375
682.78515625
760.6328125
838.484375
907.84375
956.26171875
967.37109375
928.234375
837.4765625
705.5
545.91796875
366.31640625
166.93359375
-51.84765625
-281.24609375
-504.1640625
-704.578125
-877.203125
-1027.18359375
-1158.828125
-1263.76171875
-1319.7109375
-1301.60546875
-1196.5234375
-1012.27734375
-775.36328125
-520.99609375
-281.984375
-83.0859375
57.87109375
127.16015625
116.4453125
27.53515625
-125.58984375
-320.71484375
-533.4296875
-740.39453125
-919.90625
-1052.84765625
-1125.25
-1131.8203125
-1080.48046875
-995.65625
-914.1484375
-870.515625
-880.41015625
-936.265625
-1018.80859375
-1111.8046875
-1206.29296875
-1294.8359375
-1366.5859375
-1408.9375
-1412.21484375
-1372.74609375
-1294.7109375
-1191.359375
-1083.6484375
-994.68359375
-942.91015625
-937.6953125
-977.5234375
-1049.5546875
-1131.80859375
-1199.95703125
-1236.4921875
-1236.7421875
-1208.39453125
-1165.99609375
-1123.69140625
-1088.59765625
-1057.3671875
-1018.4609375
-960.0
-878.76171875
-784.6328125
-697.359375
-636.578125
-610.5078125
-610.6953125
-617.53515625
-613.03515625
-591.3203125
-559.828125
-532.6875
-522.578125
-534.78125
-563.9609375
-594.3515625
-604.73046875
-576.55859375
-500.875
-380.94140625
-231.21484375
-73.75390625
68.04296875
177.77734375
252.0625
299.45703125
332.984375
363.0625
396.921875
443.08984375
512.86328125
613.8984375
740.62109375
871.84765625
980.08203125
1045.77734375
1066.30078125
1055.4921875
1036.41015625
1031.22265625
1050.6328125
1087.03515625
1116.3203125
1108.9921875
1044.13671875
917.78515625
742.1015625
538.52734375
330.95703125
142.7890625
-3.6875
-90.60546875
-112.6484375
-83.9296875
-34.89453125
1.46484375
4.4609375
-28.52734375
-85.89453125
-148.95703125
-197.90234375
-215.8984375
-191.45703125
-118.74609375
2.1875
162.2890625
338.1015625
489.734375
568.171875
531.71484375
364.375
85.91015625
-254.0234375
-595.55859375
-890.16015625
-1111.125
-1250.37109375
-1310.76953125
-1303.546875
-1249.58203125
-1176.2578125
-1106.6640625
-1048.98046875
-995.9375
-935.0703125
-860.40625
-777.3515625
-700.3203125
-647.3125
-633.1953125
-662.76953125
-727.34375
-809.0546875
-890.2578125
-959.7109375
-1011.73828125
-1042.8671875
-1050.73828125
-1034.2421875
-992.4453125
-924.546875
-833.2265625
-727.24609375
-618.046875
-513.046875
-412.75
-313.359375
-210.24609375
-100.88671875
10.2890625
108.2890625
173.390625
195.94921875
186.29296875
169.30078125
170.296875
205.78515625
280.83984375
386.01953125
494.3125
567.94140625
576.6328125
513.38671875
394.59765625
248.1171875
102.859375
-14.5859375
-82.37890625
-89.4609375
-40.22265625
48.74609375
158.7734375
277.328125
398.26171875
515.69140625
618.3046875
689.39453125
712.9375
681.80078125
602.96484375
496.36328125
387.47265625
297.2421875
234.57421875
195.296875
167.5078125
139.37890625
104.35546875
61.24609375
11.36328125
-42.734375
-95.0
-133.5859375
-143.91796875
-117.2109375
-58.33984375
13.98828125
75.70703125
109.0546875
110.18359375
88.54296875
58.46484375
28.66796875
-2.8515625
-44.3125
-100.4296875
-167.47265625
-238.45703125
-312.9921875
-400.296875
-510.84765625
-644.97265625
-790.86328125
-934.3046875
-1068.94921875
-1195.73828125
-1313.33984375
-1412.01171875
-1478.66015625
-1507.375
-1504.33984375
-1483.21484375
-1456.04296875
-1426.81640625
-1390.60546875
-1337.6484375
-1259.5234375
-1153.95703125
-1025.87109375
-884.88671875
-741.45703125
-603.3046875
-473.7890625
-353.125
-241.35546875
-140.03515625
-51.5
21.57421875
74.48828125
99.5703125
89.5390625
43.14453125
-32.00390625
-120.50390625
-202.1171875
-257.67578125
-278.97265625
-276.23046875
-272.625
-287.1328125
-321.49609375
-363.8046875
-401.98046875
-430.984375
-448.703125
-449.21875
-421.73046875
-354.890625
-242.69140625
-89.19140625
90.640625
276.19921875
448.76171875
594.06640625
698.7734375
748.15625
730.5
644.1328125
499.74609375
316.8515625
118.05859375
-77.29296875
-260.16015625
-435.7734375
-618.78515625
-819.9765625
-1033.69140625
-1235.88671875
-1394.58984375
-1485.55859375
-1503.71484375
-1465.08984375
-1400.43359375
-1344.26171875
-1323.375
-1348.80078125
-1415.7734375
-1512.4453125
-1630.03515625
-1764.09375
-1906.8984375
-2042.875
-2155.890625
-2240.5078125
-2302.15234375
-2344.9609375
-2362.40234375
-2341.6640625
-2274.72265625
-2162.51953125
-2010.62109375
-1825.72265625
-1617.8046875
-1402.1328125
-1195.9375
-1012.9609375
-861.63671875
-746.51171875
-668.87890625
-626.265625
-613.671875
-626.25390625
-659.76171875
-708.19921875
-762.8984375
-815.62890625
-861.84375
-899.40234375
-924.43359375
-929.66015625
-907.08203125
-851.80078125
-765.15234375
-657.3828125
-548.7265625
-464.91796875
-427.32421875
-444.3515625
-510.3515625
-610.86328125
-729.33203125
-853.2734375
-978.921875
-1109.98828125
-1247.62109375
-1379.4296875
-1480.37890625
-1527.203125
-1512.28125
-1444.234375
-1339.02734375
-1213.8515625
-1087.51953125
-980.35546875
-908.93359375
-879.69140625
-886.93359375
-915.81640625
-947.625
-965.39453125
-957.56640625
-918.1484375
-845.38671875
-743.09765625
-623.65234375
-506.5078125
-411.05078125
-350.44140625
-331.26953125
-353.29296875
-403.328125
-450.48046875
-455.578125
-393.6171875
-270.1796875
-116.69140625
29.4609375
142.40625
213.875
251.19921875
271.62109375
292.62109375
320.3359375
344.29296875
344.140625
304.0078125
223.70703125
119.9921875
18.6796875
-57.15234375
-97.49609375
-109.3828125
-112.76953125
-130.6796875
-179.61328125
-264.1796875
-377.16796875
-504.08203125
-630.796875
-750.73046875
-866.71875
-985.828125
-1110.859375
-1235.08984375
-1343.93359375
-1421.78515625
-1458.88671875
-1454.03515625
-1412.58984375
-1343.48046875
-1259.05078125
-1176.75390625
-1117.28125
-1096.58984375
-1117.0078125
-1165.578125
-1221.7890625
-1268.5234375
-1298.55859375
-1314.0234375
-1321.76953125
-1329.08203125
-1342.07421875
-1365.3984375
-1400.53125
-1443.05078125
-1483.45703125
-1514.4375
-1539.11328125
-1570.99609375
-1623.890625
-1700.67578125
-1790.69921875
-1876.1875
-1941.29296875
-1978.5
-1990.2109375
-1985.45703125
-1974.22265625
-1964.08984375
-1960.74609375
-1967.80078125
-1982.80078125
-1994.44140625
-1987.78125
-1954.49609375
-1897.35546875
-1824.36328125
-1739.75390625
-1640.46875
-1519.70703125
-1373.33203125
-1204.6953125
-1024.13671875
-842.3671875
-664.08984375
-490.0078125
-325.28125
-181.91015625
-69.26953125
16.1328125
88.09765625
158.0078125
226.484375
285.94921875
327.76953125
347.4765625
347.6953125
338.08984375
328.87890625
320.26953125
298.4609375
244.40234375
147.88671875
14.171875
-140.45703125
-297.875
-443.89453125
-567.6875
-657.50390625
-699.71484375
-686.30078125
-625.98046875
-546.1953125
-480.453125
-451.40234375
-463.98828125
-509.96875
-574.125
-637.65234375
-682.81640625
-700.6328125
-695.08203125
-678.83203125
-664.26171875
-656.32421875
-648.75390625
-624.04296875
-560.56640625
-447.53515625
-298.15234375
-148.5390625
-40.796875
-2.89453125
-38.66015625
-131.71875
-257.6015625
-395.6953125
-534.4375
-668.58984375
-794.16796875
-908.42578125
-1015.05859375
-1126.6015625
-1258.12109375
-1416.71875
-1596.7265625
-1784.2890625
-1965.43359375
-2130.3203125
-2271.671875
-2381.10546875
-2447.87890625
-2462.87890625
-2426.5546875
-2354.703125
-2275.375
-2215.828125
-2187.671875
-2181.08203125
-2173.453125
-2146.96875
-2102.25
-2057.0
-2030.13671875
-2025.06640625
-2027.6875
-2020.5703125
-1998.375
-1969.67578125
-1946.5859375
-1935.58203125
-1937.36328125
-1950.01953125
-1967.8984375
-1978.02734375
-1961.80078125
-1903.06640625
-1795.453125
-1642.84375
-1455.03125
-1244.49609375
-1026.609375
-820.5
-647.28125
-524.83203125
-461.3125
-450.78515625
-474.50390625
-508.8828125
-536.5390625
-553.4921875
-568.38671875
-595.60546875
-648.1328125
-733.03125
-848.41796875
-981.4296875
-1110.31640625
-1213.07421875
-1278.00390625
-1307.5
-1311.4921875
-1296.84375
-1262.96484375
-1207.234375
-1134.4140625
-1059.7890625
-1001.44140625
-967.9296875
-953.79296875
-948.578125
-949.7578125
-963.94921875
-993.8203125
-1026.3828125
-1039.4375
-1022.4375
-990.1640625
-974.09375
-998.4296875
-1062.22265625
-1141.79296875
-1209.01171875
-1249.87109375
-1269.3671875
-1281.1171875
-1292.04296875
-1295.984375
-1281.36328125
-1244.3828125
-1193.734375
-1142.38671875
-1096.92578125
-1056.98828125
-1024.453125
-1009.2265625
-1022.80859375
-1066.984375
-1131.421875
-1203.2109375
-1277.1796875
-1356.3671875
-1444.33203125
-1537.86328125
-1625.8046875
-1693.125
-1727.37109375
-1723.60546875
-1684.390625
-1615.2109375
-1521.11328125
-1408.5546875
-1289.15625
-1179.546875
-1097.4453125
-1057.8359375
-1069.46484375
-1129.74609375
-1222.73046875
-1326.97265625
-1429.5859375
-1531.8125
-1639.21875
-1748.21484375
-1844.94921875
-1917.17578125
-1966.453125
-2010.30859375
-2074.23046875
-2177.68359375
-2320.83203125
-2480.87890625
-2622.6875
-2715.890625
-2744.99609375
-2709.19921875
-2619.55859375
-2497.07421875
-2365.71484375
-2239.25390625
-2114.16796875
-1978.4140625
-1827.1015625
-1667.65234375
-1511.8515625
-1367.7578125
-1239.578125
-1129.35546875
-1034.734375
-948.9375
-868.51171875
-801.125
-761.0703125
-754.9140625
-772.9765625
-795.3828125
-804.68359375
-792.96484375
-761.68359375
-719.92578125
-683.35546875
-671.24609375
-700.52734375
-779.69921875
-905.3515625
-1062.09765625
-1227.17578125
-1379.18359375
-1506.54296875
-1609.00390625
-1691.30859375
-1755.54296875
-1798.94921875
-1817.4765625
-1810.34375
-1782.08984375
-1742.06640625
-1702.26953125
-1673.98828125
-1664.0234375
-1672.65625
-1695.23046875
-1726.8515625
-1766.70703125
-1818.38671875
-1885.5703125
-1967.00390625
-2055.04296875
-2138.46875
-2206.828125
-2253.83203125
-2279.0390625
-2287.9296875
-2290.55078125
-2299.55078125
-2327.88671875
-2385.13671875
-2472.5078125
-2580.48046875
-2692.60546875
-2792.94921875
-2870.55859375
-2918.65234375
-2932.47265625
-2908.76953125
-2844.69140625
-2735.90625
-2578.203125
-2374.2109375
-2138.09375
-1891.2890625
-1653.12109375
-1436.140625
-1248.8828125
-1100.5
-1002.67578125
-969.19921875
-1012.71484375
-1137.25
-1330.7890625
-1566.44140625
-1813.8359375
-2050.9375
-2266.7578125
-2455.9453125
-2613.13671875
-2731.69921875
-2806.77734375
-2840.25390625
-2843.48046875
-2832.83984375
-2819.390625
-2802.0234375
-2771.75390625
-2722.69140625
-2657.921875
-2585.15234375
-2507.75
-2418.84765625
-2302.1484375
-2139.7890625
-1925.42578125
-1675.23046875
-1426.94140625
-1224.1328125
-1095.9921875
-1047.23828125
-1063.38671875
-1123.4921875
-1209.40625
-1307.53515625
-1407.35546875
-1501.046875
-1583.87890625
-1653.03515625
-1705.90234375
-1741.140625
-1762.23828125
-1778.96875
-1804.6328125
-1852.375
-1933.8359375
-2057.34765625
-2222.30078125
-2413.4765625
-2603.26953125
-2762.44140625
-2870.43359375
-2918.00390625
-2904.77734375
-2839.17578125
-2741.04296875
-2640.0625
-2566.34375
-2538.8203125
-2560.765625
-2624.70703125
-2720.5625
-2839.91015625
-2975.4609375
-3119.0859375
-3260.5625
-3387.75
-3488.9921875
-3558.44140625
-3600.1484375
-3625.23828125
-3642.515625
-3650.24609375
-3636.30859375
-3585.6015625
-3489.6328125
-3354.64453125
-3204.33203125
-3072.41796875
-2985.84765625
-2950.35546875
-2950.3046875
-2960.69140625
-2959.27734375
-2932.51953125
-2879.05859375
-2812.01953125
-2754.390625
-2725.20703125
-2725.8515625
-2737.47265625
-2730.06640625
-2675.77734375
-2559.97265625
-2386.19921875
-2172.328125
-1939.8828125
-1705.203125
-1479.5078125
-1274.26171875
-1103.65234375
-982.53125
-923.74609375
-935.40625
-1015.484375
-1146.73046875
-1299.16015625
-1441.23046875
-1551.6484375
-1624.62109375
-1669.109375
-1704.63671875
-1753.6640625
-1831.765625
-1941.74609375
-2075.375
-2219.30078125
-2359.80859375
-2486.171875
-2594.203125
-2687.3046875
-2771.2578125
-2846.09765625
-2903.8515625
-2935.6171875
-2941.23828125
-2932.3515625
-2925.75390625
-2932.33203125
-2949.7265625
-2964.4765625
-2962.32421875
-2939.17578125
-2904.81640625
-2877.69921875
-2875.140625
-2903.9921875
-2955.1015625
-3004.80859375
-3024.94140625
-2997.25
-2922.8359375
-2820.33203125
-2715.375
-2629.4921875
-2574.453125
-2553.13671875
-2564.4765625
-2608.00390625
-2683.19140625
-2783.16796875
-2889.46484375
-2975.39453125
-3017.75390625
-3007.8359375
-2954.05078125
-2876.51171875
-2799.734375
-2747.0625
-2735.96484375
-2772.69140625
-2847.97265625
-2937.37109375
-3008.75390625
-3034.76953125
-3003.84765625
-2922.9375
-2811.1171875
-2689.83203125
-2576.01953125
-2479.73046875
-2404.70703125
-2351.234375
-2321.02734375
-2320.40234375
-2357.59375
-2435.6171875
-2548.32421875
-2684.3203125
-2834.2109375
-2992.8125
-3153.85546875
-3303.2578125
-3418.92578125
-3479.5234375
-3476.64453125
-3420.72265625
-3335.07421875
-3243.1328125
-3160.28515625
-3095.6328125
-3056.09765625
-3043.3125
-3045.75390625
-3039.046875
-2999.4765625
-2919.296875
-2808.5703125
-2683.1328125
-2552.4609375
-2417.8359375
-2277.80078125
-2132.04296875
-1981.328125
-1828.1796875
-1680.3046875
-1551.6796875
-1457.10546875
-1403.6640625
-1387.3046875
-1397.93359375
-1428.01953125
-1477.3984375
-1551.46484375
-1654.93359375
-1785.3828125
-1930.4609375
-2071.5234375
-2192.09375
-2285.1015625
-2353.36328125
-2404.06640625
-2443.78125
-2477.953125
-2512.2890625
-2551.05078125
-2592.6328125
-2627.796875
-2643.8984375
-2632.03125
-2590.984375
-2526.0546875
-2446.45703125
-2364.7890625
-2297.46875
-2261.75
-2268.0
-2311.40625
-2370.02734375
-2412.890625
-2414.859375
-2369.00390625
-2288.1484375
-2195.27734375
-2111.2421875
-2048.45703125
-2011.546875
-2000.73046875
-2014.953125
-2054.390625
-2120.30859375
-2210.48828125
-2314.37109375
-2415.328125
-2499.44140625
-2561.35546875
-2601.265625
-2619.57421875
-2616.63671875
-2595.28125
-2559.8828125
-2514.46484375
-2465.8828125
-2428.5
-2420.765625
-2454.21484375
-2527.33203125
-2630.24609375
-2751.6015625
-2878.6484375
-2994.484375
-3080.19140625
-3120.09375
-3102.82421875
-3018.51953125
-2860.19921875
-2631.9140625
-2356.31640625
-2072.80859375
-1825.3203125
-1646.64453125
-1548.3671875
-1520.61328125
-1538.84375
-1572.3046875
-1593.06640625
-1587.0625
-1562.328125
-1544.5390625
-1558.94140625
-1613.09375
-1695.08984375
-1785.16015625
-1867.64453125
-1936.08203125
-1992.93359375
-2044.86328125
-2093.87890625
-2131.578125
-2146.046875
-2137.19921875
-2123.07421875
-2127.5234375
-2160.765625
-2211.24609375
-2253.5625
-2263.30859375
-2228.97265625
-2157.51953125
-2073.515625
-2012.171875
-2007.73046875
-2080.5234375
-2227.1796875
-2419.44921875
-2614.80859375
-2774.625
-2879.68359375
-2934.87890625
-2962.83984375
-2991.1484375
-3038.35546875
-3105.47265625
-3178.44140625
-3239.3515625
-3276.2734375
-3284.4765625
-3262.51171875
-3210.73828125
-3133.171875
-3038.7421875
-2940.8671875
-2856.546875
-2803.68359375
-2795.1875
-2833.140625
-2908.0703125
-3003.4296875
-3101.1484375
-3186.48046875
-3251.7109375
-3295.16796875
-3313.8828125
-3297.55078125
-3234.5859375
-3127.44140625
-2999.96875
-2885.1875
-2803.3046875
-2750.359375
-2706.421875
-2653.54296875
-2588.421875
-2522.75390625
-2475.44921875
-2464.19921875
-2500.4375
-2586.46875
-2713.5078125
-2862.48046875
-3009.39453125
-3132.23046875
-3214.46875
-3245.37890625
-3221.98828125
-3153.21875
-3060.5859375
-2972.16796875
-2913.9140625
-2903.0546875
-2943.10546875
-3019.3984375
-3100.3671875
-3149.6015625
-3143.22265625
-3079.62890625
-2975.46484375
-2854.29296875
-2737.578125
-2641.26953125
-2575.51171875
-2545.1484375
-2550.40234375
-2586.96484375
-2645.5625
-2712.8671875
-2775.09375
-2822.91796875
-2854.03515625
-2871.53125
-2880.15234375
-2884.33984375
-2889.796875
-2905.83203125
-2944.24609375
-3013.39453125
-3111.37109375
-3223.7890625
-3327.76953125
-3399.765625
-3423.23828125
-3393.41015625
-3317.03515625
-3207.28125
-3076.1875
-2929.16015625
-2763.92578125
-2574.2890625
-2357.62890625
-2123.05078125
-1894.203125
-1701.8046875
-1569.2890625
-1503.51953125
-1498.3828125
-1545.43359375
-1638.828125
-1770.43359375
-1924.50390625
-2081.10546875
-2225.20703125
-2351.046875
-2458.53125
-2548.09765625
-2619.078125
-2669.09375
-2691.41015625
-2674.5546875
-2609.50390625
-2500.328125
-2367.6015625
-2240.67578125
-2146.31640625
-2101.6796875
-2111.58984375
-2167.046875
-2246.83203125
-2326.12109375
-2388.95703125
-2435.3671875
-2477.8125
-2530.58984375
-2599.97265625
-2680.3828125
-2758.1953125
-2820.53125
-2862.30078125
-2884.79296875
-2887.52734375
-2862.86328125
-2800.5625
-2698.2265625
-2567.71875
-2431.92578125
-2314.84375
-2231.578125
-2184.59765625
-2168.51953125
-2178.71875
-2213.76953125
-2267.5546875
-2320.5859375
-2344.09375
-2316.03515625
-2233.31640625
-2109.1796875
-1962.83203125
-1814.19921875
-1684.328125
-1592.640625
-1549.4609375
-1552.0546875
-1589.0234375
-1648.03515625
-1721.33203125
-1809.00390625
-1919.51171875
-2062.93359375
-2238.5
-2428.625
-2608.3046875
-2760.90234375
-2883.640625
-2979.953125
-3051.91015625
-3101.21484375
-3132.5859375
-3151.328125
-3158.2578125
-3150.19140625
-3126.10546875
-3091.28125
-3055.41015625
-3027.68359375
-3013.578125
-3015.078125
-3032.81640625
-3067.4765625
-3118.06640625
-3179.02734375
-3241.11328125
-3297.57421875
-3349.27734375
-3401.6328125
-3455.140625
-3498.9296875
-3513.96484375
-3483.4375
-3402.19140625
-3279.09375
-3131.48828125
-2977.4453125
-2832.62109375
-2712.73828125
-2634.4375
-2609.1953125
-2634.98046875
-2695.09375
-2765.91015625
-2826.56640625
-2864.7421875
-2879.1015625
-2878.7265625
-2877.87109375
-2888.1328125
-2914.97265625
-2960.296875
-3023.45703125
-3095.5390625
-3155.23046875
-3177.78515625
-3153.375
-3097.24609375
-3040.67578125
-3010.98046875
-3017.52734375
-3052.76171875
-3104.3046875
-3168.140625
-3253.171875
-3372.2734375
-3525.3515625
-3689.0546875
-3824.71484375
-3899.78515625
-3904.76953125
-3852.8046875
-3766.59375
-3666.29296875
-3565.20703125
-3469.70703125
-3378.828125
-3284.94921875
-3178.2734375
-3054.17578125
-2919.375
-2793.0703125
-2700.2265625
-2657.68359375
-2661.84375
-2689.8984375
-2715.87109375
-2726.515625
-2722.63671875
-2709.77734375
-2693.3671875
-2682.546875
-2691.5546875
-2731.76171875
-2803.37890625
-2896.98046875
-3001.21484375
-3105.90234375
-3200.02734375
-3272.265625
-3315.85546875
-3331.3125
-3323.50390625
-3297.12890625
-3254.640625
-3196.203125
-3121.60546875
-3035.7109375
-2954.2265625
-2901.66015625
-2898.94921875
-2950.15625
-3040.2578125
-3145.5546875
-3247.0703125
-3336.61328125
-3413.5390625
-3477.625
-3525.1796875
-3550.42578125
-3548.65234375
-3517.40625
-3457.3671875
-3375.87109375
-3290.16796875
-3223.48828125
-3193.796875
-3205.19921875
-3250.21875
-3319.02734375
-3405.3828125
-3505.8203125
-3616.81640625
-3733.96875
-3852.359375
-3966.66796875
-4072.12109375
-4166.22265625
-4249.25390625
-4322.28125
-4384.91015625
-4434.4453125
-4465.234375
-4466.7734375
-4423.109375
-4318.02734375
-4145.4296875
-3917.66015625
-3663.76953125
-3417.86328125
-3206.890625
-3047.0546875
-2948.4609375
-2918.77734375
-2959.7265625
-3060.30859375
-3195.44140625
-3332.44921875
-3440.046875
-3494.47265625
-3482.08984375
-3400.390625
-3258.1875
-3074.51953125
-2876.109375
-2692.5859375
-2548.8125
-2456.3828125
-2410.21875
-2394.875
-2397.19140625
-2415.77734375
-2459.1875
-2534.9375
-2639.62109375
-2759.22265625
-2878.09765625
-2987.0078125
-3082.796875
-3162.70703125
-3221.0390625
-3250.7734375
-3246.4453125
-3205.296875
-3128.77734375
-3025.43359375
-2911.21875
-2802.984375
-2709.12890625
-2625.77734375
-2542.00390625
-2448.453125
-2342.3359375
-2227.671875
-2114.02734375
-2015.18359375
-1946.03125
-1916.97265625
-1928.984375
-1973.5546875
-2038.37109375
-2114.07421875
-2196.60546875
-2283.9453125
-2371.54296875
-2450.81640625
-2511.0625
-2542.76171875
-2541.89453125
-2514.96484375
-2480.49609375
-2461.50390625
-2471.9375
-2509.47265625
-2562.40234375
-2622.62890625
-2689.90625
-2764.609375
-2841.46875
-2913.15625
-2977.296875
-3035.640625
-3086.140625
-3119.57421875
-3126.3125
-3105.953125
-3069.703125
-3033.75
-3009.375
-2996.15625
-2981.703125
-2948.22265625
-2882.09765625
-2780.078125
-2648.71875
-2499.34765625
-2342.9765625
-2187.41796875
-2036.66015625
-1892.5078125
-1756.80078125
-1631.53515625
-1517.1484375
-1413.35546875
-1324.23828125
-1260.953125
-1234.609375
-1243.37890625
-1267.57421875
-1280.078125
-1262.98046875
-1215.296875
-1147.640625
-1073.23046875
-1005.6015625
-962.2734375
-965.29296875
-1033.0859375
-1168.9765625
-1357.1171875
-1570.48828125
-1784.03125
-1982.4296875
-2158.99609375
-2310.65234375
-2433.8203125
-2522.1640625
-2566.3515625
-2559.2265625
-2506.10546875
-2432.0703125
-2375.94921875
-2371.984375
-2432.6875
-2545.72265625
-2684.8046875
-2823.8203125
-2944.203125
-3033.44140625
-3080.19140625
-3073.203125
-3007.703125
-2895.1640625
-2766.47265625
-2661.75
-2611.79296875
-2624.52734375
-2685.17578125
-2766.9375
-2842.8984375
-2893.671875
-2910.7734375
-2896.43359375
-2859.73828125
-2811.04296875
-2758.5546875
-2708.234375
-2664.5546875
-2629.80859375
-2602.7109375
-2577.515625
-2544.0078125
-2489.5859375
-2405.40234375
-2294.296875
-2172.7890625
-2062.3046875
-1975.95703125
-1913.078125
-1866.109375
-1831.8203125
-1815.640625
-1826.5234375
-1869.203125
-1941.90625
-2040.1015625
-2160.03515625
-2296.32421875
-2436.37890625
-2560.24609375
-2649.29296875
-2696.07421875
-2705.94140625
-2690.75390625
-2663.04296875
-2634.30078125
-2613.16015625
-2600.765625
-2589.1875
-2568.4453125
-2537.65625
-2508.9140625
-2498.98046875
-2515.94140625
-2553.0078125
-2594.59375
-2628.5546875
-2653.21875
-2673.54296875
-2692.0546875
-2705.31640625
-2708.62890625
-2701.4921875
-2686.7890625
-2666.2578125
-2639.67578125
-2609.15625
-2582.02734375
-2567.0390625
-2566.66015625
-2573.1953125
-2573.48046875
-2559.23046875
-2534.34375
-2513.5390625
-2513.8203125
-2545.390625
-2606.28125
-2681.5078125
-2747.54296875
-2782.0703125
-2774.0703125
-2726.734375
-2652.81640625
-2570.5078125
-2503.4140625
-2477.74609375
-2511.10546875
-2601.6328125
-2730.36328125
-2875.01953125
-3020.0625
-3154.7421875
-3267.16796875
-3345.4921875
-3386.24609375
-3401.1484375
-3415.21875
-3455.140625
-3533.80078125
-3642.453125
-3758.390625
-3861.48046875
-3943.1484375
-4001.3046875
-4033.171875
-4038.49609375
-4027.796875
-4020.2109375
-4028.4609375
-4045.84765625
-4049.4296875
-4016.40234375
-3939.28515625
-3829.546875
-3709.89453125
-3603.11328125
-3524.70703125
-3481.37109375
-3472.421875
-3491.21875
-3527.25
-3570.21875
-3613.9765625
-3656.46875
-3695.72265625
-3726.11328125
-3738.33984375
-3722.33203125
-3670.5390625
-3580.10546875
-3453.453125
-3297.25390625
-3120.078125
-2930.13671875
-2734.30859375
-2538.6875
-2349.9296875
-2175.9140625
-2024.96484375
-1904.66015625
-1821.43359375
-1780.1953125
-1781.953125
-1820.13671875
-1880.1796875
-1945.44140625
-2006.5390625
-2066.984375
-2139.91015625
-2236.875
-2355.81640625
-2477.59765625
-2575.22265625
-2628.5625
-2632.5546875
-2593.9296875
-2523.25
-2430.12890625
-2322.53125
-2207.80859375
-2095.3671875
-1999.46484375
-1935.9609375
-1912.36328125
-1922.17578125
-1953.4765625
-2003.80078125
-2083.87890625
-2205.875
-2369.828125
-2560.5
-2753.34375
-2923.58203125
-3056.0546875
-3151.71484375
-3223.53125
-3283.0703125
-3331.609375
-3365.10546875
-3384.37890625
-3396.671875
-3408.359375
-3419.6875
-3426.2421875
-3422.8125
-3406.69140625
-3381.41015625
-3358.796875
-3355.08203125
-3382.7734375
-3444.48828125
-3530.37890625
-3617.00390625
-3670.4765625
-3659.5625
-3573.796875
-3430.88671875
-3265.234375
-3107.76171875
-2973.140625
-2860.01171875
-2760.15625
-2670.83203125
-2603.48828125
-2580.17578125
-2617.04296875
-2708.625
-2828.90625
-2948.7734375
-3052.91796875
-3143.1484375
-3229.95703125
-3322.36328125
-3421.8046875
-3521.04296875
-3608.01953125
-3673.2890625
-3715.375
-3738.6953125
-3745.671875
-3731.94921875
-3690.734375
-3622.21875
-3537.73828125
-3453.8359375
-3382.65234375
-3328.58203125
-3293.04296875
-3279.66015625
-3292.2734375
-3327.97265625
-3373.1171875
-3406.8046875
-3409.07421875
-3368.1484375
-3283.8203125
-3166.47265625
-3033.06640625
-2902.2265625
-2790.6015625
-2710.5
-2667.42578125
-2657.90234375
-2671.046875
-2694.98828125
-2722.94921875
-2751.98046875
-2775.4296875
-2779.03515625
-2748.00390625
-2679.02734375
-2584.2734375
-2483.84765625
-2396.41796875
-2337.01953125
-2318.12109375
-2345.625
-2411.8046875
-2495.90234375
-2575.6875
-2639.80859375
-2691.16015625
-2742.48828125
-2810.58984375
-2909.56640625
-3041.5390625
-3189.92578125
-3324.359375
-3417.1953125
-3460.01171875
-3468.5546875
-3474.2109375
-3507.31640625
-3579.63671875
-3674.9609375
-3755.75
-3784.4375
-3745.1640625
-3650.203125
-3528.75
-3409.38671875
-3308.49609375
-3227.63671875
-3157.15234375
-3083.48046875
-2997.38671875
-2897.83203125
-2788.44921875
-2670.8828125
-2543.7421875
-2408.328125
-2272.91015625
-2148.890625
-2043.515625
-1958.9375
-1898.79296875
-1873.1796875
-1895.4375
-1973.8515625
-2105.82421875
-2277.4609375
-2466.8671875
-2650.03515625
-2807.39453125
-2927.6796875
-3007.0703125
-3047.11328125
-3055.34375
-3046.26171875
-3037.15625
-3039.26171875
-3051.86328125
-3064.65625
-3065.15625
-3044.6484375
-2999.4921875
-2928.6484375
-2830.73828125
-2705.13671875
-2559.12890625
-2415.2578125
-2307.95703125
-2267.0859375
-2301.015625
-2394.57421875
-2522.35546875
-2662.96484375
-2801.51171875
-2922.56640625
-3005.44921875
-3029.5234375
-2985.66796875
-2883.2421875
-2744.921875
-2592.62109375
-2436.33984375
-2276.0
-2113.83203125
-1964.4140625
-1852.3203125
-1799.98046875
-1817.35546875
-1900.89453125
-2038.2734375
-2210.9375
-2393.01171875
-2553.8671875
-2669.375
-2735.06640625
-2767.921875
-2792.69921875
-2824.16015625
-2859.8671875
-2886.61328125
-2892.09765625
-2873.1796875
-2838.21875
-2804.296875
-2790.234375
-2808.984375
-2864.0546875
-2950.203125
-3054.13671875
-3153.94140625
-3222.59375
-3238.515625
-3196.046875
-3106.3671875
-2988.99609375
-2863.32421875
-2746.2265625
-2652.17578125
-2590.76953125
-2562.421875
-2556.33984375
-2552.94921875
-2530.2578125
-2472.99609375
-2380.8046875
-2268.875
-2158.06640625
-2061.5078125
-1978.91796875
-1902.45703125
-1827.390625
-1758.64453125
-1710.02734375
-1697.703125
-1731.00390625
-1805.1484375
-1901.421875
-1996.7265625
-2076.453125
-2140.5546875
-2198.0703125
-2255.3203125
-2308.1953125
-2344.85546875
-2355.46875
-2339.2734375
-2302.8984375
-2253.44140625
-2195.296875
-2133.5234375
-2077.90234375
-2042.06640625
-2040.44140625
-2088.16796875
-2201.5078125
-2391.8046875
-2654.46875
-2964.234375
-3284.078125
-3580.44140625
-3831.6875
-4026.18359375
-4157.515625
-4223.6484375
-4228.84375
-4183.625
-4102.1015625
-3998.96875
-3887.40625
-3776.90234375
-3670.44921875
-3563.390625
-3446.51171875
-3312.61328125
-3161.921875
-3001.8515625
-2842.484375
-2693.47265625
-2564.7890625
-2467.2578125
-2408.828125
-2389.6640625
-2402.68359375
-2439.15625
-2492.03125
-2553.12109375
-2610.0546875
-2649.9140625
-2666.96484375
-2665.34375
-2653.625
-2638.640625
-2625.375
-2620.3984375
-2631.10546875
-2660.10546875
-2702.55859375
-2751.5390625
-2805.6796875
-2870.11328125
-2950.21875
-3046.42578125
-3154.54296875
-3267.6015625
-3375.20703125
-3464.3828125
-3526.85546875
-3567.7578125
-3605.2734375
-3659.74609375
-3742.71875
-3855.20703125
-3992.9921875
-4151.4453125
-4326.11328125
-4510.171875
-4690.8515625
-4848.53125
-4963.1328125
-5026.54296875
-5050.40625
-5059.89453125
-5077.9296875
-5113.59375
-5161.37109375
-5205.6640625
-5224.3515625
-5193.5078125
-5096.94921875
-4936.5625
-4734.703125
-4525.77734375
-4342.15234375
-4201.2578125
-4098.3515625
-4008.21875
-3897.39453125
-3742.6875
-3545.28125
-3330.58203125
-3133.6484375
-2981.09765625
-2882.7890625
-2837.453125
-2843.9765625
-2905.74609375
-3024.390625
-3191.42578125
-3388.13671875
-3594.0859375
-3795.140625
-3983.90234375
-4154.5703125
-4299.4609375
-4410.796875
-4485.31640625
-4527.06640625
-4545.9609375
-4553.14453125
-4556.78515625
-4560.96484375
-4567.515625
-4577.296875
-4589.21875
-4598.75
-4599.015625
-4584.0546875
-4551.0390625
-4499.77734375
-4431.1953125
-4346.953125
-4250.51953125
-4148.546875
-4052.25390625
-3977.9140625
-3944.7890625
-3969.359375
-4058.3046875
-4204.12109375
-4385.9296875
-4575.0625
-4742.828125
-4867.328125
-4936.3359375
-4946.02734375
-4898.56640625
-4801.515625
-4668.25390625
-4516.11328125
-4361.11328125
-4212.3046875
-4069.6484375
-3927.71875
-3784.1640625
-3647.68359375
-3537.59765625
-3472.05859375
-3453.140625
-3462.69921875
-3473.5234375
-3466.0
-3437.0078125
-3397.59375
-3364.48828125
-3350.94921875
-3360.65625
-3388.08203125
-3425.66015625
-3470.0859375
-3519.26953125
-3562.82421875
-3579.63671875
-3549.96875
-3472.77734375
-3372.0546875
-3286.3125
-3249.640625
-3276.62890625
-3357.41015625
-3462.328125
-3552.8984375
-3594.7734375
-3567.875
-3469.9765625
-3313.4765625
-3119.2265625
-2912.16015625
-2719.890625
-2570.8046875
-2488.78515625
-2485.71484375
-2556.10546875
-2677.66015625
-2819.76953125
-2958.32421875
-3088.12890625
-3220.95703125
-3367.7734375
-3521.25
-3657.48046875
-3755.05859375
-3810.23828125
-3833.8046875
-3837.56640625
-3827.04296875
-3804.03515625
-3771.56640625
-3736.11328125
-3707.99609375
-3699.4140625
-3718.9609375
-3766.18359375
-3831.0703125
-3897.140625
-3943.91796875
-3951.234375
-3909.69140625
-3830.69140625
-3742.47265625
-3671.33984375
-3625.6015625
-3595.91015625
-3566.1640625
-3520.89453125
-3446.703125
-3335.39453125
-3190.08203125
-3027.59765625
-2873.70703125
-2755.53515625
-2694.86328125
-2702.1171875
-2772.37890625
-2888.0234375
-3027.62890625
-3173.96875
-3315.171875
-3442.328125
-3549.46875
-3635.51953125
-3703.453125
-3756.07421875
-3793.375
-3815.046875
-3825.16015625
-3832.953125
-3847.48046875
-3869.76953125
-3888.6171875
-3884.01171875
-3837.48046875
-3743.80859375
-3616.73046875
-3483.87890625
-3373.796875
-3305.015625
-3285.875
-3322.21875
-3420.7109375
-3580.2890625
-3780.7421875
-3984.2734375
-4153.30078125
-4268.90234375
-4333.71484375
-4360.359375
-4359.87890625
-4339.08984375
-4302.76953125
-4254.6484375
-4198.3046875
-4140.59375
-4093.1875
-4066.20703125
-4057.37109375
-4048.859375
-4017.5
-3950.33203125
-3852.69921875
-3743.95703125
-3645.48046875
-3569.6484375
-3517.27734375
-3485.34765625
-3476.89453125
-3500.73046875
-3559.2578125
-3639.19921875
-3718.25
-3780.8984375
-3824.71875
-3853.171875
-3869.5859375
-3881.54296875
-3905.28125
-3956.8984375
-4037.265625
-4128.70703125
-4207.47265625
-4258.02734375
-4277.51953125
-4273.2734375
-4260.6171875
-4259.91015625
-4288.29296875
-4349.02734375
-4427.8671875
-4501.41796875
-4551.73046875
-4575.86328125
-4583.3046875
-4584.5546875
-4581.37109375
-4566.27734375
-4529.71484375
-4467.34375
-4382.9453125
-4287.15234375
-4193.15625
-4110.875
-4043.75
-3991.55859375
-3956.5703125
-3945.3828125
-3963.67578125
-4009.6015625
-4072.734375
-4138.94140625
-4196.8046875
-4241.78125
-4275.9140625
-4303.2109375
-4324.66015625
-4338.546875
-4345.83984375
-4353.8515625
-4372.9296875
-4409.3046875
-4459.8671875
-4510.8671875
-4540.07421875
-4523.828125
-4447.5625
-4312.19140625
-4129.87890625
-3915.1484375
-3683.03515625
-3455.31640625
-3262.13671875
-3130.11328125
-3065.66015625
-3050.69140625
-3055.53125
-3057.27734375
-3048.9921875
-3036.25390625
-3028.69921875
-3034.19140625
-3056.421875
-3093.2734375
-3135.55078125
-3168.5703125
-3176.98828125
-3149.3984375
-3080.15234375
-2970.14453125
-2828.52734375
-2672.9609375
-2524.66015625
-2400.390625
-2308.4140625
-2251.46875
-2231.4375
-2249.0234375
-2299.53515625
-2372.046875
-2455.40625
-2545.0625
-2642.43359375
-2747.56640625
-2855.46484375
-2961.94921875
-3070.640625
-3188.765625
-3314.171875
-3430.1875
-3516.81640625
-3565.7578125
-3582.3671875
-3576.43359375
-3557.125
-3536.265625
-3528.6640625
-3542.91015625
-3573.73828125
-3607.1484375
-3631.671875
-3641.21484375
-3629.08203125
-3586.578125
-3512.05859375
-3418.98046875
-3330.328125
-3263.9140625
-3223.95703125
-3206.45703125
-3209.87890625
-3238.39453125
-3295.5859375
-3377.49609375
-3472.94921875
-3569.19921875
-3655.5078125
-3721.9140625
-3757.6796875
-3753.1953125
-3703.5703125
-3610.16015625
-3480.7890625
-3331.2890625
-3186.37890625
-3074.453125
-3016.19921875
-3015.265625
-3059.28125
-3129.46484375
-3208.84375
-3282.8125
-3336.21875
-3354.59765625
-3330.14453125
-3265.87109375
-3173.984375
-3072.203125
-2982.34375
-2928.8046875
-2932.23046875
-3000.8125
-3127.3203125
-3294.5078125
-3481.9453125
-3667.45703125
-3825.8515625
-3932.3984375
-3972.47265625
-3950.25390625
-3888.31640625
-3816.15625
-3753.91796875
-3701.9609375
-3644.0234375
-3561.296875
-3445.90625
-3304.30078125
-3151.1484375
-3001.3203125
-2865.09765625
-2747.05078125
-2647.515625
-2565.3515625
-2498.96875
-2444.2578125
-2392.8203125
-2334.99609375
-2266.2578125
-2190.29296875
-2115.8984375
-2051.87890625
-2004.60546875
-1977.65234375
-1970.9921875
-1980.828125
-2002.42578125
-2034.3515625
-2079.2109375
-2139.46875
-2213.36328125
-2296.28125
-2386.3125
-2486.73046875
-2601.04296875
-2724.96484375
-2843.83984375
-2938.24609375
-2992.91015625
-3002.7109375
-2974.125
-2922.5234375
-2865.859375
-2817.74609375
-2784.9765625
-2770.02734375
-2772.46484375
-2785.48828125
-2793.91015625
-2780.87109375
-2738.953125
-2674.31640625
-2601.17578125
-2534.828125
-2488.89453125
-2472.77734375
-2486.83984375
-2520.87890625
-2560.7734375
-2597.89453125
-2632.78125
-2672.265625
-2725.0
-2797.62890625
-2891.296875
-3000.90234375
-3119.484375
-3243.90234375
-3374.4765625
-3508.05859375
-3631.68359375
-3723.94921875
-3764.46875
-3746.8828125
-3687.7578125
-3624.09375
-3597.64453125
-3634.95703125
-3735.90625
-3876.69921875
-4023.05078125
-4145.37109375
-4229.46875
-4277.64453125
-4299.2578125
-4297.5234375
-4263.80859375
-4184.25390625
-4052.21875
-3876.05078125
-3677.2421875
-3481.15234375
-3306.12890625
-3157.5
-3030.0078125
-2915.7890625
-2810.4609375
-2713.0390625
-2622.421875
-2534.95703125
-2444.375
-2343.48046875
-2228.66015625
-2107.125
-2001.15234375
-1942.046875
-1954.26171875
-2040.96484375
-2182.87109375
-2351.47265625
-2525.19140625
-2696.1328125
-2865.125
-3033.609375
-3200.8828125
-3366.4765625
-3530.98046875
-3691.76171875
-3837.30078125
-3946.2890625
-3994.1328125
-3964.03125
-3856.6328125
-3691.8671875
-3500.453125
-3309.9296875
-3134.140625
-2972.37109375
-2816.9296875
-2663.234375
-2516.40625
-2390.734375
-2302.73828125
-2262.72265625
-2270.55859375
-2316.5859375
-2384.125
-2452.3828125
-2501.9921875
-2522.62890625
-2516.2265625
-2491.078125
-2452.57421875
-2401.06640625
-2338.77734375
-2276.45703125
-2230.86328125
-2215.5
-2233.73828125
-2279.67578125
-2343.73828125
-2417.640625
-2496.6640625
-2579.7109375
-2666.89453125
-2755.046875
-2835.27734375
-2897.6640625
-2940.2109375
-2971.29296875
-3000.1171875
-3024.8359375
-3033.1328125
-3015.37109375
-2974.97265625
-2925.0078125
-2878.05078125
-2842.2421875
-2824.76171875
-2833.01953125
-2869.2734375
-2924.125
-2975.890625
-2996.93359375
-2964.09765625
-2869.2890625
-2724.37890625
-2556.13671875
-2394.23828125
-2261.05859375
-2168.39453125
-2119.02734375
-2109.59765625
-2134.52734375
-2190.03515625
-2274.52734375
-2383.84375
-2506.84765625
-2627.65234375
-2733.41796875
-2820.38671875
-2893.796875
-2962.5703125
-3032.5390625
-3101.453125
-3159.13671875
-3193.75
-3199.48828125
-3178.2578125
-3134.20703125
-3069.0703125
-2986.0625
-2898.1953125
-2828.4921875
-2796.62109375
-2803.3515625
-2829.734375
-2853.91796875
-2869.25
-2886.23828125
-2918.046875
-2965.66796875
-3016.43359375
-3054.8671875
-3074.08203125
-3078.734375
-3079.55078125
-3085.609375
-3100.0234375
-3119.703125
-3136.80859375
-3139.92578125
-3116.1640625
-3055.32421875
-2954.7109375
-2822.4921875
-2679.22265625
-2556.28125
-2488.20703125
-2498.71484375
-2589.171875
-2739.06640625
-2917.30078125
-3092.984375
-3239.2890625
-3334.79296875
-3367.06640625
-3334.953125
-3245.62890625
-3110.53515625
-2945.20703125
-2769.4765625
-2601.95703125
-2452.33984375
-2320.66796875
-2203.85546875
-2101.0
-2013.9296875
-1948.83203125
-1920.0234375
-1947.62109375
-2045.23046875
-2208.41015625
-2416.71484375
-2646.59765625
-2881.0625
-3109.01171875
-3320.03515625
-3502.21875
-3643.6171875
-3735.3828125
-3775.77734375
-3773.4921875
-3745.1796875
-3705.39453125
-3654.98828125
-3578.2578125
-3453.12109375
-3268.7109375
-3038.3125
-2797.70703125
-2588.46875
-2436.98828125
-2343.98046875
-2291.046875
-2257.30078125
-2232.6875
-2219.94921875
-2226.828125
-2255.4375
-2296.01171875
-2328.9609375
-2335.078125
-2307.4765625
-2256.23828125
-2201.8515625
-2162.72265625
-2146.23046875
-2147.91796875
-2155.91796875
-2156.26953125
-2137.578125
-2095.8671875
-2037.875
-1980.32421875
-1945.26171875
-1953.984375
-2021.20703125
-2149.73828125
-2327.59375
-2531.21875
-2734.4375
-2916.15234375
-3060.88671875
-3155.4375
-3190.79296875
-3171.2890625
-3120.4453125
-3072.84765625
-3055.25
-3072.27734375
-3108.0546875
-3139.78515625
-3150.53125
-3133.31640625
-3088.98828125
-3023.30078125
-2945.125
-2864.109375
-2787.61328125
-2718.98046875
-2658.109375
-2601.9921875
-2543.51953125
-2471.2421875
-2374.32421875
-2251.18359375
-2113.58203125
-1980.265625
-1865.73828125
-1776.078125
-1715.27734375
-1691.98828125
-1715.9140625
-1786.50390625
-1887.203125
-1992.03125
-2077.515625
-2129.09765625
-2140.22265625
-2110.5234375
-2047.62890625
-1970.1171875
-1905.6484375
-1882.515625
-1918.48828125
-2014.203125
-2155.26953125
-2320.68359375
-2490.9140625
-2651.859375
-2795.64453125
-2919.3125
-3020.31640625
-3090.3125
-3114.578125
-3081.48046875
-2994.4375
-2873.546875
-2744.57421875
-2626.65234375
-2529.12109375
-2455.20703125
-2404.58984375
-2373.03125
-2353.421875
-2339.5859375
-2329.91015625
-2327.9765625
-2339.69140625
-2366.90234375
-2399.82421875
-2415.8828125
-2391.22265625
-2319.4453125
-2221.44140625
-2136.6484375
-2102.64453125
-2138.73046875
-2241.26171875
-2387.90625
-2546.4296875
-2686.35546875
-2790.4375
-2859.43359375
-2906.51953125
-2946.3515625
-2987.12109375
-3028.7578125
-3064.5390625
-3084.1015625
-3079.12890625
-3051.35546875
-3016.26171875
-2995.53125
-3000.3984375
-3019.421875
-3023.28515625
-2984.7421875
-2896.89453125
-2774.19140625
-2637.99609375
-2503.42578125
-2380.11328125
-2281.703125
-2229.296875
-2242.96875
-2330.16796875
-2481.24609375
-2672.37890625
-2870.1640625
-3036.46875
-3136.53125
-3149.796875
-3078.03125
-2945.828125
-2793.890625
-2667.171875
-2600.42578125
-2606.6796875
-2676.01953125
-2786.16796875
-2916.8359375
-3057.29296875
-3203.65234375
-3350.84765625
-3485.9609375
-3587.13671875
-3629.0546875
-3592.01171875
-3469.015625
-3267.41015625
-3006.6015625
-2714.55859375
-2422.60546875
-2156.75390625
-1928.703125
-1733.625
-1557.95703125
-1392.6796875
-1242.953125
-1127.20703125
-1065.52734375
-1065.484375
-1117.40234375
-1203.515625
-1311.7265625
-1439.734375
-1587.99609375
-1752.8515625
-1927.80859375
-2107.140625
-2283.58984375
-2444.140625
-2573.9921875
-2668.5625
-2740.671875
-2814.046875
-2909.1171875
-3033.1875
-3179.41796875
-3330.765625
-3464.66015625
-3558.34765625
-3595.56640625
-3572.77734375
-3501.09375
-3401.8984375
-3297.6796875
-3203.89453125
-3127.74609375
-3073.265625
-3045.328125
-3046.5859375
-3070.56640625
-3100.94921875
-3121.25390625
-3127.53125
-3131.86328125
-3152.83984375
-3200.91796875
-3270.58203125
-3344.59765625
-3405.9296875
-3447.4140625
-3472.66796875
-3489.43359375
-3502.75390625
-3513.8515625
-3523.21484375
-3532.11328125
-3539.65234375
-3539.55859375
-3522.74609375
-3485.4296875
-3436.06640625
-3394.60546875
-3384.234375
-3421.1796875
-3508.6171875
-3637.24609375
-3790.984375
-3953.63671875
-4112.3828125
-4257.6015625
-4382.16015625
-4482.40625
-4558.6953125
-4612.140625
-4639.89453125
-4635.45703125
-4595.44140625
-4524.23828125
-4428.515625
-4306.76171875
-4148.234375
-3945.82421875
-3709.6953125
-3465.9375
-3241.8671875
-3053.15234375
-2902.41015625
-2784.046875
-2687.69140625
-2600.953125
-2515.0703125
-2429.62890625
-2349.45703125
-2275.95703125
-2203.29296875
-2124.296875
-2038.83203125
-1955.44921875
-1886.4375
-1843.58203125
-1838.40625
-1883.4921875
-1989.47265625
-2157.609375
-2373.65625
-2609.58203125
-2832.96484375
-3016.48046875
-3141.19140625
-3195.87109375
-3179.76171875
-3108.7890625
-3016.36328125
-2943.08203125
-2921.98046875
-2970.16796875
-3088.9296875
-3265.6875
-3474.36328125
-3678.15625
-3838.71484375
-3928.6875
-3940.21484375
-3884.8984375
-3785.875
-3666.3203125
-3540.4296875
-3411.765625
-3279.2109375
-3144.96875
-3017.5546875
-2906.625
-2813.7734375
-2727.78515625
-2629.84375
-2505.8359375
-2356.34375
-2197.390625
-2053.421875
-1948.98046875
-1902.81640625
-1924.07421875
-2009.76953125
-2144.53125
-2303.72265625
-2459.8203125
-2591.39453125
-2691.53125
-2769.30859375
-2840.4453125
-2912.62109375
-2977.67578125
-3017.6640625
-3019.35546875
-2985.26953125
-2933.67578125
-2889.38671875
-2872.98828125
-2895.59765625
-2959.34375
-3057.8046875
-3172.8203125
-3273.5078125
-3325.7578125
-3309.12890625
-3226.48828125
-3097.3203125
-2942.65625
-2776.19921875
-2605.6875
-2437.4296875
-2278.28515625
-2135.6328125
-2016.484375
-1925.12109375
-1861.01171875
-1820.40234375
-1800.69921875
-1801.65625
-1821.6640625
-1854.4609375
-1891.35546875
-1926.07421875
-1956.09765625
-1979.62890625
-1992.5546875
-1988.3359375
-1960.140625
-1903.8828125
-1821.58203125
-1723.55859375
-1627.0546875
-1551.06640625
-1510.2578125
-1510.921875
-1549.875
-1615.57421875
-1691.171875
-1759.828125
-1811.23828125
-1845.59765625
-1871.640625
-1899.95703125
-1937.78515625
-1989.58984375
-2059.41796875
-2148.42578125
-2248.37890625
-2340.76171875
-2406.93359375
-2441.43359375
-2456.0625
-2472.578125
-2513.37890625
-2596.58203125
-2731.96484375
-2913.8828125
-3116.6328125
-3301.546875
-3434.484375
-3501.01171875
-3508.40625
-3476.46875
-3426.78125
-3376.30078125
-3335.20703125
-3307.42578125
-3293.0390625
-3290.30078125
-3294.703125
-3297.3359375
-3287.91796875
-3263.0859375
-3231.08203125
-3205.36328125
-3191.58984375
-3181.01953125
-3156.5625
-3104.515625
-3021.46484375
-2913.609375
-2793.20703125
-2675.703125
-2576.5390625
-2506.5625
-2468.26171875
-2456.42578125
-2462.90625
-2481.12890625
-2506.25390625
-2532.4921875
-2553.59375
-2568.75390625
-2588.26953125
-2630.69921875
-2711.83203125
-2835.1953125
-2991.9921875
-3167.76953125
-3347.5078125
-3515.6484375
-3654.8203125
-3748.1015625
-3785.49609375
-3770.953125
-3723.80078125
-3670.31640625
-3628.6796875
-3598.77734375
-3566.0390625
-3516.14453125
-3447.171875
-3370.08203125
-3300.296875
-3249.62109375
-3223.9921875
-3226.0234375
-3257.78515625
-3319.640625
-3405.98828125
-3503.7265625
-3597.75
-3678.83203125
-3744.72265625
-3793.6640625
-3820.0546875
-3818.87890625
-3792.71875
-3751.6015625
-3706.37109375
-3663.67578125
-3625.2578125
-3587.93359375
-3544.359375
-3488.953125
-3426.76171875
-3374.98046875
-3352.7890625
-3369.0078125
-3419.015625
-3489.8671875
-3564.9453125
-3625.375
-3653.44921875
-3639.83984375
-3588.546875
-3513.25
-3426.78125
-3332.171875
-3223.03515625
-3094.01953125
-2953.51953125
-2826.8828125
-2745.296875
-2728.640625
-2775.453125
-2865.3359375
-2968.671875
-3057.3359375
-3113.34375
-3132.40625
-3119.015625
-3076.33203125
-3001.3828125
-2890.96875
-2750.4921875
-2594.4921875
-2439.38671875
-2298.6875
-2185.88671875
-2118.67578125
-2116.53515625
-2192.109375
-2343.20703125
-2550.50390625
-2781.84375
-3001.3359375
-3180.296875
-3306.125
-3385.11328125
-3437.64453125
-3487.29296875
-3549.19921875
-3624.11328125
-3701.1015625
-3765.40234375
-3805.609375
-3817.65234375
-3806.65234375
-3786.16015625
-3772.59375
-3776.640625
-3798.18359375
-3829.41796875
-3862.08203125
-3891.73828125
-3917.07421875
-3938.0703125
-3955.515625
-3970.24609375
-3980.66796875
-3981.07421875
-3963.8046875
-3923.65625
-3859.203125
-3768.99609375
-3647.69921875
-3488.2109375
-3288.76171875
-3057.3671875
-2809.58984375
-2564.859375
-2346.2109375
-2179.2578125
-2083.03125
-2056.94140625
-2078.3828125
-2116.9296875
-2152.1484375
-2178.79296875
-2198.8125
-2212.78125
-2218.7890625
-2215.796875
-2206.68359375
-2200.57421875
-2213.6328125
-2264.90625
-2367.10546875
-2518.71875
-2703.35546875
-2895.05859375
-3065.00390625
-3187.21875
-3243.6953125
-3227.68359375
-3143.75390625
-3005.16015625
-2830.18359375
-2638.8828125
-2451.26171875
-2287.93359375
-2171.140625
-2121.6796875
-2150.90625
-2253.5390625
-2407.6953125
-2582.5390625
-2748.99609375
-2889.3515625
-3002.19140625
-3098.3359375
-3188.6796875
-3273.2890625
-3342.421875
-3387.68359375
-3410.33203125
-3418.1171875
-3416.6640625
-3406.02734375
-3384.66796875
-3353.796875
-3316.6328125
-3274.44921875
-3224.41796875
-3161.73828125
-3084.46484375
-2997.0390625
-2909.453125
-2833.16796875
-2778.28515625
-2754.24609375
-2770.37890625
-2831.63671875
-2932.0390625
-3053.98828125
-3176.75
-3286.9921875
-3381.890625
-3464.30078125
-3537.38671875
-3603.3359375
-3663.0625
-3712.61328125
-3739.0546875
-3722.890625
-3648.81640625
-3517.234375
-3346.875
-3165.99609375
-2998.92578125
-2857.70703125
-2743.66015625
-2654.94140625
-2592.40625
-2559.03125
-2555.33984375
-2575.6171875
-2606.6484375
-2628.078125
-2615.4375
-2548.31640625
-2421.671875
-2252.11328125
-2072.98046875
-1921.3125
-1825.25
-1796.4609375
-1827.140625
-1891.91796875
-1956.32421875
-1989.56640625
-1973.61328125
-1903.58203125
-1783.046875
-1621.48828125
-1435.71484375
-1250.6640625
-1095.65625
-996.44921875
-966.609375
-1002.2890625
-1083.96875
-1185.7890625
-1287.28515625
-1379.94140625
-1466.015625
-1553.6640625
-1653.4765625
-1776.7578125
-1932.63671875
-2123.6640625
-2343.48046875
-2579.3125
-2818.22265625
-3052.71484375
-3281.66796875
-3506.00390625
-3722.10546875
-3918.546875
-4079.34765625
-4191.73046875
-4252.72265625
-4270.140625
-4258.83984375
-4235.96484375
-4217.08984375
-4212.59765625
-4224.0
-4242.9921875
-4255.76953125
-4250.18359375
-4219.92578125
-4162.84765625
-4077.15625
-3960.93359375
-3815.16015625
-3645.58203125
-3460.765625
-3268.81640625
-3076.41796875
-2889.66796875
-2713.98828125
-2552.25
-2403.45703125
-2263.38671875
-2126.7109375
-1990.140625
-1856.13671875
-1734.37890625
-1637.94140625
-1575.9375
-1549.79296875
-1556.49609375
-1593.01171875
-1654.51953125
-1728.9609375
-1798.37109375
-1850.01171875
-1886.5390625
-1922.8046875
-1971.19140625
-2029.73828125
-2083.4765625
-2115.46484375
-2116.61328125
-2087.75
-2036.53125
-1974.86328125
-1918.73828125
-1886.66796875
-1892.65625
-1936.625
-2001.2734375
-2061.53515625
-2101.0546875
-2121.69921875
-2137.9453125
-2161.87109375
-2191.94921875
-2213.6796875
-2209.3984375
-2169.2265625
-2096.85546875
-2008.12109375
-1923.7734375
-1860.44140625
-1824.59375
-1813.1171875
-1819.75390625
-1842.625
-1887.1328125
-1961.57421875
-2068.42578125
-2197.4921875
-2326.328125
-2428.125
-2481.9921875
-2479.5703125
-2425.23046875
-2331.875
-2215.33203125
-2089.234375
-1961.90625
-1837.60546875
-1722.59765625
-1630.4765625
-1579.1328125
-1579.52734375
-1627.49609375
-1708.5234375
-1811.5234375
-1937.2421875
-2093.92578125
-2286.95703125
-2513.23828125
-2761.72265625
-3015.234375
-3251.8359375
-3449.23828125
-3592.421875
-3679.5859375
-3721.9375
-3738.30859375
-3747.7578125
-3762.921875
-3786.671875
-3815.0546875
-3844.59765625
-3876.85546875
-3915.1796875
-3957.96484375
-3996.44921875
-4018.12890625
-4009.73046875
-3956.953125
-3847.05859375
-3678.96484375
-3473.82421875
-3272.73828125
-3118.6015625
-3035.29296875
-3019.96484375
-3051.09375
-3101.74609375
-3148.375
-3174.8515625
-3175.65234375
-3157.1015625
-3131.90625
-3107.88671875
-3080.2734375
-3036.046875
-2966.1484375
-2872.8671875
-2765.3515625
-2650.41796875
-2529.8359375
-2405.57421875
-2284.4140625
-2176.34765625
-2090.90234375
-2036.98046875
-2024.86328125
-2064.4609375
-2159.421875
-2302.5078125
-2476.06640625
-2656.80859375
-2821.8359375
-2953.51171875
-3040.6875
-3076.09765625
-3054.18359375
-2973.85546875
-2843.6171875
-2680.95703125
-2504.2890625
-2326.2890625
-2155.9609375
-2004.4921875
-1883.7734375
-1796.96484375
-1732.69140625
-1671.5703125
-1599.484375
-1514.91015625
-1425.46875
-1340.5546875
-1267.4609375
-1210.52734375
-1168.6484375
-1132.50390625
-1087.890625
-1025.67578125
-948.3515625
-865.015625
-781.078125
-696.078125
-611.1875
-534.17578125
-473.46875
-428.69921875
-388.8125
-337.68359375
-260.859375
-152.12109375
-20.91015625
105.66015625
194.078125
223.45703125
196.20703125
132.79296875
59.49609375
-0.62109375
-33.12890625
-36.32421875
-20.828125
-2.0703125
7.64453125
0.21484375
-31.55078125
-93.26953125
-183.9609375
-293.8359375
-408.71484375
-517.01953125
-613.84765625
-701.171875
-785.19140625
-872.65234375
-968.40625
-1074.69140625
-1189.59375
-1303.625
-1399.55078125
-1460.890625
-1484.4921875
-1485.4375
-1488.78515625
-1515.66015625
-1574.4453125
-1660.90234375
-1764.69921875
-1878.4375
-2004.33203125
-2152.73046875
-2331.765625
-2535.93359375
-2743.1015625
-2921.5
-3040.5625
-3080.4921875
-3039.63671875
-2938.7578125
-2817.8046875
-2722.796875
-2687.78515625
-2722.3828125
-2812.02734375
-2929.51953125
-3049.6875
-3158.65625
-3253.859375
-3336.75
-3405.09375
-3451.80859375
-3471.2734375
-3465.6484375
-3443.53125
-3412.1171875
-3372.3203125
-3322.26171875
-3263.32421875
-3200.1484375
-3135.33203125
-3067.16015625
-2994.203125
-2920.96484375
-2857.1640625
-2810.38671875
-2778.1484375
-2745.80078125
-2692.53515625
-2601.90625
-2469.5390625
-2303.0546875
-2117.00390625
-1929.0625
-1758.21484375
-1620.7109375
-1523.52734375
-1462.25390625
-1427.47265625
-1412.7578125
-1414.6953125
-1426.05859375
-1432.76171875
-1421.55078125
-1393.02734375
-1367.27734375
-1374.81640625
-1436.9765625
-1550.3828125
-1688.2421875
-1817.7109375
-1918.12890625
-1986.32421875
-2029.72265625
-2057.95703125
-2078.83984375
-2096.00390625
-2106.9375
-2105.40625
-2089.2109375
-2065.6015625
-2047.25
-2042.5546875
-2049.984375
-2060.4609375
-2063.65625
-2053.94921875
-2034.60546875
-2017.2578125
-2013.58984375
-2023.75390625
-2033.1015625
-2022.86328125
-1985.03125
-1926.9296875
-1862.953125
-1803.90234375
-1752.80078125
-1706.25
-1657.08203125
-1598.05859375
-1526.69921875
-1447.65625
-1369.82421875
-1302.48046875
-1255.671875
-1242.62109375
-1276.91796875
-1364.03125
-1494.68359375
-1646.18359375
-1789.484375
-1897.375
-1951.65625
-1947.33203125
-1890.6328125
-1791.3984375
-1657.29296875
-1495.62109375
-1318.890625
-1145.50390625
-994.34765625
-879.546875
-810.234375
-791.77734375
-823.54296875
-894.10546875
-980.37109375
-1054.9609375
-1098.4375
-1107.26953125
-1090.953125
-1061.61328125
-1026.1953125
-987.26953125
-948.34765625
-915.5390625
-894.18359375
-885.59765625
-888.3359375
-902.16796875
-930.87890625
-981.375
-1059.28515625
-1162.97265625
-1279.671875
-1387.22265625
-1461.58203125
-1486.86328125
-1462.28125
-1401.09375
-1320.8515625
-1232.3828125
-1138.203125
-1041.95703125
-956.9921875
-901.94921875
-887.046875
-906.08984375
-941.36328125
-974.28515625
-992.80078125
-995.07421875
-991.6796875
-1003.55078125
-1053.078125
-1153.47265625
-1304.359375
-1494.8515625
-1708.65234375
-1927.30859375
-2132.07421875
-2305.63671875
-2433.76171875
-2507.86328125
-2528.59375
-2507.26953125
-2461.7421875
-2408.44921875
-2356.6015625
-2306.94140625
-2253.2421875
-2185.0546875
-2092.8203125
-1974.1796875
-1836.22265625
-1689.875
-1541.06640625
-1387.87890625
-1227.25390625
-1064.58984375
-916.14453125
-801.3671875
-732.0703125
-707.29296875
-716.046875
-743.72265625
-777.66015625
-810.26953125
-838.61328125
-860.12890625
-868.81640625
-858.30078125
-830.66015625
-800.078125
-784.00390625
-789.83203125
-812.2734375
-843.734375
-884.5
-940.7265625
-1014.20703125
-1096.32421875
-1172.046875
-1228.78515625
-1262.8828125
-1281.0390625
-1297.7421875
-1330.1015625
-1391.140625
-1483.375
-1595.88671875
-1707.6640625
-1796.7890625
-1850.5703125
-1870.171875
-1867.171875
-1855.56640625
-1845.1484375
-1839.30078125
-1835.71484375
-1827.0078125
-1801.0625
-1743.58203125
-1644.5234375
-1504.71484375
-1336.62890625
-1157.59765625
-982.12890625
-820.62109375
-683.4453125
-582.2109375
-523.73828125
-502.31640625
-499.42578125
-493.546875
-472.6640625
-439.80078125
-408.13671875
-391.55859375
-398.5390625
-432.30078125
-493.4765625
-581.26171875
-692.92578125
-823.41015625
-964.89453125
-1106.5703125
-1236.734375
-1347.515625
-1437.58984375
-1509.171875
-1563.2578125
-1599.95703125
-1622.8046875
-1639.2109375
-1655.07421875
-1671.1328125
-1686.33984375
-1703.421875
-1729.19921875
-1769.875
-1827.09765625
-1897.97265625
-1978.515625
-2068.51953125
-2173.69140625
-2299.78515625
-2441.44140625
-2577.72265625
-2681.47265625
-2733.0625
-2722.8515625
-2642.609375
-2481.22265625
-2233.75
-1914.5234375
-1559.859375
-1217.54296875
-930.90625
-725.8828125
-605.98828125
-557.765625
-562.890625
-606.87109375
-676.921875
-754.5
-814.4296875
-834.60546875
-807.8671875
-745.7109375
-672.19921875
-613.59765625
-589.61328125
-608.3828125
-665.23046875
-745.25390625
-829.32421875
-900.89453125
-949.55859375
-969.5
-957.0078125
-912.84765625
-848.33984375
-786.08984375
-750.64453125
-757.0
-809.1875
-908.60546875
-1058.40625
-1255.3125
-1477.70703125
-1686.20703125
-1840.41015625
-1918.6953125
-1925.4453125
-1882.35546875
-1812.98046875
-1732.640625
-1649.0703125
-1569.28515625
-1503.3359375
-1459.9609375
-1439.05078125
-1429.890625
-1417.69140625
-1392.03125
-1350.58984375
-1298.0
-1243.296875
-1197.4921875
-1171.265625
-1173.7109375
-1211.97265625
-1289.00390625
-1398.7578125
-1524.97265625
-1649.34375
-1763.80859375
-1874.26953125
-1991.2421875
-2117.83203125
-2246.66015625
-2365.29296875
-2461.9921875
-2528.046875
-2558.8515625
-2554.75
-2519.83984375
-2459.78515625
-2382.12109375
-2297.64453125
-2217.62109375
-2146.984375
-2082.109375
-2019.015625
-1964.359375
-1935.94140625
-1949.10546875
-2000.94921875
-2067.26953125
-2115.3203125
-2121.74609375
-2082.43359375
-2010.09765625
-1925.09765625
-1846.703125
-1786.90234375
-1745.9609375
-1711.65625
-1665.38671875
-1594.3203125
-1502.578125
-1412.99609375
-1355.85546875
-1349.64453125
-1386.7109375
-1436.65234375
-1466.91796875
-1464.0859375
-1438.23046875
-1411.0
-1403.3671875
-1432.26953125
-1509.0078125
-1631.1484375
-1774.67578125
-1899.67578125
-1969.30859375
-1966.83203125
-1898.6953125
-1785.9453125
-1653.07421875
-1519.79296875
-1396.52734375
-1284.35546875
-1179.39453125
-1079.21875
-987.6171875
-914.8046875
-872.32421875
-865.23828125
-888.0234375
-928.125
-973.5
-1016.51953125
-1052.828125
-1080.8984375
-1104.7109375
-1134.453125
-1181.16015625
-1250.26953125
-1340.796875
-1448.8359375
-1569.34765625
-1695.734375
-1821.7421875
-1945.6015625
-2070.1015625
-2196.03125
-2315.2265625
-2410.55859375
-2463.14453125
-2461.203125
-2405.78125
-2311.17578125
-2199.36328125
-2090.8359375
-1996.53515625
-1914.76171875
-1833.2734375
-1735.3046875
-1608.88671875
-1456.16796875
-1295.91796875
-1155.75
-1059.59375
-1019.78125
-1036.51171875
-1099.953125
-1192.19921875
-1291.47265625
-1379.1640625
-1445.27734375
-1487.8203125
-1508.29296875
-1508.09375
-1487.1953125
-1444.4453125
-1379.7890625
-1297.44921875
-1206.08984375
-1113.546875
-1021.41796875
-926.625
-828.9140625
-735.3359375
-657.51171875
-606.98046875
-593.47265625
-624.0234375
-699.1796875
-809.84765625
-940.84375
-1079.00390625
-1217.45703125
-1352.7421875
-1480.90234375
-1598.63671875
-1706.828125
-1809.7890625
-1909.68359375
-2001.9140625
-2075.6796875
-2118.234375
-2119.84765625
-2078.9140625
-2006.12890625
-1923.45703125
-1854.94921875
-1814.8828125
-1803.37890625
-1812.87109375
-1838.01171875
-1880.12890625
-1945.84765625
-2044.16796875
-2182.35546875
-2359.390625
-2561.41015625
-2766.43359375
-2956.734375
-3126.98828125
-3280.59765625
-3419.75390625
-3539.046875
-3624.6796875
-3656.68359375
-3614.703125
-3488.38671875
-3285.71484375
-3030.56640625
-2751.1171875
-2470.1015625
-2202.6640625
-1956.953125
-1733.5
-1528.52734375
-1344.578125
-1199.70703125
-1122.3203125
-1132.45703125
-1226.06640625
-1376.0234375
-1546.79296875
-1708.57421875
-1841.6328125
-1933.85546875
-1978.359375
-1973.21484375
-1920.203125
-1822.171875
-1683.0625
-1512.546875
-1330.44140625
-1164.234375
-1039.67578125
-970.578125
-953.32421875
-967.625
-983.078125
-970.04296875
-909.84765625
-798.640625
-644.703125
-464.98046875
-283.33203125
-126.58984375
-15.4296875
44.8671875
65.52734375
65.83203125
61.37109375
56.35546875
44.1328125
15.84375
-29.25
-81.9140625
-133.0703125
-185.7734375
-254.953125
-354.359375
-484.71484375
-634.26171875
-787.328125
-929.859375
-1049.0703125
-1133.39453125
-1176.65234375
-1182.3125
-1162.57421875
-1132.94140625
-1107.203125
-1096.2421875
-1109.6015625
-1156.44921875
-1243.05078125
-1366.4765625
-1508.74609375
-1638.41796875
-1723.35546875
-1748.7578125
-1727.7421875
-1695.2265625
-1688.55859375
-1727.81640625
-1807.81640625
-1905.1171875
-1994.4375
-2064.203125
-2121.74609375
-2185.8671875
-2274.05078125
-2394.82421875
-2548.03125
-2727.30078125
-2919.45703125
-3103.89453125
-3256.8984375
-3359.5859375
-3402.4375
-3383.3359375
-3302.8828125
-3162.08203125
-2963.3125
-2712.54296875
-2420.81640625
-2104.54296875
-1785.12109375
-1488.18359375
-1241.0625
-1066.62890625
-974.9609375
-959.0078125
-999.046875
-1072.83203125
-1162.8671875
-1255.90234375
-1338.5
-1396.13671875
-1418.7734375
-1409.2265625
-1386.16015625
-1376.3359375
-1399.4609375
-1456.87890625
-1533.484375
-1610.3125
-1675.90234375
-1728.4296875
-1770.8671875
-1805.953125
-1834.28125
-1854.11328125
-1860.90625
-1846.68359375
-1800.82421875
-1714.24609375
-1586.62109375
-1431.5
-1273.66015625
-1138.7109375
-1042.34375
-986.36328125
-961.92578125
-955.48046875
-953.609375
-945.55078125
-924.4765625
-889.609375
-849.3671875
-821.5546875
-825.8359375
-871.109375
-948.47265625
-1036.578125
-1114.54296875
-1170.94921875
-1204.53515625
-1221.19921875
-1231.99609375
-1251.71484375
-1295.59375
-1374.640625
-1492.140625
-1642.87109375
-1814.17578125
-1987.61328125
-2141.1171875
-2253.62890625
-2312.6640625
-2320.546875
-2292.51171875
-2246.17578125
-2191.56640625
-2131.125
-2067.4296875
-2008.30859375
-1964.37890625
-1944.12109375
-1952.171875
-1988.23046875
-2042.73828125
-2093.50390625
-2111.55859375
-2075.640625
-1983.6484375
-1851.4609375
-1702.2421875
-1556.515625
-1428.20703125
-1324.21484375
-1244.98046875
-1187.0625
-1147.75
-1127.5703125
-1127.7578125
-1145.9140625
-1175.7890625
-1212.05859375
-1255.12890625
-1311.5625
-1389.21484375
-1489.796875
-1604.43359375
-1717.79296875
-1820.12890625
-1916.90234375
-2025.80078125
-2162.94921875
-2330.35546875
-2512.4140625
-2679.7421875
-2797.0234375
-2834.5390625
-2780.08984375
-2642.421875
-2442.6640625
-2202.984375
-1943.01953125
-1682.51953125
-1441.671875
-1237.02734375
-1078.984375
-973.08203125
-920.359375
-913.3984375
-931.703125
-943.3515625
-916.2421875
-835.265625
-714.58203125
-593.37890625
-515.58203125
-508.9609375
-578.90625
-714.4921875
-893.78125
-1084.24609375
-1246.68359375
-1346.6953125
-1365.93359375
-1305.50390625
-1183.1171875
-1027.19921875
-867.109375
-721.4140625
-593.90234375
-482.265625
-389.46875
-323.89453125
-288.66015625
-274.2421875
-264.1484375
-248.8046875
-234.609375
-239.69140625
-279.02734375
-351.2734375
-439.4765625
-524.8359375
-599.26953125
-665.06640625
-725.90234375
-781.39453125
-829.05078125
-866.49609375
-889.7578125
-892.37109375
-870.40625
-830.0
-789.2734375
-770.70703125
-788.890625
-841.98046875
-912.57421875
-976.96484375
-1016.95703125
-1028.515625
-1024.484375
-1029.890625
-1069.97265625
-1156.26953125
-1279.6171875
-1415.05078125
-1533.56640625
-1612.07421875
-1637.60546875
-1607.18359375
-1525.5078125
-1402.28515625
-1250.66796875
-1086.45703125
-925.2578125
-778.01953125
-649.95703125
-544.7421875
-468.140625
-426.015625
-420.796875
-452.1484375
-518.66796875
-614.08984375
-721.67578125
-817.34765625
-882.4609375
-914.91796875
-929.671875
-950.6015625
-998.7734375
-1080.046875
-1178.09375
-1260.69921875
-1297.59765625
-1275.9453125
-1202.34765625
-1094.99609375
-974.9609375
-859.6484375
-758.3359375
-673.09765625
-606.88671875
-571.12109375
-583.296875
-655.8203125
-786.3828125
-957.5703125
-1144.49609375
-1324.80859375
-1484.859375
-1618.1796875
-1719.22265625
-1781.0078125
-1800.69921875
-1785.8515625
-1751.87890625
-1711.90625
-1669.234375
-1618.9765625
-1556.12890625
-1483.19921875
-1411.22265625
-1351.5078125
-1303.55078125
-1252.10546875
-1179.421875
-1081.69921875
-973.08984375
-875.515625
-807.72265625
-782.1328125
-804.85546875
-874.03515625
-980.96875
-1117.390625
-1282.08984375
-1478.3359375
-1704.828125
-1949.40234375
-2189.6171875
-2397.72265625
-2548.25390625
-2626.984375
-2636.2109375
-2590.90625
-2508.3984375
-2401.3984375
-2278.921875
-2150.59765625
-2027.46484375
-1919.03125
-1830.7265625
-1763.88671875
-1717.25390625
-1688.671875
-1676.65625
-1681.09765625
-1701.609375
-1733.94921875
-1768.40625
-1794.4921875
-1809.7890625
-1823.7578125
-1848.9609375
-1885.83203125
-1917.30078125
-1921.8046875
-1893.37109375
-1848.23828125
-1811.03125
-1794.27734375
-1790.01953125
-1778.734375
-1745.4453125
-1689.7734375
-1624.0078125
-1562.4140625
-1509.890625
-1457.796875
-1389.34375
-1290.30859375
-1157.90234375
-1003.65234375
-850.1875
-723.11328125
-640.32421875
-603.6875
-599.0859375
-605.29296875
-604.94140625
-589.671875
-558.50390625
-513.83984375
-458.44921875
-393.6640625
-319.078125
-234.41796875
-141.39453125
-41.98828125
65.34765625
184.7265625
313.88671875
435.25390625
518.05859375
533.2421875
470.21484375
342.78515625
180.765625
14.453125
-137.01171875
-267.24609375
-376.76953125
-467.26953125
-540.9375
-602.23828125
-657.12890625
-708.69140625
-753.36328125
-782.48828125
-789.64453125
-778.23046875
-761.734375
-753.90625
-757.32421875
-762.81640625
-761.37890625
-755.078125
-754.40234375
-766.20703125
-786.95703125
-807.390625
-821.5859375
-831.8828125
-848.265625
-883.08984375
-942.3984375
-1018.9375
-1094.94921875
-1154.48046875
-1193.9375
-1221.7109375
-1250.18359375
-1289.7265625
-1346.71875
-1421.66796875
-1506.05859375
-1582.11328125
-1628.1015625
-1626.55859375
-1570.57421875
-1465.05859375
-1323.31640625
-1162.3046875
-999.94921875
-854.14453125
-740.01953125
-665.6015625
-629.8984375
-625.40625
-641.94921875
-669.41015625
-700.37890625
-732.171875
-763.68359375
-787.51171875
-787.15625
-745.30859375
-655.109375
-521.75390625
-356.1328125
-173.0078125
3.6640625
140.4921875
208.1875
199.8359375
137.546875
62.40234375
16.5390625
28.546875
107.29296875
242.95703125
412.1484375
584.81640625
732.390625
835.671875
888.48046875
895.0390625
864.6875
809.48828125
744.1328125
683.30859375
635.9921875
601.828125
572.52734375
535.76953125
479.75
399.34375
301.26171875
201.765625
116.29296875
50.2890625
-0.70703125
-45.12890625
-91.265625
-145.58984375
-209.25390625
-274.4921875
-327.19140625
-355.4296875
-356.01953125
-334.3828125
-302.08203125
-276.83203125
-282.046875
-339.47265625
-455.62890625
-612.01171875
-769.04296875
-883.703125
-929.609375
-906.8125
-837.15234375
-751.21875
-675.22265625
-622.3359375
-590.63671875
-568.078125
-541.0859375
-499.39453125
-434.00390625
-334.72265625
-195.25390625
-23.16015625
156.94140625
313.08203125
421.34375
474.921875
481.7578125
455.17578125
405.1171875
335.20703125
246.05078125
140.84765625
28.55078125
-76.62890625
-157.1953125
-194.82421875
-176.59375
-105.89453125
-10.7578125
62.35546875
71.9375
6.9296875
-106.9453125
-226.578125
-319.875
-379.703125
-415.87890625
-437.59765625
-442.82421875
-420.4609375
-361.34765625
-270.5859375
-172.6875
-103.15625
-90.75
-144.7734375
-258.01953125
-419.5078125
-622.26171875
-860.12109375
-1120.1484375
-1378.30859375
-1601.234375
-1754.87890625
-1818.6796875
-1797.015625
-1717.10546875
-1613.65625
-1512.92578125
-1427.10546875
-1356.92578125
-1295.5234375
-1232.84765625
-1162.15234375
-1084.37109375
-1005.01171875
-927.078125
-849.078125
-769.75
-691.51171875
-617.55859375
-547.2578125
-477.36328125
-407.9375
-345.5625
-299.54296875
-274.8671875
-268.9921875
-275.171875
-288.3515625
-307.98046875
-335.81640625
-371.9296875
-412.60546875
-450.28515625
-474.5703125
-474.15234375
-440.875
-374.91796875
-287.62890625
-198.9765625
-129.953125
-93.79296875
-91.55859375
-115.23828125
-155.6640625
-208.0078125
-270.19140625
-336.81640625
-395.828125
-431.86328125
-433.984375
-402.14453125
-347.90625
-288.609375
-238.16015625
-200.13671875
-167.9453125
-132.13671875
-89.4765625
-46.98828125
-17.50390625
-9.859375
-21.30859375
-38.2890625
-44.8203125
-31.70703125
0.30078125
44.55859375
95.6484375
153.65625
221.9765625
300.73046875
382.89453125
457.96875
518.98828125
563.78515625
589.47265625
589.37890625
558.71875
502.01953125
431.35546875
357.46484375
286.53515625
226.0703125
188.6328125
184.26171875
209.68359375
249.4921875
289.4921875
327.09765625
367.71875
413.35546875
456.81640625
485.66796875
490.08984375
469.53125
436.390625
413.55078125
422.3671875
466.6875
527.85546875
578.00390625
599.66796875
593.01953125
567.828125
533.39453125
496.01953125
460.05078125
427.28125
397.8828125
375.23828125
367.73046875
381.015625
408.08984375
429.34375
422.24609375
369.6171875
261.9921875
99.74609375
-103.34375
-322.0546875
-529.875
-709.10546875
-852.89453125
-961.87109375
-1041.05859375
-1096.4453125
-1129.57421875
-1135.2109375
-1107.33984375
-1048.61328125
-972.94921875
-898.6484375
-839.64453125
-801.6015625
-783.19921875
-779.72265625
-786.48828125
-800.359375
-819.01171875
-840.2265625
-862.21875
-883.15234375
-898.66015625
-901.40234375
-884.98046875
-847.046875
-785.6328125
-692.80078125
-556.5234375
-371.96484375
-150.625
81.9375
296.23046875
467.44140625
579.6484375
628.05859375
619.6875
570.28125
498.30078125
420.07421875
348.6953125
295.29296875
268.921875
272.62890625
297.9765625
324.51171875
328.58984375
296.34375
230.1015625
144.1328125
56.078125
-19.22265625
-74.32421875
-113.0625
-148.3828125
-190.48828125
-234.90625
-263.9140625
-259.79296875
-214.375
-127.06640625
-1.2265625
151.515625
306.24609375
432.28515625
510.2265625
540.4375
534.5859375
502.16015625
447.7734375
377.84765625
303.30859375
232.79296875
165.24609375
91.48828125
2.62109375
-103.72265625
-223.0703125
-346.4140625
-462.25
-558.84375
-627.79296875
-666.75
-679.23828125
-671.5390625
-648.57421875
-610.63671875
-553.13671875
-469.91796875
-357.15625
-214.13671875
-42.20703125
152.78125
354.18359375
532.23828125
652.34765625
689.44140625
637.7265625
510.8828125
336.04296875
144.5859375
-39.67578125
-210.78125
-381.37109375
-571.41796875
-792.75
-1040.1171875
-1292.64453125
-1522.6484375
-1707.0
-1835.3125
-1910.1640625
-1940.4140625
-1934.2890625
-1896.48046875
-1826.33984375
-1716.1640625
-1555.921875
-1347.83203125
-1118.44921875
-911.265625
-761.921875
-678.80859375
-646.16015625
-641.80859375
-649.953125
-661.03515625
-666.8359375
-659.91015625
-637.6953125
-606.30859375
-579.765625
-573.328125
-594.21484375
-636.16015625
-682.671875
-716.6875
-729.625
-725.06640625
-715.8515625
-716.3359375
-733.83203125
-765.1640625
-799.74609375
-824.23046875
-823.89453125
-783.9375
-696.04296875
-566.88671875
-418.29296875
-276.6328125
-161.03125
-79.609375
-32.52734375
-14.98828125
-17.8984375
-28.75390625
-34.2734375
-23.58984375
9.4921875
66.06640625
143.5546875
237.8125
344.41015625
459.01953125
578.21875
699.8203125
821.34375
938.7109375
1048.171875
1148.890625
1240.60546875
1317.83203125
1368.8984375
1382.37109375
1353.03125
1282.0234375
1175.8984375
1048.8125
921.30859375
810.3515625
719.328125
640.7109375
568.45703125
506.0859375
464.95703125
458.96484375
498.9921875
584.875
699.8125
817.00390625
915.1875
985.6953125
1024.65625
1024.703125
978.88671875
888.109375
758.83984375
595.48046875
401.04296875
184.74609375
-36.734375
-247.03125
-435.40625
-594.4453125
-717.87109375
-803.984375
-858.09375
-887.6875
-895.09375
-875.890625
-823.765625
-736.765625
-620.5390625
-486.2578125
-343.32421875
-192.87109375
-30.05078125
145.5546875
323.06640625
484.30859375
612.95703125
698.42578125
734.29296875
718.07421875
654.3515625
556.84765625
446.296875
345.6015625
274.07421875
241.703125
246.046875
274.796875
312.65625
347.5
372.51171875
385.1015625
384.39453125
369.35546875
340.05859375
301.671875
265.7109375
243.78125
237.99609375
238.47265625
230.5234375
202.8828125
149.14453125
65.3515625
-48.68359375
-185.05078125
-327.34765625
-456.34375
-555.15625
-610.18359375
-612.34375
-562.4296875
-475.79296875
-377.96875
-293.26953125
-236.65234375
-213.78515625
-223.60546875
-257.63671875
-299.75
-332.19140625
-344.5
-336.84765625
-316.23046875
-291.28125
-268.44921875
-247.53515625
-218.94140625
-170.03125
-99.00390625
-21.453125
41.03125
80.07421875
106.84765625
139.75
187.921875
246.59375
305.22265625
357.953125
407.609375
461.5703125
523.4375
587.69921875
642.61328125
678.7109375
694.4453125
693.6015625
679.19921875
651.671875
612.2734375
565.75
518.57421875
476.30859375
445.53515625
438.8359375
474.46484375
565.48046875
705.44921875
865.40625
1008.17578125
1109.11328125
1166.55859375
1196.859375
1222.328125
1260.8359375
1318.5703125
1386.66796875
1445.80078125
1479.3515625
1486.0390625
1480.76953125
1482.8828125
1501.1328125
1525.765625
1532.2421875
1494.4375
1399.11328125
1250.8984375
1064.35546875
852.65234375
625.28125
394.73046875
180.7265625
4.66796875
-119.42578125
-188.203125
-205.56640625
-178.66796875
-116.26171875
-27.6171875
79.3046875
198.375
323.55078125
446.64453125
557.93359375
649.8984375
721.62109375
780.08984375
837.58203125
907.43359375
1000.24609375
1119.9296875
1259.640625
1401.8046875
1526.0546875
1620.48046875
1685.48828125
1726.81640625
1747.6796875
1749.9140625
1740.703125
1732.5390625
1733.32421875
1737.32421875
1727.73828125
1688.71484375
1615.375
1514.7421875
1400.046875
1285.1171875
1181.5859375
1097.0859375
1032.30078125
979.1328125
923.95703125
855.8125
773.96875
689.16796875
619.0859375
581.5078125
587.5234375
636.4765625
716.24609375
811.203125
911.625
1015.7109375
1123.234375
1230.125
1330.6640625
1423.22265625
1511.4921875
1599.86328125
1687.4453125
1764.36328125
1812.4140625
1811.71484375
1751.34765625
1635.25390625
1477.14453125
1290.1953125
1083.90234375
871.1015625
674.65625
523.13671875
437.03515625
416.95703125
443.453125
488.90625
532.71875
567.609375
592.83984375
603.6875
590.453125
547.5078125
479.93359375
399.40625
316.24609375
237.95703125
173.1796875
132.80078125
126.31640625
158.9609375
231.55078125
339.33203125
469.46875
602.484375
719.34375
808.59375
868.14453125
902.625
919.265625
922.5
909.12890625
869.0703125
793.60546875
684.08203125
553.64453125
423.16015625
317.7578125
263.9921875
282.3515625
375.51953125
522.76171875
688.48828125
840.265625
962.90234375
1059.5390625
1141.81640625
1218.3671875
1289.921875
1353.3125
1409.3828125
1467.22265625
1540.65234375
1639.19921875
1760.5
1890.2265625
2010.51953125
2110.5546875
2190.328125
2254.2421875
2301.34765625
2322.02734375
2302.9140625
2233.34765625
2108.828125
1934.40234375
1729.7421875
1529.26953125
1370.23828125
1275.28515625
1244.36328125
1261.98828125
1309.55078125
1371.27734375
1434.8203125
1493.59765625
1550.0
1612.1328125
1683.80078125
1757.953125
1820.9765625
1862.421875
1879.3125
1872.43359375
1840.73046875
1779.96484375
1685.484375
1556.390625
1399.12890625
1228.73828125
1065.62890625
927.9296875
823.8046875
749.484375
695.03125
653.71484375
627.078125
621.1328125
637.28515625
667.49609375
699.4609375
726.69921875
752.21875
782.09375
816.671875
849.80078125
875.98828125
896.58984375
918.078125
945.12109375
975.96484375
1003.87109375
1022.34765625
1029.734375
1030.0078125
1029.3125
1030.33984375
1028.76953125
1014.85546875
978.76953125
914.75390625
821.41015625
700.66015625
559.38671875
413.09765625
286.97265625
210.96484375
210.84765625
299.78125
473.59765625
711.25390625
980.18359375
1244.6015625
1473.48828125
1646.296875
1756.5625
1813.12890625
1837.15625
1854.109375
1884.75390625
1939.78515625
2018.95703125
2112.34765625
2203.21484375
2273.375
2309.63671875
2307.27734375
2268.8203125
2200.421875
2107.7578125
1991.66015625
1845.9375
1662.1875
1441.03125
1200.66796875
974.0078125
796.54296875
695.00390625
682.70703125
759.765625
914.94140625
1129.60546875
1383.265625
1657.09375
1932.86328125
2190.5546875
2410.51953125
2580.90234375
2704.80078125
2800.29296875
2891.9140625
2998.4921875
3124.859375
3261.5078125
3390.3046875
3490.90234375
3544.71875
3538.02734375
3466.2265625
3338.12890625
3175.29296875
3004.1640625
2844.8671875
2704.55078125
2579.06640625
2458.85546875
2332.9296875
2191.2578125
2030.5390625
1861.83203125
1709.81640625
1598.140625
1531.90234375
1495.1875
1466.79296875
1437.39453125
1411.34765625
1394.5234375
1383.671875
1367.94921875
1339.08984375
1299.390625
1260.078125
1231.25
1212.078125
1189.875
1149.4765625
1084.87890625
1003.64453125
922.15234375
857.265625
819.73046875
811.09375
824.5546875
850.109375
881.62890625
920.30859375
971.26953125
1037.03515625
1113.86328125
1192.84375
1263.0703125
1314.9140625
1344.04296875
1354.97265625
1359.4375
1367.7421875
1379.6640625
1384.53125
1370.94140625
1335.5
1281.90234375
1214.03515625
1133.6015625
1044.65625
956.953125
881.25
820.58984375
767.109375
708.453125
638.25390625
561.6484375
491.46484375
438.578125
404.82421875
383.85546875
367.51171875
351.04296875
334.16796875
320.0078125
313.22265625
316.32421875
325.8046875
333.2109375
332.37109375
325.94140625
324.50390625
340.15234375
381.9140625
455.41796875
563.56640625
705.5859375
875.07421875
1057.45703125
1228.1640625
1355.875
1414.64453125
1399.44140625
1332.5078125
1253.35546875
1198.93359375
1187.87109375
1217.36328125
1271.984375
1336.609375
1404.70703125
1477.61328125
1557.11328125
1638.6796875
1710.4453125
1758.1875
1772.625
1754.3984375
1713.7421875
1666.34765625
1630.58984375
1626.9453125
1673.69140625
1775.26953125
1912.6171875
2049.01171875
2150.21484375
2201.265625
2206.890625
2180.890625
2137.05078125
2084.5546875
2024.41015625
1948.36328125
1844.67578125
1708.11328125
1545.2109375
1371.96875
1208.84765625
1076.66015625
991.87890625
961.73828125
983.6171875
1049.2890625
1148.375
1267.05859375
1386.1328125
1484.62890625
1548.125
1575.75
1580.69140625
1583.234375
1598.3984375
1624.359375
1640.11328125
1615.9296875
1529.6328125
1376.609375
1168.5546875
926.96484375
678.7890625
454.203125
280.3671875
170.9765625
119.953125
106.66796875
108.49609375
108.73046875
95.6015625
59.9375
-1.171875
-78.60546875
-152.46875
-201.390625
-212.37890625
-185.72265625
-135.4296875
-85.171875
-58.08984375
-63.69140625
-91.53515625
-117.4609375
-116.61328125
-72.94140625
18.4453125
152.546875
316.37890625
491.79296875
659.359375
801.92578125
906.703125
966.703125
982.0078125
961.26953125
922.61328125
892.12890625
898.05859375
961.3515625
1086.78125
1259.41015625
1448.296875
1616.18359375
1731.68359375
1778.17578125
1754.92578125
1671.09375
1539.07421875
1371.859375
1183.6171875
990.15234375
808.25
654.08984375
540.56640625
474.703125
457.75
487.8203125
560.75
667.4296875
793.04296875
922.4140625
1046.30078125
1160.12109375
1256.46875
1321.68359375
1341.421875
1309.16796875
1229.48828125
1115.33203125
983.3046875
849.6171875
727.73828125
628.6953125
562.41015625
536.53125
552.71875
606.203125
691.703125
810.30859375
968.0703125
1165.32421875
1386.625
1601.859375
1779.1953125
1899.984375
1963.9375
1982.18359375
1966.37109375
1923.6484375
1858.81640625
1778.1875
1690.96484375
1608.25
1540.05078125
1490.578125
1455.8359375
1428.03125
1403.015625
1380.84375
1358.0546875
1323.79296875
1268.33203125
1195.37109375
1123.07421875
1073.328125
1061.203125
1091.24609375
1157.15625
1243.30078125
1332.265625
1415.984375
1498.55859375
1585.3984375
1670.296875
1735.69140625
1765.67578125
1758.2890625
1726.9609375
1692.5703125
1673.484375
1680.03125
1715.74609375
1781.52734375
1875.609375
1988.0234375
2098.2109375
2182.96484375
2229.09765625
2238.53125
2222.3828125
2192.0703125
2154.39453125
2110.32421875
2056.15625
1988.34375
1909.73046875
1829.9765625
1757.84765625
1693.16796875
1627.61328125
1553.15234375
1469.578125
1385.20703125
1311.80078125
1257.59765625
1222.4296875
1198.37109375
1176.48046875
1155.08984375
1143.77734375
1159.65625
1216.94921875
1315.04296875
1433.92578125
1543.44140625
1621.10546875
1662.8046875
1677.6171875
1675.26171875
1660.5625
1636.7578125
1608.203125
1578.48828125
1549.8203125
1526.41796875
1516.1015625
1525.09765625
1551.71875
1586.40625
1617.90625
1639.53515625
1652.04296875
1662.8125
1681.62890625
1714.7890625
1761.93359375
1817.38671875
1873.0390625
1920.26953125
1953.3828125
1975.15234375
1998.36328125
2038.03125
2100.2578125
2178.51171875
2258.82421875
2325.89453125
2365.74609375
2368.58203125
2333.65234375
2271.21484375
2197.96875
2131.09375
2087.01953125
2083.05078125
2134.87109375
2247.828125
2407.3125
2576.6484375
2706.984375
2756.55078125
2708.796875
2577.38671875
2395.59765625
2199.65625
2017.62890625
1866.96484375
1756.640625
1689.8046875
1665.3046875
1676.35546875
1707.0859375
1732.8515625
1730.1171875
1691.4765625
1632.05078125
1578.80078125
1550.59765625
1546.73046875
1552.98046875
1557.06640625
1557.7109375
1561.0234375
1572.21484375
1593.02734375
1624.5078125
1667.53125
1718.4140625
1766.34765625
1797.74609375
1803.328125
1780.65234375
1731.76953125
1660.9296875
1574.0390625
1477.26953125
1374.578125
1267.09765625
1155.71484375
1044.46484375
942.82421875
867.1796875
840.1328125
884.7265625
1013.921875
1221.6484375
1482.51953125
1761.53125
2027.76953125
2263.28515625
2461.34375
2617.5
2724.46484375
2778.14453125
2788.01171875
2777.04296875
2767.40625
2766.09375
2765.8125
2759.70703125
2753.89453125
2765.72265625
2810.3828125
2887.36328125
2977.24609375
3051.67578125
3090.46875
3093.4609375
3078.16015625
3066.09375
3069.93359375
3089.91015625
3117.52734375
3139.8515625
3142.1796875
3110.6953125
3036.30078125
2917.78515625
2762.921875
2587.59375
2413.0625
2261.45703125
2150.375
2088.16015625
2071.41796875
2085.87109375
2111.81640625
2132.5234375
2140.24609375
2135.19921875
2120.09765625
2097.6640625
2073.60546875
2058.421875
2061.72265625
2083.5703125
2113.52734375
2140.1328125
2160.96875
2183.6015625
2218.71484375
2273.9765625
2352.6953125
2454.39453125
2574.609375
2704.703125
2832.41796875
2942.6328125
3018.125
3042.49609375
3005.6484375
2908.984375
2767.17578125
2605.890625
2456.609375
2349.74609375
2307.7734375
2340.5390625
2443.796875
2600.8984375
2787.93359375
2981.40625
3164.01171875
3323.625
3447.453125
3520.03125
3529.79296875
3478.5859375
3384.8671875
3278.80859375
3194.09765625
3159.578125
3190.5703125
3282.18359375
3410.03125
3540.65234375
3645.765625
3711.14453125
3735.25390625
3721.01953125
3669.3046875
3580.4140625
3461.00390625
3326.55859375
3194.70703125
3075.921875
2972.0703125
2883.15625
2812.6875
2765.9140625
2745.171875
2748.41015625
2770.3984375
2802.953125
2834.74609375
2853.53515625
2850.19140625
2821.1171875
2768.0078125
2696.51953125
2614.453125
2529.28515625
2446.33984375
2369.0625
2300.16796875
2241.484375
2193.06640625
2154.60546875
2128.7109375
2121.94140625
2141.625
2191.40234375
2269.40625
2368.34375
2474.73046875
2568.20703125
2625.06640625
2627.94140625
2576.31640625
2489.640625
2399.95703125
2338.546875
2323.9609375
2355.92578125
2416.8125
2480.73828125
2527.09765625
2549.66796875
2554.22265625
2547.84765625
2531.33203125
2500.15234375
2448.078125
2367.24609375
2248.48046875
2088.1015625
1896.59375
1697.703125
1516.6640625
1369.3515625
1261.765625
1195.63671875
1171.03515625
1184.921875
1231.1640625
1304.0546875
1401.19921875
1522.44921875
1666.0
1824.71484375
1985.265625
2131.3671875
2249.34375
2331.32421875
2373.49609375
2373.02734375
2329.16796875
2247.734375
2142.73046875
2032.71875
1936.79296875
1874.6171875
1867.265625
1932.16015625
2071.8515625
2265.43359375
2472.0859375
2647.21875
2761.32421875
2809.453125
2807.18359375
2778.515625
2744.03125
2713.50390625
2683.91015625
2644.21484375
2586.7890625
2518.5
2461.2421875
2440.18359375
2470.14453125
2551.07421875
2671.9375
2814.2578125
2952.484375
3057.33203125
3106.328125
3095.265625
3039.58203125
2963.54296875
2887.21875
2822.74609375
2780.82421875
2776.7109375
2825.8046875
2931.50390625
3078.20703125
3237.109375
3378.8359375
3481.82421875
3533.75390625
3531.08984375
3478.75
3386.58984375
3263.44921875
3115.80078125
2953.08203125
2791.15625
2645.921875
2523.0234375
2415.8984375
2314.078125
2211.85546875
2110.8359375
2019.453125
1952.3359375
1925.69921875
1947.4453125
2010.84375
2100.37109375
2204.234375
2319.625
2446.78515625
2581.69921875
2716.0078125
2840.1875
2942.5546875
3006.09765625
3011.65625
2948.48046875
2822.5859375
2654.48046875
2469.4765625
2289.796875
2132.51171875
2009.66015625
1927.59765625
1886.953125
1884.8046875
1916.11328125
1972.4375
2041.578125
2112.89453125
2184.71484375
2264.1484375
2357.12890625
2459.01171875
2556.25
2636.15234375
2692.83203125
2724.671875
2730.4296875
2710.98046875
2673.8125
2632.5703125
2600.37109375
2582.63671875
2575.0
2566.4375
2545.38671875
2506.0546875
2451.953125
2393.3359375
2339.03515625
2288.7890625
2233.51171875
2164.51953125
2083.6015625
2003.52734375
1937.3046875
1886.29296875
1839.5859375
1785.7578125
1725.08203125
1670.30859375
1636.05078125
1627.5
1637.64453125
1653.984375
1669.0234375
1687.54296875
1724.4921875
1793.0859375
1892.16015625
2005.84375
2117.80078125
2225.85546875
2340.69140625
2470.34375
2608.1640625
2736.2265625
2837.44140625
2902.68359375
2930.69921875
2927.6796875
2908.359375
2891.8203125
2889.60546875
2896.265625
2893.4921875
2865.7421875
2813.69921875
2755.07421875
2713.69921875
2705.84765625
2732.64453125
2782.11328125
2837.91015625
2887.59765625
2925.01171875
2948.3046875
2958.44140625
2959.39453125
2957.00390625
2955.57421875
2956.2578125
2960.27734375
2973.19921875
3003.7421875
3056.7578125
3127.078125
3200.390625
3259.5625
3290.28125
3282.81640625
3232.7890625
3143.453125
3027.35546875
2902.73046875
2785.3125
2681.75390625
2589.51953125
2501.44140625
2410.234375
2311.06640625
2203.39453125
2091.9140625
1985.234375
1892.39453125
1819.453125
1767.7265625
1734.20703125
1714.58203125
1707.70703125
1717.85546875
1751.59375
1811.73046875
1893.90234375
1988.3828125
2085.00390625
2178.65625
2272.95703125
2377.85546875
2498.94921875
2625.6640625
2730.91015625
2785.1875
2772.99609375
2698.2578125
2578.8125
2439.0390625
2304.80078125
2198.4453125
2133.4765625
2112.4140625
2128.96484375
2171.02734375
2222.78515625
2267.3203125
2290.69140625
2285.71484375
2254.53125
2210.109375
2175.46875
2178.4375
2243.5234375
2385.03515625
2603.1015625
2881.125
3185.640625
3472.765625
3701.12109375
3844.453125
3897.046875
3871.234375
3790.37890625
3680.17578125
3561.34375
3446.6484375
3341.8828125
3247.25390625
3157.9609375
3066.94921875
2970.828125
2874.27734375
2788.52734375
2725.91015625
2695.22265625
2699.03515625
2732.33984375
2784.02734375
2841.3359375
2893.0234375
2928.1875
2935.37109375
2908.05859375
2852.28125
2786.00390625
2728.13671875
2688.6484375
2669.2578125
2670.7421875
2696.06640625
2745.91796875
2813.328125
2883.9375
2941.32421875
2972.4140625
2970.015625
2933.609375
2869.9296875
2791.89453125
2713.71484375
2644.45703125
2586.6171875
2542.08203125
2519.04296875
2531.1796875
2588.7734375
2689.98828125
2818.84375
2949.75390625
3056.07421875
3120.88671875
3145.7265625
3149.98046875
3158.23828125
3183.98046875
3222.79296875
3260.359375
3287.28515625
3307.10546875
3330.4296875
3361.046875
3387.61328125
3388.7265625
3345.85546875
3252.6171875
3116.015625
2953.921875
2791.1015625
2651.0390625
2545.2734375
2469.87890625
2414.38671875
2373.609375
2349.05859375
2341.546875
2348.2734375
2369.74609375
2416.44921875
2504.47265625
2642.9765625
2825.36328125
3030.4375
3230.86328125
3402.21484375
3528.62890625
3603.8828125
3629.91796875
3615.08203125
3572.73046875
3519.19921875
3471.671875
3446.984375
3459.72265625
3516.32421875
3608.08203125
3711.45703125
3799.82421875
3858.51171875
3891.41015625
3915.515625
3949.94140625
4006.60546875
4085.2421875
4173.08203125
4248.76171875
4289.05859375
4276.8515625
4208.40234375
4095.546875
3957.86328125
3807.98828125
3644.18359375
3460.33203125
3263.61328125
3078.45703125
2930.9375
2831.26953125
2772.31640625
2740.39453125
2722.26953125
2703.2890625
2666.046875
2596.51953125
2492.90625
2369.58984375
2254.28125
2179.69140625
2171.70703125
2239.05078125
2371.16015625
2545.203125
2734.6015625
2913.24609375
3057.81640625
3153.05859375
3197.859375
3206.2734375
3202.1953125
3211.2109375
3251.7578125
3326.9375
3421.34765625
3507.87890625
3561.4140625
3569.08984375
3530.1171875
3449.0390625
3329.96875
3174.828125
2983.9609375
2758.80078125
2507.2265625
2248.296875
2010.125
1819.42578125
1690.48046875
1623.7578125
1614.72265625
1662.32421875
1767.0546875
1921.1875
2103.50390625
2285.66015625
2443.74609375
2563.76171875
2638.55859375
2663.5390625
2637.73828125
2568.53125
2473.40625
2374.71484375
2289.80078125
2223.44921875
2169.484375
2120.34375
2075.5703125
2040.75
2020.05859375
2013.0546875
2019.81640625
2046.515625
2102.7265625
2192.42578125
2307.58984375
2429.6640625
2537.1328125
2614.8515625
2660.3984375
2683.21484375
2697.1953125
2713.484375
2739.60546875
2781.64453125
2841.84765625
2911.421875
2967.87890625
2982.87109375
2935.97265625
2824.640625
2665.44921875
2487.45703125
2321.48046875
2190.40234375
2105.76171875
2071.328125
2087.5625
2150.796875
2247.96875
2354.125
2437.83984375
2473.0234375
2449.88671875
2377.9765625
2279.62109375
2180.0234375
2102.1953125
2067.0703125
2090.5859375
2173.64453125
2294.4921875
2416.35546875
2508.2265625
2560.91015625
2585.06640625
2597.375
2610.39453125
2632.0546875
2667.80859375
2718.8515625
2778.8984375
2835.15625
2873.80078125
2885.71484375
2869.68359375
2833.16796875
2790.5078125
2757.9765625
2747.25
2761.625
2798.1875
2853.7734375
2928.4921875
3022.13671875
3125.75390625
3216.9765625
3266.3671875
3252.4140625
3173.98046875
3050.875
2913.99609375
2793.33984375
2709.78515625
2670.36328125
2666.7578125
2678.984375
2684.58984375
2668.1796875
2625.8828125
2564.390625
2497.65234375
2441.8984375
2408.3359375
2396.578125
2394.31640625
2385.2890625
2360.44140625
2324.6953125
2295.53125
2294.48828125
2336.51953125
2422.74609375
2540.4375
2669.31640625
2789.47265625
2886.0234375
2948.48828125
2967.66796875
2935.78515625
2853.640625
2739.45703125
2627.1953125
2548.859375
2513.01171875
2499.51953125
2476.29296875
2422.8671875
2341.95703125
2254.609375
2188.23046875
2166.34375
2202.390625
2297.07421875
2439.08203125
2608.52734375
2781.6796875
2935.79296875
3052.57421875
3117.921875
3118.97265625
3044.015625
2889.2578125
2667.9296875
2412.42578125
2165.6953125
1967.12109375
1840.828125
1791.91015625
1812.33984375
1892.77734375
2030.8359375
2227.69921875
2476.99609375
2758.5703125
3043.88671875
3306.58984375
3529.0234375
3703.546875
3831.75390625
3921.0546875
3977.30859375
3999.53125
3984.3828125
3937.265625
3876.48828125
3823.859375
3791.59375
3779.21484375
3780.6328125
3790.765625
3806.1171875
3824.29296875
3846.85546875
3880.8515625
3933.03125
4000.64453125
4068.4921875
4115.03125
4120.8203125
4073.375
3969.30859375
3815.87890625
3630.44140625
3436.75
3261.2265625
3131.22265625
3071.0390625
3092.4296875
3186.15625
3324.4453125
3473.36328125
3603.62109375
3692.58984375
3723.0703125
3686.109375
3586.13671875
3441.515625
3278.6015625
3123.50390625
2995.71875
2905.421875
2855.00390625
2842.94921875
2865.7265625
2914.99609375
2974.046875
3019.24609375
3027.94921875
2988.359375
2906.0
2803.140625
2710.44921875
2655.421875
2654.82421875
2713.96875
2827.81640625
2979.90234375
3143.703125
3291.859375
3408.203125
3491.05859375
3546.28125
3580.2109375
3598.69921875
3606.359375
3601.2578125
3571.88671875
3504.6953125
3396.70703125
3259.26953125
3108.875
2955.9921875
2802.71484375
2648.4453125
2495.984375
2353.36328125
2231.31640625
2137.48828125
2070.59375
2019.8984375
1972.07421875
1919.69921875
1863.49609375
1808.53515625
1761.92578125
1735.09375
1743.77734375
1799.15625
1895.9765625
2010.96875
2115.734375
2193.09765625
2243.81640625
2281.90625
2326.0546875
2392.40625
2489.0234375
2612.44140625
2749.2734375
2882.71484375
2999.640625
3093.7421875
3163.98828125
3210.6328125
3231.83984375
3224.68359375
3191.421875
3145.37890625
3107.94921875
3096.16796875
3110.640625
3134.5703125
3144.50390625
3124.93359375
3077.515625
3019.66796875
2972.6953125
2947.296875
2938.171875
2932.328125
2922.0625
2908.98046875
2896.1015625
2877.75390625
2838.26171875
2760.91015625
2639.953125
2485.94140625
2320.18359375
2163.015625
2025.94140625
1912.55859375
1822.921875
1754.359375
1701.21875
1659.8828125
1636.484375
1647.0390625
1706.7578125
1818.65234375
1971.734375
2147.53515625
2327.28515625
2496.33203125
2646.59765625
2776.1953125
2886.27734375
2978.8671875
3058.8359375
3136.1640625
3222.1875
3321.640625
3428.76171875
3532.109375
3623.88671875
3706.31640625
3790.74609375
3889.79296875
4007.6796875
4136.86328125
4264.14453125
4379.125
4475.78125
4548.59375
4592.9140625
4611.3671875
4616.1875
4620.765625
4628.8984375
4634.15625
4628.69140625
4610.640625
4584.328125
4557.55078125
4539.58984375
4538.1484375
4554.17578125
4579.2109375
4598.921875
4599.84765625
4573.98828125
4520.2578125
4444.7421875
4359.390625
4277.45703125
4207.81640625
4153.1328125
4113.31640625
4089.75
4085.328125
4100.62109375
4130.24609375
4162.3046875
4180.64453125
4168.96484375
4116.33984375
4021.76953125
3894.8359375
3751.390625
3608.046875
3479.56640625
3378.359375
3312.43359375
3281.5546875
3276.0234375
3280.13671875
3277.25390625
3252.96875
3198.34765625
3115.61328125
3021.52734375
2941.203125
2893.65625
2881.4140625
2893.5703125
2917.91796875
2949.3828125
2987.96484375
3031.5078125
3072.45703125
3102.23046875
3118.62890625
3129.1953125
3147.4765625
3185.6875
3249.78515625
3340.109375
3455.01171875
3593.3125
3753.30078125
3929.25390625
4107.91015625
4268.3828125
4387.109375
4445.40234375
4434.1796875
4353.9375
4214.203125
4036.1953125
3854.90234375
3712.703125
3643.49609375
3657.53125
3739.09375
3859.18359375
3992.8046875
4127.2578125
4256.46875
4369.9453125
4449.90234375
4480.83203125
4461.76171875
4407.98046875
4340.39453125
4273.39453125
4211.5546875
4155.79296875
4111.01953125
4087.27734375
4091.76953125
4116.98828125
4136.3515625
4115.140625
4031.47265625
3891.140625
3724.92578125
3572.171875
3463.3203125
3410.45703125
3406.8671875
3433.30078125
3467.74609375
3493.7578125
3503.19140625
3494.1171875
3467.66796875
3425.59375
3367.77734375
3290.80859375
3189.796875
3062.55859375
2911.9375
2744.59375
2569.35546875
2397.27734375
2240.8359375
2109.7421875
2006.328125
1926.52734375
1867.38671875
1835.125
1845.55859375
1914.921875
2047.15625
2227.921875
2430.78515625
2630.42578125
2811.26953125
2964.97265625
3082.2578125
3150.26171875
3159.6015625
3114.41015625
3035.19140625
2951.625
2890.79296875
2868.5859375
2887.9609375
2943.5703125
3029.4453125
3144.91796875
3294.140625
3479.00390625
3691.7734375
3914.44921875
4124.90625
4303.27734375
4434.58984375
4510.25390625
4530.7109375
4505.828125
4449.75
4373.953125
4285.48828125
4189.69140625
4091.30859375
3992.36328125
3891.5859375
3787.4296875
3679.98828125
3568.8203125
3451.15234375
3324.4140625
3189.90234375
3052.12890625
2914.55078125
2776.82421875
2635.484375
2487.2890625
2334.984375
2193.3203125
2088.1171875
2044.24609375
2070.24609375
2153.3203125
2267.7578125
2386.86328125
2489.43359375
2562.3203125
2603.46875
2623.0703125
2637.94140625
2661.50390625
2696.96875
2738.421875
2777.23046875
2808.61328125
2834.53515625
2861.734375
2896.6796875
2941.54296875
2994.0234375
3049.75
3104.28515625
3154.359375
3199.69140625
3244.90234375
3299.03125
3372.1640625
3471.22265625
3597.4921875
3746.26953125
3908.70703125
4075.26171875
4238.3125
4390.78515625
4521.16796875
4610.12109375
4634.00390625
4574.68359375
4429.4765625
4214.8046875
3961.33984375
3702.953125
3464.765625
3257.0390625
3078.7890625
2927.77734375
2807.828125
2727.32421875
2692.140625
2701.921875
2753.15234375
2842.99609375
2967.4296875
3115.0078125
3264.57421875
3392.23828125
3484.01953125
3544.7734375
3595.67578125
3660.3046875
3748.3515625
3849.19921875
3940.546875
4004.765625
4039.85546875
4058.0546875
4075.7890625
4103.53125
4141.17578125
4179.98046875
4208.7734375
4220.21875
4213.20703125
4190.86328125
4157.10546875
4115.37890625
4070.734375
4033.609375
4020.48046875
4046.8671875
4114.55078125
4204.42578125
4285.53515625
4335.671875
4355.34765625
4362.87890625
4377.77734375
4409.34765625
4457.17578125
4516.4609375
4580.07421875
4637.3515625
4674.65234375
4679.8203125
4648.01171875
4584.203125
4499.38671875
4402.625
4295.54296875
4174.01953125
4034.7578125
3880.640625
3722.546875
3578.80078125
3472.1171875
3421.45703125
3431.16015625
3486.23828125
3560.44921875
3632.85546875
3700.31640625
3776.625
3879.91796875
4018.30859375
4183.38671875
4353.984375
4505.33984375
4617.44140625
4679.25390625
4688.7578125
4649.48046875
4566.49609375
4446.49609375
4302.43359375
4156.43359375
4034.1484375
3953.1875
3915.43359375
3908.4921875
3912.62890625
3908.140625
3882.6015625
3836.93359375
3785.6171875
3748.0390625
3736.0625
3746.96875
3765.66796875
3773.90234375
3760.66796875
3728.1328125
3689.109375
3658.05859375
3642.8046875
3642.16796875
3648.23828125
3650.61328125
3643.4609375
3634.0703125
3644.01953125
3696.41015625
3797.37890625
3929.171875
4061.69140625
4170.96484375
4248.93359375
4300.6640625
4335.6328125
4360.55078125
4377.63671875
4387.41796875
4391.4765625
4389.71484375
4374.3046875
4329.62109375
4242.42578125
4114.0078125
3962.51953125
3814.6875
3695.6015625
3622.97265625
3604.37890625
3635.41015625
3700.65625
3779.14453125
3851.6015625
3905.45703125
3936.44921875
3947.67578125
3947.6484375
3949.015625
3968.85546875
4027.3671875
4140.2734375
4307.0390625
4505.140625
4697.69140625
4848.45703125
4931.80078125
4934.046875
4854.08984375
4707.8515625
4529.29296875
4359.48046875
4228.9765625
4148.36328125
4113.7734375
4118.65234375
4159.2265625
4231.78515625
4328.6171875
4437.75
4546.19140625
4644.390625
4730.109375
4808.375
4885.3828125
4960.06640625
5021.12890625
5052.578125
5041.9453125
4984.31640625
4882.48828125
4747.76171875
4601.94140625
4475.99609375
4401.953125
4400.17578125
4468.95703125
4583.86328125
4710.02734375
4820.8984375
4909.2265625
4981.40625
5041.9609375
5084.8046875
5098.9375
5080.265625
5036.9765625
4985.28125
4940.36328125
4908.1640625
4881.72265625
4845.58984375
4787.3828125
4707.515625
4618.12109375
4533.33984375
4461.76171875
4406.6796875
4369.375
4349.86328125
4346.1953125
4355.28515625
4373.46484375
4394.57421875
4408.96875
4407.6953125
4389.0546875
4360.36328125
4333.37109375
4318.28125
4320.21875
4336.703125
4355.5390625
4356.97265625
4322.5
4245.27734375
4133.98046875
4007.390625
3885.05859375
3781.15625
3703.45703125
3654.26171875
3629.70703125
3618.828125
3606.50390625
3581.15234375
3540.96484375
3492.609375
3443.796875
3396.9921875
3348.6484375
3291.91796875
3220.0703125
3130.1171875
3025.453125
2914.2265625
2804.28125
2700.1796875
2605.62109375
2526.17578125
2466.75390625
2426.36328125
2397.44140625
2371.14453125
2342.953125
2314.46875
2291.9921875
2283.89453125
2296.8515625
2332.48828125
2386.515625
2449.63671875
2507.49609375
2540.11328125
2524.7265625
2443.1953125
2290.32421875
2079.39453125
1843.45703125
1630.30859375
1488.9609375
1452.140625
1525.95703125
1693.50390625
1926.546875
2195.28515625
2473.234375
2740.109375
2982.73046875
3190.859375
3350.26953125
3441.484375
3448.3203125
3369.5078125
3222.26953125
3034.7890625
2834.75
2643.24609375
2475.90625
2345.03125
2257.6875
2212.37890625
2200.625
2214.17578125
2250.8828125
2313.9453125
2407.0625
2531.34765625
2684.828125
2861.83984375
3051.8828125
3240.28515625
3411.05078125
3549.9453125
3647.359375
3701.37109375
3719.1015625
3713.453125
3696.44140625
3674.45703125
3647.87890625
3613.55859375
3568.2265625
3512.51171875
3453.43359375
3401.6796875
3364.65234375
3342.07421875
3328.76953125
3320.84375
3318.05078125
3320.4453125
3324.3125
3322.33984375
3308.20703125
3280.5625
3241.75
3192.16015625
3127.0546875
3040.9453125
2934.9296875
2817.5625
2697.91796875
2581.12890625
2474.05859375
2394.234375
2368.58984375
2419.82421875
2551.9453125
2747.3515625
2975.3828125
3203.4921875
3403.359375
3552.3671875
3635.20703125
3648.57421875
3604.609375
3526.12109375
3432.8203125
3329.27734375
3206.22265625
3054.59765625
2878.16015625
2692.74609375
2515.234375
2355.90625
2221.81640625
2124.71484375
2081.2578125
2102.6640625
2183.984375
2304.2890625
2437.26953125
2561.53125
2663.28515625
2734.83203125
2775.5546875
2794.6328125
2809.8125
2839.67578125
2894.08203125
2969.015625
3049.2265625
3117.77734375
3166.515625
3198.98828125
3222.9296875
3241.3046875
3253.30078125
3264.125
3289.03125
3343.73828125
3430.95703125
3538.92578125
3652.734375
3764.9453125
3875.20703125
3982.95703125
4082.3359375
4162.10546875
4208.1640625
4207.828125
4156.546875
4063.43359375
3949.86328125
3841.046875
3757.62890625
3712.70703125
3711.6328125
3750.421875
3814.5703125
3883.109375
3936.7734375
3964.01171875
3962.2265625
3937.703125
3904.95703125
3881.51953125
3878.65234375
3897.46484375
3936.16015625
3999.0703125
4094.58203125
4223.6328125
4373.28515625
4522.0234375
4648.65234375
4736.7421875
4777.91015625
4777.24609375
4754.04296875
4730.55859375
4715.82421875
4700.64453125
4668.95703125
4614.39453125
4548.08203125
4493.1015625
4470.3984375
4485.07421875
4522.69921875
4559.83203125
4581.3046875
4589.109375
4595.34765625
4606.71875
4614.94921875
4600.03125
4541.47265625
4428.10546875
4260.6015625
4047.73046875
3801.90625
3538.203125
3275.41015625
3033.98828125
2829.6796875
2667.05859375
2538.734375
2431.328125
2335.08984375
2251.47265625
2193.19140625
2176.16796875
2210.05859375
2295.24609375
2425.671875
2589.75
2767.078125
2929.16015625
3050.8046875
3124.64453125
3164.3203125
3192.9140625
3228.01953125
3275.30078125
3331.140625
3387.58984375
3434.83203125
3461.609375
3456.73046875
3414.24609375
3341.10546875
3260.2265625
3202.33203125
3189.80859375
3225.03125
3292.390625
3370.04296875
3440.53125
3494.73046875
3530.21875
3546.609375
3539.87109375
3500.4140625
3419.2109375
3298.1796875
3154.8359375
3016.58203125
2910.796875
2858.859375
2874.17578125
2959.16015625
3100.46875
3268.24609375
3423.7421875
3532.70703125
3577.0625
3558.6875
3493.9765625
3403.78515625
3306.0234375
3214.5703125
3141.3828125
3095.76953125
3079.8125
3084.8828125
3093.85546875
3088.73046875
3059.82421875
3012.109375
2964.84765625
2942.546875
2961.47265625
3021.58203125
3111.5078125
3222.62109375
3358.9296875
3532.31640625
3746.33203125
3983.26171875
4207.48046875
4383.60546875
4493.89453125
4540.375
4533.078125
4479.71484375
4387.37109375
4270.21484375
4149.1953125
4041.8203125
3954.15234375
[truncated: 48,687 more chars]
