# Supplementary material for: Widespread extracellular electron transfer pathways for charging microbial cytochrome OmcS nanowires via periplasmic cytochromes PpcABCDE
Source: Nat Commun. 2024 Mar 20;15:2434. doi: 10.1038/s41467-024-46192-0 (PMC10954620; doi:10.1038/s41467-024-46192-0)
Supplement: Supplementary file 4 — Source Data [file 41467_2024_46192_MOESM4_ESM.zip › 9. Malvankar_Source_Data/9. Malvankar_Source_Data_NMR/Fig_5_Electron Transfer/Fig5a_ET_PpcB_OmcS_1_4.txt]

# File created = Friday, November 24, 2023 at 5:08:20 PM Western European Standard Time
# Data set = OmcS_PpcB_electron_transfer_29nov2022  6  1  /Users/pilarcportela/Topspin_examdata
# Spectral Region:
# LEFT = 29.715620040893555 ppm. RIGHT = -19.87682032898195 ppm.
#
# SIZE = 32768 ( = number of points)
#
# In the following ordering is from the 'left' to the 'right' limits!
# Lines beginning with '#' must be considered as comment lines.
#
-36251.7421875
-36263.75
-36241.0703125
-36190.34375
-36121.7421875
-36045.42578125
-35968.6953125
-35893.37890625
-35816.04296875
-35732.7109375
-35645.1171875
-35562.5625
-35497.71484375
-35460.38671875
-35453.4921875
-35472.16015625
-35506.03515625
-35544.46875
-35581.828125
-35618.1171875
-35654.65234375
-35690.3828125
-35723.0234375
-35751.69921875
-35776.00390625
-35792.66015625
-35795.5
-35779.62109375
-35745.015625
-35696.48046875
-35641.90625
-35590.85546875
-35552.390625
-35531.265625
-35525.234375
-35526.53515625
-35526.359375
-35518.91015625
-35503.21875
-35482.8828125
-35464.234375
-35453.7109375
-35455.9921875
-35473.12890625
-35504.109375
-35545.22265625
-35592.28125
-35643.36328125
-35698.66796875
-35757.03125
-35813.56640625
-35860.8984375
-35890.60546875
-35892.23828125
-35853.5078125
-35766.18359375
-35634.12109375
-35475.07421875
-35314.15234375
-35174.90625
-35073.03515625
-35012.89453125
-34987.15234375
-34981.609375
-34983.140625
-34984.11328125
-34980.44140625
-34968.8125
-34948.140625
-34922.47265625
-34899.9375
-34888.24609375
-34891.79296875
-34911.6953125
-34946.6875
-34993.921875
-35050.4609375
-35113.890625
-35180.2578125
-35241.265625
-35285.1015625
-35300.27734375
-35278.21484375
-35213.53125
-35105.72265625
-34963.015625
-34803.58984375
-34650.0234375
-34520.37890625
-34421.77734375
-34349.23828125
-34288.39453125
-34221.25390625
-34133.390625
-34018.7578125
-33878.640625
-33717.31640625
-33540.93359375
-33361.90625
-33202.58984375
-33090.45703125
-33045.671875
-33070.98046875
-33152.9140625
-33272.296875
-33413.51171875
-33565.62890625
-33718.7578125
-33863.26171875
-33993.4453125
-34110.29296875
-34218.87890625
-34322.6328125
-34419.42578125
-34502.171875
-34562.6796875
-34596.015625
-34602.69140625
-34587.93359375
-34559.8359375
-34528.3671875
-34504.5234375
-34497.15234375
-34508.26953125
-34530.953125
-34552.01953125
-34556.86328125
-34533.46875
-34475.54296875
-34385.234375
-34273.47265625
-34156.796875
-34053.12109375
-33978.69921875
-33944.61328125
-33951.44921875
-33985.69921875
-34022.76953125
-34035.171875
-34000.3828125
-33906.26953125
-33755.19140625
-33564.53515625
-33359.45703125
-33160.55859375
-32977.46875
-32813.87109375
-32676.2890625
-32575.16015625
-32517.73046875
-32501.9453125
-32517.74609375
-32553.1015625
-32598.76953125
-32649.48046875
-32702.47265625
-32755.4140625
-32805.015625
-32846.703125
-32874.453125
-32880.1640625
-32854.12890625
-32788.5859375
-32683.2421875
-32549.15625
-32407.98828125
-32286.3984375
-32207.6640625
-32184.3203125
-32216.50390625
-32297.15625
-32418.38671875
-32571.26171875
-32739.375
-32895.87109375
-33011.3359375
-33067.2421875
-33062.59375
-33008.69140625
-32919.265625
-32805.86328125
-32679.8671875
-32555.2265625
-32447.48046875
-32369.82421875
-32329.55859375
-32326.53515625
-32353.8046875
-32400.40234375
-32455.359375
-32510.78515625
-32562.80078125
-32610.90234375
-32656.83984375
-32702.78125
-32748.8515625
-32792.3359375
-32830.1953125
-32862.4765625
-32891.90625
-32919.3828125
-32940.65234375
-32948.5546875
-32938.04296875
-32907.984375
-32857.921875
-32784.80078125
-32685.00390625
-32560.90625
-32425.109375
-32296.2109375
-32188.0546875
-32102.15234375
-32031.3359375
-31970.79296875
-31924.42578125
-31899.73828125
-31897.9921875
-31910.484375
-31923.625
-31925.88671875
-31910.7734375
-31875.5390625
-31818.9921875
-31741.265625
-31646.90234375
-31549.06640625
-31468.45703125
-31423.52734375
-31418.6640625
-31441.92578125
-31474.83984375
-31504.2265625
-31526.69140625
-31546.875
-31574.5078125
-31620.2421875
-31688.75
-31773.85546875
-31862.32421875
-31943.4609375
-32014.2109375
-32074.578125
-32119.6328125
-32136.4765625
-32108.25390625
-32022.015625
-31877.0625
-31689.8203125
-31490.57421875
-31311.48046875
-31173.10546875
-31079.05859375
-31020.94921875
-30987.35546875
-30969.76171875
-30963.95703125
-30969.83984375
-30991.046875
-31033.09765625
-31099.328125
-31187.08984375
-31287.0234375
-31385.625
-31468.6484375
-31524.70703125
-31549.81640625
-31551.76953125
-31549.87890625
-31567.4453125
-31620.57421875
-31710.15234375
-31821.17578125
-31929.31640625
-32011.19140625
-32052.21875
-32046.67578125
-31992.00390625
-31886.90234375
-31738.40625
-31568.8203125
-31409.7734375
-31285.3984375
-31201.35546875
-31149.86328125
-31122.5234375
-31116.66015625
-31132.55078125
-31168.46484375
-31218.87109375
-31275.95703125
-31333.7734375
-31392.78125
-31459.34375
-31537.90625
-31623.375
-31702.94140625
-31765.38671875
-31806.68359375
-31827.8515625
-31832.2109375
-31827.12109375
-31824.32421875
-31832.7421875
-31849.29296875
-31859.58984375
-31850.07421875
-31819.890625
-31780.96484375
-31747.2890625
-31724.70703125
-31709.94140625
-31697.1015625
-31683.13671875
-31667.02734375
-31646.25390625
-31616.2890625
-31573.54296875
-31517.23828125
-31448.78125
-31371.390625
-31291.7890625
-31220.73828125
-31169.6640625
-31145.22265625
-31145.5546875
-31159.828125
-31171.56640625
-31165.484375
-31134.5703125
-31081.859375
-31015.62890625
-30943.98046875
-30874.0234375
-30812.83203125
-30764.8671875
-30727.58203125
-30691.7890625
-30647.296875
-30587.6875
-30510.52734375
-30415.7734375
-30305.0390625
-30180.14453125
-30040.8046875
-29885.625
-29717.984375
-29550.71484375
-29403.55859375
-29295.55078125
-29239.30859375
-29238.96484375
-29288.51171875
-29370.796875
-29461.6171875
-29539.5
-29594.81640625
-29631.95703125
-29664.703125
-29708.26953125
-29770.2109375
-29843.88671875
-29910.64453125
-29952.50390625
-29965.71875
-29961.8125
-29954.8359375
-29948.15625
-29933.26953125
-29899.22265625
-29841.9453125
-29766.97265625
-29686.87109375
-29616.01953125
-29564.59375
-29534.8046875
-29522.70703125
-29523.82421875
-29536.53125
-29560.890625
-29597.03515625
-29646.29296875
-29711.62109375
-29793.828125
-29886.6328125
-29976.94140625
-30050.57421875
-30097.67578125
-30113.83203125
-30098.4296875
-30053.4453125
-29983.87890625
-29898.9765625
-29812.24609375
-29737.62890625
-29682.19921875
-29641.25390625
-29601.85546875
-29552.63671875
-29490.546875
-29418.90625
-29341.3203125
-29258.82421875
-29171.59375
-29080.6796875
-28986.78125
-28887.56640625
-28777.07421875
-28648.5078125
-28499.1171875
-28333.95703125
-28165.75390625
-28011.57421875
-27888.68359375
-27810.72265625
-27784.09375
-27805.91796875
-27866.32421875
-27954.62890625
-28064.03515625
-28190.3359375
-28325.7578125
-28453.21875
-28546.078125
-28576.015625
-28527.38671875
-28409.5703125
-28256.21875
-28109.15234375
-27998.75390625
-27935.57421875
-27915.125
-27925.73046875
-27951.28125
-27971.1640625
-27963.953125
-27915.61328125
-27826.703125
-27712.6640625
-27596.71484375
-27499.76953125
-27433.26171875
-27397.234375
-27383.1484375
-27380.1015625
-27383.05078125
-27398.1640625
-27439.23046875
-27516.2421875
-27626.578125
-27756.796875
-27890.3515625
-28011.59375
-28105.4140625
-28159.4296875
-28169.828125
-28143.78125
-28096.25390625
-28046.515625
-28016.73046875
-28026.26953125
-28080.203125
-28162.390625
-28243.125
-28295.49609375
-28306.5234375
-28278.25390625
-28224.5234375
-28166.28125
-28122.8984375
-28101.03515625
-28089.79296875
-28068.15625
-28019.37890625
-27941.05859375
-27843.53125
-27738.21484375
-27625.68359375
-27495.15234375
-27337.7265625
-27161.359375
-26992.8359375
-26865.859375
-26807.63671875
-26832.8828125
-26941.75
-27117.2890625
-27326.08203125
-27527.71875
-27688.875
-27791.453125
-27830.5625
-27807.9921875
-27728.8359375
-27603.0078125
-27447.625
-27285.08203125
-27135.88671875
-27011.8203125
-26916.12109375
-26849.6796875
-26814.6953125
-26810.6796875
-26828.83203125
-26853.5625
-26870.41015625
-26871.57421875
-26854.62890625
-26818.76953125
-26763.90625
-26692.890625
-26613.6015625
-26538.94921875
-26484.04296875
-26460.5
-26469.765625
-26499.0703125
-26523.65234375
-26516.8125
-26465.59765625
-26383.3203125
-26306.8203125
-26275.375
-26305.84375
-26384.6640625
-26481.88671875
-26572.0234375
-26644.515625
-26701.69921875
-26752.2109375
-26804.671875
-26861.984375
-26918.74609375
-26965.16015625
-26994.1171875
-27002.90625
-26988.0390625
-26941.61328125
-26856.17578125
-26733.31640625
-26585.37109375
-26427.4609375
-26269.0625
-26114.56640625
-25971.9921875
-25858.78125
-25796.26171875
-25796.66796875
-25855.29296875
-25954.76953125
-26075.578125
-26201.73046875
-26319.28125
-26414.51171875
-26476.98046875
-26504.03125
-26500.99609375
-26477.44140625
-26443.83984375
-26409.46875
-26378.73046875
-26346.6328125
-26299.40234375
-26223.56640625
-26116.90625
-25991.0078125
-25863.0546875
-25745.7890625
-25645.2734375
-25565.91796875
-25514.3203125
-25496.36328125
-25511.22265625
-25549.6171875
-25598.91796875
-25650.6171875
-25703.83203125
-25761.8359375
-25824.8203125
-25886.328125
-25938.23828125
-25979.984375
-26021.6953125
-26076.5234375
-26150.3203125
-26239.74609375
-26338.796875
-26443.86328125
-26551.9453125
-26657.01171875
-26750.3671875
-26822.6328125
-26863.59765625
-26862.625
-26813.7109375
-26720.8984375
-26596.4453125
-26453.21875
-26301.125
-26150.66796875
-26015.43359375
-25906.85546875
-25826.3984375
-25764.06640625
-25703.47265625
-25626.93359375
-25518.87109375
-25370.875
-25188.58984375
-24994.4375
-24821.83984375
-24703.33203125
-24658.21484375
-24684.98046875
-24762.8046875
-24863.49609375
-24967.25390625
-25070.34375
-25178.8984375
-25296.05078125
-25414.578125
-25519.71875
-25596.9921875
-25637.796875
-25640.26171875
-25607.43359375
-25546.41796875
-25469.71875
-25395.83984375
-25344.4765625
-25327.09375
-25341.11328125
-25374.66796875
-25418.08984375
-25470.9921875
-25538.8046875
-25623.50390625
-25717.44140625
-25804.91015625
-25869.76953125
-25903.8046875
-25909.55078125
-25895.08203125
-25865.71875
-25821.09375
-25759.6171875
-25683.75390625
-25599.50390625
-25511.5703125
-25419.8203125
-25319.0078125
-25200.1875
-25053.8671875
-24876.05859375
-24674.421875
-24468.484375
-24281.91015625
-24131.95703125
-24022.8515625
-23946.1953125
-23886.73828125
-23830.34765625
-23771.05859375
-23714.69140625
-23677.63671875
-23680.23046875
-23736.3671875
-23844.53125
-23986.78125
-24136.87890625
-24270.64453125
-24370.65625
-24425.67578125
-24430.765625
-24390.3359375
-24319.25390625
-24238.0234375
-24164.640625
-24108.72265625
-24070.69921875
-24045.84765625
-24030.375
-24024.23046875
-24026.71875
-24028.93359375
-24013.09765625
-23962.8046875
-23875.13671875
-23762.5078125
-23643.12109375
-23530.0703125
-23427.6484375
-23334.78125
-23250.5703125
-23178.0
-23124.61328125
-23100.20703125
-23112.65625
-23163.0703125
-23241.69921875
-23327.4765625
-23394.6640625
-23425.265625
-23418.9296875
-23392.69140625
-23371.5234375
-23377.2890625
-23421.32421875
-23501.51953125
-23604.48828125
-23713.64453125
-23819.0625
-23921.33984375
-24026.734375
-24138.74609375
-24252.7421875
-24355.4921875
-24429.09375
-24459.2265625
-24444.66796875
-24400.82421875
-24352.421875
-24319.88671875
-24309.578125
-24313.78515625
-24318.421875
-24312.15234375
-24291.19140625
-24257.65625
-24214.32421875
-24161.76953125
-24100.4921875
-24034.22265625
-23969.1484375
-23909.33203125
-23853.25
-23795.0625
-23728.921875
-23652.125
-23564.765625
-23466.8984375
-23357.0859375
-23234.8984375
-23105.25
-22979.32421875
-22870.0390625
-22785.79296875
-22727.53515625
-22689.80078125
-22663.5234375
-22639.3203125
-22611.16796875
-22579.125
-22549.4921875
-22531.93359375
-22533.953125
-22554.2109375
-22578.8203125
-22585.91796875
-22557.40625
-22488.24609375
-22385.5
-22260.45703125
-22123.6171875
-21986.21484375
-21863.765625
-21777.09765625
-21749.83984375
-21801.9140625
-21939.4609375
-22147.33984375
-22391.60546875
-22630.8671875
-22827.12890625
-22950.99609375
-22985.43359375
-22930.75390625
-22805.0625
-22634.98828125
-22443.140625
-22243.453125
-22046.09765625
-21863.36328125
-21709.64453125
-21597.62109375
-21535.7578125
-21528.42578125
-21576.22265625
-21674.26171875
-21809.5
-21961.08984375
-22106.7265625
-22232.546875
-22338.75390625
-22435.59765625
-22532.7421875
-22630.39453125
-22718.1796875
-22781.87890625
-22812.8359375
-22812.43359375
-22786.95703125
-22737.25
-22654.51171875
-22527.75
-22355.3203125
-22149.13671875
-21930.44921875
-21724.546875
-21557.7578125
-21452.1484375
-21416.1953125
-21438.125
-21489.2578125
-21535.73828125
-21549.98828125
-21515.7734375
-21427.19921875
-21285.83984375
-21072.5703125
-20851.53125
-20620.109375
-20399.7578125
-20207.8125
-20055.13671875
-19947.09375
-19884.33203125
-19861.66015625
-19867.53125
-19886.8046875
-19905.94140625
-19916.86328125
-19917.4765625
-19909.3359375
-19895.25390625
-19879.109375
-19866.99609375
-19866.19921875
-19881.17578125
-19910.3671875
-19947.1328125
-19982.1484375
-20003.35546875
-19995.17578125
-19942.0234375
-19835.28515625
-19677.26171875
-19479.56640625
-19259.69140625
-19038.12890625
-18834.23046875
-18661.796875
-18528.99609375
-18441.859375
-18403.875
-18410.265625
-18446.88671875
-18499.8359375
-18566.15234375
-18652.828125
-18766.80078125
-18909.37109375
-19079.109375
-19274.71484375
-19492.58984375
-19723.8046875
-19954.6015625
-20168.015625
-20345.390625
-20471.6015625
-20542.87890625
-20568.39453125
-20561.375
-20529.453125
-20475.51953125
-20405.296875
-20328.578125
-20250.99609375
-20167.234375
-20065.44140625
-19938.82421875
-19792.95703125
-19643.51171875
-19508.6484375
-19402.5
-19331.6171875
-19292.8359375
-19272.6015625
-19250.92578125
-19211.18359375
-19150.65625
-19083.9296875
-19035.98046875
-19030.046875
-19077.40234375
-19172.8984375
-19297.44140625
-19426.8046875
-19542.703125
-19638.578125
-19716.5546875
-19780.7265625
-19834.578125
-19882.20703125
-19927.06640625
-19966.87109375
-19992.046875
-19993.61328125
-19975.09375
-19956.875
-19967.265625
-20025.48828125
-20127.5703125
-20244.41796875
-20334.08203125
-20361.01953125
-20309.54296875
-20183.40625
-19995.8046875
-19761.32421875
-19495.2109375
-19215.0625
-18938.8984375
-18681.3046875
-18452.16015625
-18256.89453125
-18094.40234375
-17955.3515625
-17828.4140625
-17712.953125
-17624.44921875
-17582.59765625
-17591.3203125
-17630.6328125
-17668.39453125
-17679.64453125
-17656.33203125
-17603.15625
-17528.99609375
-17443.625
-17360.2578125
-17296.75390625
-17270.03125
-17286.8203125
-17339.7890625
-17413.41796875
-17493.71875
-17572.71875
-17646.94140625
-17715.8671875
-17782.65234375
-17852.51171875
-17926.9453125
-18000.01953125
-18062.0234375
-18105.94140625
-18128.98046875
-18129.82421875
-18108.08203125
-18066.41015625
-18008.8046875
-17933.7109375
-17831.203125
-17692.09765625
-17523.06640625
-17352.76953125
-17221.3515625
-17161.33203125
-17184.328125
-17280.80859375
-17428.27734375
-17599.60546875
-17768.53125
-17914.53515625
-18028.2421875
-18113.48046875
-18182.3359375
-18245.703125
-18305.98828125
-18356.640625
-18387.46484375
-18391.23828125
-18367.29296875
-18320.61328125
-18257.9609375
-18184.78125
-18104.94140625
-18022.50390625
-17943.6015625
-17877.40234375
-17835.07421875
-17825.44921875
-17848.88671875
-17894.9609375
-17947.3125
-17991.51953125
-18018.55859375
-18022.7265625
-18000.0703125
-17951.125
-17884.4375
-17814.91796875
-17756.4765625
-17714.10546875
-17681.640625
-17647.72265625
-17605.6796875
-17558.69140625
-17515.0859375
-17479.01953125
-17446.75390625
-17412.0390625
-17373.52734375
-17336.7734375
-17310.45703125
-17301.0859375
-17309.28125
-17329.81640625
-17356.8359375
-17391.24609375
-17442.21875
-17519.41796875
-17623.1875
-17743.12890625
-17865.39453125
-17979.80859375
-18080.01953125
-18158.69921875
-18203.765625
-18200.0625
-18137.3515625
-18020.55078125
-17873.91015625
-17733.5
-17632.56640625
-17590.8671875
-17613.15234375
-17692.359375
-17812.41796875
-17951.08203125
-18084.65234375
-18192.3125
-18257.72265625
-18270.3125
-18228.76171875
-18143.6171875
-18033.70703125
-17917.609375
-17807.12890625
-17706.921875
-17617.37109375
-17536.2734375
-17458.86328125
-17378.6328125
-17290.015625
-17191.3359375
-17085.69140625
-16978.2890625
-16871.7578125
-16763.5703125
-16648.92578125
-16527.1640625
-16405.58984375
-16296.546875
-16210.14453125
-16148.83203125
-16107.41015625
-16077.23828125
-16051.08203125
-16025.71484375
-16001.05078125
-15976.6796875
-15948.53515625
-15908.71875
-15849.0
-15765.609375
-15662.046875
-15547.9765625
-15433.83984375
-15322.9765625
-15206.16796875
-15065.01953125
-14885.109375
-14669.5859375
-14440.46484375
-14225.4296875
-14042.40234375
-13895.921875
-13784.75
-13708.3359375
-13664.453125
-13644.8046875
-13638.90625
-13644.9765625
-13675.39453125
-13748.94140625
-13875.9765625
-14049.8203125
-14250.73046875
-14457.28515625
-14655.2890625
-14838.98046875
-15006.64453125
-15156.6640625
-15287.77734375
-15402.0703125
-15505.765625
-15605.19140625
-15701.26953125
-15788.3125
-15858.31640625
-15905.71484375
-15927.69140625
-15921.12890625
-15881.19140625
-15803.32421875
-15685.63671875
-15529.015625
-15336.67578125
-15115.25
-14876.0859375
-14633.72265625
-14402.234375
-14193.26953125
-14017.2578125
-13884.61328125
-13803.78515625
-13777.00390625
-13797.5546875
-13850.84765625
-13918.8984375
-13986.08984375
-14043.2890625
-14088.0703125
-14121.33984375
-14143.65625
-14153.97265625
-14149.56640625
-14124.80859375
-14069.6875
-13972.3515625
-13826.60546875
-13638.69921875
-13426.5703125
-13211.265625
-13007.88671875
-12822.82421875
-12657.7109375
-12515.2578125
-12402.3828125
-12329.09375
-12304.14453125
-12330.46484375
-12403.76171875
-12515.10546875
-12653.41796875
-12803.91796875
-12944.85546875
-13050.17578125
-13100.10546875
-13091.21875
-13036.0078125
-12952.90625
-12857.484375
-12762.1875
-12681.2421875
-12632.984375
-12636.40234375
-12704.07421875
-12834.91796875
-13010.16796875
-13196.328125
-13355.7265625
-13458.82421875
-13490.83203125
-13451.296875
-13351.6171875
-13213.3828125
-13064.26953125
-12928.7734375
-12818.859375
-12732.640625
-12661.60546875
-12598.11328125
-12536.890625
-12473.6484375
-12407.1171875
-12343.08203125
-12292.90625
-12265.203125
-12259.69140625
-12271.62890625
-12301.8203125
-12359.03125
-12450.0546875
-12568.109375
-12693.484375
-12806.9453125
-12902.671875
-12988.94140625
-13078.046875
-13176.515625
-13282.73828125
-13389.27734375
-13484.19921875
-13551.77734375
-13576.828125
-13551.91796875
-13480.5390625
-13373.515625
-13244.76953125
-13111.8046875
-12995.52734375
-12910.65234375
-12851.765625
-12792.453125
-12704.921875
-12583.6484375
-12450.05078125
-12335.1484375
-12259.703125
-12229.06640625
-12239.63671875
-12283.2734375
-12344.953125
-12402.12890625
-12431.83984375
-12420.125
-12364.39453125
-12268.35546875
-12137.83984375
-11982.43359375
-11818.02734375
-11664.078125
-11536.93359375
-11445.79296875
-11393.7890625
-11380.03515625
-11398.90625
-11438.453125
-11482.33203125
-11516.765625
-11538.69140625
-11558.59375
-11594.03515625
-11658.45703125
-11755.55078125
-11883.55078125
-12041.0390625
-12224.59375
-12422.2421875
-12615.19921875
-12788.765625
-12939.203125
-13069.0
-13179.34765625
-13269.5234375
-13339.12109375
-13386.47265625
-13408.515625
-13408.796875
-13404.12890625
-13415.67578125
-13449.66015625
-13489.52734375
-13508.06640625
-13484.48046875
-13411.05859375
-13291.29296875
-13137.53125
-12967.65625
-12798.49609375
-12640.8671875
-12500.59765625
-12380.79296875
-12280.3125
-12193.1328125
-12113.09765625
-12037.453125
-11961.796875
-11873.5859375
-11757.09765625
-11606.8828125
-11433.6171875
-11256.12109375
-11090.3828125
-10945.97265625
-10827.6484375
-10736.59765625
-10672.8203125
-10640.73046875
-10652.921875
-10725.37109375
-10865.75
-11063.5859375
-11289.6015625
-11505.34765625
-11678.21484375
-11793.23046875
-11854.80859375
-11879.65625
-11887.65625
-11895.10546875
-11909.734375
-11928.7890625
-11943.8203125
-11950.76171875
-11956.140625
-11973.62109375
-12015.85546875
-12089.33203125
-12192.14453125
-12310.375
-12415.37109375
-12469.52734375
-12441.90234375
-12324.375
-12136.8828125
-11918.296875
-11709.23828125
-11536.625
-11407.20703125
-11310.71875
-11228.64453125
-11144.0078125
-11049.7265625
-10952.8359375
-10871.56640625
-10825.484375
-10824.31640625
-10862.03515625
-10919.375
-10973.47265625
-11010.26953125
-11032.046875
-11053.546875
-11089.08984375
-11141.9921875
-11205.01171875
-11268.45703125
-11326.78125
-11379.62890625
-11430.01171875
-11481.5
-11535.5078125
-11591.0703125
-11648.34375
-11710.55859375
-11778.3828125
-11841.30859375
-11877.83984375
-11867.23046875
-11800.8984375
-11681.703125
-11514.06640625
-11297.18359375
-11027.8828125
-10709.1328125
-10357.015625
-10001.45703125
-9679.875
-9426.64453125
-9264.921875
-9205.05859375
-9246.890625
-9380.12890625
-9582.4765625
-9821.17578125
-10061.3515625
-10276.5234375
-10453.64453125
-10590.72265625
-10691.80859375
-10763.984375
-10815.40625
-10851.24609375
-10869.29296875
-10861.89453125
-10826.11328125
-10772.72265625
-10722.0625
-10687.8203125
-10665.10546875
-10636.2890625
-10589.16015625
-10528.87890625
-10473.09765625
-10437.30078125
-10424.875
-10428.31640625
-10436.84375
-10442.26953125
-10439.484375
-10423.6953125
-10389.19140625
-10332.30859375
-10255.71484375
-10168.703125
-10082.1875
-10003.8203125
-9938.38671875
-9890.984375
-9866.80078125
-9866.69140625
-9885.3828125
-9916.4765625
-9958.765625
-10016.2109375
-10092.04296875
-10184.57421875
-10288.375
-10396.671875
-10500.859375
-10588.85546875
-10646.0390625
-10658.53515625
-10616.25390625
-10515.390625
-10360.84765625
-10166.0859375
-9948.31640625
-9722.421875
-9499.25390625
-9288.25
-9098.03125
-8931.9140625
-8784.20703125
-8643.47265625
-8500.72265625
-8354.453125
-8209.3984375
-8073.45703125
-7957.53515625
-7876.55859375
-7847.04296875
-7880.921875
-7980.75390625
-8140.109375
-8347.56640625
-8590.31640625
-8856.140625
-9134.46875
-9415.54296875
-9686.79296875
-9930.20703125
-10126.83984375
-10267.47265625
-10359.55859375
-10423.078125
-10479.90625
-10546.359375
-10631.05859375
-10734.14453125
-10847.296875
-10958.0625
-11056.5859375
-11137.3359375
-11194.8515625
-11221.9453125
-11215.4765625
-11182.92578125
-11140.63671875
-11105.0
-11084.55078125
-11077.09765625
-11070.59375
-11047.09375
-10989.6875
-10888.50390625
-10742.18359375
-10557.1328125
-10348.2734375
-10138.21484375
-9949.26953125
-9791.8828125
-9661.50390625
-9547.95703125
-9446.92578125
-9361.27734375
-9292.96484375
-9236.4453125
-9180.88671875
-9118.41796875
-9050.59765625
-8987.60546875
-8941.1484375
-8916.79296875
-8911.5078125
-8917.26953125
-8927.27734375
-8940.46875
-8961.078125
-8992.02734375
-9026.25390625
-9045.3125
-9030.15234375
-8974.92578125
-8888.78125
-8783.66796875
-8662.38671875
-8519.73828125
-8353.0390625
-8169.98828125
-7988.8515625
-7833.74609375
-7727.43359375
-7683.09375
-7699.87890625
-7766.9921875
-7872.40234375
-8007.0390625
-8161.53125
-8321.8359375
-8470.109375
-8590.375
-8674.11328125
-8721.49609375
-8736.875
-8721.80859375
-8673.1171875
-8589.11328125
-8476.99609375
-8351.8046875
-8228.6171875
-8118.3515625
-8030.47265625
-7973.7578125
-7949.55859375
-7945.5078125
-7939.75390625
-7912.67578125
-7854.72265625
-7766.02734375
-7652.83984375
-7524.5390625
-7389.55078125
-7250.6875
-7104.43359375
-6946.69140625
-6780.57421875
-6620.4140625
-6489.78515625
-6414.3203125
-6412.16796875
-6487.72265625
-6633.5078125
-6837.7578125
-7088.3203125
-7367.9609375
-7647.65625
-7888.3828125
-8053.13671875
-8120.4375
-8089.92578125
-7978.484375
-7812.37109375
-7621.5390625
-7437.71875
-7292.64453125
-7212.98046875
-7213.49609375
-7293.546875
-7438.5859375
-7623.54296875
-7816.1953125
-7983.17578125
-8099.375
-8154.421875
-8149.90625
-8091.1640625
-7983.1484375
-7832.86328125
-7652.15625
-7457.3125
-7268.6484375
-7110.90625
-7007.8984375
-6969.6484375
-6983.33984375
-7020.34375
-7054.77734375
-7076.0625
-7086.4609375
-7091.6484375
-7095.734375
-7101.7578125
-7111.82421875
-7124.71484375
-7134.31640625
-7131.9375
-7112.203125
-7078.8359375
-7044.70703125
-7023.1171875
-7016.51953125
-7014.625
-7005.33984375
-6986.8359375
-6967.06640625
-6952.0859375
-6937.0234375
-6908.1953125
-6851.7890625
-6760.625
-6636.8359375
-6492.01171875
-6344.83203125
-6215.71875
-6120.3046875
-6064.609375
-6043.328125
-6042.875
-6049.9765625
-6061.47265625
-6086.52734375
-6137.78125
-6219.88671875
-6326.8359375
-6448.73828125
-6578.4375
-6711.140625
-6840.04296875
-6954.19921875
-7040.13671875
-7084.78125
-7079.0078125
-7022.12109375
-6925.02734375
-6807.77734375
-6691.23828125
-6588.7421875
-6504.62109375
-6440.1171875
-6399.97265625
-6392.30078125
-6421.65625
-6482.3359375
-6558.51953125
-6630.72265625
-6682.4375
-6702.30078125
-6682.66796875
-6618.23046875
-6506.76171875
-6351.0546875
-6160.015625
-5947.61328125
-5729.953125
-5522.39453125
-5338.20703125
-5188.60546875
-5082.41796875
-5024.703125
-5015.8671875
-5052.359375
-5127.76171875
-5231.859375
-5348.30859375
-5454.90625
-5529.078125
-5555.47265625
-5530.0390625
-5458.9453125
-5356.21484375
-5242.2578125
-5140.47265625
-5069.0546875
-5032.9765625
-5024.57421875
-5033.10546875
-5053.24609375
-5084.05859375
-5122.05859375
-5158.6015625
-5185.40234375
-5202.3671875
-5220.31640625
-5256.26171875
-5323.5625
-5421.7109375
-5532.55859375
-5627.16796875
-5679.8671875
-5679.6171875
-5632.1953125
-5554.80078125
-5468.35546875
-5390.3359375
-5329.8359375
-5287.71875
-5261.88671875
-5252.37890625
-5260.9921875
-5287.59375
-5329.29296875
-5383.25
-5447.64453125
-5518.58984375
-5587.90234375
-5645.97265625
-5686.61328125
-5708.328125
-5712.9296875
-5706.109375
-5699.296875
-5706.1484375
-5731.68359375
-5763.15625
-5773.984375
-5740.640625
-5659.484375
-5550.16015625
-5443.734375
-5365.703125
-5325.73828125
-5319.19140625
-5336.5078125
-5371.890625
-5424.70703125
-5494.2109375
-5574.203125
-5653.15625
-5718.30859375
-5758.88671875
-5767.1171875
-5740.05078125
-5682.51953125
-5606.36328125
-5523.00390625
-5434.625
-5332.578125
-5204.4921875
-5043.68359375
-4854.55859375
-4653.23046875
-4464.86328125
-4317.5859375
-4233.734375
-4222.28125
-4276.578125
-4377.4375
-4498.75
-4613.84765625
-4702.5703125
-4757.76953125
-4787.81640625
-4812.5
-4853.31640625
-4923.26171875
-5022.28125
-5140.890625
-5267.78125
-5394.5234375
-5514.86328125
-5623.18359375
-5716.55078125
-5798.03515625
-5875.703125
-5956.29296875
-6038.99609375
-6114.7421875
-6171.1015625
-6199.2421875
-6198.46875
-6175.3984375
-6138.55859375
-6093.91796875
-6046.1640625
-6003.28515625
-5976.390625
-5972.51171875
-5987.86328125
-6009.12109375
-6020.36328125
-6008.296875
-5964.02734375
-5885.27734375
-5779.01171875
-5659.19921875
-5538.80859375
-5423.8671875
-5315.8515625
-5218.15234375
-5137.0625
-5075.51171875
-5027.41796875
-4979.4921875
-4918.91015625
-4839.8203125
-4744.44140625
-4639.7421875
-4533.44140625
-4432.6640625
-4345.73046875
-4284.48046875
-4263.5078125
-4294.96484375
-4381.37890625
-4510.3828125
-4654.546875
-4778.03515625
-4849.62890625
-4857.1640625
-4813.63671875
-4747.6875
-4682.6953125
-4620.69140625
-4545.109375
-4440.09375
-4308.01171875
-4169.43359375
-4047.7109375
-3954.359375
-3887.43359375
-3840.23046875
-3809.62890625
-3797.1640625
-3804.0234375
-3824.86328125
-3845.2734375
-3845.35546875
-3807.62109375
-3723.9921875
-3598.29296875
-3446.0234375
-3293.70703125
-3174.9765625
-3119.4453125
-3138.69140625
-3221.3515625
-3343.390625
-3484.6796875
-3637.2421875
-3800.00390625
-3968.484375
-4131.35546875
-4277.36328125
-4404.80859375
-4521.9375
-4634.828125
-4734.12890625
-4796.59765625
-4803.34765625
-4757.18359375
-4681.05078125
-4600.49609375
-4529.359375
-4470.53515625
-4424.328125
-4391.75390625
-4371.53515625
-4358.87109375
-4350.05078125
-4347.98828125
-4362.02734375
-4400.80859375
-4462.93359375
-4532.87109375
-4586.75390625
-4605.140625
-4582.43359375
-4525.3359375
-4443.84765625
-4345.4140625
-4237.09765625
-4130.34375
-4040.62109375
-3981.13671875
-3956.3515625
-3959.67578125
-3975.046875
-3980.78125
-3955.66796875
-3887.515625
-3780.59375
-3655.8828125
-3542.3671875
-3465.50390625
-3440.94921875
-3474.6171875
-3562.89453125
-3690.23046875
-3829.11328125
-3947.875
-4022.92578125
-4046.9921875
-4029.625
-3992.13671875
-3959.2421875
-3949.1171875
-3966.2578125
-4002.72265625
-4046.66015625
-4090.4296875
-4133.1796875
-4179.2421875
-4234.828125
-4302.95703125
-4378.65234375
-4449.39453125
-4501.48828125
-4525.16015625
-4513.5078125
-4460.109375
-4361.921875
-4224.51171875
-4061.76171875
-3889.8359375
-3722.66796875
-3572.3515625
-3449.96484375
-3363.59375
-3315.3515625
-3299.984375
-3305.3828125
-3316.8515625
-3326.19921875
-3339.4140625
-3372.875
-3438.640625
-3532.7734375
-3637.2578125
-3730.1171875
-3792.4609375
-3810.8828125
-3780.25
-3705.3984375
-3596.08984375
-3458.5
-3294.60546875
-3111.83984375
-2930.40625
-2776.43359375
-2666.3828125
-2598.53125
-2559.70703125
-2539.63671875
-2538.953125
-2563.88671875
-2613.28515625
-2671.02734375
-2711.890625
-2715.73046875
-2676.45703125
-2598.92578125
-2490.83203125
-2360.75390625
-2223.55078125
-2103.88671875
-2030.24609375
-2022.953125
-2085.80859375
-2207.078125
-2366.65234375
-2542.6171875
-2714.6015625
-2866.44140625
-2990.484375
-3090.37109375
-3177.421875
-3261.83203125
-3346.30859375
-3427.8125
-3504.32421875
-3578.359375
-3653.2578125
-3726.0234375
-3784.15625
-3810.36328125
-3792.0546875
-3727.90234375
-3626.23046875
-3498.33203125
-3354.27734375
-3204.625
-3063.2265625
-2945.84375
-2865.34375
-2828.39453125
-2834.82421875
-2877.046875
-2939.3359375
-3000.84765625
-3044.390625
-3065.66015625
-3073.79296875
-3080.0390625
-3083.14453125
-3065.54296875
-3006.35546875
-2899.92578125
-2761.953125
-2617.56640625
-2484.55078125
-2367.63671875
-2264.85546875
-2174.81640625
-2097.3046875
-2030.24609375
-1968.66015625
-1906.62109375
-1840.10546875
-1768.9453125
-1696.296875
-1625.5703125
-1557.4765625
-1490.53515625
-1423.13671875
-1353.8046875
-1280.83203125
-1205.62890625
-1137.125
-1089.1328125
-1069.9140625
-1074.890625
-1090.0859375
-1100.48828125
-1094.6015625
-1067.03125
-1023.8984375
-985.7265625
-978.1171875
-1014.96484375
-1090.609375
-1187.76953125
-1289.79296875
-1385.23828125
-1466.59765625
-1530.55078125
-1578.15625
-1609.1953125
-1613.859375
-1572.87109375
-1470.73046875
-1313.16015625
-1134.70703125
-989.52734375
-930.47265625
-989.3359375
-1169.234375
-1449.06640625
-1791.01171875
-2145.26171875
-2456.04296875
-2674.7578125
-2775.7890625
-2763.83203125
-2668.04296875
-2529.078125
-2386.5546875
-2269.3046875
-2188.765625
-2138.23046875
-2099.30078125
-2052.09375
-1983.62109375
-1891.90625
-1786.4921875
-1686.19140625
-1614.20703125
-1590.84375
-1624.64453125
-1705.0234375
-1802.28125
-1879.70703125
-1912.87109375
-1902.0234375
-1867.4765625
-1832.85546875
-1811.625
-1806.52734375
-1817.58984375
-1848.32421875
-1904.546875
-1988.43359375
-2092.890625
-2199.96484375
-2284.8984375
-2325.40625
-2312.3125
-2255.28125
-2179.109375
-2112.90625
-2079.58203125
-2090.8828125
-2146.54296875
-2233.84765625
-2328.69140625
-2402.703125
-2435.16796875
-2420.5234375
-2365.06640625
-2277.6015625
-2164.09375
-2029.76953125
-1883.3125
-1737.859375
-1607.6171875
-1500.48828125
-1409.3125
-1310.3984375
-1177.125
-1002.78515625
-812.12890625
-648.63671875
-549.1640625
-529.859375
-591.69140625
-731.2265625
-940.7734375
-1200.67578125
-1478.2265625
-1739.47265625
-1963.94140625
-2148.375
-2297.171875
-2410.9375
-2485.3828125
-2519.890625
-2523.32421875
-2508.09765625
-2478.7421875
-2428.640625
-2349.14453125
-2240.9375
-2116.234375
-1991.35546875
-1877.11328125
-1773.61328125
-1671.546875
-1558.765625
-1427.63671875
-1277.74609375
-1113.80078125
-944.1328125
-781.7109375
-641.55078125
-531.2890625
-443.4140625
-360.21484375
-268.015625
-166.46484375
-66.33984375
16.51171875
64.390625
61.59375
2.35546875
-103.6875
-236.3671875
-376.390625
-512.78125
-642.6328125
-767.828125
-891.87109375
-1015.1875
-1129.953125
-1219.3984375
-1263.75390625
-1248.890625
-1172.953125
-1048.85546875
-901.28125
-757.4609375
-635.9765625
-541.953125
-472.05859375
-423.2265625
-395.8984375
-389.73828125
-397.98828125
-407.55078125
-406.7109375
-394.86328125
-385.29296875
-397.01953125
-441.98828125
-519.0703125
-618.83203125
-732.25390625
-855.21875
-988.5
-1136.1015625
-1301.62109375
-1481.546875
-1660.4921875
-1815.94921875
-1931.109375
-2004.7890625
-2050.44140625
-2087.47265625
-2133.01953125
-2197.71484375
-2283.9609375
-2386.06640625
-2492.77734375
-2590.9609375
-2668.1171875
-2714.6015625
-2727.5234375
-2713.33984375
-2683.6484375
-2645.7734375
-2598.7734375
-2540.6328125
-2477.453125
-2420.7734375
-2374.48828125
-2327.76171875
-2263.6484375
-2173.05859375
-2059.0
-1930.66015625
-1798.8359375
-1676.8515625
-1579.609375
-1516.81640625
-1487.5703125
-1483.4296875
-1495.96875
-1520.64453125
-1555.26953125
-1597.015625
-1639.09375
-1667.44921875
-1662.484375
-1610.67578125
-1520.08984375
-1424.7578125
-1370.07421875
-1388.1953125
-1480.53125
-1617.6796875
-1754.171875
-1847.5703125
-1871.52734375
-1819.07421875
-1699.85546875
-1536.23828125
-1358.73046875
-1197.5078125
-1072.38671875
-988.609375
-942.140625
-927.85546875
-941.69921875
-976.3125
-1018.27734375
-1052.73828125
-1071.71484375
-1077.8359375
-1079.58984375
-1082.7421875
-1086.109375
-1085.0625
-1078.44921875
-1071.953125
-1074.7421875
-1092.171875
-1119.44140625
-1140.6796875
-1135.625
-1090.9765625
-1007.890625
-898.61328125
-775.7578125
-645.27734375
-508.8125
-370.3203125
-239.63671875
-131.69921875
-62.6171875
-41.6015625
-60.6171875
-91.2421875
-96.42578125
-50.5859375
48.25
182.72265625
330.63671875
478.7421875
629.03515625
795.29296875
990.91796875
1215.69140625
1451.98046875
1672.734375
1852.79296875
1975.34765625
2034.078125
2033.4453125
1985.0078125
1898.78515625
1777.10546875
1618.1484375
1425.0390625
1210.0078125
991.75390625
792.65234375
637.86328125
550.71484375
543.7109375
613.578125
745.01171875
915.36328125
1093.03125
1235.45703125
1297.66015625
1249.70703125
1089.515625
842.6796875
553.21484375
271.01171875
37.140625
-130.30859375
-240.6484375
-319.39453125
-389.140625
-457.3671875
-517.9140625
-560.4375
-578.67578125
-573.453125
-551.046875
-519.14453125
-483.83984375
-450.4921875
-426.8203125
-422.9609375
-446.10546875
-493.8671875
-552.2890625
-600.08984375
-615.96875
-585.66015625
-506.1328125
-384.8984375
-234.30078125
-64.76953125
117.8046875
310.34375
510.76171875
718.94140625
937.9453125
1171.3984375
1417.484375
1664.55078125
1893.078125
2083.76171875
2226.20703125
2321.546875
2377.171875
2399.3046875
2390.7109375
2354.234375
2295.640625
2221.26953125
2133.55078125
2029.92578125
1905.8125
1758.4453125
1589.80859375
1408.59375
1229.0390625
1065.51953125
927.0234375
817.96484375
744.1328125
715.16796875
738.75
811.9453125
917.56640625
1026.765625
1105.640625
1125.32421875
1074.0703125
963.53515625
822.0390625
679.18359375
555.0859375
461.0703125
405.34765625
394.05078125
426.7265625
493.0078125
575.31640625
655.578125
719.63671875
755.59375
749.93359375
690.05859375
576.18359375
431.95703125
299.96875
222.24609375
221.87109375
298.49609375
434.76171875
604.328125
780.26953125
945.37890625
1098.046875
1244.66796875
1384.171875
1502.43359375
1584.30859375
1629.92578125
1657.5
1691.15234375
1746.20703125
1822.12109375
1903.60546875
1967.23046875
1991.8125
1969.671875
1912.9296875
1850.2578125
1814.75
1828.6796875
1893.484375
1990.67578125
2092.890625
2177.51171875
2234.22265625
2263.94140625
2272.3046875
2263.8125
2240.6328125
2205.7734375
2165.23046875
2124.6484375
2083.6953125
2036.3515625
1978.640625
1914.55078125
1851.859375
1793.0078125
1733.3671875
1669.59765625
1607.1640625
1556.83984375
1523.0234375
1495.74609375
1454.8203125
1383.21484375
1278.0
1149.0546875
1007.94921875
860.1484375
709.921875
570.77734375
467.23828125
425.1875
462.046875
585.19140625
794.25
1081.05859375
1429.01953125
1815.73828125
2216.1796875
2602.56640625
2945.21484375
3219.9453125
3416.62890625
3538.2890625
3591.83203125
3583.52734375
3524.81640625
3437.60546875
3346.890625
3265.7421875
3189.078125
3103.26953125
3001.53515625
2890.0859375
2781.1875
2681.8984375
2589.83984375
2498.72265625
2407.1875
2322.8359375
2259.05859375
2228.15234375
2235.0625
2274.52734375
2333.2421875
2397.1328125
2459.3046875
2521.9375
2590.47265625
2666.19921875
2744.41015625
2818.40234375
2883.8828125
2940.2734375
2990.2578125
3039.59765625
3095.9609375
3164.17578125
3239.1015625
3301.92578125
3324.90625
3283.5234375
3168.453125
2989.5
2769.9609375
2536.33984375
2310.0546875
2104.28125
1925.203125
1775.2109375
1655.9375
1569.7109375
1518.8671875
1503.16015625
1517.19140625
1550.98046875
1595.375
1649.15625
1721.1171875
1823.25
1959.359375
2117.625
2272.65625
2396.0625
2469.5390625
2492.578125
2479.30078125
2446.6953125
2404.734375
2356.5078125
2304.796875
2254.53125
2208.734375
2166.04296875
2125.53125
2092.87109375
2078.5078125
2088.42578125
2116.30859375
2144.078125
2150.3671875
2121.8671875
2060.78515625
1982.8203125
1906.453125
1842.27734375
1790.66015625
1747.02734375
1707.71875
1672.234375
1642.7890625
1622.421875
1612.1484375
1609.48828125
1611.0234375
1616.84765625
1631.48046875
1660.5234375
1707.00390625
1769.87109375
1843.46875
1918.1171875
1984.21484375
2038.11328125
2083.34375
2125.19921875
2165.8203125
2206.86328125
2256.5234375
2331.89453125
2452.42578125
2628.76953125
2853.90234375
3101.9921875
3336.28515625
3521.71484375
3634.08203125
3661.96484375
3606.0546875
3481.328125
3318.71875
3157.41796875
3027.8671875
2937.6640625
2872.9609375
2814.22265625
2752.6953125
2694.75
2653.18359375
2635.5703125
2639.9296875
2659.05859375
2686.65625
2719.14453125
2753.4921875
2784.4375
2803.265625
2799.36328125
2765.58984375
2704.98046875
2631.26171875
2559.60546875
2495.38671875
2432.9453125
2365.81640625
2296.890625
2238.1875
2201.9296875
2192.3203125
2204.28125
2229.33203125
2264.11328125
2314.59765625
2390.58984375
2493.3984375
2608.0625
2708.2109375
2768.6875
2774.1484375
2718.7265625
2602.296875
2429.49609375
2211.671875
1968.15625
1724.8046875
1509.3046875
1343.65234375
1237.72265625
1189.5234375
1192.4453125
1241.72265625
1332.9140625
1455.7109375
1592.5
1724.56640625
1838.6796875
1928.04296875
1990.58984375
2029.44921875
2053.04296875
2069.25390625
2076.69921875
2063.40234375
2016.21875
1932.27734375
1822.09375
1703.7734375
1594.7578125
1506.015625
1440.51171875
1397.02734375
1376.90234375
1386.58984375
1432.1953125
1512.13671875
1617.015625
1735.7265625
1858.70703125
1975.28125
2072.1796875
2138.07421875
2169.21875
2169.2734375
2144.64453125
2101.0546875
2043.31640625
1976.59765625
1908.45703125
1850.3125
1814.9375
1809.20703125
1828.83984375
1862.21875
1900.22265625
1941.62109375
1988.8984375
2040.7578125
2089.94921875
2128.29296875
2153.109375
2168.82421875
2182.71484375
2199.79296875
2222.59375
2255.21484375
2304.9765625
2378.39453125
2476.6640625
2596.61328125
2733.84765625
2881.09765625
3023.75390625
3142.46875
3224.796875
3274.4609375
3307.12890625
3336.41796875
3363.95703125
3380.81640625
3375.34375
3338.01953125
3260.61328125
3134.69140625
2956.33203125
2735.90234375
2502.83203125
2296.65234375
2148.765625
2069.6796875
2050.3359375
2071.95703125
2114.3046875
2159.640625
2195.31640625
2214.92578125
2215.96484375
2196.25
2154.046875
2091.20703125
2013.57421875
1927.2734375
1836.53515625
1746.7734375
1668.7578125
1617.53125
1606.08984375
1639.7734375
1715.4296875
1824.44140625
1955.91796875
2098.44921875
2240.97265625
2373.96875
2490.6484375
2587.203125
2662.5546875
2719.21875
2765.19921875
2813.1796875
2874.46484375
2950.8125
3030.74609375
3093.6640625
3118.46875
3091.42578125
3009.921875
2881.66796875
2720.24609375
2539.72265625
2351.05078125
2161.26953125
1974.21875
1792.51953125
1621.46875
1472.953125
1364.68359375
1312.53515625
1321.125
1381.05859375
1475.890625
1592.5390625
1725.76953125
1873.6875
2030.234375
2182.89453125
2317.0078125
2420.5234375
2485.13671875
2507.58203125
2495.60546875
2473.4765625
2476.08203125
2531.04296875
2643.2890625
2795.8125
2963.80078125
3127.515625
3275.11328125
3399.26171875
3494.39453125
3556.17578125
3582.05078125
3573.5
3539.96875
3500.27734375
3477.171875
3487.06640625
3532.7109375
3604.32421875
3687.75390625
3773.64453125
3861.625
3956.77734375
4060.08203125
4160.1796875
4234.69140625
4262.16015625
4235.5390625
4165.7265625
4073.09375
3975.66015625
3883.0859375
3797.73046875
3718.64453125
3645.71875
3583.37890625
3542.046875
3534.93359375
3571.56640625
3652.74609375
3769.7109375
3906.51953125
4044.10546875
4166.05078125
4264.5625
4342.875
4412.08203125
4484.57421875
4567.84765625
4660.1953125
4749.6484375
4818.15234375
4850.76171875
4843.84765625
4805.359375
4747.16015625
4676.6328125
4594.953125
4502.74609375
4407.26953125
4323.9296875
4269.8671875
4254.70703125
4276.55859375
4325.734375
4390.69140625
4460.71484375
4525.9609375
4578.50390625
4614.1015625
4631.828125
4632.171875
4616.98046875
4590.8984375
4560.21484375
4528.734375
4496.05859375
4461.47265625
4429.29296875
4408.85546875
4408.14453125
4426.5703125
4452.9921875
4470.671875
4465.63671875
4432.12109375
4371.734375
4289.421875
4191.68359375
4087.62109375
3988.0703125
3901.3359375
3830.55859375
3776.5546875
3742.21875
3732.0546875
3747.64453125
3786.05078125
3843.6640625
3919.76171875
4013.734375
4118.26171875
4216.375
4286.42578125
4311.3203125
4285.51171875
4217.22265625
4126.859375
4041.6796875
3985.97265625
3970.49609375
3989.43359375
4028.68359375
4077.36328125
4130.98828125
4185.375
4232.11328125
4262.84375
4276.9609375
4282.7265625
4290.2421875
4303.296875
4316.64453125
4319.51953125
4302.1171875
4259.87890625
4191.9140625
4095.9375
3966.6953125
3801.14453125
3604.9140625
3393.09765625
3186.03125
3005.31640625
2871.77734375
2802.9609375
2809.58984375
2892.53515625
3040.4609375
3228.58203125
3422.32421875
3588.25
3706.06640625
3773.0625
3801.41796875
3815.37890625
3848.5390625
3933.83984375
4086.9609375
4296.3203125
4529.2734375
4747.56640625
4918.765625
5021.203125
5047.86328125
5009.48828125
4931.125
4841.19140625
4760.41015625
4696.72265625
4646.29296875
4597.953125
4538.91015625
4459.34765625
4353.625
4220.1484375
4063.84765625
3900.734375
3758.296875
3667.40625
3649.1640625
3705.1484375
3817.0625
3955.57421875
4092.8125
4211.80859375
4309.07421875
4391.3828125
4469.48828125
4551.0625
4635.2890625
4711.96484375
4765.44921875
4779.8671875
4742.9921875
4650.24609375
4509.3046875
4339.77734375
4163.49609375
3991.625
3820.92578125
3642.5625
3453.80078125
3262.4296875
3084.3671875
2939.77734375
2848.75390625
2824.73828125
2867.84765625
2964.18359375
3093.12890625
3237.3359375
3387.453125
3537.9453125
3678.46875
3790.08203125
3852.1953125
3855.3515625
3808.1484375
3732.23046875
3651.1796875
3583.58203125
3542.6953125
3537.51171875
3570.8828125
3636.65234375
3720.24609375
3803.87109375
3872.85546875
3919.1796875
3941.5703125
3945.1953125
3942.75
3953.875
3998.7578125
4088.00390625
4216.9375
4369.078125
4524.5703125
4665.83203125
4778.13671875
4848.2265625
4864.1640625
4818.1875
4712.76171875
4566.08984375
4410.015625
4277.68359375
4189.47265625
4148.7890625
4148.734375
4179.296875
4227.94921875
4278.0
4312.3125
4320.93359375
4304.31640625
4268.37890625
4216.90625
4149.58203125
4067.390625
3979.109375
3900.98828125
3847.9765625
3823.1640625
3814.33984375
3800.69140625
3765.01171875
3703.13671875
3624.7265625
3544.859375
3472.95703125
3408.34765625
3346.5390625
3289.0390625
3245.88671875
3228.73828125
3243.25390625
3288.1796875
3358.34375
3445.30859375
3536.0703125
3616.171875
3678.21875
3728.5234375
3784.625
3864.49609375
3975.53125
4111.0625
4256.33984375
4398.3046875
4530.38671875
4648.15625
4741.24609375
4792.265625
4786.9609375
4728.046875
4639.6484375
4556.8515625
4507.5625
4499.8125
4521.734375
4550.15234375
4559.05859375
4524.3203125
4428.22265625
4266.33984375
4052.36328125
3813.99609375
3581.05078125
3374.375
3202.80078125
3066.515625
2961.81640625
2885.80859375
2841.8515625
2842.84375
2906.87109375
3045.1171875
3250.890625
3499.17578125
3757.01953125
3996.6015625
4202.9140625
4374.015625
4516.01953125
4635.8203125
4734.95703125
4807.78125
4844.41796875
4835.140625
4772.9296875
4654.94921875
4485.59375
4280.2890625
4065.30859375
3870.8515625
3720.515625
3623.30859375
3572.078125
3548.203125
3530.17578125
3502.60546875
3461.65625
3414.4765625
3373.7109375
3351.09765625
3353.33984375
3380.88671875
3428.8046875
3489.10546875
3554.0234375
3618.24609375
3678.2265625
3729.51953125
3765.9765625
3783.078125
3782.19921875
3770.40234375
3755.85546875
3744.75
3743.875
3764.6953125
3821.78125
3924.80078125
4070.62890625
4242.25
4415.0859375
4567.15625
4687.69921875
4778.83984375
4848.6171875
4901.140625
4933.08984375
4938.6953125
4915.75
4866.11328125
4793.640625
4705.38671875
4614.2109375
4535.73046875
4479.12109375
4440.61328125
4407.04296875
4365.99609375
4312.99609375
4250.58984375
4182.52734375
4109.76953125
4031.96484375
3951.86328125
3877.4609375
3819.578125
3787.71484375
3788.078125
3823.87109375
3895.3203125
3999.10546875
4129.05078125
4278.08203125
4438.56640625
4600.24609375
4748.76953125
4868.5703125
4949.78515625
4994.75
5018.328125
5040.0
5072.6875
5117.62890625
5169.1953125
5222.43359375
5273.65625
5315.11328125
5333.32421875
5315.4921875
5257.234375
5165.15625
5055.49609375
4951.5390625
4876.625
4841.83984375
4837.6875
4840.3671875
4828.85546875
4797.1484375
4753.0234375
4709.44921875
4678.0546875
4665.75
4671.5078125
4684.95703125
4690.57421875
4675.8984375
4637.3125
4579.47265625
4510.859375
4440.03515625
4374.52734375
4321.203125
4285.890625
4271.41015625
4275.17578125
4288.5703125
4299.51953125
4297.81640625
4280.59765625
4254.34765625
4230.25390625
4214.5625
4200.8671875
4171.484375
4107.5546875
3999.921875
3853.39453125
3684.41796875
3516.65625
3377.0546875
3291.0859375
3275.7734375
3332.87890625
3446.84375
3590.50390625
3735.8984375
3863.58203125
3965.09765625
4039.34375
4088.26171875
4115.546875
4127.3515625
4131.890625
4137.10546875
4148.1171875
4166.203125
4189.75
4216.4765625
4245.43359375
4277.03125
4310.6953125
4342.19140625
4363.80078125
4368.73046875
4357.125
4338.27734375
4326.66796875
4335.49609375
4373.6875
4446.48828125
4553.95703125
4685.72265625
4819.5
4929.48828125
4998.0625
5018.8046875
4990.7421875
4916.234375
4808.203125
4695.6015625
4614.27734375
4587.8203125
4615.51953125
4677.16796875
4748.37890625
4813.67578125
4869.8359375
4919.890625
4964.33984375
4997.42578125
5011.421875
5003.80859375
4980.3125
4952.3125
4931.41796875
4922.65234375
4918.41015625
4899.4375
4847.26171875
4760.0
4656.01171875
4560.50390625
4487.63671875
4433.328125
4381.33203125
4314.24609375
4221.5703125
4101.92578125
3960.16796875
3803.12890625
3638.1484375
3474.46484375
3323.39453125
3196.11328125
3102.19140625
3049.45703125
3040.90625
3069.50390625
3119.79296875
3179.9140625
3251.69140625
3344.68359375
3460.03515625
3584.35546875
3701.46875
3807.42578125
3911.9921875
4027.29296875
4157.1796875
4295.59375
4431.8125
4556.9296875
4668.078125
4768.79296875
4865.83203125
4965.0625
5069.109375
5177.3046875
5287.23046875
5396.88671875
5505.6796875
5612.78515625
5714.75390625
5805.87890625
5881.34765625
5939.08984375
5978.390625
5998.38671875
5998.3359375
5977.546875
5933.9140625
5864.90625
5772.2109375
5663.34765625
5544.296875
5409.93359375
5245.6328125
5042.25
4811.0703125
4583.7890625
4396.359375
4268.8828125
4195.78515625
4152.8125
4115.11328125
4072.48828125
4031.265625
4005.57421875
4009.16015625
4053.03515625
4144.3359375
4281.62890625
4450.57421875
4626.6875
4785.328125
4911.9921875
5006.2421875
5077.26953125
5134.515625
5180.34765625
5210.9140625
5223.44140625
5220.83984375
5207.76171875
5183.1484375
5138.80859375
5066.3671875
4965.66796875
4848.140625
4734.38671875
4648.48046875
4610.8671875
4631.87890625
4708.78515625
4828.14453125
4971.84765625
5123.1171875
5269.203125
5399.9296875
5504.91796875
5573.42578125
5597.390625
5573.9609375
5505.02734375
5396.7890625
5262.96875
5128.44140625
5025.45703125
4980.84765625
5002.81640625
5077.40234375
5176.37890625
5270.015625
5336.93359375
5367.00390625
5358.734375
5316.06640625
5248.48046875
5172.58984375
5109.51171875
5076.01953125
5075.15625
5093.7265625
5108.03515625
5093.58203125
5033.1875
4920.8984375
4761.2265625
4565.36328125
4347.0390625
4119.42578125
3893.109375
3674.9609375
3468.53125
3275.21484375
3094.25390625
2921.703125
2751.58984375
2580.89453125
2414.57421875
2265.62890625
2150.15234375
2081.06640625
2063.57421875
2094.0078125
2163.921875
2268.25
2410.26953125
2596.12109375
2822.37109375
3069.74609375
3310.68359375
3523.51171875
3699.734375
3839.8515625
3944.921875
4012.98046875
4042.1875
4036.046875
4005.41015625
3965.3984375
3928.96484375
3901.13671875
3877.4375
3847.87109375
3803.953125
3744.26953125
3675.62890625
3610.6953125
3565.43359375
3556.48828125
3595.3828125
3679.44921875
3786.63671875
3882.21484375
3935.0703125
3932.18359375
3881.65625
3805.33203125
3727.671875
3666.57421875
3629.54296875
3616.9609375
3629.703125
3673.2265625
3753.19140625
3867.5234375
4004.2578125
4147.44140625
4284.21484375
4407.02734375
4511.66015625
4595.15234375
4655.45703125
4692.18359375
4707.5546875
4706.92578125
4698.13671875
4689.8125
4688.7890625
4696.0625
4701.41015625
4682.0625
4611.3671875
4474.80859375
4280.5859375
4054.43359375
3824.12890625
3608.87890625
3421.4375
3275.3984375
3185.8984375
3161.80078125
3197.625
3272.7578125
3357.5703125
3421.80078125
3442.5390625
3411.26171875
3337.72265625
3246.85546875
3168.515625
3126.08984375
3131.3359375
3186.6953125
3289.828125
3435.01953125
3611.39453125
3802.0859375
3987.36328125
4150.80859375
4284.5546875
4389.921875
4473.41015625
4541.859375
4600.6640625
4655.0078125
4710.26953125
4769.23828125
4828.109375
4875.3046875
4895.00390625
4873.796875
4806.9609375
4700.6953125
4568.64453125
4425.46484375
4283.14453125
4152.45703125
4045.49609375
3973.25390625
3938.6953125
3932.53515625
3937.78125
3941.05078125
3942.25390625
3955.23046875
3998.6015625
4083.625
4207.98046875
4359.21875
4522.4375
4684.41015625
4833.57421875
4962.15234375
5072.47265625
5179.80078125
5304.66796875
5459.62109375
5643.0234375
5844.03515625
6050.1640625
6248.7890625
6424.83203125
6561.59765625
6645.34765625
6668.37890625
6629.35546875
6534.37890625
6399.671875
6250.48046875
6112.4140625
5999.3671875
5906.99609375
5817.03125
5710.0859375
5578.78515625
5432.03515625
5287.95703125
5162.6484375
5064.9375
4998.44140625
4963.1015625
4952.34375
4952.5234375
4950.70703125
4943.7265625
4936.265625
4929.00390625
4911.6953125
4870.3125
4800.96875
4716.4921875
4640.47265625
4594.3046875
4586.2578125
4609.89453125
4653.375
4711.203125
4785.6796875
4875.953125
4968.25390625
5040.359375
5075.50390625
5070.00390625
5028.76953125
4957.5078125
4860.7734375
4745.109375
4622.484375
4511.44921875
4434.15234375
4407.83984375
4435.73828125
4506.83203125
4605.81640625
4721.33203125
4842.8125
4952.69921875
5028.30859375
5054.3515625
5031.97265625
4974.234375
4894.50390625
4800.47265625
4696.58984375
4587.984375
4480.8515625
4381.8125
4299.34765625
4244.46875
4226.21484375
4243.6484375
4282.62109375
4321.90234375
4343.8046875
4340.0859375
4310.34765625
4257.80859375
4186.96875
4102.47265625
4007.38671875
3902.68359375
3789.62109375
3672.6796875
3559.2265625
3456.625
3370.1484375
3302.34375
3252.10546875
3213.90234375
3180.73828125
3150.88671875
3133.296875
3146.25390625
3209.07421875
3331.3671875
3505.9921875
3710.7109375
3918.5859375
4109.9609375
4276.640625
4416.58984375
4526.9296875
4603.22265625
4644.03125
4654.1953125
4643.4609375
4622.69921875
4600.5078125
4580.87109375
4562.5859375
4541.5390625
4515.44140625
4487.13671875
4463.29296875
4449.35546875
4445.21484375
4445.50390625
4444.7578125
4443.875
4452.796875
4486.42578125
4555.58984375
4659.13671875
4783.375
4909.87109375
5025.55859375
5127.51953125
5220.2890625
5310.3125
5402.50390625
5498.5625
5594.7578125
5680.6875
5743.0390625
5773.46484375
5774.078125
5755.6328125
5731.06640625
5710.3203125
5699.19140625
5700.8125
5716.75390625
5745.62109375
5779.29296875
5801.45703125
5793.8046875
5747.41015625
5669.28515625
5577.5859375
5491.49609375
5425.796875
5391.1171875
5393.5
5431.859375
5499.109375
5588.2421875
5695.80859375
5817.515625
5942.13671875
6053.44140625
6139.6015625
6200.26953125
6244.5234375
6282.58984375
6319.36328125
6354.18359375
6384.58203125
6408.06640625
6418.39453125
6400.59375
6333.27734375
6201.03125
6007.88671875
5779.71484375
5553.23828125
5361.4296875
5225.5078125
5155.12109375
5150.9609375
5205.44140625
5302.37109375
5419.140625
5532.7421875
5626.4609375
5692.53125
5729.390625
5737.28515625
5716.58203125
5669.14453125
5599.56640625
5514.37109375
5420.53125
5325.09765625
5235.84765625
5161.4296875
5109.765625
5085.2265625
5086.4296875
5106.98828125
5139.28125
5178.375
5222.77734375
5272.58984375
5328.37109375
5392.859375
5473.0625
5578.7109375
5715.44140625
5876.1171875
6036.8203125
6162.734375
6222.36328125
6201.296875
6106.03125
5956.42578125
5774.0
5575.34375
5373.59375
5183.6875
5023.671875
4908.0625
4836.9765625
4791.171875
4739.4296875
4654.40234375
4525.86328125
4363.98828125
4193.69921875
4044.5859375
3939.90625
3888.0234375
3880.45703125
3897.0078125
3913.44921875
3907.3359375
3862.546875
3774.51171875
3653.765625
3523.765625
3412.96484375
3345.44921875
3333.25390625
3371.73828125
3440.890625
3514.86328125
3575.36328125
3618.40625
3649.0546875
3670.703125
3680.2578125
3672.76171875
3648.82421875
3617.3515625
3593.1796875
3593.84375
3637.11328125
3736.58984375
3894.5546875
4097.32421875
4319.28125
4533.0390625
4716.05078125
4848.83203125
4912.51171875
4895.1953125
4803.44921875
4664.48828125
4512.48828125
4370.0
4240.3671875
4114.65625
3983.68359375
3845.33203125
3705.0703125
3572.20703125
3455.46875
3361.12109375
3294.46875
3260.9453125
3262.89453125
3294.3671875
3341.41796875
3389.94140625
3433.140625
3470.6953125
3501.86328125
3521.70703125
3524.390625
3508.328125
3478.0078125
3443.50390625
3421.0546875
3432.96875
3502.2109375
3641.5859375
3844.7890625
4086.88671875
4334.5625
4559.20703125
4745.2734375
4890.55078125
5000.09765625
5078.21875
5123.46875
5129.9453125
5094.59765625
5024.9375
4940.15234375
4863.53515625
4811.84765625
4789.8359375
4791.65625
4804.578125
4811.44921875
4794.18359375
4740.71875
4651.19140625
4537.2421875
4415.63671875
4304.10546875
4222.21875
4190.76171875
4224.171875
4321.16015625
4463.44140625
4623.87109375
4775.9453125
4898.3203125
4976.109375
5003.30078125
4985.3046875
4937.8203125
4880.58203125
4829.3515625
4790.3359375
4759.37109375
4725.21875
4674.92578125
4599.14453125
4496.08984375
4371.734375
4234.07421875
4083.76171875
3909.34765625
3693.8515625
3429.08203125
3126.3515625
2816.41015625
2540.29296875
2335.97265625
2224.4140625
2200.49609375
2236.19140625
2296.91015625
2360.35546875
2425.4765625
2508.2421875
2629.51171875
2800.9453125
3014.7421875
3244.3984375
3457.76953125
3631.72265625
3755.5234375
3824.68359375
3838.94140625
3809.63671875
3764.0390625
3734.8671875
3741.6328125
3782.08984375
3840.80078125
3904.29296875
3968.37109375
4034.04296875
4099.00390625
4153.28515625
4182.55859375
4176.22265625
4134.05078125
4066.4453125
3988.5234375
3912.59375
3844.26953125
3784.2734375
3733.70703125
3697.6875
3683.80859375
3696.8984375
3735.15234375
3790.3828125
3850.7265625
3903.5625
3939.0859375
3954.65625
3956.72265625
3957.19140625
3965.9765625
3985.73828125
4012.6171875
4041.265625
4069.22265625
4096.87890625
4123.9140625
4146.62109375
4159.98046875
4162.58203125
4158.89453125
4156.98046875
4165.69140625
4194.45703125
4252.48828125
4344.11328125
4464.1640625
4599.8984375
4738.12109375
4869.20703125
4985.02734375
5076.703125
5136.7890625
5162.29296875
5153.4609375
5110.76953125
5035.98828125
4936.828125
4828.71875
4730.5546875
4658.73046875
4624.38671875
4633.7109375
4687.83984375
4781.5
4903.0625
5037.8828125
5172.98828125
5299.05859375
5408.6484375
5493.87109375
5547.703125
5567.9375
5559.19140625
5530.25
5490.08984375
5446.9140625
5409.54296875
5386.20703125
5379.26953125
5381.09765625
5377.19140625
5355.33984375
5313.09765625
5257.96484375
5202.1953125
5157.83984375
5134.3125
5136.98046875
5165.99609375
5216.98828125
5283.89453125
5361.07421875
5443.16796875
5524.6640625
5601.19140625
5670.43359375
5730.34765625
5777.20703125
5806.83984375
5817.625
5810.1328125
5783.80859375
5736.28515625
5667.87890625
5585.84375
5502.73828125
5430.078125
5372.54296875
5325.59765625
5276.72265625
5210.33984375
5115.29296875
4990.7890625
4847.15234375
4702.18359375
4575.5859375
4482.38671875
4426.3984375
4398.4296875
4382.91796875
4369.00390625
4357.01953125
4355.953125
4375.953125
4422.01171875
4491.18359375
4572.81640625
4651.2578125
4710.3046875
4737.66015625
4728.1015625
4684.87890625
4618.953125
4546.3203125
4484.85546875
4451.4453125
4457.4140625
4501.8984375
4569.5859375
4639.84375
4702.3359375
4762.81640625
4830.640625
4900.6953125
4950.33984375
4955.4609375
4909.203125
4826.62109375
4734.83984375
4659.57421875
4615.875
4604.515625
4614.09765625
4628.5546875
4635.62109375
4630.3828125
4613.44140625
4589.39453125
4568.21484375
4565.12890625
4594.94921875
4664.40625
4769.36328125
4898.125
5036.5859375
5172.91796875
5302.49609375
5430.75390625
5569.34765625
5726.76171875
5901.41015625
6082.50390625
6254.328125
6398.4375
6495.6484375
6531.83984375
6503.8359375
6418.02734375
6283.55078125
6109.9296875
5912.4296875
5715.23046875
5543.3359375
5408.3203125
5302.40625
5207.6796875
5112.609375
5021.8203125
4951.921875
4918.05078125
4922.34765625
4952.0
4985.12109375
4998.3046875
4973.03515625
4901.69921875
4791.12890625
4659.0234375
4523.90234375
4397.37109375
4285.15625
4192.78125
4127.1171875
4092.59765625
4088.06640625
4107.6953125
4143.1953125
4184.625
4221.9140625
4249.5234375
4271.01953125
4297.1328125
4335.8125
4381.69921875
4415.93359375
4419.12890625
4387.6328125
4338.78515625
4300.87109375
4296.97265625
4334.27734375
4402.4765625
4478.75390625
4537.1875
4559.91796875
4543.89453125
4498.26953125
4436.12109375
4369.28125
4308.62109375
4264.1953125
4241.32421875
4236.27734375
4237.0625
4229.70703125
4206.50390625
4172.69140625
4148.12109375
4161.1171875
4235.62890625
4378.20703125
4572.14453125
4782.140625
4968.34765625
5104.3125
5188.625
5241.24609375
5286.47265625
5336.546875
5388.796875
5434.59375
5468.24609375
5487.89453125
5491.46875
5475.26953125
5437.6328125
5383.34375
5322.92578125
5266.72265625
5220.17578125
5186.56640625
5173.86328125
5195.171875
5258.578125
5355.5625
5460.54296875
5542.1015625
5575.3046875
5547.125
5456.94921875
5316.60546875
5149.1484375
4982.69921875
4840.2421875
4731.171875
4649.8515625
4581.33203125
4510.11328125
4427.15234375
4332.890625
4236.55859375
4152.890625
4096.78515625
4077.53515625
4095.46875
4142.38671875
4203.37109375
4257.3515625
4278.9375
4246.1953125
4153.29296875
4018.60546875
3879.7109375
3776.48046875
3733.33984375
3751.4765625
3813.81640625
3896.9140625
3981.81640625
4059.60546875
4131.91015625
4206.83984375
4290.1484375
4374.9375
4438.5
4452.18359375
4398.76953125
4283.5859375
4131.328125
3972.6640625
3830.60546875
3713.54296875
3616.875
3531.17578125
3450.67578125
3375.4296875
3307.8203125
3250.58984375
3208.984375
3190.08984375
3195.30859375
3214.88671875
3235.44140625
3254.796875
3285.94140625
3343.5078125
3427.06640625
3518.3359375
3592.59765625
3631.76953125
3630.1640625
3592.640625
3528.2734375
3444.15234375
3345.625
3244.41015625
3165.62109375
3142.48828125
3200.61328125
3345.46484375
3561.80859375
3820.26171875
4083.6015625
4313.81640625
4483.6640625
4587.671875
4642.0625
4671.0625
4690.0390625
4698.66015625
4688.1640625
4655.1015625
4609.12890625
4568.3515625
4546.8515625
4546.15625
4557.05859375
4566.875
4563.984375
4537.921875
4479.41796875
4382.51953125
4247.69140625
4085.1328125
3917.28125
3775.48828125
3687.11328125
3660.19921875
3679.33984375
3716.71484375
3746.8984375
3753.7734375
3731.07421875
3683.96484375
3631.3359375
3602.27734375
3626.046875
3721.8359375
3892.6953125
4123.68359375
4384.57421875
4638.9375
4856.421875
5020.83984375
5130.83984375
5196.83203125
5236.76171875
5268.92578125
5302.0078125
5329.2109375
5332.8125
5296.8046875
5217.78515625
5106.56640625
4980.77734375
4855.02734375
4737.0625
4632.57421875
4552.03125
4509.76171875
4514.09765625
4558.8046875
4624.765625
4689.640625
4736.90234375
4759.20703125
4756.42578125
4729.29296875
4671.95703125
4571.13671875
4417.28515625
4219.66796875
4009.19140625
3822.94921875
3683.53125
3591.3125
3533.6328125
3499.34375
3486.03515625
3497.765625
3538.9765625
3609.5234375
3702.6171875
3805.9921875
3905.8125
3990.45703125
4050.6796875
4077.2109375
4062.23828125
4007.6171875
3932.2890625
3868.15234375
3844.59375
3874.33984375
3951.171875
4057.2421875
4171.56640625
4276.37890625
4361.92578125
4427.6796875
4477.58984375
4513.85546875
4536.1015625
4545.46484375
4546.16015625
4542.359375
4536.20703125
4529.71875
4525.390625
4522.40234375
4514.9140625
4498.4921875
4478.50390625
4468.80078125
4479.9296875
4508.86328125
4539.9296875
4554.33984375
4539.4296875
4492.95703125
4422.9375
4344.36328125
4273.125
4219.49609375
4185.53125
4169.01171875
4170.984375
4200.01953125
4268.38671875
4382.609375
4536.0625
4709.2734375
4876.66015625
5014.87890625
5109.296875
5157.078125
5165.703125
5147.24609375
5112.078125
5066.8203125
5016.26171875
4964.85546875
4915.6953125
4869.80078125
4828.25
4794.28515625
4771.34765625
4758.66015625
4750.5234375
4741.3125
4730.8125
4724.07421875
4726.9296875
4743.11328125
4775.265625
4826.14453125
4896.703125
4982.8828125
5075.5078125
5164.13671875
5241.9921875
5308.52734375
5368.44921875
5427.82421875
5490.05859375
5555.01953125
5621.49609375
5688.41015625
5751.1875
5797.32421875
5808.76171875
5771.71484375
5685.62109375
5563.42578125
5424.3828125
5285.515625
5155.47265625
5032.40234375
4907.00390625
4770.25390625
4620.6484375
4466.28125
4321.9375
4204.2109375
4125.26953125
4086.3984375
4075.921875
4075.48046875
4069.890625
4051.89453125
4019.97265625
3975.01171875
3919.21484375
3854.66015625
3781.27734375
3699.03125
3614.77734375
3544.859375
3507.05859375
3508.6171875
3542.86328125
3596.53125
3658.2734375
3720.3046875
3774.12109375
3806.296875
3798.84375
3735.83203125
3613.56640625
3446.37890625
3261.09765625
3082.8125
2922.99609375
2777.75390625
2634.03125
2478.05078125
2303.7734375
2119.54296875
1947.74609375
1813.84765625
1731.44140625
1696.01953125
1692.62109375
1708.47265625
1737.76171875
1775.68359375
1812.19140625
1836.1015625
1847.15234375
1861.6875
1901.640625
1974.6875
2065.140625
2145.609375
2198.3203125
2226.6796875
2250.30859375
2292.48046875
2370.73046875
2491.99609375
2649.75390625
2824.54296875
2991.41015625
3131.4609375
3239.09375
3319.59375
3380.92578125
3427.63671875
3460.296875
3476.81640625
3471.8515625
3436.44921875
3363.42578125
3257.7890625
3141.86328125
3046.23828125
2992.04296875
2980.078125
2994.8671875
3015.84765625
3024.1640625
3004.4296875
2947.5546875
2854.7109375
2736.265625
2605.4765625
2475.0625
2360.1953125
2280.22265625
2251.4453125
2275.64453125
2336.19921875
2405.890625
2459.59375
2483.875
2481.25390625
2469.19140625
2473.671875
2518.1171875
2612.296875
2746.8515625
2896.5234375
3030.3515625
3123.10546875
3161.3671875
3142.46484375
3070.89453125
2957.5625
2820.53125
2682.30078125
2562.70703125
2473.08984375
2416.0078125
2388.65234375
2385.1953125
2396.5703125
2409.55078125
2408.03515625
2378.10546875
2315.6875
2230.97265625
2143.8828125
2072.1328125
2022.0078125
1989.578125
1969.48828125
1961.98828125
1972.85546875
2007.921875
2066.30078125
2136.0
2195.84765625
2224.83984375
2213.890625
2171.73828125
2121.72265625
2092.91796875
2109.73046875
2181.89453125
2298.69140625
2433.7421875
2560.69921875
2668.43359375
2762.8828125
2855.578125
2951.50390625
3046.00390625
3128.30859375
3184.9921875
3202.53515625
3171.63671875
3091.40625
2968.44140625
2811.3203125
2627.0390625
2422.7734375
2208.7265625
1997.9609375
1805.04296875
1646.0859375
1537.609375
1490.91015625
1506.02734375
1572.22265625
1674.78515625
1800.51171875
1937.55859375
2073.23828125
2193.8828125
2286.37109375
2339.99609375
2350.09375
2322.5625
2274.2734375
2225.921875
2192.3671875
2178.1328125
2179.25390625
2186.94921875
2190.42578125
2180.07421875
2151.765625
2110.18359375
2068.62109375
2044.6875
2053.55078125
2102.17578125
2188.2734375
2304.06640625
2440.5390625
2588.84765625
2740.609375
2889.48046875
3031.5703125
3161.99609375
3271.00390625
3346.09375
3379.51953125
3373.59375
3339.74609375
3294.640625
3256.8515625
3242.12109375
3256.40625
3291.8515625
3331.3671875
3359.1796875
3368.71875
3362.56640625
3346.63671875
3324.22265625
3293.9609375
3252.40625
3199.0234375
3139.85546875
3086.9609375
3054.03515625
3051.16796875
3081.54296875
3140.71484375
3217.0703125
3293.265625
3350.6328125
3377.07421875
3373.453125
3351.2734375
3322.18359375
3289.7109375
3251.24609375
3205.70703125
3157.04296875
3112.2421875
3080.0625
3071.66796875
3098.2734375
3165.90234375
3274.328125
3421.625
3606.19921875
3821.1484375
4048.4765625
4261.5625
4433.9375
4546.90234375
4594.47265625
4586.3671875
4544.71875
4491.5078125
4435.44140625
4371.0625
4289.7734375
4189.2734375
4072.62109375
3942.265625
3798.46875
3643.37890625
3485.3984375
3338.72265625
3217.4921875
3128.69921875
3070.1015625
3035.23046875
3019.98828125
3024.77734375
3053.53125
3113.5546875
3213.375
3353.5
3516.1015625
3666.8828125
3771.2578125
3810.25390625
3783.6015625
3704.40625
3595.46484375
3486.65234375
3406.296875
3367.9765625
3363.63671875
3369.80859375
3361.953125
3326.83984375
3266.15625
3191.08984375
3112.91015625
3037.48828125
2967.4609375
2907.45703125
2864.96875
2845.43359375
2847.140625
2861.43359375
2877.58984375
2888.04296875
2890.70703125
2888.5859375
2888.4140625
2898.8515625
2926.28515625
2969.015625
3015.09765625
3048.234375
3057.14453125
3039.125
2996.46875
2933.625
2858.890625
2784.2734375
2719.39453125
2666.875
2626.74609375
2603.29296875
2602.21484375
2620.2890625
2642.61328125
2653.8046875
2651.60546875
2648.44140625
2660.703125
2696.046875
2747.9375
2799.4609375
2832.89453125
2838.02734375
2813.4921875
2762.34375
2688.625
2598.2421875
2500.69140625
2408.09765625
2332.46875
2283.109375
2263.515625
2269.02734375
2289.4375
2316.8359375
2351.32421875
2397.81640625
2457.1953125
2521.48828125
2577.4296875
2614.453125
2630.90625
2634.80859375
2638.984375
2653.91796875
2683.70703125
2727.0625
2779.41796875
2832.59765625
2875.14453125
2897.921875
2901.66796875
2897.77734375
2900.62890625
2919.62109375
2957.78515625
3014.14453125
3083.9140625
3157.28515625
3221.484375
3265.921875
3284.82421875
3275.5390625
3237.2265625
3173.7734375
3097.3046875
3026.359375
2979.32421875
2969.49609375
3004.5078125
3085.6796875
3203.5234375
3334.078125
3443.7578125
3502.31640625
3494.5390625
3422.73046875
3302.109375
3155.26953125
3007.796875
2882.88671875
2795.07421875
2746.39453125
2726.6796875
2716.578125
2692.58984375
2635.46484375
2540.11328125
2419.20703125
2294.33203125
2179.75390625
2072.5625
1957.54296875
1821.015625
1661.203125
1489.3203125
1324.94140625
1190.80859375
1108.14453125
1092.5234375
1152.05078125
1287.87109375
1493.3359375
1750.2109375
2026.92578125
2284.8203125
2489.67578125
2620.609375
2672.72265625
2656.44140625
2594.8125
2515.69921875
2439.9375
2374.3984375
2316.28515625
2263.71875
2221.62109375
2198.58984375
2199.796875
2222.515625
2256.8203125
2290.55078125
2315.18359375
2328.40234375
2332.015625
2329.296875
2325.4140625
2328.68359375
2348.20703125
2389.30078125
2452.890625
2539.4375
2650.171875
2781.4453125
2919.02734375
3041.96484375
3134.37109375
3192.390625
3218.10546875
3208.0234375
3151.15234375
3040.8984375
2888.44921875
2723.65234375
2582.9765625
2495.76953125
2476.546875
2522.36328125
2613.5234375
2720.57421875
2817.40625
2891.76953125
2945.16796875
2984.5078125
3014.0546875
3031.265625
3025.57421875
2982.66015625
2896.69140625
2782.8671875
2676.2578125
2613.96875
2615.37890625
2676.32421875
2777.41015625
2894.8984375
3006.09375
3090.88671875
3133.953125
3128.703125
3080.01171875
3002.0859375
2910.68359375
2814.29296875
2711.22265625
2594.9375
2462.8515625
2321.66796875
2185.8515625
2070.18359375
1981.04296875
1914.140625
1862.078125
1824.32421875
1807.44140625
1814.9609375
1841.1953125
1878.8671875
1930.90234375
2009.7421875
2123.5703125
2265.03125
2413.625
2546.87109375
2649.63671875
2718.04296875
2758.921875
2785.51953125
2810.125
2837.93359375
2865.921875
2886.2265625
2891.00390625
2877.27734375
2849.9296875
2819.90234375
2797.19921875
2783.90625
2773.64453125
2757.44140625
2730.3984375
2694.12890625
2654.89453125
2620.48828125
2598.48828125
2596.49609375
2622.203125
2679.93359375
2763.5
2851.2578125
2910.71875
2912.72265625
2845.67578125
2719.2421875
2556.25390625
2381.35546875
2214.625
2071.12109375
1961.8359375
1893.28125
1866.19921875
1874.72265625
1906.70703125
1946.62890625
1981.59375
2007.1484375
2027.8515625
2052.625
2090.265625
2148.44921875
2233.0703125
2344.6796875
2474.83203125
2606.6953125
2718.91015625
2788.796875
2795.75390625
2727.66796875
2587.80859375
2395.25390625
2177.515625
1961.3515625
1766.80078125
1603.6953125
1470.1171875
1355.82421875
1251.71484375
1159.51953125
1094.4296875
1079.75390625
1136.9765625
1274.8671875
1481.62109375
1726.015625
1969.4765625
2181.01171875
2343.19140625
2446.625
2483.1328125
2448.18359375
2350.58984375
2217.03125
2083.51953125
1979.94921875
1921.43359375
1911.75390625
1951.1796875
2039.0703125
2171.875
2342.8046875
2543.73046875
2765.0078125
2994.05859375
3218.45703125
3432.31640625
3636.125
3827.5390625
3994.38671875
4120.0
4194.015625
4215.76171875
4189.8359375
4123.68359375
4029.421875
3922.23046875
3813.44140625
3706.83203125
3603.19921875
3506.22265625
3421.33203125
3350.1015625
3287.6796875
3225.109375
3153.05078125
3065.0859375
2959.75
2839.125
2703.7265625
2549.78515625
2374.2265625
2183.23046875
1994.20703125
1828.07421875
1699.47265625
1613.2734375
1567.1796875
1554.91796875
1568.0234375
1598.44140625
1642.39453125
1701.0
1774.05078125
1851.30078125
1911.0703125
1930.07421875
1896.6484375
1816.328125
1707.61328125
1594.41796875
1499.9453125
1440.8125
1421.359375
1433.05078125
1461.1875
1492.70703125
1517.5078125
1524.6484375
1501.3046875
1437.9609375
1335.8125
1210.84765625
1091.796875
1011.51953125
994.42578125
1046.796875
1156.0625
1297.48046875
1441.19140625
1557.14453125
1621.9140625
1628.625
1592.94921875
1547.7265625
1527.87109375
1554.859375
1628.3984375
1727.31640625
1818.3359375
1869.10546875
1860.125
1790.40625
1675.78515625
1542.2109375
1416.3671875
1316.25
1246.50390625
1202.3359375
1179.703125
1183.01953125
1223.62109375
1311.09765625
1445.77734375
1618.19140625
1814.0859375
2019.98046875
2225.453125
2422.15625
2601.6953125
2754.50390625
2870.41796875
2940.78515625
2961.13671875
2933.69140625
2868.5
2781.65234375
2689.84765625
2603.34375
2521.7890625
2436.6796875
2339.2109375
2227.796875
2109.76171875
1996.859375
1899.33984375
1823.640625
1775.37109375
1764.16015625
1804.859375
1910.78125
2080.97265625
2290.1875
2492.2421875
2638.9296875
2703.23828125
2689.9921875
2626.64453125
2543.92578125
2462.7421875
2393.2421875
2338.38671875
2293.8515625
2247.2890625
2184.953125
2103.7734375
2016.234375
1940.80078125
1886.1875
1844.3984375
1796.90234375
1726.234375
1624.2421875
1494.95703125
1353.3203125
1220.16796875
1114.8828125
1049.8984375
1029.1640625
1048.09375
1091.89453125
1135.01953125
1146.91015625
1104.63671875
1005.3359375
869.79296875
733.83984375
631.87109375
582.0
581.03125
610.30859375
645.984375
667.36328125
662.21875
630.70703125
586.23046875
550.2421875
543.26171875
578.60546875
661.51171875
789.42578125
950.37890625
1123.12109375
1282.5703125
1407.21875
1482.69140625
1502.1484375
1468.20703125
1394.890625
1302.66015625
1206.5859375
1108.609375
1002.2578125
884.13671875
759.58984375
639.0
531.71875
443.9453125
379.765625
342.5
336.2734375
368.10546875
448.5
588.91796875
796.90234375
1070.17578125
1391.1796875
1725.953125
2032.41015625
2276.2265625
2443.48828125
2540.0546875
2579.96875
2574.47265625
2529.3203125
2448.04296875
2335.0
2195.734375
2036.296875
1863.1328125
1683.359375
1503.5859375
1326.59765625
1148.45703125
960.703125
758.421875
547.76953125
345.0
167.55078125
25.9765625
-76.3828125
-138.3515625
-157.37890625
-130.22265625
-54.83203125
69.484375
241.94140625
457.15625
699.86328125
944.28515625
1163.98828125
1347.58203125
1506.19921875
1663.59765625
1836.4609375
2022.2421875
2202.53125
2355.125
2464.41015625
2527.1015625
2553.16796875
2559.703125
2558.87890625
2550.00390625
2524.6640625
2479.90234375
2424.21484375
2369.76953125
2320.234375
2267.875
2202.23046875
2121.03515625
2033.01171875
1950.66015625
1880.390625
1819.46875
1761.7265625
1705.00390625
1652.5625
1608.9921875
1576.70703125
1555.69921875
1543.87890625
1536.80078125
1528.91015625
1516.2109375
1497.1171875
1470.7734375
1436.42578125
1395.20703125
1349.99609375
1300.73828125
1240.06640625
1155.91015625
1040.33203125
897.8671875
746.99609375
612.84375
513.51953125
448.74609375
401.75
355.84375
311.79296875
289.0625
309.7890625
380.39453125
485.44921875
595.3984375
680.65625
723.59765625
722.171875
683.921875
617.01953125
528.0390625
427.80859375
335.25390625
271.0
245.72265625
255.3359375
286.89453125
327.6796875
369.64453125
409.51171875
448.75390625
494.109375
555.08203125
636.88671875
733.1875
826.21875
896.49609375
935.1015625
947.12109375
942.71484375
924.7890625
885.8359375
817.04296875
720.1796875
611.07421875
512.30078125
442.31640625
409.3515625
412.33203125
444.70703125
496.73828125
556.51171875
612.91796875
660.8203125
703.58203125
749.02734375
801.54296875
856.96875
903.53125
927.03515625
917.30859375
874.5234375
812.96875
758.4140625
738.06640625
768.53515625
849.39453125
965.13671875
1092.19140625
1206.0234375
1286.453125
1322.02734375
1313.72265625
1275.2578125
1227.0546875
1185.58203125
1155.98046875
1134.4765625
1117.40625
1106.3828125
1104.64453125
1110.890625
1119.6015625
1127.34375
1137.0078125
1155.953125
1192.14453125
1251.7578125
1336.5703125
1439.5625
1543.328125
1626.5234375
1675.2265625
1689.6328125
1681.25390625
1665.45703125
1656.33203125
1665.00390625
1698.07421875
1755.27734375
1829.19921875
1908.66015625
1983.2109375
2045.05078125
2088.6015625
2111.0078125
2114.703125
2108.375
2102.484375
2101.12890625
2097.1953125
2075.41796875
2020.65234375
1924.6015625
1787.73046875
1618.01953125
1429.5078125
1240.6328125
1070.7265625
934.83984375
839.07421875
778.65234375
739.6328125
703.8984375
655.9921875
589.4296875
509.5703125
431.15625
371.140625
340.4453125
339.046875
356.625
377.36328125
385.7421875
371.36328125
332.03515625
273.37890625
203.44921875
124.9765625
32.703125
-79.109375
-204.33203125
-320.15234375
-397.08203125
-416.55859375
-381.28125
-310.328125
-225.12109375
-138.3359375
-51.68359375
40.1875
144.2734375
263.4375
391.5390625
513.48046875
613.32421875
685.4140625
737.80859375
783.41796875
827.19921875
862.64453125
881.5859375
887.25
896.78125
929.84765625
993.48046875
1076.671875
1158.85546875
1223.46484375
1264.83203125
1285.24609375
1288.1953125
1274.71875
1243.84375
1194.76171875
1129.1640625
1053.0546875
976.28515625
909.046875
857.94921875
824.5625
805.84765625
794.15625
778.18359375
747.53515625
698.4921875
634.3984375
559.98828125
477.7578125
392.375
317.30078125
272.5
272.7265625
317.65234375
392.93359375
478.37109375
553.8203125
601.30078125
609.12890625
579.31640625
529.91796875
485.11328125
459.04296875
447.33203125
432.61328125
396.3046875
326.27734375
219.48046875
84.65234375
-55.3125
-167.84375
-223.703125
-210.51953125
-137.4375
-29.765625
82.1875
175.765625
245.59765625
303.94921875
369.32421875
451.4609375
544.80859375
633.6796875
701.33984375
735.28515625
729.1328125
684.42578125
611.59375
527.29296875
448.78515625
389.0859375
354.79296875
346.3515625
359.9140625
389.78515625
429.19140625
469.2578125
499.92578125
515.57421875
521.5078125
533.4453125
568.13671875
632.52734375
719.94921875
814.9140625
901.6015625
970.62890625
1020.78515625
1054.38671875
1069.17578125
1054.46875
997.375
895.38671875
763.40625
628.28515625
516.21875
443.7734375
416.3515625
429.9609375
473.24609375
531.24609375
591.17578125
645.0859375
686.16796875
703.81640625
686.09765625
629.67578125
547.20703125
463.5390625
402.7265625
375.55078125
375.66796875
385.53125
386.7734375
367.58984375
322.87890625
249.6015625
143.91796875
3.8203125
-165.53515625
-349.0234375
-523.9375
-667.16796875
-764.48828125
-817.515625
-843.37109375
-866.33203125
-906.31640625
-970.37109375
-1050.43359375
-1128.109375
-1184.94921875
-1212.3515625
-1212.640625
-1190.0859375
-1142.39453125
-1063.0703125
-951.26953125
-815.93359375
-669.546875
-520.8046875
-375.3828125
-241.9453125
-133.9921875
-64.74609375
-40.0859375
-55.12109375
-96.09765625
-145.796875
-188.47265625
-211.00390625
-201.98828125
-154.19921875
-70.71875
33.03125
137.0625
228.28515625
304.96484375
372.97265625
441.953125
525.06640625
636.8359375
785.05859375
962.48046875
1146.171875
1305.60546875
1414.3046875
1460.3203125
1451.90234375
1414.15625
1376.1015625
1354.94140625
1347.7890625
1335.09375
1291.921875
1200.0546875
1055.6640625
870.1640625
665.12890625
464.5859375
287.421875
140.4296875
14.17578125
-112.58984375
-258.2109375
-423.1796875
-589.64453125
-737.5625
-862.3828125
-977.91015625
-1103.76953125
-1250.14453125
-1410.51171875
-1563.84375
-1683.015625
-1746.3046875
-1746.921875
-1694.21484375
-1605.53125
-1496.6015625
-1379.8125
-1269.9296875
-1187.53515625
-1152.921875
-1174.78125
-1244.4453125
-1340.58203125
-1438.4296875
-1514.9140625
-1548.12109375
-1517.15625
-1407.1640625
-1217.0390625
-963.4453125
-677.671875
-397.45703125
-157.43359375
19.5625
128.58203125
183.02734375
207.3359375
224.88671875
249.1640625
284.015625
330.31640625
390.66015625
467.60546875
559.49609375
659.421875
757.55078125
843.23046875
906.8671875
943.8515625
958.390625
961.54296875
963.671875
970.40625
986.87109375
1022.484375
1086.234375
1176.5390625
1279.2265625
1377.37109375
1460.52734375
1523.1796875
1558.17578125
1556.99609375
1517.0546875
1445.109375
1351.74609375
1243.7578125
1123.01953125
991.76953125
857.58984375
732.9140625
628.8046875
547.80859375
482.8203125
424.58984375
371.65625
332.7265625
319.359375
336.76953125
380.68359375
439.49609375
497.41796875
538.14453125
550.53515625
533.328125
493.83203125
441.08984375
379.60546875
307.5859375
218.98828125
108.05078125
-24.19921875
-165.078125
-293.171875
-389.546875
-448.3046875
-477.12890625
-488.09765625
-487.89453125
-474.6484375
-441.48046875
-382.3203125
-296.31640625
-189.19921875
-71.80078125
43.0
143.79296875
223.76171875
282.1015625
321.953125
345.375
348.89453125
323.5625
259.39453125
151.390625
4.4921875
-164.2265625
-328.97265625
-465.1875
-561.09765625
-621.171875
-657.6484375
-677.44921875
-676.3828125
-644.4140625
-575.03125
-469.42578125
-333.52734375
-173.05859375
8.05078125
205.703125
413.58984375
622.984375
823.1171875
1001.1015625
1143.6640625
1243.10546875
1303.90625
1341.84765625
1373.29296875
1403.625
1425.89453125
1429.0234375
1404.19140625
1343.02734375
1234.98046875
1072.6171875
860.6796875
616.91796875
362.27734375
111.9609375
-123.1796875
-329.9140625
-491.42578125
-593.96484375
-634.25
-621.375
-573.0625
-508.55078125
-441.31640625
-376.57421875
-316.171875
-265.26171875
-231.68359375
-218.49609375
-220.4921875
-231.21875
-252.36328125
-293.6015625
-363.01953125
-458.50390625
-566.18359375
-663.6328125
-725.25
-731.26953125
-678.8359375
-586.87890625
-488.73046875
-417.171875
-392.3984375
-418.5625
-485.87109375
-573.67578125
-654.16015625
-698.93359375
-688.8515625
-622.83203125
-519.5859375
-409.84765625
-323.234375
-276.984375
-271.625
-294.5859375
-330.08203125
-369.90625
-416.9765625
-477.3828125
-548.5
-616.44921875
-666.12890625
-692.19921875
-700.03515625
-700.125
-705.54296875
-732.34765625
-794.16796875
-891.04296875
-1004.8046875
-1108.5859375
-1181.15234375
-1211.93359375
-1196.22265625
-1132.0390625
-1024.15234375
-887.4765625
-741.5546875
-600.32421875
-468.6328125
-349.0625
-249.91796875
-184.39453125
-161.59765625
-178.8515625
-221.96875
-272.16796875
-313.9921875
-340.5546875
-354.0859375
-361.08984375
-364.8671875
-362.0234375
-347.2734375
-322.19140625
-299.22265625
-296.94140625
-329.984375
-399.64453125
-490.07421875
-574.328125
-629.86328125
-653.390625
-661.33203125
-674.4609375
-702.33984375
-742.82421875
-793.86328125
-861.48046875
-955.515625
-1080.0625
-1228.765625
-1386.90625
-1536.33984375
-1661.1015625
-1752.38671875
-1809.921875
-1838.06640625
-1840.45703125
-1818.5078125
-1773.5234375
-1707.85546875
-1623.82421875
-1523.4296875
-1410.1171875
-1288.9765625
-1163.66796875
-1033.765625
-897.53125
-758.578125
-629.87109375
-531.08203125
-480.96875
-489.1328125
-550.85546875
-648.1171875
-757.19140625
-858.421875
-940.73828125
-998.91015625
-1028.80859375
-1027.140625
-995.45703125
-943.3828125
-887.8046875
-848.46875
-841.14453125
-870.265625
-925.4609375
-985.92578125
-1030.4296875
-1046.05078125
-1031.35546875
-995.21484375
-952.92578125
-919.1484375
-899.453125
-886.78125
-866.67578125
-826.4375
-760.5625
-670.9140625
-565.73046875
-458.671875
-364.9609375
-294.57421875
-248.58203125
-223.140625
-217.5625
-238.1484375
-294.0625
-389.421875
-518.04296875
-663.66015625
-804.25
-918.53125
-993.60546875
-1030.55078125
-1043.0078125
-1047.19921875
-1050.28125
-1046.11328125
-1019.9609375
-955.15625
-837.9296875
-663.62109375
-444.9375
-213.484375
-7.53515625
146.2890625
242.16015625
290.5078125
309.00390625
316.125
325.48828125
339.73828125
349.62890625
341.83984375
308.859375
251.7890625
176.07421875
86.34765625
-15.8515625
-131.40234375
-259.80078125
-394.28515625
-521.6015625
-629.51953125
-715.203125
-784.96875
-846.0078125
-900.17578125
-945.796875
-983.109375
-1016.90625
-1055.02734375
-1104.828125
-1169.32421875
-1244.71484375
-1322.046875
-1392.2421875
-1449.55078125
-1490.4765625
-1510.9140625
-1506.19140625
-1473.89453125
-1415.6484375
-1335.9765625
-1240.48828125
-1135.98046875
-1032.16796875
-942.328125
-881.171875
-860.171875
-881.78515625
-934.4453125
-992.09375
-1022.91015625
-1005.71484375
-942.42578125
-854.078125
-763.09765625
-679.77734375
-605.16015625
-541.8515625
-496.1875
-471.0234375
-462.8359375
-469.5
-497.75
-559.11328125
-658.5703125
-788.92578125
-935.21484375
-1082.59375
-1219.77734375
-1336.96875
-1422.40234375
-1463.171875
-1452.33984375
-1396.8359375
-1317.29296875
-1237.55859375
-1172.515625
-1123.46875
-1081.94140625
-1036.43359375
-978.49609375
-906.40625
-824.5390625
-738.71484375
-652.84765625
-570.7109375
-499.13671875
-446.46484375
-417.625
-412.33984375
-428.05859375
-462.85546875
-515.609375
-585.4375
-671.37109375
-770.87109375
-878.3515625
-987.5
-1095.8828125
-1205.3203125
-1316.421875
-1425.0625
-1526.66015625
-1622.7265625
-1720.74609375
-1827.44921875
-1943.984375
-2066.734375
-2189.10546875
-2300.3359375
-2384.59375
-2425.2265625
-2412.32421875
-2346.640625
-2237.26953125
-2097.61328125
-1944.07421875
-1794.734375
-1663.3359375
-1551.1484375
-1446.10546875
-1332.83984375
-1205.390625
-1071.421875
-946.8828125
-847.84375
-783.72265625
-751.55078125
-733.515625
-703.5078125
-642.015625
-548.9765625
-444.3984375
-356.95703125
-309.06640625
-306.8359375
-338.6171875
-381.703125
-413.09375
-418.83984375
-399.91796875
-374.72265625
-375.35546875
-433.23046875
-558.1171875
-726.68359375
-893.59765625
-1019.15625
-1092.17578125
-1132.01171875
-1171.3203125
-1233.875
-1321.49609375
-1415.91015625
-1490.9921875
-1525.22265625
-1507.0234375
-1434.109375
-1312.140625
-1154.671875
-982.1953125
-819.24609375
-690.51953125
-616.03125
-605.2578125
-653.71484375
-746.6484375
-867.92578125
-1005.21484375
-1146.7421875
-1275.62890625
-1371.97265625
-1424.0390625
-1438.94140625
-1441.65234375
-1460.7109375
-1510.8046875
-1585.62890625
-1665.109375
-1728.4296875
-1761.33984375
-1755.65234375
-1707.93359375
-1621.875
-1510.12890625
-1390.45703125
-1278.31640625
-1182.40234375
-1105.8828125
-1050.3046875
-1018.8671875
-1017.60546875
-1052.921875
-1124.73828125
-1219.43359375
-1310.89453125
-1372.94140625
-1394.5625
-1384.23046875
-1359.1328125
-1330.98046875
-1301.90625
-1271.1171875
-1240.42578125
-1212.30859375
-1186.98828125
-1166.00390625
-1157.52734375
-1173.21484375
-1217.9375
-1285.52734375
-1366.63671875
-1458.58203125
-1564.78125
-1685.27734375
-1810.47265625
-1924.3671875
-2012.53125
-2067.30078125
-2088.3046875
-2080.48828125
-2051.59375
-2009.515625
-1959.54296875
-1902.5078125
-1835.8984375
-1759.30078125
-1680.77734375
-1616.8203125
-1583.2890625
-1585.00390625
-1614.6328125
-1661.87890625
-1722.671875
-1799.54296875
-1895.7265625
-2010.5
-2137.97265625
-2266.08203125
-2376.0
-2447.125
-2468.34375
-2445.828125
-2396.91015625
-2333.9453125
-2254.6015625
-2149.203125
-2016.48046875
-1870.4609375
-1732.3828125
-1617.546875
-1529.03125
-1460.3125
-1402.16015625
-1349.67578125
-1306.69140625
-1283.8125
-1290.1015625
-1325.375
-1380.91015625
-1447.63671875
-1522.97265625
-1610.08984375
-1711.96484375
-1826.67578125
-1947.53125
-2066.375
-2176.046875
-2269.48828125
-2336.8671875
-2364.921875
-2340.98046875
-2258.96484375
-2123.171875
-1948.31640625
-1757.77734375
-1581.421875
-1451.77734375
-1397.19921875
-1432.35546875
-1550.15625
-1721.97265625
-1909.6328125
-2082.56640625
-2226.78125
-2340.171875
-2423.328125
-2477.5625
-2508.76953125
-2526.88671875
-2538.46484375
-2540.921875
-2524.75390625
-2479.65234375
-2398.75390625
-2281.18359375
-2134.265625
-1972.41796875
-1810.5703125
-1657.39453125
-1514.734375
-1382.69140625
-1264.203125
-1166.0234375
-1097.21484375
-1066.4140625
-1078.15625
-1130.03125
-1212.41015625
-1310.2890625
-1406.53125
-1487.6875
-1551.20703125
-1607.625
-1673.22265625
-1758.78515625
-1864.98046875
-1986.296875
-2115.0625
-2239.8125
-2343.05078125
-2406.078125
-2419.38671875
-2388.82421875
-2331.453125
-2265.7734375
-2206.109375
-2164.671875
-2154.41796875
-2184.5546875
-2250.78125
-2332.0859375
-2401.1796875
-2440.09375
-2446.21875
-2425.0859375
-2380.33203125
-2311.55859375
-2219.4765625
-2110.87890625
-1999.42578125
-1903.43359375
-1842.08984375
-1829.95703125
-1871.19921875
-1957.34765625
-2071.53125
-2196.953125
-2322.7578125
-2441.9296875
-2543.17578125
-2606.32421875
-2608.41015625
-2537.37109375
-2402.671875
-2235.328125
-2078.6796875
-1975.671875
-1957.1640625
-2033.77734375
-2192.80078125
-2400.87109375
-2612.12109375
-2781.71484375
-2881.96875
-2912.74609375
-2897.04296875
-2863.37890625
-2828.67578125
-2793.7734375
-2749.81640625
-2685.640625
-2591.484375
-2462.390625
-2303.390625
-2132.2265625
-1975.23828125
-1857.8515625
-1795.37890625
-1788.77734375
-1826.8515625
-1893.234375
-1973.74609375
-2060.1328125
-2149.87109375
-2244.36328125
-2346.39453125
-2455.359375
-2561.41015625
-2644.015625
-2679.40625
-2653.58984375
-2572.078125
-2458.8984375
-2345.02734375
-2253.203125
-2188.84375
-2142.80859375
-2102.95703125
-2064.7421875
-2033.28125
-2018.42578125
-2029.51953125
-2072.6484375
-2148.265625
-2248.71875
-2359.42578125
-2465.2734375
-2557.1640625
-2632.8515625
-2693.38671875
-2740.625
-2777.15234375
-2805.44140625
-2826.32421875
-2840.65234375
-2853.72265625
-2875.640625
-2915.13671875
-2974.484375
-3052.34765625
-3149.26171875
-3265.94140625
-3395.859375
-3522.9921875
-3628.13671875
-3695.8828125
-3716.54296875
-3686.94921875
-3613.0078125
-3508.44140625
-3386.68359375
-3254.6171875
-3116.921875
-2984.765625
-2876.0
-2806.73828125
-2785.99609375
-2817.46875
-2900.24609375
-3024.31640625
-3169.1953125
-3311.9453125
-3436.83203125
-3535.58984375
-3600.62109375
-3621.54296875
-3588.34765625
-3495.6171875
-3344.71875
-3146.67578125
-2924.67578125
-2709.640625
-2527.96875
-2391.4375
-2299.48828125
-2250.46484375
-2248.78515625
-2300.57421875
-2403.20703125
-2539.4765625
-2681.296875
-2799.97265625
-2876.765625
-2908.88671875
-2908.1171875
-2892.69921875
-2877.44921875
-2868.82421875
-2867.1328125
-2870.6328125
-2874.921875
-2868.66796875
-2833.265625
-2750.37890625
-2612.078125
-2425.09765625
-2207.375
-1981.7890625
-1771.359375
-1595.33203125
-1464.98046875
-1380.95703125
-1335.578125
-1319.5078125
-1327.30078125
-1356.5625
-1402.4453125
-1455.5
-1508.06640625
-1563.5859375
-1637.58984375
-1747.18359375
-1898.9765625
-2086.453125
-2296.484375
-2516.08984375
-2734.34375
-2941.98828125
-3131.28515625
-3294.64453125
-3421.82421875
-3500.08984375
-3520.30859375
-3484.58984375
-3407.5234375
-3309.265625
-3206.70703125
-3109.95703125
-3024.93359375
-2956.40234375
-2906.39453125
-2869.65234375
-2832.84765625
-2781.41015625
-2708.97265625
-2621.30859375
-2532.4375
-2457.796875
-2409.0
-2390.08203125
-2395.0703125
-2409.96484375
-2420.8359375
-2423.42578125
-2426.85546875
-2448.2578125
-2501.37109375
-2585.890625
-2684.95703125
-2774.5390625
-2838.390625
-2875.68359375
-2895.14453125
-2904.78125
-2909.015625
-2911.84375
-2916.00390625
-2917.45703125
-2906.29296875
-2877.6875
-2840.28125
-2810.71875
-2801.2890625
-2815.35546875
-2851.76171875
-2906.96875
-2971.4140625
-3029.4609375
-3068.98046875
-3091.6484375
-3111.99609375
-3145.97265625
-3199.9921875
-3268.54296875
-3339.8671875
-3404.68359375
-3462.19921875
-3518.44140625
-3577.12109375
-3631.14453125
-3663.171875
-3654.0859375
-3590.671875
-3467.73828125
-3288.53515625
-3067.421875
-2831.6875
-2616.51171875
-2453.3984375
-2359.23046875
-2332.52734375
-2357.40234375
-2410.98828125
-2469.6015625
-2512.08984375
-2522.453125
-2494.65234375
-2438.4765625
-2380.15625
-2352.8671875
-2381.0859375
-2469.4609375
-2603.4765625
-2758.55859375
-2908.796875
-3031.21484375
-3108.83203125
-3135.6953125
-3120.0625
-3079.72265625
-3030.13671875
-2975.05859375
-2907.734375
-2820.890625
-2716.171875
-2605.85546875
-2507.2578125
-2435.1015625
-2397.265625
-2396.01953125
-2432.04296875
-2505.328125
-2610.83984375
-2734.54296875
-2857.28515625
-2964.80859375
-3054.07421875
-3130.1015625
-3198.47265625
-3261.6015625
-3319.03515625
-3367.66015625
-3401.25390625
-3411.9453125
-3392.60546875
-3336.78515625
-3237.6875
-3091.80078125
-2906.9609375
-2706.00390625
-2519.3515625
-2371.421875
-2272.14453125
-2219.51953125
-2209.24609375
-2242.5703125
-2326.2265625
-2465.41015625
-2657.27734375
-2891.57421875
-3155.84765625
-3436.5546875
-3712.98046875
-3952.21875
-4114.74609375
-4169.2421875
-4106.05859375
-3941.03515625
-3709.3359375
-3453.25390625
-3209.5625
-3002.2578125
-2843.50390625
-2738.64453125
-2688.45703125
-2687.22265625
-2721.2109375
-2770.33984375
-2811.7265625
-2824.27734375
-2796.39453125
-2734.578125
-2664.765625
-2621.0234375
-2628.2578125
-2691.80078125
-2799.77734375
-2932.484375
-3069.93359375
-3194.5625
-3292.05859375
-3353.34375
-3376.63671875
-3365.56640625
-3322.72265625
-3244.59375
-3124.67578125
-2963.828125
-2778.1328125
-2596.51171875
-2449.87109375
-2359.48828125
-2330.01171875
-2348.69140625
-2391.73046875
-2435.4296875
-2465.14453125
-2475.7578125
-2466.49609375
-2438.40234375
-2396.8515625
-2353.13671875
-2321.0078125
-2311.94921875
-2333.81640625
-2390.6875
-2479.72265625
-2587.01171875
-2688.5703125
-2758.671875
-2780.5546875
-2752.80859375
-2688.19921875
-2606.78515625
-2528.8046875
-2471.92578125
-2451.5078125
-2477.63671875
-2547.8671875
-2643.76171875
-2738.65234375
-2811.609375
-2854.6640625
-2868.9765625
-2857.640625
-2823.03515625
-2767.87890625
-2695.80859375
-2611.2109375
-2518.96875
-2422.38671875
-2319.671875
-2204.8046875
-2075.60546875
-1940.8359375
-1816.375
-1713.48828125
-1632.3984375
-1566.7265625
-1510.0546875
-1456.203125
-1396.85546875
-1324.3984375
-1238.5078125
-1148.0
-1065.9140625
-1004.59375
-975.20703125
-987.92578125
-1047.890625
-1149.88671875
-1278.78125
-1417.33203125
-1554.83984375
-1689.51171875
-1823.09375
-1953.33984375
-2071.17578125
-2165.56640625
-2232.8828125
-2283.46484375
-2339.6328125
-2426.33203125
-2560.83203125
-2747.59765625
-2978.93359375
-3237.796875
-3499.94140625
-3735.84765625
-3914.671875
-4010.88671875
-4012.125
-3925.1171875
-3775.65234375
-3600.39453125
-3433.26953125
-3294.421875
-3188.1171875
-3108.2578125
-3044.015625
-2981.625
-2906.1953125
-2808.76953125
-2695.8125
-2590.84375
-2522.20703125
-2504.23828125
-2527.27734375
-2565.09765625
-2592.88671875
-2600.09375
-2590.0390625
-2572.26171875
-2557.796875
-2558.7265625
-2585.39453125
-2639.16796875
-2708.30859375
-2773.890625
-2821.33984375
-2846.734375
-2853.72265625
-2846.9609375
-2829.21875
-2802.7890625
-2771.93359375
-2743.859375
-2727.21875
-2728.67578125
-2749.7578125
-2787.33984375
-2837.85546875
-2900.79296875
-2978.4296875
-3073.484375
-3187.75
-3321.34375
-3470.71484375
-3626.9453125
-3777.51953125
-3911.109375
-4021.12109375
-4105.65625
-4165.77734375
-4203.97265625
-4222.578125
-4222.16015625
-4201.91796875
-4162.17578125
-4105.78125
-4036.140625
-3954.8515625
-3862.86328125
-3763.85546875
-3665.2109375
-3575.5546875
-3502.7109375
-3454.28125
-3438.40234375
-3462.73046875
-3532.69921875
-3650.0859375
-3810.03125
-3996.5625
-4182.171875
-4335.79296875
-4434.30078125
-4467.60546875
-4435.2890625
-4343.20703125
-4206.47265625
-4053.328125
-3919.81640625
-3834.71875
-3805.4921875
-3816.3828125
-3840.01953125
-3854.01171875
-3851.40234375
-3838.609375
-3824.24609375
-3809.59375
-3788.5703125
-3754.87109375
-3707.828125
-3652.74609375
-3598.55859375
-3555.84375
-3534.328125
-3539.640625
-3572.2421875
-3630.22265625
-3711.98828125
-3814.48828125
-3929.41015625
-4044.453125
-4151.453125
-4254.02734375
-4365.87109375
-4499.2265625
-4652.78125
-4808.9375
-4942.0390625
-5029.78125
-5059.99609375
-5032.30078125
-4958.5390625
-4861.76171875
-4769.53515625
-4702.36328125
-4666.2265625
-4655.65625
-4662.2578125
-4678.97265625
-4698.484375
-4712.65234375
-4716.16796875
-4709.94921875
-4699.87109375
-4693.44140625
-4698.80078125
-4725.0390625
-4779.91015625
-4864.58203125
-4969.8984375
-5078.21484375
-5170.390625
-5233.078125
-5261.28515625
-5255.55078125
-5218.60546875
-5155.9453125
-5078.92578125
-5004.0546875
-4946.5234375
-4912.671875
-4897.3671875
-4887.2578125
-4867.8828125
-4832.52734375
-4788.97265625
-4757.4296875
-4757.171875
-4790.80859375
-4840.69140625
-4882.59375
-4905.01953125
-4916.3984375
-4934.296875
-4968.3984375
-5013.953125
-5059.91796875
-5099.85546875
-5133.16015625
-5158.8046875
-5173.83203125
-5180.296875
-5190.734375
-5223.4765625
-5293.1171875
-5406.08984375
-5561.53515625
-5750.54296875
-5953.8984375
-6146.02734375
-6306.03125
-6425.76171875
-6507.47265625
-6556.0234375
-6574.48046875
-6564.3671875
-6526.5546875
-6462.359375
-6376.29296875
-6277.12890625
-6172.82421875
-6062.921875
-5937.87109375
-5787.421875
-5608.19921875
-5401.8671875
-5168.36328125
-4905.03125
-4613.46875
-4304.4375
-3993.7421875
-3694.5078125
-3415.47265625
-3165.703125
-2957.328125
-2801.9609375
-2706.625
-2675.08984375
-2710.89453125
-2815.1328125
-2980.921875
-3193.50390625
-3437.24609375
-3700.35546875
-3970.6484375
-4229.76171875
-4456.51171875
-4637.55859375
-4772.734375
-4868.78125
-4929.28125
-4951.7109375
-4933.20703125
-4877.60546875
-4797.57421875
-4710.8046875
-4632.6484375
-4568.51953125
-4510.5703125
-4442.15234375
-4348.8515625
-4228.87109375
-4094.64453125
-3964.21875
-3850.24609375
-3756.65625
-3685.203125
-3643.08203125
-3642.4921875
-3693.1171875
-3796.40234375
-3945.92578125
-4129.15625
-4326.0625
-4508.3359375
-4645.34375
-4714.62890625
-4707.99609375
-4629.4609375
-4490.9375
-4311.375
-4117.0625
-3936.91796875
-3792.95703125
-3693.1015625
-3632.03125
-3599.13671875
-3588.15234375
-3603.203125
-3657.61328125
-3765.07421875
-3927.89453125
-4130.8203125
-4344.8046875
-4537.08203125
-4679.90234375
-4754.8515625
-4755.41796875
-4689.7578125
-4581.140625
-4462.52734375
-4366.04296875
-4311.96484375
-4302.26171875
-4322.03515625
-4349.859375
-4372.796875
-4396.296875
-4440.26953125
-4523.47265625
-4649.2421875
-4804.05859375
-4966.79296875
-5117.53125
-5239.5
-5319.109375
-5350.83203125
-5343.9765625
-5321.4921875
-5307.40625
-5311.921875
-5326.42578125
-5331.19140625
-5308.13671875
-5249.546875
-5159.34375
-5048.8828125
-4931.1328125
-4816.73828125
-4713.046875
-4623.71484375
-4546.390625
-4471.234375
-4386.1875
-4289.16796875
-4196.7734375
-4138.82421875
-4140.9453125
-4209.7109375
-4332.28125
-4487.7578125
-4657.9609375
-4829.9609375
-4993.4375
-5140.09375
-5266.93359375
-5378.78125
-5486.0234375
-5599.13671875
-5724.1953125
-5860.71484375
-6000.3046875
-6127.19140625
-6223.82421875
-6280.9765625
-6304.69140625
-6313.39453125
-6327.28125
-6358.2890625
-6404.94921875
-6451.26171875
-6469.6328125
-6430.078125
-6313.28125
-6119.0546875
-5865.1953125
-5580.59765625
-5298.6796875
-5051.1015625
-4859.45703125
-4728.57421875
-4647.76171875
-4599.8671875
-4570.7890625
-4554.32421875
-4552.7578125
-4573.96875
-4624.609375
-4702.7734375
-4797.54296875
-4896.76953125
-4994.66796875
-5090.90234375
-5183.984375
-5267.53125
-5332.2890625
-5370.03125
-5376.8671875
-5355.8515625
-5317.0390625
-5271.94140625
-5225.69921875
-5174.58203125
-5111.15234375
-5030.51953125
-4932.09765625
-4819.13671875
-4699.51171875
-4585.0078125
-4485.51171875
-4402.69921875
-4331.328125
-4267.91796875
-4216.94921875
-4187.75390625
-4186.4765625
-4211.765625
-4257.70703125
-4320.34375
-4402.4375
-4512.5390625
-4657.7265625
-4834.10546875
-5022.33984375
-5193.03125
-5319.2734375
-5388.18359375
-5403.56640625
-5378.078125
-5321.40625
-5234.68359375
-5116.47265625
-4973.625
-4824.46484375
-4689.796875
-4580.96875
-4496.63671875
-4429.234375
-4372.9765625
-4326.625
-4291.359375
-4266.96875
-4249.26171875
-4231.23046875
-4208.14453125
-4182.24609375
-4161.0859375
-4150.16015625
-4147.29296875
-4144.94140625
-4138.0546875
-4130.2265625
-4133.359375
-4161.53515625
-4223.44921875
-4317.8984375
-4434.2109375
-4555.7109375
-4663.328125
-4739.46484375
-4773.98046875
-4770.07421875
-4743.84765625
-4714.87109375
-4694.21875
-4679.55859375
-4660.296875
-4628.04296875
-4585.0546875
-4545.9375
-4531.546875
-4557.546875
-4624.1328125
-4713.94140625
-4800.36328125
-4861.00390625
-4886.45703125
-4878.328125
-4839.80859375
-4769.7578125
-4666.4375
-4534.47265625
-4383.54296875
-4218.60546875
-4034.890625
-3827.05859375
-3605.0546875
-3400.1484375
-3254.5
-3201.53125
-3248.92578125
-3372.4921875
-3524.37109375
-3652.64453125
-3721.6875
-3721.89453125
-3666.9296875
-3585.234375
-3510.41015625
-3469.984375
-3474.515625
-3514.62109375
-3569.94140625
-3623.3515625
-3669.08203125
-3710.16796875
-3750.07421875
-3786.9765625
-3815.64453125
-3834.59375
-3849.54296875
-3866.8125
-3882.46484375
-3880.55078125
-3845.24609375
-3775.37109375
-3687.65625
-3607.94140625
-3559.8984375
-3557.48046875
-3600.66015625
-3674.5625
-3754.28515625
-3813.7734375
-3832.7890625
-3799.03515625
-3708.625
-3567.49609375
-3391.109375
-3199.796875
-3012.9921875
-2848.21875
-2724.84765625
-2665.38671875
-2687.890625
-2792.90625
-2956.22265625
-3136.02734375
-3290.5546875
-3394.21484375
-3444.15234375
-3458.45703125
-3469.57421875
-3512.328125
-3607.9296875
-3753.3046875
-3925.4921875
-4097.80078125
-4253.328125
-4386.37109375
-4496.03125
-4581.26953125
-4640.125
-4670.09375
-4667.98828125
-4630.91015625
-4559.71875
-4463.92578125
-4364.16015625
-4287.98828125
-4258.44921875
-4282.42578125
-4348.328125
-4435.375
-4526.17578125
-4613.37109375
-4698.43359375
-4786.82421875
-4883.1328125
-4988.1953125
-5098.9296875
-5209.7109375
-5312.91015625
-5399.2109375
-5461.3046875
-5500.39453125
-5527.515625
-5554.69140625
-5583.5234375
-5603.6171875
-5601.9375
-5571.58984375
-5511.98828125
-5425.25
-5316.77734375
-5198.73046875
-5088.90625
-5003.859375
-4953.625
-4943.59765625
-4979.23828125
-5065.09375
-5197.1171875
-5356.7734375
-5515.0234375
-5643.7890625
-5724.80078125
-5750.0234375
-5717.5546875
-5630.17578125
-5497.71875
-5338.66015625
-5177.6796875
-5040.12890625
-4945.9453125
-4905.0078125
-4915.76171875
-4968.3359375
-5049.98828125
-5148.62890625
-5252.3359375
-5347.3515625
-5418.703125
-5454.51171875
-5451.44140625
-5416.81640625
-5364.82421875
-5309.171875
-5257.80078125
-5213.27734375
-5176.58203125
-5149.58203125
-5134.51171875
-5131.84765625
-5137.9765625
-5143.9921875
-5138.7109375
-5116.875
-5086.47265625
-5065.91796875
-5071.07421875
-5103.1953125
-5148.09765625
-5184.33203125
-5191.03515625
-5151.5703125
-5056.84765625
-4910.93359375
-4734.109375
-4557.3203125
-4409.28125
-4305.12109375
-4244.73828125
-4219.69921875
-4219.99609375
-4234.46875
-4248.30859375
-4245.52734375
-4217.41015625
-4169.32421875
-4118.38671875
-4083.8046875
-4077.53515625
-4100.57421875
-4144.40234375
-4194.3984375
-4232.83984375
-4241.1796875
-4203.69921875
-4114.5859375
-3985.65234375
-3846.9921875
-3736.02734375
-3679.9765625
-3683.484375
-3729.14453125
-3789.28125
-3840.5390625
-3872.77734375
-3888.734375
-3898.328125
-3914.3671875
-3951.94921875
-4027.26953125
-4151.99609375
-4326.625
-4539.38671875
-4772.0859375
-5008.40234375
-5239.65625
-5465.68359375
-5689.94921875
-5911.33203125
-6119.23828125
-6296.86328125
-6428.84765625
-6505.671875
-6524.28515625
-6490.80078125
-6425.0078125
-6357.67578125
-6316.08984375
-6307.66796875
-6316.13671875
-6312.96484375
-6274.171875
-6191.328125
-6072.94921875
-5937.92578125
-5805.48046875
-5687.42578125
-5586.80078125
-5502.13671875
-5432.921875
-5382.47265625
-5356.9453125
-5361.52734375
-5396.63671875
-5457.109375
-5534.50390625
-5619.453125
-5702.0
-5771.37890625
-5816.984375
-5829.82421875
-5803.96484375
-5739.078125
-5642.96484375
-5529.51171875
-5411.4140625
-5294.9609375
-5182.93359375
-5080.58984375
-4994.91015625
-4927.546875
-4871.19921875
-4813.74609375
-4744.33203125
-4656.29296875
-4549.25
-4431.97265625
-4320.81640625
-4231.0
-4167.8203125
-4126.44140625
-4098.52734375
-4077.30078125
-4058.19921875
-4039.25390625
-4023.20703125
-4018.62890625
-4037.921875
-4093.5859375
-4194.38671875
-4341.8984375
-4529.33203125
-4744.26953125
-4972.91796875
-5201.51953125
-5415.1328125
-5598.52734375
-5741.34765625
-5843.3359375
-5914.74609375
-5971.3828125
-6026.84765625
-6085.69140625
-6141.40625
-6181.4765625
-6196.01953125
-6182.94140625
-6145.87890625
-6088.2734375
-6008.61328125
-5899.85546875
-5753.88671875
-5570.31640625
-5363.90625
-5162.9140625
-4997.3671875
-4886.4765625
-4834.375
-4833.5234375
-4869.1015625
-4921.80078125
-4971.51953125
-5002.28125
-5005.6796875
-4981.7265625
-4938.5390625
-4890.3671875
-4852.5078125
-4835.5546875
-4844.1640625
-4879.9296875
-4941.87109375
-5021.65234375
-5099.8203125
-5150.640625
-5153.71484375
-5104.17578125
-5016.0703125
-4919.49609375
-4853.08984375
-4851.73046875
-4931.83203125
-5080.8359375
-5258.5078125
-5411.89453125
-5496.94921875
-5495.2890625
-5417.72265625
-5295.34375
-5165.74609375
-5060.8984375
-4998.91015625
-4981.10546875
-4996.0234375
-5028.625
-5067.453125
-5105.1796875
-5137.0703125
-5163.6015625
-5194.53515625
-5245.29296875
-5325.3671875
-5430.10546875
-5544.25390625
-5651.07421875
-5735.625
-5782.1328125
-5775.01953125
-5707.60546875
-5590.0703125
-5447.85546875
-5312.42578125
-5212.72265625
-5170.953125
-5199.71484375
-5298.49609375
-5452.34765625
-5635.70703125
-5820.0859375
-5982.0859375
-6109.33984375
-6203.328125
-6277.41015625
-6349.390625
-6431.5390625
-6523.64453125
-6612.96875
-6681.08203125
-6714.26953125
-6711.86328125
-6686.80859375
-6657.078125
-6634.25390625
-6618.828125
-6604.828125
-6587.00390625
-6563.28515625
-6532.8671875
-6495.1171875
-6451.359375
-6407.0703125
-6372.015625
-6357.2109375
-6367.96875
-6395.33984375
-6414.32421875
-6395.65625
-6325.10546875
-6213.49609375
-6088.1015625
-5973.75
-5879.5546875
-5798.1328125
-5713.55078125
-5612.0078125
-5490.87890625
-5361.0
-5240.046875
-5143.5546875
-5082.90234375
-5069.5703125
-5114.08203125
-5213.83984375
-5341.453125
-5450.28515625
-5497.90234375
-5469.0
-5379.3671875
-5260.515625
-5140.6875
-5036.10546875
-4952.99609375
-4891.82421875
-4848.4375
-4814.109375
-4778.3671875
-4734.27734375
-4683.16796875
-4636.6171875
-4614.1015625
-4634.46875
-4704.078125
-4810.72265625
-4930.46484375
-5042.51171875
-5139.35546875
-5226.08984375
-5314.0625
-5414.7890625
-5533.57421875
-5662.83203125
-5782.00390625
-5869.4609375
-5918.56640625
-5943.04296875
-5966.6171875
-6007.015625
-6066.703125
-6133.43359375
-6186.46484375
-6204.87109375
-6175.9375
-6100.65625
-5992.91015625
-5872.42578125
-5756.27734375
-5653.9921875
-5567.7890625
-5495.76953125
-5435.23046875
-5385.0390625
-5346.75
-5323.26171875
-5314.30859375
-5311.77734375
-5300.11328125
-5263.05859375
-5191.8125
-5089.265625
-4970.109375
-4858.2421875
-4780.1015625
-4753.078125
-4775.6171875
-4828.44140625
-4887.3671875
-4937.04296875
-4975.07421875
-5005.92578125
-5031.4765625
-5044.859375
-5030.9765625
-4974.10546875
-4869.125
-4728.91796875
-4582.16015625
-4462.53515625
-4396.29296875
-4395.52734375
-4459.48046875
-4580.21875
-4746.21484375
-4941.96484375
-5148.6796875
-5349.8515625
-5536.453125
-5703.48828125
-5841.2890625
-5934.64453125
-5974.3046875
-5967.98046875
-5937.69921875
-5907.625
-5896.4609375
-5918.58984375
-5985.33203125
-6100.87890625
-6257.3359375
-6434.58203125
-6604.9609375
-6740.625
-6822.1796875
-6844.859375
-6817.33984375
-6754.16796875
-6669.46484375
-6576.171875
-6487.015625
-6412.98046875
-6361.359375
-6337.265625
-6347.328125
-6401.33203125
-6509.82421875
-6677.80078125
-6896.9609375
-7142.69921875
-7382.94140625
-7594.8359375
-7774.234375
-7928.26953125
-8060.43359375
-8164.921875
-8233.00390625
-8259.07421875
-8239.0390625
-8167.77734375
-8043.890625
-7877.7578125
-7692.18359375
-7512.9140625
-7357.1640625
-7229.55078125
-7126.94921875
-7046.1953125
-6987.83984375
-6954.48828125
-6947.21875
-6963.5625
-6997.1328125
-7038.171875
-7076.1015625
-7103.7421875
-7119.33203125
-7123.6015625
-7116.546875
-7099.69921875
-7080.7421875
-7071.171875
-7076.94140625
-7093.39453125
-7111.30078125
-7124.9453125
-7131.14453125
-7122.7421875
-7089.05859375
-7024.4765625
-6932.80859375
-6820.62890625
-6688.88671875
-6534.7109375
-6361.171875
-6182.53515625
-6019.0078125
-5887.1171875
-5793.78125
-5735.34765625
-5699.265625
-5668.4375
-5628.92578125
-5577.8515625
-5524.9921875
-5486.2578125
-5474.984375
-5498.7421875
-5561.890625
-5666.94140625
-5809.5
-5970.765625
-6116.6953125
-6207.8515625
-6214.5078125
-6127.34765625
-5958.71875
-5735.953125
-5491.01171875
-5250.203125
-5026.8125
-4819.796875
-4620.1640625
-4421.5859375
-4227.125
-4046.4765625
-3886.98046875
-3749.12890625
-3632.80859375
-3547.78515625
-3515.08984375
-3554.5859375
-3669.0703125
-3839.8828125
-4036.88671875
-4231.59765625
-4402.42578125
-4532.99609375
-4612.2421875
-4639.3515625
-4627.25
-4598.2734375
-4574.7421875
-4571.953125
-4597.3203125
-4653.04296875
-4738.5546875
-4851.46484375
-4986.984375
-5136.95703125
-5290.66015625
-5438.3671875
-5574.84375
-5698.50390625
-5806.69921875
-5892.1484375
-5943.79296875
-5950.375
-5905.00390625
-5810.921875
-5686.0078125
-5559.4140625
-5458.0
-5392.04296875
-5353.05859375
-5325.22265625
-5299.4375
-5279.1875
-5277.1875
-5308.16796875
-5382.18359375
-5500.8359375
-5657.02734375
-5836.52734375
-6018.34765625
-6175.33203125
-6279.7734375
-6314.5703125
-6281.29296875
-6196.52734375
-6079.01171875
-5939.05859375
-5777.86328125
-5593.171875
-5384.28125
-5154.9375
-4917.3046875
-4696.1328125
-4526.5234375
-4441.22265625
-4454.28125
-4554.09765625
-4711.43359375
-4894.33203125
-5077.8359375
-5245.23046875
-5386.36328125
-5496.6953125
-5574.7890625
-5617.30859375
-5617.03125
-5568.7109375
-5477.953125
-5363.12890625
-5247.25
-5147.4765625
-5070.99609375
-5017.94921875
-4985.328125
-4967.56640625
-4955.15625
-4935.52734375
-4897.15234375
-4834.20703125
-4748.05859375
-4645.45703125
-4535.59765625
-4427.65234375
-4328.77734375
-4243.484375
-4175.0859375
-4127.66015625
-4105.0234375
-4106.82421875
-4126.625
-4155.31640625
-4187.1484375
-4223.0078125
-4269.26953125
-4334.0234375
-4422.75390625
-4535.9765625
-4670.859375
-4824.671875
-4993.73828125
-5167.03125
-5323.83203125
-5443.28125
-5518.48046875
-5559.9375
-5585.87890625
-5611.7109375
-5647.10546875
-5695.1875
-5748.32421875
-5787.16796875
-5790.7265625
-5750.8984375
-5677.28125
-5588.81640625
-5502.265625
-5426.234375
-5360.6640625
-5299.54296875
-5236.34375
-5169.34375
-5101.50390625
-5034.765625
-4966.12109375
-4890.8359375
-4809.140625
-4728.42578125
-4658.33984375
-4602.94140625
-4557.09765625
-4511.69921875
-4465.4140625
-4432.43359375
-4436.015625
-4490.640625
-4588.8125
-4704.5703125
-4809.359375
-4885.38671875
-4928.3125
-4942.59765625
-4936.33984375
-4918.68359375
-4899.58203125
-4890.3125
-4902.2421875
-4942.58984375
-5009.8984375
-5094.21875
-5183.00390625
-5267.57421875
-5344.4140625
-5411.09375
-5462.11328125
-5489.73828125
-5488.82421875
-5459.640625
-5403.9609375
-5317.875
-5190.1640625
-5010.30859375
-4779.90625
-4518.0390625
-4257.75390625
-4037.5625
-3891.38671875
-3838.5546875
-3877.64453125
-3989.68359375
-4149.66796875
-4337.17578125
-4538.06640625
-4738.91796875
-4922.734375
-5070.875
-5169.30078125
-5214.03515625
-5212.046875
-5177.0
-5122.89453125
-5060.55859375
-4998.29296875
-4943.1953125
-4899.63671875
-4866.8515625
-4840.0703125
-4814.875
-4789.77734375
-4764.6171875
-4738.046875
-4708.24609375
-4676.08984375
-4646.9296875
-4628.66796875
-4627.41796875
-4643.8203125
-4672.609375
-4705.640625
-4735.63671875
-4757.265625
-4765.75
-4756.19140625
-4725.453125
-4674.9375
-4611.3671875
-4544.92578125
-4485.33984375
-4436.80078125
-4394.52734375
-4346.9765625
-4283.8203125
-4203.3515625
-4113.1015625
-4025.265625
-3953.2109375
-3910.55859375
-3908.50390625
-3950.07421875
-4027.2890625
-4125.63671875
-4232.1875
-4339.6171875
-4444.23828125
-4541.609375
-4623.03125
-4674.9765625
-4684.27734375
-4649.796875
-4592.71484375
-4553.23828125
-4571.40234375
-4664.609375
-4818.21484375
-4993.734375
-5146.53125
-5242.80859375
-5269.83203125
-5237.05078125
-5167.87890625
-5086.44140625
-5006.9609375
-4931.4375
-4854.80078125
-4772.0078125
-4682.3984375
-4590.328125
-4504.1171875
-4435.47265625
-4398.9140625
-4408.73046875
-4472.66015625
-4586.4140625
-4734.7734375
-4899.73046875
-5068.984375
-5237.51953125
-5402.1015625
-5554.83984375
-5681.87890625
-5767.99609375
-5803.796875
-5790.87109375
-5741.6796875
-5673.61328125
-5600.68359375
-5528.53125
-5455.78125
-5379.05859375
-5296.5703125
-5208.94140625
-5120.40625
-5041.54296875
-4988.390625
-4972.9609375
-4990.5859375
-5017.734375
-5026.40625
-5003.5703125
-4957.8515625
-4909.6953125
-4877.52734375
-4871.8203125
-4895.4375
-4943.21484375
-5001.69140625
-5054.921875
-5094.62109375
-5124.23046875
-5151.62890625
-5177.8359375
-5192.703125
-5180.44140625
-5129.5390625
-5040.546875
-4927.33203125
-4810.22265625
-4704.63671875
-4613.78125
-4531.08203125
-4447.74609375
-4355.9765625
-4245.8203125
-4102.9375
-3913.52734375
-3673.59765625
-3395.2421875
-3105.4765625
-2838.01953125
-2621.66015625
-2471.265625
-2387.00390625
-2360.60546875
-2381.05078125
-2435.4296875
-2509.375
-2591.6953125
-2678.19921875
-2767.484375
-2852.57421875
-2920.953125
-2965.5078125
-2993.6796875
-3023.40234375
-3071.53515625
-3147.90625
-3257.59765625
-3402.91796875
-3580.421875
-3777.6015625
-3974.33984375
-4148.16796875
-4280.77734375
-4364.4609375
-4404.78515625
-4414.65625
-4402.60546875
-4366.76953125
-4301.12890625
-4205.53125
-4087.7265625
-3958.046875
-3826.90625
-3707.2421875
-3614.05078125
-3557.36328125
-3536.890625
-3545.99609375
-3580.3828125
-3641.921875
-3735.74609375
-3865.9609375
-4032.18359375
-4225.2109375
-4423.5625
-4596.4765625
-4714.26953125
-4758.94140625
-4727.9296875
-4631.1875
-4486.07421875
-4312.95703125
-4132.0703125
-3961.8359375
-3818.10546875
-3712.32421875
-3648.0078125
-3617.984375
-3605.2421875
-3587.734375
-3545.61328125
-3468.796875
-3361.1640625
-3237.375
-3113.4609375
-2999.44921875
-2900.203125
-2820.5546875
-2766.05859375
-2738.63671875
-2734.96875
-2751.59375
-2790.734375
-2859.734375
-2965.23046875
-3107.75
-3279.23046875
-3463.07421875
-3638.2734375
-3787.7109375
-3904.83203125
-3991.6640625
-4050.54296875
-4079.66015625
-4077.15625
-4046.9765625
-3998.0546875
-3938.26953125
-3871.29296875
-3799.98828125
-3731.546875
-3677.9765625
-3651.08203125
-3656.84765625
-3694.66796875
-3761.77734375
-3857.42578125
-3981.07421875
-4126.140625
-4277.1171875
-4414.71875
-4524.17578125
-4598.7734375
-4637.6875
-4643.671875
-4623.1875
-4585.1484375
-4535.5078125
-4471.4609375
-4381.4140625
-4251.16015625
-4071.87890625
-3845.76171875
-3587.71484375
-3322.46484375
-3076.97265625
-2871.390625
-2714.421875
-2605.92578125
-2543.31640625
-2525.56640625
-2552.375
-2621.08984375
-2724.42578125
-2849.7109375
-2979.640625
-3096.08203125
-3187.00390625
-3252.41796875
-3303.48046875
-3354.67578125
-3415.57421875
-3487.70703125
-3565.99609375
-3641.26171875
-3703.28515625
-3745.3359375
-3767.953125
-3778.17578125
-3784.546875
-3792.703125
-3804.20703125
-3817.078125
-3826.40234375
-3825.7734375
-3809.984375
-3777.23828125
-3730.87109375
-3681.91796875
-3650.19140625
-3657.87890625
-3715.80859375
-3813.19921875
-3921.98828125
-4013.10546875
-4071.34765625
-4099.23046875
-4110.48828125
-4118.9453125
-4128.75
-4132.44140625
-4119.32421875
-4086.14453125
-4037.58203125
-3976.26171875
-3896.62890625
-3792.5859375
-3669.578125
-3545.6875
-3441.85546875
-3374.75390625
-3358.17578125
-3403.44140625
-3511.40234375
-3664.33203125
-3829.6328125
-3973.9609375
-4075.09765625
-4124.67578125
-4126.2265625
-4093.22265625
-4044.62109375
-3995.69140625
-3950.0234375
-3901.15234375
-3843.30859375
-3781.17578125
-3730.8046875
-3712.96484375
-3744.57421875
-3831.48046875
-3964.1484375
-4119.25390625
-4268.52734375
-4389.44921875
-4469.5234375
-4502.65625
-4485.234375
-4418.54296875
-4314.55078125
-4196.87109375
-4093.6328125
-4026.9296875
-4004.8359375
-4019.09765625
-4049.26953125
-4072.53515625
-4075.2421875
-4059.015625
-4036.92578125
-4021.74609375
-4014.984375
-4005.41015625
-3979.27734375
-3934.76171875
-3888.39453125
-3867.0390625
-3891.40625
-3964.25390625
-4070.765625
-4188.03515625
-4295.69921875
-4382.0546875
-4443.65234375
-4479.58984375
-4485.65625
-4454.3984375
-4381.22265625
-4268.75
-4123.5234375
-3949.609375
-3748.5234375
-3526.73046875
-3301.63671875
-3098.11328125
-2938.4375
-2834.99609375
-2790.9765625
-2806.0859375
-2880.00390625
-3009.80859375
-3184.65234375
-3385.140625
-3590.88671875
-3790.03125
-3980.8046875
-4162.79296875
-4327.51171875
-4458.7890625
-4542.90234375
-4577.4453125
-4569.81640625
-4527.59765625
-4452.3046875
-4344.37890625
-4214.23046875
-4086.16796875
-3988.44921875
-3937.6640625
-3930.99609375
-3950.31640625
-3970.890625
-3968.24609375
-3923.890625
-3831.08203125
-3696.40234375
-3533.91015625
-3356.97265625
-3175.1640625
-2995.89453125
-2824.33984375
-2660.18359375
-2497.05078125
-2328.1015625
-2153.3828125
-1982.70703125
-1833.03125
-1723.10546875
-1667.48046875
-1671.06640625
-1726.390625
-1814.9765625
-1912.3984375
-1995.57421875
-2050.59375
-2077.9375
-2090.87890625
-2106.36328125
-2133.609375
-2167.62109375
-2191.57421875
-2187.18359375
-2147.7734375
-2085.15625
-2023.19921875
-1980.62890625
-1956.18359375
-1928.52734375
-1870.7578125
-1767.6484375
-1624.02734375
-1461.24609375
-1306.93359375
-1185.65625
-1115.01953125
-1105.55859375
-1160.02734375
-1271.41015625
-1423.99609375
-1600.02734375
-1787.3515625
-1981.34375
-2180.33203125
-2379.16796875
-2565.5078125
-2721.15234375
-2829.4609375
-2884.68359375
-2894.21484375
-2869.66015625
-2816.3828125
-2734.42578125
-2629.06640625
-2515.62109375
-2411.19140625
-2324.28125
-2255.0234375
-2203.43359375
-2174.1796875
-2173.8125
-2205.41796875
-2265.046875
-2341.0625
-2418.01171875
-2484.35546875
-2536.74609375
-2574.37890625
-2589.39453125
-2566.17578125
-2492.0078125
-2368.12890625
-2212.28125
-2055.0078125
-1933.88671875
-1883.84765625
-1923.640625
-2047.6796875
-2231.78515625
-2447.390625
-2670.1171875
-2878.03125
-3048.109375
-3159.58203125
-3202.0078125
-3179.95703125
-3110.40625
-3016.01171875
-2919.0
-2837.71484375
-2784.49609375
-2763.61328125
-2770.58984375
-2795.64453125
-2830.0078125
-2869.14453125
-2909.3203125
-2942.64453125
-2959.41796875
-2958.19140625
-2953.140625
-2968.34375
-3020.59375
-3103.609375
-3186.8125
-3230.80078125
-3208.59765625
-3117.5390625
-2975.34375
-2808.09765625
-2642.00390625
-2501.453125
-2406.03515625
-2362.578125
-2359.125
-2369.11328125
-2364.171875
-2325.94921875
-2250.7890625
-2147.765625
-2032.34765625
-1917.75
-1809.0703125
-1706.0078125
-1611.91796875
-1538.26953125
-1497.51953125
-1491.7890625
-1510.65625
-1540.90234375
-1577.625
-1625.703125
-1692.04296875
-1776.875
-1870.80859375
-1959.2109375
-2031.4609375
-2089.15625
-2145.76171875
-2215.31640625
-2298.2578125
-2377.1015625
-2426.453125
-2429.26171875
-2387.5546875
-2321.56640625
-2259.01953125
-2221.1796875
-2214.796875
-2235.9140625
-2281.32421875
-2354.61328125
-2459.47265625
-2588.953125
-2725.125
-2850.4140625
-2957.22265625
-3046.66015625
-3121.64453125
-3183.7265625
-3233.19921875
-3267.3828125
-3279.32421875
-3263.15234375
-3222.61328125
-3170.73828125
-3117.7265625
-3060.96484375
-2990.11328125
-2900.9296875
-2799.94921875
-2694.984375
-2585.6796875
-2467.7265625
-2345.27734375
-2234.94921875
-2156.0
-2118.2265625
-2120.140625
-2155.02734375
-2212.87109375
-2274.3671875
-2307.421875
-2277.53125
-2168.09765625
-1993.671875
-1793.16796875
-1608.81640625
-1468.81640625
-1385.1328125
-1361.2265625
-1396.8671875
-1485.921875
-1614.96484375
-1769.1484375
-1940.67578125
-2129.890625
-2338.25
-2561.97265625
-2792.8828125
-3022.296875
-3241.7265625
-3441.265625
-3610.94921875
-3744.48046875
-3839.77734375
-3895.87109375
-3913.1015625
-3899.34765625
-3874.15234375
-3861.8828125
-3878.11328125
-3922.890625
-3987.16796875
-4063.69921875
-4150.7890625
-4247.265625
-4346.41796875
-4435.09375
-4497.91796875
-4523.59375
-4510.1796875
-4466.3984375
-4407.234375
-4346.99609375
-4295.67578125
-4260.7578125
-4249.91015625
-4269.265625
-4318.2265625
-4386.43359375
-4456.015625
-4507.0859375
-4523.36328125
-4497.16015625
-4433.421875
-4349.78125
-4270.07421875
-4214.08984375
-4191.12109375
-4202.51953125
-4249.46484375
-4336.53515625
-4466.23828125
-4629.9375
-4805.44140625
-4964.99609375
-5087.04296875
-5162.453125
-5192.4296875
-5183.1015625
-5142.125
-5077.4609375
-4995.171875
-4895.90625
-4774.328125
-4625.359375
-4453.72265625
-4277.68359375
-4121.19140625
-4000.4453125
-3917.31640625
-3864.8828125
-3837.85546875
-3837.1484375
-3866.52734375
-3927.21484375
-4015.4453125
-4121.98828125
-4231.84765625
-4325.0
-4380.390625
-4383.4921875
-4334.609375
-4252.85546875
-4170.93359375
-4121.91015625
-4127.01171875
-4192.62109375
-4313.8984375
-4476.3359375
-4654.12109375
-4813.8203125
-4926.88671875
-4981.265625
-4981.55859375
-4940.765625
-4873.98046875
-4796.69921875
-4722.390625
-4657.89453125
-4601.953125
-4549.51171875
-4497.3203125
-4446.7421875
-4403.8515625
-4377.04296875
-4371.29296875
-4382.3984375
-4398.01171875
-4406.16015625
-4403.01953125
-4392.90625
-4383.265625
-4381.203125
-4393.04296875
-4425.0546875
-4484.76171875
-4581.68359375
-4723.55078125
-4907.83984375
-5116.98046875
-5324.61328125
-5507.76171875
-5652.92578125
-5752.38671875
-5798.8671875
-5785.5859375
-5709.90234375
-5575.73046875
-5394.36328125
-5185.4375
-4976.91796875
-4801.26171875
-4687.10546875
-4649.796875
-4685.2421875
-4771.28515625
-4876.55078125
-4971.93359375
-5038.49609375
-5069.76171875
-5070.15234375
-5050.26171875
-5018.9296875
-4976.453125
-4916.203125
-4835.60546875
-4746.38671875
-4672.8046875
-4637.80078125
-4649.25390625
-4698.41796875
-4770.57421875
-4856.5
-4953.71875
-5059.1875
-5165.15234375
-5265.0234375
-5361.94140625
-5468.76953125
-5599.58984375
-5762.90625
-5961.21484375
-6190.859375
-6438.01953125
-6677.03125
-6878.13671875
-7020.19921875
-7097.34765625
-7115.61328125
-7085.2265625
-7015.8828125
-6916.92578125
-6799.97265625
-6680.1640625
-6573.69921875
-6493.4765625
-6446.296875
-6431.80078125
-6440.74609375
-6455.2109375
-6456.83984375
-6440.37890625
-6417.88671875
-6405.578125
-6405.82421875
-6403.22265625
-6375.33203125
-6303.61328125
-6177.6875
-5999.73046875
-5790.66796875
-5587.76953125
-5428.99609375
-5336.51953125
-5313.4453125
-5350.73828125
-5432.359375
-5536.53125
-5640.1328125
-5727.390625
-5795.3125
-5850.71484375
-5901.6328125
-5949.1640625
-5984.43359375
-5994.33984375
-5973.85546875
-5934.0
-5895.39453125
-5871.5234375
-5857.78515625
-5836.04296875
-5788.64453125
-5709.11328125
-5603.42578125
-5484.2265625
-5363.640625
-5249.79296875
-5148.45703125
-5065.859375
-5007.3984375
-4973.19140625
-4957.09765625
-4951.98828125
-4956.16015625
-4974.99609375
-5018.5
-5097.9296875
-5222.328125
-5393.99609375
-5604.890625
-5837.24609375
-6068.6640625
-6279.42578125
-6458.609375
-6604.96484375
-6720.65234375
-6802.95703125
-6844.47265625
-6844.125
-6817.1171875
-6789.9609375
-6782.7890625
-6795.6328125
-6810.49609375
-6805.55078125
-6769.40234375
-6706.8203125
-6633.3828125
-6562.390625
-6493.55078125
-6414.19921875
-6313.65625
-6197.07421875
-6084.78125
-5997.37890625
-5940.9140625
-5904.67578125
-5871.953125
-5833.84765625
-5795.421875
-5770.3359375
-5769.3046875
-5792.30078125
-5830.109375
-5872.01953125
-5912.54296875
-5953.59765625
-6002.6796875
-6067.71484375
-6149.82421875
-6238.79296875
-6316.2578125
-6365.16796875
-6378.05078125
-6359.06640625
-6321.57421875
-6284.23046875
-6265.5234375
-6276.96875
-6318.79296875
-6381.796875
-6453.671875
-6525.01171875
-6592.89453125
-6661.91796875
-6741.4921875
-6839.1015625
-6953.99609375
-7077.125
-7197.15234375
-7305.9375
-7398.71484375
-7470.7265625
-7515.0546875
-7524.015625
-7493.19140625
-7425.265625
-7330.546875
-7222.94921875
-7114.61328125
-7013.65625
-6925.9765625
-6857.71875
-6816.0546875
-6808.359375
-6839.31640625
-6905.06640625
-6988.36328125
-7062.1796875
-7102.87109375
-7102.89453125
-7072.01953125
-7027.7890625
-6985.35546875
-6953.85546875
-6937.87890625
-6939.5703125
-6959.0234375
-6992.5625
-7030.78515625
-7059.57421875
-7065.7890625
-7043.2265625
-6993.1484375
-6920.29296875
-6831.58984375
-6740.08984375
-6667.45703125
-6637.953125
-6666.48046875
-6750.5078125
-6871.859375
-7005.16796875
-7125.58203125
-7211.91015625
-7247.94921875
-7226.0234375
-7151.65234375
-7043.5234375
-6926.16015625
-6821.1015625
-6743.83984375
-6705.16796875
-6709.9140625
-6751.55078125
-6810.0
-6858.63671875
-6877.26953125
-6863.2578125
-6834.83203125
-6823.83203125
-6858.6484375
-6946.33203125
-7068.1640625
-7193.421875
-7298.9375
-7377.98046875
-7435.875
-7482.01171875
-7524.8203125
-7568.41015625
-7610.2734375
-7643.53125
-7663.33984375
-7671.22265625
-7673.42578125
-7677.15625
-7689.0078125
-7714.50390625
-7756.25
-7812.55859375
-7879.09765625
-7951.5859375
-8026.26171875
-8098.50390625
-8161.6640625
-8206.1328125
-8217.85546875
-8178.3671875
-8069.05859375
-7878.37890625
-7607.7890625
-7273.83984375
-6905.74609375
-6538.87890625
-6206.30078125
-5932.40234375
-5730.3984375
-5601.03125
-5530.91015625
-5495.22265625
-5469.2109375
-5442.6640625
-5424.8203125
-5434.72265625
-5485.71875
-5575.79296875
-5687.1875
-5792.3046875
-5863.73046875
-5887.15234375
-5871.140625
-5844.8671875
-5841.81640625
-5880.1640625
-5955.02734375
-6047.33203125
-6138.87109375
-6218.9375
-6279.83203125
-6311.82421875
-6307.19921875
-6269.3515625
-6214.421875
-6161.453125
-6120.6796875
-6091.82421875
-6073.01953125
-6070.328125
-6098.2890625
-6170.26953125
-6285.57421875
-6423.00390625
-6546.96875
-6623.21875
-6633.7421875
-6581.14453125
-6481.546875
-6353.18359375
-6208.26953125
-6051.03515625
-5880.33984375
-5694.1796875
-5493.7890625
-5286.41015625
-5086.21484375
-4912.25390625
-4781.796875
-4701.34375
-4662.453125
-4647.94140625
-4644.19921875
-4648.21875
-4663.7109375
-4692.65625
-4731.5546875
-4773.3515625
-4809.5546875
-4831.4765625
-4834.41015625
-4823.80859375
-4814.6796875
-4820.0625
-4838.08203125
-4851.9296875
-4844.02734375
-4810.640625
-4764.2578125
-4724.0546875
-4704.26953125
-4708.046875
-4728.69140625
-4756.4140625
-4785.74609375
-4817.69921875
-4854.80078125
-4895.19921875
-4932.91796875
-4963.3359375
-4986.09375
-5002.66015625
-5014.171875
-5025.0390625
-5048.8046875
-5108.1484375
-5226.4921875
-5415.9921875
-5668.39453125
-5953.30859375
-6226.296875
-6445.1953125
-6586.703125
-6653.0859375
-6665.88671875
-6653.07421875
-6637.62890625
-6630.5390625
-6628.046875
-6614.734375
-6573.09765625
-6494.3203125
-6382.15234375
-6248.2578125
-6104.96484375
-5960.8203125
-5818.40234375
-5673.125
-5515.58203125
-5339.19921875
-5147.8828125
-4956.68359375
-4786.31640625
-4658.96484375
-4597.06640625
-4618.25
-4723.43359375
-4888.10546875
-5070.1171875
-5232.3984375
-5363.01171875
-5476.3671875
-5596.8046875
-5739.671875
-5903.19140625
-6073.01171875
-6232.34765625
-6370.015625
-6482.96484375
-6574.1484375
-6648.3828125
-6708.94921875
-6756.1875
-6787.67578125
-6798.8125
-6784.2734375
-6741.53515625
-6674.70703125
-6594.07421875
-6510.07421875
-6428.33203125
-6352.34765625
-6290.51171875
-6257.06640625
-6264.16015625
-6314.28515625
-6400.34375
-6509.1328125
-6621.765625
-6714.31640625
-6765.85546875
-6769.5390625
-6734.46484375
-6675.6015625
-6602.8046875
-6518.359375
-6420.51953125
-6307.84375
-6184.22265625
-6064.24609375
-5972.65234375
-5933.73046875
-5958.13671875
-6038.17578125
-6153.53125
-6280.80078125
-6401.4375
-6506.75
-6597.54296875
-6677.37890625
-6745.2109375
-6795.27734375
-6823.4375
-6830.75390625
-6819.89453125
-6790.09765625
-6737.03125
-6656.49609375
-6547.20703125
-6411.5234375
-6256.04296875
-6092.20703125
-5935.61328125
-5803.58203125
-5711.3984375
-5667.8203125
-5671.99609375
-5714.71875
-5783.703125
-5868.65234375
-5962.6796875
-6061.03515625
-6159.9765625
-6256.11328125
-6344.75
-6417.32421875
-6459.859375
-6454.6875
-6386.609375
-6251.55078125
-6062.4609375
-5847.453125
-5641.515625
-5478.4140625
-5386.19140625
-5382.59765625
-5467.4921875
-5617.27734375
-5790.296875
-5943.04296875
-6046.41015625
-6090.89453125
-6080.54296875
-6024.2421875
-5931.52734375
-5812.21875
-5675.1796875
-5525.41015625
-5363.73046875
-5191.6640625
-5017.27734375
-4855.58984375
-4723.12109375
-4632.12109375
-4588.65625
-4593.28125
-4642.26171875
-4729.1171875
-4845.6015625
-4980.30859375
-5116.5625
-5235.38671875
-5324.578125
-5385.50390625
-5429.81640625
-5469.76171875
-5513.03125
-5565.16015625
-5631.7578125
-5714.54296875
-5806.69921875
-5896.390625
-5977.078125
-6053.0546875
-6132.58984375
-6215.7265625
-6291.39453125
-6348.578125
-6389.5703125
-6429.90234375
-6484.609375
-6555.55859375
-6631.421875
-6696.78515625
-6739.80078125
-6755.05078125
-6744.71875
-6718.58203125
-6689.4921875
-6665.25390625
-6643.51953125
-6613.5625
-6562.0
-6478.0078125
-6356.77734375
-6201.625
-6023.7734375
-5839.5703125
-5666.32421875
-5518.31640625
-5404.0
-5326.1640625
-5285.2265625
-5281.69921875
-5313.23046875
-5368.3046875
-5424.08203125
-5451.6484375
-5424.8828125
-5329.015625
-5168.640625
-4972.62109375
-4787.8203125
-4658.80859375
-4604.76953125
-4610.890625
-4640.33203125
-4656.4375
-4639.5078125
-4589.734375
-4518.44140625
-4436.28125
-4346.80859375
-4248.00390625
-4138.17578125
-4021.21875
-3908.83984375
-3818.84765625
-3769.421875
-3772.453125
-3831.265625
-3943.23828125
-4100.86328125
-4287.3203125
-4473.4296875
-4625.70703125
-4722.96875
-4767.015625
-4777.92578125
-4779.83203125
-4789.70703125
-4815.06640625
-4857.3515625
-4915.625
-4987.734375
-5068.8984375
-5149.8203125
-5217.4453125
-5259.74609375
-5272.25
-5261.68359375
-5243.6015625
-5235.15234375
-5247.80078125
-5284.49609375
-5341.453125
-5410.6484375
-5481.3984375
-5543.171875
-5590.75
-5627.20703125
-5660.3828125
-5696.1953125
-5735.953125
-5778.57421875
-5822.28125
-5863.68359375
-5898.3515625
-5924.71875
-5946.47265625
-5969.69140625
-5998.40234375
-6033.1796875
-6071.75
-6108.875
-6137.3671875
-6152.8046875
-6158.3125
-6163.734375
-6179.72265625
-6212.48828125
-6261.87109375
-6321.4140625
-6380.8671875
-6432.34765625
-6475.9609375
-6517.64453125
-6560.14453125
-6597.375
-6619.32421875
-6621.91015625
-6610.84375
-6595.73828125
-6579.83984375
-6553.8125
-6499.14453125
-6400.359375
-6256.79296875
-6082.5625
-5894.62890625
-5702.45703125
-5510.875
-5330.3828125
-5180.65234375
-5083.35546875
-5053.4765625
-5095.13671875
-5198.8671875
-5340.11328125
-5486.9609375
-5618.4765625
-5738.375
-5867.640625
-6021.6875
-6194.69140625
-6363.30078125
-6500.05078125
-6581.65625
-6590.76171875
-6518.71484375
-6371.0625
-6169.41796875
-5944.72265625
-5724.30859375
-5520.1796875
-5326.01953125
-5125.73046875
-4908.12109375
-4676.4140625
-4446.765625
-4241.359375
-4084.30859375
-3998.9453125
-3999.62890625
-4080.3828125
-4212.54296875
-4357.67578125
-4485.68359375
-4583.515625
-4651.69140625
-4697.2578125
-4729.62890625
-4758.58203125
-4792.109375
-4835.2578125
-4890.74609375
-4959.21484375
-5037.625
-5118.47265625
-5192.4375
-5252.23828125
-5293.19140625
-5310.17578125
-5296.1328125
-5245.71484375
-5161.16015625
-5053.890625
-4939.78515625
-4832.73828125
-4742.82421875
-4680.16796875
-4659.375
-4697.62890625
-4804.51953125
-4969.94140625
-5160.4765625
-5329.6171875
-5435.70703125
-5455.87890625
-5390.11328125
-5258.4296875
-5095.08203125
-4938.8046875
-4819.04296875
-4745.48046875
-4709.53125
-4696.6015625
-4698.41015625
-4716.625
-4757.2421875
-4820.5390625
-4893.39453125
-4951.28515625
-4971.5078125
-4947.4375
-4890.0390625
-4816.5390625
-4740.75390625
-4674.72265625
-4633.15234375
-4628.2578125
-4657.99609375
-4702.3046875
-4733.4921875
-4731.83984375
-4694.90234375
-4636.53125
-4577.8203125
-4535.04296875
-4512.19140625
-4503.60546875
-4502.9453125
-4508.8671875
-4523.79296875
-4550.99609375
-4593.98828125
-4655.03125
-4730.33203125
-4806.94140625
-4867.21484375
-4898.08203125
-4897.05078125
-4871.47265625
-4834.1328125
-4798.6953125
-4775.76171875
-4770.6015625
-4783.83203125
-4814.28515625
-4861.0078125
-4923.09375
-4999.13671875
-5087.8359375
-5187.921875
-5295.5859375
-5401.49609375
-5493.0546875
-5563.046875
-5616.69921875
-5667.07421875
-5720.23828125
-5764.99609375
-5779.54296875
-5748.9765625
-5676.08203125
-5576.703125
-5468.33984375
-5364.48046875
-5276.6015625
-5217.01953125
-5197.6796875
-5224.83984375
-5292.5
-5379.75390625
-5457.28515625
-5501.58203125
-5505.94140625
-5478.1640625
-5427.59375
-5354.4375
-5250.37109375
-5108.1484375
-4931.6484375
-4739.99609375
-4563.328125
-4431.82421875
-4363.2734375
-4356.48046875
-4394.96484375
-4458.64453125
-4534.796875
-4619.3828125
-4708.0
-4786.83984375
-4835.37109375
-4840.140625
-4805.953125
-4754.09765625
-4711.1484375
-4697.9921875
-4722.546875
-4776.08984375
-4837.9375
-4891.44140625
-4940.3125
-5006.921875
-5110.484375
-5245.4140625
-5380.55859375
-5478.51953125
-5517.34375
-5499.65234375
-5446.71484375
-5383.91796875
-5327.484375
-5280.56640625
-5238.640625
-5195.9765625
-5146.8515625
-5084.8046875
-5005.56640625
-4911.31640625
-4809.546875
-4707.296875
-4608.96484375
-4521.02734375
-4456.33203125
-4430.1015625
-4449.96875
-4509.09765625
-4588.29296875
-4665.2578125
-4724.88671875
-4764.80859375
-4793.53125
-4823.0078125
-4861.609375
-4912.94921875
-4980.0546875
-5068.5390625
-5183.01953125
-5319.00390625
-5458.5703125
-5575.6484375
-5646.87109375
-5659.2890625
-5611.87890625
-5514.93359375
-5389.87109375
-5265.31640625
-5166.80859375
-5106.71484375
-5083.6875
-5090.62890625
-5120.36328125
-5163.22265625
-5203.61328125
-5224.7265625
-5219.046875
-5193.59765625
-5164.4921875
-5146.8515625
-5149.44921875
-5176.07421875
-5228.62890625
-5307.82421875
-5411.97265625
-5536.109375
-5671.58203125
-5805.1796875
-5918.8671875
-5992.65625
-6011.01953125
-5969.4140625
-5876.41015625
-5750.1796875
-5611.796875
-5479.09765625
-5363.43359375
-5269.828125
-5199.37890625
-5152.0703125
-5127.6875
-5124.01171875
-5133.78515625
-5144.19140625
-5141.40234375
-5117.71484375
-5074.6328125
-5018.13671875
-4950.56640625
-4867.65234375
-4763.5625
-4638.4296875
-4501.5078125
-4368.21484375
-4253.625
-4165.2421875
-4098.63671875
-4040.1328125
-3977.2265625
-3909.6796875
-3851.33203125
-3820.15625
-3824.65234375
-3857.87890625
-3903.671875
-3949.30078125
-3993.58203125
-4043.9140625
-4106.2890625
-4179.1640625
-4257.0390625
-4337.9375
-4425.0234375
-4520.01953125
-4615.20703125
-4691.11328125
-4721.37890625
-4682.6875
-4566.08984375
-4384.46484375
-4171.125
-3969.171875
-3816.98828125
-3736.18359375
-3726.40625
-3769.31640625
-3840.47265625
-3921.609375
-4003.9453125
-4081.43359375
-4143.62109375
-4177.328125
-4175.5234375
-4144.06640625
-4100.03125
-4062.80859375
-4043.6484375
-4040.30859375
-4041.296875
-4037.328125
-4029.796875
-4027.6171875
-4035.40234375
-4045.48828125
-4041.671875
-4010.53125
-3950.26171875
-3871.75
-3793.58984375
-3735.17578125
-3710.58203125
-3724.51171875
-3770.734375
-3833.0859375
-3888.99609375
-3914.80859375
-3891.49609375
-3808.95703125
-3667.8515625
-3478.390625
-3255.86328125
-3014.8828125
-2767.11328125
-2525.29296875
-2308.70703125
-2141.1484375
-2039.5703125
-2003.84765625
-2019.26953125
-2070.20703125
-2151.3125
-2266.04296875
-2416.58203125
-2596.57421875
-2792.48828125
-2990.41796875
-3182.31640625
-3367.62109375
-3548.765625
-3722.48046875
-3873.60546875
-3978.5546875
-4017.5390625
-3985.7890625
-3895.67578125
-3770.52734375
-3635.9765625
-3511.94921875
-3406.19140625
-3312.765625
-3218.7109375
-3114.9765625
-3002.7109375
-2890.99609375
-2790.66796875
-2709.3671875
-2648.27734375
-2600.30859375
-2552.1328125
-2491.30859375
-2413.66796875
-2324.96875
-2236.64453125
-2160.23828125
-2103.30859375
-2066.96875
-2045.64453125
-2030.15625
-2012.46875
-1988.25390625
-1955.46875
-1911.57421875
-1852.74609375
-1776.36328125
-1684.890625
-1587.44921875
-1496.9375
-1424.7578125
-1378.12109375
-1361.5078125
-1378.1484375
-1428.28515625
-1506.90234375
-1605.1328125
-1713.546875
-1822.6328125
-1920.76953125
-1995.32421875
-2038.91015625
-2055.58984375
-2061.49609375
-2079.5234375
-2130.76953125
-2225.59765625
-2358.4765625
-2511.39453125
-2664.98046875
-2809.10546875
-2945.03515625
-3079.87109375
-3219.6328125
-3365.08203125
-3509.95703125
-3641.41796875
-3743.9140625
-3805.37109375
-3821.390625
-3794.97265625
-3734.0234375
-3649.46875
-3552.72265625
-3449.6953125
-3334.48828125
-3191.23828125
-3006.86328125
-2784.94921875
-2546.94140625
-2319.55859375
-2121.9609375
-1963.98046875
-1852.0703125
-1792.265625
-1787.015625
-1831.453125
-1913.06640625
-2013.6328125
-2112.37109375
-2190.48046875
-2234.171875
-2232.7890625
-2175.40625
-2053.94140625
-1872.5625
-1652.34765625
-1423.98828125
-1214.61328125
-1039.453125
-901.140625
-793.19921875
-705.76953125
-632.875
-576.75390625
-545.65625
-547.92578125
-587.77734375
-663.51953125
-766.50390625
-882.90625
-1000.20703125
-1113.34375
-1223.4921875
-1331.08203125
-1431.95703125
-1519.484375
-1587.171875
-1628.1875
-1634.55078125
-1598.71875
-1515.5390625
-1383.62890625
-1208.453125
-1005.69140625
-799.05078125
-610.9375
-453.6171875
-327.51953125
-224.3515625
-130.05078125
-28.7578125
89.69921875
223.625
361.93359375
493.7421875
614.91015625
725.5546875
823.03515625
898.3671875
938.59765625
932.5390625
875.328125
769.40625
622.375
445.43359375
254.6015625
72.03515625
-77.70703125
-176.34375
-219.265625
-215.296875
-179.0859375
-122.11328125
-49.1875
37.6640625
132.84765625
225.80859375
306.765625
373.015625
428.6015625
478.47265625
524.48046875
566.59765625
606.20703125
648.19140625
702.5078125
784.40234375
909.015625
1080.24609375
1282.64453125
1484.921875
1652.55859375
1759.1796875
1791.78515625
1752.7265625
1659.29296875
1536.25
1402.1796875
1260.75
1106.015625
934.92578125
752.78515625
568.51171875
390.234375
227.3046875
92.0859375
-4.6796875
-59.03125
-70.97265625
-38.671875
39.05078125
153.09765625
281.7890625
402.3046875
503.83203125
588.875
665.36328125
741.76953125
828.28515625
936.0234375
1070.32421875
1224.82421875
1383.515625
1528.9375
1649.609375
1743.3046875
1816.8828125
1883.1796875
1954.92578125
2037.76953125
2127.03125
2211.453125
2282.2890625
2341.3359375
2400.65234375
2472.58984375
2557.4453125
2640.1484375
2700.3984375
2728.68359375
2735.10546875
2744.609375
2783.60546875
2868.28515625
3000.5625
3170.375
3360.32421875
3550.5078125
3723.2734375
3866.73046875
3975.23046875
4047.0390625
4081.67578125
4078.6953125
4037.91015625
3960.6796875
3852.6015625
3726.24609375
3601.12890625
3499.234375
3437.8359375
3422.15625
3440.50390625
3466.14453125
3469.99609375
3439.69921875
3390.3203125
3354.859375
3360.72265625
3411.80078125
3488.91015625
3563.51171875
3611.74609375
3622.51953125
3600.44140625
3563.92578125
3537.15234375
3538.5234375
3573.28515625
3634.6640625
3710.3671875
3787.5859375
3854.49609375
3901.7734375
3925.76953125
3929.9140625
3920.421875
3899.73046875
3865.24609375
3814.90234375
3752.7578125
3689.125
3637.65625
3613.33203125
3629.09375
3688.9140625
3782.94921875
3892.0546875
3997.3203125
4083.55078125
4136.2109375
4143.515625
4107.390625
4049.8828125
4003.33203125
3992.19921875
4023.99609375
4093.640625
4191.5390625
4308.5859375
4439.30078125
4583.0859375
4739.9375
4903.51953125
5061.3046875
5203.85546875
5331.609375
5448.765625
5549.953125
5615.15625
5620.1484375
5554.828125
5434.890625
5296.734375
5177.07421875
5091.1796875
5026.9765625
4960.046875
4876.0
4781.3203125
4696.26953125
4639.46484375
4616.89453125
4621.0234375
4637.82421875
4656.20703125
4674.12109375
4698.64453125
4741.57421875
4813.671875
4918.59765625
5047.41015625
5178.1953125
5285.44140625
5355.4296875
5395.25390625
5426.75
5470.359375
5532.12109375
5602.1796875
5662.40625
5695.76953125
5692.015625
5648.14453125
5565.0859375
5443.93359375
5285.140625
5091.390625
4871.5390625
4642.421875
4427.0
4249.06640625
4126.10546875
4063.76953125
4055.48828125
4087.41015625
4144.16015625
4211.2734375
4275.234375
4325.3828125
4358.3203125
4380.3671875
4403.7890625
4438.63671875
4486.421875
4540.14453125
4589.296875
4624.31640625
4636.21875
4612.48828125
4535.0625
4385.796875
4158.421875
3869.35546875
3558.01171875
3272.8984375
3049.86328125
2897.0078125
2797.96484375
2730.33984375
2681.703125
2649.16796875
2627.80078125
2604.69140625
2565.48828125
2503.6796875
2422.45703125
2331.046875
2241.67578125
2166.046875
2109.203125
2066.6953125
2031.71484375
2005.8359375
1999.75390625
2023.0859375
2076.484375
2154.0390625
2248.6953125
2352.48828125
2455.50390625
2550.38671875
2638.87890625
2731.578125
2840.8203125
2974.4296875
3133.97265625
3314.375
3503.3046875
3682.98828125
3835.40625
3947.50390625
4013.14453125
4031.71484375
4005.15234375
3935.4375
3825.43359375
3683.08203125
3523.59765625
3364.69140625
3217.8984375
3084.72265625
2961.29296875
2846.16015625
2744.3046875
2665.421875
2618.45703125
2605.71484375
2620.75390625
2652.484375
2691.55859375
2732.28125
2769.50390625
2797.390625
2813.83984375
2824.5
2839.390625
2864.39453125
2896.328125
2925.27734375
2939.88671875
2930.4609375
2890.47265625
2819.26953125
2725.96484375
2629.9296875
2554.10546875
2513.90234375
2510.57421875
2534.87109375
2575.81640625
2623.96875
2667.046875
2686.78515625
2664.02734375
2587.69140625
2459.81640625
2296.33984375
2126.55078125
1987.75
1909.921875
1897.40625
1924.75390625
1953.47265625
1955.65625
1924.3203125
1866.31640625
1790.7265625
1705.75390625
1624.45703125
1569.30859375
1566.58984375
1631.5390625
1755.08203125
1903.94140625
2035.109375
2113.75390625
2123.47265625
2067.9765625
1969.23046875
1862.03125
1781.20703125
1745.0546875
1748.21484375
1771.65625
1800.3203125
1831.68359375
1870.03515625
1916.76953125
1967.3359375
2014.3515625
2050.91015625
2072.42578125
2079.109375
2077.5390625
2077.7890625
2087.7421875
2110.73828125
2148.19140625
2201.390625
2268.75390625
2343.05078125
2414.1171875
2474.3203125
2519.81640625
2547.51953125
2554.09375
2539.17578125
2507.23046875
2464.22265625
2413.48828125
2356.96875
2299.71875
2250.60546875
2216.63671875
2196.66796875
2180.8203125
2156.14453125
2113.95703125
2053.765625
1981.36328125
1902.546875
1817.046875
1717.6328125
1595.67578125
1449.5703125
1289.703125
1135.4453125
1004.7890625
903.55859375
823.1015625
749.09375
674.578125
605.953125
557.96875
543.7421875
568.71484375
631.46875
727.5859375
851.94140625
997.88671875
1154.515625
1304.1328125
1422.28515625
1481.6875
1458.9453125
1340.9921875
1129.0390625
840.09375
506.90234375
174.6171875
-108.921875
-308.4296875
-413.76171875
-440.23828125
-415.61328125
-364.27734375
-301.1015625
-236.5546875
-183.5859375
-157.06640625
-166.59375
-210.265625
-274.5703125
-339.953125
-388.86328125
-413.01953125
-416.015625
-408.59765625
-399.55859375
-390.203125
-377.6171875
-362.5078125
-352.36328125
-355.515625
-371.28515625
-384.47265625
-368.109375
-292.81640625
-138.53125
95.91796875
390.13671875
709.125
1016.8125
1288.52734375
1515.8828125
1704.07421875
1865.98046875
2016.83984375
2170.01171875
2333.921875
2510.95703125
2698.10546875
2887.4140625
3064.890625
3209.84375
3298.21484375
3310.69921875
3241.9375
3105.05078125
2927.921875
2742.41796875
2572.5
2427.7890625
2304.87109375
2193.0234375
2080.609375
1961.36328125
1839.6640625
1730.375
1649.81640625
1603.41796875
1581.390625
1566.75
1547.26953125
1520.4921875
1490.40234375
1462.328125
1440.27734375
1425.77734375
1417.16796875
1410.30859375
1400.68359375
1384.96484375
1361.77734375
1333.125
1305.4453125
1287.578125
1285.62890625
1299.48828125
1323.8359375
1351.7265625
1377.484375
1398.76953125
1418.35546875
1444.09765625
1485.734375
1550.37109375
1639.859375
1750.68359375
1875.50390625
2005.31640625
2131.76953125
2247.84765625
2347.3203125
2425.484375
2482.44921875
2525.78125
2568.59765625
2623.984375
2699.5234375
2794.40234375
2899.3671875
3000.015625
3082.58984375
3138.90234375
3167.78125
3175.265625
3175.828125
3191.1796875
3241.69921875
3335.0234375
3463.3984375
3613.5
3777.51171875
3952.921875
4133.2734375
4303.515625
4447.60546875
4560.53125
4651.5625
4735.19921875
4819.05859375
4900.125
4971.046875
5028.47265625
5075.8984375
5121.15234375
5172.828125
5236.8828125
5312.9140625
5392.5859375
5464.19140625
5520.50390625
5561.08203125
5585.56640625
5586.2578125
5550.31640625
5470.43359375
5352.55859375
5212.171875
5062.68359375
4906.984375
4739.2265625
4553.765625
4352.4375
4145.1484375
3946.76171875
3774.40234375
3643.80859375
3562.140625
3522.27734375
3508.17578125
3510.2421875
3536.203125
3605.54296875
3732.84375
3915.0234375
4130.1484375
4344.36328125
4521.484375
4632.40625
4661.8671875
4610.375
4491.859375
4328.828125
4145.30859375
3959.32421875
3780.45703125
3614.4765625
3467.671875
3343.76171875
3238.64453125
3143.80859375
3056.609375
2984.171875
2936.7109375
2921.25390625
2943.484375
3010.36328125
3125.3828125
3282.65625
3469.171875
3670.6484375
3870.61328125
4046.37890625
4175.953125
4256.05859375
4311.4609375
4380.3828125
4486.40625
4622.1015625
4757.62890625
4864.44921875
4933.2421875
4973.34375
4997.78515625
5009.51171875
5000.2578125
4959.171875
4879.76953125
4759.76953125
4599.2578125
4402.85546875
4183.015625
3959.1328125
3752.8828125
3584.3046875
3468.84765625
3412.8203125
3408.8203125
3437.328125
3475.64453125
3507.79296875
3528.359375
3540.40625
3551.2578125
3568.421875
3596.890625
3640.5859375
3708.2578125
3817.14453125
3986.73046875
4225.16796875
4520.71875
4845.9453125
5168.76171875
5459.6875
5693.30078125
5849.88671875
5920.125
5908.56640625
5832.16015625
5715.28125
5584.421875
5463.44921875
5370.41796875
5317.63671875
5314.30859375
5366.953125
5475.1015625
5626.17578125
5795.84375
5955.36328125
6081.5625
6163.9296875
6205.5078125
6218.18359375
6216.65625
6215.359375
6227.23828125
6259.96484375
6310.05078125
6361.9609375
6395.8125
6397.51171875
6363.25
6298.6953125
6217.5234375
6138.703125
6079.125
6044.97265625
6030.234375
6023.8359375
6017.4765625
6007.91796875
5995.7734375
5984.2265625
5976.59375
5971.53515625
5959.734375
5926.171875
5857.00390625
5745.94140625
5596.60546875
5419.67578125
5226.7890625
5026.4921875
4827.17578125
4644.27734375
4502.33984375
4426.93359375
4432.0859375
4512.390625
4643.515625
4789.96484375
4917.3515625
5003.8515625
5043.22265625
5038.22265625
4993.3515625
4915.375
4817.7890625
4719.41015625
4636.44140625
4577.25
4545.328125
4544.8125
4580.546875
4652.28125
4749.3515625
4851.48828125
4936.1484375
4987.23828125
4999.06640625
4974.59375
4923.1015625
4860.21484375
4805.6875
4774.4453125
4767.0859375
4771.2578125
4774.296875
4773.703125
4775.234375
4783.75
4798.7578125
4817.84765625
4841.29296875
4872.08203125
4912.3515625
4960.765625
5013.6484375
5068.7890625
5127.75390625
5193.19921875
5262.75
5325.58203125
5365.86328125
5370.37890625
5334.26171875
5260.94140625
5156.73046875
5024.17578125
4859.75390625
4659.27734375
4427.0
4179.46484375
3939.7734375
3727.41796875
3552.14453125
3414.9375
3313.30859375
3246.97265625
3220.34375
3239.30859375
3304.0390625
3404.46875
3523.08203125
3641.5625
3744.14453125
3816.7265625
3846.99609375
3829.10546875
3769.2578125
3685.94921875
3602.359375
3535.47265625
3490.453125
3465.5078125
3461.76171875
3485.6328125
3539.2578125
3610.765625
3678.83203125
3729.44140625
3767.3984375
3811.5546875
3880.37109375
3980.79296875
4106.0390625
4240.75390625
4370.83203125
4492.6953125
4613.33203125
4738.4140625
4860.29296875
4959.96875
5022.17578125
5047.828125
5052.8828125
5058.48046875
5082.45703125
5134.6015625
5212.890625
5302.0859375
5379.05078125
5423.6875
5427.66796875
5394.70703125
5333.5703125
5249.609375
5140.8671875
5002.40234375
4836.58203125
4660.14453125
4499.0859375
4373.9296875
4289.26953125
4237.03515625
4207.47265625
4195.1328125
4196.640625
4207.2890625
4221.234375
4232.5546875
4234.97265625
4223.33203125
4197.09375
4160.17578125
4114.40625
4054.1953125
3970.3828125
3859.12890625
3725.05078125
3576.96484375
3424.44140625
3278.640625
3151.14453125
3047.36328125
2962.328125
2886.875
2819.67578125
2772.21875
2761.4609375
2797.40625
2875.82421875
2980.0390625
3088.84765625
3185.1796875
3260.7890625
3315.6328125
3354.8359375
3387.06640625
3424.87890625
3483.90625
3578.55859375
3715.64453125
3890.15625
4086.484375
4284.50390625
4465.9921875
4616.3671875
4721.9765625
4768.49609375
4744.90625
4650.83984375
4500.6875
4320.578125
4140.21484375
3984.74609375
3869.71875
3799.6015625
3768.7578125
3764.71484375
3773.67578125
3786.00390625
3797.23046875
3803.12109375
3794.375
3757.6015625
3681.14453125
3557.61328125
3381.73828125
3151.91796875
2879.87890625
2597.6640625
2348.93359375
2169.07421875
2072.47265625
2056.05078125
2109.015625
2216.7109375
2360.02734375
2518.55859375
2677.17578125
2828.01171875
2965.42578125
3080.9609375
3164.90625
3212.609375
3228.4609375
3223.35546875
3207.44140625
3183.93359375
3148.890625
3096.8359375
3026.8671875
2944.13671875
2856.4765625
2770.51953125
2691.02734375
2623.3125
2575.25390625
2555.3359375
2567.3046875
2606.9453125
2665.75
2738.28515625
2824.08984375
2921.56640625
3021.94921875
3112.32421875
3184.73046875
3241.09765625
3289.890625
3339.62109375
3394.34765625
3451.546875
3502.7578125
3539.91015625
3565.0234375
3593.890625
3647.15234375
3735.08984375
3849.2265625
3966.57421875
4061.26953125
4115.63671875
4126.671875
4106.50390625
4076.41015625
4056.99609375
4060.390625
4088.78515625
4138.21875
4203.3984375
4280.88671875
4369.92578125
4470.3828125
4578.5546875
4684.453125
4774.80859375
4840.57421875
4881.69921875
4903.98828125
4911.5078125
4903.52734375
4878.9140625
4841.484375
4798.30859375
4751.7734375
4694.23046875
4611.85546875
4495.05078125
4346.5390625
4180.5234375
4013.5703125
3854.41015625
3700.2890625
3541.9140625
3372.1015625
3191.23828125
3007.00390625
2830.6015625
2672.59765625
2539.91796875
2434.82421875
2356.0546875
2300.44921875
2262.71875
2234.41796875
2205.66796875
2170.19921875
2128.90625
2087.94921875
2053.703125
2029.73828125
2016.92578125
2014.0
2017.91015625
2026.12109375
2040.96875
2071.7265625
2130.43359375
2223.28125
2343.8203125
2473.4765625
2589.9609375
2678.40234375
2737.92578125
2779.75
2819.51953125
2869.3671875
2932.86328125
3002.73828125
3062.30859375
3092.515625
3082.54296875
3036.95703125
2973.43359375
2912.875
2869.22265625
2845.1484375
2835.09765625
2832.98828125
2838.890625
2858.51953125
2894.54296875
2936.8984375
2961.9765625
2943.3046875
2866.19140625
2735.8203125
2573.953125
2407.4375
2256.171875
2127.48828125
2019.08984375
1926.47265625
1848.0546875
1784.46875
1734.43359375
1691.73046875
1645.8203125
1585.65234375
1504.90625
1406.21875
1301.6015625
1208.5390625
1144.6015625
1124.0390625
1156.71484375
1246.77734375
1389.9765625
1571.2265625
1765.08984375
1940.6328125
2070.23828125
2139.37890625
2151.78125
2125.26171875
2080.4296875
2030.42578125
1978.515625
1922.57421875
1860.62890625
1792.95703125
1720.39453125
1641.03515625
1549.0859375
1439.10546875
1314.0
1189.1953125
1086.765625
1023.1015625
1000.05859375
1005.203125
1018.09765625
1017.7734375
989.90234375
931.71484375
850.9296875
758.4375
661.28125
561.421875
457.8671875
347.109375
223.4296875
84.078125
-62.28125
-192.59375
-276.74609375
-290.703125
-227.69921875
-102.1015625
56.1015625
214.671875
352.75
464.90625
554.046875
621.75
664.35546875
674.33203125
643.25390625
566.09765625
447.30078125
304.00390625
161.67578125
44.48828125
-32.5234375
-66.828125
-68.76171875
-58.59765625
-58.390625
-82.51171875
-135.0234375
-215.6875
-326.97265625
-474.42578125
-662.27734375
-890.26171875
-1153.08984375
-1439.6875
-1731.91796875
-2006.00390625
-2237.83203125
-2409.06640625
-2510.43359375
-2542.1875
-2513.96875
-2444.23828125
-2357.20703125
-2275.59765625
-2212.5546875
-2168.35546875
-2134.703125
-2102.55859375
-2067.2421875
-2028.265625
-1986.5625
-1942.78125
-1897.7734375
-1854.57421875
-1819.82421875
-1801.91796875
-1805.40625
-1826.0703125
-1852.96484375
-1877.8125
-1903.78515625
-1944.25390625
-2010.609375
-2098.4140625
-2183.921875
-2235.36328125
-2230.70703125
-2168.03515625
-2062.44921875
-1936.38671875
-1813.48046875
-1716.34765625
-1661.90234375
-1653.6640625
-1679.3203125
-1718.26953125
-1753.3046875
-1777.69140625
-1795.4609375
-1817.79296875
-1857.84375
-1926.29296875
-2030.55078125
-2176.91015625
-2369.95703125
-2607.30859375
-2875.9140625
-3155.2109375
-3422.83203125
-3656.49609375
-3835.22265625
-3946.390625
-3994.30078125
-3998.48046875
-3980.45703125
-3951.5625
-3911.16015625
-3851.78125
-3764.23046875
-3641.98046875
-3485.95703125
-3306.08984375
-3117.46875
-2935.53125
-2774.01171875
-2643.203125
-2546.3046875
-2478.8359375
-2434.546875
-2410.97265625
-2406.3359375
-2412.94921875
-2419.5078125
-2422.23046875
-2430.37890625
-2457.78125
-2510.3046875
-2583.59765625
-2671.30078125
-2771.3671875
-2882.75390625
-2997.46875
-3098.39453125
-3166.640625
-3192.2578125
-3178.83203125
-3138.5390625
-3083.671875
-3022.78515625
-2962.5078125
-2909.58984375
-2869.92578125
-2847.21484375
-2843.4765625
-2859.0625
-2890.14453125
-2926.7890625
-2955.9921875
-2968.1796875
-2961.83203125
-2943.33203125
-2923.25
-2910.76171875
-2907.98828125
-2907.69921875
-2897.15234375
-2864.58203125
-2802.453125
-2706.90234375
-2578.7734375
-2427.94921875
-2274.2734375
-2140.09765625
-2040.27734375
-1979.8515625
-1960.640625
-1987.33984375
-2066.0625
-2198.19140625
-2376.328125
-2584.60546875
-2801.921875
-3006.84375
-3183.12890625
-3323.015625
-3426.5859375
-3499.2265625
-3549.69921875
-3587.87890625
-3620.8046875
-3649.609375
-3671.19921875
-3683.2421875
-3687.3125
-3688.38671875
-3692.84375
-3705.48046875
-3724.2109375
-3735.68359375
-3719.25
-3659.9453125
-3559.57421875
-3435.55078125
-3309.55078125
-3197.10546875
-3104.33984375
-3029.328125
-2963.92578125
-2896.2109375
-2814.5078125
-2712.0859375
-2590.4921875
-2460.1796875
-2338.22265625
-2243.68359375
-2191.88671875
-2188.5390625
-2225.109375
-2279.5625
-2326.35546875
-2351.6640625
-2361.62109375
-2375.578125
-2411.5390625
-2478.10546875
-2577.359375
-2710.625
-2879.6484375
-3083.91796875
-3317.41796875
-3565.8125
-3805.55859375
-4008.734375
-4153.625
-4234.12890625
-4261.46484375
-4257.75390625
-4246.15625
-4241.7421875
-4247.4140625
-4257.94921875
-4269.04296875
-4282.59765625
-4303.26953125
-4331.34765625
-4359.59765625
-4375.4765625
-4365.66015625
-4321.28125
-4242.5859375
-4139.2265625
-4024.65625
-3910.52734375
-3807.72265625
-3730.98828125
-3698.08203125
-3721.6015625
-3801.48046875
-3924.765625
-4070.3125
-4212.859375
-4326.05078125
-4387.69140625
-4387.8203125
-4335.3046875
-4256.44140625
-4182.76953125
-4133.96875
-4108.41796875
-4089.1875
-4059.02734375
-4009.79296875
-3940.58203125
-3852.59765625
-3749.85546875
-3643.375
-3549.8671875
-3483.09765625
-3446.2890625
-3433.80859375
-3440.32421875
-3467.96875
-3524.6015625
-3615.54296875
-3736.31640625
-3871.08984375
-3996.6328125
-4090.20703125
-4140.23828125
-4154.18359375
-4154.8203125
-4163.5234375
-4182.7421875
-4192.62109375
-4163.96484375
-4076.51171875
-3931.09765625
-3751.1015625
-3572.796875
-3428.58984375
-3334.23828125
-3290.23828125
-3293.72265625
-3345.859375
-3447.28515625
-3589.66796875
-3753.5
-3912.01953125
-4037.4375
-4109.92578125
-4127.8984375
-4110.0703125
-4083.453125
-4066.7890625
-4063.87109375
-4067.94140625
-4067.73046875
-4051.30859375
-4011.40625
-3950.81640625
-3880.6875
-3812.25390625
-3751.5625
-3701.00390625
-3660.515625
-3624.80859375
-3583.6640625
-3529.73828125
-3465.2265625
-3398.23828125
-3334.3671875
-3275.0234375
-3222.49609375
-3181.82421875
-3156.2734375
-3144.3046875
-3143.484375
-3156.3828125
-3191.8125
-3260.984375
-3371.78515625
-3522.96875
-3700.7734375
-3882.13671875
-4044.74609375
-4176.234375
-4274.8125
-4342.6171875
-4379.94921875
-4384.9609375
-4355.91015625
-4292.15625
-4194.09375
-4064.203125
-3908.84375
-3738.67578125
-3567.63671875
-3411.55078125
-3286.078125
-3202.4921875
-3162.37890625
-3155.48828125
-3163.82421875
-3169.30859375
-3159.2578125
-3127.046875
-3070.7734375
-2993.58984375
-2905.66796875
-2823.3984375
-2762.9609375
-2731.15625
-2720.65625
-2714.109375
-2693.90625
-2650.43359375
-2585.0078125
-2508.953125
-2440.08203125
-2395.87890625
-2384.5078125
-2400.609375
-2430.6640625
-2463.55078125
-2496.43359375
-2532.30078125
-2574.7578125
-2626.234375
-2689.53515625
-2769.09765625
-2870.1015625
-2996.046875
-3145.375
-3308.87109375
-3470.04296875
-3609.27734375
-3709.53515625
-3760.328125
-3757.96484375
-3701.984375
-3590.69921875
-3421.296875
-3196.7421875
-2933.04296875
-2657.7734375
-2399.890625
-2181.3125
-2016.26953125
-1912.578125
-1867.31640625
-1861.37109375
-1863.453125
-1844.82421875
-1793.41796875
-1716.52734375
-1631.3984375
-1551.578125
-1478.47265625
-1403.5234375
-1318.4140625
-1223.7890625
-1129.16015625
-1046.7734375
-986.58203125
-953.5234375
-944.0234375
-943.7890625
-933.4453125
-900.0546875
-843.2890625
-769.9140625
-684.99609375
-591.05859375
-494.3203125
-408.3828125
-349.875
-329.7578125
-346.4296875
-384.90234375
-423.79296875
-447.0546875
-452.01171875
-446.8984375
-441.0703125
-437.51953125
-432.92578125
-422.40234375
-403.92578125
-380.18359375
-357.23046875
-340.73046875
-332.69140625
-331.1015625
-330.36328125
-319.33984375
-280.3515625
-196.46875
-66.3203125
86.8671875
223.5078125
308.875
330.9765625
303.4453125
255.69140625
219.94921875
222.56640625
280.62890625
400.73046875
576.60546875
786.67578125
996.91796875
1172.71484375
1294.3984375
1365.03515625
1404.52734375
1435.31640625
1470.2109375
1507.890625
1536.18359375
1541.3828125
1520.2109375
1486.3359375
1463.6953125
1469.9609375
1505.3125
1557.81640625
1619.62890625
1697.078125
1806.01953125
1959.203125
2157.203125
2387.234375
2627.5703125
2854.75390625
3050.9375
3206.9921875
3318.87109375
3381.4296875
3387.33984375
3332.828125
3224.21484375
3078.89453125
2920.21484375
2770.26953125
2644.0234375
2546.9609375
2477.31640625
2431.8515625
2411.2265625
2420.33203125
2462.95703125
2535.19140625
2623.65625
2710.47265625
2780.63671875
2825.59765625
2841.234375
2824.875
2775.9609375
2699.921875
2611.42578125
2534.546875
2498.36328125
2526.3984375
2622.59765625
2765.09765625
2917.53125
3051.84375
3162.75
3262.4375
3365.25
3479.6875
3610.375
3759.59375
3923.12890625
4087.7890625
4237.12890625
4360.41796875
4455.6484375
4525.66015625
4574.2265625
4606.1640625
4628.5703125
4648.83203125
4670.03125
4688.72265625
4699.2265625
4702.5625
4712.15234375
4749.40625
4831.015625
4958.046875
5114.9375
5276.61328125
5416.05078125
5508.47265625
5535.42578125
5491.62109375
5390.9296875
5264.40234375
5148.6796875
5071.66015625
5044.57421875
5063.05859375
5112.6484375
5174.66015625
5233.08984375
5282.54296875
5331.62109375
5396.49609375
5489.35546875
5613.05078125
5765.09765625
5941.92578125
6136.37109375
6334.10546875
6518.56640625
6681.31640625
6825.87890625
6960.703125
7089.2109375
7204.9921875
7292.1484375
7329.5390625
7301.1640625
7210.515625
7087.1015625
6975.55078125
6913.9140625
6918.25
6981.83984375
7082.9765625
7193.078125
7285.0390625
7343.51953125
7371.10546875
7382.34375
7388.46875
7387.3203125
7368.37109375
7326.18359375
7267.23828125
7205.19921875
7153.98828125
7127.59375
7142.3125
7211.8515625
7335.93359375
7493.4375
7647.11328125
7756.109375
7789.609375
7738.6953125
7621.9765625
7477.828125
7344.03125
7239.953125
7165.66796875
7114.58203125
7083.59765625
7073.484375
7085.5078125
7120.60546875
7179.21875
7259.9296875
7359.69921875
7476.109375
7607.22265625
7748.32421875
7892.25390625
8035.37109375
8180.26171875
8328.46484375
8471.77734375
8594.30078125
8682.53125
8729.79296875
8731.6953125
8683.91796875
8589.3203125
8464.98046875
8336.7578125
8224.3984375
8132.203125
8053.6484375
7982.8984375
7920.671875
7870.83203125
7834.40234375
7807.796875
7783.30078125
7746.953125
7676.56640625
7548.85546875
7355.24609375
7111.18359375
6846.92578125
6589.34375
6354.72265625
6156.19140625
6008.49609375
5918.4296875
5872.42578125
5839.625
5790.84765625
5716.68359375
5631.12109375
5561.359375
5532.07421875
5552.953125
5616.15234375
5704.4921875
5802.1328125
5897.69921875
5980.265625
6037.6953125
6062.3203125
6057.5390625
6037.3828125
6019.7578125
6019.69140625
6045.484375
6096.1171875
6159.69140625
6215.234375
6239.859375
6218.8046875
6153.15234375
6059.71875
5961.75
5875.5625
5802.17578125
5730.19921875
5647.25390625
5551.140625
5452.3828125
5366.703125
5303.4453125
5259.14453125
5221.359375
5178.8671875
5129.23046875
5078.73828125
5036.66015625
5008.2890625
4989.42578125
4964.94140625
4916.09375
4835.484375
4738.12109375
4655.23828125
4613.05078125
4614.95703125
4642.9921875
4674.05078125
4694.0078125
4700.4296875
4698.69921875
4698.46875
4709.828125
4736.92578125
4773.58984375
4807.55859375
4831.3046875
4848.6875
4870.76171875
4905.5859375
4952.40625
5004.18359375
5053.69921875
5096.40625
5128.65234375
5145.23046875
5140.5625
5112.53515625
5064.5
5003.79296875
4939.58203125
4882.52734375
4843.8125
4831.4375
4847.40234375
4890.515625
4961.234375
5060.0
5179.55078125
5302.453125
5410.9453125
5500.60546875
5584.51953125
5684.84375
5819.04296875
5988.08984375
6171.1171875
6331.328125
6433.1328125
6460.44921875
6422.578125
6345.7265625
6260.28125
6192.17578125
6158.625
6166.80859375
6215.9375
6300.00390625
6406.1875
6511.16015625
6584.4609375
6601.03515625
6551.8515625
6443.4609375
6291.83984375
6119.9921875
5957.21484375
5831.6171875
5757.83203125
5731.30859375
5733.67578125
5741.00390625
5727.60546875
5668.37109375
5545.60546875
5358.51953125
5127.37109375
4887.0234375
4672.28125
4503.9375
4384.7109375
4306.625
4261.15625
4242.25
4243.08984375
4255.4453125
4274.3671875
4300.515625
4334.55078125
4369.91796875
4393.890625
4396.50390625
4377.1953125
4342.9921875
4302.28515625
4261.5234375
4226.6953125
4205.54296875
4206.671875
4236.36328125
4296.828125
4388.15625
4510.8046875
4664.11328125
4840.7109375
5022.58203125
5184.7109375
5306.10546875
5381.81640625
5427.6796875
5472.99609375
5544.44140625
5652.28125
5788.69921875
5937.00390625
6080.515625
6204.640625
6296.8515625
6351.48046875
6375.4921875
6386.0234375
6400.07421875
6427.578125
6474.91015625
6551.58203125
6668.8515625
6830.046875
7023.12109375
7223.22265625
7402.015625
7535.51171875
7607.06640625
7608.45703125
7542.01953125
7422.23046875
7272.57421875
7117.40234375
6974.1875
6852.17578125
6757.12890625
6695.87109375
6675.08203125
6695.8203125
6750.0078125
6822.73828125
6898.78515625
6969.20703125
7034.72265625
7103.65625
7183.45703125
7270.04296875
7343.76171875
7377.8828125
7353.70703125
7269.3125
7136.19921875
6970.98046875
6791.5390625
6617.484375
6468.7421875
6361.015625
6302.7109375
6294.93359375
6331.46484375
6398.23046875
6476.58984375
6551.3203125
6616.53515625
6674.02734375
6727.83203125
6782.3515625
6844.80078125
6926.1875
7038.45703125
7190.49609375
7385.62109375
7619.93359375
7881.4140625
8151.82421875
8412.15625
8648.64453125
8855.40625
9032.5390625
9181.40625
9300.828125
9387.578125
9441.01171875
9467.28515625
9478.54296875
9486.98828125
9497.86328125
9504.81640625
9490.36328125
9433.171875
9320.1875
9155.55078125
8958.74609375
8755.02734375
8567.3984375
8413.72265625
8303.5078125
8232.5234375
8183.19140625
8136.55078125
8086.88671875
8044.0546875
8021.0234375
8020.39453125
8033.5546875
8051.8046875
8077.59375
8125.64453125
8213.48828125
8349.58984375
8528.3046875
8734.3125
8950.4296875
9161.48828125
9353.67578125
9514.828125
9638.35546875
9727.90234375
9798.08984375
9870.68359375
9967.390625
10100.87109375
10266.97265625
10443.80859375
10600.58203125
10711.2265625
10762.875
10753.8984375
10686.5546875
10564.5
10398.9609375
10216.16796875
10054.71484375
9950.78125
9921.9765625
9962.08203125
10048.61328125
10154.50390625
10256.9765625
10342.375
10407.6328125
10456.80078125
10494.23046875
10520.7890625
10536.6171875
10545.171875
10551.5703125
10557.68359375
10561.98046875
10565.09375
10573.25390625
10595.7421875
10641.9140625
10722.3203125
10848.6015625
11026.13671875
11245.0859375
11481.50390625
11709.0546875
11908.88671875
12068.04296875
12172.48046875
12206.7734375
12162.890625
12048.359375
11884.3671875
11695.01953125
11497.1484375
11298.76953125
11106.15625
10932.1875
10798.1171875
10726.37890625
10729.05078125
10798.8671875
10908.23828125
11017.5859375
11089.546875
11101.30078125
11047.86328125
10936.66796875
10780.41796875
10594.09375
10394.9140625
10201.25
10029.41015625
9890.26171875
9786.6953125
9712.19921875
9652.6484375
9592.77734375
9524.3203125
9449.44921875
9377.25
9317.2890625
9275.8046875
9256.26953125
9262.21484375
9298.84375
9370.6640625
9475.48828125
9599.51171875
9719.31640625
9811.4609375
9863.328125
9877.33203125
9866.0546875
9842.91796875
9815.65625
9786.8125
9758.453125
9734.90625
9720.75
9718.31640625
9728.98046875
9756.421875
9807.03125
9887.61328125
10003.4765625
10156.88671875
10342.85546875
10544.97265625
10737.96484375
10897.26171875
11007.15625
11061.84375
11062.984375
11018.12109375
10937.69921875
10829.21484375
10694.4375
10534.2890625
10355.2578125
10168.68359375
9985.6875
9816.19140625
9670.78125
9556.8671875
9470.71875
9397.88671875
9325.64453125
9253.25
9187.0703125
9127.4921875
9064.34765625
8984.609375
8880.44921875
8748.37890625
8583.59375
8379.015625
8131.13671875
7846.421875
7542.2890625
7241.87890625
6966.36328125
6728.91015625
6532.90625
6374.90625
6250.44140625
6158.4296875
6100.4375
6076.3046875
6082.5390625
6116.45703125
6180.8203125
6281.49609375
6418.87890625
6581.6640625
6748.6171875
6896.28125
7008.0390625
7080.85546875
7125.27734375
7155.26953125
7173.796875
7167.80859375
7119.16796875
7020.8671875
6883.0234375
6725.87890625
6569.80859375
6430.41015625
6317.546875
6234.46875
6176.9609375
6134.29296875
6092.375
6038.82421875
5969.0078125
5889.6796875
5816.2421875
5763.8828125
5738.35546875
5732.44921875
5729.67578125
5712.3984375
5669.42578125
5598.56640625
5502.89453125
5384.98046875
5245.59375
5089.10546875
4930.13671875
4793.08984375
4701.62890625
4665.484375
4676.7421875
4720.3359375
4789.01953125
4888.01171875
5026.28515625
5205.515625
5416.92578125
5643.6015625
5861.56640625
6041.16015625
6154.328125
6184.89453125
6132.125
6005.140625
5816.5234375
5581.71484375
5320.98828125
5058.78125
4820.59375
4630.19140625
4506.0546875
4455.3671875
4468.71875
4521.46875
4584.12109375
4636.81640625
4677.9453125
4718.95703125
4768.19921875
4818.47265625
4850.89453125
4850.1015625
4813.6484375
4748.2265625
4662.7421875
4568.99609375
4485.53125
4434.0390625
4429.16015625
4472.76171875
4557.5625
4673.3515625
4808.1640625
4945.16796875
5061.6328125
5133.9921875
5147.58984375
5104.0390625
5019.1328125
4911.1171875
4788.74609375
4648.96875
4484.640625
4293.890625
4084.47265625
3872.51953125
3678.38671875
3522.12890625
3420.05859375
3382.01953125
3406.98046875
3478.10546875
3563.73046875
3628.6171875
3648.99609375
3619.00390625
3544.68359375
3434.1796875
3293.9609375
3132.1484375
2962.93359375
2806.42578125
2682.671875
2603.71484375
2570.734375
2579.6796875
2629.359375
2722.171875
2856.21875
3018.78125
3189.78125
3352.171875
3498.953125
3630.8125
3747.578125
3841.2578125
3896.74609375
3899.75390625
3844.9921875
3738.140625
3592.43359375
3426.21484375
3263.640625
3133.32421875
3060.80859375
3058.26953125
3118.3203125
3215.46875
3315.7109375
3392.3046875
3440.82421875
3481.9296875
3546.5078125
3652.95703125
3794.2265625
3943.1640625
4069.171875
4152.8515625
4191.0625
4193.69140625
4177.5078125
4160.58203125
4157.41015625
4174.09765625
4205.859375
4240.27734375
4265.515625
4277.78125
4283.14453125
4293.65234375
4320.30078125
4366.29296875
4425.25
4487.578125
4550.359375
4619.75390625
4702.45703125
4795.99609375
4888.8828125
4968.3671875
5025.8359375
5056.44921875
5058.27734375
5033.3515625
4987.36328125
4927.25390625
4860.2578125
4795.1875
4741.84375
4707.1015625
4691.94921875
4692.33984375
4701.43359375
4711.4765625
4716.33984375
4713.4375
4700.84375
4671.12890625
4610.796875
4508.75
4364.8359375
4188.5078125
3990.9765625
3781.25
3568.51171875
3363.8671875
3177.7890625
3017.6171875
2889.15625
2799.66796875
2757.0078125
2763.7578125
2810.5078125
2875.0234375
2931.15234375
2963.39453125
2974.93359375
2981.1640625
2994.69140625
3015.9609375
3035.78515625
3043.76171875
3034.7734375
3012.234375
2988.63671875
2981.81640625
3007.10546875
3070.7578125
3169.34765625
3293.203125
3429.40625
3563.6875
3682.6953125
3775.87109375
3835.4140625
3856.1171875
3836.84765625
3781.3359375
3695.36328125
3583.37890625
3450.140625
3306.1953125
3169.68359375
3061.3984375
2997.35546875
2983.875
3015.58203125
3077.42578125
3153.44140625
3238.62890625
3342.22265625
3477.0859375
3646.70703125
3845.1328125
4067.49609375
4314.46875
4583.1953125
4857.01171875
5107.58203125
5307.22265625
5439.45703125
5502.5078125
5508.18359375
5477.33984375
5431.546875
5385.9921875
5350.45703125
5335.71875
5354.19921875
5410.9140625
5494.3984375
5578.82421875
5636.23828125
5648.6640625
5612.40234375
5534.625
5426.1015625
5294.9296875
5144.89453125
4978.421875
4800.23046875
4618.6171875
4444.85546875
4291.54296875
4169.16015625
4081.8359375
4026.76171875
3998.109375
3989.5390625
3991.4921875
3989.5078125
3971.88671875
3942.03515625
3920.91796875
3933.87109375
3993.0234375
4089.8515625
4201.1875
4301.66015625
4375.42578125
4422.6875
4458.5859375
4505.0859375
4580.58984375
4692.09375
4831.57421875
4978.30859375
5108.67578125
5209.12890625
5280.703125
5329.0234375
5350.02734375
5328.453125
5251.80078125
5124.42578125
4967.234375
4805.34375
4657.1640625
4532.4609375
4435.76953125
4368.48046875
4328.296875
4309.34375
4305.0546875
4312.23046875
4332.46484375
4369.5390625
4425.171875
4497.41015625
4582.67578125
4678.0625
4780.31640625
4882.40625
4972.359375
5037.25
5069.26171875
5067.5859375
5033.578125
4964.421875
4853.44921875
4698.22265625
4508.57421875
4306.21875
4116.32421875
3958.06640625
3838.72265625
3751.2890625
3675.86328125
3587.58203125
3469.83984375
3324.28515625
3169.4375
3029.32421875
2921.93359375
2855.30078125
2831.0078125
2849.16796875
2909.89453125
3010.78125
3144.171875
3297.6796875
3457.07421875
3607.60546875
3733.32421875
3819.2109375
3858.46875
3858.3359375
3836.36328125
3809.23828125
3785.79296875
3769.9296875
3766.34765625
3779.72265625
3808.96484375
3845.6015625
3879.57421875
3905.8125
3924.48828125
3934.84765625
3928.4375
3887.80078125
3793.4375
3636.91796875
3432.07421875
3214.8671875
3029.296875
2907.48828125
2857.015625
2862.4453125
2896.89453125
2933.1171875
2947.546875
2920.82421875
2842.64453125
2720.83984375
2583.30078125
2464.46875
2385.1484375
2344.484375
2330.11328125
2332.81640625
2350.96484375
2386.90625
2445.84765625
2537.55078125
2671.49609375
2845.4296875
3040.29296875
3229.73046875
3394.46484375
3526.0234375
3619.16015625
3665.72265625
3659.2109375
3605.3984375
3528.39453125
3466.1796875
3456.59375
3519.5234375
3644.52734375
3793.06640625
3916.90234375
3982.73046875
3986.81640625
3950.15625
3898.984375
3846.51953125
3789.80859375
3721.578125
3643.28125
3565.7265625
3497.58984375
3435.6484375
3368.24609375
3288.66015625
3204.04296875
3130.55859375
3080.1875
3052.9609375
3041.09375
3038.30078125
3043.31640625
3055.6015625
3070.421875
3079.80078125
3077.2890625
3061.49609375
3037.11328125
3014.93359375
3009.8671875
3034.78125
3092.65234375
3173.25
3257.18359375
3323.57421875
3356.27734375
3346.921875
3294.90625
3204.80859375
3083.30078125
2938.703125
2782.49609375
2628.33984375
2487.08984375
2362.90625
2255.14453125
2163.17578125
2088.21484375
2031.63671875
1993.5546875
1971.625
1957.9921875
1937.23828125
1892.62109375
1819.5859375
1733.89453125
1664.1640625
1634.38671875
1651.046875
1702.53125
1766.8828125
1821.4453125
1851.0234375
1852.4609375
1832.48828125
1800.5859375
1763.58984375
1726.59375
1696.171875
1679.5234375
1679.85546875
1694.203125
1717.41796875
1748.765625
1795.36328125
1869.4765625
1980.5703125
2125.60546875
2283.41015625
2418.55078125
2494.3828125
2488.0390625
2398.578125
2245.125
2058.17578125
1869.62890625
1705.8671875
1585.51953125
1520.125
1514.37109375
1564.84765625
1660.6015625
1788.18359375
1938.0234375
2105.8125
2287.2265625
2471.671875
2641.2890625
2776.0390625
2860.703125
2889.33984375
2865.1640625
2796.55859375
2693.09375
2564.89453125
2424.83203125
2288.625
2170.546875
2078.37890625
2012.63671875
1969.96875
1946.3203125
1937.58203125
1938.69921875
1942.46875
1938.734375
1916.078125
1867.59765625
1797.140625
1719.2421875
1651.1640625
1604.3828125
1583.00390625
1587.65234375
1616.8671875
1663.375
1711.6875
1744.4921875
1754.72265625
1751.40625
1751.20703125
1762.18359375
1775.20703125
1770.6640625
1732.546875
1656.47265625
1548.11328125
1419.3203125
1287.39453125
1173.640625
1095.9921875
1058.7578125
1048.8046875
1043.2109375
1023.73828125
988.0234375
949.48046875
926.109375
926.8828125
946.671875
972.75
995.5703125
1014.62890625
1037.05078125
1072.40625
1126.67578125
1197.6484375
1275.8125
1352.89453125
1431.37890625
1523.765625
1639.03515625
1767.81640625
1880.2734375
1939.296875
1919.48046875
1820.24609375
1666.515625
1497.09375
1347.296875
1235.77734375
1162.2421875
1114.46875
1077.421875
1039.58984375
996.2109375
950.30078125
910.5078125
885.203125
875.8359375
874.6640625
869.66015625
853.75390625
831.25390625
816.140625
823.6640625
862.37890625
932.51953125
1030.0390625
1150.89453125
1290.8125
1440.78125
1582.90625
1692.6953125
1749.47265625
1748.44140625
1704.01171875
1640.80078125
1580.6953125
1536.9609375
1516.421875
1521.75390625
1549.1796875
1586.2109375
1614.921875
1618.58203125
1585.6328125
1510.4765625
1395.37109375
1254.30078125
1113.09765625
1000.86328125
936.41796875
919.890625
936.6484375
970.28125
1014.0546875
1072.6796875
1156.04296875
1273.23046875
1431.5859375
1636.6796875
1887.53125
2169.0546875
2450.78125
2696.6015625
2879.96484375
2994.0390625
3050.76171875
3070.9765625
3072.421875
3062.90234375
3042.80859375
3013.70703125
2983.73828125
2963.19140625
2955.11328125
2952.1171875
2943.12109375
2921.1328125
2883.0703125
2824.7109375
2740.8359375
2632.0
2508.55078125
2385.99609375
2277.7421875
2193.5546875
2141.9609375
2129.2734375
2155.67578125
2215.97265625
2306.45703125
2428.4140625
2581.13671875
2750.8125
2908.30859375
3019.7734375
3062.125
3033.74609375
2955.98828125
2865.67578125
2800.91015625
2786.19921875
2825.20703125
2905.2109375
3009.33203125
3127.8671875
3262.1796875
3419.7421875
3604.53125
3810.01953125
4020.6875
4220.5390625
4400.55859375
4559.06640625
4696.7265625
4812.61328125
4903.37890625
4963.58984375
4986.6640625
4969.25
4918.8046875
4857.21875
4814.0
4812.3828125
4859.51953125
4947.3515625
5059.82421875
5178.17578125
5282.6875
5355.4453125
5385.796875
5374.44140625
5332.0546875
5273.96875
5214.8671875
5165.08984375
5128.43359375
5102.66796875
5083.4296875
5068.05859375
5055.29296875
5042.40234375
5025.484375
5003.75390625
4981.6015625
4964.17578125
4950.8203125
4933.85546875
4903.5
4854.12109375
4788.62109375
4721.3984375
4678.2265625
4688.9921875
4773.86328125
4931.3671875
5137.70703125
5357.15234375
5554.9453125
5704.91015625
5791.99609375
5814.76171875
5788.84765625
5745.73046875
5720.78515625
5734.546875
5781.1640625
5834.890625
5870.3203125
5878.859375
5868.14453125
5847.86328125
5817.91796875
5771.03515625
5706.97265625
5643.87109375
5614.75390625
5650.328125
5761.46484375
5933.97265625
6136.8828125
6335.875
6504.15234375
6629.38671875
6717.0546875
6787.7421875
6867.04296875
6972.6875
7107.0234375
7258.34765625
7407.66796875
7536.06640625
7630.61328125
7687.7890625
7712.40234375
7711.47265625
7687.4921875
7637.58984375
7560.0625
7462.1015625
7360.15234375
7270.8984375
7200.625
7142.90234375
7086.546875
7025.203125
6958.8125
6887.4921875
6807.15234375
6713.41796875
6609.12109375
6506.43359375
6420.8984375
6363.70703125
6338.2734375
6341.12109375
6363.8671875
6395.66796875
6427.10546875
6453.79296875
6476.44140625
6497.734375
6520.640625
6550.8046875
6598.94921875
6677.5234375
6792.25
6935.33984375
7086.5625
7221.2109375
7319.30078125
7370.7421875
7375.5234375
7341.73046875
7284.22265625
7223.06640625
7178.48828125
7161.78515625
7167.7734375
7175.21484375
7155.37109375
7083.2421875
6947.21875
6755.29296875
6535.0625
6324.37890625
6156.23046875
6048.703125
6006.0703125
6024.79296875
6095.140625
6199.5859375
6316.6015625
6431.00390625
6540.359375
6649.390625
6757.95703125
6855.0625
6924.23046875
6954.13671875
6944.95703125
6905.88671875
6847.09765625
6773.87890625
6688.34765625
6595.9140625
6508.6015625
6441.09375
6404.12890625
6401.68359375
6432.29296875
6490.01953125
6563.49609375
6636.04296875
6689.2265625
6707.97265625
6684.234375
6618.91796875
6523.2421875
6419.04296875
6335.30078125
6300.53125
6334.0546875
6440.484375
6608.9296875
6815.1015625
7025.109375
7202.3203125
7317.61328125
7358.94140625
7334.05859375
7264.77734375
7177.01171875
7092.01171875
7021.8515625
6969.94921875
6935.453125
6916.79296875
6910.19140625
6905.41015625
6886.609375
6840.99609375
6767.60546875
6678.08203125
6591.26171875
6528.8125
6512.8828125
6560.25390625
6672.56640625
6830.6953125
7000.05859375
7143.28125
7231.3671875
7248.6640625
7193.16015625
7075.05859375
6914.5078125
6737.4375
6569.29296875
6429.51953125
6331.23828125
6286.07421875
6306.33984375
6397.546875
6546.58203125
6720.1328125
6879.77734375
7002.140625
7087.5546875
7153.8203125
7224.5
7319.65625
7448.69140625
7604.578125
7764.25390625
7898.9453125
7989.37890625
8035.05859375
8052.12890625
8063.1953125
8086.421875
8129.01953125
8187.359375
8254.09375
8328.9140625
8424.80078125
8562.95703125
8759.25390625
9013.48828125
9309.94921875
9626.0703125
9940.3203125
10235.38671875
10499.3046875
10725.68359375
10911.58984375
11054.07421875
11150.19140625
11201.14453125
11214.77734375
11202.15625
11172.59765625
11133.2890625
11092.1640625
11058.578125
11041.4921875
11049.80078125
11094.9375
11189.71875
11340.171875
11536.47265625
11752.359375
11955.8515625
12125.10546875
12259.7578125
12381.20703125
12522.37890625
12713.4609375
12970.93359375
13293.5625
13665.08203125
14061.92578125
14463.28515625
14858.7265625
15249.58203125
15644.28515625
16051.1875
16472.2109375
16900.33984375
17323.23046875
17731.5
18124.49609375
18507.4140625
18883.234375
19248.77734375
19598.67578125
19931.49609375
20252.16796875
20570.81640625
20900.03515625
21250.8671875
21628.96875
22035.17578125
22470.37890625
22937.67578125
23437.1875
23960.18359375
24492.1015625
25022.3515625
25548.47265625
26068.70703125
26571.98046875
27037.6484375
27445.625
27786.23046875
28061.046875
28277.01171875
28442.2578125
28567.33984375
28667.6953125
28761.7109375
28865.18359375
28987.45703125
29131.3828125
29294.125
29466.61328125
29633.69921875
29777.1171875
29879.578125
29928.05078125
29916.8984375
29850.92578125
29744.0078125
29610.65234375
29455.82421875
29272.32421875
29047.88671875
28775.67578125
28461.61328125
28126.640625
27804.15234375
27532.23046875
27342.46875
27249.734375
27245.45703125
27294.734375
27338.96875
27307.8828125
27140.328125
26804.87890625
26308.90234375
25691.18359375
25002.203125
24282.765625
23552.9921875
22817.48046875
22080.17578125
21354.4921875
20661.01953125
20018.86328125
19440.13671875
18928.5234375
18476.8203125
18064.6328125
17663.71875
17251.94140625
16825.19921875
16396.9765625
15987.41796875
15612.375
15278.84375
14984.99609375
14721.7578125
14476.15625
14236.77734375
13998.125
13760.5625
13526.921875
13299.8359375
13082.3125
12880.2578125
12704.3203125
12568.1171875
12481.421875
12440.78515625
12425.74609375
12406.54296875
12358.984375
12273.78515625
12154.1015625
12007.6015625
11842.328125
11666.25
11485.25
11300.30859375
11109.69140625
10915.05859375
10722.58984375
10535.47265625
10346.6875
10142.4296875
9913.703125
9664.65234375
9410.828125
9171.046875
8960.09375
8785.72265625
8649.3046875
8548.0234375
8476.82421875
8429.5078125
8399.36328125
8379.88671875
8364.99609375
8348.30078125
8321.953125
8275.6328125
8196.67578125
8073.34765625
7901.52734375
7689.94921875
7456.875
7219.28515625
6985.28515625
6757.71484375
6543.1875
6354.2890625
6202.1953125
6088.91015625
6007.4140625
5947.4375
5899.6484375
5855.29296875
5804.3984375
5736.69921875
5646.1484375
5535.26171875
5413.57421875
5289.09375
5160.22265625
5017.0703125
4851.80859375
4667.6484375
4478.41015625
4301.88671875
4154.79296875
4050.9765625
3998.734375
3995.8125
4026.96875
4068.6875
4098.453125
4101.78515625
4073.15625
4014.09375
3933.57421875
3850.3125
3791.265625
3783.41796875
3843.92578125
3976.0859375
4171.6484375
4413.3515625
4674.49609375
4920.265625
5116.4140625
5242.53125
5299.76171875
5305.26171875
5276.4921875
5217.93359375
5121.45703125
4979.5703125
4798.0625
4595.95703125
4394.515625
4207.625
4041.4765625
3900.1484375
3789.609375
3716.87890625
3685.234375
3687.71484375
3704.37890625
3709.30859375
3685.046875
3631.82421875
3562.234375
3487.70703125
3411.1796875
3330.4296875
3244.203125
3154.14453125
3064.6171875
2983.17578125
2918.3828125
2872.3828125
2833.98046875
2781.53125
2695.51953125
2570.7109375
2418.3359375
2258.8515625
2112.7109375
1994.66015625
1912.29296875
1867.18359375
1856.76953125
1875.57421875
1915.18359375
1964.72265625
2014.26171875
2059.5234375
2101.76953125
2140.5546875
2166.7890625
2166.5078125
2134.16796875
2081.5703125
2031.8046875
2004.09375
2004.57421875
2029.265625
2071.28515625
2122.6484375
2171.0078125
2199.796875
2196.71875
2164.30859375
2120.82421875
2086.80859375
2067.6796875
2048.921875
2009.10546875
1938.19921875
1844.41015625
1746.19140625
1660.19921875
1595.41796875
1554.15234375
1534.125
1528.1171875
1522.8359375
1501.3359375
1450.66796875
1369.67578125
1268.63671875
1159.58203125
1046.89453125
927.30078125
796.21484375
650.9453125
489.140625
309.50390625
117.03515625
-74.41796875
-247.4375
-388.92578125
-493.54296875
-562.55859375
-602.17578125
-621.91796875
-631.7734375
-638.91015625
-645.49609375
-647.51953125
-636.05859375
-603.78125
-553.7109375
-499.92578125
-455.6875
-420.265625
-380.21875
-325.0859375
-261.0546875
-209.09375
-190.42578125
-212.0546875
-261.734375
-313.60546875
-340.01953125
-323.1640625
-261.74609375
-170.921875
-75.3359375
3.48828125
59.93359375
107.734375
170.265625
265.7890625
400.3359375
570.86328125
770.8515625
992.41796875
1226.10546875
1460.1171875
1677.80859375
1855.265625
1965.46875
1989.96484375
1928.4296875
1796.6875
1616.37890625
1407.3125
1186.7109375
970.27734375
770.67578125
595.3203125
446.98828125
325.98046875
231.19921875
159.87890625
108.40234375
74.39453125
57.765625
59.265625
77.94921875
110.19921875
150.73046875
193.67578125
232.84375
262.57421875
279.7265625
284.2265625
275.78125
249.3515625
195.36328125
106.265625
-16.0703125
-159.328125
-307.28125
-448.3203125
-579.2890625
-702.17578125
-817.30078125
-918.56640625
-993.56640625
-1027.2421875
-1006.99609375
-928.6640625
-800.7265625
-641.875
-470.734375
-295.79296875
-114.84765625
76.89453125
279.43359375
486.546875
687.2265625
867.28515625
1012.80078125
1115.27734375
1173.1171875
1187.6640625
1159.5390625
1089.74609375
981.62890625
839.59375
669.0625
481.31640625
296.59375
136.8203125
13.765625
-73.41796875
-129.57421875
-157.3984375
-161.66796875
-154.77734375
-152.2890625
-162.421875
-181.8671875
-202.12109375
-218.5546875
-234.3203125
-256.98828125
-289.984375
-323.04296875
-329.19921875
-274.54296875
-137.29296875
77.0625
335.60546875
591.5703125
801.35546875
937.22265625
995.06640625
997.484375
987.875
1012.23046875
1096.44921875
1235.04296875
1399.23046875
1554.9375
1675.03125
1741.36328125
1744.53125
1686.91796875
1585.38671875
1468.4140625
1368.7109375
1315.20703125
1324.99609375
1395.6640625
1503.58203125
1613.7734375
1697.83984375
1747.26171875
1771.71484375
1785.07421875
1792.09375
1786.61328125
1760.22265625
1710.74609375
1642.64453125
1562.40625
1476.66015625
1393.84765625
1323.69921875
1272.76953125
1242.7265625
1235.34765625
1257.953125
1320.32421875
1424.71875
1559.7890625
1705.375
1843.74609375
1967.74609375
2080.66015625
2190.18359375
2302.94921875
2423.65625
2556.19921875
2701.140625
2849.4140625
2980.77734375
3073.55859375
3119.703125
3130.90234375
3129.7421875
3134.5546875
3151.140625
3175.67578125
3202.671875
3230.109375
3258.8828125
3288.8671875
3315.78125
3330.6953125
3321.64453125
3276.40234375
3187.13671875
3056.58984375
2901.66796875
2749.203125
2624.18359375
2538.4375
2487.640625
2457.46484375
2432.14453125
2398.89453125
2347.66796875
2270.80859375
2166.18359375
2041.5390625
1914.30078125
1805.1875
1730.3515625
1697.7734375
1708.0078125
1755.96484375
1832.62109375
1928.109375
2035.55859375
2152.26171875
2276.8515625
2405.84765625
2532.74609375
2648.9921875
2744.73828125
2809.84765625
2837.7421875
2831.88671875
2809.83203125
2798.00390625
2816.4609375
2863.6015625
2914.83984375
2939.078125
2920.265625
2866.3125
2800.69921875
2747.125
2719.546875
2721.15234375
2749.76171875
2805.421875
2894.6484375
3026.12109375
3200.76171875
3406.74609375
3625.44921875
3841.2265625
4044.6796875
4229.49609375
4391.14453125
4529.55859375
4649.17578125
4752.8515625
4836.109375
4890.078125
4911.74609375
4911.71875
4911.625
4932.18359375
4980.62890625
5046.5390625
5108.9921875
5149.71484375
5163.16015625
5157.9921875
5150.40625
5153.375
5167.671875
5180.359375
5172.71875
5132.03515625
5058.2421875
4962.0
4859.25390625
4767.734375
4704.96875
4684.66796875
4712.14453125
4782.515625
4883.1875
4998.734375
5116.28515625
5229.98046875
5341.39453125
5453.44921875
5561.74609375
5652.5078125
5711.58984375
5737.1953125
5743.73046875
5753.0078125
5780.9140625
5830.578125
5895.09765625
5964.95703125
6033.375
6096.015625
6146.66796875
6175.19140625
6173.67578125
6147.9140625
6121.125
6120.765625
6157.46875
6217.4609375
6277.69140625
6328.95703125
6384.5703125
6469.93359375
6607.25
6808.078125
7071.9609375
7383.828125
7711.6640625
8012.17578125
8245.43359375
8388.78125
8440.24609375
8411.84375
8321.25390625
8188.06640625
8033.37890625
7878.296875
7740.53515625
7631.3046875
7553.8203125
7502.57421875
7464.8046875
7426.7578125
7382.91015625
7340.1328125
7311.93359375
7308.71484375
7333.97265625
7387.3203125
7466.53515625
7565.9140625
7676.984375
7794.50390625
7919.5390625
8052.0625
8180.37890625
8282.578125
8342.046875
8361.453125
8360.80078125
8362.56640625
8378.171875
8403.76171875
8422.90625
8412.25
8349.91015625
8225.78515625
8048.00390625
7840.5
7633.59375
7454.46875
7321.3046875
7240.34765625
7205.4140625
7201.6796875
7213.58203125
7231.6484375
7253.05859375
7277.546875
7303.91015625
7328.953125
7345.78515625
7340.69921875
7292.83984375
7180.86328125
6993.91796875
6740.1328125
6447.7734375
6158.41015625
5914.59375
5746.421875
5662.3671875
5648.53515625
5676.15234375
5714.27734375
5743.38671875
5764.01953125
5794.51171875
5857.45703125
5963.8828125
6107.0703125
6269.046875
6431.33203125
6579.875
6702.9765625
6788.2734375
6823.953125
6803.41796875
6729.33984375
6613.56640625
6473.19921875
6325.98828125
6188.53125
6076.8125
6005.03125
5980.82421875
6001.26171875
6055.26171875
6131.0078125
6220.21484375
6315.17578125
6404.65234375
6476.8203125
6527.3515625
6562.51171875
6593.2734375
6627.94140625
6671.171875
6726.28125
6792.92578125
6861.6328125
6914.5390625
6935.33203125
6919.14453125
6873.046875
6809.78515625
6742.75390625
6684.1171875
6641.95703125
6615.82421875
6595.69921875
6567.06640625
6518.52734375
6446.8984375
6357.921875
6262.89453125
6172.828125
6094.1328125
6030.53125
5990.1328125
5989.578125
6048.2578125
6174.9609375
6357.0
6560.3359375
6741.765625
6866.93359375
6924.95703125
6931.7734375
6920.56640625
6925.1640625
6966.25
7047.0078125
7157.578125
7282.25
7404.3125
7508.34765625
7582.484375
7620.4609375
7620.953125
7584.2109375
7511.04296875
7406.71875
7284.05078125
7158.62109375
7038.3671875
6918.16796875
6784.16015625
6622.21875
6424.19921875
6193.23046875
5949.1640625
5727.2265625
5563.3359375
5473.8515625
5447.640625
5457.5546875
5478.83984375
5497.72265625
5508.3828125
5509.06640625
5503.96875
5504.5234375
5521.984375
5554.8125
5584.0625
5583.75390625
5538.34765625
5452.80859375
5348.90234375
5252.79296875
5181.7890625
5135.140625
5093.4921875
5030.69921875
4933.2890625
4812.22265625
4694.7890625
4602.5703125
4534.9296875
4471.390625
4388.28515625
4275.07421875
4139.84375
4003.3125
3887.80078125
3808.7734375
3772.66015625
3778.4140625
3818.61328125
3880.1796875
3948.3359375
4013.5
4074.828125
4135.703125
4194.9453125
4242.3203125
4262.71875
4245.265625
4189.73828125
4105.42578125
4004.50390625
3897.125
3792.546875
3702.109375
3636.85546875
3600.1484375
3584.34765625
3576.5625
3567.55078125
3555.0625
3541.30859375
3529.4140625
3520.00390625
3506.7890625
3474.921875
3408.15625
3302.10546875
3171.7421875
3045.67578125
2952.2890625
2907.75390625
2910.46875
2942.4453125
2977.9765625
2997.58203125
2998.52734375
2993.89453125
3001.77734375
3034.44921875
3093.56640625
3169.77734375
3244.4765625
3295.76171875
3308.87109375
3283.984375
3233.0859375
3168.2265625
3093.25
3007.24609375
2913.91015625
2824.23046875
2747.9375
2682.5234375
2611.5390625
2514.55859375
2380.38671875
2213.53515625
2030.2734375
1847.74609375
1673.734375
1503.7890625
1328.28125
1144.2890625
962.640625
803.97265625
687.77734375
624.76953125
618.1953125
669.328125
778.296875
938.53125
1132.3359375
1334.8125
1523.61328125
1685.0
1811.21875
1894.37109375
1925.39453125
1899.78125
1823.25390625
1710.90625
1580.22265625
1444.15625
1309.51171875
1180.8203125
1065.14453125
972.40625
909.8828125
875.66796875
858.1171875
842.8203125
821.2578125
794.15625
768.625
753.76171875
758.42578125
790.7578125
857.33984375
961.76953125
1103.26953125
1274.97265625
1461.9375
1641.05078125
1785.87890625
1875.80859375
1903.8984375
1877.1640625
1809.61328125
1715.19921875
1607.54296875
1504.41796875
1427.88671875
1395.5
1409.56640625
1456.0703125
1514.6796875
1568.93359375
1607.4609375
1619.796875
1597.27734375
1540.12109375
1461.14453125
1379.62109375
1311.8984375
1269.328125
1263.44140625
1308.40234375
1415.1953125
1583.82421875
1802.09765625
2050.99609375
2309.94921875
2558.7109375
2778.30078125
2953.1875
3073.20703125
3134.0546875
3137.765625
3094.19140625
3020.33984375
2934.83203125
2850.125
2769.203125
2689.28125
2608.3046875
2528.125
2452.359375
2382.140625
2313.82421875
2240.34375
2154.90234375
2054.12890625
1938.88671875
1813.09765625
1681.8515625
1549.546875
1418.38671875
1288.078125
1157.4609375
1027.1484375
901.0859375
786.234375
690.640625
619.6484375
571.2109375
533.94140625
492.4453125
437.93359375
375.52734375
321.76953125
295.58984375
310.3046875
369.8828125
468.15234375
591.43359375
726.5390625
869.8671875
1028.31640625
1208.9765625
1406.89453125
1602.55078125
1770.26953125
1889.546875
1952.73828125
1967.83984375
1955.80078125
1941.1640625
1939.35546875
1949.12890625
1956.3125
1945.6171875
1911.25390625
1859.671875
1804.6015625
1759.08984375
1729.734375
1715.7734375
1712.84375
1718.65625
1736.73828125
1774.4609375
1834.9921875
1908.42578125
1970.6796875
1993.55078125
1959.328125
1869.80078125
1746.140625
1623.453125
1542.52734375
1537.2578125
1620.28125
1776.33203125
1970.1796875
2163.26953125
2326.75
2445.76171875
2519.0390625
2557.328125
2578.80078125
2600.75
2632.68359375
2675.88671875
2728.20703125
2788.44140625
2857.5703125
2937.6015625
3028.65625
3124.828125
3212.0859375
3272.75
3295.06640625
3279.12890625
3232.35546875
3159.6484375
3061.0078125
2941.29296875
2821.1171875
2734.390625
2712.328125
2768.57421875
2896.765625
3076.8046875
3279.97265625
3471.51171875
3616.7734375
3692.25390625
3693.94921875
3636.09765625
3541.33203125
3428.2578125
3302.3515625
3155.38671875
2975.3515625
2761.203125
2530.31640625
2312.1796875
2134.859375
2015.60546875
1959.71875
1963.31640625
2015.84375
2102.25390625
2205.4375
2308.01171875
2393.94140625
2451.9140625
2479.8671875
2486.69140625
2488.48828125
2501.390625
2535.30078125
2591.03125
2661.0078125
2733.171875
2796.91796875
2848.1796875
2889.90625
2926.60546875
2956.91796875
2971.0859375
2956.66015625
2907.625
2828.76171875
2733.06640625
2637.8671875
2563.28515625
2528.75
2543.4375
2597.35546875
2664.91796875
2720.8046875
2753.5078125
2764.7890625
2760.05859375
2743.1171875
2718.8203125
2696.0078125
2684.8671875
2692.484375
2722.6875
2779.265625
2867.2890625
2990.2890625
3146.265625
3326.24609375
3516.03125
3699.609375
3862.7578125
3995.9453125
4096.40625
4168.6015625
4222.38671875
4268.2734375
4310.94140625
4344.26171875
4352.171875
4317.484375
4235.53515625
4123.4375
4015.5
3944.10546875
3919.0390625
3922.71484375
3926.30859375
3912.09765625
3882.29296875
3850.046875
3826.8515625
3819.36328125
3832.77734375
3869.94140625
3925.859375
3987.9375
4046.26953125
4104.42578125
4180.48828125
4299.85546875
4487.83984375
4764.5390625
5139.69921875
5609.6171875
6160.43359375
6775.6484375
7439.3125
8130.703125
8814.33203125
9431.51171875
9900.25
10132.40234375
10069.9453125
9721.24609375
9165.87890625
8518.5078125
7879.6953125
7310.5703125
6837.51953125
6463.86328125
6172.1953125
5926.01953125
5683.73046875
5419.16796875
5130.9140625
4833.203125
4538.546875
4246.109375
3941.87890625
3607.47265625
3231.10546875
2815.21875
2379.0234375
1956.7890625
1591.48046875
1322.76953125
1172.70703125
1137.63671875
1192.37890625
1303.1875
1440.00390625
1581.52734375
1713.51171875
1824.45703125
1903.1796875
1940.1640625
1930.328125
1872.95703125
1769.22265625
1623.0546875
1446.99609375
1264.75
1102.24609375
972.5390625
870.1953125
781.578125
701.2421875
639.46875
616.18359375
647.265625
732.33984375
852.2109375
978.83984375
1091.375
1184.57421875
1262.9296875
1329.5390625
1383.23828125
1425.02734375
1462.1328125
1502.57421875
1546.71875
1585.5625
1606.78125
1602.08203125
1571.7734375
1527.0
1489.79296875
1488.6796875
1548.66796875
1679.3125
1868.1796875
2084.953125
2294.32421875
2468.84375
2594.0625
2667.18359375
2695.98046875
2699.453125
2703.45703125
2727.94921875
2774.88671875
2829.0546875
2871.55078125
2893.04296875
2896.8046875
2893.79296875
2897.3984375
2920.68359375
2974.9921875
3069.20703125
3209.28125
3396.01953125
3620.57421875
3862.51953125
4095.4921875
4297.61328125
4457.765625
4573.171875
4642.96484375
4665.72265625
4643.08203125
4584.65234375
4508.44921875
4435.30859375
4380.20703125
4345.51171875
4320.32421875
4287.44140625
4234.4921875
4161.66796875
4079.52734375
3999.140625
3925.12109375
3858.9296875
3806.4375
3777.0703125
3772.81640625
3780.265625
3776.76171875
3745.23046875
3683.1875
3601.11328125
3517.3828125
3455.078125
3437.83203125
3481.78125
3588.234375
3743.65625
3926.8203125
4117.69140625
4302.97265625
4476.53515625
4635.7265625
4777.45703125
4898.0546875
4995.56640625
5069.43359375
5117.1484375
5134.25
5120.96875
5088.390625
5054.91015625
5034.84375
5029.92578125
5030.14453125
5020.31640625
4986.234375
4918.48828125
4813.94921875
4674.84765625
4506.80859375
4319.37109375
4129.24609375
3960.96875
3840.21875
3782.5234375
3785.8671875
3833.09375
3902.2109375
3977.0078125
4051.53515625
4127.9453125
4212.63671875
4315.69140625
4452.12109375
4639.22265625
4887.24609375
5188.8046875
5516.6640625
5834.19140625
6111.8515625
6336.80078125
6508.17578125
6624.87890625
6680.8671875
6674.19921875
6619.05859375
6545.984375
6489.41796875
6475.83203125
6521.0078125
6631.01953125
6799.5
7005.12890625
7218.49609375
7416.5625
7591.875
7748.609375
7892.53515625
8027.125
8158.40625
8299.78515625
8467.7578125
8669.875
8895.640625
9120.07421875
9318.31640625
9478.77734375
9603.9453125
9700.86328125
9772.875
9820.375
9846.6328125
9860.54296875
9874.04296875
9897.88671875
9938.91796875
9998.69140625
10072.8828125
10152.48046875
10226.91015625
10287.39453125
10328.78515625
10349.92578125
10353.515625
10345.87890625
10336.45703125
10336.84765625
10359.0
10413.015625
10505.0625
10635.5703125
10796.48828125
10968.79296875
11125.1796875
11240.86328125
11305.9921875
11327.953125
11321.203125
11296.6484375
11262.3828125
11231.7578125
11224.7890625
11258.8828125
11339.60546875
11461.5625
11615.890625
11794.40625
11988.09375
12185.05078125
12371.6640625
12535.10546875
12664.6484375
12751.44140625
12787.4296875
12764.87109375
12678.48046875
12530.546875
12334.96875
12115.37890625
11897.84765625
11703.6015625
11545.74609375
11430.4296875
11360.65625
11339.7265625
11370.43359375
11449.4375
11563.32421875
11693.33984375
11826.5625
11962.9375
12111.55859375
12280.67578125
12469.9609375
12669.23046875
12862.515625
13034.6640625
13176.40234375
13284.71484375
13359.5625
13401.38671875
13411.125
13390.04296875
13338.6171875
13257.51171875
13151.40234375
13031.20703125
12911.78515625
12808.96875
12739.1875
12718.640625
12759.1015625
12864.66015625
13033.8515625
13262.375
13539.24609375
13839.859375
14127.27734375
14364.234375
14526.01171875
14605.5625
14612.51171875
14570.1953125
14510.140625
14463.3671875
14452.70703125
14489.9296875
14576.0234375
14702.1015625
14853.01953125
15014.7265625
15180.09375
15347.10546875
15512.44921875
15669.18359375
15810.6640625
15933.9765625
16037.234375
16114.3359375
16154.5625
16148.625
16095.78125
16006.59765625
15900.1796875
15797.9765625
15716.53125
15662.3515625
15633.0703125
15625.3515625
15642.8046875
15695.4296875
15791.09765625
15929.2265625
16103.42578125
16307.359375
16534.89453125
16776.44140625
17020.68359375
17262.44921875
17506.5078125
17761.23828125
18029.0078125
18303.09375
18571.5
18821.76953125
19044.48046875
19236.734375
19404.65234375
19561.61328125
19721.60546875
19891.09375
20064.1328125
20224.5234375
20354.9765625
20447.02734375
20503.16796875
20530.66015625
20535.49609375
20523.0
20501.10546875
20480.41015625
20472.71484375
20491.90625
20553.3203125
20664.78515625
20813.51953125
20962.91015625
21066.8359375
21092.87890625
21038.2578125
20927.9921875
20797.6640625
20674.16015625
20569.33984375
20489.25
20444.796875
20449.73046875
20509.23828125
20614.4921875
20749.01953125
20897.71875
21050.14453125
21200.78515625
21350.0546875
21502.9453125
21663.6796875
21832.61328125
22009.7109375
22197.828125
22397.8671875
22600.6015625
22786.30859375
22933.34375
23026.1875
23057.65234375
23029.65234375
22955.95703125
22862.23046875
22777.78515625
22722.6171875
22700.34375
22703.39453125
22724.35546875
22760.73828125
22807.75390625
22849.24609375
22861.8984375
22832.7890625
22772.23828125
22706.71875
22658.56640625
22632.203125
22617.01953125
22599.984375
22577.3359375
22559.81640625
22568.828125
22622.78515625
22721.3359375
22841.21875
22949.39453125
23022.36328125
23055.65234375
23058.93359375
23045.55078125
23026.01953125
23007.80859375
22997.33984375
23000.015625
23017.30859375
23043.65625
23066.734375
23072.0390625
23049.4375
22998.34765625
22928.8828125
22857.07421875
22794.9140625
22739.9453125
22671.7265625
22558.86328125
22374.34375
22112.26953125
21796.68359375
21475.31640625
21200.19921875
21008.3125
20915.390625
20921.0234375
21012.48046875
21163.06640625
21335.42578125
21496.9140625
21635.9140625
21762.32421875
21891.796875
22030.01171875
22169.140625
22294.1796875
22391.171875
22453.68359375
22486.38671875
22503.875
22525.40234375
22569.375
22649.1171875
22767.31640625
22909.984375
23047.890625
23149.8359375
23199.25390625
23200.38671875
23170.82421875
23130.05078125
23092.99609375
23068.16796875
23056.42578125
23050.92578125
23041.57421875
23022.84375
22999.171875
22983.82421875
22992.72265625
23038.05859375
23124.9375
23251.2890625
23409.33984375
23587.8828125
23775.40625
23963.26171875
24146.01953125
24317.38671875
24465.55859375
24575.109375
24636.78515625
24657.109375
24657.91796875
24665.6875
24699.55078125
24765.58203125
24856.96484375
24957.17578125
25046.08984375
25108.69921875
25141.54296875
25151.94921875
25153.03125
25161.74609375
25201.06640625
25298.83203125
25478.09765625
25744.68359375
26081.859375
26455.296875
26823.625
27149.3046875
27408.24609375
27595.91796875
27726.33984375
27823.078125
27907.609375
27992.2421875
28080.03125
28168.66796875
28254.61328125
28336.375
28416.984375
28504.08203125
28605.90234375
28724.56640625
28851.890625
28972.55078125
29073.734375
29154.140625
29224.97265625
29301.7109375
29393.30859375
29498.0546875
29609.12109375
29723.75
29845.6484375
29977.44140625
30111.37890625
30230.1484375
30319.90234375
30384.203125
30445.11328125
30529.34765625
30651.140625
30806.21875
30980.33984375
31162.49609375
31350.19140625
31543.55859375
31736.8984375
31917.2421875
32070.421875
32187.3671875
32265.69921875
32308.81640625
32326.21484375
32334.5859375
32356.15625
32412.71875
32517.39453125
32668.140625
32846.9140625
33026.0546875
33178.30078125
33284.390625
33335.74609375
33334.90234375
33295.55859375
33239.47265625
33187.85546875
33151.99609375
33130.68359375
33116.3984375
33105.25
33104.30859375
33132.50390625
33213.515625
33363.30078125
33580.0234375
33843.2578125
34121.33984375
34381.02734375
34597.5703125
34766.0625
34908.80859375
35068.40625
35285.4375
35574.94921875
35918.15625
36272.80859375
36593.34765625
36850.0
37038.41015625
37174.625
37278.828125
37361.328125
37422.67578125
37463.7734375
37491.0625
37510.3046875
37518.01171875
37502.58984375
37454.53125
37375.13671875
37276.10546875
37172.265625
37074.77734375
36989.7421875
36920.59765625
36870.0078125
36840.01953125
36833.625
36859.4140625
36934.69921875
37080.5390625
37308.8828125
37610.37890625
37951.9375
38286.84375
38573.10546875
38790.54296875
38946.25390625
39065.43359375
39175.8046875
39297.81640625
39442.76171875
39611.40234375
39790.13671875
39952.5859375
40072.5703125
40140.0703125
40165.3984375
40168.83203125
40167.52734375
40170.9375
40184.234375
40212.125
40258.328125
40321.796875
40393.84375
40459.84375
40506.09765625
40527.14453125
40527.3046875
40515.21875
40496.96875
40474.12109375
40447.20703125
40419.5390625
40396.4375
40380.296875
40366.7421875
40347.078125
40315.48828125
40273.4296875
40226.109375
40175.6328125
40119.9921875
40059.52734375
40002.50390625
39962.390625
39949.4921875
39965.3359375
40003.4453125
40053.29296875
40103.44921875
40143.53515625
40166.1171875
40169.02734375
40157.65625
40145.86328125
40153.80859375
40202.41796875
40306.87109375
40473.60546875
40702.56640625
40991.80078125
41338.76953125
41735.58984375
42161.78515625
42582.71875
42958.23046875
43256.85546875
43465.89453125
43592.703125
43660.48828125
43702.05859375
43750.6171875
43828.16015625
43937.91796875
44066.765625
44193.80078125
44296.96875
44356.33984375
44359.390625
44308.49609375
44223.0234375
44132.03125
44063.23046875
44036.20703125
44060.33203125
44134.58984375
44249.41015625
44391.6328125
44549.4375
44712.89453125
44871.59375
45013.87890625
45128.72265625
45207.83203125
45247.67578125
45252.45703125
45235.41015625
45214.4609375
45203.58203125
45207.05078125
45220.4609375
45235.484375
45243.95703125
45239.9140625
45219.7734375
45180.95703125
45121.2421875
45041.53515625
44949.8125
44860.00390625
44784.5703125
44728.046875
44688.10546875
44661.6640625
44649.61328125
44658.76953125
44703.18359375
44802.6875
44974.27734375
45218.93359375
45515.25390625
45828.2109375
46128.06640625
46405.0234375
46669.25390625
46938.828125
47227.26953125
47539.53125
47874.890625
48230.30859375
48601.90625
48987.125
49386.7265625
49801.53125
50224.31640625
50636.5859375
51016.78125
51352.26953125
51642.6171875
51894.078125
52115.91796875
52322.05859375
52530.45703125
52755.9296875
53004.10546875
53273.4375
53559.7109375
53854.96484375
54144.421875
54411.34375
54648.08203125
54860.01953125
55055.8671875
55235.17578125
55387.45703125
55503.0
55582.95703125
55639.625
55690.17578125
55751.8984375
55841.33203125
55973.48046875
56158.9921875
56401.5625
56698.3515625
57042.3125
57424.07421875
57834.02734375
58265.6640625
58717.9140625
59192.53125
59688.27734375
60198.25
60712.66015625
61222.203125
61718.05859375
62191.69921875
62638.1328125
63059.171875
63461.30078125
63850.55078125
64231.95703125
64614.1328125
65011.15234375
65436.80859375
65896.2890625
66382.41796875
66877.86328125
67360.44921875
67810.3515625
68217.7890625
68586.33984375
68927.8046875
69251.62109375
69556.75390625
69830.61328125
70052.953125
70201.34765625
70257.0546875
70210.76953125
70066.22265625
69839.57421875
69554.7734375
69237.1953125
68908.09375
68581.2578125
68261.76171875
67945.27734375
67618.40625
67262.37890625
66861.7578125
66414.08203125
65932.91796875
65440.796875
64957.59765625
64493.55859375
64050.734375
63628.71484375
63228.69140625
62854.53515625
62512.90234375
62212.8359375
61962.85546875
61766.05859375
61617.390625
61506.06640625
61419.4921875
61343.19921875
61258.12890625
61142.96484375
60984.38671875
60786.41796875
60567.9140625
60349.17578125
60140.58203125
59943.26171875
59758.078125
59591.9921875
59456.36328125
59360.47265625
59306.1171875
59285.95703125
59285.93359375
59291.34765625
59293.9140625
59294.91796875
59301.703125
59321.27734375
59357.484375
59414.19140625
59499.59765625
59624.8671875
59796.0
60004.98046875
60228.1171875
60433.8515625
60594.71875
60695.16796875
60731.6015625
60707.9453125
60631.55859375
60510.4609375
60350.0390625
60150.89453125
59912.52734375
59642.15234375
59359.50390625
59088.92578125
58843.0859375
58613.203125
58375.51171875
58108.078125
57803.94140625
57472.1796875
57129.63671875
56791.3125
56465.71484375
56156.953125
55870.4375
55616.12109375
55405.1875
55242.7578125
55123.3515625
55032.99609375
54955.046875
54874.28125
54777.1171875
54650.4296875
54481.984375
54263.49609375
53994.875
53687.1640625
53361.89453125
53046.6640625
52768.5
52548.2734375
52397.7578125
52319.4296875
52307.53515625
52349.55078125
52428.1875
52525.14453125
52626.0859375
52723.91796875
52816.55078125
52900.02734375
52962.8828125
52987.69921875
52958.55078125
52867.6015625
52716.0234375
52510.9765625
52262.9375
51984.90234375
51692.74609375
51406.12109375
51148.55078125
50942.63671875
50798.9375
50705.76953125
50631.17578125
50538.5859375
50403.40625
50217.46875
49982.85546875
49707.3046875
49407.046875
49109.8515625
48849.4140625
48652.4296875
48527.73046875
48464.46484375
48438.55859375
48422.21875
48391.5
48329.9765625
48229.55078125
48090.62109375
47921.796875
47737.546875
47553.34375
47380.8515625
47225.828125
47088.9609375
46968.03515625
46860.35546875
46764.66015625
46681.63671875
46613.4765625
46563.20703125
46532.76171875
46518.0859375
46503.1015625
46459.21484375
46354.0234375
46164.875
45889.4296875
45549.37890625
45186.99609375
44853.45703125
44590.21875
44412.99609375
44310.74609375
44260.45703125
44244.0625
44253.49609375
44283.4921875
44322.6796875
44351.53515625
44347.62109375
44293.42578125
44181.5546875
44014.828125
43802.921875
43559.96875
43304.44140625
43057.6796875
42838.15234375
42655.41796875
42510.6328125
42403.796875
42339.703125
42325.56640625
42362.56640625
42439.86328125
42536.484375
42629.12109375
42700.109375
42742.58203125
42762.28515625
42774.73828125
42795.7890625
42828.6640625
42857.0703125
42851.68359375
42785.84375
42648.734375
42449.703125
42216.1484375
41987.54296875
41803.625
41688.0390625
41637.67578125
41627.2734375
41625.328125
41608.16796875
41564.625
41494.63671875
41407.11328125
41317.27734375
41242.25390625
41196.0078125
41184.9453125
41203.84375
41233.71875
41245.90625
41213.5859375
41123.97265625
40981.7265625
40801.6875
40598.2109375
40380.59765625
40156.6875
39938.11328125
39739.23046875
39569.09765625
39424.3671875
39290.328125
39148.9140625
38986.3515625
38796.46875
38581.265625
38351.23046875
38124.80078125
37925.65234375
37777.421875
37695.87109375
37679.9765625
37707.6953125
37742.32421875
37747.2890625
37699.13671875
37590.9140625
37427.87109375
37221.4765625
36984.82421875
36729.8046875
36466.2890625
36201.859375
35939.81640625
35677.68359375
35412.35546875
35150.55078125
34912.27734375
34719.12890625
34577.46875
34474.1796875
34388.05078125
34303.30078125
34213.75
34119.12109375
34020.06640625
33915.359375
33802.5625
33683.16796875
33567.359375
33470.70703125
33403.48046875
33363.96875
33343.4296875
33335.8125
33341.08984375
33360.59765625
33391.51171875
33425.09765625
33448.5078125
33448.890625
33418.0703125
33354.34375
33260.25390625
33140.22265625
33000.671875
32848.6328125
32686.21875
32507.43359375
32304.81640625
32080.31640625
31847.015625
31619.12109375
31402.90234375
31198.58203125
31008.76171875
30842.76171875
30713.40625
30629.76171875
30589.83203125
30577.09375
30564.765625
30527.03125
30449.5390625
30331.9375
30183.34765625
30016.51953125
29843.890625
29675.5859375
29519.4375
29382.359375
29269.85546875
29181.9296875
29109.71484375
29038.49609375
28955.98828125
28858.20703125
28748.296875
28631.49609375
28512.8203125
28399.1328125
28301.12890625
28229.796875
28188.37109375
28167.546875
28150.28515625
28121.8671875
28075.40625
28010.03515625
27929.01953125
27841.8046875
27763.28125
27704.7421875
27664.26171875
27628.41015625
27583.4375
27522.5078125
27443.25
27343.8671875
27225.3203125
27094.72265625
26961.69921875
26829.23828125
26688.515625
26523.734375
26324.6171875
26098.15234375
25870.12890625
25673.16796875
25528.9453125
25438.8203125
25388.7421875
25360.83203125
25340.76953125
25318.7421875
25287.828125
25241.890625
25173.51953125
25074.8359375
24943.234375
24787.3828125
24626.14453125
24479.83203125
24360.93359375
24270.83984375
24203.59765625
24153.16015625
24118.87890625
24104.6171875
24111.90234375
24134.140625
24158.27734375
24171.84765625
24167.83203125
24144.09375
24100.109375
24034.0234375
23941.43359375
23817.453125
23662.21484375
23484.63671875
23298.86328125
23116.4453125
22943.46875
22785.7890625
22654.7421875
22565.234375
22527.0703125
22536.12890625
22571.9296875
22606.0078125
22619.65625
22619.12890625
22632.36328125
22685.85546875
22780.6640625
22888.52734375
22969.078125
22991.5703125
22946.8671875
22847.8671875
22723.30859375
22609.3828125
22542.1953125
22552.25
22658.90234375
22863.40234375
23144.36328125
23462.2109375
23772.09765625
24036.98828125
24233.09375
24348.08984375
24378.41796875
24331.03125
24228.97265625
24113.0546875
24031.4609375
24019.30859375
24083.36328125
24205.796875
24362.53125
24537.71484375
24723.2734375
24910.8125
25088.15234375
25242.02734375
25360.10546875
25430.25390625
25442.0390625
25393.33203125
25297.30078125
25182.93359375
25086.44921875
25037.0625
25043.7265625
25090.55859375
25145.4609375
25178.953125
25181.89453125
25169.21484375
25166.01953125
25186.9296875
25226.05078125
25265.12890625
25289.8984375
25298.40234375
25296.39453125
25289.28125
25280.25390625
25273.30078125
25274.171875
25287.46484375
25313.6484375
25348.6796875
25385.63671875
25417.51953125
25440.58984375
25456.64453125
25471.86328125
25492.73828125
25522.2734375
25559.48828125
25603.21484375
25658.421875
25738.546875
25857.2890625
26012.80859375
26179.76953125
26322.15234375
26418.8671875
26478.56640625
26530.1953125
26601.16015625
26705.13671875
26846.15234375
27026.9453125
27249.15234375
27506.76953125
27782.359375
28050.546875
28284.6171875
28461.23828125
28563.109375
28582.171875
28522.984375
28402.61328125
28245.1640625
28074.51171875
27910.625
27770.3203125
27668.0234375
27613.1015625
27605.57421875
27634.62109375
27681.37890625
27724.41015625
27746.08984375
27738.7421875
27708.140625
27671.69140625
27651.51953125
27665.9765625
27722.6328125
27814.515625
27922.23046875
28024.27734375
28111.3203125
28192.98046875
28289.78515625
28416.83984375
28574.5625
28752.7578125
28939.30078125
29122.4296875
29286.7421875
29411.46875
29475.53515625
29465.84375
29383.5859375
29246.10546875
29083.12890625
28926.92578125
28800.546875
28711.3125
28653.28125
28614.58203125
28583.63671875
28552.5859375
28519.4765625
28489.34375
28472.67578125
28481.2890625
28523.87109375
28602.7265625
28712.671875
28842.80859375
28980.79296875
29117.0234375
29245.6640625
29362.4765625
29461.96484375
29536.50390625
29578.2109375
29582.58984375
29551.1640625
29490.34765625
29407.76171875
29310.98828125
29211.14453125
29125.95703125
29075.49609375
29071.66015625
29110.26171875
29172.45703125
29233.87890625
29274.984375
29287.15625
29272.01953125
29234.92578125
29177.9921875
29098.76171875
28994.59765625
28866.42578125
28717.52734375
28550.44140625
28367.296875
28173.07421875
27977.29296875
27792.06640625
27628.86328125
27496.10546875
27397.18359375
27328.54296875
27279.48828125
27235.21484375
27182.05859375
27111.52734375
27020.78515625
26910.765625
26785.296875
26652.484375
26524.6640625
26413.015625
26319.58203125
26234.8515625
26144.16796875
26036.796875
25909.33984375
25762.875
25599.5234375
25422.0078125
25234.97265625
25045.734375
24863.62890625
24697.70703125
24553.8671875
24434.17578125
24339.15625
24268.546875
24216.59765625
24167.10546875
24097.44140625
23991.4375
23849.26953125
23684.69140625
23514.125
23348.9609375
23195.09375
23055.11328125
22929.1015625
22814.6328125
22708.01953125
22606.625
22510.91796875
22424.1328125
22347.48046875
22273.21484375
22183.359375
22058.98828125
21893.31640625
21695.546875
21481.8125
21262.96875
21039.81640625
20805.78515625
20551.8203125
20271.8828125
19969.58984375
19661.484375
19371.42578125
19118.5703125
18909.140625
18738.3046875
18597.78515625
18481.77734375
18388.0546875
18315.98828125
18263.41015625
18224.2578125
18189.19921875
18149.78125
18102.5078125
18049.02734375
17992.9609375
17937.203125
17883.9765625
17836.00390625
17795.6953125
17761.9140625
17727.89453125
17684.34765625
17626.390625
17556.2578125
17476.17578125
17377.91796875
17242.80078125
17055.625
16818.671875
16550.484375
16271.75
15993.953125
15720.3359375
15453.54296875
15200.85546875
14974.07421875
14785.54296875
14641.7265625
14538.26171875
14462.46484375
14403.12109375
14357.86328125
14329.44921875
14315.13671875
14301.4453125
14269.80078125
14206.66015625
14108.828125
13981.30078125
13831.6015625
13665.859375
13488.11328125
13300.36328125
13100.78125
12882.33984375
12636.828125
12364.0859375
12078.14453125
11803.015625
11561.00390625
11363.37890625
11208.7421875
11087.5546875
10988.87109375
10905.82421875
10836.0625
10776.13671875
10716.1328125
10642.0859375
10545.0
10426.30078125
10294.4296875
10158.1328125
10024.20703125
9899.78125
9793.6640625
9714.3828125
9666.703125
9648.60546875
9650.25
9656.74609375
9654.640625
9637.53125
9605.9140625
9561.828125
9504.21484375
9429.703125
9337.77734375
9234.93359375
9133.16796875
9043.19140625
8968.00390625
8902.296875
8836.94921875
8763.4921875
8675.70703125
8570.171875
8447.4296875
8312.2265625
8171.78515625
8033.9140625
7906.3046875
7795.37109375
7703.59765625
7628.0
7561.96484375
7498.54296875
7432.96484375
7365.31640625
7303.38671875
7261.01171875
7249.2734375
7266.86328125
7299.34375
7327.8203125
7337.94921875
7322.66796875
7280.33984375
7212.41015625
7121.59375
7010.5546875
6882.4453125
6743.01171875
6601.1640625
6466.36328125
6345.37109375
6240.859375
6151.6796875
6073.46484375
5999.33984375
5920.28125
5824.703125
5699.546875
5535.76171875
5335.8125
5115.6015625
4897.71484375
4701.65625
4538.69140625
4411.65625
4315.9921875
4241.10546875
4173.24609375
4098.67578125
4005.27734375
3884.84765625
3739.08984375
3585.0078125
3450.96484375
3362.203125
3326.37109375
3330.28515625
3347.96484375
3351.98046875
3322.55859375
3253.76171875
3155.78515625
3049.94140625
2956.80859375
2884.83203125
2828.0078125
2773.7421875
2714.05078125
2651.45703125
2595.796875
2554.375
2523.45703125
2489.26171875
2439.5390625
2375.4140625
2311.078125
2260.53125
2225.01171875
2193.3671875
2152.6171875
2096.3671875
2025.140625
1943.17578125
1856.6875
1772.42578125
1694.4921875
1622.07421875
1550.79296875
1475.98828125
1394.22265625
1303.28125
1202.61328125
1094.45703125
984.21875
880.21875
793.01953125
732.62890625
703.3203125
700.03515625
710.859375
723.65625
730.27734375
725.44921875
704.18359375
662.5
600.85546875
526.12890625
449.22265625
379.44140625
319.01171875
261.28125
193.67578125
104.07421875
-12.546875
-150.2578125
-293.3046875
-422.39453125
-522.67578125
-587.81640625
-617.91796875
-614.80078125
-579.94921875
-516.51171875
-432.1015625
-339.12890625
-252.25390625
-184.51171875
-144.0078125
-131.921875
-141.23828125
-156.21875
-155.23828125
-120.015625
-47.625
44.49609375
126.359375
170.08984375
160.22265625
95.74609375
-11.875
-142.15625
-272.19921875
-385.7421875
-477.94921875
-552.015625
-612.046875
-659.625
-695.94921875
-725.625
-758.09375
-804.87890625
-873.67578125
-963.1796875
-1063.79296875
-1164.34765625
-1258.71875
-1346.5546875
-1429.6640625
-1509.23828125
-1585.30078125
-1655.8046875
-1715.3671875
-1756.5859375
-1774.51171875
-1769.8046875
-1747.375
-1713.0
-1672.25390625
-1631.9609375
-1600.31640625
-1584.1484375
-1585.72265625
-1601.984375
-1625.59765625
-1646.0390625
-1651.6015625
-1634.00390625
-1593.5
-1539.28515625
-1483.3515625
-1432.99609375
-1388.2265625
-1344.22265625
-1294.671875
-1233.8671875
-1159.20703125
-1074.1875
-988.953125
-916.90234375
-869.48046875
-851.9609375
-861.375
-887.59375
-918.23046875
-944.88671875
-965.55078125
-981.73828125
-994.984375
-1006.12890625
-1015.12109375
-1018.42578125
-1007.3828125
-972.8671875
-914.19921875
-843.171875
-778.1875
-733.59765625
-713.046875
-710.234375
-713.453125
-709.44140625
-686.1015625
-636.04296875
-560.56640625
-470.10546875
-378.61328125
-295.66015625
-223.265625
-158.95703125
-99.4921875
-41.33984375
19.30078125
83.1640625
144.34765625
192.27734375
218.30078125
220.11328125
201.109375
167.96484375
129.91015625
97.98828125
81.7578125
84.734375
101.84765625
121.203125
130.00390625
121.8046875
99.80859375
73.23046875
50.8671875
39.06640625
44.63671875
75.38671875
134.14453125
212.32421875
292.0
356.109375
397.74609375
421.265625
436.2734375
450.7890625
468.01171875
487.40234375
507.8671875
530.1484375
557.1015625
591.91796875
635.37109375
683.578125
728.5078125
762.4765625
783.82421875
798.4140625
814.89453125
838.06640625
866.546875
896.23046875
925.4296875
957.16015625
997.453125
1051.59375
1120.9921875
1202.26953125
1288.42578125
1370.93359375
1442.23046875
1498.42578125
1541.42578125
1578.93359375
1621.875
1680.21875
1758.640625
1853.32421875
1952.37109375
2041.48046875
2111.98046875
2164.66015625
2205.88671875
2240.33984375
2267.48828125
2284.04296875
2288.59375
2284.0390625
2276.984375
2275.6796875
2287.80859375
2318.328125
2367.48046875
2430.2265625
2498.9375
2568.80078125
2641.328125
2721.80078125
2812.66796875
2910.08984375
3007.1328125
3098.85546875
3183.3515625
3259.171875
3323.94921875
3376.296875
3418.4921875
3457.41796875
3502.9375
3564.0625
3644.5625
3741.76953125
3850.375
3967.3984375
4092.94140625
4226.6875
4365.2109375
4503.0
4635.15234375
4759.21484375
4875.8125
4988.25
5100.33203125
5213.38671875
5325.3203125
5432.0
5528.59765625
5609.73046875
5670.69140625
5710.52734375
5733.9453125
5749.46875
5765.54296875
5787.64453125
5817.23828125
5852.23828125
5889.9765625
5931.9921875
5986.1171875
6062.44140625
6166.4453125
6296.2109375
6445.65234375
6608.796875
6780.62109375
6955.52734375
7127.19140625
7290.80859375
7445.45703125
7594.46875
7743.796875
7899.32421875
8064.29296875
8237.46484375
8412.98046875
8582.41015625
8738.30859375
8877.05078125
8998.8515625
9105.578125
9199.38671875
9284.0234375
9366.96875
9458.88671875
9569.19921875
9700.5078125
9845.9609375
9991.7890625
10123.36328125
10230.6484375
10309.91015625
10362.671875
10395.4609375
10421.3828125
10459.9140625
10531.4609375
10648.76953125
10811.73828125
11009.51171875
11227.09375
11450.640625
11668.93359375
11873.01953125
12056.69921875
12217.39453125
12355.79296875
12474.57421875
12578.36328125
12675.046875
12775.453125
12889.46484375
13021.4375
13169.4296875
13328.546875
13494.40234375
13664.0546875
13835.48828125
14007.21484375
14177.31640625
14342.15625
14497.1328125
14640.48046875
14776.40234375
14913.109375
15056.98046875
15208.51953125
15363.29296875
15516.23046875
15665.53515625
15814.1015625
15967.7578125
16131.04296875
16303.72265625
16481.4921875
16660.22265625
16839.1953125
17020.27734375
17205.2578125
17395.23828125
17592.0859375
17798.73828125
18017.1640625
18246.70703125
18485.34375
18732.3203125
18988.40625
19252.9921875
19521.66796875
19787.81640625
20047.12109375
20300.265625
20551.14453125
20802.83984375
21055.26953125
21306.13671875
21553.35546875
21796.82421875
22038.46484375
22281.09375
22527.2734375
22778.68359375
23035.39453125
23294.25390625
23547.77734375
23786.30078125
24003.1953125
24198.84375
24379.30859375
24551.18359375
24717.9921875
24881.046875
25042.55078125
25207.17578125
25380.68359375
25567.140625
25767.53515625
25981.125
26208.109375
26450.2421875
26708.25390625
26978.8984375
27255.421875
27531.421875
27804.8125
28079.15234375
28362.1484375
28661.9296875
28982.3046875
29319.7421875
29664.4375
30003.953125
30325.60546875
30616.40234375
30863.45703125
31056.91796875
31193.34375
31276.76953125
31317.57421875
31330.765625
31333.5234375
31341.42578125
31364.90234375
31408.37890625
31472.15234375
31554.80078125
31654.50390625
31769.69140625
31899.39453125
32043.05859375
32199.8203125
32367.859375
32544.3046875
32725.8359375
32909.90234375
33096.140625
33286.87890625
33486.05859375
33697.23046875
33921.73046875
34157.828125
34400.8828125
34644.8984375
34885.1328125
35120.375
35353.16015625
35587.91015625
35828.34375
36075.8203125
36329.20703125
36585.8515625
36842.54296875
37095.69921875
37341.16015625
37574.69921875
37793.48828125
37997.61328125
38190.71484375
38379.54296875
38572.5546875
38777.328125
38997.7421875
39232.828125
39478.296875
39729.34375
39982.2734375
40234.44140625
40483.89453125
40729.66796875
40972.3203125
41213.6953125
41455.55078125
41698.34375
41941.66015625
42186.0859375
42434.0
42687.27734375
42943.87890625
43197.49609375
43441.40625
43672.67578125
43892.9375
44106.1484375
44316.4375
44527.2421875
44740.89453125
44958.28125
45179.09765625
45402.48828125
45627.39453125
45852.93359375
46079.03125
46306.58984375
46536.20703125
46766.9140625
46997.0
47226.30078125
47456.875
47690.8203125
47927.50390625
48163.1796875
48393.265625
48615.26953125
48830.32421875
49042.609375
49257.3984375
49479.24609375
49711.09375
49953.83203125
50205.85546875
50463.578125
50723.375
50983.56640625
51244.40625
51506.47265625
51769.55078125
52032.859375
52295.4765625
52556.2265625
52813.8125
53067.328125
53316.36328125
53560.59375
53799.83984375
54034.94921875
54268.3203125
54503.40234375
54743.79296875
54992.50390625
55251.0234375
55518.41796875
55791.5390625
56066.6953125
56341.35546875
56614.58203125
56886.328125
57156.47265625
57424.0703125
57687.2265625
57944.19140625
58194.9296875
58441.66015625
58687.78515625
58936.546875
59190.5234375
59451.47265625
59720.29296875
59997.43359375
60283.953125
60581.81640625
60892.578125
61215.60546875
61547.42578125
61882.38671875
62213.5703125
62533.60546875
62835.58203125
63114.04296875
63365.98046875
63591.74609375
63795.3125
63983.3359375
64163.41796875
64342.953125
64528.671875
64725.71484375
64936.20703125
65159.015625
65391.4140625
65630.890625
65875.38671875
66122.9375
66372.0546875
66622.44921875
66874.53515625
67128.31640625
67383.19921875
67638.8125
67895.5703125
68154.4140625
68416.14453125
68680.80859375
68947.23046875
69213.46484375
69478.3359375
69742.53125
70007.85546875
70275.44921875
70545.09375
70815.859375
71086.8828125
71357.484375
71627.15625
71895.7265625
72163.49609375
72431.359375
72700.9375
72974.1875
73252.26171875
73534.6171875
73819.515625
74105.3359375
74391.07421875
74676.1875
74960.73828125
75245.7421875
75532.671875
75822.25
76113.95703125
76406.80859375
76700.1953125
76994.17578125
77289.33203125
77586.51953125
77886.20703125
78187.9765625
78490.90234375
78794.2734375
79097.66015625
79400.33984375
79701.4296875
80000.62890625
80298.515625
80596.0625
80894.36328125
81194.7421875
81498.328125
81805.2265625
82114.47265625
82424.7734375
82735.0390625
83044.16015625
83351.4609375
83657.79296875
83965.6953125
84277.859375
84595.4140625
84917.84765625
85244.15234375
85573.80078125
85907.12109375
86245.125
86588.7421875
86937.890625
87291.5078125
87648.52734375
88008.4609375
88370.96875
88735.5546875
89102.26953125
89472.42578125
89848.17578125
90231.6328125
90624.5
91027.8671875
91441.609375
91863.92578125
92291.80078125
92721.98828125
93151.66796875
93578.97265625
94003.40625
94425.65234375
94846.52734375
95266.22265625
95684.6484375
96101.94140625
96518.2578125
96933.3359375
97346.91015625
97759.42578125
98171.9375
98585.53515625
99001.1875
99420.046875
99843.3125
100271.94140625
100706.7421875
101148.69921875
101598.73828125
102057.30859375
102524.4921875
103000.40234375
103485.125
103978.4140625
104479.7109375
104988.3671875
105503.359375
106023.08984375
106545.8046875
107070.22265625
107595.44921875
108120.6484375
108645.26171875
109169.5
109694.1328125
110219.77734375
110746.61328125
111274.66015625
111803.70703125
112332.88671875
112860.71484375
113385.60546875
113906.23828125
114421.640625
114931.5078125
115436.30859375
115936.73046875
116432.78125
116923.64453125
117408.23828125
117885.40234375
118353.82421875
118812.47265625
119261.41796875
119701.7109375
120134.5234375
120560.59765625
120980.4296875
121394.32421875
121801.9921875
122202.65234375
122595.72265625
122981.23828125
123359.625
123731.69921875
124098.89453125
124463.10546875
124825.7265625
125186.96875
125545.91796875
125900.9453125
126249.97265625
126591.0546875
126923.16796875
127246.31640625
127560.94921875
127867.4609375
128166.19921875
128457.25
128739.90625
129012.6484375
129273.984375
129523.0234375
129759.28515625
129982.51953125
130192.9765625
130391.47265625
130578.78125
130755.26171875
130921.1796875
131076.92578125
131222.58984375
131357.46484375
131480.2421875
131589.484375
131683.80078125
131762.1328125
131824.48046875
131872.25390625
131907.7578125
131933.5390625
131952.2421875
131966.50390625
131978.3359375
131988.62109375
131997.578125
132005.4453125
132012.58203125
132019.33203125
132026.21484375
132034.1171875
132043.9765625
132056.35546875
132071.66015625
132090.38671875
132112.8046875
132138.58984375
132166.97265625
132197.0859375
132227.765625
132257.30078125
132283.8203125
132305.93359375
132322.85546875
132334.21875
132340.32421875
132342.42578125
132342.38671875
132342.0859375
132343.36328125
132348.1484375
132358.1484375
132374.32421875
132397.05859375
132426.69921875
132463.63671875
132508.08203125
132560.2890625
132620.90234375
132690.7890625
132770.49609375
132860.296875
132960.5546875
133071.69140625
133193.703125
133326.2265625
133468.92578125
133621.5234375
133783.4921875
133954.140625
134133.09765625
134320.3203125
134515.66796875
134718.87890625
134929.9140625
135148.94140625
135375.89453125
135610.4375
135852.34765625
136101.5703125
136357.828125
136620.5703125
136889.42578125
137164.30078125
137445.07421875
137731.6015625
138024.12890625
138323.3359375
138629.84765625
138944.12890625
139266.82421875
139598.83203125
139940.8515625
140293.20703125
140656.11328125
141029.70703125
141413.58203125
141806.5859375
142207.16796875
142613.6328125
143023.93359375
143435.7578125
143847.0546875
144256.29296875
144662.046875
145062.6875
145456.73828125
145843.10546875
146220.84375
146589.03515625
146947.10546875
147295.015625
147632.8203125
147960.44140625
148277.88671875
148585.54296875
148883.78515625
149172.7734375
149452.73828125
149724.23828125
149987.84375
150243.8828125
150492.69140625
150734.86328125
150970.97265625
151201.265625
151425.953125
151645.5234375
151860.515625
152071.26953125
152278.171875
152481.9140625
152683.17578125
152882.328125
153079.69140625
153275.859375
153471.47265625
153666.8359375
153862.078125
154057.50390625
154253.375
154449.703125
154646.46484375
154843.953125
155042.60546875
155242.53125
155443.609375
155645.76953125
155848.98828125
156053.078125
156257.94921875
156463.921875
156671.5078125
156880.94921875
157092.3203125
157305.80859375
157521.6484375
157739.765625
157959.93359375
158182.1328125
158406.48046875
158632.88671875
158861.14453125
159091.3515625
159323.80078125
159558.44140625
159794.8671875
160032.65234375
160271.5
160511.0546875
160750.98046875
160991.296875
161232.203125
161473.70703125
161715.65234375
161958.12890625
162201.48046875
162445.86328125
162691.1484375
162937.31640625
163184.62890625
163433.31640625
163683.41796875
163934.93359375
164187.8125
164441.7109375
164696.0
164950.13671875
165203.765625
165456.48828125
165708.06640625
165958.85546875
166209.76171875
166461.58984375
166714.61328125
166968.75
167223.70703125
167478.83984375
167733.3515625
167986.73046875
168238.96875
168490.29296875
168741.03515625
168991.80078125
169243.40234375
169496.3671875
169750.78515625
170006.6640625
170264.04296875
170522.6484375
170781.85546875
171041.25
171300.9453125
171561.27734375
171822.46875
172084.734375
172348.2421875
172612.7421875
172877.4609375
173141.7109375
173405.328125
173668.4453125
173931.1484375
174193.85546875
174457.6171875
174723.6953125
174992.8828125
175265.4140625
175541.25390625
175820.1796875
176101.64453125
176384.83984375
176668.93359375
176953.15625
177237.125
177521.35546875
177807.30078125
178096.4375
178389.1875
178684.72265625
178981.5390625
179277.9609375
179572.54296875
179864.50390625
180153.94140625
180441.48046875
180727.6875
181013.00390625
181297.828125
181582.390625
181866.62109375
182150.52734375
182434.59765625
182719.62109375
183006.18359375
183294.49609375
183584.42578125
183875.3828125
184166.19921875
184455.5234375
184742.46484375
185026.68359375
185308.12890625
185587.0703125
185864.3359375
186141.2578125
186419.2578125
186699.5703125
186983.2265625
187271.03125
187563.83203125
187863.0078125
188170.45703125
188487.4453125
188813.2734375
189145.2890625
189480.375
189816.2734375
190151.98046875
190487.8125
190825.66015625
191168.6953125
191520.2578125
191882.59375
192256.4453125
192641.578125
193037.53515625
193444.08984375
193860.95703125
194287.0078125
194719.7578125
195155.73046875
195591.25390625
196022.80859375
196447.05078125
196861.0546875
197262.828125
197651.16796875
198024.9296875
198382.51171875
198722.11328125
199042.28515625
199342.14453125
199621.55078125
199881.1796875
200122.5078125
200347.53125
200558.54296875
200757.98046875
200948.18359375
201131.30859375
201309.7734375
201486.703125
201665.5625
201849.05078125
202038.48828125
202234.0546875
202435.171875
202640.69921875
202849.36328125
203060.44921875
203274.0390625
203490.578125
203710.58984375
203934.8984375
204164.55859375
204400.50390625
204643.34765625
204893.63671875
205151.53515625
205415.609375
205682.40234375
205948.1015625
206211.25390625
206474.0859375
206741.40234375
207018.43359375
207309.1015625
207615.6328125
207939.22265625
208280.9296875
208641.9296875
209023.31640625
209426.52734375
209854.33984375
210311.0625
210800.8203125
211325.29296875
211882.74609375
212468.76953125
213077.27734375
213700.859375
214331.140625
214959.671875
215579.09765625
216184.22265625
216772.4765625
217343.4921875
217897.96875
218436.6171875
218959.8359375
219467.578125
219958.66796875
220429.89453125
220875.86328125
221290.0546875
221666.3125
222000.1328125
222289.56640625
222535.36328125
222740.1484375
222907.18359375
223039.97265625
223142.890625
223221.93359375
223284.58203125
223338.6640625
223391.046875
223446.8515625
223509.765625
223582.9296875
223669.3515625
223771.109375
223888.0546875
224017.69921875
224156.6875
224302.4609375
224453.6875
224609.28515625
224767.29296875
224924.80859375
225079.34765625
225230.81640625
225382.54296875
225540.31640625
225709.953125
225894.65625
226093.27734375
226300.109375
226506.484375
226704.0859375
226888.734375
227062.671875
227234.046875
227413.73828125
227610.94921875
227829.859375
228069.31640625
228325.29296875
228593.87890625
228872.3515625
229158.6640625
229451.08203125
229748.91015625
230053.25390625
230366.8203125
230693.015625
231035.03125
231394.9765625
231773.03515625
232167.0859375
232573.04296875
232985.65625
233398.96875
233806.52734375
234201.921875
234580.09375
234938.546875
235277.0703125
235595.83984375
235893.52734375
236167.796875
236418.0
236647.29296875
236862.0546875
237069.1953125
237273.93359375
237478.6953125
237682.94921875
237884.03515625
238079.6875
238270.9921875
238463.359375
238664.76953125
238882.88671875
239123.08984375
239387.78125
239676.78515625
239988.984375
240324.31640625
240684.8046875
241074.02734375
241496.05859375
241954.7109375
242452.7109375
242990.390625
243565.01953125
244171.9765625
244807.4921875
245471.625
246170.04296875
246913.0703125
247711.83203125
248573.6796875
249500.59765625
250491.27734375
251543.62890625
252655.11328125
253822.3984375
255042.8359375
256316.8203125
257647.765625
259039.015625
260490.5234375
261997.00390625
263547.26953125
265124.12890625
266705.8359375
268269.15234375
269791.90625
271253.59765625
272634.96484375
273918.3046875
275088.07421875
276130.578125
277033.42578125
277786.78515625
278386.66015625
278837.5390625
279151.30078125
279342.7109375
279425.0546875
279409.16015625
279305.59765625
279126.6796875
278885.84375
278595.359375
278265.44140625
277906.16015625
277530.59375
277155.98828125
276801.37890625
276483.0703125
276211.6015625
275992.88671875
275832.453125
275738.54296875
275720.8828125
275786.4375
275936.15234375
276165.22265625
276466.421875
276834.62890625
277270.671875
277781.9453125
278378.1328125
279063.50390625
279830.48828125
280658.4296875
281517.546875
282375.328125
283202.58984375
283977.8671875
284689.71484375
285337.3984375
285930.3515625
286486.35546875
287027.71875
287576.30859375
288149.7578125
288761.03125
289420.68359375
290139.1328125
290926.1953125
291787.2421875
292717.8984375
293701.3359375
294711.6171875
295722.26953125
296714.7265625
297681.52734375
298623.89453125
299547.11328125
300457.01953125
301358.24609375
302253.74609375
303145.69921875
304037.2421875
304933.62890625
305841.2578125
306764.69921875
307703.94921875
308654.37890625
309610.15625
310568.4765625
311530.79296875
312499.26171875
313471.359375
314437.2734375
315381.93359375
316289.44921875
317146.92578125
317946.7578125
318687.54296875
319373.02734375
320008.3828125
320595.54296875
321130.875
321606.8671875
322016.25390625
322356.0234375
322630.26171875
322851.82421875
323041.14453125
323219.98828125
323401.5390625
323582.23046875
323740.546875
323843.48828125
323857.25390625
323757.80078125
323537.3359375
323203.65625
322771.82421875
322253.1640625
321648.39453125
320948.3984375
320139.73046875
319210.40234375
318154.0234375
316972.36328125
315675.76171875
314280.375
312803.11328125
311257.47265625
309653.1484375
308000.15234375
306314.703125
304622.92578125
302959.1875
301359.90625
299856.4921875
298470.51171875
297212.03125
296081.35546875
295074.4765625
294189.91796875
293431.8359375
292806.1875
292314.0390625
291948.81640625
291699.671875
291556.55078125
291512.37109375
291562.2578125
291701.86328125
291925.52734375
292224.3125
292585.50390625
292995.15234375
293443.13671875
293928.1796875
294460.04296875
295057.01953125
295739.6640625
296525.1484375
297427.46484375
298463.4140625
299658.7578125
301050.078125
302683.60546875
304614.09375
306902.84765625
309612.7421875
312799.98828125
316500.58203125
320705.44140625
325327.8828125
330190.7734375
335065.5234375
339753.87890625
344147.76171875
348202.78125
351839.3984375
354867.765625
357024.140625
358103.46484375
358076.30859375
357087.84375
355343.77734375
352988.7421875
350080.65625
346668.20703125
342883.99609375
338962.390625
335171.2265625
331723.41015625
328734.921875
326237.640625
324211.59765625
322607.89453125
321362.33203125
320408.62890625
319690.171875
319164.38671875
318800.046875
318571.953125
318455.734375
318424.890625
318453.53125
318523.5625
318628.9921875
318772.37109375
318957.359375
319184.734375
319453.1953125
319762.05078125
320113.13671875
320509.94140625
320952.62109375
321432.25
321932.30078125
322438.80859375
322949.5546875
323473.33203125
324022.9140625
324610.92578125
325249.82421875
325950.53515625
326718.94140625
327554.40234375
328452.09765625
329408.48046875
330429.74609375
331540.72265625
332784.84375
334210.8984375
335857.56640625
337750.2109375
339908.578125
342353.0078125
345106.078125
348196.69921875
351666.58203125
355572.19921875
359985.2578125
365002.75390625
370764.1015625
377459.7421875
385327.52734375
394648.515625
405742.6796875
418947.98828125
434573.44921875
452825.73046875
473693.4921875
496787.98828125
521233.89453125
545779.63671875
569175.03515625
590581.42578125
609650.859375
626167.58203125
639584.8515625
648940.734375
653292.2578125
652292.375
646370.76953125
636346.0625
622838.30859375
606034.7890625
586007.8359375
563249.234375
538904.37109375
514509.92578125
491489.921875
470796.98046875
452857.0234375
437709.0234375
425173.77734375
414976.41796875
406816.98046875
400395.3671875
395409.8359375
391565.0546875
388604.375
386338.09375
384633.25390625
383367.17578125
382378.45703125
381450.69140625
380346.0703125
378875.90625
376960.40625
374627.06640625
371948.33203125
368977.69140625
365738.83203125
362261.578125
358615.64453125
354908.203125
351250.20703125
347717.30859375
344331.51953125
341077.05078125
337938.765625
334930.66796875
332093.1484375
329471.5546875
327101.4609375
325005.92578125
323193.75390625
321657.67578125
320381.6875
319356.28515625
318589.12109375
318107.05859375
317955.92578125
318196.9453125
318892.92578125
320088.62109375
321796.5234375
323980.515625
326517.5703125
329149.9453125
331487.37109375
333108.8203125
333733.49609375
333356.41796875
332254.171875
330856.40625
329569.6015625
328656.10546875
328208.1796875
328180.45703125
328425.98828125
328723.66796875
328823.359375
328520.47265625
327730.17578125
326517.46484375
325066.75390625
323609.59765625
322347.5625
321405.1640625
320828.93359375
320619.12109375
320763.359375
321253.28125
322087.72265625
323271.9375
324815.625
326732.4921875
329046.7890625
331802.07421875
335056.859375
338863.703125
343249.05859375
348211.6953125
353741.58203125
359854.1171875
366630.3671875
374238.8203125
382911.02734375
392873.265625
404257.24609375
416991.46875
430677.09765625
444536.3359375
457569.63671875
468909.06640625
478118.07421875
485192.41796875
490333.58203125
493812.88671875
496084.91796875
497947.921875
500455.4921875
504540.4765625
510569.87890625
518077.296875
525824.44140625
532225.609375
535955.90234375
536342.5546875
533245.6484375
526625.484375
516338.41015625
502419.984375
485508.35546875
466884.9453125
448050.86328125
430225.15234375
414121.73046875
400011.92578125
387883.30078125
377574.02734375
368866.47265625
361539.765625
355384.5859375
350210.03515625
345863.13671875
342240.32421875
339272.13671875
336902.3125
335083.921875
333780.52734375
332957.73046875
332579.02734375
332614.046875
333036.05078125
333798.45703125
334826.05078125
336050.9609375
337465.51953125
339143.76171875
341226.0625
343893.29296875
347343.40234375
351773.94140625
357383.58984375
364391.1171875
373037.05859375
383542.40234375
396033.1484375
410426.92578125
426258.33203125
442517.0859375
457723.74609375
470405.7734375
479786.66015625
486197.83203125
490844.6796875
495036.3125
499390.41015625
503532.8515625
506463.9921875
507308.2578125
505890.35546875
502717.42578125
498448.87109375
493382.1484375
487422.48046875
480491.5703125
472908.796875
465355.85546875
458455.66796875
452317.74609375
446399.76953125
439795.90625
431772.16796875
422196.09765625
411584.0078125
400783.30078125
390567.66015625
381411.60546875
373488.71875
366771.7578125
361129.1328125
356395.20703125
352416.23046875
349062.15234375
346212.0390625
343743.53515625
341541.56640625
339511.8046875
337585.984375
335723.921875
333916.8046875
332184.625
330564.01953125
329093.84765625
327804.62890625
326711.4296875
325811.38671875
325089.17578125
324525.82421875
324101.7890625
323794.6953125
323580.06640625
323436.4453125
323347.91796875
323302.03125
323288.26953125
323298.65234375
323327.3359375
323370.8046875
323432.671875
323528.97265625
323685.10546875
323925.75390625
324267.046875
324713.25
325252.90234375
325857.66796875
326493.71484375
327142.5078125
327812.51953125
328532.50390625
329338.20703125
330266.69921875
331355.86328125
332639.953125
334142.421875
335873.296875
337831.94921875
340011.1796875
342403.0390625
345009.38671875
347855.7265625
351004.359375
354562.4921875
358678.16015625
363517.5234375
369231.13671875
375926.26953125
383643.80859375
392314.75390625
401695.96484375
411349.890625
420744.40625
429446.83984375
437260.51171875
444162.078125
450075.71875
454696.01953125
457549.58984375
458265.7265625
456820.61328125
453535.625
448836.91015625
442999.77734375
436098.94921875
428176.859375
419442.40234375
410311.52734375
401273.0234375
392715.23046875
384844.01171875
377708.328125
371266.95703125
365440.265625
360138.82421875
355280.83203125
350802.75390625
346662.95703125
342840.23828125
339327.20703125
336116.59375
333186.96484375
330499.84375
328009.2578125
325670.92578125
323443.69140625
321291.11328125
319189.8671875
317135.8125
315136.875
313199.1796875
311322.05859375
309503.97265625
307747.37890625
306055.8671875
304430.31640625
302870.671875
301380.40234375
299966.84375
298635.82421875
297384.0703125
296195.76171875
295049.2109375
293932.7421875
292857.55078125
291854.23828125
290953.94140625
290169.0
289485.8984375
288871.34765625
288286.17578125
287701.58203125
287110.76953125
286528.11328125
285975.69140625
285467.515625
285003.33984375
284574.33984375
284173.47265625
283800.8203125
283459.7265625
283149.10546875
282862.23046875
282595.24609375
282355.3125
282157.33203125
282012.85546875
281925.109375
281894.3125
281922.98828125
282013.1796875
282160.9921875
282357.359375
282594.0546875
282866.51953125
283170.26171875
283495.71484375
283828.6015625
284157.48046875
284482.18359375
284813.515625
285162.64453125
285531.14453125
285912.73828125
286302.625
286701.42578125
287111.4765625
287535.55078125
287981.671875
288464.74609375
288999.6171875
289594.53515625
290253.859375
290983.88671875
291790.59375
292669.98828125
293601.27734375
294549.6953125
295478.05859375
296362.19140625
297201.6796875
298017.18359375
298835.69921875
299677.47265625
300554.2109375
301472.8359375
302433.88671875
303425.44140625
304421.79296875
305391.6484375
306311.83984375
307179.55078125
308014.87109375
308848.58203125
309701.69140625
310574.0234375
311451.52734375
312323.359375
313193.22265625
314079.75
315007.9765625
315994.796875
317036.0546875
318108.9375
319190.94140625
320276.51171875
321374.33203125
322493.91796875
323641.20703125
324825.17578125
326061.953125
327371.26171875
328771.62890625
330275.92578125
331884.1484375
333579.0390625
335334.765625
337134.64453125
338982.53125
340900.953125
342920.92578125
345067.859375
347347.56640625
349744.8828125
352242.78125
354845.6796875
357581.88671875
360485.4765625
363581.9453125
366889.734375
370426.25390625
374209.3984375
378259.71484375
382604.203125
387272.16015625
392284.265625
397650.5625
403382.953125
409507.9375
416069.453125
423126.13671875
430746.64453125
439000.1484375
447949.28125
457658.4453125
468210.55078125
479711.09765625
492281.859375
506068.57421875
521265.95703125
538135.5625
557008.828125
578292.58203125
602470.65234375
630064.58203125
661541.2734375
697180.91015625
736879.7734375
779866.67578125
824489.9453125
868403.5859375
909279.16796875
945622.14453125
976979.28125
1003277.0390625
1023883.9453125
1037338.390625
1042083.859375
1037565.9765625
1024661.0625
1005024.01171875
979969.453125
949928.48046875
914934.7421875
875592.58984375
833577.7265625
791261.6015625
750879.46484375
713926.703125
681066.88671875
652359.37890625
627523.34375
606128.58203125
587720.07421875
571880.078125
558234.875
546446.7734375
536222.60546875
527324.5078125
519562.4765625
512779.078125
506842.2265625
501639.4453125
497067.09765625
493027.671875
489442.703125
486263.7109375
483464.85546875
481028.6015625
478941.94921875
477199.4375
475799.22265625
474732.85546875
473978.88671875
473503.0625
473263.08984375
473218.3203125
473341.6484375
473623.93359375
474067.60546875
474677.6328125
475456.7890625
476402.5078125
477505.421875
478755.73046875
480154.90625
481718.05859375
483462.16015625
485394.984375
487516.26171875
489822.40234375
492304.0625
494943.3046875
497720.8828125
500627.734375
503668.515625
506858.8125
510224.16796875
513798.57421875
517614.59765625
521689.234375
526016.43359375
530568.17578125
535299.375
540159.109375
545111.26171875
550152.49609375
555308.4375
560607.7890625
566055.58203125
571623.14453125
577252.83984375
582868.1484375
588385.6484375
593728.1796875
598834.26171875
603658.93359375
608168.921875
612338.3125
616146.98046875
619579.13671875
622620.38671875
625256.12109375
627475.046875
629276.04296875
630670.52734375
631675.81640625
632306.390625
632574.2890625
632498.1796875
632108.6875
631442.56640625
630532.59375
629401.87890625
628061.44921875
626508.44140625
624730.24609375
622718.51171875
620483.62109375
618057.16015625
615484.0625
612815.76171875
610106.328125
607404.34765625
604740.98046875
602125.95703125
599557.69140625
597038.83203125
594585.42578125
592226.375
589996.32421875
587925.05078125
586027.15234375
584297.41796875
582713.84375
581245.359375
579861.16015625
578540.234375
577278.3515625
576088.08984375
574991.19140625
574007.515625
573145.5078125
572397.39453125
571742.57421875
571159.015625
570634.83984375
570169.67578125
569765.66015625
569418.33984375
569115.58203125
568842.46484375
568586.265625
568339.73828125
568102.90625
567881.98046875
567684.83984375
567515.52734375
567371.2734375
567243.0234375
567118.5625
566985.5859375
566831.2265625
566637.609375
566379.359375
566029.140625
565568.16796875
564991.93359375
564307.59375
563528.92578125
562674.30859375
561765.6171875
560824.4140625
559866.76171875
558900.34375
557925.54296875
556940.67578125
555950.1484375
554970.484375
554028.8828125
553156.89453125
552387.80078125
551759.49609375
551314.39453125
551091.3515625
551117.765625
551412.265625
551994.8828125
552892.43359375
554134.08984375
555744.08203125
557738.41796875
560123.625
562891.1953125
566005.93359375
569393.80078125
572937.375
576484.5625
579870.30078125
582945.15625
585600.6953125
587778.88671875
589456.33984375
590607.296875
591165.6484375
591010.41015625
589984.28125
587936.6328125
584773.296875
580494.6953125
575203.6640625
569073.546875
562291.1640625
555008.94140625
547331.37109375
539331.2265625
531073.26171875
522631.33984375
514098.19921875
505587.98046875
497228.015625
489141.03125
481427.546875
474158.1328125
467377.56640625
461114.48828125
455386.89453125
450197.9140625
445527.39453125
441331.90625
437557.4609375
434154.25390625
431081.015625
428300.94140625
425779.80078125
423488.61328125
421403.41015625
419499.28515625
417745.30859375
416106.671875
414552.55078125
413064.23828125
411639.10546875
410286.46875
409015.55859375
407824.3359375
406700.109375
405631.5390625
404619.1953125
403674.53515625
402810.1640625
402031.12890625
401333.0234375
400706.984375
400147.8828125
399659.09765625
399248.9375
398922.8125
398680.6875
398522.171875
398450.51171875
398469.33203125
398577.625
398770.046875
399039.40625
399374.7109375
399757.5859375
400166.12890625
400586.3203125
401019.3046875
401475.86328125
401963.0390625
402474.75
402992.4296875
403493.59375
403962.80078125
404399.67578125
404819.33203125
405243.62109375
405688.4765625
406157.2109375
406644.89453125
407147.9375
407667.7734375
408205.69921875
408756.890625
409311.27734375
409857.890625
410384.00390625
410868.671875
411279.50390625
411578.125
411730.1953125
411713.18359375
411520.6171875
411164.03125
410671.11328125
410078.59375
409422.56640625
408731.6640625
408025.22265625
407314.73828125
406605.58203125
405897.34375
405183.08984375
404450.13671875
403684.39453125
402876.296875
402023.91015625
401132.0078125
400209.72265625
399268.2734375
398318.0390625
397366.64453125
396421.14453125
395492.10546875
394592.515625
393731.25
392910.55859375
392132.73828125
391406.92578125
390744.71484375
390148.21875
389605.03515625
389095.3046875
388602.5859375
388119.5625
387648.39453125
387199.171875
386787.35546875
386430.96875
386148.6328125
385956.7578125
385863.1640625
385860.54296875
385928.21875
386043.45703125
386192.46484375
386371.79296875
386582.41796875
386824.7578125
387097.28125
387395.99609375
387714.39453125
388046.30078125
388390.63671875
388753.01953125
389142.73828125
389569.640625
390045.2578125
390585.96875
391212.27734375
391942.3984375
392785.39453125
393739.8984375
394798.59765625
395953.57421875
397199.93359375
398539.8671875
399988.11328125
401573.125
403328.39453125
405278.47265625
407431.515625
409782.7109375
412320.37890625
415025.3359375
417866.015625
420798.6640625
423775.625
426755.171875
429706.796875
432611.8046875
435461.58984375
438253.8046875
440985.83984375
443648.265625
446221.81640625
448679.2890625
450990.3203125
453125.91015625
455060.59375
456772.39453125
458242.515625
459456.8046875
460408.625
461099.5390625
461534.75
461714.68359375
461629.3203125
461261.7734375
460600.37109375
459649.4140625
458429.40625
456968.8125
455299.0859375
453459.68359375
451505.1015625
449501.08984375
447509.37109375
445574.6796875
443724.94140625
441981.203125
440366.1953125
438906.578125
437631.125
436566.15625
435727.55859375
435113.0078125
434702.51953125
434469.83984375
434396.6171875
434479.3125
434727.33203125
435157.44921875
435786.890625
436623.8671875
437658.27734375
438860.3828125
440191.16796875
441618.05859375
443124.875
444710.87890625
446381.96875
448140.6015625
449979.94921875
451884.64453125
453836.44140625
455819.7578125
457823.27734375
459838.62109375
461859.5078125
463881.72265625
465901.33984375
467911.21484375
469900.48828125
471859.7734375
473787.80859375
475692.15234375
477582.125
479460.31640625
481319.5078125
483145.734375
484923.515625
486640.64453125
488293.05078125
489888.56640625
491445.171875
492981.3203125
494503.30859375
495998.390625
497437.16796875
498781.25
499990.39453125
501028.01953125
501867.3828125
502499.62109375
502941.01171875
503233.9453125
503437.41015625
503609.85546875
503794.875
504018.16015625
504292.61328125
504621.28125
504994.83203125
505391.84765625
505787.6484375
506165.33984375
506519.8515625
506856.34765625
507190.875
507554.66796875
507995.2578125
508570.4296875
509337.33203125
510340.59765625
511603.25
513126.66015625
514902.25
516925.49609375
519197.7734375
521715.640625
524462.48828125
527411.671875
530531.33203125
533779.36328125
537094.03125
540396.32421875
543608.8828125
546679.98046875
549598.06640625
552389.1640625
555097.30859375
557757.08984375
560376.234375
562942.1640625
565446.6640625
567907.21484375
570369.3125
572891.03515625
575519.484375
578266.9921875
581095.28515625
583918.14453125
586626.32421875
589124.51171875
591362.94140625
593350.76953125
595145.10546875
596815.3359375
598394.125
599841.20703125
601045.35546875
601866.609375
602193.7734375
601987.0
601291.19921875
600222.48046875
598934.42578125
597571.89453125
596225.7421875
594908.91015625
593569.6875
592138.69921875
590584.9296875
588950.01171875
587346.1953125
585927.53125
584854.828125
584266.15625
584254.01953125
584852.5078125
586044.1484375
587786.6640625
590038.671875
592760.8203125
595895.51171875
599355.37890625
603042.0390625
606881.6171875
610844.296875
614932.19140625
619149.0234375
623475.9140625
627866.40234375
632259.68359375
636602.6640625
640869.15625
645067.84765625
649237.99609375
653436.5
657719.109375
662119.6328125
666636.73046875
671237.87890625
675876.3125
680505.4765625
685083.0390625
689573.98046875
693963.1875
698270.34765625
702547.76171875
706852.27734375
711204.0859375
715558.421875
719812.31640625
723848.421875
727589.9296875
731026.65234375
734193.6171875
737124.21484375
739818.08984375
742240.296875
744336.78125
746049.8359375
747335.6171875
748188.08203125
748655.3203125
748828.046875
748801.56640625
748637.46875
748351.1796875
747928.9140625
747357.2578125
746644.30859375
745821.12109375
744927.8125
743999.34375
743062.75
742143.03125
741265.80078125
740451.48828125
739708.9765625
739037.8671875
738437.41015625
737912.01171875
737467.4921875
737103.3515625
736810.375
736577.796875
736405.33984375
736309.93359375
736319.46484375
736456.234375
736723.05078125
737103.92578125
737578.109375
738134.203125
738773.24609375
739501.609375
740321.3125
741222.9296875
742183.04296875
743167.625
744138.57421875
745054.51953125
745861.7265625
746486.90234375
746849.1484375
746889.7421875
746596.12109375
746001.1328125
745163.59375
744149.8046875
743023.71484375
741839.68359375
740633.75
739418.09375
738183.3828125
736907.94140625
735570.609375
734163.7578125
732700.70703125
731213.1328125
729741.71484375
728326.53125
726998.14453125
725768.171875
724625.4296875
723547.0859375
722520.29296875
721555.4140625
720679.03515625
719916.83984375
719283.55078125
718782.8359375
718406.734375
718129.515625
717905.1171875
717680.63671875
717424.6953125
717151.12109375
716913.640625
716766.49609375
716716.5078125
716705.015625
716636.35546875
716432.26171875
716074.01953125
715608.01171875
715117.9296875
714684.85546875
714357.46875
714143.140625
714016.81640625
713939.3515625
713879.8203125
713837.72265625
713855.63671875
714013.15234375
714405.5625
715122.28515625
716234.0234375
717785.125
719787.171875
722218.17578125
725030.76171875
728164.0546875
731554.859375
735152.1484375
738935.625
742926.20703125
747176.8359375
751750.5234375
756703.03515625
762076.2265625
767894.7109375
774161.71484375
780858.9140625
787952.22265625
795396.71875
803133.54296875
811079.16015625
819112.83203125
827069.44140625
834744.53125
841912.953125
848354.578125
853877.98828125
858337.96484375
861644.87890625
863762.3125
864693.70703125
864469.9140625
863149.7578125
860830.52734375
857654.421875
853803.62109375
849487.96484375
844929.2578125
840341.6796875
835910.81640625
831778.65625
828039.1171875
824743.90234375
821916.7890625
819570.54296875
817713.1953125
816334.97265625
815386.66796875
814770.203125
814346.84765625
813950.53125
813400.07421875
812521.2734375
811186.2109375
809354.82421875
807093.765625
804561.2890625
801965.79296875
799514.94140625
797373.67578125
795644.734375
794372.375
793557.56640625
793174.984375
793191.09765625
793582.9296875
794349.1328125
795507.109375
797083.765625
799113.30859375
801643.8828125
804741.0703125
808478.43359375
812920.1328125
818111.50390625
824086.33984375
830880.7734375
838533.48046875
847064.65234375
856447.98828125
866592.203125
877329.92578125
888402.546875
899443.359375
909976.12109375
919439.6328125
927237.3203125
932810.515625
935731.62890625
935792.9140625
933051.2734375
927808.49609375
920542.88671875
911822.8984375
902224.03125
892262.28125
882355.421875
872812.75390625
863840.7890625
855556.34765625
848009.82421875
841215.31640625
835170.6015625
829857.3046875
825233.90625
821237.73828125
817795.4140625
814833.234375
812286.390625
810106.3671875
808260.58984375
806725.171875
805483.015625
804530.37109375
803877.0234375
803533.4765625
803501.64453125
803781.09375
804375.23046875
805280.9921875
806475.41796875
807921.3515625
809586.87109375
811456.30859375
813528.7265625
815815.8671875
818341.8671875
821139.046875
824243.453125
827694.9296875
831534.06640625
835791.99609375
840488.41796875
845647.70703125
851314.34375
857549.76953125
864424.83203125
872026.7578125
880468.26171875
889882.57421875
900420.37109375
912267.1328125
925662.8828125
940905.5234375
958356.55078125
978455.8515625
1001692.18359375
1028479.00390625
1058941.515625
1092598.94921875
1127897.08984375
1161773.91015625
1189823.65625
1207530.61328125
1212175.2109375
1204152.71484375
1186686.88671875
1164195.34375
1140553.4453125
1118255.7734375
1098494.55078125
1081594.546875
1067398.17578125
1055535.4140625
1045603.1796875
1037240.52734375
1030126.375
1023975.671875
1018561.09765625
1013725.2734375
1009367.3984375
1005426.58203125
1001868.51171875
998663.21875
995765.734375
993124.4296875
990705.4609375
988497.7109375
986495.23828125
984685.12890625
983049.69921875
981567.86328125
980214.62890625
978971.70703125
977842.00390625
976846.0859375
976002.9375
975317.73046875
974782.15625
974374.76171875
974063.2734375
973822.1328125
973654.8125
973592.65625
973668.0859375
973892.0546875
974254.421875
974736.19921875
975319.8515625
975997.75
976776.46484375
977668.734375
978678.19921875
979793.64453125
980995.2265625
982258.38671875
983552.5390625
984847.20703125
986126.5625
987395.85546875
988674.2734375
989988.8828125
991376.2421875
992878.95703125
994531.1796875
996347.65625
998326.71875
1000456.51953125
1002714.5546875
1005068.70703125
1007487.5625
1009949.375
1012438.22265625
1014935.16015625
1017418.13671875
1019869.3828125
1022280.73046875
1024654.87109375
1027004.23828125
1029343.69140625
1031676.7265625
1033987.20703125
1036245.63671875
1038421.55859375
1040488.26171875
1042420.671875
1044196.5390625
1045801.89453125
1047232.63671875
1048489.30078125
1049570.6640625
1050471.8125
1051187.87109375
1051720.90234375
1052083.546875
1052293.70703125
1052364.90234375
1052304.890625
1052124.44140625
1051841.76171875
1051473.75390625
1051026.359375
1050499.87109375
1049904.01953125
1049263.75
1048610.3828125
1047970.96484375
1047366.48046875
1046815.33984375
1046334.6875
1045939.23046875
1045641.40625
1045453.13671875
1045385.39453125
1045442.52734375
1045614.82421875
1045878.62109375
1046209.02734375
1046596.0625
1047048.1484375
1047580.59375
1048203.83984375
1048921.99609375
1049733.48046875
1050623.81640625
1051558.34375
1052490.40625
1053383.41796875
1054228.16015625
1055042.65234375
1055858.66015625
1056704.875
1057592.7890625
1058510.6796875
1059431.01171875
1060329.015625
1061200.5234375
1062067.1640625
1062966.5625
1063935.4296875
1064997.55078125
1066163.9140625
1067441.02734375
1068835.4765625
1070349.59375
1071976.515625
1073703.359375
1075518.22265625
1077410.44921875
1079364.18359375
1081355.78515625
1083360.5703125
1085363.1796875
1087363.34375
1089374.04296875
1091412.84375
1093490.2421875
1095602.33203125
1097732.3984375
1099857.2421875
1101950.1953125
1103980.64453125
1105916.09765625
1107728.234375
1109398.51171875
1110920.875
1112302.81640625
1113562.53515625
1114718.98046875
1115779.89453125
1116739.90625
1117592.02734375
1118341.37890625
1119008.41796875
1119620.01953125
1120196.3203125
1120741.609375
1121244.19140625
1121684.16015625
1122041.63671875
1122298.70703125
1122438.15625
1122446.859375
1122323.375
1122079.703125
1121734.1875
1121305.13671875
1120812.95703125
1120283.75
1119742.90234375
1119200.0078125
1118638.578125
1118020.625
1117303.765625
1116459.4453125
1115481.48046875
1114381.3046875
1113176.4609375
1111882.66015625
1110513.01953125
1109078.90234375
1107587.8359375
1106041.57421875
1104439.26171875
1102784.15234375
1101088.02734375
1099371.0
1097658.95703125
1095980.65234375
1094364.52734375
1092835.765625
1091414.78515625
1090117.81640625
1088958.69140625
1087949.9609375
1087100.96875
1086413.59375
1085880.81640625
1085492.73046875
1085246.68359375
1085153.25390625
1085234.71875
1085520.1328125
1086039.90625
1086818.0546875
1087863.1015625
1089165.08203125
1090703.62890625
1092461.46875
1094433.421875
1096626.45703125
1099052.015625
1101713.9921875
1104599.06640625
1107678.11328125
1110918.73046875
1114295.96484375
1117790.39453125
1121379.9296875
1125039.77734375
1128750.9375
1132501.51171875
1136272.75390625
1140023.20703125
1143690.64453125
1147213.84765625
1150555.8046875
1153709.42578125
1156683.125
1159479.83984375
1162085.35546875
1164472.23828125
1166613.765625
1168497.36328125
1170130.8359375
1171540.63671875
1172765.234375
1173846.95703125
1174824.26171875
1175725.0078125
1176560.78515625
1177323.12890625
1177982.80859375
1178493.05078125
1178797.3359375
1178842.375
1178593.55078125
1178044.875
1177215.09375
1176131.12890625
1174809.97265625
1173249.71484375
1171431.01953125
1169323.5
1166892.9609375
1164108.11328125
1160946.203125
1157396.921875
1153465.3125
1149173.375
1144557.84375
1139662.37109375
1134527.02734375
1129179.55859375
1123629.80859375
1117866.0625
1111855.2109375
1105552.13671875
1098921.296875
1091964.109375
1084736.37109375
1077340.578125
1069892.875
1062483.83984375
1055158.91015625
1047928.5546875
1040796.0
1033781.21484375
1026928.65234375
1020298.36328125
1013947.8515625
1007915.26171875
1002214.5390625
996845.203125
991808.20703125
987115.26171875
982786.1796875
978839.0390625
975281.75
972110.140625
969310.61328125
966860.85546875
964725.49609375
962853.48046875
961186.26953125
959674.8359375
958292.05859375
957032.2109375
955903.27734375
954921.58984375
954108.22265625
953481.00390625
953042.02734375
952767.203125
952603.6796875
952477.39453125
952309.94140625
952038.1171875
951625.46875
951061.6171875
950356.5625
949536.8984375
948640.5859375
947704.71875
946751.1875
945780.7421875
944777.6796875
943719.31640625
942585.28515625
941363.40625
940047.55078125
938628.23828125
937087.28515625
935405.40625
933574.7421875
931601.3359375
929497.296875
927275.37890625
924951.0859375
922545.30078125
920082.70703125
917588.6953125
915084.87109375
912581.3671875
910072.96484375
907549.5546875
905015.53515625
902498.84765625
900041.578125
897684.50390625
895457.7109375
893375.98046875
891436.56640625
889625.6328125
887934.02734375
886368.98046875
884950.6953125
883700.52734375
882634.53515625
881765.9453125
881111.05859375
880694.09375
880548.44140625
880713.9453125
881236.09375
882173.0546875
883604.3984375
885629.22265625
888356.72265625
891904.80078125
896407.34375
902009.9453125
908838.890625
916941.0859375
926188.47265625
936158.1171875
946073.87890625
954943.92578125
961922.84765625
966709.65234375
969689.24609375
971677.609375
973413.7890625
975111.37109375
976333.7421875
976260.33203125
974184.8046875
969944.3828125
964025.09765625
957319.26953125
950748.25
945000.07421875
940469.28125
937321.828125
935581.78125
935198.6015625
936093.703125
938186.15625
941400.0703125
945664.92578125
950914.453125
957080.29296875
964084.5625
971842.96875
980275.76171875
989307.4453125
998848.9296875
1008782.43359375
1018971.51953125
1029293.95703125
1039676.9453125
1050117.1640625
1060677.71484375
1071460.61328125
1082561.57421875
1094021.23828125
1105785.78515625
1117683.9375
1129426.5
1140634.96484375
1150896.328125
1159827.61328125
1167129.0859375
1172610.83203125
1176183.70703125
1177816.75390625
1177483.8828125
1175138.4453125
1170739.56640625
1164314.3984375
1156011.33203125
1146106.4453125
1134958.6328125
1122938.9453125
1110369.8359375
1097498.13671875
1084500.98046875
1071504.59375
1058597.18359375
1045833.89453125
1033243.16796875
1020838.9140625
1008633.21484375
996643.69921875
984896.4375
973427.30078125
962281.515625
951508.984375
941156.3125
931260.40234375
921848.57421875
912945.390625
904581.296875
896798.14453125
889651.26171875
883210.3828125
877558.078125
872780.5078125
868947.71875
866084.81640625
864133.10546875
862903.90625
862054.20703125
861139.0625
859763.87890625
857761.26171875
855245.94921875
852465.97265625
849543.765625
846319.87109375
842440.05078125
837622.21875
831891.265625
825601.7578125
819234.578125
813114.5703125
807243.82421875
801358.7734375
795160.08984375
788545.17578125
781684.65234375
774911.67578125
768522.94921875
762623.6171875
757092.5546875
751667.61328125
746095.37890625
740261.453125
734229.5703125
728179.94921875
722307.59375
716753.05859375
711586.81640625
706820.20703125
702418.36328125
698316.546875
694444.7265625
690749.7890625
687201.23828125
683780.5234375
680464.58203125
677214.43359375
673976.640625
670699.0234375
667349.9375
663923.74609375
660427.1171875
656860.48828125
653212.93359375
649474.62890625
645655.73046875
641797.5703125
637967.34765625
634238.19921875
630666.88671875
627283.625
624096.77734375
621102.390625
618289.01171875
615638.76953125
613130.1953125
610743.02734375
608460.76171875
606268.63671875
604148.06640625
602070.8671875
599998.33984375
597888.92578125
595710.703125
593450.37109375
591115.1875
588732.06640625
586346.2109375
584014.375
581789.94921875
579707.24609375
577774.82421875
575978.87109375
574291.0546875
572677.74609375
571110.59765625
569575.3984375
568074.60546875
566624.078125
565248.4609375
563976.62890625
562835.92578125
561847.41796875
561026.39453125
560385.69140625
559932.50390625
559655.5
559514.19921875
559447.09765625
559399.64453125
559353.0625
559331.55859375
559383.16015625
559549.72265625
559845.80078125
560255.53125
560744.7578125
561280.48046875
561847.05078125
562448.625
563096.5234375
563794.0078125
564532.5546875
565298.73046875
566079.59375
566862.01171875
567633.6328125
568388.8359375
569131.125
569866.13671875
570595.08203125
571319.53515625
572051.62109375
572814.0625
573627.5703125
574499.5859375
575425.125
576394.62109375
577396.515625
578410.8671875
579401.375
580316.265625
581101.109375
581715.734375
582143.421875
582387.796875
582463.33984375
582386.86328125
582171.69140625
581824.76171875
581349.00390625
580749.6328125
580036.40234375
579217.86328125
578295.9296875
577270.296875
576148.75390625
574951.35546875
573704.5078125
572430.88671875
571139.6015625
569818.9140625
568438.19140625
566964.625
565385.69140625
563719.29296875
562006.35546875
560297.9375
558646.65234375
557099.234375
555686.6171875
554418.58984375
553290.1875
552294.08203125
551426.86328125
550683.9140625
550047.4375
549476.76953125
548911.83203125
548293.30078125
547586.6328125
546788.22265625
545908.6953125
544953.234375
543919.2265625
542808.1171875
541634.80078125
540427.65234375
539223.39453125
538057.4921875
536948.28125
535883.7890625
534825.41796875
533728.79296875
532564.7421875
531326.375
530024.32421875
528678.7109375
527311.80078125
525942.76171875
524587.51171875
523263.296875
521991.0234375
520790.0859375
519669.671875
518625.59375
517646.3125
516723.44921875
515859.046875
515064.76171875
514354.69921875
513738.1015625
513216.44140625
512783.1640625
512423.4296875
512116.5078125
511845.296875
511609.39453125
511431.29296875
511350.13671875
511408.203125
511638.4609375
512057.421875
512664.89453125
513451.05078125
514406.36328125
515526.0390625
516805.6875
518233.5625
519784.1796875
521411.67578125
523042.62109375
524578.1640625
525915.3671875
526981.07421875
527755.98046875
528270.9609375
528576.96484375
528704.3359375
528631.09375
528276.1484375
527525.35546875
526282.30859375
524518.4140625
522292.9921875
519730.55859375
516968.546875
514105.46875
511177.34765625
508171.63671875
505064.828125
501857.0078125
498582.5234375
495296.625
492054.87109375
488901.234375
485866.3359375
482967.41796875
480205.6328125
477565.0546875
475018.24609375
472536.43359375
470098.7421875
467697.09765625
465336.08203125
463027.19140625
460779.77734375
458595.62890625
456472.78515625
454415.1953125
452437.6328125
450559.87890625
448794.6640625
447139.5234375
445578.0
444087.46875
442646.265625
441234.875
439832.96484375
438419.35546875
436978.62109375
435509.39453125
434025.14453125
432544.6640625
431078.359375
429618.8125
428139.859375
426604.3125
424977.859375
423242.8515625
421404.72265625
419487.57421875
417522.94921875
415538.796875
413553.234375
411574.08203125
409602.63671875
407638.48828125
405682.0859375
403734.48828125
401796.390625
399868.140625
397950.48046875
396045.4921875
394157.5625
392292.7578125
390454.80078125
388639.8203125
386835.8125
385029.74609375
383217.1875
381406.265625
379612.8984375
377851.984375
376131.3828125
374451.92578125
372811.30078125
371206.9140625
369634.87890625
368087.0625
366550.03515625
365006.91015625
363439.921875
361832.81640625
360173.77734375
358458.26953125
356688.53515625
354869.45703125
353005.51171875
351103.30859375
349177.40234375
347252.1875
345355.94921875
343510.64453125
341725.05078125
339995.4140625
338310.109375
336651.66015625
334995.6171875
333314.1328125
331588.9609375
329825.203125
328051.73046875
326306.61328125
324620.16796875
323006.30859375
321460.66796875
319962.3515625
318482.96875
317004.046875
315530.8046875
314088.484375
312703.61328125
311387.37890625
310132.87890625
308923.47265625
307743.14453125
306583.49609375
305445.10546875
304332.76171875
303248.5
302188.2421875
301143.15625
300101.86328125
299051.62109375
297981.2421875
296886.31640625
295772.51953125
294653.6796875
293546.48828125
292464.70703125
291413.4609375
290385.58984375
289364.6796875
288335.4921875
287293.66015625
286245.234375
285196.80859375
284147.3671875
283090.98046875
282027.40234375
280968.03515625
279929.3203125
278919.87890625
277935.296875
276965.43359375
276003.76953125
275047.74609375
274093.09375
273132.8828125
272162.046875
271177.76953125
270172.93359375
269133.21484375
268045.87109375
266913.03515625
265755.90625
264606.49609375
263494.97265625
262440.65234375
261449.203125
260515.19921875
259626.6796875
258767.8828125
257920.125
257065.70703125
256196.05078125
255316.7421875
254442.58203125
253587.21484375
252758.0
251958.47265625
251191.171875
250455.69140625
249745.38671875
249047.625
248347.63671875
247633.16015625
246897.96484375
246142.8359375
245373.37109375
244596.8515625
243821.796875
243060.01953125
242326.8671875
241637.29296875
241000.38671875
240415.6015625
239871.62890625
239348.20703125
238822.10546875
238275.61328125
237702.828125
237110.45703125
236515.15625
235940.00390625
235408.97265625
234937.671875
234524.16796875
234147.66796875
233777.9921875
233389.69140625
232970.96875
232522.6015625
232051.015625
231562.7890625
231063.71484375
230559.1875
230052.203125
229540.84765625
229020.08203125
228488.51953125
227954.046875
227432.25
226938.55859375
226481.4765625
226061.97265625
225676.83203125
225320.21875
224981.9765625
224647.51171875
224303.375
223945.19921875
223580.77734375
223226.015625
222898.16015625
222609.38671875
222360.20703125
222134.8828125
221905.9921875
221649.53125
221358.76953125
221043.22265625
220715.12890625
220378.84375
220032.5
219676.20703125
219317.375
218971.375
218659.359375
218402.22265625
218210.9296875
218079.56640625
217988.171875
217913.19921875
217836.46875
217746.73828125
217635.78125
217494.1640625
217310.90234375
217078.30078125
216799.28515625
216490.625
216177.55078125
215882.58984375
215616.53125
215376.62890625
215150.9609375
214925.359375
214689.9765625
214443.390625
214192.40234375
213947.1328125
213713.98828125
213491.21484375
213270.94140625
213047.03515625
212821.9609375
212605.65625
212407.87890625
212233.26953125
212084.78515625
211969.82421875
211899.40625
211879.94140625
211906.2890625
211963.09765625
212032.3984375
212100.96875
212163.54296875
212222.1015625
212283.56640625
212358.12109375
212458.6875
212599.9609375
212796.04296875
213057.54296875
213388.7265625
213783.1875
214219.0
214659.33984375
215062.85546875
215398.07421875
215650.6171875
215820.15234375
215914.86328125
215949.7109375
215945.39453125
215923.09375
215897.9921875
215878.19140625
215868.94140625
215875.953125
215904.6015625
215958.18359375
216038.31640625
216145.75390625
216278.5703125
216428.765625
216581.234375
216717.80859375
216824.390625
216895.94140625
216935.296875
216946.546875
216927.68359375
216867.546875
216749.16015625
216558.20703125
216292.19921875
215963.90625
215595.66796875
215208.96484375
214817.89453125
214428.8828125
214041.6015625
213648.4140625
213237.0625
212798.65234375
212332.11328125
211836.27734375
211297.87890625
210693.58984375
210009.140625
209255.9140625
208466.84765625
207677.24609375
206910.60546875
206178.53515625
205486.34375
204834.8515625
204219.4140625
203631.546875
203063.21484375
202509.56640625
201968.4609375
201438.5546875
200917.859375
200403.75
199894.44140625
199390.38671875
198893.33203125
198403.32421875
197917.25390625
197431.66796875
196947.3125
196470.37890625
196008.6484375
195565.94921875
195139.921875
194725.1328125
194318.94140625
193924.5
193547.2734375
193187.16796875
192833.26171875
192466.421875
192068.828125
191634.546875
191174.60546875
190712.91796875
190274.61328125
189874.49609375
189514.65625
189191.78125
188904.6953125
188653.36328125
188432.58203125
188230.29296875
188033.82421875
187837.02734375
187641.3671875
187452.23828125
187274.81640625
187110.82421875
186956.01953125
186800.39453125
186632.59765625
186445.33203125
186236.88671875
186008.94140625
185765.05078125
185512.0703125
185261.45703125
185026.25390625
184813.9765625
184619.93359375
184426.57421875
184210.58203125
183953.703125
183650.77734375
183311.67578125
182958.23828125
182618.015625
182315.58984375
182064.46875
181865.234375
181710.68359375
181591.29296875
181495.2265625
181407.04296875
181312.2734375
181204.94140625
181087.453125
180960.55078125
180814.96484375
180635.0078125
180409.6796875
180139.53125
179835.5078125
179515.3046875
179200.6953125
178913.1796875
178666.72265625
178462.53515625
178291.19921875
178140.375
178001.1953125
177869.30859375
177742.35546875
177617.81640625
177492.57421875
177362.86328125
177223.8984375
177070.91015625
176902.5703125
176724.2109375
176546.8125
176381.4296875
176233.359375
176100.2890625
175974.47265625
175846.828125
175711.61328125
175570.12890625
175430.5234375
175302.37109375
175190.02734375
175090.91015625
175000.20703125
174916.875
174845.51171875
174793.75
174768.8671875
174776.8359375
174823.8125
174917.87890625
175067.76171875
175277.3046875
175539.48828125
175837.1171875
176152.84375
176479.2421875
176814.66015625
177142.6953125
177414.25390625
177555.96875
177506.0546875
177250.40234375
176829.65625
176315.31640625
175777.78515625
175267.2890625
174809.42578125
174407.63671875
174049.3359375
173715.703125
173390.62890625
173062.8828125
172722.71484375
172360.234375
171968.84375
171549.69140625
171112.22265625
170671.08203125
170242.171875
169840.48046875
169480.5390625
169178.390625
168951.1640625
168811.35546875
168758.04296875
168771.55078125
168816.265625
168850.84375
168841.1796875
168769.90234375
168638.30078125
168461.8125
168265.25
168080.31640625
167940.73828125
167870.71484375
167873.015625
167927.765625
168003.26953125
168068.98046875
168103.2109375
168096.828125
168054.109375
167987.03125
167903.66796875
167801.38671875
167672.48828125
167515.296875
167338.09765625
167154.25
166976.81640625
166815.98046875
166675.0703125
166545.09765625
166405.33203125
166233.8203125
166020.59375
165773.58203125
165514.88671875
165271.859375
165067.87890625
164915.8515625
164816.43359375
164760.5625
164733.609375
164719.375
164704.41015625
164681.3046875
164647.73828125
164601.48828125
164537.01171875
164447.47265625
164328.77734375
164180.45703125
164004.17578125
163804.75
163593.05078125
163384.83203125
163192.97265625
163019.45703125
162855.46484375
162689.71484375
162516.8359375
162337.75390625
162152.93359375
161957.48828125
161745.05859375
161516.8359375
161284.55078125
161061.61328125
160850.45703125
160639.19140625
160411.234375
160158.3046875
159884.953125
159602.2421875
159317.484375
159028.515625
158725.9765625
158401.49609375
158055.5859375
157700.15234375
157355.00390625
157042.04296875
156779.6328125
156576.51953125
156425.8125
156303.875
156178.640625
156023.921875
155829.95703125
155603.5234375
155359.53125
155110.859375
154861.84375
154607.32421875
154336.42578125
154037.578125
153701.58984375
153323.4296875
152906.34765625
152467.73828125
152039.58203125
151657.67578125
151344.51953125
151097.90234375
150893.48046875
150699.23828125
150492.83984375
150271.33984375
150046.3671875
149828.00390625
149611.24609375
149377.7109375
149109.78125
148801.86328125
148459.76953125
148094.62890625
147720.8125
147356.42578125
147019.73828125
146722.18359375
146464.7421875
146239.6796875
146032.89453125
145825.23828125
145596.69921875
145334.6015625
145039.91015625
144726.33984375
144412.921875
144114.8671875
143836.859375
143572.6484375
143312.30859375
143051.30859375
142791.68359375
142534.04296875
142271.19921875
141992.43359375
141693.12109375
141377.734375
141054.40234375
140730.0859375
140411.2890625
140104.6328125
139811.8203125
139523.5390625
139220.7734375
138883.6875
138499.99609375
138066.85546875
137588.9453125
137077.7421875
136552.35546875
136037.87890625
135559.0703125
135132.1640625
134759.2890625
134428.27734375
134117.89453125
133806.5234375
133479.91796875
133133.08984375
132765.83203125
132377.328125
131965.078125
131526.98046875
131062.21484375
130571.12109375
130057.87109375
129534.41796875
129018.9765625
128527.63671875
128067.41015625
127637.58984375
127235.33203125
126857.6484375
126500.18359375
126158.328125
125829.6796875
125512.546875
125201.96484375
124891.61328125
124581.65625
124281.10546875
123997.6875
123725.2734375
123443.98046875
123133.16796875
122783.4375
122397.484375
121983.4765625
121549.79296875
121104.00390625
120653.15625
120203.23828125
119758.33984375
119320.359375
118889.1953125
118463.6875
118043.6953125
117631.37109375
117229.171875
116835.3828125
116442.46484375
116042.19140625
115633.9375
115227.60546875
114837.78515625
114475.12890625
114142.2421875
113834.03125
113538.34375
113237.4453125
112914.51171875
112563.265625
112191.296875
111812.296875
111435.2578125
111061.83984375
110692.0625
110329.27734375
109978.984375
109645.3515625
109329.64453125
109028.74609375
108731.20703125
108415.38671875
108057.06640625
107645.4765625
107194.890625
106739.59375
106314.109375
105934.3359375
105593.05078125
105268.76171875
104937.12109375
104578.203125
104181.3515625
103750.0234375
103303.2265625
102869.7109375
102476.91015625
102140.6953125
101860.18359375
101619.14453125
101394.66015625
101169.69921875
100940.79296875
100713.984375
100493.28125
100272.5859375
100036.2734375
99764.109375
99436.7265625
99042.875
98587.9609375
98096.484375
97602.83203125
97135.83203125
96708.67578125
96319.3203125
95956.76953125
95607.3984375
95260.0859375
94910.1484375
94560.1875
94216.578125
93884.0546875
93562.84375
93250.33203125
92945.015625
92648.8203125
92365.6796875
92097.94140625
91844.49609375
91602.8046875
91372.6328125
91156.54296875
90955.08984375
90759.79296875
90549.90234375
90296.4765625
89972.5625
89564.390625
89078.30078125
88540.15234375
87987.5078125
87457.625
86976.36328125
86552.6484375
86180.1953125
85844.19921875
85529.59375
85227.859375
84939.89453125
84671.9140625
84425.90625
84192.66796875
83955.94140625
83705.3203125
83445.97265625
83196.609375
82980.109375
82815.71875
82714.82421875
82676.8359375
82686.0390625
82714.45703125
82731.1171875
82710.859375
82637.90625
82505.90625
82317.3203125
82081.4765625
81810.953125
81519.66015625
81223.77734375
80940.78125
80683.08984375
80451.5625
80236.61328125
80026.0546875
79810.64453125
79582.8515625
79333.51953125
79052.2109375
78730.9375
78367.96484375
77970.12890625
77552.7734375
77135.37890625
76733.41796875
76352.32421875
75988.95703125
75638.87109375
75303.0078125
74989.68359375
74712.71484375
74487.3046875
74324.453125
74225.20703125
74177.015625
74152.8671875
74113.55078125
74015.42578125
73825.9921875
73541.61328125
73193.94921875
72836.1875
72516.69140625
72259.13671875
72061.7890625
71911.7421875
71799.9453125
71726.67578125
71697.29296875
71713.9453125
71769.3046875
71845.89453125
71921.5078125
71977.17578125
72002.58984375
71996.1171875
71961.1953125
71902.2578125
71821.40234375
71715.74609375
71577.64453125
71399.85546875
71182.85546875
70937.7109375
70681.421875
70429.84765625
70194.2734375
69981.54296875
69793.47265625
69626.06640625
69472.7890625
69330.95703125
69203.234375
69090.55859375
68984.2109375
68867.95703125
68729.55859375
68569.94921875
68400.98046875
68234.81640625
68074.91015625
67915.08984375
67745.68359375
67560.73828125
67360.83984375
67150.6328125
66934.80859375
66717.2421875
66503.4140625
66301.89453125
66121.41796875
65964.42578125
65822.0859375
65676.33203125
65510.74609375
65323.69140625
65131.94140625
64959.265625
64819.8203125
64712.43359375
64629.91015625
64570.7109375
64540.203125
64542.84375
64575.98046875
64629.86328125
64690.44140625
64741.7890625
64769.1171875
64761.9765625
64714.01953125
64618.578125
64465.73828125
64247.09375
63966.58984375
63648.10546875
63331.21484375
63055.8515625
62846.4453125
62706.56640625
62625.375
62587.46875
62578.953125
62589.78515625
62614.3984375
62648.6796875
62683.42578125
62701.97265625
62688.66015625
62640.53125
62567.74609375
62481.27734375
62382.75390625
62267.1796875
62131.8359375
61979.828125
61818.09765625
61656.21875
61505.234375
61372.0859375
61253.4296875
61137.97265625
61016.75390625
60889.42578125
60759.9140625
60628.6484375
60491.64453125
60345.98828125
60193.66796875
60039.5703125
59886.83203125
59734.078125
59575.7421875
59404.16796875
59212.05859375
58995.16796875
58755.23046875
58501.40234375
58247.04296875
58002.15625
57767.94140625
57539.484375
57313.8125
57094.1875
56886.70703125
56694.640625
56516.84765625
56350.0
56191.28515625
56041.06640625
55905.15234375
55793.5078125
55712.875
55657.4609375
55606.1171875
55530.16796875
55408.15625
55238.734375
55042.92578125
54852.76171875
54693.40234375
54572.0625
54481.109375
54409.8359375
54353.7734375
54316.953125
54309.04296875
54339.01171875
54406.81640625
54498.08984375
54587.59765625
54648.8984375
54661.24609375
54610.01953125
54485.515625
54285.21484375
54017.0859375
53700.02734375
53361.2890625
53032.18359375
52741.08203125
52504.81640625
52324.3203125
52188.74609375
52083.6796875
51995.578125
51910.4375
51811.69140625
51681.7890625
51508.55078125
51293.95703125
51059.2109375
50838.16015625
50659.453125
50531.6484375
50445.94921875
50392.07421875
50367.2109375
50367.6171875
50376.3515625
50365.2421875
50310.58984375
50205.5390625
50058.5546875
49883.79296875
49693.5
49494.75
49288.45703125
49070.9453125
48839.26953125
48597.203125
48356.4609375
48132.625
47939.71484375
47786.84375
47677.046875
47607.2421875
47569.515625
47553.6875
47549.89453125
47550.5390625
47551.76171875
47554.5234375
47563.65625
47584.0625
47615.26953125
47647.28515625
47660.375
47630.24609375
47537.94140625
47380.34765625
47174.20703125
46948.98046875
46732.11328125
46537.609375
46366.3203125
46215.484375
46086.57421875
45983.65234375
45906.359375
45847.38671875
45798.609375
45758.88671875
45734.86328125
45734.33203125
45759.01171875
45802.1875
45850.40625
45887.24609375
45898.92578125
45880.57421875
45838.43359375
45784.26171875
45725.71484375
45660.98046875
45582.21484375
45483.85546875
45368.32421875
45244.47265625
45120.01953125
44993.88671875
44855.34765625
44691.76953125
44498.4375
44281.65625
44053.1484375
43822.64453125
43595.71875
43377.0625
43174.6015625
43000.5625
42868.48828125
42787.50390625
42757.359375
42768.4375
42806.359375
42856.38671875
42904.9609375
42941.52734375
42963.3203125
42978.28125
42999.53515625
43033.78515625
43073.85546875
43101.37890625
43095.86328125
43043.91796875
42945.1640625
42812.53125
42664.8515625
42515.9765625
42370.16796875
42227.73046875
42091.796875
41966.16796875
41846.875
41719.6796875
41567.83203125
41381.98828125
41163.3203125
40920.765625
40667.73046875
40420.484375
40196.63671875
40012.8671875
39882.19140625
39810.70703125
39795.12890625
39823.83203125
39881.44921875
39952.72265625
40022.39453125
40074.40625
40095.36328125
40080.76953125
40037.09765625
39976.859375
39911.046875
39845.00390625
39778.76953125
39710.03125
39638.0625
39566.73046875
39503.86328125
39457.18359375
39431.8984375
39433.49609375
39471.35546875
39555.20703125
39684.59375
39841.77734375
39996.51171875
40118.78125
40188.21875
40195.67578125
40141.8359375
40037.85546875
39905.59765625
39772.3984375
39661.296875
39582.859375
39532.875
39495.48046875
39450.0234375
39380.50390625
39284.3515625
39174.7265625
39074.16796875
39004.58203125
38981.30078125
39012.89453125
39101.79296875
39241.6796875
39413.828125
39587.51953125
39726.44921875
39798.53125
39784.9921875
39685.40234375
39516.703125
39306.12109375
39081.3046875
38862.54296875
38660.00390625
38474.9375
38302.1796875
38132.87890625
37958.10546875
37772.73828125
37576.875
37373.62109375
37165.984375
36957.87109375
36759.3203125
36590.34375
36476.78125
36439.21484375
36482.4296875
36592.5390625
36741.77734375
36896.84765625
37027.375
37113.1953125
37148.47265625
37140.515625
37104.5234375
37058.50390625
37020.75
37007.50390625
37028.015625
37079.015625
37143.19921875
37193.35546875
37199.88671875
37139.53515625
37003.828125
36803.4140625
36563.0859375
36308.53125
36055.02734375
35807.56640625
35570.16015625
35352.375
35166.48828125
35020.53515625
34915.7578125
34848.80859375
34812.5859375
34794.0625
34774.49609375
34735.63671875
34668.0859375
34574.98828125
34469.69140625
34370.60546875
34295.7578125
34257.11328125
34257.1171875
34290.65234375
34350.6640625
34429.66796875
34513.69921875
34576.60546875
34586.49609375
34523.765625
34395.78125
34233.88671875
34074.66796875
33941.12109375
33837.04296875
33754.1640625
33682.09765625
33612.8203125
33540.1640625
33459.20703125
33367.57421875
33266.03125
33156.8046875
33042.18359375
32926.5234375
32818.44921875
32727.4921875
32655.77734375
32594.07421875
32529.19140625
32456.921875
32387.7265625
32339.4453125
32324.51171875
32343.35546875
32387.8671875
32449.15234375
32521.06640625
32597.4765625
32668.30078125
32720.66796875
32745.11328125
32740.25
32711.2421875
32665.0078125
32607.98046875
32547.08984375
32489.859375
32441.84375
32404.515625
32376.08203125
32353.75390625
32334.83203125
32316.39453125
32294.875
32266.640625
32230.24609375
32189.33203125
32152.37109375
32127.0703125
32114.2890625
32108.9609375
32107.27734375
32110.28515625
32118.65625
32126.01953125
32120.34375
32091.66015625
32037.2265625
31961.23828125
31873.26953125
31786.58984375
31713.08984375
31655.69921875
31605.62109375
31548.40234375
31474.18359375
31384.60546875
31293.203125
31219.3125
31177.5234375
31168.93359375
31181.63671875
31200.16796875
31214.3046875
31220.12109375
31217.00390625
31208.08984375
31203.43359375
31219.3984375
31271.609375
31365.92578125
31493.36328125
31632.54296875
31759.66015625
31860.71875
31936.5234375
31996.27734375
32046.74609375
32087.77734375
32115.3125
32124.7734375
32111.0546875
32069.12109375
31997.59765625
31901.64453125
31791.9765625
31682.33203125
31588.01953125
31523.58984375
31497.546875
31507.96484375
31543.96875
31592.796875
31646.75
31705.90234375
31775.76171875
31861.5390625
31961.9453125
32066.79296875
32160.5
32229.140625
32266.59765625
32276.73828125
32270.4453125
32258.8125
32247.4765625
32238.19140625
32236.1953125
32253.28515625
32300.296875
32376.3203125
32467.50390625
32556.69921875
32632.59375
32690.66796875
32730.17578125
32753.63671875
32767.16796875
32776.72265625
32782.203125
32776.3671875
32750.59375
32702.2890625
32638.1875
32572.5546875
32522.6953125
32504.98828125
32533.80859375
32622.62890625
32782.77734375
33016.828125
33310.79296875
33633.8828125
33949.125
34227.72265625
34456.7265625
34636.19140625
34770.6796875
34862.69140625
34911.91796875
34918.8828125
34888.73828125
34832.14453125
34763.1171875
34695.828125
34642.140625
34610.22265625
34603.89453125
34622.33203125
34659.69140625
34705.44921875
34747.14453125
34775.421875
34788.046875
34788.67578125
34781.56640625
34767.4453125
34743.8984375
34708.27734375
34660.38671875
34604.54296875
34550.1796875
34508.25390625
34483.75390625
34471.7265625
34463.0546875
34454.9921875
34454.55859375
34470.89453125
34506.1171875
34555.1015625
34612.77734375
34679.3671875
34757.96875
34847.6015625
34938.22265625
35011.7578125
35048.63671875
35035.38671875
34967.625
34847.19921875
34678.28515625
34467.76171875
34228.65625
33981.25390625
33749.828125
33557.71484375
33423.43359375
33357.7265625
33361.734375
33427.90234375
33543.3203125
33692.53125
33858.41796875
34023.71484375
34175.25
34308.6328125
34428.80078125
34544.9453125
34662.71875
34778.19921875
34877.2421875
34940.875
34953.70703125
34910.19921875
34816.32421875
34687.296875
34542.69140625
34399.9921875
34269.30078125
34153.27734375
34051.43359375
33963.203125
33886.35546875
33815.3203125
33744.078125
33670.36328125
33594.671875
33515.484375
33428.5390625
33332.0546875
33230.35546875
33130.1328125
33034.41796875
32942.66015625
32856.47265625
32783.23828125
32732.546875
32709.3515625
32710.51171875
32727.49609375
32751.6953125
32776.5390625
32794.51171875
32793.8359375
32762.2265625
32697.70703125
32616.4765625
32547.4296875
32515.63671875
32528.4375
32575.34375
32639.37109375
32708.06640625
32776.07421875
32840.4921875
32895.7421875
32932.23046875
32938.890625
32907.5390625
32836.8828125
32734.171875
32613.62109375
32492.453125
32386.390625
32304.9609375
32246.44921875
32195.89453125
32131.39453125
32038.27734375
31920.3046875
31797.00390625
31689.44921875
31608.18359375
31552.234375
31514.89453125
31487.62890625
31461.3359375
31428.9296875
31388.73046875
31343.96875
31298.16796875
31251.33203125
31199.6953125
31137.47265625
31059.34375
30964.8125
30862.63671875
30770.09765625
30705.4609375
30679.7578125
30694.69140625
30745.90234375
30825.99609375
30924.7421875
31028.86328125
31122.7890625
31189.390625
31210.9921875
31173.44921875
31073.28125
30922.1875
30742.94140625
30558.54296875
30382.77734375
30218.41796875
30061.3984375
29905.3984375
29744.69921875
29576.390625
29401.7890625
29224.7109375
29047.39453125
28869.4140625
28692.8515625
28528.875
28398.2421875
28324.4453125
28325.14453125
28406.5703125
28561.79296875
28772.67578125
29015.89453125
29270.23828125
29519.73828125
29751.43359375
29952.59375
30111.44921875
30219.08984375
30269.3515625
30258.59375
30189.06640625
30073.7109375
29935.76953125
29800.8203125
29685.90234375
29592.85546875
29509.98046875
29421.32421875
29317.99609375
29203.19140625
29087.23046875
28978.08984375
28876.578125
28778.0625
28675.4140625
28559.85546875
28422.765625
28261.0859375
28082.21875
27902.73046875
27740.76953125
27607.89453125
27505.19140625
27424.8203125
27354.6484375
27282.62890625
27198.12109375
27090.99609375
26952.16796875
26777.41015625
26571.9609375
26351.59375
26138.90625
25956.640625
25821.140625
25738.75390625
25706.48046875
25714.93359375
25750.50390625
25796.50390625
25836.51953125
25859.59765625
25861.80078125
25840.890625
25790.26953125
25701.16015625
25572.39453125
25417.703125
25262.73046875
25134.1953125
25049.5
25011.828125
25010.98046875
25027.58203125
25038.5859375
25023.375
24970.18359375
24880.4375
24766.5078125
24642.17578125
24513.21484375
24377.328125
24232.59375
24084.48828125
23945.1171875
23828.40625
23746.703125
23708.1875
23712.86328125
23750.79296875
23806.546875
23865.75390625
23915.91796875
23942.24609375
23927.61328125
23860.8046875
23745.48046875
23600.32421875
23449.578125
23310.62109375
23185.74609375
23062.01171875
22920.42578125
22749.66015625
22554.53125
22352.5703125
22162.5390625
21994.8203125
21848.68359375
21713.875
21573.95703125
21413.34375
21227.96484375
21032.24609375
20854.0625
20719.1796875
20637.5234375
20601.26171875
20592.7890625
20592.92578125
20584.4765625
20554.3359375
20497.19140625
20417.45703125
20325.08984375
20228.1875
20129.85546875
20031.19921875
19934.58203125
19842.45703125
19755.11328125
19672.81640625
19601.203125
19552.9140625
19542.046875
19575.3359375
19646.1484375
19734.0625
19809.265625
19840.19921875
19802.54296875
19686.84375
19502.89453125
19279.5859375
19058.9765625
18883.28125
18777.46484375
18736.8984375
18730.01171875
18716.875
18671.71484375
18593.82421875
18501.6875
18418.31640625
18359.3671875
18328.4375
18317.640625
18312.3125
18299.77734375
18277.828125
18255.046875
18242.32421875
18245.1640625
18264.86328125
18303.31640625
18361.1640625
18430.515625
18494.05859375
18534.60546875
18543.91796875
18520.21875
18459.96875
18356.90234375
18210.07421875
18030.0
17835.1484375
17642.8671875
17463.28125
17299.578125
17153.33984375
17031.3515625
16947.5
16914.3046875
16928.0546875
16961.58984375
16975.1640625
16938.65234375
16846.70703125
16715.32421875
16565.27734375
16407.6015625
16241.390625
16061.98046875
15869.69921875
15671.06640625
15473.453125
15280.69921875
15093.69921875
14912.52734375
14736.265625
14564.16796875
14403.125
14276.14453125
14218.1796875
14255.01953125
14380.11328125
14550.328125
14705.66796875
14797.66015625
14806.5625
14739.921875
14618.6640625
14461.85546875
14278.26953125
14068.015625
13831.89453125
13580.84765625
13336.6875
13121.82421875
12946.1953125
12803.38671875
12679.46484375
12564.65625
12455.51953125
12346.9140625
12225.67578125
12075.7421875
11890.7421875
11681.296875
11469.99609375
11279.40234375
11122.92578125
11003.68359375
10919.70703125
10870.265625
10858.71484375
10889.87890625
10964.15625
11073.6875
11204.37109375
11342.21484375
11478.703125
11611.68359375
11742.96875
11876.2421875
12016.48046875
12168.63671875
12333.69140625
12504.640625
12667.3515625
12807.484375
12917.75
12998.4453125
13050.796875
13069.94921875
13044.6015625
12964.05859375
12827.69140625
12650.484375
12460.90234375
12291.390625
12165.77734375
12089.546875
12047.203125
12008.09375
11939.4453125
11822.1953125
11661.4921875
11484.41015625
11325.6171875
11211.234375
11151.14453125
11141.078125
11168.9375
11220.72265625
11284.89453125
11354.046875
11423.04296875
11485.75
11534.67578125
11564.046875
11572.45703125
11562.5390625
11539.73828125
11511.94140625
11487.8515625
11472.38671875
11462.796875
11450.84765625
11430.609375
11405.03515625
11385.3828125
11383.16796875
11400.078125
11423.46484375
11432.359375
11410.8671875
11357.921875
11285.015625
11206.0546875
11130.70703125
11065.70703125
11016.98046875
10986.57421875
10968.25
10949.44140625
10918.98828125
10873.515625
10818.50390625
10765.9765625
10730.15625
10720.828125
10737.41015625
10769.8046875
10805.88671875
10837.30078125
10857.46484375
10856.765625
10823.08984375
10747.13671875
10625.38671875
10458.97265625
10253.7734375
10023.61328125
9790.375
9576.89453125
9397.7421875
9255.57421875
9143.1953125
9046.9140625
8950.890625
8845.078125
8733.3671875
8633.453125
8566.265625
8543.26953125
8560.765625
8601.6953125
8640.9453125
8653.25
8624.3359375
8560.359375
8486.9921875
8436.12890625
8428.72265625
8465.2578125
8528.46875
8594.4140625
8644.18359375
8669.9609375
8673.6484375
8661.59765625
8640.7109375
8617.61328125
8597.67578125
8581.12890625
8559.0390625
8514.86328125
8432.97265625
8308.79296875
8153.75
7992.93359375
7857.55859375
7774.671875
7756.484375
7794.1796875
7861.93359375
7930.83203125
7983.421875
8018.7421875
8047.1171875
8081.9765625
8134.2734375
8208.8046875
8301.5625
8400.875
8492.90234375
8565.96875
8609.14453125
8609.59765625
8556.5234375
8450.015625
8304.41015625
8140.91015625
7976.92578125
7821.86328125
7679.59375
7550.6640625
7431.45703125
7314.0078125
7189.8671875
7055.6328125
6914.6171875
6772.73828125
6632.53125
6491.5078125
6347.21484375
6203.609375
6071.109375
5959.17578125
5868.484375
5789.80859375
5708.8984375
5612.01953125
5489.20703125
5336.10546875
5154.96875
4954.23046875
4747.08984375
4550.3828125
4383.37109375
4264.46875
4206.28515625
4211.4765625
4272.23828125
4374.234375
4503.75
4654.08203125
4825.1640625
5014.64453125
5208.16796875
5380.0078125
5506.51953125
5581.88671875
5622.890625
5658.875
5714.20703125
5795.6015625
5892.91015625
5992.26953125
6089.390625
6189.984375
6297.76171875
6404.77734375
6496.171875
6563.65234375
6611.734375
6650.609375
6685.1328125
6711.08203125
6719.4765625
6702.46875
6656.98046875
6585.59375
6493.98828125
6385.37109375
6257.2890625
6106.2421875
5936.90234375
5765.4140625
5612.265625
5491.86328125
5408.7265625
5360.20703125
5339.29296875
5334.71484375
5332.0078125
5316.56640625
5275.0859375
5194.640625
5064.5625
4883.5390625
4665.4375
4435.69921875
4220.3125
4036.71875
3892.56640625
3790.55078125
3734.8828125
3735.02734375
3802.1328125
3937.83203125
4124.94921875
4332.15234375
4530.93359375
4708.3125
4862.77734375
4990.33203125
5077.1953125
5105.08203125
5060.6953125
4941.02734375
4754.0234375
4518.01171875
4259.36328125
4006.15234375
3779.03125
3584.30078125
3413.91015625
3252.88671875
3089.59375
2922.80859375
2762.93359375
2629.39453125
2546.55859375
2537.45703125
2614.85546875
2773.61328125
2989.984375
3228.83203125
3453.88671875
3635.6484375
3754.71484375
3801.76171875
3777.0390625
3692.55078125
3575.05078125
3462.3515625
3388.1484375
3363.8984375
3374.21875
3392.296875
3402.13671875
3408.2578125
3426.8515625
3469.8203125
3536.40625
3616.21875
3696.77734375
3767.4609375
3819.1015625
3844.13671875
3840.6015625
3816.3828125
3787.41015625
3769.0859375
3767.46875
3777.328125
3787.43359375
3787.7265625
3773.3203125
3744.23046875
3702.9921875
3652.37109375
3593.38671875
3522.94921875
3432.75
3313.05078125
3161.4921875
2990.171875
2823.0390625
2684.72265625
2590.1015625
2541.70703125
2532.37890625
2547.8125
2569.2578125
2579.59375
2571.13671875
2548.59375
2524.2109375
2509.83984375
2512.296875
2533.25390625
2570.421875
2618.25
2669.78125
2721.01171875
2774.91796875
2839.7265625
2920.15234375
3007.71875
3079.234375
3106.87109375
3073.69921875
2983.60546875
2858.10546875
2722.36328125
2592.0234375
2471.74609375
2364.8046875
2280.92578125
2232.11328125
2221.7890625
2241.359375
2278.65234375
2327.7578125
2389.91015625
2467.24609375
2557.83984375
2655.34765625
2751.4375
2839.5
2918.91796875
2996.34375
3081.28515625
3178.44140625
3281.9921875
3374.14453125
3429.24609375
3425.69140625
3362.28125
3265.65625
3177.2109375
3126.80078125
3115.078125
3117.4453125
3102.05078125
3046.47265625
2946.23828125
2815.90234375
2682.89453125
2575.0859375
2509.140625
2487.91796875
2506.546875
2559.01171875
2639.28515625
2739.47265625
2849.9609375
2962.1171875
3070.30859375
3171.0078125
3260.88671875
3336.4921875
3395.22265625
3435.359375
3454.8515625
3451.21484375
3423.1328125
3370.5859375
3292.16796875
3184.13671875
3045.21875
2882.31640625
2708.08203125
2530.77734375
2348.15234375
2153.27734375
1946.1484375
1738.62109375
1548.71484375
1390.90625
1270.85546875
1188.2734375
1144.96875
1149.97265625
1214.6875
1340.91015625
1513.7421875
1707.0703125
1895.55859375
2061.93359375
2196.97265625
2297.67578125
2366.60546875
2410.1796875
2436.28515625
2454.33203125
2476.0859375
2511.89453125
2562.50390625
2615.75
2653.6015625
2662.3671875
2635.78515625
2570.5234375
2462.68359375
2309.81640625
2114.6796875
1886.65234375
1642.18359375
1406.6328125
1213.93359375
1098.9453125
1083.48828125
1165.3515625
1318.9375
1507.0078125
1695.1484375
1860.171875
1990.5546875
2083.125
2141.21484375
2175.28515625
2202.13671875
2239.26171875
2296.9609375
2375.03515625
2466.38671875
2562.140625
2652.7265625
2727.90234375
2781.60546875
2819.13671875
2857.390625
2914.984375
3000.5546875
3108.33203125
3221.421875
3319.203125
3386.02734375
3417.69140625
3420.1015625
3400.58203125
3361.26953125
3301.30859375
3222.63671875
3131.3984375
3036.6015625
2951.25390625
2892.61328125
2874.90234375
2899.8515625
2956.9765625
3033.5625
3120.515625
3208.328125
3283.34375
3332.703125
3350.44921875
3334.640625
3279.97265625
3177.796875
3024.390625
2827.2421875
2603.77734375
2376.91796875
2172.2578125
2015.6328125
1928.77734375
1924.53125
2004.62890625
2160.66015625
2376.1875
2628.24609375
2889.09375
3130.5703125
3330.95703125
3479.1953125
3571.94140625
3607.52734375
3585.41796875
3511.96484375
3403.40625
3280.921875
3164.44921875
3072.7421875
3025.3828125
3038.71484375
3117.2578125
3250.3046875
3416.8671875
3593.36328125
3759.31640625
3901.94921875
4019.234375
4117.6640625
4204.18359375
4278.4140625
4332.08203125
4356.1953125
4349.859375
4322.4609375
4285.92578125
4243.92578125
4190.24609375
4119.07421875
4035.1328125
3951.9140625
3883.13671875
3839.94140625
3833.34375
3870.2578125
3942.54296875
4024.3359375
4085.88671875
4110.40234375
4097.1953125
4052.8828125
3985.85546875
3909.4375
3844.89453125
3815.98046875
3837.4765625
3905.9765625
3998.94921875
4082.83984375
4126.3359375
4111.7578125
4039.390625
3925.1484375
3794.31640625
3672.6875
3576.6171875
3507.34765625
3454.0859375
3403.0703125
3344.328125
3271.94921875
3181.77734375
3072.70703125
2952.07421875
2839.16015625
2760.421875
2736.8203125
2772.32421875
2852.9375
2956.15625
3061.9140625
3157.53125
3237.1640625
3298.84765625
3339.68359375
3351.671875
3324.07421875
3253.7578125
3154.08984375
3052.12109375
2976.90234375
2950.1015625
2983.23046875
3075.39453125
3209.58203125
3354.61328125
3476.9765625
3554.70703125
3582.62109375
3568.40234375
3527.04296875
3476.76171875
3433.484375
3403.75390625
3381.99609375
3356.03515625
3316.4296875
3261.3515625
3194.48046875
3120.6640625
3044.72265625
2973.50390625
2917.12109375
2886.16796875
2885.3671875
2907.46484375
2932.51171875
2935.06640625
2895.87109375
2809.77734375
2684.1171875
2530.79296875
2360.23046875
2180.98828125
2001.50390625
1830.80078125
1679.8515625
1564.26953125
1503.1796875
1509.46875
1576.890625
1677.046875
1772.46484375
1837.0
1867.7265625
1880.296875
1894.3671875
1922.4375
1968.953125
2034.70703125
2118.48046875
2216.0703125
2322.7265625
2438.97265625
2571.1640625
2722.69140625
2884.203125
3033.62890625
3145.703125
3202.6171875
3200.68359375
3152.46875
3082.71484375
3017.86328125
2976.18359375
2966.89453125
2995.2890625
3063.92578125
3168.2578125
3295.65234375
3431.453125
3564.1171875
3683.9140625
3781.66796875
3854.01953125
3909.12890625
3962.9453125
4028.12890625
4106.796875
4192.296875
4274.9296875
4345.6796875
4397.203125
4423.41015625
4418.546875
4378.06640625
4303.0
4204.41015625
4101.52734375
4012.03515625
3941.80859375
3882.81640625
3820.67578125
3744.92578125
3653.796875
3551.76171875
3445.25390625
3341.2890625
3247.25
3168.1328125
3103.78515625
3051.6484375
3013.0859375
2994.53125
3000.7109375
3028.51171875
3068.2578125
3108.28125
3136.83984375
3143.83984375
3126.11328125
3091.05078125
3052.14453125
3021.59765625
3009.265625
3025.51953125
3077.6171875
3160.3203125
3253.8046875
3333.5625
3381.05078125
3385.203125
3339.84765625
3245.7421875
3114.2421875
2964.3515625
2813.86328125
2673.2890625
2546.546875
2434.30078125
2336.078125
2251.46484375
2181.81640625
2131.8203125
2109.36328125
2122.46875
2173.71875
2256.68359375
2359.70703125
2475.95703125
2609.80859375
2771.58984375
2964.30859375
3174.17578125
3372.69921875
3529.1875
3626.33984375
3669.546875
3682.7421875
3692.4453125
3712.12109375
3738.66796875
3760.5625
3767.15234375
3752.12890625
3713.48828125
3654.22265625
3583.21875
3513.40234375
3456.87890625
3420.20703125
3402.62890625
3398.40234375
3401.46484375
3408.375
3417.1328125
3423.96875
3422.625
3406.9140625
3373.2265625
3320.8828125
3251.734375
3170.30859375
3082.9921875
2995.14453125
2908.94140625
2824.5703125
2743.078125
2666.2265625
2592.66796875
2515.85546875
2428.69140625
2332.5859375
2241.7734375
2176.578125
2149.3046875
2154.19921875
2169.82421875
2171.48046875
2143.58984375
2083.8671875
1999.37890625
1900.7109375
1799.203125
1706.48828125
1632.41796875
1580.828125
1547.79296875
1526.00390625
1511.15234375
1502.8203125
1499.33203125
1494.30859375
1480.4921875
1456.8515625
1431.08203125
1415.859375
1422.74609375
1457.046875
1514.83203125
1583.69140625
1647.70703125
1693.421875
1712.66796875
1702.56640625
1665.6328125
1609.3984375
1543.16015625
1473.72265625
1404.515625
1337.94140625
1276.625
1223.15625
1182.83984375
1168.2734375
1196.6953125
1276.1484375
1391.71875
1507.46484375
1585.44140625
1606.9921875
1580.75
1534.046875
1496.16796875
1484.4453125
1500.125
1533.828125
1574.86328125
1618.36328125
1667.5546875
1730.9609375
1815.09765625
1915.39453125
2011.79296875
2074.8046875
2080.390625
2023.67578125
1920.9765625
1798.26171875
1674.67578125
1553.81640625
1429.3671875
1299.04296875
1173.90625
1075.87109375
1027.73828125
1044.50390625
1129.29296875
1272.30078125
1452.58203125
1644.6328125
1827.67578125
1991.5546875
2135.01953125
2259.5234375
2364.6328125
2447.9765625
2507.55078125
2542.10546875
2548.44921875
2519.64453125
2448.80078125
2336.71875
2194.65234375
2037.24609375
1872.984375
1703.41015625
1531.453125
1367.125
1223.32421875
1107.83984375
1020.89453125
958.609375
916.78515625
893.33984375
891.01171875
917.9609375
982.33203125
1084.10546875
1212.75
1352.26171875
1484.98046875
1589.3828125
1638.94921875
1611.39453125
1503.9140625
1339.60546875
1157.3515625
993.22265625
867.48046875
783.2734375
733.03515625
705.66796875
690.765625
680.43359375
671.07421875
665.609375
672.66015625
698.9609375
737.75
763.56640625
741.8359375
648.6484375
485.88671875
280.078125
67.54296875
-121.984375
-273.09375
-383.7421875
-461.00390625
-517.46484375
-567.703125
-623.8671875
-692.20703125
-773.140625
-863.88671875
-959.65234375
-1051.91015625
-1127.1015625
-1169.8125
-1169.34765625
-1125.2578125
-1048.26171875
-956.0078125
-864.90625
-781.84765625
-701.81640625
-613.91015625
-510.44140625
-390.49609375
-256.828125
-112.5703125
37.80859375
187.0390625
327.23828125
453.359375
563.46484375
657.671875
739.99609375
820.59765625
911.0546875
1012.6171875
1108.5078125
1170.40625
1175.19140625
1117.33984375
1006.88671875
857.484375
678.1484375
476.84765625
269.89453125
83.85546875
-55.3359375
-136.73828125
-168.86328125
-171.171875
-161.03125
-145.1484375
-118.3828125
-69.01171875
11.7578125
121.4140625
245.359375
363.96484375
460.22265625
522.2578125
543.5625
526.01953125
483.9375
442.72265625
430.65234375
468.23046875
559.46875
687.3671875
817.7265625
914.4296875
959.46875
962.0234375
947.58984375
936.87890625
933.28515625
926.8515625
906.32421875
867.0546875
811.52734375
746.01171875
676.16015625
602.7265625
520.625
424.3984375
316.80859375
211.7421875
127.15625
74.19140625
52.29296875
53.1640625
68.32421875
94.3046875
133.23828125
188.93359375
259.5390625
331.78125
383.51953125
395.69921875
364.57421875
303.20703125
231.31640625
163.9609375
109.12890625
73.66796875
68.5703125
106.859375
195.47265625
328.25
485.703125
642.203125
776.515625
879.91796875
956.96484375
1017.93359375
1067.6796875
1099.296875
1097.8203125
1050.88671875
957.66015625
830.125
687.8828125
551.26171875
435.6875
347.8984375
284.65234375
234.06640625
178.46875
97.58203125
-26.84765625
-204.0703125
-428.3984375
-680.046875
-932.86328125
-1161.97265625
-1345.9765625
-1466.7578125
-1513.15234375
-1487.0390625
-1403.60546875
-1283.25390625
-1143.70703125
-1000.53515625
-872.57421875
-781.7421875
-745.11328125
-768.0
-844.8125
-964.390625
-1113.59375
-1279.0234375
-1448.9375
-1613.3203125
-1759.5
-1868.13671875
-1917.33203125
-1893.85546875
-1801.54296875
-1660.43359375
-1499.2265625
-1346.37109375
-1221.88671875
-1131.90234375
-1068.984375
-1017.44140625
-958.6953125
-875.83984375
-761.70703125
-628.5234375
-507.64453125
-433.78515625
-426.7421875
-487.60546875
-608.578125
-780.1328125
-988.21875
-1210.37109375
-1419.8515625
-1593.91015625
-1718.59765625
-1789.984375
-1815.015625
-1810.17578125
-1795.05078125
-1784.82421875
-1788.30859375
-1811.26953125
-1858.50390625
-1930.796875
-2019.70703125
-2105.53125
-2161.8828125
-2166.3359375
-2111.33984375
-2006.96875
-1872.671875
-1725.45703125
-1574.703125
-1425.08984375
-1280.515625
-1143.99609375
-1015.625
-892.87109375
-773.1171875
-655.43359375
-540.70703125
-431.69140625
-334.4609375
-259.67578125
-220.421875
-225.46484375
-272.40234375
-347.82421875
-436.13671875
-529.203125
-627.45703125
-731.99609375
-836.73828125
-928.87109375
-996.375
-1034.52734375
-1045.81640625
-1035.61328125
-1010.640625
-982.90234375
-972.33984375
-999.04296875
-1066.984375
-1154.3671875
-1223.58984375
-1245.58984375
-1218.49609375
-1166.23828125
-1120.86328125
-1103.8203125
-1118.44140625
-1155.12109375
-1202.078125
-1252.7109375
-1305.7734375
-1362.04296875
-1423.19140625
-1492.69140625
-1574.046875
-1665.08203125
-1753.5703125
-1819.5390625
-1843.87109375
-1818.9296875
-1755.9375
-1683.54296875
-1634.96875
-1630.56640625
-1669.54296875
-1737.11328125
-1817.86328125
-1901.6875
-1980.30859375
-2042.85546875
-2076.04296875
-2066.9375
-2007.13671875
-1899.25390625
-1762.2578125
-1627.03125
-1521.31640625
-1456.5234375
-1427.8125
-1424.04296875
-1434.83984375
-1451.23828125
-1466.74609375
-1481.68359375
-1503.546875
-1538.69921875
-1583.73046875
-1628.19140625
-1665.859375
-1699.53125
-1732.0859375
-1755.14453125
-1751.32421875
-1709.9921875
-1640.20703125
-1567.375
-1517.82421875
-1506.140625
-1533.4765625
-1592.26171875
-1669.27734375
-1746.08984375
-1801.296875
-1815.9296875
-1778.5625
-1687.37109375
-1550.7578125
-1388.1640625
-1228.3046875
-1101.6015625
-1029.55078125
-1018.76171875
-1063.30078125
-1151.08203125
-1267.94921875
-1398.72265625
-1528.84765625
-1648.484375
-1756.07421875
-1857.33203125
-1958.98046875
-2061.40234375
-2156.41796875
-2233.265625
-2287.67578125
-2324.046875
-2347.01171875
-2351.33984375
-2322.66796875
-2249.98046875
-2136.765625
-1999.828125
-1858.43359375
-1725.45703125
-1606.5625
-1503.81640625
-1418.671875
-1353.44921875
-1312.04296875
-1298.6484375
-1313.45703125
-1348.47265625
-1388.3046875
-1416.84765625
-1425.125
-1414.7890625
-1396.55078125
-1386.34765625
-1401.3125
-1454.9765625
-1551.85546875
-1684.3203125
-1834.1953125
-1977.5859375
-2089.546875
-2148.41796875
-2142.1953125
-2075.98046875
-1974.2265625
-1873.05859375
-1806.03125
-1791.48046875
-1827.32421875
-1894.0625
-1964.0703125
-2013.515625
-2030.1328125
-2011.359375
-1955.97265625
-1860.40625
-1726.34375
-1571.921875
-1431.359375
-1338.4453125
-1306.91015625
-1324.77734375
-1366.15625
-1408.47265625
-1442.65234375
-1473.5
-1514.18359375
-1577.625
-1668.046875
-1778.81640625
-1900.0625
-2028.5625
-2167.6875
-2317.26171875
-2467.20703125
-2605.140625
-2729.40625
-2851.37109375
-2984.109375
-3130.03515625
-3277.69140625
-3405.4765625
-3485.98828125
-3491.32421875
-3402.6171875
-3220.57421875
-2968.453125
-2683.7734375
-2404.296875
-2156.796875
-1952.4296875
-1787.67578125
-1648.625
-1517.90625
-1382.375
-1238.05078125
-1089.73046875
-947.47265625
-824.53125
-737.3203125
-702.3203125
-726.9921875
-800.8984375
-897.24609375
-987.28125
-1057.515625
-1116.69140625
-1187.38671875
-1288.39453125
-1420.2421875
-1564.59375
-1698.26171875
-1810.4453125
-1908.66015625
-2009.51171875
-2124.60546875
-2254.01171875
-2389.7265625
-2522.5859375
-2646.5234375
-2759.39453125
-2861.3671875
-2951.5078125
-3023.84765625
-3065.9921875
-3062.984375
-3005.6875
-2899.328125
-2766.05078125
-2638.36328125
-2546.53125
-2507.02734375
-2518.2890625
-2564.78125
-2626.5703125
-2689.14453125
-2747.078125
-2798.96484375
-2839.3515625
-2857.47265625
-2844.5703125
-2800.76171875
-2733.78515625
-2653.63671875
-2571.109375
-2499.30859375
-2451.25
-2433.65234375
-2444.734375
-2477.99609375
-2525.3125
-2575.23046875
-2612.21875
-2621.68359375
-2596.40234375
-2538.50390625
-2459.01953125
-2378.57421875
-2324.41015625
-2317.81640625
-2358.2421875
-2419.6015625
-2463.890625
-2460.90625
-2400.18359375
-2291.76953125
-2159.4140625
-2029.125
-1917.4296875
-1827.3984375
-1756.44921875
-1707.953125
-1694.04296875
-1726.9375
-1808.75
-1929.359375
-2072.39453125
-2222.015625
-2364.69140625
-2485.49609375
-2564.08203125
-2577.54296875
-2511.88671875
-2374.109375
-2193.1328125
-2007.39453125
-1849.07421875
-1735.8984375
-1671.48046875
-1649.359375
-1658.6484375
-1691.015625
-1745.03515625
-1822.19921875
-1917.4921875
-2015.109375
-2095.25390625
-2145.28515625
-2164.3125
-2158.58984375
-2133.703125
-2089.81640625
-2020.95703125
-1917.46875
-1770.9296875
-1580.12109375
-1354.58203125
-1113.32421875
-880.09765625
-678.85546875
-531.0859375
-452.8828125
-449.5859375
-510.2265625
-607.890625
-708.65625
-784.1796875
-819.6015625
-813.94140625
-776.93359375
-726.046875
-682.8203125
-666.7578125
-688.75390625
-747.7890625
-832.4296875
-926.875
-1020.10546875
-1113.38671875
-1218.78125
-1346.86328125
-1493.14453125
-1636.0234375
-1748.20703125
-1811.24609375
-1823.0859375
-1797.4375
-1758.23046875
-1730.45703125
-1729.09765625
-1752.12109375
-1783.75390625
-1806.3828125
-1811.78515625
-1803.29296875
-1789.21484375
-1774.9375
-1760.46875
-1743.48046875
-1722.77734375
-1698.78515625
-1672.6328125
-1646.203125
-1621.6796875
-1598.42578125
-1570.0703125
-1527.33984375
-1465.86328125
-1390.84765625
-1313.3359375
-1242.44921875
-1181.67578125
-1131.6171875
-1095.32421875
-1081.26953125
-1101.08984375
-1162.1953125
-1260.37890625
-1379.74609375
-1501.15234375
-1610.9296875
-1702.2421875
-1771.66796875
-1818.65234375
-1848.484375
-1873.09375
-1907.7109375
-1966.84375
-2060.5546875
-2188.44921875
-2334.53125
-2471.46875
-2575.265625
-2637.828125
-2666.05859375
-2671.97265625
-2666.15625
-2657.0859375
-2649.37109375
-2639.40234375
-2616.5234375
-2572.7578125
-2510.96875
-2441.1328125
-2369.4296875
-2294.26171875
-2213.76171875
-2134.2421875
-2068.35546875
-2024.70703125
-2000.7890625
-1987.1328125
-1978.6484375
-1981.56640625
-2007.5546875
-2058.2734375
-2114.4453125
-2142.33203125
-2115.35546875
-2032.83984375
-1919.4140625
-1806.6484375
-1714.3515625
-1645.77734375
-1596.30078125
-1565.0
-1560.28125
-1596.4140625
-1683.07421875
-1814.84765625
-1969.30078125
-2116.40234375
-2232.24609375
-2307.01953125
-2344.0078125
-2353.11328125
-2342.9765625
-2314.46875
-2259.6171875
-2168.71875
-2041.55859375
-1893.46875
-1751.328125
-1642.734375
-1584.67578125
-1576.08203125
-1598.0625
-1623.71484375
-1632.53515625
-1618.94921875
-1589.38671875
-1553.95703125
-1521.44921875
-1499.26171875
-1493.50390625
-1507.8203125
-1543.23046875
-1599.6171875
-1676.125
-1769.17578125
-1870.44140625
-1967.8984375
-2051.0
-2118.41015625
-2182.79296875
-2266.05859375
-2384.79296875
-2536.59765625
-2699.41796875
-2843.81640625
-2946.109375
-2993.3359375
-2982.21484375
-2918.375
-2816.8125
-2700.70703125
-2597.48828125
-2532.75
-2522.53125
-2566.4765625
-2647.421875
-2739.0546875
-2815.56640625
-2856.10546875
-2845.51953125
-2777.609375
-2660.3125
-2514.125
-2361.31640625
-2215.57421875
-2082.69140625
-1969.10546875
-1885.2421875
-1837.78125
-1819.1796875
-1807.08203125
-1775.78125
-1710.72265625
-1615.18359375
-1506.046875
-1404.0234375
-1326.51171875
-1286.3359375
-1292.515625
-1347.265625
-1439.765625
-1544.5546875
-1630.22265625
-1673.25390625
-1665.90625
-1613.59765625
-1528.36328125
-1426.10546875
-1326.53125
-1249.69921875
-1208.6953125
-1205.43359375
-1234.265625
-1289.61328125
-1370.0234375
-1476.0546875
-1605.5
-1750.2890625
-1896.7734375
-2028.79296875
-2132.84375
-2203.55078125
-2246.7109375
-2277.50390625
-2314.01953125
-2369.57421875
-2448.20703125
-2545.078125
-2649.1875
-2745.73046875
-2818.66015625
-2856.53125
-2860.14453125
-2844.8671875
-2833.09765625
-2841.62109375
-2874.05859375
-2922.65234375
-2974.86328125
-3018.46875
-3043.4375
-3041.64453125
-3005.0625
-2924.40234375
-2791.86328125
-2608.09375
-2387.3984375
-2155.328125
-1940.86328125
-1769.859375
-1661.08984375
-1621.5703125
-1642.5078125
-1702.765625
-1780.7578125
-1863.90625
-1946.26171875
-2019.87109375
-2073.3671875
-2100.19140625
-2104.02734375
-2092.15625
-2063.55078125
-2006.765625
-1911.99609375
-1785.73828125
-1652.90625
-1542.765625
-1470.4375
-1429.01171875
-1397.00390625
-1352.04296875
-1279.63671875
-1174.77734375
-1041.01953125
-889.21484375
-734.4453125
-592.26953125
-477.43359375
-403.484375
-378.328125
-397.91015625
-447.68359375
-513.4140625
-588.8359375
-669.94140625
-744.23046875
-791.015625
-794.0625
-752.51171875
-680.33984375
-598.75390625
-529.6015625
-491.45703125
-497.5390625
-555.390625
-666.51171875
-823.05859375
-1004.69921875
-1183.59765625
-1337.578125
-1459.7734375
-1556.02734375
-1634.85546875
-1700.46875
-1751.31640625
-1780.73828125
-1779.94921875
-1745.24609375
-1685.23828125
-1620.0703125
-1571.6875
-1553.09375
-1564.421875
-1596.7734375
-1639.44921875
-1684.47265625
-1724.9609375
-1750.55859375
-1748.5234375
-1713.23046875
-1654.640625
-1595.1328125
-1557.09375
-1553.46875
-1587.01953125
-1653.4296875
-1743.328125
-1844.70703125
-1946.046875
-2036.6796875
-2104.15234375
-2134.63671875
-2119.01953125
-2057.5703125
-1956.4140625
-1820.0390625
-1649.76171875
-1450.08203125
-1234.6328125
-1023.87109375
-835.51953125
-676.2265625
-542.28125
-429.5078125
-342.62109375
-294.0234375
-293.04296875
-337.6953125
-417.1015625
-519.0625
-632.98828125
-747.390625
-848.91015625
-925.0234375
-966.03515625
-964.6328125
-917.28515625
-828.9765625
-715.28125
-596.39453125
-487.03515625
-392.203125
-312.50390625
-253.00390625
-226.69140625
-249.44921875
-331.00390625
-468.1328125
-643.359375
-829.234375
-997.3125
-1129.08203125
-1222.5546875
-1288.390625
-1337.5
-1370.66796875
-1378.74609375
-1350.84375
-1281.109375
-1170.3046875
-1025.6796875
-861.953125
-700.62109375
-564.546875
-470.2265625
-423.09765625
-418.265625
-444.8203125
-490.44921875
-544.53125
-599.23046875
-649.3984375
-691.9609375
-725.3984375
-749.67578125
-767.40234375
-785.12109375
-812.171875
-856.47265625
-920.7578125
-1002.828125
-1097.640625
-1196.10546875
-1281.01953125
-1327.1875
-1309.8828125
-1216.48828125
-1052.3046875
-837.66796875
-600.7578125
-371.046875
-174.5703125
-29.63671875
57.0703125
91.8203125
89.73828125
66.13671875
29.1171875
-20.62890625
-83.75390625
-156.97265625
-232.72265625
-300.76171875
-348.6640625
-364.26171875
-343.46875
-298.359375
-255.8046875
-245.5390625
-287.62109375
-388.265625
-542.53515625
-737.77734375
-956.58984375
-1182.18359375
-1404.4140625
-1620.55859375
-1829.5859375
-2026.24609375
-2201.44140625
-2347.6328125
-2463.58984375
-2556.01953125
-2638.765625
-2728.609375
-2835.88671875
-2954.17578125
-3058.90234375
-3119.40234375
-3115.4453125
-3044.79296875
-2918.75
-2755.0390625
-2575.73828125
-2407.27734375
-2274.83203125
-2191.3515625
-2150.046875
-2128.11328125
-2099.62109375
-2048.04296875
-1970.28125
-1872.2265625
-1763.0234375
-1654.28125
-1562.98828125
-1510.62109375
-1514.421875
-1576.15625
-1678.9921875
-1797.3671875
-1913.03125
-2023.890625
-2137.96875
-2258.96875
-2378.23828125
-2480.81640625
-2557.6796875
-2610.046875
-2642.33984375
-2653.046875
-2632.5
-2566.5078125
-2441.765625
-2252.546875
-2008.0703125
-1734.1015625
-1463.53515625
-1222.4453125
-1024.07421875
-873.6953125
-774.921875
-729.0859375
-730.8671875
-767.6875
-824.46484375
-889.015625
-954.15234375
-1016.1875
-1072.359375
-1120.09375
-1159.2109375
-1194.33203125
-1233.33984375
-1282.40625
-1342.5390625
-1410.3046875
-1479.6796875
-1542.08203125
-1586.5859375
-1603.76953125
-1591.67578125
-1559.328125
-1525.046875
-1510.21484375
-1530.4375
-1588.51953125
-1674.5390625
-1773.95703125
-1877.046875
-1981.66796875
-2088.51171875
-2194.4453125
-2289.0078125
-2355.6796875
-2377.48046875
-2344.6640625
-2259.52734375
-2134.5546875
-1986.21484375
-1829.74609375
-1676.51171875
-1532.390625
-1398.08203125
-1274.37109375
-1170.0546875
-1104.64453125
-1100.95703125
-1171.8984375
-1310.35546875
-1488.57421875
-1668.28515625
-1817.46484375
-1923.7265625
-1994.65625
-2045.16796875
-2083.14453125
-2104.375
-2098.0390625
-2056.74609375
-1984.5078125
-1898.0859375
-1820.46875
-1771.05078125
-1760.6640625
-1793.421875
-1868.35546875
-1976.65625
-2101.1171875
-2224.828125
-2342.671875
-2462.2734375
-2592.39453125
-2730.89453125
-2862.39453125
-2964.82421875
-3019.57421875
-3022.06640625
-2987.09765625
-2941.46875
-2906.375
-2885.08984375
-2867.671875
-2846.0859375
-2823.1953125
-2808.98046875
-2811.01953125
-2827.4140625
-2845.234375
-2846.0
-2817.73828125
-2765.5546875
-2709.4453125
-2669.0546875
-2649.69140625
-2642.6484375
-2636.7734375
-2627.23046875
-2614.29296875
-2597.3984375
-2572.8359375
-2536.51953125
-2487.38671875
-2428.17578125
-2364.69921875
-2305.63671875
-2261.9609375
-2243.3046875
-2252.45703125
-2283.67578125
-2328.21875
-2382.08203125
-2447.58203125
-2527.83203125
-2621.23828125
-2721.2890625
-2818.7421875
-2902.484375
-2961.3515625
-2989.63671875
-2991.671875
-2978.4921875
-2959.24609375
-2937.72265625
-2917.68359375
-2908.70703125
-2924.7421875
-2978.12109375
-3075.703125
-3216.75
-3388.8125
-3565.609375
-3715.30078125
-3817.22265625
-3871.89453125
-3893.8671875
-3895.65234375
-3879.796875
-3844.1484375
-3789.7109375
-3720.5625
-3637.859375
-3536.484375
-3408.17578125
-3248.23046875
-3061.86328125
-2867.19921875
-2691.43359375
-2558.890625
-2476.9609375
-2430.73046875
-2391.28515625
-2331.359375
-2237.4296875
-2113.48828125
-1979.109375
-1864.140625
-1799.09765625
-1801.98828125
-1868.86328125
-1975.8828125
-2091.80859375
-2190.703125
-2257.12890625
-2286.30078125
-2285.56640625
-2276.44140625
-2289.85546875
-2352.67578125
-2473.97265625
-2640.48046875
-2821.59765625
-2978.37890625
-3074.03515625
-3085.70703125
-3012.16015625
-2869.8359375
-2679.0546875
-2454.14453125
-2207.765625
-1962.265625
-1751.38671875
-1606.25
-1537.87109375
-1533.29296875
-1569.09375
-1629.85546875
-1715.6640625
-1834.40234375
-1988.70703125
-2170.328125
-2364.93359375
-2559.96875
-2748.46484375
-2928.98046875
-3104.84375
-3281.99609375
-3463.29296875
-3642.625
-3805.30859375
-3935.8984375
-4026.43359375
-4078.38671875
-4098.97265625
-4096.9765625
-4080.7109375
-4056.8515625
-4028.9140625
-3996.890625
-3960.0234375
-3921.93359375
-3893.6953125
-3890.6796875
-3923.57421875
-3989.53515625
-4070.08984375
-4137.94140625
-4169.14453125
-4154.34765625
-4102.61328125
-4034.48046875
-3968.140625
-3909.26171875
-3852.5
-3791.34375
-3725.3828125
-3659.08984375
-3596.515625
-3538.7421875
-3485.26171875
-3436.8203125
-3398.03515625
-3378.21484375
-3387.6796875
-3429.7109375
-3495.12109375
-3566.42578125
-3629.36328125
-3680.9140625
-3726.0546875
-3766.91796875
-3795.45703125
-3797.3828125
-3764.11328125
-3701.17578125
-3624.015625
-3544.62890625
-3462.33984375
-3367.734375
-3254.5703125
-3127.0234375
-2997.19921875
-2878.8359375
-2784.09375
-2723.56640625
-2705.96875
-2736.72265625
-2816.87109375
-2942.09765625
-3101.609375
-3278.44921875
-3453.2109375
-3609.01171875
-3733.578125
-3817.6015625
-3853.5
-3837.5546875
-3773.1171875
-3671.4296875
-3550.24609375
-3432.29296875
-3342.375
-3300.5546875
-3314.45703125
-3378.58984375
-3481.94921875
-3614.6875
-3766.375
-3921.53515625
-4063.37890625
-4184.39453125
-4290.5703125
-4393.13671875
-4497.1015625
-4597.5859375
-4683.27734375
-4740.39453125
-4756.91796875
-4729.63671875
-4670.01953125
-4601.03125
-4545.27734375
-4513.55078125
-4501.42578125
-4494.19921875
-4476.625
-4441.89453125
-4393.2265625
-4336.3125
-4270.83984375
-4191.0078125
-4093.59765625
-3983.1328125
-3869.890625
-3766.3828125
-3685.71484375
-3638.359375
-3626.6640625
-3643.796875
-3680.27734375
-3730.62890625
-3793.0
-3865.140625
-3942.94921875
-4020.72265625
-4089.421875
-4136.3203125
-4150.4375
-4129.8125
-4082.50390625
-4021.6171875
-3961.0
-3913.39453125
-3886.90234375
-3879.875
-3879.95703125
-3869.03515625
-3829.29296875
-3747.25
-3617.4140625
-3445.72265625
-3249.015625
-3049.69140625
-2869.875
-2728.1640625
-2636.85546875
-2598.8125
-2607.82421875
-2653.94921875
-2728.8515625
-2825.85546875
-2936.984375
-3053.125
-3168.3359375
-3283.5078125
-3405.54296875
-3542.73828125
-3700.015625
-3877.09375
-4069.80078125
-4271.48828125
-4472.05078125
-4656.16015625
-4804.9921875
-4902.046875
-4939.27734375
-4920.32421875
-4860.9296875
-4786.34375
-4723.8515625
-4692.21484375
-4695.296875
-4725.15234375
-4770.44921875
-4821.53125
-4869.02734375
-4901.32421875
-4907.57421875
-4885.90234375
-4848.84765625
-4817.76171875
-4807.2734375
-4812.62109375
-4812.2734375
-4783.54296875
-4716.296875
-4614.546875
-4490.37890625
-4359.19140625
-4237.3125
-4138.6328125
-4071.6328125
-4040.4609375
-4047.58984375
-4091.984375
-4163.98046875
-4244.43359375
-4311.02734375
-4345.82421875
-4339.3125
-4292.625
-4219.33984375
-4142.671875
-4085.078125
-4056.57421875
-4051.54296875
-4055.703125
-4056.0625
-4046.7578125
-4029.66796875
-4012.23046875
-4003.80078125
-4012.35546875
-4043.55859375
-4102.1640625
-4192.0703125
-4312.2734375
-4451.8203125
-4590.41015625
-4706.51953125
-4787.69140625
-4836.31640625
-4868.765625
-4908.53515625
-4974.85546875
-5071.50390625
-5185.07421875
-5296.171875
-5393.13671875
-5473.55859375
-5534.10546875
-5564.671875
-5555.6953125
-5507.7890625
-5429.92578125
-5330.6328125
-5216.37109375
-5097.90234375
-4991.13671875
-4906.37109375
-4838.19921875
-4769.53125
-4686.890625
-4592.60546875
-4504.5390625
-4444.59765625
-4423.9609375
-4434.640625
-4454.38671875
-4461.86328125
-4449.39453125
-4422.53515625
-4389.55859375
-4353.15234375
-4311.3359375
-4263.2890625
-4212.17578125
-4162.75390625
-4117.84765625
-4078.0625
-4044.19140625
-4018.18359375
-4000.125
-3985.234375
-3966.44140625
-3941.79296875
-3918.58984375
-3908.49609375
-3918.140625
-3944.671875
-3979.7421875
-4016.51171875
-4053.30859375
-4092.91796875
-4140.765625
-4204.15625
-4291.83984375
-4412.125
-4569.48828125
-4761.68359375
-4979.06640625
-5205.7265625
-5421.13671875
-5602.66015625
-5730.00390625
-5790.9609375
-5786.08203125
-5730.23828125
-5650.12890625
-5576.5234375
-5532.28515625
-5522.2265625
-5532.125
-5537.44921875
-5514.9140625
-5450.62109375
-5343.92578125
-5207.265625
-5060.1796875
-4919.17578125
-4790.7109375
-4672.671875
-4560.3671875
-4450.375
-4342.109375
-4240.94921875
-4160.93359375
-4120.49609375
-4131.9140625
-4193.9609375
-4294.7109375
-4419.5859375
-4555.578125
-4690.18359375
-4811.328125
-4911.7109375
-4992.375
-5058.31640625
-5108.4453125
-5131.50390625
-5115.55078125
-5062.3046875
-4989.6328125
-4917.32421875
-4850.125
-4774.328125
-4668.66015625
-4517.953125
-4320.76171875
-4089.98828125
-3847.51953125
-3614.91015625
-3406.06640625
-3228.13671875
-3088.21484375
-2997.40234375
-2968.76953125
-3012.76953125
-3131.65625
-3311.9609375
-3519.75390625
-3708.87109375
-3842.015625
-3908.5390625
-3923.80078125
-3913.65234375
-3899.68359375
-3893.84765625
-3898.9765625
-3910.7890625
-3922.234375
-3930.8671875
-3944.359375
-3978.21875
-4046.02734375
-4149.796875
-4279.24609375
-4420.65234375
-4565.69921875
-4710.58984375
-4848.26171875
-4966.50390625
-5056.5859375
-5121.0625
-5168.56640625
-5200.7734375
-5207.5625
-5176.02734375
-5102.32421875
-4994.4453125
-4865.9921875
-4728.73828125
-4589.3125
-4450.55859375
-4316.0703125
-4194.7421875
-4101.1171875
-4049.6796875
-4046.9140625
-4087.0234375
-4154.640625
-4232.5546875
-4309.046875
-4379.1015625
-4438.92578125
-4479.2734375
-4484.640625
-4439.6875
-4337.99609375
-4187.51171875
-4009.5234375
-3830.8046875
-3672.4921875
-3542.95703125
-3440.0859375
-3359.296875
-3298.546875
-3257.390625
-3235.3671875
-3233.390625
-3254.31640625
-3298.76171875
-3359.984375
-3425.1796875
-3483.4140625
-3533.17578125
-3583.29296875
-3646.75390625
-3731.359375
-3832.3828125
-3931.7578125
-4005.15234375
-4033.03125
-4009.4375
-3944.19921875
-3858.0
-3773.18359375
-3706.05078125
-3665.828125
-3659.1953125
-3692.01953125
-3763.05859375
-3856.1328125
-3942.2890625
-3993.49609375
-3995.60546875
-3949.828125
-3865.28125
-3753.28125
-3627.546875
-3504.71875
-3400.38671875
-3323.578125
-3276.07421875
-3257.28515625
-3269.3125
-3317.00390625
-3403.01953125
-3522.0390625
-3658.59765625
-3790.65625
-3897.28515625
-3965.48046875
-3991.48046875
-3977.1875
-3926.71484375
-3846.47265625
-3746.24609375
-3637.45703125
-3529.64453125
-3429.83984375
-3344.84765625
-3281.16015625
-3240.05859375
-3213.15234375
-3185.015625
-3141.4765625
-3076.015625
-2990.58203125
-2893.60546875
-2798.3125
-2719.6484375
-2668.64453125
-2648.4921875
-2657.73046875
-2697.57421875
-2773.26171875
-2885.03515625
-3017.82421875
-3142.5625
-3230.08203125
-3265.1640625
-3249.7578125
-3196.91796875
-3124.546875
-3052.59765625
-3000.62890625
-2983.2734375
-3005.93359375
-3063.890625
-3145.03515625
-3235.04296875
-3323.78515625
-3409.8046875
-3499.19921875
-3599.1640625
-3711.75
-3832.89453125
-3955.66796875
-4073.1953125
-4178.94921875
-4266.0390625
-4328.671875
-4366.55078125
-4389.08984375
-4413.14453125
-4452.61328125
-4507.65234375
-4565.203125
-4611.7578125
-4645.046875
-4672.140625
-4697.37890625
-4713.68359375
-4704.66015625
-4653.53125
-4552.59375
-4410.0390625
-4250.42578125
-4105.21875
-3997.48828125
-3933.015625
-3904.875
-3904.515625
-3927.1328125
-3968.859375
-4022.70703125
-4078.28515625
-4123.7109375
-4148.3359375
-4148.3671875
-4133.60546875
-4127.0078125
-4152.21875
-4217.6328125
-4311.73046875
-4412.8203125
-4501.1640625
-4562.33984375
-4584.78515625
-4561.0078125
-4492.6875
-4390.90234375
-4268.61328125
-4133.8046875
-3990.875
-3846.5078125
-3712.58984375
-3605.26953125
-3543.46484375
-3545.06640625
-3617.69140625
-3749.8203125
-3913.43359375
-4079.60546875
-4234.10546875
-4380.578125
-4532.3125
-4701.125
-4888.6484375
-5081.74609375
-5256.015625
-5388.99609375
-5474.60546875
-5525.2109375
-5559.08203125
-5586.53515625
-5608.5859375
-5626.5390625
-5649.171875
-5689.31640625
-5754.98828125
-5844.65625
-5948.7109375
-6051.78515625
-6132.87890625
-6167.171875
-6133.8125
-6027.1796875
-5863.4921875
-5676.46875
-5502.6796875
-5363.5546875
-5254.42578125
-5149.1875
-5019.1484375
-4852.64453125
-4660.453125
-4465.33984375
-4287.87109375
-4139.859375
-4025.00390625
-3940.63671875
-3879.640625
-3835.7890625
-3811.1875
-3818.49609375
-3873.546875
-3982.8671875
-4135.734375
-4306.515625
-4465.41015625
-4590.08203125
-4671.23828125
-4710.77734375
-4716.58203125
-4697.9921875
-4662.7109375
-4615.0078125
-4556.52734375
-4490.43359375
-4425.81640625
-4377.72265625
-4362.0078125
-4388.16015625
-4453.96875
-4544.48046875
-4636.75
-4708.97265625
-4748.46875
-4752.90234375
-4725.59375
-4671.28125
-4596.06640625
-4509.0859375
-4421.76171875
-4345.078125
-4287.42578125
-4253.55859375
-4243.515625
-4251.9765625
-4270.9453125
-4296.15625
-4332.8046875
-4394.4140625
-4493.640625
-4631.2265625
-4791.43359375
-4946.58984375
-5066.78515625
-5129.57421875
-5127.59375
-5071.81640625
-4987.2421875
-4901.43359375
-4833.5
-4791.19921875
-4774.98046875
-4781.74609375
-4805.90625
-4841.20703125
-4883.77734375
-4931.1796875
-4976.11328125
-5002.23046875
-4989.3203125
-4924.58203125
-4810.08203125
-4661.6875
-4502.0703125
-4351.55859375
-4219.578125
-4100.76171875
-3980.15234375
-3845.36328125
-3696.265625
-3544.07421875
-3401.2578125
-3272.140625
-3152.87109375
-3040.12890625
-2939.69140625
-2866.1015625
-2833.48828125
-2845.91015625
-2894.51171875
-2961.74609375
-3028.3828125
-3080.359375
-3113.91796875
-3136.578125
-3162.6484375
-3206.85546875
-3281.18359375
-3394.7734375
-3552.09375
-3747.8125
-3963.86328125
-4174.3515625
-4356.76171875
-4501.80859375
-4615.00390625
-4709.3984375
-4794.57421875
-4869.73828125
-4925.71484375
-4953.87890625
-4954.19921875
-4936.078125
-4912.34375
-4892.62109375
-4880.91796875
-4877.3046875
-4879.12890625
-4879.03515625
-4862.5390625
-4810.62890625
-4708.84375
-4556.76171875
-4370.71875
-4178.37890625
-4009.4921875
-3886.8828125
-3819.8984375
-3803.35546875
-3824.49609375
-3873.84765625
-3949.95703125
-4053.53515625
-4178.03125
-4307.578125
-4424.3984375
-4518.29296875
-4591.0
-4653.48828125
-4718.3515625
-4790.69140625
-4863.27734375
-4920.23046875
-4946.609375
-4936.046875
-4891.875
-4824.2265625
-4746.55859375
-4671.0390625
-4602.36328125
-4534.703125
-4456.40234375
-4359.15234375
-4242.734375
-4111.875
-3971.36328125
-3826.37109375
-3686.83984375
-3568.578125
-3487.1640625
-3448.7265625
-3445.57421875
-3460.7265625
-3477.82421875
-3488.51953125
-3492.578125
-3493.015625
-3492.34375
-3492.30859375
-3494.9609375
-3503.4609375
-3523.46484375
-3564.578125
-3637.41015625
-3745.43359375
-3879.14453125
-4020.9140625
-4157.4609375
-4286.8984375
-4413.24609375
-4535.55078125
-4643.15625
-4720.32421875
-4754.91015625
-4746.1171875
-4708.265625
-4667.11328125
-4647.1328125
-4657.09375
-4686.19921875
-4714.609375
-4727.84375
-4722.484375
-4701.640625
-4668.83984375
-4626.26171875
-4575.18359375
-4514.5625
-4438.9609375
-4340.26171875
-4213.87109375
-4064.37890625
-3905.35546875
-3753.1171875
-3620.19921875
-3513.54296875
-3436.89453125
-3392.69921875
-3381.16015625
-3398.88671875
-3440.0390625
-3498.77734375
-3570.21484375
-3650.6796875
-3739.99609375
-3844.234375
-3972.94140625
-4129.6484375
-4303.51953125
-4470.41015625
-4601.2890625
-4669.7578125
-4656.59375
-4556.3984375
-4386.484375
-4187.4765625
-4008.08984375
-3883.10546875
-3821.69921875
-3812.41015625
-3835.7421875
-3874.3828125
-3919.1328125
-3970.86328125
-4035.546875
-4113.203125
-4190.42578125
-4245.28515625
-4260.43359375
-4232.5078125
-4172.55859375
-4101.46875
-4043.58203125
-4017.66015625
-4027.55859375
-4060.27734375
-4094.296875
-4111.05859375
-4101.296875
-4065.9609375
-4015.99609375
-3970.84375
-3952.6640625
-3977.24609375
-4047.16796875
-4150.84375
-4267.23828125
-4374.91796875
-4462.828125
-4536.52734375
-4613.30859375
-4708.0234375
-4820.234375
-4932.38671875
-5018.765625
-5057.8671875
-5041.59375
-4978.08984375
-4886.953125
-4788.6875
-4695.33984375
-4609.8984375
-4533.92578125
-4473.34765625
-4434.40625
-4414.67578125
-4401.15234375
-4379.09765625
-4341.640625
-4289.88671875
-4225.99609375
-4149.6640625
-4061.28515625
-3965.3984375
-3868.94921875
-3777.23046875
-3692.109375
-3612.72265625
-3537.06640625
-3465.34765625
-3403.91015625
-3363.87109375
-3352.09375
-3363.19921875
-3383.52734375
-3404.16796875
-3427.44921875
-3458.796875
-3494.0078125
-3517.51171875
-3512.9453125
-3473.85546875
-3405.02734375
-3316.8125
-3220.23828125
-3125.65625
-3042.30078125
-2976.234375
-2927.7265625
-2890.56640625
-2854.27734375
-2808.66796875
-2748.3125
-2673.96875
-2589.4765625
-2497.0234375
-2396.40234375
-2290.28515625
-2189.99609375
-2114.31640625
-2080.76171875
-2096.35546875
-2154.6015625
-2238.90625
-2329.24609375
-2409.4140625
-2472.5
-2521.77734375
-2566.73046875
-2617.44140625
-2679.43359375
-2748.45703125
-2807.62890625
-2834.17578125
-2816.671875
-2768.48828125
-2721.23828125
-2701.91015625
-2716.5
-2755.41796875
-2811.03515625
-2886.73828125
-2990.1953125
-3121.6484375
-3269.69921875
-3416.578125
-3546.4296875
-3649.80078125
-3722.57421875
-3763.140625
-3773.0078125
-3760.8046875
-3743.59765625
-3741.13671875
-3766.94921875
-3823.4296875
-3902.94140625
-3991.5078125
-4073.01171875
-4134.67578125
-4172.625
-4193.421875
-4209.91015625
-4234.37890625
-4272.76171875
-4321.609375
-4369.05078125
-4401.3828125
-4412.984375
-4412.37890625
-4418.28515625
-4448.1171875
-4508.26953125
-4593.6484375
-4694.9765625
-4805.8203125
-4923.37890625
-5044.45703125
-5162.76953125
-5270.2109375
-5359.3203125
-5423.46484375
-5455.69140625
-5449.45703125
-5401.46484375
-5314.08984375
-5195.73828125
-5059.66015625
-4921.34765625
-4794.0859375
-4684.921875
-4594.8515625
-4524.1796875
-4478.23046875
-4467.1171875
-4498.0859375
-4565.98828125
-4650.265625
-4722.671875
-4761.08203125
-4759.60546875
-4728.7109375
-4687.4921875
-4654.0
-4637.17578125
-4632.46875
-4623.87109375
-4593.77734375
-4535.62890625
-4460.515625
-4392.92578125
-4357.9609375
-4366.140625
-4403.53515625
-4435.171875
-4423.26953125
-4349.24609375
-4223.2421875
-4075.88671875
-3941.75
-3845.88671875
-3796.06640625
-3780.42578125
-3774.08203125
-3755.31640625
-3720.57421875
-3684.53125
-3665.0390625
-3667.3125
-3680.73046875
-3688.25
-3678.6328125
-3651.95703125
-3615.75
-3577.4296875
-3542.2265625
-3518.7421875
-3522.296875
-3566.078125
-3646.4453125
-3740.87109375
-3824.9921875
-3891.5625
-3950.7109375
-4013.18359375
-4077.140625
-4130.6015625
-4161.36328125
-4161.4921875
-4126.640625
-4058.24609375
-3968.734375
-3881.12890625
-3819.91015625
-3801.05859375
-3829.4921875
-3902.12109375
-4009.5234375
-4135.2734375
-4257.875
-4356.98828125
-4419.3125
-4439.69140625
-4418.5234375
-4358.98828125
-4265.2890625
-4141.40625
-3990.85546875
-3817.6484375
-3627.23046875
-3426.375
-3223.640625
-3031.2265625
-2864.93359375
-2738.65234375
-2656.1640625
-2608.88671875
-2584.2578125
-2578.1875
-2600.03515625
-2665.41015625
-2783.51953125
-2949.73828125
-3147.28515625
-3353.30078125
-3543.50390625
-3695.19921875
-3792.21484375
-3832.05078125
-3829.9140625
-3814.35546875
-3815.01171875
-3849.09375
-3914.15234375
-3991.6953125
-4059.828125
-4106.46484375
-4133.015625
-4145.86328125
-4143.8984375
-4113.8046875
-4036.87109375
-3900.93359375
-3708.578125
-3478.31640625
-3241.19140625
-3035.828125
-2901.453125
-2866.41015625
-2933.42578125
-3070.8828125
-3221.2578125
-3327.54296875
-3362.19921875
-3338.60546875
-3297.58984375
-3280.671875
-3308.6171875
-3376.21484375
-3460.72265625
-3534.046875
-3571.390625
-3556.02734375
-3483.86328125
-3367.16796875
-3231.953125
-3106.40625
-3007.4375
-2936.6484375
-2888.68359375
-2863.87890625
-2874.140625
-2937.8984375
-3067.4921875
-3257.2578125
-3480.51953125
-3699.14453125
-3880.21875
-4008.60546875
-4087.53515625
-4128.546875
-4139.4609375
-4119.58984375
-4065.4609375
-3980.84765625
-3879.48828125
-3775.58984375
-3672.62109375
-3564.97265625
-3452.4296875
-3350.37109375
-3282.5
-3262.88671875
-3284.9375
-3324.91796875
-3353.29296875
-3345.13671875
-3287.3125
-3182.9609375
-3050.921875
-2917.98046875
-2806.59375
-2725.99609375
-2673.265625
-2643.20703125
-2637.7734375
-2665.88671875
-2734.4765625
-2840.6796875
-2972.08984375
-3111.63671875
-3240.2421875
-3337.37890625
-3384.64453125
-3373.17578125
-3309.796875
-3217.18359375
-3127.23046875
-3069.1953125
-3057.09765625
-3084.1875
-3129.95703125
-3174.875
-3210.796875
-3240.62890625
-3271.05078125
-3305.44921875
-3340.45703125
-3367.3125
-3378.078125
-3373.0234375
-3362.0546875
-3358.25
-3370.3203125
-3400.953125
-3449.55859375
-3513.66015625
-3587.68359375
-3662.97265625
-3730.94140625
-3787.1875
-3833.703125
-3877.84765625
-3927.625
-3985.46875
-4045.69921875
-4098.984375
-4139.47265625
-4166.51171875
-4179.65234375
-4174.16015625
-4143.44140625
-4086.2578125
-4011.48828125
-3936.48046875
-3880.2421875
-3854.46875
-3856.015625
-3865.359375
-3854.22265625
-3799.1796875
-3693.02734375
-3547.703125
-3389.96484375
-3254.0234375
-3172.5546875
-3165.7578125
-3232.53125
-3351.19921875
-3491.1640625
-3626.63671875
-3742.2109375
-3830.1328125
-3887.09375
-3914.51171875
-3918.61328125
-3906.52734375
-3881.359375
-3840.953125
-3780.6328125
-3697.140625
-3592.546875
-3477.734375
-3372.11328125
-3296.11328125
-3259.7109375
-3256.5078125
-3269.82421875
-3285.6796875
-3300.78125
-3318.515625
-3338.23046875
-3349.3515625
-3336.80078125
-3292.31640625
-3221.421875
-3140.62109375
-3068.4140625
-3017.421875
-2992.109375
-2992.375
-3019.515625
-3079.35546875
-3178.90234375
-3319.03125
-3489.82421875
-3672.66015625
-3846.09375
-3990.38671875
-4089.6015625
-4133.33203125
-4118.921875
-4052.5234375
-3947.5234375
-3820.5078125
-3685.60546875
-3549.62890625
-3411.31640625
-3266.1640625
-3113.171875
-2958.19140625
-2812.578125
-2689.8671875
-2602.68359375
-2559.12109375
-2558.50390625
-2589.16015625
-2630.78125
-2660.703125
-2660.56640625
-2620.265625
-2539.15234375
-2426.3984375
-2301.203125
-2190.0
-2117.95703125
-2097.90625
-2125.00390625
-2181.671875
-2247.91015625
-2308.78515625
-2356.7109375
-2391.6328125
-2419.828125
-2449.65234375
-2486.1796875
-2530.921875
-2587.4921875
-2665.31640625
-2773.5703125
-2908.890625
-3048.71484375
-3158.5234375
-3209.328125
-3193.0625
-3124.921875
-3032.07421875
-2939.0625
-2860.74609375
-2804.0
-2770.95703125
-2759.65625
-2766.13671875
-2790.5703125
-2841.94140625
-2933.7890625
-3073.38671875
-3254.46484375
-3458.2734375
-3658.94140625
-3828.5625
-3943.20703125
-3990.9375
-3976.15625
-3914.8359375
-3824.4453125
-3718.5390625
-3608.6640625
-3505.68359375
-3415.2109375
-3333.83203125
-3255.2109375
-3181.81640625
-3127.8671875
-3108.296875
-3125.703125
-3168.74609375
-3220.48828125
-3265.33203125
-3289.94140625
-3283.5390625
-3240.9140625
-3164.6953125
-3064.08984375
-2952.52734375
-2846.328125
-2762.14453125
-2711.9921875
-2699.046875
-2717.24609375
-2753.95703125
-2794.69921875
-2830.28515625
-2862.8046875
-2903.26171875
-2960.2890625
-3030.6328125
-3101.109375
-3158.01953125
-3193.734375
-3208.04296875
-3208.7109375
-3211.0390625
-3231.2265625
-3275.51171875
-3334.703125
-3388.66015625
-3415.1328125
-3397.00390625
-3328.24609375
-3218.76171875
-3092.5
-2976.234375
-2886.6875
-2826.23828125
-2788.578125
-2766.4609375
-2755.2890625
-2751.9609375
-2752.4921875
-2751.69921875
-2746.09375
-2736.08984375
-2722.4609375
-2699.16796875
-2653.00390625
-2575.25
-2474.9765625
-2377.9765625
-2309.9453125
-2279.41015625
-2275.3359375
-2278.9140625
-2278.265625
-2276.53515625
-2290.1484375
-2338.51953125
-2430.11328125
-2553.63671875
-2681.1640625
-2781.3984375
-2833.26953125
-2831.12890625
-2780.7734375
-2692.43359375
-2576.6015625
-2444.1640625
-2308.66796875
-2188.328125
-2105.61328125
-2082.28125
-2129.7734375
-2240.13671875
-2385.8515625
-2531.1953125
-2647.3984375
-2720.453125
-2748.7109375
-2736.828125
-2692.6640625
-2626.44140625
-2548.71875
-2467.72265625
-2389.3359375
-2319.671875
-2266.18359375
-2235.06640625
-2228.390625
-2245.26953125
-2286.01953125
-2353.640625
-2449.2421875
-2565.04296875
-2682.49609375
-2778.671875
-2836.65625
-2852.5078125
-2835.31640625
-2802.27734375
-2771.59375
-2754.75
-2750.453125
-2745.12890625
-2722.125
-2672.8984375
-2599.09375
-2503.390625
-2381.03125
-2224.96484375
-2040.9609375
-1854.9296875
-1701.62890625
-1605.15234375
-1570.296875
-1589.9765625
-1656.0625
-1761.32421875
-1894.609375
-2039.62890625
-2180.3515625
-2306.40625
-2412.83984375
-2496.4375
-2554.1328125
-2584.29296875
-2587.76953125
-2567.11328125
-2526.3828125
-2473.328125
-2421.21484375
-2385.375
-2374.7578125
-2385.33203125
-2402.890625
-2414.21875
-2416.79296875
-2418.1953125
-2426.62890625
-2442.8515625
-2461.96875
-2482.61328125
-2512.37890625
-2561.7109375
-2631.62890625
-2708.39453125
-2771.42578125
-2805.82421875
-2806.78125
-2774.50390625
-2709.66796875
-2616.09765625
-2505.55078125
-2396.28125
-2305.37109375
-2241.35546875
-2201.93359375
-2176.8203125
-2154.55859375
-2130.0234375
-2106.7265625
-2090.4296875
-2079.7421875
-2064.64453125
-2036.41015625
-1999.71875
-1974.51171875
-1984.4375
-2040.2265625
-2130.4140625
-2226.34765625
-2297.64453125
-2326.66796875
-2313.21484375
-2270.42578125
-2218.80078125
-2181.12890625
-2175.7890625
-2208.71875
-2269.59765625
-2336.73046875
-2387.33984375
-2406.61328125
-2391.69921875
-2350.92578125
-2299.82421875
-2255.94921875
-2234.515625
-2244.5625
-2284.33203125
-2338.390625
-2382.3984375
-2396.1640625
-2375.21875
-2330.4453125
-2277.015625
-2224.22265625
-2174.328125
-2128.05859375
-2089.67578125
-2067.88671875
-2073.0859375
-2113.453125
-2192.65625
-2311.03515625
-2468.4140625
-2664.11328125
-2891.90234375
-3133.36328125
-3356.46875
-3523.70703125
-3606.796875
-3599.06640625
-3516.86328125
-3389.9140625
-3249.0546875
-3119.375
-3018.6328125
-2956.07421875
-2930.49609375
-2930.29296875
-2935.69921875
-2920.62109375
-2855.42578125
-2715.3046875
-2493.1953125
-2207.3828125
-1896.22265625
-1604.50390625
-1370.74609375
-1218.64453125
-1150.7421875
-1147.03515625
-1174.76953125
-1206.13671875
-1229.81640625
-1246.94921875
-1258.734375
-1260.39453125
-1246.1171875
-1216.68359375
-1181.26171875
-1153.0234375
-1143.01953125
-1155.58984375
-1187.81640625
-1234.1484375
-1292.9765625
-1367.91015625
-1461.10546875
-1565.859375
-1667.48046875
-1752.15234375
-1815.0234375
-1861.07421875
-1899.828125
-1937.8515625
-1972.5390625
-1991.81640625
-1982.51953125
-1941.734375
-1879.5546875
-1809.86328125
-1739.70703125
-1668.19140625
-1592.2890625
-1510.2265625
-1421.3515625
-1328.328125
-1240.70703125
-1172.16796875
-1131.53125
-1118.37109375
-1128.58203125
-1160.80859375
-1213.9765625
-1280.8515625
-1348.8671875
-1408.62109375
-1460.109375
-1511.42578125
-1573.52734375
-1654.41015625
-1751.9609375
-1848.6484375
-1916.0
-1930.23828125
-1887.796875
-1808.09375
-1722.8046875
-1661.31640625
-1640.6796875
-1662.25
-1714.48046875
-1780.1796875
-1844.25390625
-1897.2890625
-1934.375
-1953.41796875
-1956.3046875
-1951.26953125
-1951.671875
-1969.328125
-2006.453125
-2053.60546875
-2096.3515625
-2124.35546875
-2133.83203125
-2122.09765625
-2083.08203125
-2011.36328125
-1910.7421875
-1797.49609375
-1694.66015625
-1623.4453125
-1597.59375
-1620.82421875
-1685.71484375
-1775.734375
-1872.0
-1961.34375
-2040.0859375
-2112.15234375
-2184.921875
-2265.77734375
-2359.12109375
-2463.2265625
-2568.40625
-2658.98046875
-2719.51953125
-2742.3125
-2731.13671875
-2698.546875
-2658.75390625
-2621.26171875
-2588.44921875
-2555.55078125
-2511.4140625
-2441.56640625
-2335.59375
-2195.640625
-2039.0234375
-1891.11328125
-1772.65625
-1690.10546875
-1635.484375
-1595.58203125
-1563.8125
-1545.71875
-1553.9453125
-1597.4453125
-1673.75390625
-1768.46484375
-1858.84765625
-1918.125
-1920.7734375
-1850.53515625
-1708.82421875
-1517.78515625
-1314.26171875
-1136.421875
-1010.12890625
-943.15625
-930.53515625
-965.515625
-1045.69921875
-1169.33203125
-1326.48828125
-1494.85546875
-1644.97265625
-1751.90234375
-1805.22265625
-1810.78515625
-1784.83203125
-1747.6953125
-1722.03515625
-1730.75390625
-1787.30859375
-1884.11328125
-1995.046875
-2096.078125
-2184.7578125
-2277.60546875
-2389.515625
-2518.53515625
-2648.9765625
-2763.390625
-2850.0234375
-2903.98828125
-2926.21484375
-2919.93359375
-2884.68359375
-2813.765625
-2700.0078125
-2545.1953125
-2364.00390625
-2180.515625
-2021.21875
-1907.45703125
-1848.08203125
-1835.3671875
-1847.9375
-1860.05078125
-1852.7734375
-1822.40234375
-1781.9140625
-1753.28125
-1754.99609375
-1795.1171875
-1874.00390625
-1988.859375
-2131.55859375
-2283.6875
-2419.0390625
-2513.671875
-2554.6484375
-2542.91015625
-2493.3515625
-2432.1484375
-2386.78125
-2371.2421875
-2378.0625
-2384.53515625
-2367.05078125
-2313.4296875
-2228.93359375
-2134.9765625
-2059.359375
-2021.61328125
-2024.04296875
-2055.1796875
-2100.4296875
-2150.05859375
-2201.5859375
-2258.52734375
-2325.58203125
-2400.70703125
-2470.19140625
-2513.46484375
-2514.66796875
-2471.0078125
-2391.65234375
-2289.3515625
-2171.59765625
-2037.99609375
-1887.15234375
-1727.6171875
-1580.8828125
-1471.38671875
-1413.6875
-1409.80859375
-1455.4140625
-1543.56640625
-1663.08984375
-1799.79296875
-1943.1953125
-2090.19921875
-2239.98046875
-2387.32421875
-2523.05078125
-2638.8046875
-2728.47265625
-2785.96484375
-2805.48828125
-2785.53515625
-2732.03125
-2657.6796875
-2578.6796875
-2510.04296875
-2460.1796875
-2427.9921875
-2405.87890625
-2386.640625
-2367.98046875
-2351.296875
-2337.4140625
-2323.4375
-2302.53125
-2266.5859375
-2210.625
-2136.71875
-2054.875
-1980.50390625
-1929.79296875
-1913.72265625
-1932.62890625
-1975.43359375
-2026.28515625
-2073.91796875
-2114.71875
-2147.32421875
-2167.2109375
-2170.0234375
-2160.515625
-2154.90234375
-2170.73828125
-2212.5546875
-2267.015625
-2311.57421875
-2327.41796875
-2305.82421875
-2247.26953125
-2160.86328125
-2067.18359375
-1997.29296875
-1980.84765625
-2028.98828125
-2127.3984375
-2247.18359375
-2363.69921875
-2466.69921875
-2556.25
-2632.9921875
-2693.08984375
-2730.078125
-2739.62890625
-2724.30859375
-2696.24609375
-2674.515625
-2675.94140625
-2705.30078125
-2754.046875
-2808.859375
-2860.4453125
-2904.33984375
-2936.87109375
-2955.265625
-2962.63671875
-2969.2578125
-2985.3125
-3012.0
-3040.55859375
-3059.1484375
-3059.74609375
-3040.0546875
-3002.75390625
-2954.828125
-2905.296875
-2859.80859375
-2815.82421875
-2764.515625
-2699.74609375
-2626.3359375
-2559.21875
-2513.2265625
-2491.93359375
-2484.328125
-2471.25390625
-2436.34375
-2374.98046875
-2297.28125
-2224.15625
-2177.65234375
-2169.7265625
-2195.40625
-2234.52734375
-2261.078125
-2254.94140625
-2209.55078125
-2131.734375
-2034.97265625
-1931.6953125
-1830.2890625
-1736.51171875
-1654.34765625
-1583.51171875
-1517.58984375
-1448.27734375
-1374.21875
-1306.0625
-1261.15625
-1250.97265625
-1271.95703125
-1307.8828125
-1341.1171875
-1361.8203125
-1367.25390625
-1355.61328125
-1325.140625
-1281.33984375
-1242.515625
-1233.75
-1273.05859375
-1362.55859375
-1491.1328125
-1642.40625
-1799.1875
-1943.26953125
-2055.625
-2120.4921875
-2131.4765625
-2095.87109375
-2034.26171875
-1974.91015625
-1945.28125
-1964.68359375
-2040.8046875
-2169.5625
-2336.375
-2518.79296875
-2691.7890625
-2835.8359375
-2943.453125
-3019.21484375
-3072.640625
-3110.32421875
-3134.42578125
-3147.14453125
-3154.51171875
-3165.23046875
-3187.671875
-3228.3046875
-3289.83203125
-3366.98046875
-3444.33984375
-3501.19140625
-3519.484375
-3486.7890625
-3395.484375
-3247.84765625
-3067.12109375
-2899.69140625
-2797.25
-2789.328125
-2868.2734375
-2996.06640625
-3124.10546875
-3212.70703125
-3243.71484375
-3223.41796875
-3174.109375
-3118.82421875
-3069.5546875
-3025.91015625
-2981.01953125
-2927.10546875
-2858.02734375
-2770.984375
-2668.8125
-2561.3671875
-2463.46875
-2388.91015625
-2343.10546875
-2319.9375
-2306.0
-2288.51953125
-2259.1328125
-2211.6796875
-2140.6015625
-2044.76953125
-1931.00390625
-1808.46875
-1677.30078125
-1525.67578125
-1342.65625
-1135.80078125
-935.32421875
-779.63671875
-695.1875
-687.48828125
-747.39453125
-863.01171875
-1025.08984375
-1222.86328125
-1437.453125
-1642.1953125
-1812.23828125
-1936.58203125
-2022.57421875
-2089.22265625
-2154.89453125
-2228.74609375
-2309.55078125
-2388.5546875
-2451.87109375
-2483.234375
-2471.16796875
-2419.53515625
-2353.22265625
-2310.3359375
-2322.62890625
-2397.03125
-2511.6171875
-2628.0390625
-2710.37109375
-2738.234375
-2709.66015625
-2636.796875
-2538.71875
-2433.4765625
-2331.82421875
-2236.51171875
-2148.5078125
-2075.13671875
-2031.70703125
-2033.99609375
-2087.6953125
-2184.36328125
-2306.68359375
-2436.8671875
-2560.22265625
-2662.9140625
-2730.60546875
-2753.6328125
-2735.51953125
-2696.0546875
-2664.30078125
-2665.46875
-2709.48828125
-2787.14453125
-2876.0234375
-2953.7734375
-3010.0703125
-3047.58984375
-3071.42578125
-3079.0078125
-3061.6875
-3014.78125
-2942.6015625
-2852.49609375
-2745.828125
-2616.55078125
-2457.9609375
-2269.6015625
-2058.31640625
-1835.0625
-1613.609375
-1414.14453125
-1266.3984375
-1203.1171875
-1243.71484375
-1382.390625
-1594.3203125
-1853.78515625
-2143.1328125
-2444.4375
-2729.7109375
-2966.921875
-3135.6328125
-3232.1953125
-3259.9921875
-3220.5546875
-3117.91796875
-2969.01953125
-2805.4609375
-2663.046875
-2567.81640625
-2528.046875
-2536.1328125
-2578.34765625
-2644.8203125
-2731.01953125
-2829.9921875
-2924.8828125
-2990.87109375
-3005.08203125
-2955.48046875
-2843.625
-2682.3671875
-2491.04296875
-2289.51953125
-2093.390625
-1912.36328125
-1751.1875
-1611.34765625
-1493.8515625
-1403.3359375
-1349.48046875
-1341.4375
-1378.54296875
-1446.77734375
-1524.90234375
-1594.11328125
-1643.22265625
-1668.3046875
-1670.828125
-1656.3515625
-1633.2421875
-1611.01953125
-1598.37890625
-1600.5234375
-1616.98046875
-1643.0859375
-1675.29296875
-1714.8671875
-1764.94921875
-1824.3359375
-1886.16015625
-1943.41796875
-1994.59375
-2043.58984375
-2095.984375
-2156.6796875
-2229.1796875
-2313.4296875
-2402.421875
-2482.0078125
-2536.51171875
-2556.6171875
-2543.8828125
-2509.1171875
-2467.1953125
-2432.31640625
-2415.1484375
-2420.36328125
-2443.62890625
-2471.12890625
-2485.3046875
-2474.796875
-2440.53515625
-2392.84375
-2343.6640625
-2301.43359375
-2270.34375
-2250.2265625
-2236.59765625
-2224.3125
-2213.7578125
-2211.43359375
-2221.3671875
-2237.2265625
-2247.09375
-2247.16796875
-2247.1796875
-2259.25
-2282.9140625
-2304.53515625
-2311.6015625
-2304.9921875
-2296.22265625
-2295.5234375
-2305.10546875
-2322.7421875
-2347.55078125
-2379.6640625
-2415.265625
-2444.89453125
-2457.8828125
-2447.81640625
-2412.58984375
-2350.04296875
-2256.13671875
-2129.41796875
-1976.8515625
-1813.58984375
-1656.078125
-1515.6640625
-1397.96484375
-1304.96875
-1234.73828125
-1179.5078125
-1127.55859375
-1069.61328125
-1003.609375
-934.15625
-869.99609375
-823.8671875
-811.6875
-845.66015625
-923.75
-1025.59765625
-1120.55859375
-1181.90625
-1196.61328125
-1166.01953125
-1100.8515625
-1016.3359375
-930.359375
-863.87890625
-840.66015625
-883.43359375
-1006.96484375
-1211.74609375
-1482.03515625
-1789.55859375
-2101.8359375
-2392.23828125
-2646.5546875
-2861.55078125
-3037.08203125
-3169.41015625
-3251.4453125
-3277.46875
-3245.87109375
-3157.94921875
-3016.0859375
-2824.7109375
-2593.98828125
-2343.953125
-2104.75
-1909.06640625
-1778.30078125
-1712.15234375
-1691.015625
-1689.7578125
-1691.59765625
-1692.8515625
-1697.96484375
-1709.41796875
-1718.87890625
-1706.74609375
-1652.953125
-1550.90234375
-1411.49609375
-1254.71875
-1099.921875
-963.65625
-860.671875
-801.0859375
-786.78515625
-813.59375
-875.9765625
-966.53515625
-1072.40234375
-1178.03515625
-1274.76171875
-1365.98046875
-1462.07421875
-1571.6015625
-1696.05078125
-1826.76953125
-1943.125
-2017.94921875
-2032.43359375
-1989.08203125
-1909.640625
-1820.8515625
-1742.1171875
-1681.5625
-1635.390625
-1587.8125
-1516.77734375
-1407.0234375
-1260.8671875
-1096.859375
-939.078125
-807.39453125
-713.3984375
-658.87109375
-634.640625
-623.03515625
-606.328125
-576.95703125
-541.65625
-515.70703125
-511.7890625
-532.3046875
-570.5625
-617.734375
-667.625
-715.48828125
-755.47265625
-782.875
-799.9375
-816.90625
-844.5
-884.4140625
-928.44140625
-968.02734375
-1004.1328125
-1046.69921875
-1104.63671875
-1177.77734375
-1259.18359375
-1343.90625
-1433.5078125
-1532.7734375
-1644.07421875
-1765.02734375
-1887.78125
-1996.953125
-2069.32421875
-2080.39453125
-2015.61328125
-1877.31640625
-1683.0546875
-1460.89453125
-1246.38671875
-1077.421875
-981.55859375
-962.2109375
-997.3125
-1054.33984375
-1108.1484375
-1146.26953125
-1161.609375
-1145.1640625
-1087.3671875
-984.41015625
-841.9296875
-673.765625
-497.8828125
-330.828125
-181.94140625
-51.390625
64.578125
164.8359375
239.8984375
277.609375
271.265625
221.16015625
129.49609375
-2.671875
-171.3359375
-363.296875
-556.8984375
-730.87109375
-873.73046875
-986.15625
-1076.3359375
-1153.5234375
-1224.2734375
-1291.87109375
-1357.12109375
-1418.58984375
-1472.125
-1512.109375
-1536.8828125
-1555.640625
-1588.79296875
-1657.17578125
-1767.203125
-1904.97265625
-2044.08203125
-2158.13671875
-2227.0546875
-2237.59765625
-2186.34375
-2086.609375
-1970.1171875
-1875.78125
-1831.4609375
-1842.375
-1893.0546875
-1957.21484375
-2007.37109375
-2021.73828125
-1989.7734375
-1914.66015625
-1809.453125
-1689.2421875
-1566.78125
-1454.91796875
-1369.5859375
-1325.90234375
-1329.046875
-1369.56640625
-1428.828125
-1489.55859375
-1542.109375
-1582.8125
-1609.16796875
-1618.31640625
-1609.96484375
-1589.0234375
-1563.99609375
-1543.0859375
-1533.37890625
-1544.1640625
-1588.0625
-1674.4140625
-1799.16796875
-1941.609375
-2072.72265625
-2168.65625
-2219.54296875
-2229.9296875
-2213.546875
-2186.60546875
-2162.67578125
-2150.95703125
-2157.24609375
-2184.25
-2229.453125
-2283.76953125
-2335.85546875
-2380.7265625
-2424.66015625
-2479.6171875
-2550.8671875
-2630.0390625
-2702.15625
-2760.8671875
-2815.78515625
-2883.56640625
-2972.0546875
-3074.08203125
-3174.32421875
-3257.4296875
-3308.56640625
-3311.64453125
-3253.61328125
-3132.33984375
-2959.1640625
-2754.51953125
-2542.375
-2346.05078125
-2183.44921875
-2063.09375
-1985.296875
-1946.65625
-1940.62109375
-1953.4765625
-1964.37109375
-1954.0546875
-1914.8671875
-1852.79296875
-1782.609375
-1722.10546875
-1686.55859375
-1682.140625
-1701.97265625
-1730.79296875
-1755.9296875
-1774.2578125
-1789.7578125
-1806.55859375
-1825.8359375
-1848.16796875
-1875.94921875
-1910.66015625
-1946.98046875
-1972.07421875
-1974.69140625
-1956.47265625
-1931.9140625
-1914.8984375
-1906.8359375
-1900.0390625
-1890.48828125
-1883.078125
-1884.3125
-1894.3515625
-1908.34765625
-1922.09375
-1932.80078125
-1935.77734375
-1924.19921875
-1893.3359375
-1843.44921875
-1777.87890625
-1699.62890625
-1610.59375
-1513.30859375
-1412.22265625
-1313.26953125
-1223.40625
-1151.71875
-1110.4609375
-1112.2109375
-1162.41015625
-1253.28125
-1366.1171875
-1480.828125
-1583.18359375
-1663.12890625
-1708.8828125
-1706.46875
-1646.72265625
-1532.32421875
-1377.52734375
-1201.80078125
-1024.296875
-863.06640625
-736.1953125
-659.80859375
-642.4140625
-680.75390625
-761.94140625
-870.77734375
-996.40234375
-1133.4765625
-1277.82421875
-1419.63671875
-1539.15234375
-1610.234375
-1613.3046875
-1550.6171875
-1451.5234375
-1360.68359375
-1315.328125
-1326.0859375
-1373.6171875
-1422.7890625
-1444.72265625
-1431.82421875
-1396.55078125
-1357.76171875
-1327.55078125
-1307.36328125
-1292.1640625
-1276.6484375
-1260.3203125
-1250.1328125
-1258.625
-1297.2578125
-1369.4296875
-1468.02734375
-1577.8359375
-1679.921875
-1756.4609375
-1795.25
-1791.83984375
-1748.73046875
-1674.765625
-1586.0703125
-1504.32421875
-1448.68359375
-1426.41015625
-1431.53515625
-1452.84375
-1483.4765625
-1524.7109375
-1582.70703125
-1660.171875
-1747.4921875
-1821.72265625
-1858.640625
-1849.45703125
-1805.74609375
-1747.97265625
-1690.90234375
-1639.734375
-1595.44140625
-1559.78515625
-1537.10546875
-1535.23828125
-1563.95703125
-1627.98828125
-1719.78515625
-1821.53125
-1916.0703125
-1995.75390625
-2061.59765625
-2116.9453125
-2162.734375
-2196.22265625
-2210.8828125
-2197.79296875
-2149.2578125
-2062.7265625
-1941.9140625
-1794.7421875
-1630.34765625
-1457.078125
-1282.77734375
-1117.71875
-977.9609375
-884.671875
-857.2421875
-903.94921875
-1017.125
-1176.41796875
-1357.40625
-1538.4453125
-1700.93359375
-1824.94921875
-1888.18359375
-1873.2265625
-1778.33984375
-1621.44921875
-1432.66796875
-1241.7265625
-1069.328125
-925.328125
-810.91015625
-721.9609375
-653.4921875
-604.6640625
-581.703125
-595.9140625
-656.76171875
-763.6875
-902.08984375
-1046.62109375
-1170.23828125
-1254.15234375
-1294.3203125
-1301.55078125
-1294.0078125
-1285.16796875
-1275.91015625
-1257.86328125
-1223.8828125
-1173.05078125
-1105.03125
-1013.57421875
-891.17578125
-741.5
-584.8203125
-449.26171875
-357.140625
-319.05078125
-337.56640625
-411.9765625
-537.16796875
-698.64453125
-870.7265625
-1022.5234375
-1128.91796875
-1179.08984375
-1177.03125
-1135.48046875
-1068.7109375
-988.14453125
-901.3203125
-813.875
-732.96484375
-668.26953125
-627.09765625
-607.078125
-594.87109375
-574.640625
-539.8125
-498.71875
-470.6953125
-476.12890625
-525.42578125
-611.97265625
-714.3671875
-809.0
-885.15625
-950.84765625
-1024.578125
-1120.390625
-1238.46484375
-1367.3984375
-1494.46484375
-1615.0859375
-1735.0234375
-1865.2109375
-2013.76171875
-2178.85546875
-2344.42578125
-2481.5859375
-2559.49609375
-2562.515625
-2501.1484375
-2406.29296875
-2311.6796875
-2240.23046875
-2202.43359375
-2199.70703125
-2224.22265625
-2258.47265625
-2282.390625
-2285.2578125
-2270.69921875
-2249.88671875
-2231.19140625
-2216.36328125
-2202.91015625
-2185.89453125
-2156.59375
-2101.91796875
-2008.49609375
-1870.1796875
-1694.97265625
-1507.19921875
-1342.1953125
-1233.53515625
-1198.1875
-1228.74609375
-1298.9765625
-1379.2890625
-1451.3203125
-1511.984375
-1566.83984375
-1620.44921875
-1671.234375
-1712.35546875
-1735.6171875
-1736.1015625
-1716.7265625
-1690.09765625
-1673.47265625
-1676.59375
-1690.58984375
-1688.84375
-1641.7578125
-1534.71875
-1374.96875
-1183.78125
-983.04296875
-788.359375
-611.7734375
-467.30859375
-370.43359375
-329.55859375
-337.12890625
-370.41015625
-404.53515625
-428.3125
-448.96875
-481.91796875
-535.62890625
-604.3359375
-671.00390625
-714.14453125
-714.27734375
-662.078125
-567.6484375
-463.125
-391.4453125
-386.02734375
-455.55859375
-584.203125
-744.74609375
-913.03125
-1073.7109375
-1216.7109375
-1332.26953125
-1411.69921875
-1452.140625
-1457.375
-1432.75390625
-1382.11328125
-1313.3984375
-1247.05078125
-1214.20703125
-1242.09765625
-1337.98828125
-1484.53515625
-1648.6328125
-1796.69921875
-1907.11328125
-1973.234375
-1996.265625
-1975.6640625
-1907.484375
-1791.62109375
-1637.91015625
-1463.40625
-1285.4375
-1118.421875
-973.26953125
-853.14453125
-747.77734375
-636.37109375
-501.671875
-344.203125
-183.90234375
-48.64453125
40.4921875
77.2890625
68.2578125
24.1640625
-47.03515625
-139.9375
-246.2109375
-351.87890625
-441.41015625
-504.45703125
-539.34375
-552.6796875
-556.62890625
-563.7578125
-580.5234375
-605.2265625
-634.55078125
-672.1875
-727.890625
-805.77734375
-894.58984375
-971.60546875
-1016.8515625
-1023.58203125
-996.98828125
-945.68359375
-875.765625
-791.73828125
-701.546875
-620.14453125
-568.43359375
-567.671875
-632.46875
-765.734375
-956.94921875
-1182.80859375
-1409.8125
-1600.15625
-1721.94921875
-1760.19140625
-1721.5234375
-1628.50390625
-1506.58203125
-1372.09375
-1227.75
-1066.328125
-878.80078125
-662.16796875
-423.48828125
-179.1015625
49.75390625
242.359375
383.08984375
463.80078125
483.68359375
447.578125
365.0625
251.0
124.45703125
3.15234375
-103.56640625
-196.03515625
-277.19140625
-343.71484375
-384.8828125
-391.40625
-366.7421875
-330.390625
-308.9609375
-320.80078125
-365.4609375
-425.234375
-475.421875
-495.0859375
-474.0703125
-417.59765625
-347.0
-291.53125
-272.87109375
-294.9140625
-348.984375
-427.62890625
-530.76171875
-659.125
-805.76171875
-956.0625
-1093.33203125
-1201.828125
-1266.5625
-1275.37109375
-1224.3984375
-1122.1171875
-987.7421875
-845.4140625
-717.65234375
-620.80859375
-564.0625
-552.08203125
-587.90234375
-671.10546875
-789.87109375
-913.28515625
-994.25390625
-987.78125
-876.5546875
-686.3515625
-478.31640625
-321.5234375
-262.98828125
-311.90234375
-442.5859375
-610.109375
-768.8046875
-885.2109375
-941.60546875
-932.32421875
-859.40234375
-731.21875
-561.97265625
-369.15625
-170.68359375
15.578125
171.2109375
278.99609375
327.08984375
312.453125
242.46484375
135.16015625
15.8671875
-91.94921875
-177.4375
-244.8359375
-303.84765625
-356.5
-392.7734375
-398.0625
-363.5546875
-289.265625
-178.89453125
-35.59765625
133.48046875
308.6171875
458.9140625
559.6953125
611.30859375
638.2578125
666.859375
703.375
733.16015625
737.62109375
709.3203125
653.7421875
582.66015625
508.29296875
440.1875
382.48828125
331.62109375
276.78125
205.1484375
110.41796875
-0.35546875
-108.8046875
-196.765625
-257.07421875
-291.3984375
-298.12109375
-267.2109375
-191.9609375
-85.3125
19.25390625
85.68359375
95.3828125
53.52734375
-18.125
-91.7734375
-140.77734375
-144.0
-89.21875
23.796875
181.07421875
355.07421875
511.43359375
621.265625
672.01171875
668.640625
624.875
552.48828125
456.5625
337.53125
195.96875
36.40625
-130.96875
-291.05859375
-427.15234375
-526.53125
-586.9765625
-620.83984375
-651.671875
-701.68359375
-776.9296875
-863.0546875
-937.46875
-988.31640625
-1023.328125
-1062.05859375
-1121.125
-1205.5078125
-1308.421875
-1413.6171875
-1496.5703125
-1527.98828125
-1482.51953125
-1348.609375
-1133.1875
-859.28515625
-559.33203125
-266.37109375
-4.75390625
215.9765625
398.875
549.47265625
666.51953125
742.33984375
771.58203125
758.57421875
716.00390625
657.70703125
593.6484375
530.8125
476.55078125
438.7109375
421.25
419.3046875
419.3515625
406.02734375
370.77734375
315.21875
246.41015625
169.16796875
82.9375
-14.2578125
-119.33203125
-221.2734375
-303.96484375
-352.43359375
-359.08984375
-327.83203125
-274.53515625
-222.8828125
-195.66015625
-205.3125
-249.8046875
-316.84765625
-392.7265625
-468.2734375
-538.10546875
-596.7109375
-637.12109375
-654.42578125
-651.41796875
-641.95703125
-648.5859375
-694.1328125
-791.46875
-938.1328125
-1118.421875
-1309.234375
-1484.96484375
-1621.82421875
-1703.484375
-1725.4453125
-1693.75
-1619.59375
-1516.171875
-1399.68359375
-1289.25390625
-1202.90625
-1153.81640625
-1151.08203125
-1201.55859375
-1307.125
-1458.76171875
-1634.12109375
-1801.76953125
-1929.71484375
-1994.6171875
-1988.87109375
-1921.71875
-1812.46875
-1679.86328125
-1535.3125
-1383.5390625
-1227.43359375
-1072.61328125
-929.17578125
-809.18359375
-720.65234375
-663.19921875
-631.37890625
-623.6171875
-646.81640625
-710.84375
-818.78125
-963.12109375
-1129.95703125
-1305.1171875
-1477.5
-1641.02734375
-1797.015625
-1954.0390625
-2120.75
-2293.38671875
-2447.61328125
-2544.22265625
-2547.3671875
-2442.2265625
-2239.69140625
-1968.30859375
-1663.5703125
-1361.59375
-1094.55078125
-884.31640625
-737.1484375
-644.6328125
-590.5703125
-558.89453125
-539.62890625
-532.19140625
-543.94140625
-582.484375
-646.76171875
-725.96875
-808.1953125
-889.640625
-974.44921875
-1066.4453125
-1163.421875
-1260.7578125
-1359.2109375
-1466.53515625
-1589.171875
-1721.59765625
-1844.05078125
-1931.97265625
-1970.10546875
-1960.8828125
-1921.671875
-1873.40234375
-1828.3359375
-1785.08984375
-1734.45703125
-1671.15625
-1602.015625
-1544.87109375
-1520.4765625
-1542.90234375
-1610.7890625
-1701.5234375
-1773.98828125
-1784.578125
-1709.71484375
-1558.87890625
-1368.1328125
-1180.6484375
-1029.46875
-931.1640625
-887.99609375
-892.2890625
-930.30859375
-985.76953125
-1043.16015625
-1090.1640625
-1119.3828125
-1129.97265625
-1128.77734375
-1128.3203125
-1139.94921875
-1165.19140625
-1193.36328125
-1209.91015625
-1209.51171875
-1201.7734375
-1204.12890625
-1229.45703125
-1279.125
-1344.1328125
-1409.82421875
-1460.8515625
-1486.87890625
-1487.0078125
-1467.85546875
-1434.8671875
-1385.5625
-1313.41796875
-1219.56640625
-1119.64453125
-1037.68359375
-992.75390625
-990.66796875
-1026.01953125
-1088.61328125
-1165.90234375
-1239.96875
-1284.5625
-1268.5
-1166.640625
-973.80078125
-712.62109375
-427.8125
-167.90625
33.59765625
164.66015625
226.8984375
224.9921875
164.71484375
58.8046875
-69.3984375
-191.7265625
-286.39453125
-345.09765625
-371.16015625
-372.94921875
-360.2890625
-345.859375
-345.76171875
-374.125
-435.08984375
-520.796875
-617.19140625
-710.25390625
-787.29296875
-837.734375
-858.94140625
-861.59375
-863.26953125
-871.26953125
-871.6953125
-838.06640625
-751.67578125
-613.7421875
-440.33203125
-250.140625
-58.3828125
122.0859375
280.8515625
414.70703125
530.62890625
640.93359375
754.1328125
870.48828125
984.41796875
1086.95703125
1163.46484375
1191.66015625
1147.98046875
1020.515625
816.84375
559.6640625
276.1015625
-8.546875
-270.0390625
-483.28125
-624.01171875
-673.1171875
-621.66015625
-476.26171875
-262.50390625
-20.7265625
207.265625
392.75390625
525.22265625
606.56640625
642.94921875
641.22265625
608.17578125
548.39453125
462.25
349.71875
219.13671875
91.73046875
-5.9140625
-57.75
-69.65625
-67.19921875
-82.14453125
-138.12109375
-242.87109375
-386.94140625
-545.75
-685.84375
-777.23828125
-807.203125
-784.078125
-725.75
-642.80078125
-532.68359375
-389.16015625
-214.97265625
-24.89453125
160.546875
321.6640625
441.8203125
507.89453125
511.59765625
450.39453125
326.8203125
147.37109375
-77.7578125
-335.0078125
-608.62109375
-882.57421875
-1142.59765625
-1378.03515625
-1582.4140625
-1751.99609375
-1884.18359375
-1978.33203125
-2038.2734375
-2072.67578125
-2091.828125
-2103.55859375
-2110.99609375
-2111.98046875
-2099.83203125
-2066.66015625
-2008.6640625
-1929.390625
-1837.23828125
-1738.8359375
-1633.8046875
-1514.85546875
-1373.52734375
-1207.9921875
-1026.640625
-843.015625
-665.15234375
-489.359375
-304.90625
-105.3515625
103.80859375
306.47265625
483.421875
620.48046875
713.08203125
765.65625
787.734375
791.375
791.15625
801.73828125
829.4921875
864.88671875
886.75390625
878.140625
839.89453125
790.02734375
751.75
741.59765625
763.9375
810.90625
865.87890625
909.92578125
928.50390625
913.8125
861.98828125
770.14453125
638.1484375
474.44921875
299.47265625
141.06640625
22.734375
-47.6484375
-80.33984375
-96.21484375
-116.1484375
-154.23828125
-215.82421875
-297.68359375
-389.23046875
-475.8046875
-542.88671875
-578.68359375
-574.765625
-527.5546875
-441.71484375
-331.796875
-217.9765625
-116.84375
-33.22265625
41.0390625
120.42578125
215.76171875
327.43359375
445.359375
554.8203125
644.10546875
709.42578125
753.984375
781.3828125
788.5
765.05078125
701.2578125
596.3125
458.890625
300.2109375
128.296875
-50.10546875
-223.0078125
-369.640625
-464.125
-484.8203125
-424.0859375
-291.8828125
-109.26171875
104.12890625
337.84765625
586.69921875
840.65234375
1080.66796875
1285.58203125
1443.01953125
1554.48828125
1631.33203125
1685.9140625
1724.0390625
1743.5
1739.4453125
1711.328125
1663.53515625
1598.2578125
1509.34375
1386.42578125
1226.3671875
1040.43359375
851.2890625
685.4609375
567.61328125
515.1796875
531.01171875
599.7890625
695.71484375
796.74609375
891.87890625
976.51953125
1046.01953125
1096.98046875
1131.46484375
1153.67578125
1159.86328125
1133.73046875
1054.4296875
910.6171875
708.78515625
471.125
225.84375
-3.96484375
-206.85546875
-381.16015625
-527.03125
-639.91015625
-710.83984375
-731.65625
-699.32421875
-616.4921875
-489.4921875
-325.4921875
-130.94921875
85.6015625
306.96875
503.90625
642.8125
701.88671875
682.87890625
608.62890625
510.3125
415.55078125
342.86328125
299.88671875
282.9765625
279.85546875
275.78515625
259.0859375
222.66796875
163.75390625
84.6640625
-7.78125
-107.47265625
-214.28125
-331.12890625
-454.47265625
-571.0234375
-666.8984375
-737.41015625
-782.390625
-791.6015625
-740.96484375
-609.2421875
-399.484375
-143.671875
112.33203125
328.08203125
479.48828125
561.171875
583.81640625
566.62890625
526.578125
471.6875
403.84375
326.1171875
245.47265625
169.15234375
101.41796875
44.125
-2.58203125
-42.21875
-81.703125
-124.046875
-159.7578125
-168.5234375
-132.85546875
-50.8828125
63.54296875
190.6953125
313.07421875
417.59765625
497.171875
554.52734375
602.5703125
656.8203125
725.08203125
803.18359375
878.6796875
937.859375
972.484375
984.25390625
983.31640625
978.64453125
967.26953125
934.37109375
867.14453125
770.25390625
668.1953125
592.49609375
564.46484375
584.74609375
633.98046875
682.29296875
702.16015625
678.65234375
613.078125
520.12890625
421.6328125
339.12109375
286.4765625
264.5390625
260.76953125
255.68359375
233.80859375
192.6953125
142.6484375
95.96484375
54.28125
6.3515625
-60.71484375
-147.44140625
-238.2421875
-309.09765625
-337.38671875
-306.98046875
-210.91796875
-55.41796875
137.7578125
336.48828125
511.10546875
646.4765625
744.07421875
812.73828125
856.85546875
873.74609375
863.6640625
842.4296875
841.890625
894.21875
1010.9296875
1171.625
1329.13671875
1427.9453125
1427.515625
1319.75
1130.08203125
901.296875
672.890625
471.875
316.98828125
224.2265625
204.08984375
254.05859375
355.4296875
476.5078125
578.80859375
625.56640625
593.5703125
483.8515625
322.1796875
146.7578125
-8.12890625
-121.50390625
-186.16796875
-206.62890625
-198.41015625
-184.8359375
-186.4375
-207.234375
-230.75
-232.109375
-196.375
-125.3046875
-27.39453125
95.3359375
248.8828125
437.28515625
653.37109375
877.6796875
1084.5078125
1251.8046875
1371.5078125
1452.72265625
1511.796875
1556.95703125
1584.65234375
1591.828125
1587.69921875
1589.01171875
1605.30859375
1633.03515625
1664.1640625
1697.37109375
1740.3359375
1803.92578125
1893.98046875
2004.62109375
2117.3046875
2209.09375
2265.4140625
2285.609375
2276.046875
2238.9296875
2168.234375
2055.1015625
1897.70703125
1709.58203125
1520.51171875
1365.91796875
1269.46875
1232.984375
1242.18359375
1279.94921875
1332.328125
1384.58203125
1418.12890625
1416.1796875
1373.16796875
1297.875
1207.11328125
1115.92578125
1033.15625
965.03515625
920.34375
908.31640625
929.375
969.43359375
1005.83984375
1019.88671875
1005.28515625
968.6171875
924.5078125
886.8203125
858.34765625
828.05078125
782.87890625
724.3046875
670.2890625
638.984375
632.4921875
637.98828125
641.76953125
639.57421875
635.62109375
635.16015625
638.20703125
638.6015625
629.578125
611.26953125
591.890625
581.35546875
586.4921875
613.859375
672.17578125
764.625
877.828125
983.55078125
1054.984375
1080.5546875
1062.50390625
1006.578125
916.7890625
798.796875
665.09765625
535.65234375
433.1875
375.96484375
371.890625
417.40234375
500.328125
603.1640625
706.30859375
794.10546875
862.28125
918.7109375
973.64453125
1027.51171875
1068.47265625
1081.125
1056.8046875
996.72265625
908.2734375
800.46875
682.4921875
565.08203125
461.18359375
382.875
335.234375
311.8046875
295.91015625
267.76953125
214.484375
138.83984375
61.66015625
13.47265625
18.453125
82.265625
193.75390625
337.06640625
500.94921875
677.09765625
853.0078125
1009.61328125
1127.0703125
1193.1640625
1207.734375
1181.26953125
1130.203125
1072.7421875
1027.34765625
1012.6640625
1045.15234375
1131.93359375
1262.43359375
1407.4609375
1531.265625
1610.30078125
1643.24609375
1643.20703125
1621.09375
1578.33203125
1515.19140625
1441.765625
1376.5234375
1333.98828125
1316.34765625
1317.3046875
1331.77734375
1361.28125
1412.609375
1493.609375
1608.08984375
1750.3203125
1901.38671875
2031.8125
2111.3203125
2121.51953125
2064.98828125
1965.5859375
1858.92578125
1777.31640625
1737.828125
1740.44921875
1774.890625
1827.69140625
1883.46484375
1922.74609375
1923.44921875
1867.8125
1749.12109375
1572.33203125
1350.109375
1099.953125
844.2109375
609.0
419.0078125
290.0703125
224.08984375
208.8046875
223.19921875
247.50390625
272.98046875
304.3359375
352.921875
428.18359375
535.26171875
677.71875
857.63671875
1070.8828125
1303.203125
1531.89453125
1730.54296875
1873.29296875
1939.5078125
1920.60546875
1825.59375
1679.6484375
1514.8515625
1358.6484375
1225.82421875
1116.6484375
1020.83203125
925.91015625
826.86328125
731.61328125
657.8359375
621.71875
626.8671875
663.20703125
717.37109375
784.1328125
867.37109375
971.41015625
1093.66796875
1225.35546875
1356.29296875
1477.4296875
1580.953125
1660.21875
1708.63671875
1717.03125
1673.91015625
1571.8828125
1414.828125
1217.23828125
996.3359375
765.73046875
535.2734375
312.92578125
104.87109375
-83.8203125
-246.03515625
-370.65234375
-446.21484375
-467.359375
-437.0546875
-363.0625
-253.05078125
-112.25
56.52734375
251.765625
470.4375
703.5703125
933.92578125
1139.86328125
1303.51953125
1415.5078125
1471.17578125
1464.296875
1388.65234375
1248.05859375
1062.265625
858.65625
657.23828125
465.2421875
285.54296875
126.21875
-0.17578125
-83.2109375
-116.55078125
-94.3671875
-10.58203125
135.71484375
334.73046875
566.875
809.1953125
1041.96484375
1252.00390625
1432.35546875
1579.7890625
1692.6484375
1770.53515625
1814.3125
1823.76171875
1794.76171875
1722.10546875
1609.36328125
1476.84765625
1356.94921875
1278.05078125
1251.078125
1269.578125
1319.15625
1383.6640625
1444.4765625
1481.421875
1481.390625
1447.21875
1395.1015625
1341.75
1294.93359375
1255.4375
1223.203125
1197.57421875
1173.5625
1143.0234375
1101.26171875
1049.94921875
992.71875
931.6953125
872.20703125
829.08203125
822.1015625
860.62890625
932.53515625
1009.63671875
1064.6328125
1083.6640625
1065.85546875
1015.25
934.9765625
827.265625
696.30078125
550.12890625
400.12109375
257.3671875
127.3515625
7.71484375
-107.12109375
-217.7265625
-316.6953125
-395.4140625
-453.90625
-503.07421875
-556.2734375
-617.4296875
-675.97265625
-712.98046875
-714.37890625
-681.63671875
-631.9609375
-588.09375
-565.96875
-568.25
-584.75
-596.12109375
-580.02734375
-520.7578125
-418.265625
-287.8515625
-147.65625
-3.64453125
153.7421875
338.26953125
553.1328125
786.40234375
1019.15234375
1236.76171875
1432.8984375
1605.1953125
1749.7421875
1860.55078125
1932.78125
1964.671875
1956.3203125
1908.0703125
1820.90234375
1698.49609375
1549.1484375
1386.40234375
1227.4296875
1088.76171875
981.5859375
910.11328125
873.8359375
870.4765625
896.55859375
946.15625
1010.0234375
1076.01953125
1130.828125
1163.3203125
1168.1875
1145.98828125
1098.04296875
1021.22265625
910.3671875
768.44921875
614.73046875
481.015625
396.87109375
375.21484375
409.046875
479.515625
566.53125
653.84375
729.33984375
786.09375
825.52734375
857.3203125
892.65234375
936.18359375
985.30859375
1036.23046875
1087.37109375
1134.7734375
1167.14453125
1171.10546875
1144.23046875
1101.33203125
1065.484375
1052.33984375
1062.68359375
1086.9609375
1113.0234375
1130.421875
1133.46875
1125.359375
1118.4609375
1126.328125
1153.31640625
1192.484375
1232.515625
1264.203125
1280.6484375
1276.14453125
1249.3125
1207.06640625
1162.45703125
1127.35546875
1107.65625
1104.8515625
1119.8125
1153.6171875
1205.59375
1271.7421875
1345.37109375
1418.62890625
1483.12890625
1529.87109375
1550.39453125
1540.23046875
1502.140625
1445.5703125
1382.5390625
1324.16015625
1279.48046875
1253.46484375
1242.44140625
1231.66015625
1200.47265625
1132.3671875
1022.2265625
877.19921875
714.5703125
559.25390625
439.31640625
378.328125
387.40625
462.046875
586.3671875
743.0546875
922.90234375
1125.70703125
1350.91796875
1587.1640625
1811.61328125
1999.26171875
2132.453125
2204.73046875
2221.1640625
2196.39453125
2147.33984375
2083.09375
2002.34765625
1902.7890625
1791.25
1682.265625
1588.6015625
1516.79296875
1470.65234375
1453.78125
1466.33203125
1500.984375
1542.46875
1568.53125
1552.7109375
1473.78515625
1330.23828125
1147.0234375
965.3203125
823.1640625
742.45703125
727.26953125
767.00390625
840.35546875
922.609375
995.90625
1054.46875
1099.765625
1131.94140625
1148.29296875
1149.65234375
1144.953125
1146.11328125
1157.61328125
1171.9140625
1175.2421875
1157.10546875
1114.36328125
1049.30078125
967.4765625
878.5703125
796.69921875
736.6171875
707.94921875
711.76171875
740.8671875
782.46484375
822.4765625
850.8203125
865.171875
870.70703125
876.69140625
892.06640625
920.828125
958.2734375
991.96484375
1009.6640625
1008.89453125
999.21875
996.01953125
1013.29296875
1060.421875
1139.94140625
1244.0078125
1355.4453125
1458.3984375
1550.81640625
1644.84375
1753.36328125
1876.49609375
2000.25390625
2104.5
2170.3359375
2184.109375
2142.19140625
2056.0625
1950.62890625
1852.3203125
1774.43359375
1711.60546875
1647.73828125
1570.6328125
1481.8828125
1395.515625
1328.3125
1290.8515625
1285.8515625
1312.85546875
1373.70703125
1475.00390625
1626.26171875
1833.5234375
2089.7421875
2368.45703125
2628.0390625
2825.9609375
2933.00390625
2938.5625
2848.05859375
2678.29296875
2452.45703125
2193.4296875
1917.79296875
1635.8515625
1357.53515625
1097.30078125
872.2421875
695.16015625
568.609375
484.171875
427.75
387.8515625
361.03125
350.18359375
357.7578125
380.64453125
409.33203125
428.5625
418.98046875
364.15625
262.57421875
133.0546875
3.90234375
-106.12890625
-195.66015625
-270.8359375
-333.0859375
-380.49609375
-418.57421875
-462.8359375
-527.1484375
-610.55859375
-696.6875
-764.0703125
-795.3203125
-779.22265625
-710.48828125
-592.703125
-442.125
-286.3671875
-156.08984375
-73.9140625
-46.67578125
-64.80859375
-108.09375
-153.05859375
-176.96484375
-158.8671875
-82.640625
56.6875
249.5859375
477.1875
721.1328125
968.80859375
1212.0390625
1445.3203125
1666.26171875
1873.39453125
2059.51953125
2208.58984375
2303.09375
2335.75390625
2313.63671875
2252.796875
2172.2109375
2091.6328125
2028.640625
1991.66015625
1975.20703125
1964.70703125
1947.55859375
1920.24609375
1886.51953125
1850.91796875
1814.43359375
1775.046875
1731.2109375
1684.7109375
1639.62109375
1597.81640625
1555.6171875
1506.39453125
1448.01171875
1388.52734375
1344.578125
1334.10546875
1369.625
1456.3515625
1593.52734375
1775.21875
1989.66015625
2218.80078125
2438.9765625
2622.30859375
2740.24609375
2772.36328125
2718.18359375
2602.28125
2464.71484375
2342.05859375
2253.63671875
2201.38671875
2177.98046875
2173.19140625
2175.4140625
2171.921875
2151.41796875
2109.19921875
2052.50390625
2001.2265625
1979.83203125
2003.55859375
2069.65625
2160.75
2255.01953125
2332.171875
2373.4453125
2363.0703125
2294.52734375
2174.26171875
2015.74609375
1828.4609375
1613.359375
1368.95703125
1100.33203125
821.5390625
550.51171875
303.6875
95.3359375
-60.67578125
-152.328125
-174.671875
-134.20703125
-48.6875
56.77734375
156.3828125
233.66015625
291.98046875
355.953125
457.44140625
614.6796875
821.99609375
1057.14453125
1295.5234375
1517.3828125
1707.26953125
1854.0859375
1954.59375
2014.3828125
2041.6875
2038.51171875
1997.3046875
1905.921875
1756.74609375
1554.02734375
1316.2421875
1073.3984375
860.1484375
705.9140625
624.90625
611.09765625
642.26953125
692.265625
744.95703125
801.875
879.01171875
993.71484375
1149.0703125
1326.23828125
1491.50390625
1613.25390625
1676.25390625
1684.83203125
1657.64453125
1621.34375
1604.875
1631.5859375
1709.546875
1825.59375
1948.08203125
2038.33984375
2066.26953125
2022.8828125
1922.5390625
1793.6328125
1665.00390625
1557.41796875
1482.26171875
1442.78515625
1435.33984375
1451.6328125
1481.33984375
1511.5390625
1523.7578125
1495.76171875
1411.1484375
1269.84765625
1089.64453125
897.84765625
719.9296875
571.1328125
453.2265625
357.4140625
272.65234375
194.11328125
125.0625
71.39453125
34.93359375
11.77734375
-3.14453125
-8.97265625
4.8359375
54.2734375
150.5390625
292.69140625
469.88671875
669.3125
880.26953125
1092.30078125
1293.52734375
1472.65625
1620.203125
1725.9375
1777.75
1767.09765625
1696.890625
1583.015625
1447.75
1311.74609375
1190.36328125
1094.10546875
1029.6015625
998.65234375
995.4375
1005.01953125
1007.16015625
984.98046875
932.2265625
854.328125
765.328125
685.1015625
635.84375
634.77734375
686.80078125
785.265625
921.37109375
1092.4921875
1301.265625
1547.69921875
1822.546875
2107.1171875
2379.05078125
2619.953125
2819.140625
2971.0625
3071.7734375
3121.546875
3130.57421875
3116.81640625
3094.3203125
3065.953125
3030.76953125
2996.3359375
2978.36328125
2987.1953125
3017.2265625
3049.8046875
3063.6328125
3043.4140625
2985.34375
2900.09765625
2808.98046875
2731.5625
2673.51171875
2625.43359375
2572.92578125
2507.4921875
2429.7265625
2344.97265625
2257.60546875
2169.328125
2082.1015625
2000.63671875
1929.8671875
1870.48828125
1819.91796875
1778.8125
1753.77734375
1750.9453125
1768.9140625
1801.05078125
1842.9140625
1892.19921875
1940.4921875
1970.55859375
1967.1015625
1931.140625
1882.65234375
1849.58203125
1853.6484375
1902.3046875
1988.28515625
2094.24609375
2199.39453125
2284.87890625
2336.19140625
2344.7890625
2311.1328125
2246.72265625
2169.81640625
2095.546875
2028.22265625
1962.01953125
1887.55078125
1797.515625
1688.765625
1563.8515625
1432.71875
1310.48046875
1209.328125
1131.12109375
1069.515625
1020.33984375
988.08203125
980.390625
997.59375
1030.359375
1068.03125
1106.375
1145.8046875
1184.23828125
1214.60546875
1229.421875
1225.94921875
1206.96484375
1178.97265625
1151.046875
1134.0390625
1137.8125
1167.22265625
1220.2578125
1290.078125
1369.1171875
1451.53125
1532.18359375
1603.3359375
1651.953125
1660.8046875
1614.47265625
1508.26953125
1354.47265625
1181.13671875
1023.46484375
912.921875
869.6796875
899.984375
997.3984375
1146.734375
1329.47265625
1527.87890625
1726.2734375
1910.921875
2070.765625
2197.61328125
2284.16796875
2323.1328125
2311.8515625
2259.06640625
2183.73828125
2103.421875
2023.515625
1938.9453125
1844.98046875
1744.15625
1644.30078125
1554.23828125
1483.45703125
1442.98046875
1442.453125
1484.29296875
1560.21484375
1653.33203125
1745.02734375
1823.1640625
1886.55078125
1942.10546875
1996.88671875
2052.14453125
2104.16015625
2149.56640625
2189.36328125
2228.73046875
2273.1484375
2323.30859375
2372.265625
2408.10546875
2420.58984375
2405.734375
2364.625
2300.3359375
2218.1171875
2126.89453125
2036.45703125
1951.09765625
1868.1328125
1785.3125
1709.87890625
1658.6484375
1647.8359375
1681.78515625
1749.234375
1827.76171875
1891.484375
1918.72265625
1898.89453125
1836.98828125
1751.84765625
1666.9921875
1599.0546875
1551.75
1518.53125
1490.38671875
1463.07421875
1440.5234375
1432.8046875
1448.71875
1486.34375
1528.6796875
1548.734375
1520.8828125
1431.48828125
1284.33203125
1099.796875
907.25390625
732.54296875
587.98046875
472.640625
381.23828125
311.0859375
261.328125
229.54296875
212.765625
210.98828125
226.91015625
262.60546875
319.26953125
400.8359375
513.78515625
658.69921875
820.71875
971.1015625
1082.0859375
1143.37890625
1166.0625
1171.265625
1175.05078125
1182.42578125
1192.23046875
1203.6953125
1217.58203125
1234.171875
1253.24609375
1274.66796875
1295.7734375
1308.48828125
1303.0859375
1276.96875
1238.078125
1198.19921875
1164.79296875
1140.3515625
1125.8359375
1119.3828125
1112.19921875
1091.5234375
1051.71484375
1002.10546875
962.9453125
954.7109375
990.640625
1074.8203125
1202.5
1362.453125
1542.62890625
1735.65234375
1937.8984375
2142.8515625
2336.734375
2502.14453125
2626.34375
2706.8046875
2750.359375
2768.37109375
2772.34375
2772.46484375
2777.2890625
2791.35546875
2811.09765625
2824.08984375
2814.9453125
2773.30859375
2696.875
2588.95703125
2456.328125
2309.1328125
2158.79296875
2012.859375
1873.1328125
1741.0234375
1623.76171875
1532.984375
1477.43359375
1459.34765625
1477.625
1531.2890625
1617.19921875
1725.265625
1838.6328125
1941.10546875
2026.44140625
2101.5390625
2179.359375
2266.17578125
2354.26171875
2427.76953125
2476.64453125
2505.03515625
2526.640625
2553.08203125
2586.65625
2622.62109375
2657.69140625
2697.421875
2755.51953125
2842.6484375
2952.22265625
3057.26953125
3124.44921875
3133.91796875
3087.43359375
3000.07421875
2887.25
2758.8828125
2621.10546875
2479.71484375
2343.0625
2224.2265625
2140.2890625
2106.22265625
2126.875
2193.66796875
2287.53515625
2383.4375
2453.58203125
2472.1953125
2424.37109375
2314.5234375
2166.2734375
2011.78515625
1878.08984375
1779.8828125
1721.0859375
1700.03125
1712.7890625
1753.92578125
1816.59765625
1892.29296875
1970.30859375
2039.32421875
2092.765625
2134.04296875
2174.08203125
2220.93359375
2271.48046875
2314.28515625
2339.90234375
2346.4453125
2335.53125
2306.16796875
2255.38671875
2184.3515625
2101.6171875
2018.9765625
1943.58984375
1873.5703125
1800.79296875
1718.53125
1627.2265625
1533.421875
1443.890625
1362.1640625
1290.43359375
1232.0078125
1189.01953125
1158.60546875
1134.7109375
1115.58984375
1107.74609375
1120.03515625
1153.8125
1200.734375
1251.6015625
1306.75390625
1375.8828125
1465.80859375
1568.59765625
1663.921875
1735.390625
1784.44921875
1826.97265625
1876.390625
1931.91015625
1982.8515625
2020.78125
2045.13671875
2060.42578125
2073.64453125
2096.0
2142.70703125
2225.6171875
2343.9453125
2482.62109375
2620.28125
2739.9296875
2834.0546875
2901.86328125
2942.109375
2947.53125
2905.9375
2808.4921875
2659.16796875
2477.03515625
2288.6171875
2117.0234375
1977.41015625
1880.5390625
1837.13671875
1856.25390625
1939.5625
2078.87109375
2259.2890625
2464.078125
2677.8046875
2889.01953125
3092.94921875
3290.8984375
3484.3984375
3668.73046875
3831.88671875
3959.05078125
4037.765625
4061.26953125
4030.33984375
3953.23828125
3842.7734375
3712.234375
3572.8359375
3431.65625
3288.46484375
3135.265625
2963.3203125
2773.35546875
2577.93359375
2393.3046875
2230.796875
2096.04296875
1991.55859375
1915.34765625
1857.765625
1803.80859375
1740.41796875
1662.01171875
1572.921875
1489.48828125
1439.25
1450.67578125
1536.5234375
1685.19140625
1869.4140625
2063.7734375
2255.2734375
2440.96875
2619.46875
2785.078125
2927.83203125
3037.54296875
3108.61328125
3142.5390625
3147.12890625
3133.62890625
3112.93359375
3091.16796875
3066.0859375
3027.63671875
2963.94921875
2869.0703125
2747.2109375
2611.9765625
2482.828125
2380.4140625
2320.5703125
2307.57421875
2329.83203125
2362.28515625
2376.62109375
2355.078125
2299.19140625
2226.8515625
2159.5859375
2110.734375
2083.68359375
2079.01171875
2100.7734375
2154.828125
2241.82421875
2352.48046875
2468.96484375
2569.75390625
2634.890625
2651.96875
2622.98828125
2567.20703125
2514.15625
2488.99609375
2501.19140625
2544.5625
2605.0
2667.296875
2718.9765625
2754.1171875
2775.6953125
2791.37109375
2804.734375
2812.578125
2812.5234375
2810.9921875
2819.76171875
2843.81640625
2874.18359375
2892.453125
2880.91796875
2829.41796875
2737.67578125
2616.46484375
2488.09375
2382.16796875
2324.4453125
2323.515625
2365.51171875
2423.265625
2474.47265625
2514.80078125
2556.1875
2613.74609375
2692.16015625
2780.203125
2856.09375
2900.6015625
2909.02734375
2890.81640625
2856.4375
2805.890625
2732.703125
2637.6328125
2533.6796875
2436.015625
2350.12109375
2271.34375
2192.5234375
2108.70703125
2016.87890625
1916.04296875
1808.7890625
1700.76171875
1597.99609375
1506.35546875
1433.07421875
1385.5859375
1366.90625
1373.8828125
1402.66015625
1456.55859375
1546.92578125
1683.765625
1862.95703125
2060.953125
2242.66015625
2377.703125
2453.7578125
2478.10546875
2468.3828125
2440.890625
2404.51171875
2362.4453125
2318.0
2278.59765625
2254.3515625
2252.53125
2273.09375
2309.0390625
2350.48046875
2389.265625
2422.109375
2451.53125
2484.15234375
2527.015625
2584.45703125
2657.0234375
2741.26171875
2828.8125
2906.140625
2956.9296875
2966.6796875
2927.33203125
2841.01953125
2721.7265625
2591.97265625
2473.6328125
2378.203125
2303.5546875
2238.09765625
2166.96875
2076.90625
1960.3984375
1819.21875
1664.35546875
1511.04296875
1371.87109375
1252.0078125
1148.34375
1052.796875
958.73828125
866.15234375
780.98046875
709.55859375
654.015625
611.8671875
577.98046875
547.93359375
524.27734375
522.7421875
569.5625
686.9296875
878.09765625
1126.140625
1405.22265625
1690.7421875
1960.578125
2194.04296875
2376.65234375
2508.24609375
2604.4375
2687.28515625
2771.36328125
2855.7421875
2927.88671875
2976.140625
3000.55859375
3013.140625
3028.265625
3052.82421875
3084.3984375
3116.72265625
3144.984375
3165.6640625
3173.26171875
3160.40234375
3123.86328125
3070.78125
3016.45703125
2973.76171875
2944.64453125
2922.921875
2903.58984375
2886.0
2867.11328125
2835.125
2772.87890625
2667.52734375
2516.5
2326.8671875
2112.7265625
1892.9453125
1687.015625
1509.7421875
1369.859375
1274.42578125
1232.89453125
1254.69921875
1342.59375
1488.7734375
1676.3359375
1882.6328125
2082.64453125
2255.12890625
2392.6328125
2508.5703125
2632.015625
2790.2578125
2991.38671875
3220.84765625
3453.44921875
3669.00390625
3858.4296875
4017.78515625
4139.5703125
4212.01953125
4228.50390625
4197.58203125
4141.890625
4083.94140625
4031.06640625
3973.62109375
3897.1953125
3795.3203125
3671.546875
3533.703125
3389.96875
3249.0859375
3119.515625
3005.859375
2907.41015625
2820.9921875
2743.21484375
2668.93359375
2590.4609375
2502.578125
2409.01171875
2322.3515625
2256.7734375
2220.9921875
2215.78515625
2233.6953125
2259.07421875
2271.54296875
2254.171875
2201.1484375
2119.484375
2025.890625
1942.48046875
1891.03515625
1884.25
1918.890625
1978.703125
2046.171875
2112.2265625
2175.76171875
2237.3671875
2296.03515625
2350.0078125
2396.7421875
2431.32421875
2448.87890625
2451.87890625
2454.29296875
2475.4453125
2528.14453125
2612.1484375
2717.1015625
2828.5078125
2930.52734375
3007.45703125
3048.75
3055.796875
3043.015625
3030.08984375
3031.046875
3048.83984375
3077.32421875
3105.90625
3122.36328125
3114.7265625
3075.08203125
3003.76171875
2908.87109375
2799.92578125
2681.64453125
2555.296875
2426.58984375
2311.5390625
2233.83984375
2215.62109375
2267.8828125
2384.41796875
2540.94921875
2701.5078125
2831.53515625
2910.7734375
2937.4296875
2922.56640625
2882.10546875
2832.4921875
2789.15234375
2764.58984375
2766.140625
2794.62890625
2843.33203125
2897.5859375
2938.390625
2951.74609375
2937.61328125
2910.375
2890.29296875
2893.265625
2925.703125
2985.1015625
3064.4765625
3158.1875
3265.06640625
3384.76171875
3509.69921875
3621.36328125
3696.78515625
3720.28515625
3690.453125
3617.97265625
3518.55859375
3407.0234375
3294.55078125
3187.63671875
3087.703125
2992.3359375
2898.578125
2806.0390625
2716.22265625
2628.3671875
2537.09375
2435.9609375
2323.9140625
2207.9453125
2100.8671875
2018.13671875
1974.9921875
1980.65234375
2030.69140625
2105.85546875
2182.55859375
2247.30859375
2302.73046875
2361.63671875
2436.078125
2529.359375
2634.3046875
2737.7890625
2828.35546875
2900.5703125
2952.3828125
2980.80859375
2983.75
2966.30078125
2941.91796875
2924.5859375
2919.5546875
2920.7109375
2914.01953125
2882.59375
2812.3984375
2698.6171875
2548.6640625
2378.16015625
2203.3203125
2036.83203125
1889.4375
1772.8984375
1699.9140625
1680.2734375
1715.375
1794.69140625
1898.23828125
2005.62109375
2106.4296875
2204.48828125
2313.64453125
2448.70703125
2616.87890625
2813.05078125
3020.12890625
3214.14453125
3371.875
3477.86328125
3528.31640625
3530.15234375
3495.18359375
3432.6171875
3345.32421875
3232.49609375
3095.69140625
2943.1953125
2789.9453125
2653.12890625
2545.05859375
2467.45703125
2412.2578125
2368.7421875
2329.97265625
2293.16796875
2257.69140625
2226.83984375
2211.30859375
2226.30078125
2280.92578125
2368.98828125
2469.796875
2557.71484375
2612.65625
2625.61328125
2598.734375
2543.12890625
2477.67578125
2427.96484375
2420.546875
2471.03125
2574.0859375
2705.89453125
2838.4765625
2953.359375
3044.62890625
3113.1875
3160.015625
3182.953125
3177.9609375
3144.4296875
3090.6953125
3033.09375
2987.453125
2961.27734375
2954.4296875
2966.0078125
2998.9453125
3058.46484375
3147.08984375
3260.140625
3384.6796875
3504.2890625
3608.09375
3696.91796875
3780.625
3869.3515625
3966.28515625
4065.99609375
4157.734375
4232.453125
4290.625
4343.65625
4404.859375
4477.01171875
4548.1796875
4597.98828125
4606.7734375
4562.5625
4467.06640625
4339.13671875
4209.85546875
4109.9375
4059.42578125
4065.37890625
4121.94140625
4207.9453125
4288.53125
4327.7265625
4304.9453125
4221.0546875
4091.1171875
3934.375
3770.265625
3618.296875
3496.12109375
3415.2890625
3377.26171875
3371.73828125
3378.83203125
3376.71875
3352.671875
3310.40625
3267.48046875
3243.58984375
3247.7109375
3273.38671875
3304.7890625
3327.3046875
3332.50390625
3314.57421875
3265.41015625
3176.765625
3048.49609375
2894.32421875
2739.44140625
2611.1328125
2527.234375
2488.3359375
2479.58203125
2482.5859375
2488.12109375
2497.90234375
2515.36328125
2537.6015625
2557.625
2572.734375
2588.8828125
2617.3046875
2666.890625
2737.21484375
2816.1796875
2884.9765625
2928.04296875
2940.39453125
2926.734375
2895.359375
2853.6484375
2806.8984375
2758.15625
2708.5
2659.046875
2612.3828125
2570.1953125
2529.09765625
2480.8125
2418.08984375
2340.3515625
2253.5625
2165.93359375
2084.21484375
2013.02734375
1956.34375
1919.24609375
1907.51171875
1923.21875
1958.828125
1995.55078125
2009.58203125
1983.53125
1916.421875
1826.68359375
1745.484375
1702.7890625
1713.83203125
1774.87890625
1870.05859375
1982.61328125
2102.9921875
2231.06640625
2372.7578125
2531.69140625
2700.2109375
2858.05859375
2982.640625
3063.0625
3105.8359375
3128.91796875
3151.44921875
3186.6015625
3238.30078125
3300.671875
3360.23046875
3400.60546875
3407.20703125
3369.98046875
3285.3671875
3158.07421875
3000.953125
2831.6328125
2667.0859375
2518.625
2389.19921875
2274.95703125
2171.65625
2081.8671875
2016.1484375
1986.24609375
1996.37109375
2039.48046875
2099.3828125
2156.04296875
2193.0703125
2205.703125
2203.50390625
2203.29296875
2217.2265625
2247.12890625
2288.94140625
2340.0
2400.546875
2469.58203125
2541.453125
2606.8984375
2657.08984375
2687.671875
2701.46484375
2709.3515625
2728.25
2774.72265625
2855.59765625
2961.54296875
3070.66796875
3161.5859375
3225.32421875
3266.06640625
3293.4375
3317.546875
3350.4140625
3405.48828125
3489.35546875
3592.62890625
3690.44921875
3752.27734375
3753.47265625
3684.87890625
3559.56640625
3410.66796875
3275.04296875
3172.23046875
3097.76171875
3035.890625
2975.5234375
2913.75390625
2850.70703125
2787.19140625
2724.6484375
2660.09765625
2580.32421875
2467.609375
2315.4140625
2136.6875
1955.6484375
1794.7578125
1670.3515625
1593.4140625
1565.1796875
1570.3046875
1579.72265625
1564.42578125
1508.2421875
1411.7578125
1290.71484375
1172.26171875
1086.1640625
1051.2734375
1067.60546875
1122.0078125
1201.27734375
1300.5078125
1423.3671875
1579.26171875
1778.1171875
2020.0859375
2285.1640625
2535.4765625
2733.53515625
2861.38671875
2923.5546875
2934.45703125
2906.5234375
2849.09765625
2772.56640625
2688.21484375
2604.4765625
2526.6953125
2461.23828125
2416.57421875
2397.47265625
2398.4765625
2405.40625
2404.87890625
2393.28515625
2378.37109375
2373.60546875
2390.53125
2433.77734375
2501.078125
2586.87109375
2684.64453125
2784.4921875
2869.47265625
2918.19921875
2915.3046875
2861.3828125
2773.21875
2675.0703125
2588.9609375
2529.3828125
2501.0703125
2497.8671875
2503.67578125
2496.9609375
2457.7109375
2374.03515625
2246.1953125
2086.82421875
1917.53125
1763.2421875
1645.7109375
1576.5703125
1551.59375
1550.72265625
1547.0078125
1520.43359375
1467.26171875
1399.171875
1334.57421875
1288.76953125
1268.8515625
1275.75
1310.765625
1378.93359375
1483.765625
1618.1328125
1762.38671875
1893.6796875
1997.578125
2072.0625
2123.5078125
2160.515625
2188.4765625
2205.796875
2205.12890625
2181.40234375
2140.296875
2097.3671875
2067.6796875
2055.84765625
2054.625
2050.27734375
2028.98828125
1982.078125
1909.9921875
1823.23828125
1738.14453125
1669.44140625
1624.76171875
1605.0
1610.28125
1646.5703125
1726.68359375
1862.8984375
2055.59765625
2286.2109375
2519.91015625
2717.21484375
2848.9140625
2906.71484375
2903.28125
2862.078125
2805.30859375
2748.3203125
2699.62109375
2660.5703125
2624.78515625
2583.07421875
2532.9375
2482.421875
2443.3125
2422.9296875
2425.3359375
2458.5234375
2535.22265625
2664.77734375
2845.93359375
3067.76953125
3314.515625
3567.609375
3805.51171875
4006.08203125
4151.51171875
4231.5703125
4243.24609375
4190.0
4083.296875
3944.3671875
3801.2578125
3679.55078125
3592.4296875
3537.82421875
3504.1640625
3478.0625
3447.2421875
3400.19140625
3328.41015625
3232.08984375
3122.97265625
3019.77734375
2939.50390625
2891.3203125
2875.6015625
2885.3359375
2907.49609375
2925.76953125
2926.90234375
2908.1484375
2878.65234375
2851.29296875
2831.58203125
2815.42578125
2798.23828125
2784.3671875
2785.2265625
2808.375
2850.25
2899.9375
2948.8125
2997.140625
3053.38671875
3126.9765625
3218.5
3315.0
3396.96484375
3453.08984375
3488.94140625
3520.7890625
3562.2109375
3617.32421875
3683.9296875
3757.51171875
3830.31640625
3889.91796875
3922.9609375
3920.79296875
3879.76953125
3796.625
3667.45703125
3494.578125
3293.9765625
3092.87109375
2917.4765625
2782.30078125
2689.63671875
2635.5
2612.90625
2610.9921875
2616.05078125
2617.1875
2610.9609375
2599.8359375
2586.74609375
2572.11328125
2555.6328125
2539.75390625
2530.34375
2531.88671875
2539.89453125
2539.0703125
2513.890625
2464.8359375
2413.03125
2385.78125
2396.578125
2438.4609375
2492.390625
2537.453125
2556.109375
2539.98828125
2498.02734375
2456.71875
2445.48828125
2477.234375
2541.25
2612.15234375
2663.953125
2678.53515625
2648.171875
2575.78125
2474.3984375
2364.7109375
2270.04296875
2209.7734375
2194.03125
2223.078125
2292.10546875
2396.12890625
2529.16796875
2678.9140625
2824.77734375
2944.06640625
3021.75
3055.20703125
3050.77734375
3017.0546875
2961.68359375
2893.2890625
2824.2109375
2768.6953125
2736.8359375
2730.29296875
2744.5859375
2775.01171875
2818.42578125
2868.1953125
2908.5546875
2917.1015625
2875.66796875
2780.52734375
2642.703125
2478.765625
2301.81640625
2120.94921875
1947.02734375
1795.3515625
1680.265625
1607.328125
1571.890625
1565.15625
1581.265625
1620.39453125
1688.2890625
1793.76171875
1943.59375
2136.08984375
2358.33984375
2590.51953125
2813.5390625
3013.578125
3181.83203125
3313.1796875
3406.30859375
3464.4609375
3494.30078125
3502.4609375
3491.17578125
3456.9765625
3396.28515625
3315.73828125
3237.48046875
3191.4140625
3199.76171875
3267.86328125
3386.89453125
3539.7890625
3701.9296875
3841.15234375
3927.10546875
3948.3125
3921.96875
3885.2265625
3872.78125
3896.828125
3942.546875
3980.48046875
3986.109375
3953.171875
3894.00390625
3830.58984375
3784.53125
3769.98046875
3789.33984375
3832.61328125
3882.45703125
3922.8359375
3945.44921875
3951.2421875
3948.61328125
3948.78125
3957.625
3968.5
3965.02734375
3933.79296875
3874.04296875
3793.80859375
3699.06640625
3589.484375
3462.47265625
3315.96484375
3146.8671875
2952.88671875
2740.59765625
2529.6953125
2345.33984375
2206.17578125
2121.87109375
2100.8984375
2155.2421875
2293.2734375
2507.765625
2772.30859375
3050.50390625
3310.28125
3533.2109375
3714.734375
3858.1484375
3967.6328125
4044.80078125
4090.015625
4106.30078125
4101.1953125
4084.80078125
4067.62109375
4061.98828125
4084.171875
4149.90234375
4263.36328125
4410.1640625
4563.328125
4697.53125
4798.9140625
4864.69921875
4897.17578125
4898.2734375
4867.5078125
4804.5859375
4715.6640625
4616.359375
4525.07421875
4451.6015625
4393.921875
4346.22265625
4306.0703125
4271.8984375
4238.2265625
4199.8984375
4161.58984375
4138.82421875
4146.25
4183.8125
4233.1796875
4266.921875
4264.17578125
4222.48046875
4157.06640625
4088.7890625
4032.84765625
3998.3359375
3993.1328125
4022.61328125
4082.78125
4159.890625
4239.30078125
4311.609375
4368.0
4393.37109375
4368.8984375
4281.3125
4128.15625
3917.078125
3665.1796875
3399.45703125
3152.61328125
2953.79296875
2822.37890625
2769.140625
2798.578125
2905.14453125
3066.9609375
3247.50390625
3409.0
3528.69921875
3605.93359375
3655.9765625
3697.07421875
3739.74609375
3783.3671875
3819.27734375
3836.87890625
3828.56640625
3790.84375
3722.3828125
3622.27734375
3490.5703125
3329.91796875
3146.671875
2952.375
2766.0859375
2614.2890625
2524.75390625
2516.26171875
2590.2734375
2728.3828125
2896.5859375
3057.015625
3184.203125
3274.86328125
3341.10546875
3392.40625
3424.875
3427.80859375
3397.94921875
3346.1796875
3293.671875
3263.55859375
3271.73828125
3317.81640625
3381.56640625
3430.53125
3435.23046875
3381.40625
3273.48046875
3131.0546875
2981.16015625
2848.625
2749.16796875
2689.30078125
2669.7890625
2686.28515625
2727.66796875
2778.3125
2824.77734375
2859.6640625
2879.53515625
2881.73828125
2864.6875
2829.2421875
2778.6328125
2718.26953125
2656.0078125
2599.50390625
2550.46484375
2502.65625
2448.1796875
2386.98828125
2330.8203125
2299.1484375
2310.70703125
2374.34375
2483.0703125
2616.05859375
2749.12890625
2865.98828125
2961.71484375
3038.34765625
3098.64453125
3142.5078125
3166.8203125
3169.31640625
3155.5078125
3142.91796875
3156.46484375
3216.390625
3326.72265625
3471.15625
3617.796875
3730.53125
3782.0
3761.22265625
3672.11328125
3527.2890625
3344.63671875
3147.5234375
2963.1328125
2816.57421875
2725.12109375
2697.046875
2733.484375
2829.4140625
2972.90234375
3145.11328125
3323.51953125
3488.20703125
3628.2421875
3743.82421875
3842.71875
3934.82421875
4029.11328125
4132.77734375
4250.21875
4382.6328125
4530.37109375
4695.6015625
4880.1015625
5078.98828125
5277.96875
5458.7265625
5607.921875
5722.8671875
5810.7421875
5881.8359375
5939.05078125
5970.015625
5949.88671875
5855.44140625
5680.0625
5438.92578125
5163.8671875
4893.67578125
4663.12890625
4492.765625
4385.109375
4331.25
4321.33984375
4347.37890625
4397.28125
4451.8515625
4492.359375
4511.1796875
4512.80859375
4504.4296875
4487.73046875
4461.109375
4428.25390625
4401.5234375
4394.640625
4411.89453125
4445.51953125
4483.92578125
4520.91015625
4555.703125
4586.51953125
4608.46484375
4619.0859375
4622.72265625
4626.62109375
4634.74609375
4648.234375
4669.64453125
4700.97265625
4735.30859375
4754.04296875
4735.9609375
4669.11328125
4553.97265625
4399.66015625
4222.2109375
4044.75390625
3891.65625
3776.37890625
3694.88671875
3632.06640625
3573.890625
3513.859375
3452.74609375
3397.83203125
3362.38671875
3360.44140625
3397.66015625
3466.734375
3551.62890625
3634.98046875
3701.76171875
3740.46875
3746.55859375
3726.59765625
3697.01953125
3676.33203125
3677.32421875
3704.8828125
3757.80859375
3829.75
3908.640625
3978.296875
4023.4921875
4034.6328125
4008.48828125
3946.75
3856.609375
3752.01171875
3650.2890625
3563.8984375
3495.0625
3439.51953125
3394.59375
3361.96875
3343.66015625
3337.734375
3337.83984375
3334.55859375
3317.46484375
3280.34375
3227.6875
3174.42578125
3135.8828125
3117.22265625
3112.83203125
3113.89453125
3114.23828125
3110.37890625
3099.890625
3081.59765625
3056.56640625
3029.28515625
3009.41796875
3011.078125
3045.5
3110.10546875
3183.8984375
3235.38671875
3238.91015625
3190.2890625
3113.5234375
3052.3828125
3047.13671875
3109.390625
3214.62890625
3318.859375
3384.2421875
3393.87109375
3351.71875
3276.953125
3198.078125
3144.05078125
3132.08203125
3159.546875
3206.3671875
3246.6328125
3263.203125
3259.12890625
3259.47265625
3299.2109375
3402.2109375
3565.49609375
3759.859375
3944.1953125
4081.4296875
4147.703125
4135.171875
4051.56640625
3917.12890625
3758.87109375
3603.64453125
3472.5078125
3376.84375
3315.921875
3276.7890625
3238.73828125
3182.37890625
3099.37109375
2996.67578125
2893.0234375
2810.7265625
2768.2109375
2775.5703125
2832.08203125
2925.4765625
3034.89453125
3138.3046875
3220.3515625
3275.25
3303.89453125
3309.81640625
3298.1171875
3276.09375
3251.51171875
3228.01953125
3202.64453125
3169.60546875
3128.125
3087.01953125
3061.7109375
3066.6875
3109.44921875
3189.40625
3300.36328125
3433.94921875
3581.97265625
3735.93359375
3883.75
4007.3671875
4086.36328125
4108.15625
4077.6796875
4017.453125
3956.0078125
3912.8359375
3891.2421875
3883.4453125
3881.5625
3883.95703125
3892.62109375
3906.80859375
3920.18359375
3922.54296875
3901.99609375
3846.5078125
3748.484375
3612.95703125
3461.43359375
3323.73046875
3221.625
3158.34765625
3122.92578125
3104.27734375
3102.51171875
3130.25390625
3205.51171875
3341.34375
3537.26171875
3776.21875
4028.73046875
4261.0
4442.26953125
4549.921875
4574.9921875
4527.48046875
4435.91015625
4337.6875
4266.0703125
4243.203125
4280.81640625
4381.43359375
4535.671875
4720.54296875
4905.30859375
5062.65625
5176.21875
5239.640625
5250.8203125
5207.8203125
5109.26953125
4958.234375
4766.54296875
4555.67578125
4352.04296875
4178.87109375
4050.03515625
3968.125
3924.765625
3901.72265625
3874.98828125
3823.10546875
3735.73828125
3617.10546875
3483.19921875
3355.375
3252.41796875
3182.83984375
3141.8046875
3115.421875
3088.6953125
3049.828125
2990.55078125
2908.46484375
2812.7421875
2725.51953125
2673.47265625
2676.0859375
2741.05859375
2866.82421875
3043.66015625
3251.07421875
3459.484375
3641.5390625
3785.6953125
3899.08203125
3995.875
4080.58203125
4140.0703125
4150.921875
4096.78125
3982.19921875
3832.71484375
3682.55078125
3560.328125
3480.12109375
3437.28125
3408.20703125
3358.2265625
3259.203125
3106.76953125
2922.4609375
2738.421875
2578.4453125
2449.76953125
2347.640625
2264.78125
2198.765625
2154.65234375
2142.21484375
2169.0546875
2234.609375
2330.1640625
[truncated: 49,253 more chars]
