# Supplementary material for: Widespread extracellular electron transfer pathways for charging microbial cytochrome OmcS nanowires via periplasmic cytochromes PpcABCDE
Source: Nat Commun. 2024 Mar 20;15:2434. doi: 10.1038/s41467-024-46192-0 (PMC10954620; doi:10.1038/s41467-024-46192-0)
Supplement: Supplementary file 4 — Source Data [file 41467_2024_46192_MOESM4_ESM.zip › 9. Malvankar_Source_Data/9. Malvankar_Source_Data_NMR/Fig_5_Electron Transfer/Fig5a_ET_PpcB_OmcS_1_4_fully_oxidized.txt]

# File created = Friday, November 24, 2023 at 5:09:36 PM Western European Standard Time
# Data set = OmcS_PpcB_electron_transfer_29nov2022  8  1  /Users/pilarcportela/Topspin_examdata
# Spectral Region:
# LEFT = 29.715620040893555 ppm. RIGHT = -19.87682032898195 ppm.
#
# SIZE = 32768 ( = number of points)
#
# In the following ordering is from the 'left' to the 'right' limits!
# Lines beginning with '#' must be considered as comment lines.
#
-22773.11328125
-22753.01953125
-22768.96875
-22810.08203125
-22857.4609375
-22892.75
-22906.0546875
-22898.328125
-22878.04296875
-22855.36328125
-22836.99609375
-22823.52734375
-22809.921875
-22788.8125
-22753.9765625
-22701.56640625
-22629.125
-22535.13671875
-22420.4296875
-22290.23046875
-22154.83984375
-22028.6328125
-21927.56640625
-21865.328125
-21848.92578125
-21876.03515625
-21935.3046875
-22008.35546875
-22072.66015625
-22107.15234375
-22101.421875
-22063.01953125
-22014.703125
-21980.8828125
-21973.265625
-21986.73046875
-22006.48046875
-22018.3046875
-22014.390625
-21993.74609375
-21960.20703125
-21920.3984375
-21882.0546875
-21852.42578125
-21836.90625
-21838.03125
-21855.67578125
-21888.37890625
-21934.3984375
-21991.14453125
-22053.0703125
-22110.07421875
-22148.75
-22156.67578125
-22127.58984375
-22063.68359375
-21973.87890625
-21870.19921875
-21765.91796875
-21675.1171875
-21609.95703125
-21575.26171875
-21565.96484375
-21571.72265625
-21584.4296875
-21600.625
-21617.68359375
-21630.52734375
-21633.5625
-21624.2265625
-21603.23046875
-21572.26171875
-21533.3828125
-21490.9921875
-21454.0625
-21436.5546875
-21454.828125
-21521.328125
-21636.25
-21783.76953125
-21937.1796875
-22069.49609375
-22161.37890625
-22203.6953125
-22197.88671875
-22155.6484375
-22094.72265625
-22029.94140625
-21966.03515625
-21898.3671875
-21820.0078125
-21728.0
-21624.828125
-21516.9296875
-21412.6328125
-21319.7734375
-21243.546875
-21185.8125
-21146.18359375
-21122.89453125
-21111.65625
-21104.32421875
-21090.76953125
-21064.6796875
-21028.8203125
-20994.01953125
-20971.234375
-20963.01171875
-20961.7578125
-20955.15625
-20932.29296875
-20886.22265625
-20815.046875
-20724.82421875
-20631.66796875
-20557.96484375
-20523.484375
-20538.7109375
-20604.57421875
-20715.765625
-20862.84765625
-21032.7265625
-21209.50390625
-21375.84765625
-21514.09765625
-21608.65234375
-21651.1953125
-21645.9140625
-21609.296875
-21563.1640625
-21526.40234375
-21510.921875
-21521.68359375
-21557.17578125
-21609.01953125
-21663.10546875
-21703.48828125
-21717.0625
-21695.9765625
-21637.42578125
-21542.54296875
-21415.2578125
-21261.01953125
-21085.96875
-20897.796875
-20707.23828125
-20526.7421875
-20364.6171875
-20219.09765625
-20078.9609375
-19932.54296875
-19778.546875
-19629.94140625
-19508.43359375
-19434.1171875
-19417.42578125
-19456.88671875
-19542.55859375
-19662.48046875
-19808.19140625
-19974.81640625
-20154.7734375
-20331.09765625
-20478.91015625
-20576.984375
-20619.875
-20619.0625
-20592.75
-20555.99609375
-20520.3046875
-20498.2265625
-20502.96875
-20540.83203125
-20604.5625
-20674.02734375
-20723.44140625
-20731.0
-20688.5078125
-20607.15625
-20514.03125
-20439.47265625
-20404.44140625
-20416.296875
-20471.51171875
-20558.19921875
-20657.61328125
-20749.28125
-20819.83203125
-20867.30859375
-20896.359375
-20909.6796875
-20904.46875
-20875.9453125
-20822.5703125
-20747.67578125
-20656.16015625
-20549.046875
-20421.17578125
-20266.08984375
-20085.2890625
-19892.828125
-19709.640625
-19552.62890625
-19428.8671875
-19338.390625
-19279.76953125
-19252.12890625
-19253.2890625
-19277.84375
-19317.375
-19362.1171875
-19402.58984375
-19430.4453125
-19439.20703125
-19425.5625
-19390.78515625
-19340.578125
-19282.84375
-19225.46484375
-19176.0390625
-19142.74609375
-19134.19921875
-19157.55078125
-19216.2421875
-19307.828125
-19422.3984375
-19543.2109375
-19651.5390625
-19732.79296875
-19779.2421875
-19788.61328125
-19763.21875
-19712.38671875
-19654.0
-19610.1796875
-19598.46875
-19625.2421875
-19685.56640625
-19767.71875
-19858.1484375
-19944.515625
-20016.328125
-20064.36328125
-20080.91015625
-20062.45703125
-20013.3671875
-19947.07421875
-19882.63671875
-19838.39453125
-19825.796875
-19844.8125
-19881.75
-19911.953125
-19909.6953125
-19861.78515625
-19775.34765625
-19672.21875
-19574.55859375
-19494.73046875
-19436.70703125
-19402.9375
-19395.75390625
-19412.1796875
-19440.578125
-19464.9609375
-19473.38671875
-19463.19921875
-19440.21484375
-19413.52734375
-19388.66015625
-19363.140625
-19328.3984375
-19277.23828125
-19210.30078125
-19135.890625
-19064.734375
-19005.59375
-18964.06640625
-18943.25
-18944.09375
-18964.890625
-18999.3203125
-19034.80078125
-19055.375
-19049.98046875
-19019.24609375
-18973.27734375
-18922.4375
-18870.9765625
-18818.34375
-18764.0546875
-18710.69921875
-18664.7109375
-18635.4453125
-18630.68359375
-18649.4765625
-18678.89453125
-18699.94140625
-18699.0
-18675.9921875
-18644.0859375
-18622.40625
-18626.2109375
-18660.2265625
-18718.9375
-18792.0234375
-18868.4375
-18936.22265625
-18983.48828125
-19004.36328125
-19004.6953125
-18999.0390625
-19000.97265625
-19016.74609375
-19046.3046875
-19085.671875
-19126.62109375
-19157.75
-19170.71875
-19166.1328125
-19151.86328125
-19135.0859375
-19116.4296875
-19091.16796875
-19054.85546875
-19008.58984375
-18960.6015625
-18922.08984375
-18898.59375
-18883.44140625
-18860.0
-18811.64453125
-18730.0625
-18615.33203125
-18471.109375
-18302.5625
-18118.9296875
-17935.23046875
-17768.6640625
-17632.19140625
-17530.9609375
-17463.36328125
-17424.046875
-17406.30078125
-17404.53125
-17416.61328125
-17444.1171875
-17488.48828125
-17546.4609375
-17609.9765625
-17671.13671875
-17727.0625
-17780.16796875
-17835.07421875
-17895.91015625
-17964.73828125
-18039.4921875
-18111.6953125
-18167.21875
-18191.65625
-18177.3671875
-18127.515625
-18054.39453125
-17973.87109375
-17899.796875
-17840.9921875
-17800.015625
-17772.71484375
-17749.359375
-17719.734375
-17680.17578125
-17636.30859375
-17597.6796875
-17568.765625
-17544.578125
-17514.1953125
-17467.91796875
-17402.640625
-17323.76953125
-17243.640625
-17176.55859375
-17131.76171875
-17108.390625
-17095.96875
-17080.484375
-17052.2421875
-17011.66796875
-16969.8515625
-16943.03125
-16943.640625
-16973.83203125
-17025.8515625
-17087.9765625
-17149.94921875
-17203.796875
-17241.8046875
-17257.01953125
-17248.06640625
-17223.75
-17200.63671875
-17193.640625
-17207.46875
-17236.93359375
-17274.30078125
-17314.89453125
-17356.375
-17396.0859375
-17432.6171875
-17469.87890625
-17517.52734375
-17586.08984375
-17680.9921875
-17799.96875
-17933.87890625
-18069.6953125
-18195.171875
-18303.796875
-18397.2734375
-18483.29296875
-18569.09375
-18653.484375
-18721.17578125
-18745.16015625
-18699.67578125
-18577.11328125
-18395.31640625
-18188.6171875
-17990.40625
-17821.1640625
-17686.60546875
-17580.8515625
-17490.30078125
-17399.35546875
-17297.94140625
-17185.28515625
-17066.59765625
-16947.6640625
-16834.59765625
-16737.7109375
-16672.74609375
-16656.453125
-16701.12109375
-16811.7578125
-16984.25
-17202.74609375
-17440.04296875
-17665.23046875
-17855.203125
-18000.00390625
-18097.1796875
-18142.19921875
-18127.15625
-18051.234375
-17932.73828125
-17809.3984375
-17724.2109375
-17707.765625
-17770.07421875
-17903.98828125
-18092.7109375
-18314.48828125
-18544.93359375
-18759.8984375
-18938.6875
-19065.93359375
-19132.953125
-19140.04296875
-19097.5078125
-19022.140625
-18930.0625
-18831.03125
-18727.28125
-18615.4375
-18489.52734375
-18344.9609375
-18182.8359375
-18011.41796875
-17843.85546875
-17694.71875
-17577.203125
-17498.93359375
-17455.765625
-17429.16015625
-17393.3046875
-17328.78515625
-17231.3359375
-17108.4921875
-16968.51953125
-16811.65234375
-16629.75390625
-16413.06640625
-16159.26171875
-15879.52734375
-15598.1640625
-15345.76953125
-15149.21484375
-15022.609375
-14962.83203125
-14952.55078125
-14970.1171875
-15000.3828125
-15038.4375
-15085.33984375
-15142.625
-15211.40234375
-15293.421875
-15389.1328125
-15494.41796875
-15601.22265625
-15702.19140625
-15793.140625
-15871.10546875
-15932.25390625
-15973.44921875
-15994.75390625
-15999.37109375
-15992.3125
-15980.51171875
-15972.50390625
-15974.64453125
-15985.99609375
-15998.0
-15999.9453125
-15984.45703125
-15948.05859375
-15889.1796875
-15809.30859375
-15717.48828125
-15631.94140625
-15573.3125
-15552.56640625
-15563.703125
-15588.1171875
-15606.24609375
-15605.67578125
-15580.375
-15526.921875
-15444.86328125
-15339.6953125
-15221.84375
-15101.19921875
-14983.62890625
-14872.60546875
-14771.7734375
-14685.05859375
-14617.53125
-14579.3671875
-14587.2890625
-14657.69140625
-14795.70703125
-14990.69921875
-15220.60546875
-15458.30078125
-15675.5
-15847.40625
-15959.57421875
-16010.96484375
-16009.828125
-15968.98046875
-15907.01953125
-15849.71875
-15821.14453125
-15828.40234375
-15856.2265625
-15879.34765625
-15880.203125
-15855.43359375
-15810.04296875
-15750.44140625
-15683.20703125
-15616.4296875
-15558.765625
-15515.6328125
-15484.625
-15453.21875
-15403.34765625
-15323.26953125
-15217.4375
-15102.69921875
-14992.90625
-14888.5390625
-14782.61328125
-14674.1796875
-14573.1328125
-14492.9921875
-14442.28515625
-14421.77734375
-14424.92578125
-14438.4375
-14446.40625
-14439.21875
-14420.3671875
-14403.0078125
-14399.1875
-14412.16015625
-14437.515625
-14468.90234375
-14501.67578125
-14533.0234375
-14561.640625
-14588.59765625
-14617.75390625
-14653.4765625
-14695.984375
-14738.00390625
-14766.19140625
-14767.1171875
-14734.453125
-14673.57421875
-14601.48046875
-14541.01953125
-14510.87890625
-14516.8671875
-14551.98046875
-14606.6875
-14681.1484375
-14788.3515625
-14944.92578125
-15156.69140625
-15409.40234375
-15670.984375
-15903.578125
-16077.48046875
-16178.50390625
-16206.37890625
-16168.90234375
-16077.0078125
-15940.98828125
-15767.1875
-15558.14453125
-15318.890625
-15064.11328125
-14817.37109375
-14601.359375
-14428.1640625
-14296.46875
-14193.61328125
-14099.2734375
-13992.79296875
-13865.44140625
-13729.16796875
-13610.30859375
-13530.0703125
-13488.0234375
-13463.27734375
-13431.48046875
-13382.328125
-13324.171875
-13274.44921875
-13245.97265625
-13240.25
-13251.25390625
-13273.81640625
-13308.11328125
-13357.12109375
-13420.52734375
-13490.671875
-13554.09375
-13598.14453125
-13618.58203125
-13622.71875
-13626.015625
-13644.80078125
-13688.92578125
-13755.65234375
-13826.8671875
-13874.6640625
-13876.96484375
-13833.4453125
-13767.13671875
-13709.28125
-13681.87109375
-13692.31640625
-13738.46484375
-13812.28515625
-13898.36328125
-13974.7421875
-14021.55859375
-14031.34375
-14011.45703125
-13977.421875
-13943.76953125
-13918.16796875
-13899.234375
-13877.375
-13838.91015625
-13772.95703125
-13677.80859375
-13563.48046875
-13449.65625
-13360.5234375
-13317.77734375
-13333.1875
-13403.8359375
-13512.94921875
-13636.421875
-13751.2578125
-13842.47265625
-13906.98046875
-13953.54296875
-13997.0703125
-14049.64453125
-14114.38671875
-14187.046875
-14261.68359375
-14333.4296875
-14397.328125
-14449.13671875
-14489.19140625
-14522.69140625
-14552.17578125
-14570.515625
-14564.92578125
-14529.76953125
-14473.84375
-14414.19140625
-14364.05078125
-14327.3984375
-14302.68359375
-14288.77734375
-14286.83984375
-14297.7109375
-14317.640625
-14336.3828125
-14340.88671875
-14323.8125
-14289.42578125
-14250.1015625
-14216.19921875
-14190.01953125
-14169.83984375
-14158.29296875
-14165.80078125
-14207.75390625
-14299.58984375
-14451.0078125
-14657.515625
-14893.0234375
-15113.16796875
-15273.12890625
-15348.50390625
-15342.82421875
-15277.15625
-15172.79296875
-15040.7578125
-14881.92578125
-14693.02734375
-14473.2734375
-14228.8828125
-13973.9609375
-13726.7578125
-13503.38671875
-13313.8125
-13163.03515625
-13055.51171875
-12997.23828125
-12992.09765625
-13034.76171875
-13107.125
-13182.984375
-13238.70703125
-13262.3046875
-13254.85546875
-13225.0625
-13182.36328125
-13133.3125
-13082.125
-13033.03125
-12991.5859375
-12963.35546875
-12951.81640625
-12957.91015625
-12980.53515625
-13014.58984375
-13047.3828125
-13060.39453125
-13040.82421875
-12995.13671875
-12949.85546875
-12935.56640625
-12966.21484375
-13030.48828125
-13099.61328125
-13143.13671875
-13141.77734375
-13092.10546875
-13003.9296875
-12894.0390625
-12780.9140625
-12681.73828125
-12609.15234375
-12566.4453125
-12544.94140625
-12529.05078125
-12506.796875
-12476.265625
-12441.60546875
-12403.63671875
-12355.1015625
-12285.3671875
-12189.4609375
-12073.0234375
-11949.15234375
-11830.3515625
-11722.6875
-11627.296875
-11546.24609375
-11485.1875
-11448.28515625
-11430.7421875
-11418.02734375
-11395.12109375
-11359.08203125
-11324.625
-11317.66015625
-11360.5625
-11459.09765625
-11600.34375
-11762.58203125
-11893.63671875
-12039.1796875
-12175.4453125
-12297.54296875
-12397.57421875
-12466.06640625
-12493.4375
-12473.0546875
-12407.7578125
-12314.609375
-12218.953125
-12138.67578125
-12071.8203125
-11999.05078125
-11897.46484375
-11752.2421875
-11559.12109375
-11322.7734375
-11057.2734375
-10787.25
-10543.88671875
-10356.50390625
-10246.27734375
-10225.51953125
-10297.58984375
-10452.34375
-10660.671875
-10877.70703125
-11058.12109375
-11174.8671875
-11227.7734375
-11236.85546875
-11226.296875
-11210.46484375
-11189.453125
-11154.125
-11094.77734375
-11006.65234375
-10890.453125
-10751.0859375
-10597.6171875
-10442.30859375
-10295.8203125
-10161.76171875
-10037.5390625
-9922.390625
-9824.70703125
-9761.296875
-9749.640625
-9799.328125
-9906.625
-10053.3203125
-10212.03515625
-10357.6953125
-10479.3671875
-10584.19140625
-10691.58203125
-10822.47265625
-10988.68359375
-11185.62109375
-11391.9375
-11578.4609375
-11721.67578125
-11812.1484375
-11853.40234375
-11855.8984375
-11832.20703125
-11794.421875
-11752.18359375
-11712.56640625
-11682.421875
-11669.88671875
-11681.40234375
-11715.98046875
-11762.40625
-11802.37890625
-11817.734375
-11797.46484375
-11740.99609375
-11656.78125
-11558.9140625
-11465.06640625
-11394.6953125
-11363.7578125
-11377.484375
-11428.98828125
-11506.55078125
-11601.05859375
-11704.5625
-11803.4765625
-11877.59375
-11907.9609375
-11886.0546875
-11817.48828125
-11720.5859375
-11620.86328125
-11540.73046875
-11487.98046875
-11452.109375
-11412.95703125
-11354.90625
-11275.875
-11187.05078125
-11106.34375
-11049.4765625
-11022.0625
-11016.33984375
-11014.66015625
-10998.0234375
-10955.1875
-10888.01171875
-10809.97265625
-10737.92578125
-10682.9609375
-10648.12109375
-10633.4453125
-10640.54296875
-10670.671875
-10720.7734375
-10784.8125
-10859.95703125
-10950.23828125
-11063.7578125
-11206.8359375
-11380.2265625
-11579.4296875
-11797.671875
-12028.20703125
-12262.62890625
-12485.90234375
-12674.2109375
-12800.96875
-12848.58203125
-12817.41015625
-12725.3203125
-12598.0703125
-12456.08203125
-12305.98046875
-12143.15625
-11963.68359375
-11774.41796875
-11591.75
-11430.82421875
-11295.69140625
-11177.76953125
-11061.75
-10934.5234375
-10792.25
-10640.6640625
-10487.6796875
-10335.63671875
-10182.40625
-10029.98828125
-9889.2109375
-9773.9921875
-9691.3203125
-9636.66015625
-9596.4140625
-9553.421875
-9493.3671875
-9411.4296875
-9315.3828125
-9221.37109375
-9144.37890625
-9090.76171875
-9057.796875
-9039.66015625
-9035.109375
-9051.21484375
-9099.75
-9188.3671875
-9314.1640625
-9464.45703125
-9622.703125
-9773.984375
-9907.4765625
-10016.56640625
-10097.04296875
-10145.0625
-10158.6875
-10143.8203125
-10117.828125
-10103.16796875
-10113.859375
-10147.03515625
-10187.921875
-10223.91796875
-10255.46875
-10295.38671875
-10357.515625
-10443.3828125
-10537.30078125
-10614.12890625
-10653.6328125
-10650.9140625
-10616.921875
-10570.6796875
-10528.1640625
-10493.0390625
-10455.0078125
-10398.28515625
-10313.65234375
-10203.18359375
-10074.625
-9934.484375
-9788.8984375
-9648.859375
-9529.74609375
-9443.33984375
-9390.99609375
-9364.890625
-9353.7578125
-9345.4296875
-9325.421875
-9277.5234375
-9190.44921875
-9066.01171875
-8920.07421875
-8773.78515625
-8642.35546875
-8531.56640625
-8443.63671875
-8383.62109375
-8357.9765625
-8367.62109375
-8406.25
-8468.23828125
-8557.59375
-8685.40234375
-8855.11328125
-9048.8046875
-9228.92578125
-9356.5546875
-9412.515625
-9405.42578125
-9361.63671875
-9306.67578125
-9253.61328125
-9205.95703125
-9168.5
-9151.328125
-9160.5390625
-9185.42578125
-9197.96875
-9169.1171875
-9088.57421875
-8971.10546875
-8845.14453125
-8734.9921875
-8650.43359375
-8588.87109375
-8544.80078125
-8517.8125
-8513.9296875
-8541.29296875
-8604.7421875
-8702.16796875
-8822.62109375
-8946.58203125
-9050.390625
-9114.24609375
-9128.63671875
-9094.796875
-9020.734375
-8917.5234375
-8797.12109375
-8670.55859375
-8547.48046875
-8438.01171875
-8352.75390625
-8296.265625
-8258.8359375
-8218.72265625
-8157.6328125
-8075.82421875
-7992.5625
-7932.890625
-7913.31640625
-7934.63671875
-7982.3125
-8033.40625
-8068.23046875
-8079.6875
-8072.375
-8053.80859375
-8028.15625
-7997.578125
-7964.86328125
-7931.83984375
-7896.91796875
-7856.125
-7804.6640625
-7735.17578125
-7637.11328125
-7503.46875
-7340.06640625
-7165.91015625
-7003.1171875
-6868.484375
-6774.3515625
-6731.43359375
-6743.484375
-6797.90625
-6865.2734375
-6911.25
-6910.49609375
-6852.4375
-6739.62109375
-6584.24609375
-6404.3984375
-6219.875
-6050.26953125
-5916.04296875
-5836.85546875
-5822.33203125
-5862.8359375
-5933.0234375
-6008.2578125
-6078.0625
-6144.3984375
-6211.0703125
-6278.1953125
-6344.54296875
-6410.26171875
-6476.9921875
-6549.91796875
-6641.07421875
-6764.98046875
-6924.16015625
-7098.44140625
-7253.22265625
-7362.17578125
-7423.3828125
-7455.07421875
-7478.5
-7504.33984375
-7529.5625
-7540.57421875
-7519.01171875
-7450.73046875
-7335.6953125
-7190.83984375
-7041.140625
-6905.94921875
-6792.1328125
-6697.6796875
-6618.76171875
-6553.03515625
-6499.34765625
-6457.859375
-6431.28125
-6424.6171875
-6442.0703125
-6483.13671875
-6541.03125
-6605.04296875
-6664.60546875
-6711.32421875
-6737.2734375
-6733.67578125
-6694.65625
-6623.671875
-6534.55078125
-6444.3828125
-6365.4375
-6303.33984375
-6259.43359375
-6231.71875
-6214.671875
-6202.0390625
-6191.2890625
-6184.49609375
-6185.03125
-6194.4609375
-6210.5078125
-6224.0859375
-6218.96875
-6180.71875
-6110.296875
-6026.09765625
-5947.76953125
-5877.640625
-5800.140625
-5698.77734375
-5571.40625
-5430.65625
-5294.6015625
-5178.92578125
-5093.85546875
-5042.80078125
-5021.76171875
-5021.453125
-5032.5546875
-5051.1796875
-5080.58984375
-5127.21484375
-5193.203125
-5272.29296875
-5353.46875
-5429.30859375
-5500.66015625
-5573.7265625
-5653.5390625
-5739.3515625
-5822.9140625
-5888.3046875
-5914.67578125
-5884.18359375
-5792.94140625
-5657.0859375
-5507.9140625
-5378.97265625
-5294.98046875
-5269.3671875
-5306.30078125
-5399.609375
-5529.85546875
-5669.08203125
-5795.50390625
-5905.45703125
-6009.78515625
-6119.421875
-6235.99609375
-6353.765625
-6464.51171875
-6558.8828125
-6627.671875
-6666.18359375
-6676.125
-6661.359375
-6624.515625
-6572.07421875
-6521.671875
-6499.01953125
-6523.65234375
-6595.9375
-6695.234375
-6787.8125
-6838.67578125
-6823.7265625
-6738.2265625
-6596.2578125
-6421.3359375
-6236.47265625
-6060.8125
-5910.87109375
-5799.59765625
-5730.9375
-5694.484375
-5666.76171875
-5621.65234375
-5545.22265625
-5443.87109375
-5338.109375
-5247.5
-5181.11328125
-5139.93359375
-5122.7421875
-5126.109375
-5142.2265625
-5163.62109375
-5192.23828125
-5240.4765625
-5320.29296875
-5431.515625
-5560.40234375
-5686.671875
-5791.37109375
-5863.30078125
-5904.55859375
-5930.46484375
-5958.92578125
-5994.98828125
-6024.27734375
-6021.71875
-5968.5234375
-5865.85546875
-5738.5546875
-5626.6953125
-5566.8515625
-5572.55078125
-5628.19140625
-5701.125
-5760.78125
-5789.79296875
-5784.49609375
-5752.19921875
-5708.65234375
-5672.5234375
-5657.2421875
-5666.15234375
-5693.48046875
-5725.94140625
-5742.60546875
-5719.25
-5641.51171875
-5517.84765625
-5377.97265625
-5255.0546875
-5166.4453125
-5108.6171875
-5067.7421875
-5034.296875
-5009.421875
-5000.4609375
-5012.7421875
-5046.26171875
-5098.46875
-5167.3671875
-5250.41015625
-5341.6484375
-5432.1640625
-5513.75
-5581.93359375
-5636.31640625
-5679.30859375
-5713.3046875
-5736.0390625
-5737.875
-5706.77734375
-5639.359375
-5547.64453125
-5453.1328125
-5372.3203125
-5306.54296875
-5244.390625
-5173.09765625
-5088.7734375
-4998.62890625
-4916.12890625
-4854.56640625
-4822.31640625
-4819.4765625
-4835.6953125
-4852.2734375
-4850.45703125
-4821.83203125
-4773.03515625
-4721.2890625
-4684.88671875
-4675.11328125
-4693.55859375
-4735.62109375
-4796.91015625
-4876.41796875
-4972.78125
-5079.21875
-5185.93359375
-5289.0859375
-5394.57421875
-5509.86328125
-5632.98046875
-5751.203125
-5848.7890625
-5912.78515625
-5932.33203125
-5897.11328125
-5799.30859375
-5636.1484375
-5410.6328125
-5132.95703125
-4824.15234375
-4516.64453125
-4246.39453125
-4039.77734375
-3903.94921875
-3826.3671875
-3783.0
-3751.1015625
-3720.53515625
-3697.33203125
-3697.578125
-3736.484375
-3819.5546875
-3939.046875
-4075.23046875
-4202.56640625
-4300.171875
-4361.73828125
-4397.421875
-4425.05859375
-4457.234375
-4494.0703125
-4526.71484375
-4547.77734375
-4559.73046875
-4574.0078125
-4601.98828125
-4646.890625
-4703.98828125
-4767.2890625
-4833.03515625
-4895.13671875
-4939.21484375
-4945.57421875
-4901.53515625
-4811.5234375
-4694.5
-4572.046875
-4459.984375
-4369.8203125
-4313.14453125
-4298.76171875
-4324.01953125
-4371.80078125
-4419.42578125
-4452.046875
-4468.44140625
-4476.89453125
-4488.40234375
-4513.27734375
-4559.04296875
-4625.6875
-4700.50390625
-4759.85546875
-4780.90625
-4756.5859375
-4702.609375
-4650.921875
-4634.171875
-4671.67578125
-4764.1171875
-4897.12109375
-5048.9296875
-5197.25
-5323.140625
-5411.94921875
-5453.58984375
-5443.9765625
-5387.1171875
-5295.03125
-5184.12890625
-5069.59375
-4961.28515625
-4862.9140625
-4774.625
-4697.16796875
-4634.09765625
-4589.15234375
-4560.33984375
-4537.02734375
-4504.35546875
-4451.7421875
-4378.27734375
-4292.02734375
-4205.859375
-4133.3125
-4085.54296875
-4069.375
-4085.9765625
-4128.984375
-4182.30078125
-4222.4140625
-4229.28125
-4199.94921875
-4151.31640625
-4106.3984375
-4075.734375
-4051.6015625
-4018.7578125
-3969.42578125
-3909.09375
-3850.92578125
-3805.8671875
-3775.8828125
-3753.421875
-3726.17578125
-3682.921875
-3616.26953125
-3522.41796875
-3401.85546875
-3262.70703125
-3122.421875
-3002.80859375
-2919.72265625
-2874.58984375
-2853.9609375
-2837.1875
-2807.45703125
-2760.85546875
-2709.140625
-2674.56640625
-2678.45703125
-2728.6328125
-2812.69921875
-2901.75
-2963.41015625
-2976.59375
-2939.36328125
-2867.046875
-2784.9921875
-2721.1953125
-2699.22265625
-2730.1875
-2806.765625
-2906.35546875
-3004.6328125
-3090.6640625
-3171.24609375
-3261.62109375
-3371.5
-3497.5859375
-3626.2578125
-3741.6796875
-3832.80859375
-3896.3515625
-3936.0625
-3959.921875
-3975.8359375
-3986.91015625
-3988.0
-3966.26171875
-3907.3671875
-3804.73828125
-3665.8671875
-3510.76171875
-3363.2109375
-3240.83984375
-3148.93359375
-3079.234375
-3012.84765625
-2927.63671875
-2809.234375
-2660.30078125
-2500.84375
-2358.66015625
-2257.1171875
-2208.4375
-2213.73828125
-2265.8828125
-2353.125
-2464.28515625
-2593.4140625
-2739.30078125
-2899.49609375
-3065.34765625
-3223.484375
-3359.6953125
-3458.34765625
-3499.27734375
-3462.359375
-3342.6484375
-3163.0625
-2969.09375
-2806.62890625
-2701.23828125
-2655.48828125
-2662.6953125
-2721.28125
-2836.0546875
-3006.5078125
-3214.68359375
-3425.5078125
-3601.44921875
-3720.08984375
-3780.79296875
-3797.30078125
-3785.58203125
-3757.07421875
-3718.52734375
-3673.515625
-3623.390625
-3568.890625
-3512.06640625
-3455.21484375
-3396.50390625
-3327.15625
-3234.90625
-3111.9921875
-2961.48046875
-2796.96484375
-2635.8828125
-2490.46875
-2361.78515625
-2240.41015625
-2113.5234375
-1974.0625
-1827.08984375
-1689.83984375
-1584.87109375
-1528.8828125
-1523.63671875
-1556.0078125
-1607.10546875
-1662.51171875
-1715.1171875
-1760.08203125
-1789.109375
-1790.7265625
-1756.60546875
-1688.77734375
-1601.55078125
-1515.58203125
-1447.29296875
-1401.9296875
-1375.41796875
-1361.85546875
-1358.5
-1365.22265625
-1382.46875
-1411.2421875
-1452.58203125
-1503.94140625
-1556.109375
-1596.546875
-1617.4296875
-1620.0078125
-1610.86328125
-1595.3359375
-1575.4453125
-1552.51953125
-1528.9140625
-1506.49609375
-1484.83984375
-1462.0859375
-1436.859375
-1408.8828125
-1378.84375
-1349.25
-1324.57421875
-1308.015625
-1296.3515625
-1279.3046875
-1246.12109375
-1194.27734375
-1132.18359375
-1073.640625
-1029.48828125
-1003.03515625
-991.46484375
-990.62890625
-998.80859375
-1016.8125
-1045.515625
-1084.58984375
-1133.37890625
-1190.94140625
-1253.17578125
-1310.75390625
-1352.34375
-1370.96484375
-1366.7578125
-1344.78515625
-1313.13671875
-1283.5
-1268.765625
-1274.82421875
-1293.68359375
-1306.828125
-1296.671875
-1255.6171875
-1187.046875
-1101.0390625
-1008.48828125
-915.0625
-818.6640625
-714.8984375
-606.91796875
-508.71484375
-436.76171875
-398.953125
-392.015625
-406.9609375
-433.26953125
-457.734375
-462.484375
-427.58984375
-338.71875
-196.53125
-22.73828125
143.98046875
264.1015625
316.35546875
305.0390625
250.82421875
175.19921875
91.8203125
7.12890625
-75.71875
-153.6484375
-220.7734375
-266.90234375
-280.6875
-256.8203125
-201.5234375
-131.22265625
-65.84375
-21.44140625
-5.30078125
-14.30859375
-37.40234375
-61.23046875
-75.08984375
-72.29296875
-49.94140625
-10.93359375
33.8125
69.19140625
85.71484375
85.5390625
77.078125
64.12890625
41.8046875
2.421875
-57.1328125
-133.0234375
-214.546875
-283.82421875
-319.375
-307.0859375
-250.8125
-170.98046875
-91.3671875
-27.0546875
16.92578125
40.328125
44.61328125
33.65625
13.82421875
-7.5703125
-22.44140625
-20.9296875
6.5625
63.33984375
141.86328125
226.359375
300.23046875
351.28515625
373.109375
366.65234375
343.703125
325.86328125
333.3203125
369.80859375
417.21484375
445.78515625
430.8515625
363.96875
254.765625
126.453125
6.96875
-82.0625
-132.02734375
-144.26953125
-122.62109375
-71.4296875
0.546875
80.078125
156.23046875
224.09375
278.93359375
309.99609375
306.30859375
269.8671875
219.8984375
182.46875
177.078125
211.17578125
281.08203125
374.15234375
473.83203125
569.32421875
662.1171875
759.671875
861.19140625
951.93359375
1013.87890625
1040.9765625
1042.0234375
1029.265625
1005.76171875
962.9921875
888.53125
776.63671875
636.03125
491.1171875
374.15625
310.46484375
305.6015625
343.296875
394.703125
431.921875
438.5078125
413.203125
364.9140625
301.48828125
221.1796875
115.25390625
-20.7578125
-179.07421875
-341.34375
-485.81640625
-593.64453125
-654.73046875
-672.70703125
-663.35546875
-643.7578125
-621.05078125
-591.84375
-550.00390625
-492.3046875
-418.22265625
-329.234375
-229.86328125
-126.29296875
-22.1640625
82.921875
190.47265625
300.453125
410.6015625
514.22265625
598.23828125
649.859375
670.2421875
678.90625
699.0859375
738.58203125
787.65625
834.16015625
876.1015625
919.0625
965.91796875
1010.28515625
1035.43359375
1016.390625
927.6484375
757.21484375
518.20703125
246.984375
-12.390625
-225.9765625
-379.14453125
-475.2578125
-528.41796875
-555.2734375
-568.5390625
-573.76953125
-570.6953125
-558.5078125
-540.5859375
-523.4921875
-510.62109375
-497.53515625
-474.53515625
-433.7421875
-373.7265625
-299.17578125
-218.09375
-138.01171875
-61.67578125
14.31640625
93.17578125
167.12890625
213.30859375
203.125
119.046875
-33.8828125
-229.33984375
-431.390625
-608.578125
-742.046875
-825.08984375
-858.91796875
-851.16796875
-816.453125
-772.546875
-731.3828125
-693.265625
-650.71484375
-597.015625
-530.62109375
-454.09375
-372.421875
-292.328125
-220.1328125
-159.3203125
-111.6796875
-81.5859375
-77.35546875
-106.046875
-166.01171875
-244.26171875
-321.4609375
-381.19140625
-417.09375
-433.078125
-437.99609375
-440.91796875
-450.53515625
-474.43359375
-513.1015625
-552.83984375
-567.69921875
-532.6875
-437.87890625
-292.42578125
-118.40625
58.23828125
214.81640625
337.5703125
425.80078125
491.69921875
553.98828125
627.5859375
715.234375
807.08203125
889.16015625
954.171875
1004.48046875
1044.703125
1072.48046875
1078.68359375
1057.8203125
1018.53125
984.21875
983.42578125
1037.1171875
1150.015625
1309.25390625
1490.09765625
1665.73828125
1816.140625
1932.234375
2015.47265625
2075.34375
2125.6015625
2177.8515625
2233.79296875
2281.9140625
2302.60546875
2278.01953125
2198.703125
2064.48828125
1883.22265625
1670.08984375
1445.4609375
1229.875
1039.37890625
884.26171875
769.2734375
693.23828125
649.9765625
632.37109375
635.7109375
656.25
687.90625
723.07421875
755.9375
781.70703125
792.546875
778.35546875
734.8515625
670.19140625
602.77734375
554.2109375
544.39453125
588.30859375
691.015625
843.59765625
1026.5078125
1219.015625
1406.734375
1582.35546875
1742.640625
1886.3984375
2014.25390625
2128.42578125
2230.51171875
2317.484375
2379.41796875
2404.19921875
2387.67578125
2339.27734375
2275.32421875
2205.98828125
2129.1953125
2035.8828125
1919.2109375
1781.53125
1638.921875
1521.8125
1465.13671875
1489.23046875
1586.00390625
1723.54296875
1864.0703125
1978.2890625
2048.58203125
2068.33203125
2044.56640625
2000.0625
1967.4375
1975.99609375
2039.94921875
2154.6796875
2301.38671875
2456.14453125
2598.453125
2714.58203125
2794.9375
2830.60546875
2815.8125
2755.34765625
2667.23046875
2573.08203125
2482.21875
2384.36328125
2258.53515625
2090.66796875
1886.328125
1671.58984375
1484.05859375
1358.9140625
1315.203125
1348.84765625
1437.1796875
1552.4375
1674.71484375
1796.02734375
1915.12109375
2027.91015625
2120.27734375
2169.515625
2156.48046875
2081.953125
1973.42578125
1873.9375
1819.8046875
1824.0
1876.11328125
1954.88671875
2040.59765625
2118.71484375
2176.87890625
2203.07421875
2188.92578125
2134.20703125
2046.703125
1937.578125
1817.625
1696.96484375
1585.48046875
1491.4453125
1421.22265625
1382.83203125
1389.71484375
1457.921875
1595.5625
1792.08984375
2016.3515625
2225.94140625
2382.8828125
2466.890625
2479.328125
2436.67578125
2358.9609375
2260.75
2149.078125
2027.3359375
1900.46875
1777.5859375
1670.2109375
1588.01171875
1534.9296875
1507.171875
1493.6171875
1480.375
1460.25
1441.69140625
1447.609375
1500.84765625
1606.05078125
1742.1015625
1870.0859375
1950.625
1961.0703125
1905.0
1808.76953125
1705.91015625
1620.00390625
1559.03125
1522.39453125
1509.01953125
1517.51953125
1542.64453125
1576.68359375
1614.62109375
1655.65625
1699.49609375
1744.23046875
1788.9296875
1835.30859375
1883.2890625
1925.16796875
1947.046875
1938.38671875
1901.0859375
1850.90234375
1812.1015625
1809.68359375
1861.109375
1968.49609375
2115.73046875
2274.8515625
2417.80859375
2524.6171875
2584.80078125
2598.15625
2578.5625
2554.07421875
2556.2890625
2604.44140625
2697.56640625
2818.953125
2945.24609375
3053.2421875
3125.41015625
3155.49609375
3149.6953125
3120.39453125
3077.84375
3026.76953125
2967.859375
2899.95703125
2822.70703125
2740.57421875
2664.6484375
2607.734375
2576.453125
2568.81640625
2578.5703125
2599.04296875
2622.76953125
2641.4921875
2650.96484375
2655.28125
2663.4140625
2680.296875
2701.9921875
2720.05859375
2729.6015625
2732.46875
2732.83203125
2729.30078125
2709.5703125
2652.0390625
2535.2421875
2351.26171875
2114.91015625
1861.7890625
1636.0390625
1476.06640625
1404.86328125
1425.01953125
1517.37890625
1646.72265625
1777.0078125
1887.65234375
1976.8203125
2049.50390625
2105.2421875
2139.08203125
2151.0546875
2149.5859375
2144.5
2139.08203125
2130.02734375
2113.23828125
2088.953125
2062.91015625
2043.43359375
2036.1015625
2039.90234375
2048.66796875
2056.0859375
2058.421875
2053.7421875
2042.15625
2028.6875
2023.421875
2035.30078125
2064.66796875
2101.24609375
2128.22265625
2128.55859375
2091.51171875
2017.58203125
1918.22265625
1809.640625
1706.58203125
1621.3046875
1563.84375
1537.44140625
1532.82421875
1531.12890625
1516.4453125
1486.13671875
1448.8984375
1414.453125
1385.33984375
1356.1875
1318.5546875
1267.6015625
1207.484375
1151.87890625
1117.6875
1115.03125
1140.890625
1181.859375
1224.92578125
1268.33203125
1323.58984375
1406.5546875
1525.66015625
1677.65234375
1852.8046875
2041.73046875
2236.6796875
2428.5234375
2605.57421875
2756.41015625
2873.421875
2954.3359375
3002.0859375
3024.8046875
3036.36328125
3055.78125
3103.81640625
3196.44921875
3337.99609375
3517.875
3713.46875
3897.85546875
4049.06640625
4157.5078125
4228.8203125
4280.71875
4335.01953125
4408.515625
4506.30859375
4619.01953125
4724.58984375
4795.57421875
4810.1796875
4761.6640625
4660.3125
4527.41796875
4385.703125
4251.15625
4128.6796875
4012.32421875
3890.69140625
3755.83203125
3611.02734375
3471.5625
3356.4453125
3275.6875
3222.60546875
3178.03125
3124.40625
3059.07421875
2996.0
2954.69140625
2945.8828125
2965.0703125
2996.96875
3024.4140625
3033.7890625
3016.32421875
2970.05078125
2903.41796875
2834.2109375
2779.32421875
2742.25390625
2711.15234375
2670.5390625
2614.83203125
2550.76171875
2488.7109375
2433.92578125
2385.12109375
2338.90234375
2294.89453125
2259.12890625
2244.65234375
2267.9765625
2341.44140625
2465.109375
2623.53515625
2790.1796875
2937.20703125
3045.16796875
3106.6796875
3122.4140625
3093.85546875
3020.6875
2906.44140625
2767.4140625
2634.23828125
2540.625
2505.87109375
2525.28515625
2576.26953125
2633.41796875
2679.7421875
2708.85546875
2722.77734375
2729.0546875
2735.37109375
2742.21875
2741.671875
2726.96875
2704.14453125
2692.1796875
2711.0546875
2769.95703125
2864.62109375
2981.12890625
3100.59765625
3203.984375
3277.20703125
3313.375
3311.2421875
3273.984375
3210.8359375
3137.10546875
3068.765625
3015.9296875
2982.109375
2967.99609375
2973.60546875
2996.75
3031.65625
3069.9921875
3103.18359375
3125.8203125
3139.7578125
3155.0625
3184.25
3233.6328125
3300.546875
3378.78515625
3465.5078125
3563.31640625
3677.8046875
3813.78125
3971.77734375
4146.48828125
4328.875
4510.0390625
4681.8671875
4833.953125
4952.4765625
5024.08203125
5040.75
5001.4375
4911.8046875
4784.3515625
4636.296875
4483.38671875
4333.99609375
4189.09765625
4046.7265625
3905.39453125
3765.109375
3627.71875
3496.4140625
3373.9765625
3263.21484375
3171.55859375
3113.47265625
3102.93359375
3140.84765625
3211.4140625
3291.8984375
3364.5703125
3419.1796875
3448.12890625
3443.03125
3396.12109375
3303.84765625
3170.31640625
3008.625
2837.19921875
2671.87109375
2520.34375
2384.421875
2266.03125
2169.55859375
2099.61328125
2058.578125
2045.703125
2056.453125
2083.31640625
2120.171875
2166.62109375
2226.19921875
2299.9921875
2384.1796875
2474.703125
2571.80078125
2677.59765625
2790.79296875
2906.45703125
3021.85546875
3140.875
3271.09375
3415.515625
3565.9140625
3703.3515625
3805.39453125
3854.41796875
3842.02734375
3770.02734375
3651.68359375
3512.0703125
3381.703125
3281.48046875
3208.2578125
3133.90625
3022.1171875
2853.3984375
2641.859375
2432.01171875
2276.71875
2211.0234375
2239.59375
2343.7265625
2497.65234375
2679.921875
2874.8359375
3069.01171875
3248.5078125
3397.5078125
3498.5078125
3536.12109375
3505.39453125
3420.41015625
3315.28125
3232.15234375
3200.43359375
3220.7421875
3266.28515625
3301.05859375
3300.5234375
3260.34765625
3191.3046875
3108.37890625
3022.66015625
2939.80859375
2864.32421875
2804.203125
2768.6328125
2759.0
2763.6875
2765.2890625
2753.421875
2728.48046875
2693.53515625
2647.046875
2585.98828125
2513.27734375
2438.5078125
2371.203125
2315.2734375
2269.3515625
2229.82421875
2191.86328125
2148.73828125
2093.14453125
2022.6796875
1946.0
1881.99609375
1849.08984375
1852.515625
1882.1796875
1923.20703125
1968.04296875
2019.65234375
2086.89453125
2178.4921875
2297.4921875
2436.3984375
2577.515625
2702.33203125
2803.4609375
2887.87890625
2969.13671875
3057.0546875
3152.28125
3246.34375
3325.9375
3382.0078125
3418.921875
3454.2890625
3505.90234375
3576.59765625
3652.31640625
3715.65234375
3761.12890625
3796.7578125
3832.0078125
3866.7890625
3894.00390625
3910.7734375
3922.421875
3933.08203125
3935.08203125
3911.83984375
3852.29296875
3761.921875
3661.5546875
3577.38671875
3528.8828125
3518.30078125
3527.5078125
3529.078125
3507.1328125
3470.81640625
3447.29296875
3461.08203125
3518.54296875
3607.96484375
3710.875
3813.50390625
3910.77734375
4001.3125
4079.09375
4130.28125
4139.109375
4096.96875
4006.4375
3878.7109375
3729.40234375
3576.05859375
3435.8203125
3321.34765625
3236.328125
3174.25
3123.33984375
3075.671875
3033.1875
3003.7578125
2989.9296875
2981.78125
2961.5703125
2915.1640625
2839.765625
2744.078125
2643.43359375
2553.41796875
2485.05859375
2445.828125
2446.09765625
2502.19140625
2628.953125
2827.78515625
3082.99609375
3368.63671875
3656.8359375
3922.18359375
4145.75
4320.1484375
4450.1640625
4546.92578125
4622.578125
4689.74609375
4760.15625
4837.69921875
4912.62109375
4965.34375
4977.0625
4937.23046875
4845.46875
4712.11328125
4557.5390625
4405.76953125
4274.59375
4171.015625
4095.97265625
4051.26953125
4040.90625
4067.85546875
4131.69140625
4228.734375
4351.87890625
4488.37890625
4617.67578125
4713.1328125
4750.07421875
4717.09375
4622.01953125
4485.66796875
4327.1015625
4152.625
3957.140625
3734.21484375
3484.734375
3219.23046875
2956.67578125
2722.8359375
2546.1328125
2447.828125
2429.71484375
2470.06640625
2534.91796875
2598.15625
2653.63671875
2709.66796875
2774.046875
2845.296875
2915.625
2977.62890625
3027.08984375
3063.2265625
3089.93359375
3115.9375
3150.19921875
3195.8046875
3248.87890625
3303.328125
3355.375
3403.859375
3448.80078125
3491.49609375
3534.59765625
3579.890625
3625.53125
3667.3671875
3704.59375
3744.09375
3798.65234375
3880.8359375
3998.0
4150.82421875
4332.515625
4526.59765625
4706.78125
4843.37109375
4914.1484375
4911.60546875
4841.59375
4717.3828125
4555.484375
4373.83203125
4188.4921875
4009.7890625
3843.9921875
3701.515625
3602.43359375
3570.015625
3616.34375
3733.796875
3899.0703125
4082.11328125
4251.078125
4374.76953125
4429.12890625
4405.4765625
4311.57421875
4163.76171875
3979.5859375
3777.83203125
3581.5390625
3415.984375
3302.24609375
3252.66015625
3269.9453125
3347.02734375
3467.0703125
3606.34765625
3739.66015625
3844.640625
3904.41015625
3911.578125
3873.203125
3810.5390625
3750.08203125
3710.6875
3695.57421875
3693.76171875
3689.28125
3672.20703125
3644.09765625
3614.19140625
3591.25390625
3580.1796875
3585.18359375
3612.09765625
3664.30859375
3737.953125
3823.80078125
3913.32421875
4000.40625
4077.78515625
4135.96875
4168.19140625
4174.640625
4159.42578125
4124.4921875
4069.59375
3999.4921875
3929.05078125
3877.93359375
3857.8359375
3864.04296875
3879.82421875
3889.73046875
3889.765625
3886.80859375
3890.69921875
3907.390625
3936.83984375
3974.03515625
4011.8671875
4045.984375
4079.37109375
4121.8125
4183.27734375
4266.30078125
4362.5625
4454.45703125
4519.66796875
4538.94140625
4506.03125
4434.4453125
4354.08203125
4297.8125
4286.203125
4320.01171875
4383.73046875
4456.44140625
4522.77734375
4577.984375
4625.2421875
4668.71875
4708.3359375
4740.0390625
4760.1953125
4769.36328125
4771.92578125
4772.23046875
4771.16015625
4766.34375
4755.8671875
4741.78125
4730.30859375
4728.61328125
4740.62890625
4764.49609375
4792.20703125
4811.05078125
4806.38671875
4765.109375
4679.125
4547.9296875
4379.42578125
4187.7421875
3988.74609375
3796.25390625
3622.64453125
3482.453125
3392.453125
3364.25
3395.515625
3470.50390625
3570.96875
3686.55859375
3814.33984375
3950.79296875
4086.70703125
4208.34765625
4299.94140625
4345.67578125
4335.23046875
4272.8359375
4180.77734375
4090.734375
4029.01953125
4007.76953125
4026.76953125
4081.41015625
4170.40625
4298.52734375
4471.3125
4684.078125
4915.48828125
5134.83203125
5317.7109375
5454.71484375
5545.53515625
5587.84765625
5575.12890625
5505.6328125
5392.01953125
5260.3515625
5137.8984375
5040.046875
4967.44921875
4913.92578125
4874.6796875
4846.51953125
4824.3671875
4802.91796875
4782.3203125
4767.91796875
4761.9296875
4757.2734375
4741.4453125
4705.58984375
4650.03125
4584.65234375
4526.84765625
4496.0546875
4504.87109375
4553.30859375
4632.25390625
4731.734375
4844.7421875
4965.0234375
5085.3671875
5198.8671875
5300.015625
5384.3515625
5449.609375
5497.89453125
5534.33203125
5561.17578125
5573.71484375
5562.8671875
5522.6328125
5456.46484375
5378.60546875
5309.18359375
5265.0
5252.421875
5267.52734375
5301.15234375
5341.7890625
5375.4140625
5388.35546875
5374.890625
5342.0
5304.55078125
5274.671875
5254.921875
5239.6171875
5221.71484375
5200.4375
5184.21875
5185.60546875
5211.08984375
5254.98828125
5303.4765625
5343.37109375
5366.20703125
5364.671875
5327.3984375
5238.5234375
5083.640625
4859.60546875
4582.91015625
4289.9921875
4026.94140625
3833.3203125
3729.015625
3710.0234375
3754.40625
3835.44140625
3934.8515625
4047.390625
4174.203125
4312.41796875
4450.3515625
4569.4296875
4648.51953125
4669.5859375
4626.55859375
4533.1875
4420.81640625
4324.1953125
4265.7265625
4249.921875
4268.6953125
4309.56640625
4360.59375
4412.375
4459.66015625
4502.45703125
4544.4609375
4588.79296875
4634.95703125
4680.609375
4725.80078125
4772.26171875
4815.953125
4841.62109375
4829.91796875
4773.65625
4688.0859375
4604.67578125
4553.85546875
4550.671875
4591.69140625
4661.58984375
4742.54296875
4820.3359375
4885.20703125
4929.8671875
4948.4296875
4936.61328125
4891.1796875
4809.20703125
4690.33203125
4542.06640625
4382.625
4236.7578125
4125.84375
4057.37109375
4019.203125
3983.32421875
3920.05859375
3814.8984375
3675.4375
3524.10546875
3386.0
3281.7734375
3224.9765625
3218.734375
3254.08984375
3316.28515625
3395.8125
3493.04296875
3612.00390625
3750.69921875
3896.44140625
4026.91015625
4114.78515625
4136.2578125
4081.66015625
3960.58203125
3796.8125
3618.79296875
3454.66015625
3331.984375
3273.70703125
3286.92578125
3353.80078125
3436.90625
3499.40625
3525.7109375
3526.33203125
3524.78125
3539.6640625
3576.73046875
3632.6953125
3701.26171875
3774.01953125
3839.26171875
3885.13671875
3906.79296875
3911.13671875
3914.16015625
3932.42578125
3974.36328125
4037.16796875
4111.2578125
4187.62109375
4260.79296875
4325.89453125
4376.859375
4411.75390625
4440.390625
4483.4765625
4560.9140625
4678.79296875
4825.0546875
4974.265625
5096.30859375
5165.49609375
5168.19140625
5105.7109375
4990.765625
4841.11328125
4675.9453125
4514.8046875
4374.85546875
4266.23046875
4190.640625
4145.46875
4128.80078125
4140.51953125
4180.796875
4248.95703125
4341.86328125
4449.48828125
4550.94921875
4617.21484375
4621.265625
4548.78515625
4403.734375
4209.04296875
4004.41796875
3839.18359375
3758.59765625
3787.8828125
3922.33984375
4129.171875
4360.75
4573.9921875
4746.265625
4877.7265625
4978.515625
5053.04296875
5096.3515625
5103.94921875
5081.33984375
5041.9453125
4996.69140625
4946.62109375
4883.96484375
4798.48828125
4684.76171875
4547.6015625
4402.78515625
4270.81640625
4166.8046875
4093.5078125
4041.5703125
3995.03515625
3938.41015625
3862.984375
3770.53515625
3672.41015625
3584.3984375
3520.51171875
3488.2265625
3485.39453125
3499.85546875
3514.484375
3516.890625
3506.77734375
3494.921875
3495.640625
3520.32421875
3575.53515625
3662.640625
3776.49609375
3905.375
4035.22265625
4155.87890625
4264.125
4361.734375
4451.671875
4536.24609375
4617.21875
4695.88671875
4772.0078125
4842.28125
4899.97265625
4936.5
4945.421875
4928.015625
4896.77734375
4872.0234375
4871.03125
4897.4375
4941.1640625
4989.765625
5039.21484375
5091.98046875
5145.08203125
5183.28125
5186.63671875
5145.45703125
5067.83984375
4974.1484375
4884.20703125
4806.359375
4733.296875
4646.56640625
4528.72265625
4376.45703125
4205.203125
4041.140625
3907.98828125
3819.22265625
3779.20703125
3787.703125
3841.796875
3934.82421875
4055.265625
4186.9765625
4310.421875
4405.33203125
4456.27734375
4459.99609375
4429.53515625
4389.80078125
4365.46484375
4369.4765625
4400.89453125
4452.00390625
4516.23828125
4589.359375
4665.8515625
4737.984375
4799.8359375
4851.1875
4896.6015625
4941.55078125
4989.62890625
5041.05078125
5090.66015625
5128.25390625
5145.65234375
5146.83984375
5149.875
5175.17578125
5230.01171875
5303.85546875
5376.5234375
5428.0078125
5441.8203125
5405.796875
5316.203125
5182.375
5024.37890625
4863.828125
4715.40625
4584.56640625
4470.46484375
4371.00390625
4288.0
4228.53515625
4199.42578125
4198.46484375
4211.87890625
4221.47265625
4214.40234375
4187.19140625
4144.44140625
4096.98828125
4059.08984375
4042.296875
4050.1171875
4080.66796875
4135.4765625
4223.09375
4350.4375
4509.7265625
4675.15625
4814.55078125
4907.203125
4953.546875
4968.5546875
4964.984375
4942.61328125
4894.22265625
4821.12109375
4739.69921875
4670.44140625
4620.625
4578.5234375
4523.41015625
4441.1796875
4333.24609375
4214.47265625
4103.53125
4013.03515625
3947.078125
3907.62109375
3902.43359375
3944.78125
4043.73828125
4193.94921875
4373.50390625
4550.59765625
4693.35546875
4778.11328125
4794.70703125
4748.95703125
4662.11328125
4565.69140625
4491.54296875
4460.84375
4478.6875
4537.046875
4621.79296875
4717.859375
4811.87890625
4895.04296875
4965.75390625
5028.546875
5088.97265625
5148.5546875
5203.09765625
5244.16015625
5263.2421875
5258.19921875
5237.44921875
5216.1484375
5205.30078125
5203.6171875
5199.28515625
5177.97265625
5129.03515625
5047.35546875
4934.203125
4797.91015625
4652.51953125
4513.8984375
4395.3515625
4304.18359375
4240.09765625
4197.76953125
4173.46875
4169.7890625
4192.48828125
4242.63671875
4314.14453125
4399.3828125
4493.83203125
4591.609375
4677.421875
4727.72265625
4724.09765625
4667.15234375
4577.19140625
4480.83984375
4394.87109375
4319.078125
4240.01953125
4140.2109375
4006.91015625
3838.59375
3647.51953125
3455.8671875
3285.59765625
3148.25390625
3042.0390625
2957.125
2883.2734375
2814.6484375
2752.0859375
2704.1484375
2685.22265625
2708.71875
2778.296875
2883.953125
3006.33984375
3125.80078125
3229.42578125
3312.62109375
3376.75390625
3426.32421875
3466.7421875
3502.1328125
3533.51953125
3559.41015625
3578.66015625
3591.95703125
3599.359375
3596.80859375
3576.6171875
3532.0234375
3461.40234375
3369.74609375
3268.91015625
3176.44921875
3109.96875
3078.1953125
3076.37109375
3091.234375
3110.1328125
3125.61328125
3134.55859375
3138.1171875
3143.76953125
3163.94921875
3208.7890625
3279.01953125
3365.96875
3457.78515625
3546.0390625
3628.32421875
3706.13671875
3779.48828125
3842.5625
3885.921875
3905.3671875
3908.6484375
3911.18359375
3922.84765625
3937.86328125
3937.28125
3902.44921875
3829.0546875
3731.359375
3633.3515625
3553.65625
3496.48828125
3454.80078125
3419.58203125
3384.65234375
3345.33984375
3298.2109375
3245.36328125
3197.265625
3168.1796875
3168.109375
3199.4296875
3259.79296875
3346.0859375
3455.0625
3580.8125
3711.05859375
3825.4453125
3900.4453125
3921.2734375
3892.33203125
3835.71875
3778.00390625
3737.171875
3720.0
3727.8046875
3761.5625
3821.25
3901.17578125
3986.359375
4054.6484375
4085.36328125
4069.515625
4013.44921875
3933.03515625
3844.0078125
3755.40234375
3668.0390625
3576.828125
3476.2890625
3367.125
3257.84375
3158.515625
3072.84375
2997.22265625
2926.23828125
2856.19921875
2783.28125
2701.78515625
2607.4296875
2502.1484375
2394.37109375
2294.4453125
2210.0546875
2144.96875
2101.4921875
2085.08984375
2107.765625
2186.1953125
2334.0
2553.19921875
2830.65625
3140.65625
3451.2734375
3731.6171875
3958.03515625
4117.1640625
4205.79296875
4230.26953125
4207.06640625
4161.48828125
4120.8984375
4104.2890625
4114.91015625
4140.1328125
4157.265625
4141.6640625
4075.14453125
3953.11328125
3787.44140625
3602.6328125
3426.26953125
3278.41015625
3165.58984375
3082.63671875
3021.0
2978.1640625
2961.421875
2982.140625
3043.17578125
3129.4375
3211.5234375
3261.828125
3269.671875
3242.21875
3193.37109375
3134.796875
3076.7109375
3031.3046875
3010.1484375
3018.953125
3057.421875
3122.6015625
3207.87890625
3298.515625
3373.7734375
3418.265625
3431.40234375
3424.68359375
3411.07421875
3398.0390625
3388.1875
3381.765625
3376.71875
3368.18359375
3350.50390625
3320.44140625
3278.19921875
3225.5
3163.8203125
3095.83984375
3028.5
2972.5390625
2936.23046875
2918.84375
2911.42578125
2904.19921875
2891.9140625
2872.62890625
2845.171875
2811.19921875
2778.74609375
2760.25
2765.33203125
2795.96875
2847.88671875
2915.3671875
2995.3515625
3089.6953125
3203.859375
3340.30078125
3489.859375
3629.98046875
3734.4453125
3788.1640625
3795.70703125
3778.1796875
3762.1796875
3767.33203125
3797.83984375
3841.02734375
3873.1875
3869.28515625
3811.05859375
3690.83203125
3512.25390625
3290.0546875
3048.36328125
2815.68359375
2616.53515625
2463.2109375
2352.5859375
2271.38671875
2208.05859375
2164.01171875
2155.4296875
2203.09375
2317.578125
2491.96875
2707.5703125
2945.7578125
3194.43359375
3444.58984375
3683.33203125
3891.890625
4051.58203125
4153.40625
4204.02734375
4222.3515625
4226.79296875
4222.046875
4197.703125
4141.01953125
4051.81640625
3945.18359375
3841.28125
3754.1640625
3688.25390625
3639.66015625
3597.37109375
3545.96484375
3473.50390625
3380.75
3283.31640625
3204.59765625
3165.8125
3179.19140625
3245.2421875
3353.10546875
3485.1328125
3624.84765625
3762.34765625
3892.4609375
4009.5390625
4107.33984375
4184.5234375
4247.01171875
4301.796875
4349.45703125
4385.4921875
4408.82421875
4425.37109375
4440.93359375
4451.4765625
4441.68359375
4392.34375
4289.67578125
4132.33984375
3935.07421875
3726.26953125
3536.86328125
3386.21875
3276.05078125
3196.83203125
3139.5
3103.70703125
3099.71484375
3144.3125
3250.546875
3415.0703125
3613.421875
3809.77734375
3974.0234375
4091.7421875
4162.16015625
4191.65625
4190.3203125
4170.4140625
4142.37890625
4109.25390625
4064.0078125
3991.91015625
3877.00390625
3710.46484375
3497.078125
3255.1328125
3008.91796875
2779.86328125
2583.3828125
2430.51171875
2328.05078125
2274.8671875
2260.15234375
2269.0
2292.0859375
2331.4296875
2398.03515625
2504.02734375
2654.5
2843.09765625
3053.484375
3265.70703125
3462.42578125
3629.7265625
3753.24609375
3816.30859375
3805.171875
3718.54296875
3573.9375
3405.90625
3255.8984375
3157.47265625
3123.4453125
3142.80078125
3189.890625
3239.24609375
3275.75390625
3296.0703125
3305.265625
3313.14453125
3330.3359375
3363.46875
3411.4375
3465.98046875
3517.0
3559.8515625
3600.23828125
3652.15625
3727.69921875
3824.71875
3922.9921875
3994.30078125
4020.640625
4007.94921875
3985.63671875
3991.015625
4047.24609375
4149.69921875
4271.32421875
4382.8671875
4469.875
4532.703125
4573.66796875
4587.5703125
4564.265625
4497.64453125
4389.359375
4243.61328125
4059.6484375
3832.3203125
3563.14453125
3271.2890625
2990.1015625
2749.16796875
2559.16796875
2414.7890625
2309.43359375
2243.296875
2218.3828125
2231.078125
2272.1484375
2331.09375
2398.8515625
2469.171875
2539.796875
2609.69921875
2672.21875
2713.09375
2719.81640625
2693.6953125
2650.390625
2608.52734375
2579.734375
2568.70703125
2578.23828125
2611.16796875
2668.23046875
2745.9453125
2836.86328125
2932.57421875
3028.3984375
3126.1640625
3230.91015625
3343.38671875
3455.875
3556.390625
3637.65234375
3703.43359375
3768.34765625
3851.16015625
3964.0078125
4102.6953125
4245.171875
4360.6015625
4423.6640625
4425.12109375
4373.7109375
4290.33984375
4198.37890625
4114.8828125
4046.5390625
3990.359375
3935.9609375
3867.6484375
3768.78515625
3629.1640625
3450.8515625
3247.453125
3038.84765625
2847.32421875
2695.4140625
2600.63671875
2566.921875
2581.41796875
2623.0078125
2676.8203125
2742.171875
2828.01953125
2941.52734375
3078.625
3221.13671875
3340.62109375
3407.984375
3406.62890625
3342.84765625
3246.01171875
3155.91015625
3103.98046875
3099.92578125
3131.29296875
3173.87109375
3204.43359375
3208.6953125
3183.41015625
3134.76171875
3074.921875
3017.66796875
2974.203125
2950.7265625
2947.42578125
2957.67578125
2968.1171875
2961.78125
2924.51171875
2850.703125
2744.296875
2615.1328125
2474.3984375
2331.703125
2193.45703125
2061.6953125
1934.51953125
1809.0625
1685.80078125
1571.328125
1478.09375
1421.8515625
1417.6328125
1474.24609375
1588.41015625
1742.29296875
1908.83984375
2063.63671875
2195.23046875
2305.51171875
2402.16015625
2492.9453125
2587.42578125
2699.609375
2843.00390625
3020.78125
3222.3359375
3429.94140625
3626.9921875
3799.47265625
3933.45703125
4015.765625
4038.4140625
4002.16015625
3917.47265625
3803.890625
3685.7890625
3582.92578125
3501.65625
3435.82421875
3376.7265625
3321.14453125
3270.46875
3225.79296875
3186.2421875
3149.1796875
3108.13671875
3051.1484375
2965.92578125
2850.2890625
2717.3203125
2588.3203125
2479.64453125
2395.5
2332.3125
2288.65234375
2270.33203125
2285.8359375
2337.3671875
2416.2109375
2506.13671875
2591.62109375
2665.40234375
2732.1328125
2806.44921875
2905.59375
3040.734375
3212.0625
3408.8984375
3611.90625
3796.921875
3943.4609375
4045.1640625
4112.6171875
4163.94140625
4212.796875
4265.875
4327.671875
4400.859375
4480.41796875
4551.7265625
4598.0
4609.0234375
4582.5234375
4521.00390625
4430.1796875
4317.33984375
4185.96875
4031.4375
3846.14453125
3631.93359375
3407.390625
3202.9921875
3049.5078125
2968.5703125
2967.97265625
3039.734375
3161.17578125
3300.6875
3427.40234375
3520.80078125
3575.140625
3595.6953125
3588.4140625
3551.203125
3476.234375
3363.4375
3232.23828125
3118.01953125
3054.4140625
3057.27734375
3123.43359375
3240.48828125
3393.9453125
3565.63671875
3731.19140625
3865.67578125
3954.69140625
3999.890625
4014.06640625
4011.96484375
4005.2109375
4002.4140625
4010.35546875
4033.93359375
4075.11328125
4131.45703125
4194.6953125
4251.53125
4287.80078125
4293.29296875
4263.32421875
4197.4921875
4099.33984375
3977.77734375
3846.90234375
3722.09375
3614.66796875
3528.66015625
3460.55859375
3402.13671875
3346.9453125
3298.16796875
3271.11328125
3284.88671875
3347.125
3443.52734375
3541.12890625
3603.6875
3608.9765625
3557.7265625
3470.0703125
3372.3984375
3282.046875
3198.41015625
3105.66015625
2985.72265625
2832.796875
2658.921875
2487.234375
2339.51171875
2228.2734375
2156.94140625
2122.7734375
2117.890625
2129.8046875
2145.53515625
2158.20703125
2170.6171875
2193.04296875
2236.9609375
2307.51171875
2396.7734375
2481.80859375
2532.35546875
2526.46875
2463.4375
2363.77734375
2257.04296875
2167.921875
2109.1953125
2081.98828125
2080.1015625
2096.078125
2126.29296875
2170.37109375
2224.015625
2271.85546875
2289.88671875
2258.3359375
2175.3828125
2061.03515625
1948.75390625
1871.0078125
1846.9296875
1877.08984375
1946.0390625
2029.62890625
2102.6015625
2144.7578125
2146.359375
2111.99609375
2059.03515625
2008.28125
1971.859375
1947.1796875
1921.078125
1879.64453125
1816.3515625
1734.4375
1643.71484375
1554.26171875
1470.68359375
1391.1015625
1311.3515625
1230.8203125
1155.0078125
1093.34375
1053.69921875
1036.390625
1031.28125
1021.6953125
994.81640625
951.41015625
906.28125
878.63671875
880.95703125
914.9609375
974.8515625
1051.6171875
1134.5625
1212.3359375
1276.54296875
1326.55078125
1370.33203125
1419.34765625
1481.59375
1559.21484375
1652.22265625
1762.71484375
1893.5546875
2041.4453125
2191.10546875
2316.28515625
2387.5625
2382.68359375
2295.26171875
2139.3515625
1947.18359375
1758.22265625
1603.26953125
1493.12109375
1420.15625
1371.109375
1339.3828125
1326.4140625
1333.48046875
1354.8203125
1379.62109375
1399.234375
1410.00390625
1408.66015625
1387.3515625
1336.6328125
1255.78125
1160.51171875
1079.75
1044.0625
1075.8515625
1186.65625
1376.51171875
1628.7421875
1905.37890625
2155.44140625
2337.32421875
2437.453125
2467.73828125
2446.94140625
2388.015625
2301.65234375
2203.38671875
2109.88671875
2029.21875
1959.84375
1899.53515625
1851.03515625
1817.609375
1797.12890625
1783.87109375
1774.5703125
1770.36328125
1774.25390625
1788.91796875
1815.1953125
1848.84375
1877.84765625
1885.40625
1857.03515625
1784.4453125
1664.30078125
1497.57421875
1292.75
1067.875
846.6640625
651.78125
501.5
409.5546875
383.6796875
422.4921875
514.94140625
644.0546875
791.41796875
939.40234375
1072.46484375
1179.7109375
1257.1796875
1307.01953125
1334.0859375
1343.6484375
1342.38671875
1339.0859375
1340.76953125
1345.48828125
1339.78125
1306.625
1239.02734375
1147.20703125
1053.18359375
978.95703125
938.76171875
938.25390625
976.1640625
1045.11328125
1133.296875
1228.265625
1320.17578125
1401.5625
1465.25
1504.3359375
1515.12109375
1499.69921875
1464.31640625
1414.4296875
1351.20703125
1273.640625
1184.6484375
1094.20703125
1015.51953125
957.9453125
923.68359375
910.02734375
913.3515625
931.46875
964.828125
1016.3125
1087.75
1174.515625
1264.0234375
1341.64453125
1398.96875
1435.98828125
1455.71875
1457.484375
1435.4375
1383.29296875
1300.87109375
1196.96484375
1085.87890625
980.19140625
886.0390625
803.9140625
731.7578125
665.5390625
597.4609375
516.05078125
410.59375
277.94140625
127.28125
-21.2734375
-146.0703125
-236.08203125
-295.9765625
-339.3828125
-377.62109375
-414.67578125
-448.96875
-474.96875
-483.5625
-467.1953125
-428.71484375
-382.6328125
-343.609375
-314.421875
-287.8203125
-258.765625
-231.140625
-212.31640625
-204.67578125
-203.74609375
-201.80078125
-191.25
-165.93359375
-121.93359375
-58.3125
22.06640625
111.78515625
200.40234375
280.34765625
353.0
427.265625
510.453125
601.8203125
696.34375
792.109375
890.04296875
986.140625
1067.15234375
1115.98046875
1121.0546875
1081.0703125
1003.4765625
900.62109375
786.40234375
674.41796875
577.85546875
509.98046875
483.0
504.69921875
576.05078125
692.05859375
843.69140625
1017.765625
1195.45703125
1354.0
1473.1796875
1542.66015625
1563.84765625
1544.47265625
1489.9921875
1399.11328125
1266.9921875
1093.75
892.0546875
688.97265625
520.265625
417.94140625
394.91015625
435.828125
502.9765625
555.98828125
571.25
546.48046875
490.8125
413.28125
319.54296875
214.3984375
103.453125
-6.9765625
-108.00390625
-185.20703125
-220.35546875
-200.34375
-127.578125
-22.796875
83.97265625
170.34375
236.0078125
303.79296875
404.24609375
553.94921875
744.67578125
951.90234375
1153.3046875
1339.5625
1510.62890625
1667.0078125
1807.56640625
1933.23828125
2046.61328125
2144.078125
2209.15625
2216.62109375
2146.2265625
1995.65625
1784.2265625
1546.09375
1317.15625
1122.234375
969.14453125
852.62890625
763.76171875
696.30859375
645.953125
605.82421875
564.72265625
510.32421875
434.8125
338.7421875
230.671875
123.14453125
28.15234375
-45.8046875
-95.55859375
-124.80078125
-142.5625
-156.04296875
-162.71484375
-150.1484375
-105.109375
-22.70703125
92.26171875
229.109375
373.97265625
511.703125
630.0
723.3828125
791.92578125
837.20703125
862.0859375
873.90234375
883.92578125
901.9609375
932.92578125
977.81640625
1033.10546875
1086.5625
1117.94140625
1110.2109375
1062.2265625
990.34375
919.390625
872.6015625
864.60546875
894.8046875
943.36328125
976.8984375
963.26171875
884.3828125
739.2265625
540.72265625
313.26171875
90.0625
-93.45703125
-209.078125
-242.60546875
-196.23046875
-87.88671875
52.63671875
192.6796875
308.82421875
395.1015625
460.7578125
519.1484375
576.43359375
627.99609375
662.4140625
666.875
630.6640625
549.421875
431.5703125
301.421875
192.1953125
131.88671875
132.66796875
189.83984375
286.94921875
402.2265625
515.41015625
614.5546875
698.70703125
773.7265625
844.546875
909.703125
960.96484375
987.90234375
985.23046875
957.6640625
916.5625
870.16796875
818.046875
756.45703125
687.859375
622.609375
571.39453125
538.1484375
521.125
519.41015625
537.3046875
582.85546875
662.00390625
772.90234375
904.9453125
1043.08203125
1173.51953125
1286.7265625
1377.8203125
1445.76171875
1490.46484375
1508.375
1492.4140625
1440.28515625
1363.7578125
1286.06640625
1226.4921875
1186.23046875
1148.1875
1088.3125
988.03125
841.703125
658.28125
456.4375
254.9140625
64.9453125
-108.7890625
-262.19921875
-389.578125
-487.484375
-557.95703125
-606.20703125
-636.30078125
-650.27734375
-649.859375
-635.890625
-605.03515625
-549.125
-461.03515625
-344.0078125
-215.75390625
-101.78125
-21.13671875
24.84375
51.4296875
77.44921875
111.0625
146.375
173.1875
189.640625
205.515625
234.7421875
286.734375
364.796875
469.1796875
596.96484375
737.87890625
872.35546875
976.4140625
1030.52734375
1027.33984375
974.7890625
892.5703125
802.34375
717.89453125
643.9375
583.8671875
545.73046875
538.62109375
564.64453125
617.26953125
687.2890625
768.0859375
854.8828125
940.55859375
1012.33203125
1051.59375
1039.42578125
968.4375
853.0
725.48828125
617.57421875
542.234375
493.5078125
462.0625
449.44140625
467.91796875
529.1328125
632.96484375
763.79296875
894.6875
997.66015625
1056.109375
1071.75390625
1058.90625
1029.0703125
980.00390625
900.953125
789.16796875
660.2421875
541.12109375
453.12109375
401.51171875
379.3984375
379.25390625
399.90625
443.40625
506.06640625
572.984375
622.51171875
637.703125
614.6015625
560.47265625
485.37890625
395.7578125
293.28515625
176.40625
42.66015625
-106.76171875
-261.27734375
-399.4609375
-495.390625
-529.671875
-498.41015625
-415.265625
-305.140625
-192.30859375
-90.18359375
-0.0859375
81.59375
155.7421875
218.1796875
261.12890625
275.515625
255.1328125
202.94921875
134.27734375
71.41796875
32.47265625
22.8125
34.50390625
53.23046875
68.921875
84.19140625
112.9765625
167.9765625
246.91015625
330.51953125
393.44140625
416.6875
392.203125
320.95703125
210.0390625
70.4921875
-85.41796875
-246.63671875
-403.828125
-548.3203125
-670.34375
-757.1875
-792.9765625
-763.64453125
-666.36328125
-516.3984375
-344.265625
-184.546875
-64.1015625
3.671875
17.37109375
-17.62109375
-93.234375
-197.73046875
-311.9296875
-409.77734375
-467.72265625
-476.92578125
-447.33984375
-399.94921875
-354.87109375
-324.93359375
-317.01953125
-335.54296875
-382.40625
-453.2734375
-535.2265625
-610.265625
-663.8125
-691.44921875
-698.87890625
-696.78125
-696.3046875
-706.68359375
-732.5390625
-770.65234375
-810.43359375
-840.5390625
-856.79296875
-865.125
-878.4609375
-911.07421875
-972.28125
-1060.25390625
-1159.75390625
-1248.41015625
-1309.4453125
-1340.92578125
-1354.45703125
-1366.76171875
-1392.40625
-1439.85546875
-1507.09375
-1576.96875
-1619.3515625
-1604.8671875
-1523.41796875
-1393.3984375
-1254.375
-1149.28515625
-1108.375
-1141.953125
-1240.5703125
-1378.6640625
-1521.09375
-1634.06640625
-1698.2109375
-1715.91015625
-1706.125
-1689.57421875
-1676.09765625
-1664.16015625
-1650.65234375
-1639.22265625
-1638.59765625
-1653.7890625
-1680.359375
-1706.71484375
-1719.8203125
-1707.05859375
-1654.75
-1550.65234375
-1393.13671875
-1198.98046875
-999.09375
-823.08984375
-685.82421875
-586.3671875
-516.17578125
-465.9921875
-427.7109375
-396.28125
-374.12109375
-372.1484375
-401.7734375
-463.15234375
-541.29296875
-613.92578125
-662.734375
-677.76953125
-654.51171875
-591.0078125
-489.47265625
-359.01171875
-214.62109375
-72.61328125
53.609375
155.45703125
229.6953125
278.19140625
306.3203125
320.4296875
325.79296875
325.14453125
316.96484375
294.8671875
250.61328125
179.015625
79.02734375
-49.9765625
-209.94140625
-398.29296875
-600.66015625
-792.484375
-950.03515625
-1060.33203125
-1122.890625
-1146.8046875
-1148.5546875
-1148.69140625
-1163.6328125
-1196.9140625
-1238.48828125
-1273.66796875
-1293.19921875
-1295.89453125
-1283.953125
-1257.8203125
-1216.1171875
-1159.89453125
-1096.3125
-1037.9140625
-997.515625
-982.0
-987.7421875
-1000.07421875
-998.828125
-969.6640625
-914.67578125
-853.3828125
-811.640625
-806.36328125
-836.6328125
-885.34765625
-928.4921875
-946.7578125
-933.6640625
-895.265625
-842.6640625
-785.20703125
-730.8359375
-690.05078125
-674.55859375
-689.41015625
-726.94140625
-770.0625
-802.7890625
-819.890625
-829.19140625
-845.80078125
-883.1171875
-947.6796875
-1040.7578125
-1162.1796875
-1309.7734375
-1475.45703125
-1644.48828125
-1800.0546875
-1927.25
-2012.45703125
-2042.28125
-2008.0859375
-1914.2421875
-1781.8984375
-1642.8046875
-1525.17578125
-1439.13671875
-1370.37890625
-1287.3671875
-1158.91015625
-971.26171875
-734.73046875
-478.29296875
-237.5703125
-42.3203125
91.87890625
164.8203125
186.58984375
171.43359375
134.15625
87.19921875
35.6875
-26.63671875
-114.98046875
-245.203125
-426.7421875
-661.2109375
-943.78515625
-1262.6953125
-1597.04296875
-1917.19140625
-2190.4453125
-2390.98046875
-2509.4921875
-2556.9921875
-2559.67578125
-2547.7421875
-2545.04296875
-2564.75
-2610.04296875
-2675.4140625
-2746.96875
-2804.8125
-2830.70703125
-2818.6328125
-2779.97265625
-2737.6015625
-2712.98828125
-2716.62890625
-2747.4453125
-2797.5703125
-2856.26953125
-2911.7421875
-2951.8828125
-2963.953125
-2933.85546875
-2849.50390625
-2710.0625
-2533.703125
-2353.71875
-2203.29296875
-2100.59765625
-2045.14453125
-2025.38671875
-2030.62890625
-2059.30078125
-2118.16015625
-2212.859375
-2337.90625
-2475.984375
-2606.859375
-2716.23046875
-2797.296875
-2848.125
-2871.0546875
-2873.96484375
-2868.87890625
-2867.03125
-2873.7109375
-2886.16015625
-2895.95703125
-2895.6328125
-2885.40625
-2874.19140625
-2873.13671875
-2887.60546875
-2913.1875
-2935.72265625
-2933.7890625
-2885.69140625
-2780.67578125
-2626.5859375
-2446.34765625
-2266.43359375
-2107.1328125
-1978.54296875
-1879.51953125
-1798.9140625
-1721.64453125
-1636.97265625
-1541.99609375
-1439.40625
-1335.7421875
-1242.390625
-1173.22265625
-1136.6953125
-1130.56640625
-1145.859375
-1174.55078125
-1211.01171875
-1248.09375
-1275.828125
-1285.3515625
-1272.19140625
-1235.29296875
-1175.19921875
-1094.49609375
-998.8828125
-896.19921875
-794.21484375
-699.03125
-614.3046875
-541.234375
-479.6796875
-430.08984375
-394.76171875
-377.765625
-383.99609375
-416.328125
-470.65234375
-532.9140625
-585.0234375
-618.05859375
-641.16015625
-675.75
-739.69921875
-836.44140625
-957.734375
-1094.07421875
-1241.42578125
-1400.1875
-1570.39453125
-1747.6875
-1921.64453125
-2077.70703125
-2202.87890625
-2291.9296875
-2348.26171875
-2378.2421875
-2384.94921875
-2367.48046875
-2324.7109375
-2258.0234375
-2171.04296875
-2069.19140625
-1960.32421875
-1854.6328125
-1762.9296875
-1695.49609375
-1662.6953125
-1674.2109375
-1733.9609375
-1833.0234375
-1947.31640625
-2044.60546875
-2098.5234375
-2100.8046875
-2061.96875
-1999.56640625
-1925.00390625
-1841.5625
-1753.12890625
-1670.79296875
-1609.02734375
-1578.078125
-1582.4609375
-1623.90234375
-1700.45703125
-1802.0
-1910.69140625
-2009.23828125
-2088.57421875
-2148.0078125
-2190.75390625
-2220.66015625
-2240.38671875
-2248.96484375
-2240.99609375
-2210.86328125
-2159.66796875
-2098.88671875
-2048.0546875
-2028.30078125
-2054.00390625
-2125.29296875
-2225.83984375
-2329.2421875
-2410.8984375
-2457.78125
-2471.140625
-2462.26953125
-2443.859375
-2420.90625
-2386.5546875
-2326.71484375
-2230.3984375
-2097.30859375
-1937.7734375
-1767.390625
-1601.5546875
-1451.71484375
-1323.36328125
-1216.37890625
-1128.25390625
-1058.42578125
-1010.93359375
-994.05859375
-1016.875
-1083.1484375
-1185.1875
-1302.734375
-1410.18359375
-1488.17578125
-1531.4453125
-1547.99609375
-1552.3984375
-1559.09375
-1578.765625
-1617.3203125
-1676.15625
-1753.40625
-1845.7421875
-1949.640625
-2061.515625
-2176.16015625
-2284.1796875
-2370.1796875
-2414.6953125
-2401.0390625
-2322.47265625
-2183.671875
-1995.83203125
-1771.92578125
-1527.6015625
-1284.6015625
-1069.2734375
-904.22265625
-799.1953125
-748.18359375
-734.6015625
-741.02734375
-757.875
-785.7421875
-830.44140625
-896.1484375
-983.08203125
-1088.6953125
-1205.96484375
-1318.7265625
-1402.55859375
-1435.6328125
-1410.75
-1337.05078125
-1232.078125
-1114.05859375
-998.81640625
-896.98828125
-810.296875
-732.22265625
-655.609375
-580.6171875
-516.51171875
-478.0546875
-480.3203125
-532.29296875
-630.20703125
-756.9375
-891.74609375
-1023.3828125
-1153.92578125
-1290.48828125
-1434.47265625
-1578.44140625
-1710.00390625
-1816.25
-1885.75390625
-1910.69921875
-1890.6328125
-1835.09375
-1761.26953125
-1687.3515625
-1626.65625
-1586.6171875
-1570.83984375
-1579.5703125
-1607.875
-1645.23046875
-1678.45703125
-1695.32421875
-1686.12890625
-1645.2890625
-1575.30859375
-1490.0859375
-1411.703125
-1360.05078125
-1342.16015625
-1348.3515625
-1357.25
-1346.4765625
-1303.76953125
-1233.703125
-1157.1171875
-1103.05859375
-1095.91015625
-1143.7109375
-1235.69140625
-1351.984375
-1477.17578125
-1604.1328125
-1725.7890625
-1828.53125
-1897.703125
-1928.06640625
-1925.01953125
-1897.6328125
-1855.9609375
-1814.68359375
-1790.234375
-1787.2265625
-1789.64453125
-1771.76953125
-1720.43359375
-1646.78125
-1577.94140625
-1537.921875
-1532.0234375
-1542.97265625
-1541.046875
-1502.95703125
-1426.12890625
-1327.30859375
-1229.53515625
-1151.78515625
-1107.8046875
-1107.44140625
-1154.0703125
-1241.546875
-1356.80078125
-1486.49609375
-1621.49609375
-1756.984375
-1890.5234375
-2020.30078125
-2143.73828125
-2256.37109375
-2351.37109375
-2420.3515625
-2456.6015625
-2459.46875
-2435.4765625
-2393.40234375
-2338.12109375
-2270.96875
-2196.37890625
-2125.62109375
-2072.43359375
-2045.8359375
-2047.5078125
-2072.90625
-2111.8359375
-2149.30859375
-2169.66015625
-2161.68359375
-2119.42578125
-2039.45703125
-1920.5390625
-1767.71484375
-1596.14453125
-1429.77734375
-1294.90234375
-1211.078125
-1182.875
-1197.99609375
-1235.35546875
-1278.23046875
-1320.76953125
-1362.0
-1395.00390625
-1403.63671875
-1370.2109375
-1286.7265625
-1160.7421875
-1013.7265625
-874.9609375
-774.38671875
-736.51953125
-776.609375
-899.31640625
-1098.21875
-1354.296875
-1634.5390625
-1895.65234375
-2095.33984375
-2206.25390625
-2223.359375
-2161.14453125
-2046.24609375
-1911.7890625
-1792.98828125
-1719.79296875
-1708.515625
-1759.20703125
-1860.96484375
-1999.19921875
-2158.140625
-2318.86328125
-2458.6796875
-2555.2734375
-2593.55078125
-2570.5234375
-2494.98828125
-2382.609375
-2250.10546875
-2112.15625
-1981.7578125
-1871.65625
-1794.1484375
-1757.859375
-1762.75
-1798.0234375
-1847.015625
-1896.87890625
-1943.71875
-1987.44921875
-2022.90234375
-2038.44140625
-2023.8359375
-1978.1171875
-1910.8984375
-1839.26953125
-1783.90234375
-1763.17578125
-1786.015625
-1849.3984375
-1942.72265625
-2051.9296875
-2157.8515625
-2235.859375
-2265.953125
-2246.07421875
-2191.8515625
-2120.078125
-2033.9765625
-1925.5078125
-1788.62109375
-1627.29296875
-1453.5078125
-1283.49609375
-1136.84375
-1033.7890625
-987.5625
-997.67578125
-1052.21875
-1137.44921875
-1245.20703125
-1372.1640625
-1514.1796875
-1662.26953125
-1802.2265625
-1915.38671875
-1980.62890625
-1980.140625
-1908.0390625
-1774.26953125
-1598.40234375
-1398.65234375
-1186.88671875
-972.80078125
-769.6328125
-593.828125
-459.99609375
-376.70703125
-344.76953125
-356.12890625
-394.6640625
-441.95703125
-487.046875
-532.94921875
-593.671875
-682.96875
-803.3984375
-943.45703125
-1083.7109375
-1205.5703125
-1296.73828125
-1353.21484375
-1380.77734375
-1395.03515625
-1415.91796875
-1458.18359375
-1526.86328125
-1622.390625
-1747.6796875
-1906.01953125
-2091.48828125
-2284.578125
-2459.87890625
-2598.41796875
-2693.55078125
-2748.56640625
-2772.28515625
-2776.78515625
-2776.53515625
-2786.6640625
-2819.97265625
-2882.48828125
-2969.03515625
-3062.30859375
-3138.73046875
-3178.83984375
-3175.37890625
-3133.4609375
-3063.74609375
-2974.53125
-2868.25
-2744.046875
-2604.15625
-2459.3984375
-2329.546875
-2236.23828125
-2191.51171875
-2189.48828125
-2208.49609375
-2222.89453125
-2215.6015625
-2182.5
-2129.375
-2068.0
-2014.0078125
-1982.53125
-1980.26171875
-2000.28515625
-2026.21875
-2042.4921875
-2041.6328125
-2024.7734375
-1998.62109375
-1972.66796875
-1956.1640625
-1954.73046875
-1969.515625
-1999.99609375
-2046.91015625
-2111.69921875
-2193.6953125
-2288.84375
-2390.68359375
-2491.765625
-2584.93359375
-2665.03515625
-2730.08984375
-2780.3359375
-2816.4765625
-2840.71484375
-2859.953125
-2885.67578125
-2926.9765625
-2981.9609375
-3036.4921875
-3072.28515625
-3076.765625
-3047.12890625
-2988.921875
-2914.4296875
-2841.59765625
-2789.6171875
-2770.74609375
-2785.69921875
-2827.640625
-2889.640625
-2965.73046875
-3045.390625
-3111.96875
-3151.48828125
-3164.1328125
-3165.4140625
-3175.2890625
-3205.3125
-3253.4375
-3306.6484375
-3346.80859375
-3357.01171875
-3327.1640625
-3256.73046875
-3153.85546875
-3032.62109375
-2910.03515625
-2801.44921875
-2714.453125
-2646.3515625
-2589.73828125
-2541.6328125
-2505.54296875
-2483.75390625
-2469.84375
-2452.11328125
-2424.5390625
-2392.30859375
-2366.08984375
-2352.3671875
-2349.2109375
-2347.14453125
-2330.33984375
-2279.43359375
-2181.22265625
-2042.109375
-1892.33203125
-1772.89453125
-1714.30078125
-1724.359375
-1791.50390625
-1894.68359375
-2009.40234375
-2110.6640625
-2179.06640625
-2208.9921875
-2210.2109375
-2198.24609375
-2181.1171875
-2154.625
-2109.625
-2042.51171875
-1958.77734375
-1868.359375
-1780.13671875
-1700.84765625
-1635.93359375
-1586.99609375
-1546.81640625
-1498.5078125
-1422.57421875
-1307.41015625
-1155.55859375
-982.37890625
-809.62109375
-658.1171875
-543.02734375
-473.46484375
-455.21484375
-491.703125
-580.078125
-705.46875
-841.46484375
-960.01953125
-1045.53515625
-1103.51953125
-1158.23828125
-1239.87109375
-1366.8984375
-1532.7890625
-1705.58203125
-1842.0
-1907.33203125
-1888.0859375
-1791.1640625
-1633.42578125
-1431.0859375
-1196.0546875
-939.828125
-679.26953125
-436.27734375
-228.9375
-61.109375
78.98828125
209.41015625
343.078125
483.69921875
628.19140625
769.0703125
895.203125
995.3515625
1065.1875
1110.76953125
1142.5625
1165.33203125
1174.92578125
1165.6328125
1140.24609375
1112.94921875
1102.77734375
1123.16796875
1174.609375
1245.12890625
1318.8125
1386.91015625
1453.01953125
1528.67578125
1624.62109375
1746.06640625
1893.546875
2065.19140625
2258.0234375
2470.828125
2708.35546875
2981.9140625
3302.6484375
3672.98828125
4084.60546875
4524.3984375
4981.26953125
5448.10546875
5920.60546875
6397.8828125
6885.55078125
7396.890625
7948.375
8551.046875
9203.390625
9890.6875
10590.97265625
11283.6640625
11956.60546875
12609.1640625
13249.8828125
13888.94140625
14530.12890625
15170.3203125
15808.66796875
16456.33984375
17134.66796875
17861.78125
18640.83984375
19460.671875
20304.69140625
21157.28515625
22004.7578125
22837.0859375
23652.84375
24460.5
25270.8515625
26086.76171875
26900.875
27702.4453125
28483.6015625
29238.48046875
29959.69921875
30639.37890625
31273.48046875
31862.04296875
32403.6328125
32890.171875
33307.2734375
33637.73046875
33864.34375
33973.0546875
33958.546875
33829.76171875
33609.8125
33329.27734375
33016.41015625
32687.99609375
32344.0703125
31970.66015625
31551.76171875
31082.9609375
30575.1875
30045.5859375
29504.765625
28950.39453125
28368.59375
27739.125
27042.39453125
26267.2578125
25416.484375
24506.8984375
23565.328125
22623.53515625
21712.8515625
20857.890625
20070.9453125
19348.84765625
18672.03125
18007.1171875
17317.09765625
16578.49609375
15794.15625
14989.1015625
14192.34765625
13421.15234375
12680.09375
11970.796875
11300.23828125
10680.96875
10124.58203125
9633.13671875
9194.3359375
8784.82421875
8380.59765625
7966.91015625
7540.92578125
7107.53125
6673.53515625
6244.0078125
5821.265625
5405.078125
4992.49609375
4577.30078125
4152.3515625
3717.80859375
3289.5703125
2896.63671875
2565.2890625
2304.3046875
2106.26171875
1961.1171875
1864.16796875
1809.7734375
1781.3125
1752.1484375
1697.5703125
1605.9296875
1480.40625
1333.59765625
1182.09765625
1044.734375
942.37109375
894.95703125
913.70703125
992.1328125
1103.73828125
1211.3203125
1283.69140625
1307.51171875
1284.83203125
1220.26953125
1112.96484375
963.03125
784.12109375
604.0
448.875
328.515625
239.421875
180.36328125
158.60546875
178.51953125
228.2421875
282.6796875
319.8203125
332.42578125
324.82421875
302.12109375
263.91015625
205.8828125
125.203125
25.0234375
-84.40234375
-188.73828125
-275.7890625
-340.90234375
-386.890625
-418.26171875
-434.78515625
-430.1171875
-395.94140625
-326.53515625
-219.7265625
-75.75
101.9765625
304.55859375
518.2265625
729.36328125
929.26953125
1113.5
1277.16796875
1412.28515625
1510.37890625
1568.65234375
1594.98828125
1608.171875
1632.28125
1687.09375
1778.84375
1895.95703125
2012.7890625
2100.66796875
2140.85546875
2131.0234375
2080.85546875
2002.15625
1903.84765625
1793.90625
1680.03125
1563.73046875
1435.29296875
1279.85546875
1091.50390625
881.44140625
672.5703125
486.4453125
332.64453125
205.3828125
88.72265625
-30.73046875
-150.69140625
-252.1171875
-313.9140625
-331.03515625
-318.3515625
-297.42578125
-280.66796875
-268.3671875
-259.60546875
-263.9140625
-300.98828125
-387.8515625
-525.28125
-695.8984375
-874.79296875
-1042.94921875
-1193.9375
-1332.046875
-1465.44921875
-1598.234375
-1725.875
-1837.8046875
-1925.7734375
-1990.0078125
-2037.73828125
-2078.203125
-2120.8359375
-2176.640625
-2256.83984375
-2368.15234375
-2510.125
-2677.1015625
-2861.54296875
-3055.0859375
-3248.90625
-3434.8125
-3605.86328125
-3755.03515625
-3874.52734375
-3958.203125
-4005.73828125
-4024.703125
-4028.59375
-4031.7734375
-4043.88671875
-4067.53125
-4101.15625
-4144.0546875
-4197.5703125
-4261.6796875
-4332.6875
-4405.8515625
-4479.2265625
-4552.99609375
-4625.56640625
-4692.421875
-4749.47265625
-4797.01171875
-4840.12890625
-4885.40625
-4935.703125
-4985.48828125
-5020.83203125
-5026.66015625
-4998.0234375
-4946.61328125
-4895.89453125
-4867.171875
-4866.1484375
-4879.35546875
-4882.52734375
-4855.07421875
-4791.28125
-4702.40625
-4610.0234375
-4534.734375
-4486.2109375
-4460.93359375
-4449.9921875
-4450.21484375
-4466.75
-4504.16796875
-4557.19140625
-4612.96484375
-4661.5390625
-4701.19921875
-4734.375
-4762.6796875
-4788.01171875
-4815.078125
-4848.703125
-4888.421875
-4927.60546875
-4958.16015625
-4975.5390625
-4980.45703125
-4977.8515625
-4974.55078125
-4976.54296875
-4986.953125
-5005.3671875
-5028.125
-5049.890625
-5067.4765625
-5083.15234375
-5101.796875
-5122.0546875
-5130.96875
-5110.2265625
-5049.4921875
-4954.7421875
-4846.71484375
-4753.6875
-4702.88671875
-4711.21875
-4778.03125
-4885.80078125
-5009.46875
-5127.08203125
-5225.1875
-5299.828125
-5356.1796875
-5406.76953125
-5467.19921875
-5550.9296875
-5665.30078125
-5808.80859375
-5970.44921875
-6133.75390625
-6284.7265625
-6416.9453125
-6528.484375
-6615.01953125
-6667.6328125
-6677.4296875
-6640.7578125
-6559.5703125
-6438.26171875
-6282.30078125
-6101.6796875
-5916.61328125
-5758.734375
-5662.58203125
-5650.21484375
-5720.0078125
-5848.05859375
-6000.30859375
-6146.4765625
-6269.01953125
-6365.83984375
-6446.7734375
-6525.38671875
-6610.453125
-6701.94140625
-6791.41015625
-6863.87890625
-6900.80078125
-6885.66796875
-6810.0546875
-6675.51953125
-6491.53515625
-6274.5
-6047.91015625
-5837.8984375
-5662.54296875
-5523.88671875
-5411.09765625
-5311.09375
-5216.015625
-5123.02734375
-5030.7109375
-4936.68359375
-4837.01171875
-4727.5546875
-4607.39453125
-4482.32421875
-4364.6484375
-4269.0234375
-4208.41796875
-4192.2734375
-4225.35546875
-4306.19140625
-4427.0234375
-4576.125
-4740.5703125
-4908.22265625
-5070.7734375
-5228.2109375
-5389.4375
-5564.578125
-5752.87890625
-5936.828125
-6088.43359375
-6183.1484375
-6212.0078125
-6185.75
-6129.83984375
-6072.671875
-6031.85546875
-6006.20703125
-5979.28125
-5933.0390625
-5862.125
-5778.7265625
-5705.52734375
-5663.09765625
-5660.88671875
-5696.98046875
-5764.4609375
-5858.0078125
-5975.05859375
-6111.73828125
-6258.76953125
-6402.15234375
-6527.90234375
-6625.87890625
-6690.0859375
-6717.4453125
-6707.8203125
-6664.42578125
-6592.3046875
-6496.15234375
-6381.1328125
-6257.1875
-6141.578125
-6054.9609375
-6012.796875
-6018.94921875
-6065.875
-6140.03515625
-6227.98046875
-6320.3984375
-6413.265625
-6506.50390625
-6601.59375
-6700.55859375
-6807.00390625
-6926.0390625
-7059.1484375
-7196.3046875
-7313.8984375
-7384.1171875
-7389.88671875
-7332.625
-7226.83984375
-7089.35546875
-6935.1015625
-6781.625
-6653.23046875
-6576.16796875
-6566.98046875
-6623.49609375
-6724.84375
-6838.80859375
-6931.515625
-6977.078125
-6966.140625
-6908.95703125
-6828.3046875
-6744.52734375
-6663.99609375
-6580.6015625
-6487.41015625
-6386.42578125
-6288.765625
-6208.49609375
-6157.375
-6143.2109375
-6169.6328125
-6235.12109375
-6331.30859375
-6441.93359375
-6545.234375
-6621.40234375
-6661.05078125
-6667.0546875
-6647.32421875
-6606.359375
-6544.359375
-6462.59375
-6366.67578125
-6264.9375
-6166.4609375
-6081.41015625
-6020.16015625
-5989.625
-5991.59765625
-6026.046875
-6094.08203125
-6194.5546875
-6317.83984375
-6445.38671875
-6556.90625
-6638.88671875
-6689.3828125
-6719.65234375
-6752.2578125
-6813.078125
-6918.4921875
-7066.32421875
-7237.9765625
-7408.73046875
-7556.55078125
-7664.5859375
-7721.2265625
-7722.51171875
-7675.43359375
-7597.01171875
-7507.515625
-7422.671875
-7350.8671875
-7295.68359375
-7258.578125
-7237.421875
-7223.37109375
-7202.15234375
-7161.828125
-7101.5078125
-7033.64453125
-6978.796875
-6957.41796875
-6983.21484375
-7059.4609375
-7178.35546875
-7324.2734375
-7480.13671875
-7632.4375
-7771.33984375
-7887.93359375
-7974.5703125
-8028.6171875
-8053.28515625
-8051.44140625
-8018.63671875
-7945.109375
-7826.46484375
-7671.20703125
-7496.56640625
-7317.45703125
-7140.3046875
-6965.1875
-6789.88671875
-6610.2890625
-6420.29296875
-6216.484375
-6005.53125
-5805.75390625
-5639.171875
-5520.93359375
-5456.0546875
-5444.828125
-5487.8515625
-5582.73828125
-5716.3515625
-5863.421875
-5996.234375
-6098.04296875
-6169.2734375
-6223.45703125
-6277.875
-6344.6640625
-6425.0546875
-6507.92578125
-6573.7265625
-6602.2265625
-6580.62890625
-6509.0234375
-6402.19140625
-6286.1875
-6189.15234375
-6130.27734375
-6115.28515625
-6142.32421875
-6211.61328125
-6327.4375
-6489.390625
-6682.4140625
-6877.59375
-7045.51953125
-7171.7109375
-7261.58203125
-7331.484375
-7393.984375
-7449.7890625
-7492.1484375
-7518.05078125
-7534.3515625
-7553.140625
-7582.42578125
-7622.8125
-7671.99609375
-7728.06640625
-7785.5078125
-7830.19921875
-7843.734375
-7815.265625
-7748.453125
-7657.1796875
-7557.9375
-7467.9375
-7406.1328125
-7389.359375
-7424.40234375
-7504.05859375
-7609.76953125
-7716.63671875
-7798.7109375
-7836.1328125
-7821.39453125
-7758.0703125
-7653.453125
-7515.1796875
-7355.76171875
-7194.81640625
-7051.14453125
-6933.05078125
-6840.40625
-6775.5234375
-6747.0390625
-6760.9453125
-6810.55859375
-6877.28125
-6939.21875
-6977.89453125
-6980.64453125
-6942.30078125
-6865.99609375
-6759.74609375
-6630.1015625
-6479.4375
-6309.7890625
-6128.125
-5947.1953125
-5782.5859375
-5650.06640625
-5564.27734375
-5535.4765625
-5563.60546875
-5634.86328125
-5726.22265625
-5816.2578125
-5894.2265625
-5961.56640625
-6027.40234375
-6102.91796875
-6196.18359375
-6306.76953125
-6421.8359375
-6517.62109375
-6567.13671875
-6549.41796875
-6455.16796875
-6287.48828125
-6059.71875
-5792.38671875
-5510.17578125
-5239.13671875
-5002.9296875
-4816.63671875
-4679.8828125
-4574.2265625
-4468.4921875
-4330.21484375
-4137.484375
-3886.5390625
-3592.8828125
-3285.55078125
-2995.9921875
-2746.671875
-2545.6796875
-2389.1640625
-2267.43359375
-2168.58203125
-2078.375
-1979.703125
-1855.26171875
-1693.23046875
-1492.28125
-1262.859375
-1024.84765625
-804.29296875
-630.609375
-532.5234375
-530.76953125
-629.67578125
-813.703125
-1053.17578125
-1315.53515625
-1573.79296875
-1808.26953125
-2005.75390625
-2161.78125
-2285.390625
-2400.15234375
-2537.86328125
-2727.34375
-2983.2265625
-3298.73828125
-3646.15625
-3986.359375
-4283.609375
-4517.5703125
-4687.9375
-4812.4140625
-4919.19140625
-5033.81640625
-5165.8203125
-5306.08984375
-5438.8125
-5554.86328125
-5651.7578125
-5723.421875
-5757.04296875
-5743.56640625
-5689.16796875
-5614.28515625
-5543.640625
-5498.265625
-5492.33984375
-5529.890625
-5601.30859375
-5685.0234375
-5756.06640625
-5796.390625
-5801.4140625
-5780.60546875
-5751.84375
-5731.46484375
-5725.76171875
-5729.89453125
-5734.03125
-5730.9609375
-5720.234375
-5707.71484375
-5702.37109375
-5712.57421875
-5744.12890625
-5798.953125
-5871.59375
-5945.484375
-5996.38671875
-6005.12109375
-5969.0234375
-5900.46875
-5816.04296875
-5729.97265625
-5656.0390625
-5608.63671875
-5597.09765625
-5620.3984375
-5668.97265625
-5729.140625
-5783.6171875
-5811.5625
-5795.69140625
-5733.44921875
-5641.16796875
-5546.0390625
-5472.29296875
-5431.04296875
-5418.8359375
-5423.9375
-5435.22265625
-5446.88671875
-5457.4140625
-5467.3515625
-5480.19140625
-5503.39453125
-5545.39453125
-5610.71484375
-5698.55078125
-5804.09765625
-5919.1015625
-6033.34765625
-6141.484375
-6250.6171875
-6377.46875
-6534.11328125
-6715.828125
-6902.2734375
-7067.44921875
-7187.5
-7244.75
-7233.4140625
-7165.671875
-7069.7578125
-6977.13671875
-6907.25
-6860.671875
-6823.62890625
-6778.87890625
-6715.72265625
-6634.05078125
-6541.55078125
-6447.52734375
-6358.2734375
-6276.15625
-6201.5
-6135.13671875
-6080.08203125
-6040.74609375
-6019.921875
-6016.34765625
-6025.73046875
-6043.58984375
-6066.43359375
-6091.25390625
-6116.95703125
-6147.76171875
-6193.2265625
-6261.69140625
-6352.59375
-6455.6328125
-6557.81640625
-6651.0
-6734.17578125
-6811.12109375
-6887.640625
-6969.1796875
-7057.66015625
-7147.96875
-7227.9453125
-7283.8359375
-7307.75
-7300.4453125
-7266.60546875
-7207.9453125
-7121.93359375
-7007.765625
-6873.078125
-6735.1015625
-6616.41796875
-6539.25
-6519.25390625
-6558.6640625
-6642.83984375
-6746.20703125
-6845.07421875
-6926.30078125
-6985.0
-7017.5234375
-7019.8125
-6990.76171875
-6932.234375
-6844.3203125
-6724.21484375
-6573.640625
-6407.21875
-6250.9609375
-6130.52734375
-6059.078125
-6032.89453125
-6035.2890625
-6044.95703125
-6044.6953125
-6026.41015625
-5990.14453125
-5939.0078125
-5875.05859375
-5799.30078125
-5714.29296875
-5626.46484375
-5546.3671875
-5486.94140625
-5460.0
-5472.46875
-5524.6484375
-5612.1015625
-5730.37890625
-5879.2578125
-6062.2109375
-6279.57421875
-6519.9609375
-6758.59375
-6966.64453125
-7125.87109375
-7237.44921875
-7319.48828125
-7396.33203125
-7485.9765625
-7590.95703125
-7696.87109375
-7779.94140625
-7818.8828125
-7802.5859375
-7729.7265625
-7604.9765625
-7436.8359375
-7237.12890625
-7020.14453125
-6802.7109375
-6605.45703125
-6450.62109375
-6353.33984375
-6313.33203125
-6317.51171875
-6352.515625
-6412.96484375
-6496.51171875
-6593.08203125
-6683.0703125
-6747.7109375
-6781.17578125
-6793.9140625
-6806.140625
-6837.18359375
-6895.87890625
-6975.796875
-7057.8203125
-7119.921875
-7148.52734375
-7144.19140625
-7118.46484375
-7085.9453125
-7057.44140625
-7037.1171875
-7022.25
-7003.62109375
-6966.9609375
-6896.55859375
-6780.7734375
-6617.42578125
-6417.01171875
-6202.59765625
-6005.37109375
-5855.15234375
-5768.6484375
-5742.0546875
-5754.58984375
-5781.6171875
-5807.6875
-5829.8828125
-5851.6953125
-5876.22265625
-5905.4140625
-5942.76953125
-5993.30859375
-6059.515625
-6137.80078125
-6218.8125
-6290.40625
-6340.890625
-6362.109375
-6351.62109375
-6312.6328125
-6251.96875
-6178.70703125
-6103.82421875
-6037.859375
-5986.00390625
-5945.24609375
-5907.3671875
-5864.53515625
-5812.44921875
-5751.77734375
-5690.87109375
-5646.3125
-5634.83203125
-5659.89453125
-5706.04296875
-5747.33203125
-5760.26953125
-5728.62109375
-5640.3125
-5485.94140625
-5262.84375
-4979.8671875
-4658.55078125
-4331.3203125
-4036.08984375
-3805.0546875
-3651.41015625
-3564.40625
-3518.24609375
-3487.05859375
-3453.85546875
-3410.84765625
-3357.68359375
-3301.7421875
-3257.53125
-3241.546875
-3265.30078125
-3331.21484375
-3432.63671875
-3555.8828125
-3683.5703125
-3800.23046875
-3898.984375
-3984.96484375
-4072.171875
-4175.890625
-4306.08984375
-4464.8828125
-4647.109375
-4841.734375
-5034.16796875
-5210.4609375
-5361.6796875
-5485.79296875
-5586.8046875
-5674.8203125
-5767.7890625
-5889.75390625
-6060.3671875
-6280.58203125
-6527.40234375
-6765.20703125
-6965.7421875
-7120.43359375
-7236.484375
-7323.0703125
-7381.08203125
-7404.79296875
-7392.56640625
-7355.55078125
-7314.26953125
-7284.07421875
-7261.96875
-7228.24609375
-7161.4921875
-7052.08984375
-6902.05859375
-6715.4140625
-6492.37890625
-6233.12890625
-5945.08203125
-5645.3984375
-5357.69140625
-5106.5
-4912.30078125
-4788.0546875
-4737.76953125
-4756.30078125
-4829.9609375
-4938.70703125
-5061.79296875
-5184.703125
-5301.68359375
-5411.94140625
-5514.46875
-5606.953125
-5687.16015625
-5752.1796875
-5796.41015625
-5812.36328125
-5794.0234375
-5737.859375
-5641.078125
-5502.8203125
-5330.5390625
-5144.1796875
-4970.50390625
-4831.1640625
-4735.76171875
-4684.76171875
-4675.859375
-4705.70703125
-4767.26953125
-4849.01953125
-4938.7734375
-5028.703125
-5116.890625
-5204.90234375
-5294.5
-5386.1015625
-5478.5703125
-5568.77734375
-5650.40234375
-5713.69921875
-5747.578125
-5743.35546875
-5697.96484375
-5615.5390625
-5507.65625
-5391.76171875
-5286.14453125
-5202.34765625
-5140.14453125
-5090.36328125
-5042.94140625
-4992.2109375
-4935.2265625
-4869.18359375
-4794.390625
-4720.1953125
-4664.67578125
-4645.69140625
-4670.921875
-4734.953125
-4823.08203125
-4917.32421875
-5002.484375
-5071.6171875
-5127.94921875
-5180.8828125
-5239.5546875
-5309.69140625
-5394.82421875
-5497.7578125
-5619.4140625
-5756.203125
-5897.7890625
-6027.23828125
-6125.41015625
-6179.0234375
-6186.44140625
-6155.3046875
-6095.12109375
-6013.74609375
-5920.3046875
-5827.3125
-5746.51171875
-5682.98046875
-5634.44140625
-5595.3359375
-5560.26171875
-5524.65234375
-5484.5625
-5436.01953125
-5373.80078125
-5291.40625
-5183.9140625
-5050.6875
-4894.671875
-4720.37890625
-4534.4921875
-4347.4140625
-4171.14453125
-4014.88671875
-3883.46484375
-3778.38671875
-3695.74609375
-3621.83203125
-3535.15625
-3417.5078125
-3263.45703125
-3078.828125
-2873.39453125
-2659.2734375
-2454.8515625
-2283.35546875
-2162.296875
-2093.0703125
-2061.48828125
-2048.09375
-2038.59375
-2026.87890625
-2010.8828125
-1987.44140625
-1952.6953125
-1908.12890625
-1864.20703125
-1833.90625
-1820.21875
-1811.0390625
-1787.796875
-1738.6953125
-1663.4921875
-1568.2421875
-1459.4375
-1343.5546875
-1228.14453125
-1119.2265625
-1016.6953125
-913.5703125
-800.94140625
-674.5234375
-537.55859375
-398.13671875
-262.94921875
-132.21484375
0.44140625
143.1171875
300.10546875
470.28515625
650.12890625
838.515625
1039.8984375
1264.57421875
1525.91796875
1835.36328125
2196.82421875
2602.8046875
3034.0078125
3463.41796875
3864.2578125
4219.2265625
4526.9140625
4802.37890625
5071.84765625
5364.0078125
5700.70703125
6090.46484375
6529.05078125
7008.4453125
7527.84375
8096.171875
8723.35546875
9410.3984375
10150.51171875
10939.921875
11784.71484375
12694.5546875
13670.40625
14699.97265625
15765.6171875
16856.640625
17976.2421875
19140.52734375
20372.77734375
21696.48046875
23129.69921875
24682.95703125
26360.5859375
28163.0625
30088.25390625
32133.20703125
34298.5234375
36593.26953125
39035.16015625
41644.640625
44438.12109375
47426.49609375
50619.69921875
54032.046875
57683.54296875
61596.92578125
65792.8046875
70285.30078125
75078.4921875
80163.36328125
85515.56640625
91095.15625
96848.53515625
102711.20703125
108609.20703125
114459.41015625
120170.26953125
125643.25390625
130773.08203125
135447.05859375
139547.76171875
142960.98046875
145584.0546875
147328.85546875
148123.5859375
147923.02734375
146726.53515625
144587.5859375
141601.7734375
137882.06640625
133543.08984375
128703.65234375
123494.484375
118053.7265625
112509.05859375
106960.6328125
101477.59375
96108.1640625
90892.90234375
85870.21484375
81071.59765625
76514.63671875
72203.625
68138.5078125
64322.50390625
60760.0078125
57448.265625
54373.50390625
51516.125
48859.5859375
46394.02734375
44112.05078125
42001.68359375
40044.51171875
38221.6015625
36521.3203125
34940.6640625
33479.6171875
32136.21875
30906.62109375
29785.2265625
28760.44140625
27812.015625
26917.796875
26064.9921875
25252.6171875
24483.53515625
23758.69140625
23081.33984375
22461.16796875
21906.4375
21409.71875
20944.00390625
20474.84375
19976.55859375
19439.05078125
18864.30859375
18260.046875
17635.515625
16999.171875
16356.37109375
15707.46875
15048.515625
14376.4921875
13695.92578125
13020.67578125
12367.921875
11750.70703125
11176.8671875
10653.12109375
10185.50390625
9773.3046875
9404.54296875
9060.78125
8727.23046875
8397.984375
8072.87109375
7751.9296875
7433.41796875
7115.51953125
6798.78125
6488.25
6195.0390625
5935.26171875
5723.84375
5564.31640625
5441.05078125
5322.17578125
5174.1171875
4978.22265625
4735.82421875
4458.26953125
4152.83984375
3818.984375
3456.57421875
3075.2265625
2694.35546875
2335.8359375
2018.03125
1755.54296875
1560.16796875
1437.73828125
1382.77734375
1377.6015625
1399.13671875
1427.6171875
1449.05859375
1450.125
1413.3046875
1320.0703125
1160.9921875
943.55859375
690.06640625
427.05078125
175.4296875
-50.79296875
-238.83203125
-373.97265625
-445.09765625
-453.51953125
-414.00390625
-345.9921875
-265.296875
-184.14453125
-114.20703125
-63.8984375
-32.5546875
-11.9296875
4.94921875
19.76171875
35.47265625
63.51953125
119.78125
213.2734375
340.359375
488.99609375
646.94921875
808.765625
980.55859375
1179.47265625
1423.90234375
1719.80859375
2056.93359375
2420.72265625
2808.49609375
3233.87109375
3716.53515625
4268.33203125
4886.86328125
5558.41796875
6264.59375
6985.984375
7701.37109375
8387.33203125
9023.578125
9600.61328125
10119.48046875
10580.125
10969.26953125
11260.6953125
11427.7265625
11456.25390625
11350.37109375
11130.77734375
10826.76953125
10462.40625
10043.54296875
9557.65234375
8989.2578125
8338.328125
7626.71484375
6890.671875
6168.37890625
5490.34765625
4874.828125
4327.921875
3846.49609375
3420.15234375
3031.6875
2661.0
2294.94140625
1934.88671875
1591.5625
1270.8984375
966.734375
667.9296875
369.4140625
73.8203125
-215.02734375
-496.40625
-771.21484375
-1040.93359375
-1309.51953125
-1583.078125
-1864.078125
-2145.4140625
-2411.5078125
-2645.71484375
-2837.8125
-2987.234375
-3101.9609375
-3193.8515625
-3271.890625
-3337.5546875
-3386.828125
-3417.265625
-3432.89453125
-3442.08984375
-3452.08203125
-3466.57421875
-3487.76953125
-3518.140625
-3559.125
-3609.34375
-3665.7734375
-3726.05078125
-3788.1015625
-3847.34765625
-3896.1640625
-3927.57421875
-3939.0703125
-3932.14453125
-3909.49609375
-3874.7265625
-3834.921875
-3800.47265625
-3780.24609375
-3777.8203125
-3794.8046875
-3837.375
-3915.99609375
-4036.20703125
-4190.78515625
-4363.2109375
-4538.71875
-4710.66796875
-4877.12109375
-5034.9765625
-5179.60546875
-5308.57421875
-5423.328125
-5527.98828125
-5628.734375
-5734.296875
-5853.86328125
-5991.66796875
-6143.171875
-6297.6328125
-6445.78515625
-6586.8046875
-6729.3125
-6884.95703125
-7057.9453125
-7238.16015625
-7404.2265625
-7534.69921875
-7617.9921875
-7654.1171875
-7650.88671875
-7621.02734375
-7581.41015625
-7550.38671875
-7542.328125
-7563.01171875
-7608.8359375
-7668.6484375
-7726.95703125
-7769.234375
-7788.33203125
-7787.4375
-7776.1796875
-7762.90234375
-7749.8125
-7734.19921875
-7713.58984375
-7690.046875
-7669.4140625
-7654.77734375
-7639.59375
-7608.96875
-7551.203125
-7469.37109375
-7379.9765625
-7298.76171875
-7228.74609375
-7162.4765625
-7093.52734375
-7022.65234375
-6952.91796875
-6882.203125
-6802.453125
-6705.76953125
-6590.9296875
-6466.6875
-6351.73828125
-6270.97265625
-6247.4296875
-6292.96484375
-6402.9765625
-6556.83984375
-6721.72265625
-6858.29296875
-6929.76953125
-6913.953125
-6812.0546875
-6648.3671875
-6460.59765625
-6286.41015625
-6151.59375
-6063.7890625
-6015.1328125
-5993.0
-5991.6171875
-6015.74609375
-6075.90625
-6181.42578125
-6335.4140625
-6530.0546875
-6743.3125
-6944.24609375
-7108.46875
-7231.53125
-7325.81640625
-7404.51953125
-7471.07421875
-7524.23046875
-7568.515625
-7614.90625
-7671.80078125
-7738.953125
-7810.75
-7882.5234375
-7951.80859375
-8015.45703125
-8068.65625
-8108.34765625
-8137.68359375
-8166.69140625
-8206.81640625
-8262.3828125
-8326.23046875
-8384.4140625
-8425.7890625
-8446.3359375
-8444.34375
-8414.68359375
-8351.34375
-8256.140625
-8142.578125
-8030.0
-7934.3203125
-7863.45703125
-7817.359375
-7787.92578125
-7758.25
-7705.3125
-7608.0
-7456.3828125
-7255.5546875
-7021.16015625
-6770.4453125
-6516.40625
-6269.6328125
-6043.52734375
-5853.60546875
-5707.8515625
-5597.39453125
-5498.98046875
-5389.71875
-5261.96875
-5127.49609375
-5010.734375
-4937.8359375
-4926.1875
-4976.73046875
-5072.53125
-5185.87109375
-5289.7421875
-5364.48828125
-5396.14453125
-5373.28515625
-5291.23046875
-5162.22265625
-5019.95703125
-4908.91796875
-4863.1953125
-4890.109375
-4971.04296875
-5077.26953125
-5187.29296875
-5293.48828125
-5397.40625
-5502.19140625
-5609.703125
-5722.67578125
-5846.40625
-5985.921875
-6140.28515625
-6300.0390625
-6452.0625
-6588.6796875
-6712.26171875
-6828.90625
-6935.7734375
-7014.828125
-7041.4375
-7002.59375
-6909.796875
-6796.03125
-6699.3828125
-6644.69140625
-6633.27734375
-6644.05859375
-6644.4296875
-6606.23046875
-6520.1796875
-6401.76171875
-6285.35546875
-6209.5859375
-6201.234375
-6264.78515625
-6382.21484375
-6522.68359375
-6656.41015625
-6763.921875
-6836.03515625
-6868.49609375
-6859.53515625
-6812.9140625
-6741.0
-6661.4765625
-6588.63671875
-6526.5625
-6470.41796875
-6415.58984375
-6368.05078125
-6347.19921875
-6375.88671875
-6463.04296875
-6592.49609375
-6729.125
-6837.96875
-6900.140625
-6914.36328125
-6888.80859375
-6835.35546875
-6769.59765625
-6709.3203125
-6666.9765625
-6642.78125
-6627.890625
-6615.92578125
-6611.0234375
-6624.08984375
-6661.5
-6717.25390625
-6774.53515625
-6814.5859375
-6826.68359375
-6813.65625
-6789.03125
-6767.125
-6753.25390625
-6742.26953125
-6725.34375
-6696.49609375
-6652.53125
-6590.421875
-6509.8671875
-6420.1640625
-6341.43359375
-6294.68359375
-6288.453125
-6314.78125
-6357.890625
-6406.8046875
-6461.234375
-6528.25
-6614.58203125
-6719.78515625
-6832.6015625
-6931.7265625
-6991.9296875
-6994.34375
-6936.03125
-6832.953125
-6713.7109375
-6606.80078125
-6527.80078125
-6473.3359375
-6425.16015625
-6361.80859375
-6269.76171875
-6146.55078125
-5995.9609375
-5822.22265625
-5630.08984375
-5429.49609375
-5237.82421875
-5074.859375
-4952.734375
-4867.96484375
-4801.3203125
-4726.29296875
-4621.609375
-4480.7109375
-4313.4296875
-4140.30859375
-3984.39453125
-3865.37109375
-3796.66015625
-3782.765625
-3814.51953125
-3865.22265625
-3895.0
-3866.7734375
-3765.3984375
-3603.7578125
-3409.29296875
-3204.328125
-3000.484375
-2810.45703125
-2658.69140625
-2573.54296875
-2566.53515625
-2620.13671875
-2696.01171875
-2755.28125
-2774.45703125
-2749.91015625
-2693.56640625
-2624.08984375
-2556.6328125
-2495.68359375
-2435.12890625
-2364.28125
-2273.19921875
-2153.265625
-1995.58984375
-1791.5703125
-1535.6875
-1227.6171875
-873.2421875
-485.65625
-83.92578125
314.484375
704.47265625
1097.1875
1511.734375
1962.5625
2453.94140625
2982.125
3537.0703125
4101.7109375
4656.57421875
5192.28515625
5718.39453125
6256.87109375
6825.2265625
7424.9609375
8042.87109375
8658.31640625
9248.58203125
9791.92578125
10270.52734375
10671.90625
10988.1875
11216.421875
11361.46484375
11437.03125
11460.765625
11447.19140625
11405.20703125
11340.13671875
11254.9453125
11149.15625
11019.0859375
10860.63671875
10669.82421875
10438.92578125
10153.6640625
9798.4921875
9367.8828125
8873.5859375
8341.25
7799.66015625
7271.58984375
6770.63671875
6301.87890625
5863.00390625
5447.01171875
5048.65625
4671.66015625
4329.375
4036.1640625
3796.71875
3603.4296875
3442.98046875
3303.7734375
3176.98828125
3053.60546875
2924.48828125
2785.23828125
2640.54296875
2503.3828125
2390.3046875
2317.19921875
2296.4921875
2334.09765625
2426.0234375
2558.13671875
2711.0703125
2866.78125
3012.23828125
3140.62890625
3253.58203125
3363.04296875
3486.640625
3635.76953125
3805.671875
3977.37109375
4129.4921875
4249.1171875
4335.6640625
4400.36328125
4464.265625
4552.68359375
4686.33203125
4876.37890625
5128.9921875
5453.0703125
5859.609375
6351.59765625
6916.22265625
7529.7109375
8171.140625
8832.82421875
9520.0234375
10243.3515625
11010.55078125
11822.03515625
12671.24609375
13549.72265625
14454.3828125
15391.3984375
16372.42578125
17404.88671875
18484.01171875
19593.25
20712.765625
21829.98046875
22945.89453125
24074.15234375
25233.4765625
26437.15625
27685.7734375
28968.046875
30268.3984375
31572.87890625
32866.94140625
34128.2578125
35324.6484375
36421.859375
37394.046875
38226.8203125
38911.8125
39442.01953125
39814.5078125
40036.0078125
40122.59375
40092.2734375
39958.109375
39727.49609375
39404.90234375
38993.36328125
38495.53515625
37918.03515625
37277.02734375
36598.203125
35907.83203125
35220.87109375
34534.6875
33832.06640625
33091.2734375
32297.62890625
31451.078125
30565.4765625
29660.515625
28752.52734375
27850.62890625
26959.02734375
26081.125
25222.453125
24392.2578125
23604.57421875
22877.3984375
22229.0546875
21673.7734375
21220.18359375
20872.9453125
20632.91796875
20491.71484375
20424.58984375
20391.5546875
20351.16015625
20277.0703125
20163.06640625
20014.0078125
19835.19921875
19631.33984375
19413.1171875
19201.8671875
19027.80078125
18922.671875
18908.515625
18985.73828125
19130.390625
19307.53125
19492.23046875
19679.21484375
19873.84765625
20077.71875
20285.28515625
20491.765625
20700.91796875
20926.08984375
21187.47265625
21508.77734375
21912.34765625
22412.48046875
23009.41796875
23686.6171875
24412.55859375
25148.99609375
25864.69921875
26546.2578125
27195.734375
27816.90625
28405.1171875
28952.44921875
29462.3125
29956.6171875
30467.015625
31017.7265625
31613.20703125
32237.52734375
32863.0
33461.55859375
34012.58203125
34504.34375
34930.51953125
35286.25
35566.9453125
35768.70703125
35887.640625
35917.875
35852.33984375
35688.1796875
35432.453125
35100.57421875
34706.0546875
34249.99609375
33720.8671875
33106.140625
32406.171875
31638.44140625
30829.296875
30001.0859375
29165.83203125
28329.41796875
27499.6875
26688.4140625
25904.64453125
25147.32421875
24405.34375
23664.06640625
22911.1171875
22138.91796875
21347.53515625
20548.375
19762.55859375
19010.17578125
18297.97265625
17617.32421875
16954.515625
16302.50390625
15663.328125
15041.453125
14436.79296875
13843.59765625
13253.52734375
12657.91796875
12047.99609375
11416.9453125
10765.83984375
10109.3125
9473.453125
8885.15625
8360.78125
7902.66796875
7503.51953125
7152.078125
6836.09765625
6543.85546875
6266.41015625
5998.9375
5739.05078125
5483.11328125
5224.4921875
4955.33203125
4669.6640625
4364.06640625
4035.26171875
3678.12109375
3288.2890625
2868.54296875
2433.40234375
2007.18359375
1616.56640625
1282.296875
1013.28125
804.859375
641.96484375
506.1640625
382.22265625
260.296875
135.07421875
5.54296875
-125.2421875
-253.59375
-379.59765625
-506.15625
-632.68359375
-752.4609375
-859.07421875
-953.93359375
-1044.3203125
-1134.15234375
-1219.13671875
-1291.51171875
-1347.2578125
-1388.67578125
-1423.4609375
-1463.57421875
-1522.2421875
-1606.68359375
-1710.69921875
-1814.5625
-1894.25390625
-1934.1484375
-1935.5390625
-1916.72265625
-1904.77734375
-1923.4140625
-1984.1875
-2086.1875
-2222.08984375
-2383.23828125
-2559.52734375
-2737.60546875
-2902.8671875
-3044.77734375
-3159.51171875
-3246.4453125
-3303.1171875
-3325.73046875
-3315.390625
-3281.99609375
-3239.37890625
-3195.5390625
-3148.0078125
-3089.08203125
-3015.25
-2931.9375
-2851.140625
-2786.296875
-2749.0625
-2748.06640625
-2787.3046875
-2864.20703125
-2969.984375
-3093.68359375
-3226.55859375
-3362.07421875
-3492.0703125
-3605.03125
-3690.12109375
-3742.29296875
-3761.2109375
-3745.35546875
-3689.95703125
-3592.42578125
-3459.01171875
-3305.16015625
-3150.55078125
-3014.38671875
-2911.82421875
-2849.0390625
-2818.9765625
-2803.26953125
-2781.16015625
-2738.51171875
-2671.17578125
-2583.375
-2485.3125
-2391.5703125
-2319.53125
-2286.94140625
-2307.74609375
-2386.30859375
-2513.43359375
-2669.0390625
-2830.82421875
-2981.48046875
-3109.21484375
-3205.21484375
-3264.3984375
-3288.9921875
-3289.3359375
-3280.52734375
-3278.125
-3294.39453125
-3332.91015625
-3383.52734375
-3424.7890625
-3435.9765625
-3409.50390625
-3352.61328125
-3278.91015625
-3199.95703125
-3123.609375
-3056.578125
-3006.0703125
-2980.11328125
-2987.5625
-3036.64453125
-3131.00390625
-3266.22265625
-3430.59375
-3608.7578125
-3783.8671875
-3937.78515625
-4053.06640625
-4118.140625
-4131.453125
-4100.49609375
-4037.6953125
-3957.8046875
-3877.22265625
-3811.59765625
-3770.35546875
-3752.453125
-3748.62890625
-3750.3046875
-3759.265625
-3790.5234375
-3865.13671875
-3997.2578125
-4184.859375
-4410.12109375
-4647.296875
-4871.02734375
-5061.578125
-5208.125
-5310.70703125
-5378.44140625
-5423.5859375
-5455.640625
-5479.4140625
-5496.2734375
-5506.45703125
-5513.07421875
-5527.09765625
-5567.03515625
-5648.52734375
-5770.6796875
-5913.99609375
-6053.8046875
-6175.93359375
-6279.67578125
-6368.9375
-6445.02734375
-6508.13671875
-6561.375
-6609.12109375
-6650.48046875
-6675.33984375
-6668.0546875
-6617.875
-6530.9921875
-6436.953125
-6381.87890625
-6408.0546875
-6531.04296875
-6730.44921875
-6961.04296875
-7174.72265625
-7337.17578125
-7431.29296875
-7452.37109375
-7404.41015625
-7300.46484375
-7162.96875
-7019.453125
-6894.40234375
-6802.9140625
-6750.33984375
-6736.2421875
-6756.94921875
-6803.31640625
-6857.4140625
-6895.15625
-6896.515625
-6856.00390625
-6784.16796875
-6699.21875
-6617.15234375
-6548.48828125
-6500.5625
-6478.34375
-6480.31640625
-6494.37890625
-6500.44921875
-6479.87890625
-6424.6953125
-6340.43359375
-6242.55078125
-6150.73046875
-6083.9765625
-6056.6171875
-6074.953125
-6135.74609375
-6227.0859375
-6330.01953125
-6419.5078125
-6466.64453125
-6445.5234375
-6344.58984375
-6175.6640625
-5972.75390625
-5779.25
-5630.9375
-5544.92578125
-5518.25
-5532.71875
-5560.95703125
-5573.15625
-5545.19921875
-5464.796875
-5329.890625
-5140.65625
-4895.69140625
-4599.07421875
-4270.41796875
-3942.7109375
-3645.921875
-3392.25390625
-3178.30078125
-2999.2578125
-2857.66796875
-2758.34375
-2698.921875
-2668.21875
-2652.03125
-2637.828125
-2615.62890625
-2580.2734375
-2536.93359375
-2502.7421875
-2497.43359375
-2527.80078125
-2578.66796875
-2618.41015625
-2614.75
-2550.1328125
-2428.68359375
-2272.50390625
-2109.546875
-1958.8984375
-1822.1015625
-1685.65625
-1531.546875
-1346.96875
-1127.67578125
-877.63671875
-609.22265625
-343.296875
-104.56640625
87.578125
226.26953125
316.4921875
368.46875
391.63671875
392.75
376.39453125
345.99609375
305.921875
263.80859375
228.44140625
201.37890625
170.94921875
119.82421875
43.35546875
-40.44140625
-103.0625
-129.14453125
-127.1640625
-117.671875
-114.44140625
-117.91796875
-122.6328125
-125.9296875
-129.8359375
-138.75390625
-158.1640625
-194.5234375
-254.484375
-342.95703125
-461.07421875
-604.83203125
-765.375
-930.72265625
-1087.15625
-1219.5546875
-1313.88671875
-1364.34765625
-1380.46484375
-1385.34765625
-1403.6796875
-1448.640625
-1517.1953125
-1593.84765625
-1656.92578125
-1684.76171875
-1662.5234375
-1588.5625
-1475.70703125
-1345.58203125
-1219.50390625
-1111.6171875
-1027.16796875
-965.4609375
-925.18359375
-909.32421875
-926.62890625
-987.9140625
-1098.34375
-1250.453125
-1423.45703125
-1589.8671875
-1724.01953125
-1806.62890625
-1825.53125
-1777.4453125
-1671.7265625
-1531.0234375
-1385.1796875
-1262.0625
-1181.04296875
-1150.05078125
-1164.18359375
-1206.35546875
-1252.5078125
-1280.33203125
-1276.765625
-1240.94921875
-1182.5078125
-1116.53515625
-1057.44140625
-1015.62109375
-998.8046875
-1014.30078125
-1066.92578125
-1153.9453125
-1263.9296875
-1382.21875
-1497.0234375
-1600.4921875
-1686.3515625
-1749.23828125
-1786.76953125
-1801.79296875
-1803.0625
-1804.29296875
-1820.48828125
-1861.23046875
-1924.65625
-1997.546875
-2062.6015625
-2107.48828125
-2129.36328125
-2133.11328125
-2126.26171875
-2114.51953125
-2099.83203125
-2080.38671875
-2052.01171875
-2010.8671875
-1956.2890625
-1890.3671875
-1813.328125
-1720.02734375
-1603.91015625
-1466.73046875
-1323.59375
-1196.5625
-1101.9375
-1041.59765625
-1002.81640625
-963.87890625
-902.30078125
-803.96484375
-669.25390625
-511.85546875
-350.91796875
-203.0
-78.44140625
18.78515625
90.22265625
141.31640625
178.70703125
207.9375
233.4296875
259.625
291.0
330.20703125
375.94921875
422.91015625
464.6953125
498.859375
530.93359375
574.890625
649.72265625
773.26953125
955.23828125
1192.43359375
1470.40234375
1770.98828125
2078.55078125
2378.62890625
2653.5859375
2885.328125
3065.8125
3203.5859375
3318.06640625
3428.99609375
3552.90625
3706.1015625
3903.37109375
4149.4609375
4433.0859375
4732.48046875
5027.6484375
5307.1796875
5564.6875
5791.31640625
5973.8515625
6101.3828125
6175.07421875
6212.20703125
6239.44921875
6279.15234375
6338.46875
6408.91796875
6475.60546875
6528.6015625
6568.90625
6606.2734375
6651.484375
6709.1953125
6777.13671875
6852.8359375
6941.9453125
7059.39453125
7219.73828125
7423.33203125
7650.78125
7872.4140625
8066.1015625
8228.9375
8373.765625
8515.96484375
8663.421875
8816.57421875
8973.98046875
9134.734375
9295.68359375
9449.53125
9589.1796875
9715.90625
9842.9140625
9989.10546875
10167.1953125
10375.63671875
10599.6015625
10818.71484375
11016.22265625
11185.67578125
11333.04296875
11472.95703125
11621.41796875
11791.41015625
11994.8671875
12245.66796875
12555.42578125
12922.89453125
13328.0
13738.98046875
14128.8203125
14488.40234375
14827.24609375
15162.66015625
15506.39453125
15859.42578125
16218.65234375
16588.21484375
16983.29296875
17421.6171875
17910.91015625
18444.5546875
19009.34765625
19598.375
20218.52734375
20886.95703125
21619.12890625
22417.625
23270.39453125
24158.1640625
25062.65234375
25970.34375
26874.625
27779.49609375
28699.76953125
29651.8359375
30640.80859375
31657.51953125
32688.3359375
33726.16015625
34772.33203125
35833.16796875
36919.1796875
38046.25390625
39232.3359375
40490.87890625
41829.34375
43254.60546875
44777.671875
46411.48046875
48165.85546875
50047.34375
52064.47265625
54232.203125
56571.68359375
59107.37890625
61864.71484375
64867.328125
68130.765625
71654.07421875
75416.5546875
79386.42578125
83537.859375
87863.01171875
92368.65234375
97061.55859375
101936.2734375
106972.79296875
112137.86328125
117380.96875
122626.4765625
127772.15625
132699.7109375
137291.0859375
141439.546875
145050.7265625
148038.65625
150325.38671875
151848.1484375
152569.58984375
152483.85546875
151615.09375
150012.37890625
147745.2578125
144899.55859375
141570.64453125
137855.2109375
133845.8359375
129628.0234375
125275.625
120845.0546875
116376.5859375
111906.5625
107480.74609375
103154.12890625
98976.4921875
94978.96875
91174.27734375
87567.09765625
84161.4921875
80959.2890625
77955.0078125
75134.9296875
72482.44921875
69985.921875
67643.05859375
65457.82421875
63431.5703125
61556.58203125
59818.9765625
58208.8828125
56728.0390625
55388.25390625
54203.08203125
53179.53515625
52314.3515625
51595.48828125
51007.5703125
50538.80859375
50185.66015625
49952.62890625
49847.203125
49872.19140625
50018.93359375
50266.78515625
50592.1015625
50982.37109375
51444.859375
52003.234375
52687.21875
53525.14453125
54542.26171875
55759.484375
57188.953125
58829.87890625
60669.98828125
62692.9765625
64887.08203125
67249.16796875
69782.22265625
72489.03125
75368.88671875
78422.296875
81660.0234375
85106.8046875
88793.98828125
92747.01953125
96978.59375
101491.4296875
106284.4296875
111354.03125
116689.48828125
122267.80078125
128053.515625
134002.234375
140061.6796875
146166.19921875
152227.60546875
158129.85546875
163732.2734375
168880.04296875
173417.1640625
177198.16015625
180096.9921875
182012.4921875
182871.45703125
182632.00390625
181289.30859375
178881.22265625
175488.08984375
171223.8828125
166222.42578125
160626.125
154581.05078125
148235.16015625
141734.578125
135217.09375
128805.85546875
122604.66796875
116693.43359375
111123.9375
105919.55078125
101080.3671875
96588.98828125
92411.8203125
88499.734375
84796.39453125
81255.046875
77852.6796875
74591.37109375
71487.79296875
68559.87109375
65817.36328125
63257.625
60865.9921875
58620.1328125
56496.5546875
54476.91796875
52552.8125
50727.82421875
49015.89453125
47436.08203125
46005.53515625
44731.2421875
43600.875
42577.98828125
41610.39453125
40651.37890625
39679.2890625
38700.16796875
37734.71875
36803.96484375
35922.6328125
35097.65234375
34327.82421875
33606.5625
32928.60546875
32296.03125
31718.7578125
31210.58984375
30783.40234375
30440.66015625
30173.4453125
29963.87109375
29794.359375
29653.25
29531.8828125
29420.60546875
29311.44140625
29202.921875
29098.34765625
28999.21875
28903.828125
28812.3046875
28729.87109375
28663.70703125
28618.32421875
28593.6171875
28583.85546875
28577.41796875
28561.859375
28534.12890625
28506.63671875
28501.98046875
28541.296875
28636.13671875
28786.578125
28982.85546875
29209.81640625
29454.69140625
29713.28125
29989.02734375
30287.71875
30616.12890625
30985.5703125
31411.9453125
31907.83984375
32474.3828125
33103.67578125
33791.0546875
34545.87890625
35391.234375
36353.7734375
37452.59765625
38695.0
40079.3828125
41600.03515625
43248.265625
45010.609375
46869.6875
48812.03125
50840.03515625
52979.890625
55278.5625
57790.0078125
60558.04296875
63605.67578125
66936.5546875
70545.73046875
74430.96484375
78596.55078125
83048.4140625
87785.61328125
92794.73046875
98050.08203125
103518.06640625
109161.33203125
114938.5078125
120797.59375
126665.81640625
132443.515625
138008.58203125
143229.38671875
147975.40234375
152117.5
155523.48046875
158062.94921875
159626.7890625
160150.671875
159627.52734375
158104.9765625
155673.8828125
152453.671875
148576.58203125
144174.62109375
139374.1796875
134295.734375
129049.4453125
123724.3046875
118382.1953125
113067.27734375
107824.140625
102706.66015625
97770.5625
93060.34765625
88603.4140625
84411.609375
80484.3046875
76811.85546875
73381.359375
70180.75
67196.02734375
64405.703125
61783.4921875
59309.625
56977.6328125
54787.34765625
52733.16796875
50801.546875
48977.79296875
47250.08984375
45606.52734375
44033.1953125
42519.33203125
41063.640625
39673.8359375
38360.7734375
37133.5078125
35996.8671875
34949.7265625
33984.0859375
33085.80078125
32235.2109375
31406.91796875
30573.19921875
29714.02734375
28826.80078125
27926.3125
27035.3203125
26175.625
25364.8359375
24614.15625
23923.47265625
23278.48046875
22655.8046875
22033.96484375
21401.80859375
20759.3984375
20112.65625
19467.79296875
18830.953125
18212.69921875
17630.01171875
17099.36328125
16626.25390625
16203.71484375
15822.33203125
15478.9375
15172.98828125
14896.7734375
14633.515625
14365.87109375
14085.0703125
13792.95703125
13499.04296875
13216.78515625
12959.6875
12737.47265625
12553.83984375
12406.08203125
12285.33984375
12179.0625
12077.71484375
11982.23828125
11903.97265625
11855.33203125
11839.37890625
11847.78515625
11867.26171875
11888.0625
11907.84765625
11928.31640625
11947.4453125
11955.58984375
11941.4375
11902.015625
11843.35546875
11769.6796875
11675.95703125
11556.52734375
11421.26171875
11299.01953125
11222.68359375
11210.3671875
11258.37890625
11346.75
11449.375
11543.265625
11614.84375
11660.87890625
11683.6484375
11685.31640625
11667.1640625
11633.265625
11593.78125
11564.2890625
11562.12890625
11601.46484375
11688.91015625
11821.35546875
11987.84765625
12175.4375
12377.23828125
12598.61328125
12856.27734375
13167.58984375
13536.41796875
13948.140625
14379.8671875
14815.86328125
15252.125
15686.37109375
16106.640625
16491.9296875
16823.58984375
17095.96875
17319.125
17515.51953125
17714.21484375
17942.8671875
18218.546875
18543.12109375
18907.68359375
19302.3125
19722.22265625
20166.12109375
20631.78515625
21115.3125
21614.390625
22130.46484375
22667.39453125
23229.37890625
23821.21484375
24449.80859375
25123.7734375
25850.9296875
26636.99609375
27487.390625
28409.140625
29408.07421875
30480.7421875
31607.10546875
32751.91796875
33875.921875
34949.3125
35957.390625
36895.390625
37759.02734375
38539.7734375
39227.59375
39817.08984375
40311.67578125
40723.71875
41070.9921875
41370.08203125
41628.38671875
41838.83984375
41981.6953125
42033.19921875
41975.20703125
41799.796875
41508.2421875
41108.6875
40615.83203125
40050.4609375
39434.3359375
38781.109375
38090.40625
37351.86328125
36557.1171875
35709.64453125
34824.97265625
33923.83203125
33026.5859375
32152.1328125
31316.5703125
30527.69921875
29779.25390625
29052.85546875
28328.7265625
27596.98046875
26860.3515625
26127.93359375
25407.421875
24702.5703125
24015.82421875
23351.01171875
22712.61328125
22102.8359375
21519.5234375
20956.05078125
20402.55859375
19848.68359375
19288.671875
18726.90625
18178.8515625
17664.78125
17200.484375
16791.8671875
16436.00390625
16125.95703125
15856.13671875
15626.11328125
15440.46875
15303.68359375
15214.98046875
15170.3828125
15171.796875
15232.75390625
15371.92578125
15598.765625
15903.4765625
16258.828125
16631.14453125
16993.84375
17337.29296875
17670.50390625
18013.7890625
18388.10546875
18808.13671875
19279.91015625
19799.11328125
20349.74609375
20907.46484375
21446.77734375
21944.71875
22377.73828125
22719.39453125
22946.61328125
23049.6484375
23033.6640625
22909.30078125
22682.4921875
22353.62890625
21924.95703125
21407.95703125
20824.5859375
20202.19921875
19565.64453125
18931.33984375
18306.74609375
17693.8125
17091.62109375
16496.05078125
15899.99609375
15298.57421875
14697.59765625
14117.38671875
13585.82421875
13123.48046875
12731.91015625
12394.25390625
12086.81640625
11791.421875
11500.1953125
11213.0390625
10932.41015625
10657.51171875
10378.8203125
10077.62109375
9734.9140625
9344.66796875
8919.328125
8482.38671875
8056.30078125
7656.8359375
7294.6171875
6977.2578125
6708.3671875
6486.3828125
6305.0859375
6154.74609375
6023.32421875
5899.625
5778.44921875
5663.85546875
5566.70703125
5497.06640625
5455.8984375
5431.66015625
5405.0234375
5359.9140625
5292.921875
5213.6015625
5136.28515625
5072.15625
5028.08984375
5009.62109375
5020.890625
5059.37109375
5110.22265625
5146.84375
5140.19140625
5072.921875
4949.71875
4795.671875
4643.10546875
4516.87890625
4428.76171875
4381.3359375
4372.96875
4398.05078125
4445.171875
4498.515625
4542.89453125
4568.609375
4574.2734375
4567.90625
4564.94921875
4581.08203125
4623.2890625
4687.65234375
4767.48046875
4863.640625
4984.890625
5136.6875
5309.51171875
5477.6484375
5608.62890625
5675.17578125
5663.6640625
5577.484375
5434.78125
5261.1953125
5081.4921875
4915.8515625
4781.296875
4693.1171875
4662.54296875
4693.078125
4779.3828125
4908.96484375
5064.5
5226.515625
5377.55078125
5506.6796875
5611.58203125
5697.30859375
5772.99609375
5847.69140625
5926.73046875
6010.9765625
6100.10546875
6196.37890625
6303.828125
6422.7890625
6545.56640625
6658.53515625
6749.52734375
6815.95703125
6869.234375
6933.22265625
7036.75390625
7203.09765625
7441.25390625
7742.52734375
8083.4140625
8434.26953125
8771.39453125
9086.2890625
9385.91015625
9684.44140625
9994.22265625
10321.7734375
10667.15625
11023.37890625
11377.3984375
11714.7890625
12024.34375
12297.58203125
12526.31640625
12705.796875
12842.5
12956.37109375
13072.2578125
13208.25390625
13371.5546875
13562.60546875
13781.16015625
14030.1953125
14317.21875
14651.55078125
15037.28125
15467.91796875
15930.3125
16416.109375
16929.30078125
17482.09765625
18084.2734375
18736.2578125
19429.65234375
20150.390625
20880.5625
21600.53515625
22295.015625
22961.33984375
23613.02734375
24273.15234375
24960.69921875
25680.6875
26426.15234375
27187.90625
27960.28125
28736.65234375
29501.81640625
30232.46484375
30907.5234375
31518.72265625
32070.5625
32569.00390625
33008.1015625
33365.72265625
33612.6171875
33728.71875
33714.2265625
33586.99609375
33369.3203125
33075.953125
32712.29296875
32281.91015625
31795.0703125
31271.6328125
30736.73046875
30211.53125
29703.36328125
29201.125
28680.2109375
28115.5390625
27494.1640625
26819.28515625
26104.27734375
25363.078125
24604.41015625
23832.1875
23049.609375
22262.828125
21482.0859375
20720.234375
19990.375
19303.453125
18665.70703125
18075.5703125
17521.55078125
16983.7734375
16440.14453125
15874.43359375
15281.51953125
14667.3203125
14044.51171875
13427.1875
12827.0234375
12251.2890625
11701.58203125
11172.8203125
10654.59765625
10136.734375
9616.63671875
9101.63671875
8602.953125
8126.26171875
7667.8828125
7219.265625
6774.20703125
6332.7734375
5901.31640625
5490.57421875
5112.33203125
4774.49609375
4477.578125
4215.40625
3978.91796875
3759.453125
3550.7578125
3350.8515625
3162.72265625
2991.1640625
2837.5703125
2698.94140625
2573.16015625
2463.6796875
2375.51171875
2304.671875
2232.515625
2132.33984375
1983.0
1777.21875
1518.4609375
1212.31640625
862.65625
476.0625
68.125
-336.28515625
-709.33984375
-1027.08203125
-1272.83203125
-1438.76953125
-1528.43359375
-1558.1171875
-1553.4609375
-1541.27734375
-1540.67578125
-1557.1328125
-1581.734375
-1597.26953125
-1590.328125
-1561.98046875
-1527.296875
-1503.4921875
-1498.1171875
-1508.05078125
-1526.6640625
-1548.25390625
-1565.89453125
-1569.94140625
-1552.54296875
-1513.82421875
-1462.09765625
-1408.63671875
-1363.74609375
-1337.16796875
-1338.765625
-1376.2734375
-1451.578125
-1558.609375
-1682.85546875
-1801.9375
-1889.390625
-1923.56640625
-1898.35546875
-1827.82421875
-1740.08203125
-1663.80859375
-1616.109375
-1598.5703125
-1602.4921875
-1618.17578125
-1641.8671875
-1675.78515625
-1722.07421875
-1775.9453125
-1824.6796875
-1855.0625
-1864.54296875
-1866.85546875
-1886.09765625
-1942.8203125
-2042.70703125
-2175.5859375
-2323.4609375
-2470.234375
-2607.20703125
-2732.66796875
-2847.2421875
-2948.6328125
-3030.87109375
-3090.1875
-3132.46875
-3173.28515625
-3228.06640625
-3300.51953125
-3379.87109375
-3448.6796875
-3493.5
-3511.546875
-3512.375
-3515.5234375
-3542.640625
-3604.76953125
-3693.1171875
-3783.05078125
-3849.06640625
-3876.28125
-3857.73828125
-3784.7578125
-3646.10546875
-3439.921875
-3184.859375
-2916.56640625
-2671.54296875
-2472.515625
-2325.2734375
-2225.08203125
-2164.484375
-2136.984375
-2136.375
-2155.4375
-2187.10546875
-2227.2421875
-2274.91015625
-2329.2578125
-2386.82421875
-2442.5
-2490.3046875
-2520.95703125
-2521.125
-2481.63671875
-2409.70703125
-2330.22265625
-2270.80078125
-2244.703125
-2248.86328125
-2276.53125
-2329.1015625
-2416.07421875
-2546.16796875
-2718.43359375
-2918.53125
-3121.3125
-3299.078125
-3432.1015625
-3515.82421875
-3560.56640625
-3584.3984375
-3603.23828125
-3623.58984375
-3641.40234375
-3646.80078125
-3629.81640625
-3583.31640625
-3504.49609375
-3397.25390625
-3272.98828125
-3145.21484375
-3020.7578125
-2897.02734375
-2768.9921875
-2638.109375
-2513.5078125
-2406.01171875
-2322.40234375
-2263.1015625
-2220.91796875
-2180.5703125
-2123.8203125
-2041.33203125
-1943.2421875
-1857.80078125
-1816.63671875
-1836.8125
-1911.30078125
-2011.8125
-2100.046875
-2141.95703125
-2120.828125
-2043.484375
-1934.453125
-1820.1328125
-1715.1875
-1622.375
-1542.83203125
-1483.21875
-1451.453125
-1447.6015625
-1460.515625
-1472.4453125
-1466.34765625
-1432.3671875
-1373.37890625
-1306.9609375
-1258.3984375
-1245.37890625
-1265.02734375
-1294.71484375
-1307.359375
-1288.4140625
-1240.84765625
-1176.3203125
-1103.36328125
-1024.4296875
-941.8984375
-863.41015625
-799.484375
-756.2265625
-730.1484375
-708.29296875
-672.3125
-605.25390625
-498.71484375
-355.89453125
-187.5078125
-4.421875
186.1328125
378.8828125
567.453125
743.19140625
895.82421875
1016.23828125
1102.359375
1164.03125
1219.04296875
1279.25
1338.19140625
1372.91796875
1359.46484375
1288.8984375
1172.484375
1035.2734375
905.015625
802.98828125
740.4609375
721.16015625
745.5703125
811.125
907.5625
1014.53125
1109.125
1180.2578125
1237.27734375
1304.265625
1406.0234375
1558.3203125
1767.046875
2030.2109375
2337.5625
2671.3984375
3013.83984375
3357.40625
3709.6640625
4087.52734375
4505.76171875
4967.11328125
5459.40625
5960.5859375
6447.9921875
6903.79296875
7311.5
7648.7890625
7887.76953125
8006.18359375
8000.7109375
7891.13671875
7712.95703125
7504.0
7292.02734375
7088.64453125
6892.265625
6697.328125
6501.75
6306.91796875
6112.57421875
5912.6875
5695.5078125
5447.640625
5162.0
4847.30859375
4532.61328125
4260.4453125
4070.46484375
3982.76953125
3990.2109375
4063.875
4168.81640625
4280.34375
4389.16015625
4493.22265625
4587.84765625
4666.08203125
4727.13671875
4780.92578125
4844.16796875
4934.14453125
5064.64453125
5241.13671875
5455.80078125
5690.1015625
5927.1875
6162.4140625
6400.8203125
6647.26171875
6903.65625
7175.5078125
7474.87890625
7811.3359375
8179.19921875
8554.9296875
8907.6171875
9213.25
9462.9765625
9662.8046875
9828.23046875
9977.8984375
10128.640625
10291.68359375
10470.23828125
10659.78125
10852.4453125
11043.7109375
11236.9140625
11441.95703125
11669.125
11922.734375
12199.05859375
12489.2265625
12783.25
13070.859375
13340.13671875
13579.59765625
13786.26171875
13973.484375
14169.265625
14403.67578125
14694.47265625
15041.25390625
15430.1953125
15844.03125
16270.3046875
16704.4296875
17147.875
17605.33984375
18084.68359375
18598.6875
19162.640625
19784.1171875
20451.3828125
21132.640625
21790.94921875
22404.66015625
22977.08984375
23529.6484375
24087.65234375
24671.66796875
25296.6171875
25971.72265625
26697.46875
27464.5703125
28260.7734375
29081.3671875
29933.71484375
30831.8515625
31787.9296875
32808.796875
33898.625
35062.04296875
36302.84765625
37617.8046875
38989.4765625
40383.640625
41755.8125
43065.97265625
44293.203125
45440.3046875
46524.64453125
47561.8671875
48554.19921875
49490.47265625
50355.38671875
51139.37109375
51843.0
52477.26171875
53063.1015625
53630.265625
54212.2109375
54838.43359375
55530.71875
56307.3671875
57190.51171875
58207.625
59385.0390625
60740.0859375
62279.1875
64003.2890625
65916.1328125
68030.13671875
70366.9765625
72952.8515625
75811.875
78962.4140625
82418.78125
86196.26171875
90314.9140625
94799.13671875
99672.41015625
104949.2265625
110627.76171875
116688.28125
123098.69921875
129822.03125
136815.70703125
144017.7109375
151325.1953125
158578.984375
165564.1171875
172026.984375
177702.05859375
182339.765625
185729.64453125
187716.734375
188211.62109375
187196.0546875
184724.5625
180920.69140625
175966.19140625
170082.79296875
163508.22265625
156469.6953125
149161.79296875
141737.24609375
134313.9375
126990.79296875
119859.453125
113004.265625
106493.80078125
100371.5078125
94650.84765625
89317.8125
84342.4609375
79696.51953125
75367.24609375
71358.31640625
67678.91796875
64331.28515625
61304.78515625
58576.6328125
56115.30078125
53884.9375
51850.18359375
49979.6640625
48247.203125
46633.0
45126.2578125
43725.78515625
42434.73828125
41252.8046875
40174.85546875
39197.953125
38327.05859375
37570.0078125
36925.87109375
36380.20703125
35912.2421875
35504.51953125
35145.01953125
34824.34375
34535.78125
34276.90625
34044.3125
33822.76953125
33583.69140625
33300.984375
32971.23046875
32617.58984375
32274.3125
31968.015625
31710.48046875
31501.98046875
31337.875
31214.8125
31135.24609375
31106.05078125
31131.16015625
31207.3125
31331.2265625
31512.11328125
31774.0546875
32142.94921875
32630.05078125
33227.4140625
33917.13671875
34684.37109375
35523.234375
36433.546875
37414.03515625
38459.734375
39565.9453125
40733.453125
41967.85546875
43272.76953125
44643.734375
46067.25
47522.8984375
48985.54296875
50429.00390625
51832.07421875
53183.05859375
54477.3125
55709.37890625
56866.15234375
57926.0234375
58864.3515625
59663.08203125
60319.91015625
60849.51171875
61273.26171875
61604.3046875
61840.59765625
61970.671875
61984.875
61882.0234375
61668.09765625
61349.97265625
60929.81640625
60405.65234375
59779.26171875
59063.953125
58281.91015625
57451.640625
56578.609375
55658.62109375
54686.9609375
53660.9296875
52576.01953125
51426.71484375
50215.42578125
48959.359375
47685.9609375
46421.015625
45179.79296875
43965.9375
42775.25
41600.8046875
40437.1875
39281.3984375
38130.19921875
36978.18359375
35821.70703125
34666.828125
33533.1171875
32447.41796875
31430.453125
30485.8828125
29600.02734375
28752.77734375
27931.64453125
27138.28125
26383.59765625
25676.984375
25018.9921875
24401.05859375
23809.34765625
23228.984375
22647.62109375
22057.96875
21457.96875
20848.19921875
20229.5546875
19603.71484375
18975.8984375
18355.8359375
17755.40234375
17184.9765625
16651.65625
16159.1796875
15707.578125
15292.71484375
14908.03125
14548.55078125
14212.7421875
13899.5546875
13604.7109375
13322.73828125
13053.62109375
12805.03515625
12585.25
12393.4296875
12218.78125
12050.76953125
11890.3984375
11751.296875
11648.47265625
11583.45703125
11538.2890625
11484.11328125
11397.42578125
11269.7421875
11103.37109375
10901.109375
10663.2421875
10394.88671875
10114.1015625
9850.46484375
9633.9765625
9481.58984375
9388.91796875
9331.59375
9276.4296875
9196.3828125
9079.96875
8930.13671875
8756.51953125
8568.640625
8373.90625
8179.55078125
7995.02734375
7831.328125
7695.41015625
7584.046875
7485.2890625
7389.75
7301.61328125
7237.015625
7210.203125
7220.98046875
7254.921875
7293.9609375
7326.61328125
7351.19921875
7373.12109375
7400.1171875
7437.6484375
7485.5859375
7538.40625
7590.50390625
7643.57421875
7710.05859375
7808.62890625
7954.890625
8153.95703125
8398.34375
8670.0625
8945.515625
9203.55078125
9434.5
9643.4765625
9844.7890625
10052.94921875
10278.328125
10527.73046875
10804.0
11104.09765625
11421.140625
11751.58984375
12099.984375
12474.82421875
12879.546875
13307.45703125
13744.0703125
14173.64453125
14586.33203125
14983.11328125
15374.53515625
15772.15234375
16179.00390625
16588.35546875
16991.1484375
17383.703125
17769.2734375
18156.25390625
18557.52734375
18989.41015625
19466.7109375
19996.60546875
20577.27734375
21201.44140625
21859.265625
22538.36328125
23225.046875
23909.66796875
24591.328125
25276.5234375
25973.234375
26686.47265625
27418.02734375
28168.5859375
28941.50390625
29748.359375
30612.3984375
31563.9375
32628.84375
33820.10546875
35139.9140625
36588.80078125
38173.0546875
39907.03515625
41811.65234375
43909.55078125
46217.53125
48742.21875
51485.7109375
54457.8515625
57683.87890625
61201.46875
65052.6796875
69277.57421875
73909.8515625
78973.8359375
84487.2109375
90471.0625
96957.90234375
103985.9609375
111581.89453125
119746.39453125
128452.1640625
137647.3046875
147250.578125
157134.125
167102.35546875
176880.21875
186119.27734375
194422.38671875
201381.60546875
206622.5625
209849.6015625
210885.51171875
209697.5703125
206402.21875
201246.4609375
194570.42578125
186759.57421875
178198.16796875
169235.83984375
160171.765625
151248.69921875
142646.59765625
134477.69921875
126794.96875
119616.68359375
112951.8671875
106809.4140625
101192.1328125
96091.2578125
91490.62890625
87374.21875
83726.80078125
80526.82421875
77739.1171875
75315.1328125
73201.76171875
71352.59375
69732.59765625
68312.86328125
67061.890625
65943.0234375
64919.30078125
63958.20703125
63030.9609375
62109.73046875
61167.69140625
60181.27734375
59132.02734375
58008.81640625
56811.90234375
55554.515625
54256.98046875
52936.83984375
51604.734375
50269.03125
48940.23828125
47626.80859375
46326.39453125
45024.01171875
43701.1328125
42346.953125
40961.99609375
39554.01171875
38133.9453125
36716.71875
35323.1640625
33977.31640625
32699.27734375
31499.95703125
30382.17578125
29345.55078125
28389.29296875
27510.74609375
26703.4921875
25959.171875
25272.52734375
24644.25390625
24077.9140625
23572.7421875
23119.19921875
22702.2734375
22310.203125
21940.15234375
21595.12890625
21275.4609375
20974.4765625
20683.640625
20402.32421875
20142.3515625
19922.16796875
19755.015625
19640.81640625
19568.01171875
19522.703125
19495.96484375
19483.32421875
19479.703125
19478.15234375
19474.98828125
19475.4296875
19493.03125
19543.7578125
19640.29296875
19789.2109375
19990.34765625
20238.48828125
20528.890625
20864.62890625
21259.8828125
21735.60546875
22310.59375
22994.36328125
23785.8984375
24678.671875
25667.44140625
26749.58203125
27916.85546875
29143.890625
30385.984375
31589.74609375
32705.44140625
33688.4609375
34492.3359375
35066.80078125
35366.93359375
35365.95703125
35063.55078125
34489.63671875
33705.171875
32794.71875
31846.44140625
30927.74609375
30072.6171875
29287.109375
28563.171875
27888.3671875
27249.6875
26636.97265625
26046.62890625
25480.51953125
24939.421875
24419.12890625
23915.23046875
23431.59765625
22982.19921875
22583.94140625
22248.1328125
21976.7890625
21762.796875
21590.8984375
21441.20703125
21296.234375
21146.46875
20988.921875
20821.5078125
20640.80859375
20445.18359375
20238.09375
20028.53125
19830.7578125
19664.390625
19552.05078125
19514.5078125
19567.3828125
19719.89453125
19970.859375
20301.93359375
20677.78515625
21058.94921875
21418.171875
21746.23828125
22046.9296875
22331.984375
22619.83984375
22931.15234375
23278.10546875
23656.60546875
24050.04296875
24441.03125
24821.02734375
25193.24609375
25569.54296875
25963.3359375
26382.359375
26827.84765625
27301.92578125
27814.90625
28383.7890625
29024.4765625
29746.56640625
30553.09765625
31439.3828125
32389.60546875
33377.6640625
34376.203125
35367.4765625
36347.4453125
37321.55078125
38296.90625
39274.7578125
40245.99609375
41192.14453125
42091.125
42922.203125
43666.1015625
44303.52734375
44817.9296875
45201.8828125
45460.44921875
45607.921875
45660.81640625
45631.36328125
45523.2890625
45330.37109375
45038.8984375
44633.0546875
44100.40625
43436.35546875
42648.34375
41758.19140625
40797.796875
39797.95703125
38777.97265625
37744.4375
36698.1953125
35641.45703125
34579.765625
33520.52734375
32471.15625
31437.00390625
30418.62890625
29410.01953125
28400.61328125
27381.88671875
26355.96484375
25340.15234375
24360.87109375
23437.6484375
22568.703125
21731.1640625
20896.72265625
20049.6875
19194.4921875
18350.84765625
17542.71484375
16787.49609375
16090.515625
15448.33203125
14857.4453125
14318.90234375
13832.89453125
13389.9375
12969.5703125
12548.1796875
12109.1796875
11649.79296875
11183.0078125
10732.84765625
10323.0078125
9966.765625
9667.16796875
9424.21484375
9236.5546875
9094.4609375
8976.4609375
8858.51171875
8726.82421875
8580.1875
8421.5078125
8250.40625
8064.21875
7864.26953125
7661.57421875
7477.5859375
7336.734375
7252.96484375
7221.0390625
7221.75390625
7235.6953125
7250.41015625
7256.18359375
7240.33203125
7189.0546875
7093.40234375
6952.03125
6770.3828125
6559.484375
6333.19140625
6101.29296875
5863.0546875
5609.34765625
5334.0625
5044.87109375
4762.48828125
4508.16796875
4290.5703125
4104.23046875
3940.58984375
3799.44140625
3688.94921875
3616.25390625
3581.3515625
3580.44921875
3611.8046875
3675.54296875
3769.0703125
3884.546875
4009.28515625
4125.46875
4210.91015625
4245.34375
4220.98828125
4148.75390625
4054.1171875
3965.546875
3903.36328125
3874.640625
3875.484375
3897.62890625
3934.21484375
3981.625
4039.04296875
4107.94921875
4190.125
4282.84765625
4375.80078125
4455.9140625
4517.17578125
4564.45703125
4606.82421875
4648.64453125
4688.67578125
4726.4453125
4767.140625
4820.3125
4894.7734375
4993.69140625
5111.58203125
5234.53515625
5344.671875
5426.36328125
5469.640625
5469.1953125
5422.375
5330.11328125
5200.2109375
5049.08984375
4899.37890625
4774.13671875
4690.51171875
4655.17578125
4662.77734375
4698.359375
4744.265625
4789.265625
4834.13671875
4888.41015625
4960.04296875
5046.39453125
5134.453125
5209.6953125
5266.0703125
5310.171875
5357.94921875
5426.796875
5526.88671875
5655.16796875
5795.27734375
5924.78125
6027.07421875
6101.375
6163.62109375
6237.11328125
6339.67578125
6476.98828125
6645.32421875
6838.2265625
7049.19921875
7268.921875
7482.24609375
7670.78125
7821.1875
7933.30078125
8021.97265625
8111.8046875
8229.7734375
8401.13671875
8647.56640625
8982.21875
9401.46875
9882.14453125
10391.54296875
10904.26953125
11410.50390625
11908.7421875
12393.296875
12851.10546875
13268.4375
13636.22265625
13947.7578125
14195.78515625
14376.94140625
14499.86328125
14586.62109375
14664.58984375
14756.30078125
14873.94921875
15018.81640625
15183.9765625
15360.28515625
15542.89453125
15732.0859375
15927.4296875
16124.0078125
16317.796875
16513.91796875
16726.12890625
16967.43359375
17243.5390625
17555.78515625
17906.40234375
18298.08984375
18730.4765625
19200.78515625
19707.90234375
20252.93359375
20833.58984375
21438.015625
22045.06640625
22633.7265625
23197.5546875
23754.51953125
24342.5
25001.0546875
25752.4921875
26596.55859375
27519.83984375
28510.2265625
29567.9453125
30710.06640625
31966.08984375
33363.87109375
34913.765625
36604.65625
38415.9453125
40333.09375
42352.46875
44475.3984375
46703.49609375
49041.5078125
51501.8125
54102.6640625
56862.04296875
59795.75390625
62922.91796875
66272.640625
69884.75
73806.09765625
78088.875
82791.8359375
87977.38671875
93700.90234375
99998.5546875
106880.8359375
114329.70703125
122293.11328125
130679.09765625
139358.03515625
148172.984375
156946.60546875
165477.16015625
173531.46875
180848.01171875
187153.30859375
192184.578125
195712.70703125
197564.66796875
197645.046875
195952.734375
192586.90234375
187736.98828125
181656.12109375
174625.43359375
166922.2421875
158800.07421875
150478.3515625
142136.453125
133912.1484375
125906.5390625
118192.69140625
110822.6640625
103832.125
97245.22265625
91077.796875
85335.15234375
80006.94140625
75067.38671875
70483.34765625
66222.515625
62254.3046875
58546.02734375
55063.28515625
51778.3203125
48680.3984375
45778.46484375
43091.57421875
40632.89453125
38399.22265625
36372.4140625
34528.4921875
32845.15234375
31304.35546875
29891.7265625
28593.8828125
27394.4375
26273.0078125
25210.91015625
24198.171875
23232.23828125
22309.2890625
21420.21484375
20557.015625
19720.71875
18920.50390625
18166.3828125
17464.1640625
16815.11328125
16216.6796875
15662.9140625
15145.36328125
14653.03515625
14171.5
13685.91015625
13189.7734375
12691.3359375
12209.0390625
11760.79296875
11358.5625
11009.68359375
10716.328125
10471.453125
10260.015625
10068.34375
9891.4453125
9729.80859375
9581.7265625
9441.65625
9304.1953125
9166.22265625
9025.68359375
8881.98046875
8738.59375
8602.51171875
8478.2734375
8362.56640625
8245.23046875
8115.671875
7969.140625
7809.6484375
7649.33984375
7505.22265625
7392.96484375
7319.42578125
7278.68359375
7256.34765625
7240.734375
7231.88671875
7239.921875
7274.234375
7334.16015625
7408.62890625
7482.65625
7543.35546875
7581.9296875
7592.71875
7571.3203125
7513.27734375
7414.3359375
7272.421875
7090.05078125
6876.39453125
6648.49609375
6429.34765625
6240.16015625
6089.6953125
5969.4296875
5859.8203125
5742.84765625
5611.45703125
5471.34765625
5336.8359375
5223.79296875
5143.21875
5099.3984375
5093.546875
5127.765625
5203.65234375
5317.7265625
5459.3203125
5612.46875
5758.8046875
5881.21875
5970.88671875
6034.6953125
6095.703125
6183.5703125
6320.953125
6513.2265625
6744.80078125
6983.4140625
7192.87109375
7349.171875
7449.5078125
7508.46875
7546.671875
7580.89453125
7618.80078125
7657.11328125
7684.12109375
7687.734375
7665.1171875
7626.75390625
7592.40234375
7583.51171875
7617.68359375
7706.76171875
7856.015625
8061.54296875
8307.24609375
8567.17578125
8816.90625
9047.6796875
9271.09765625
9509.96875
9784.484375
10104.91796875
10471.62109375
10877.0
11308.40625
11753.91015625
12207.6796875
12668.78125
13134.765625
13598.62109375
14052.80859375
14495.27734375
14932.9453125
15383.74609375
15876.84375
16445.32421875
17110.86328125
17871.90625
18708.0234375
19597.734375
20533.95703125
21525.3671875
22586.81640625
23729.35546875
24955.7578125
26260.2421875
27629.66015625
29046.69921875
30495.97265625
31969.43359375
33465.23828125
34979.390625
36498.58203125
38002.20703125
39471.23046875
40893.58984375
42261.47265625
43566.47265625
44798.5078125
45945.80859375
46991.20703125
47907.5390625
48659.90234375
49215.85546875
49556.234375
49679.9375
49602.16015625
49349.3515625
48953.9375
48450.12109375
47869.80859375
47235.66015625
46551.7578125
45799.76171875
44948.953125
43976.484375
42882.90625
41692.07421875
40439.4609375
39160.19921875
37882.3671875
36624.28515625
35394.69921875
34196.87890625
33035.0234375
31917.76171875
30855.59375
29854.26953125
28909.19921875
28004.92578125
27121.7421875
26247.19140625
25384.91796875
24552.73046875
23770.6171875
23049.8828125
22393.5
21804.53515625
21290.26171875
20855.35546875
20491.921875
20178.0859375
19887.25
19599.09375
19303.75390625
18999.63671875
18690.3125
18382.54296875
18082.984375
17792.625
17503.99609375
17207.08203125
16902.23828125
16610.421875
16371.57421875
16231.76171875
16227.62109375
16375.6328125
16669.1015625
17083.65234375
17590.84765625
18172.97265625
18826.44921875
19550.1640625
20331.82421875
21149.28125
21984.9765625
22835.1328125
23703.30078125
24589.234375
25488.390625
26400.46484375
27333.51171875
28297.296875
29291.84765625
30297.95703125
31272.140625
32148.42578125
32849.1953125
33301.05859375
33447.9375
33259.4765625
32738.2109375
31923.31640625
30883.00390625
29695.59765625
28432.42578125
27152.734375
25905.8359375
24730.20703125
23649.45703125
22672.35546875
21798.73828125
21025.6796875
20350.171875
19768.94921875
19275.671875
18856.5390625
18489.8828125
18154.29296875
17838.85546875
17543.82421875
17271.1640625
17017.49609375
16778.53515625
16558.484375
16372.63671875
16240.77734375
16178.8203125
16193.984375
16283.1640625
16432.7578125
16620.46484375
16820.08203125
17008.99609375
17176.4609375
17329.32421875
17491.22265625
17694.3671875
17967.8828125
18328.19140625
18774.68359375
19291.51171875
19855.1796875
20444.48828125
21047.5625
21663.046875
22298.58984375
22970.234375
23701.0234375
24514.46875
25424.42578125
26429.82421875
27519.91796875
28685.85546875
29928.75
31258.546875
32686.8125
34221.234375
35866.65625
37630.81640625
39528.7265625
41581.43359375
43811.16015625
46238.6484375
48885.29296875
51775.7578125
54934.66796875
58378.0703125
62108.77734375
66123.0703125
70424.17578125
75029.0703125
79962.1953125
85245.046875
90895.7890625
96941.0078125
103427.140625
110419.015625
117985.1015625
126178.48046875
135021.16015625
144492.73828125
154519.59765625
164961.40234375
175596.1328125
186110.3828125
196102.5703125
205101.48828125
212598.53125
218094.65625
221164.1640625
221527.859375
219112.82421875
214074.7109375
206773.71875
197713.37109375
187458.65625
176551.63671875
165445.44140625
154474.69921875
143864.23828125
133758.95703125
124252.1328125
115400.29296875
107226.671875
99721.6015625
92847.34375
86549.515625
80771.23046875
75463.390625
70588.64453125
66121.640625
62047.64453125
58357.4453125
55037.33203125
52059.44140625
49381.046875
46955.22265625
44745.03515625
42729.640625
40896.828125
39228.56640625
37693.53515625
36254.78125
34885.95703125
33580.91015625
32348.9453125
31202.7890625
30150.23828125
29191.6171875
28318.7109375
27514.83203125
26760.296875
26042.8046875
25364.0859375
24735.8828125
24169.12890625
23666.34375
23222.91015625
22834.73828125
22506.00390625
22251.13671875
22088.09765625
22025.40234375
22051.2578125
22133.77734375
22232.796875
22313.5859375
22352.41015625
22333.6015625
22246.546875
22088.1875
21867.9609375
21607.89453125
21336.0234375
21077.12890625
20846.12890625
20646.3046875
20472.453125
20316.8359375
20173.66796875
20038.5859375
19905.1171875
19763.640625
19605.5
19428.69140625
19239.26171875
19046.515625
18854.1953125
18652.73046875
18418.234375
18121.28515625
17740.421875
17270.51171875
16721.30859375
16111.73828125
15466.25390625
14811.8515625
14171.06640625
13553.96484375
12957.90625
12376.859375
11811.49609375
11270.49609375
10763.51953125
10293.62109375
9855.375
9439.5703125
9040.2265625
8658.39453125
8300.31640625
7973.09765625
7681.890625
7428.1796875
7205.98828125
6999.04296875
6786.1640625
6554.4453125
6307.89453125
6061.6015625
5827.15234375
5603.97265625
5382.59765625
5153.62890625
4915.25390625
4677.6328125
4463.27734375
4300.46875
4210.6796875
4199.03125
4255.71875
4366.71875
4523.8203125
4726.2890625
4973.98046875
5257.0546875
5549.98046875
5815.33984375
6017.33984375
6136.078125
6172.41015625
6141.37109375
6062.34375
5953.9609375
5833.6484375
5716.6796875
5614.02734375
5532.51953125
5477.8828125
5455.2734375
5464.53515625
5495.8515625
5533.2265625
5563.8828125
5583.4375
5591.8203125
5585.96875
5558.1171875
5500.34765625
5409.171875
5285.95703125
5134.93359375
4962.2734375
4777.234375
4593.33203125
4426.6484375
4290.14453125
4187.3046875
4110.9765625
4049.2421875
3993.08984375
3939.91796875
3893.41796875
3863.5546875
3865.59765625
3913.890625
4012.25
4150.1328125
4309.34765625
4474.41796875
4636.93359375
4793.5546875
4944.5
5095.1796875
5256.07421875
5437.57421875
5643.53515625
5869.33203125
6104.9609375
6339.2265625
6562.8828125
6771.5546875
6968.01953125
7160.5234375
7356.0859375
7554.20703125
7748.35546875
7934.16796875
8114.6328125
8295.6953125
8478.01171875
8655.59765625
8821.953125
8974.26953125
9110.265625
9224.2421875
9309.27734375
9362.7109375
9387.8515625
9392.14453125
9386.76953125
9386.90234375
9407.08984375
9453.39453125
9521.1875
9602.03125
9691.25390625
9788.48828125
9894.26953125
10009.74609375
10138.2578125
10282.58984375
10439.140625
10597.2578125
10747.28125
10890.0390625
11038.67578125
11211.0
11417.703125
11653.98828125
11900.89453125
12136.71875
12350.16796875
12544.3828125
12730.3203125
12919.9140625
13127.0234375
13370.8359375
13671.04296875
14036.2109375
14457.8828125
14917.4140625
15397.3515625
15886.203125
16376.609375
16864.828125
17353.125
17848.40234375
18353.88671875
18861.0546875
19350.6328125
19802.0546875
20203.125
20554.53515625
20870.18359375
21174.74609375
21497.27734375
21861.734375
22280.5703125
22757.33203125
23295.796875
23907.06640625
24608.69921875
25416.5859375
26334.46484375
27347.06640625
28423.296875
29531.23828125
30655.77734375
31803.78515625
32992.66015625
34235.05859375
35534.546875
36890.62890625
38301.42578125
39762.50390625
41272.51171875
42847.15625
44525.2109375
46353.03515625
48359.98828125
50550.265625
52917.5859375
55463.171875
58198.5
61137.16015625
64292.078125
67682.12109375
71336.796875
75290.1640625
79568.4921875
84182.03125
89124.46484375
94376.35546875
99909.71875
105694.01953125
111703.07421875
117917.5390625
124317.671875
130868.7265625
137508.25
144142.05859375
150646.3984375
156870.296875
162638.73046875
167761.8046875
172051.359375
175338.94921875
177490.53125
178418.47265625
178091.30859375
176537.23046875
173838.9453125
170123.671875
165552.328125
160306.36328125
154570.453125
148516.77734375
142297.9296875
136045.69921875
129867.66796875
123841.22265625
118013.37890625
112409.13671875
107040.30078125
101908.328125
97005.47265625
92320.51171875
87846.13671875
83580.4375
79522.2578125
75667.296875
72008.8828125
68540.6796875
65257.30859375
62152.44921875
59216.96484375
56439.55078125
53810.64453125
51326.01953125
48984.7109375
46781.48046875
44701.7890625
42725.79296875
40837.37890625
39028.26171875
37294.68359375
35633.359375
34042.82421875
32527.78515625
31100.13671875
29773.40234375
28553.078125
27428.9609375
26375.41796875
25360.3359375
24356.37109375
23347.953125
22333.640625
21326.60546875
20351.65625
19435.53515625
18595.078125
17834.17578125
17152.08203125
16552.07421875
16039.92578125
15614.8984375
15263.23828125
14958.546875
14666.91796875
14354.640625
13997.0
13583.90625
13119.15625
12617.19921875
12102.31640625
11607.578125
11167.0625
10803.4375
10521.7265625
10314.42578125
10170.58984375
10079.3515625
10027.640625
9998.515625
9974.46875
9944.16015625
9907.6015625
9874.90234375
9857.09375
9855.37109375
9857.4765625
9843.2734375
9792.921875
9692.63671875
9539.39453125
9345.79296875
9139.71484375
8954.9375
8818.890625
8746.7109375
8742.453125
8800.85546875
8907.32421875
9039.40625
9170.8984375
9276.29296875
9335.94140625
9344.12890625
9315.36328125
9279.39453125
9264.9765625
9285.75390625
9339.3828125
9415.4921875
9501.3515625
9583.03515625
9646.91015625
9681.83984375
9678.16015625
9625.3359375
9515.05078125
9348.92578125
9140.890625
8908.828125
8664.2109375
8410.64453125
8150.640625
7890.51171875
7639.09765625
7405.2265625
7198.484375
7030.2890625
6910.20703125
6838.91796875
6805.5
6793.61328125
6792.1640625
6800.453125
6822.33984375
6854.53515625
6880.3359375
6875.5390625
6822.37109375
6720.62109375
6588.1875
6451.94921875
6335.89453125
6253.078125
6203.3828125
6175.40234375
6150.6953125
6109.890625
6039.9765625
5939.76953125
5820.31640625
5700.1953125
5598.7421875
5530.5625
5502.328125
5512.25
5551.76953125
5608.0078125
5665.34765625
5706.69140625
5716.421875
5684.40625
5607.6328125
5489.08203125
5337.51171875
5168.8125
5004.0
4861.1875
4748.00390625
4662.42578125
4599.39453125
4553.6015625
4516.42578125
4475.14453125
4419.203125
4347.4921875
4269.19140625
4199.703125
4156.390625
4153.7734375
4196.60546875
4276.21875
4377.203125
4489.57421875
4612.80078125
4746.22265625
4878.03515625
4987.99609375
5063.2578125
5111.26953125
5155.73046875
5219.34375
5310.37109375
5425.2578125
5561.95703125
5726.96875
5927.5703125
6158.44921875
6398.5
6620.859375
6805.6640625
6945.94921875
7047.33203125
7125.8984375
7203.98828125
7302.7890625
7435.25390625
7604.625
7808.34375
8042.375
8303.05859375
8587.23046875
8891.62890625
9212.20703125
9544.98046875
9888.83984375
10246.28125
10618.2578125
10996.9609375
11365.84765625
11709.21875
12022.41796875
12313.38671875
12596.7109375
12887.65625
13199.3984375
13540.859375
13914.82421875
14319.98828125
14757.390625
15234.73046875
15762.20703125
16342.80078125
16966.9921875
17618.109375
18284.23046875
18966.484375
19677.125
20429.421875
21228.13671875
22068.24609375
22942.234375
23849.0234375
24796.796875
25797.453125
26857.65234375
27973.65625
29134.4296875
30330.82421875
31563.328125
32841.04296875
34172.66015625
35558.96875
36995.66015625
38483.8203125
40037.19140625
41679.640625
43438.34375
45340.49609375
47413.296875
49680.578125
52155.7265625
54838.9453125
57724.54296875
60812.91015625
64116.64453125
67656.8671875
71455.76953125
75532.7734375
79905.453125
84589.2578125
89591.0625
94898.77734375
100474.890625
106258.69921875
112172.98046875
118127.7265625
124019.9140625
129734.33984375
135148.28125
140136.1015625
144571.21484375
148329.1875
151296.27734375
153380.03125
154515.51953125
154667.0078125
153830.24609375
152036.33984375
149351.671875
145870.71875
141706.140625
136982.0703125
131830.10546875
126383.19140625
120765.9921875
115085.4296875
109426.5625
103855.31640625
98424.828125
93179.98046875
88157.1875
83381.453125
78864.734375
74607.06640625
70598.84375
66823.69921875
63263.09375
59901.62109375
56729.2578125
53738.82421875
50922.58203125
48272.8125
45786.36328125
43467.98046875
41326.96875
39366.51171875
37571.8984375
35908.14453125
34332.54296875
32814.16796875
31344.84765625
29934.4453125
28599.44140625
27356.84765625
26224.07421875
25216.52734375
24340.57421875
23588.078125
22937.703125
22360.7109375
21826.8984375
21309.87890625
20791.73828125
20265.59375
19734.91796875
19210.44140625
18705.0625
18226.40625
17770.4375
17323.11328125
16872.28515625
16421.4453125
15992.59375
15614.04296875
15301.234375
15044.30078125
14810.5078125
14559.2578125
14259.21484375
13897.49609375
13478.3359375
13015.265625
12522.19140625
12007.4140625
11473.90625
10926.39453125
10378.6796875
9852.39453125
9367.16015625
8932.78125
8550.921875
8220.66015625
7938.3359375
7693.23828125
7468.6015625
7249.65625
7029.57421875
6806.83984375
6578.953125
6339.9921875
6082.6953125
5801.78125
5498.6875
5187.90234375
4898.625
4665.09765625
4509.54296875
4431.859375
4414.6171875
4436.6484375
4482.59375
4543.8046875
4615.796875
4696.70703125
4785.52734375
4878.6015625
4967.46875
5041.65625
5093.2109375
5116.91796875
5106.65625
5055.50390625
4963.90625
4848.890625
4743.37890625
4683.43359375
4692.765625
4774.8125
4915.28515625
5090.44921875
5275.26171875
5447.84375
5591.1171875
5694.859375
5760.015625
5802.08203125
5848.05859375
5925.9375
6052.78515625
6229.671875
6446.421875
6691.55078125
6958.58984375
7243.5390625
7536.7890625
7819.26171875
8068.3515625
8268.1171875
8413.8125
8509.07421875
8562.5546875
8587.9140625
8602.83203125
8623.3984375
8658.33984375
8708.2578125
8767.4765625
8823.59765625
8857.34375
8849.83203125
8795.2265625
8706.95703125
8609.859375
8524.296875
8454.80078125
8390.24609375
8313.94921875
8216.96484375
8106.4609375
8003.109375
7928.96875
7894.859375
7896.38671875
7920.5703125
7958.0546875
8013.15625
8104.84375
8257.09375
8485.75
8793.09765625
9173.625
9622.19921875
10134.6953125
10701.8046875
11303.875
11911.796875
12493.234375
13023.234375
13496.46875
13931.96484375
14361.4296875
14805.87109375
15258.5078125
15687.99609375
16057.7734375
16345.72265625
16552.5390625
16696.5078125
16798.234375
16862.5078125
16868.3359375
16776.0703125
16548.703125
16173.37890625
15669.0703125
15077.203125
14443.609375
13803.4296875
13175.52734375
12564.6640625
11966.109375
11370.28125
10768.6015625
10160.0
9553.01171875
8960.17578125
8389.0390625
7838.09375
7300.6171875
6771.671875
6252.296875
5748.85546875
5269.35546875
4820.4140625
4407.16796875
4034.5859375
3704.30859375
3406.04296875
3112.97265625
2792.08203125
2425.65234375
2025.3046875
1625.40234375
1262.859375
960.953125
726.1953125
553.6953125
432.94921875
350.765625
291.1484375
234.11328125
157.6953125
45.80859375
-103.0078125
-274.98046875
-450.484375
-615.30078125
-764.37109375
-897.43359375
-1012.24609375
-1101.10546875
-1152.87890625
-1159.4765625
-1122.265625
-1053.0234375
-969.171875
-888.9921875
-830.5625
-810.80859375
-839.265625
-909.984375
-1001.0078125
-1084.95703125
-1143.01953125
-1171.96484375
-1180.89453125
-1182.13671875
-1182.34765625
-1178.50390625
-1161.2265625
-1124.3828125
-1074.421875
-1030.84375
-1015.25390625
-1035.8828125
-1079.9765625
-1121.1328125
-1136.89453125
-1123.28125
-1095.87890625
-1079.4296875
-1096.65625
-1164.23046875
-1292.99609375
-1485.87109375
-1733.03125
-2011.51953125
-2293.09375
-2554.9140625
-2785.66015625
-2986.28125
-3169.078125
-3353.91796875
-3557.34375
-3778.55078125
-3995.8359375
-4180.546875
-4316.46484375
-4405.96875
-4460.45703125
-4489.78125
-4501.5859375
-4504.53515625
-4506.15625
-4507.81640625
-4505.5078125
-4495.3359375
-4474.7578125
-4438.15625
-4375.65625
-4280.30859375
-4156.1171875
-4016.76171875
-3875.953125
-3739.08203125
-3602.86328125
-3461.3828125
-3312.984375
-3163.26953125
-3022.66796875
-2900.51953125
-2800.25
-2718.30859375
-2646.28125
-2574.7734375
-2498.60546875
-2421.6796875
-2357.0703125
-2320.39453125
-2321.265625
-2360.01171875
-2431.09765625
-2527.953125
-2644.375
-2773.10546875
-2904.265625
-3025.71875
-3125.8203125
-3197.59765625
-3241.6328125
-3264.671875
-3275.4765625
-3282.92578125
-3297.67578125
-3332.53125
-3396.9296875
-3489.7421875
-3599.97265625
-3717.953125
-3847.11328125
-4003.1484375
-4199.04296875
-4428.7890625
-4665.08984375
-4873.609375
-5031.77734375
-5137.2265625
-5201.8046875
-5239.16015625
-5256.5234375
-5254.578125
-5231.72265625
-5187.12109375
-5120.40625
-5030.28515625
-4915.08203125
-4776.06640625
-4621.24609375
-4466.953125
-4335.515625
-4248.8515625
-4219.78125
-4245.3671875
-4307.84375
-4383.94921875
-4455.9921875
-4516.02734375
-4561.70703125
-4591.08203125
-4603.18359375
-4602.7421875
-4601.7578125
-4613.85546875
-4645.5859375
-4692.1328125
-4740.38671875
-4775.30078125
-4783.6015625
-4753.890625
-4677.28515625
-4551.2734375
-4383.140625
-4188.05078125
-3983.17578125
-3784.77734375
-3610.50390625
-3480.9921875
-3414.83984375
-3419.72265625
-3487.7890625
-3598.83984375
-3728.26171875
-3854.9609375
-3967.01171875
-4062.796875
-4146.296875
-4219.58984375
-4279.5234375
-4321.67578125
-4346.734375
-4361.71875
-4374.421875
-4385.57421875
-4384.23828125
-4349.48828125
-4258.9921875
-4101.92578125
-3889.6796875
-3657.01953125
-3451.62890625
-3316.984375
-3276.65625
-3326.75390625
-3440.08203125
-3580.37109375
-3718.75390625
-3841.82421875
-3947.52734375
-4035.21484375
-4100.11328125
-4135.2578125
-4135.328125
-4097.2265625
-4019.00390625
-3901.67578125
-3753.99609375
-3594.4765625
-3446.046875
-3325.8984375
-3238.63671875
-3178.63671875
-3138.6875
-3115.58984375
-3107.6015625
-3108.51171875
-3108.0
-3099.46875
-3085.8828125
-3075.19921875
-3069.58984375
-3060.69140625
-3036.12109375
-2989.8984375
-2926.35546875
-2856.0078125
-2789.60546875
-2735.7734375
-2701.609375
-2692.94140625
-2712.2578125
-2755.12109375
-2808.48046875
-2853.71484375
-2874.26953125
-2862.97265625
-2823.47265625
-2764.8984375
-2694.49609375
-2613.671875
-2519.51953125
-2409.890625
-2288.234375
-2164.45703125
-2050.3984375
-1952.95703125
-1870.75390625
-1797.34375
-1727.04296875
-1656.55859375
-1580.99609375
-1490.05859375
-1370.69921875
-1214.82421875
-1025.30078125
-816.109375
-608.875
-428.91015625
-299.65234375
-233.46484375
-223.10546875
-241.859375
-254.7421875
-232.984375
-162.0625
-41.45703125
118.43359375
298.71484375
475.51953125
627.3359375
743.69140625
829.921875
904.83203125
992.8828125
1116.03125
1289.296875
1520.140625
1808.29296875
2143.828125
2506.5546875
2871.3125
3217.77734375
3536.4765625
3826.05078125
4086.9453125
4321.01171875
4537.59765625
4757.15625
5006.078125
5307.77734375
5678.47265625
6127.6875
6657.44921875
7259.21875
7915.29296875
8606.58984375
9319.33984375
10043.36328125
10766.16796875
11471.66796875
12143.25390625
12763.421875
13309.625
13755.75
14083.19140625
14290.25
14387.57421875
14384.1171875
14279.5078125
14069.9375
13758.359375
13357.9296875
12887.9140625
12368.5703125
11818.2421875
11251.66796875
10678.84375
10106.05078125
9539.48046875
8989.43359375
8471.09765625
8000.01953125
7584.49609375
7221.14453125
6897.62890625
6599.859375
6316.84765625
6040.19921875
5761.375
5470.41015625
5156.3515625
4808.92578125
4422.22265625
3999.30859375
3554.01171875
3106.984375
2678.328125
2280.55078125
1914.1953125
1567.578125
1222.38671875
863.875
489.828125
112.828125
-244.36328125
-557.58203125
-811.41796875
-1006.40234375
-1156.97265625
-1280.16015625
-1384.55859375
-1469.5859375
-1533.01953125
-1576.62109375
-1604.14453125
-1616.25
-1608.3359375
-1573.5078125
-1509.05078125
-1422.703125
-1332.31640625
-1256.4375
-1203.5546875
-1170.8046875
-1152.546875
-1148.4609375
-1164.62890625
-1211.48828125
-1301.9140625
-1445.78515625
-1640.609375
-1867.05078125
-2096.41796875
-2302.796875
-2468.10546875
-2580.36328125
-2634.66015625
-2637.8984375
-2608.3046875
-2565.50390625
-2520.5703125
-2475.59375
-2431.171875
-2392.96484375
-2372.12890625
-2380.23828125
-2421.44921875
-2486.578125
-2555.31640625
-2608.33984375
-2640.796875
-2664.46875
-2695.29296875
-2737.484375
-2779.171875
-2802.65234375
-2797.87109375
-2766.546875
-2716.8125
-2658.2890625
-2602.8046875
-2564.4921875
-2553.1015625
-2565.05859375
-2582.80859375
-2584.59375
-2555.58203125
-2492.8515625
-2404.390625
-2305.01953125
-2209.74609375
-2126.39453125
-2053.16796875
-1984.23046875
-1917.34765625
-1855.36328125
-1800.4140625
-1748.55078125
-1691.45703125
-1623.99609375
-1550.1796875
-1480.93359375
-1424.984375
-1382.07421875
-1347.03515625
-1322.16796875
-1325.0234375
-1381.796875
-1509.859375
-1702.7734375
-1928.2734375
-2140.4296875
-2298.78515625
-2383.1640625
-2395.65625
-2350.875
-2265.6640625
-2157.14453125
-2046.21875
-1957.1875
-1910.87109375
-1917.4609375
-1974.72265625
-2070.34765625
-2185.68359375
-2300.74609375
-2400.6953125
-2480.23046875
-2541.81640625
-2588.515625
-2617.1875
-2618.19140625
-2582.734375
-2512.10546875
-2420.44140625
-2327.48046875
-2247.828125
-2185.29296875
-2134.18359375
-2083.00390625
-2018.78125
-1934.1484375
-1834.27734375
-1734.875
-1649.03125
-1575.5859375
-1502.73828125
-1423.17578125
-1342.88671875
-1273.98828125
-1221.7109375
-1181.52734375
-1148.66796875
-1128.1015625
-1133.96484375
-1179.265625
-1264.83984375
-1374.93359375
-1481.734375
-1557.00390625
-1585.46484375
-1572.0390625
-1536.64453125
-1499.83984375
-1471.49609375
-1451.79296875
-1440.33203125
-1440.74609375
-1455.5546875
-1479.296875
-1499.90234375
-1506.609375
-1495.234375
-1465.9375
-1417.9921875
-1347.6171875
-1249.83984375
-1121.60546875
-964.0859375
-784.14453125
-595.12109375
-415.97265625
-267.00390625
-162.48828125
-104.28515625
-82.3125
-82.734375
-97.05078125
-124.43359375
-166.94921875
-223.8125
-289.48046875
-355.5234375
-413.59375
-456.83203125
-477.8359375
-465.65234375
-408.3125
-303.56640625
-168.78125
-37.12890625
59.33984375
104.51953125
99.234375
53.59765625
-18.01953125
-98.21875
-170.51171875
-226.421875
-268.296875
-304.51953125
-342.13671875
-382.95703125
-423.421875
-456.13671875
-472.55078125
-466.12109375
-433.68359375
-374.82421875
-291.61328125
-189.515625
-76.82421875
38.72265625
153.0703125
265.19140625
373.97265625
476.578125
569.76953125
652.328125
726.01953125
793.8671875
856.41796875
908.80859375
941.7109375
946.01953125
917.3671875
857.40234375
772.671875
673.79296875
575.2578125
494.30859375
448.23828125
450.63671875
507.51171875
614.609375
757.4765625
915.30078125
1066.87109375
1196.890625
1300.8203125
1386.203125
1469.1171875
1567.6015625
1696.546875
1866.08984375
2081.13671875
2340.046875
2633.7734375
2947.1640625
3260.53515625
3550.29296875
3791.515625
3965.09765625
4065.0234375
4099.71875
4087.390625
4051.4609375
4018.15234375
4012.37890625
4050.5
4134.46484375
4252.9296875
4389.37890625
4532.4921875
4682.94921875
4852.00390625
5051.140625
5280.48046875
5526.45703125
5771.05859375
6002.77734375
6219.04296875
6420.671875
6606.60546875
6774.3828125
6924.875
7066.80859375
7216.671875
7392.32421875
7604.90234375
7857.5234375
8153.28515625
8502.48046875
8918.76171875
9408.046875
9964.4296875
10578.2109375
11244.83984375
11962.78515625
12723.93359375
13509.76171875
14298.53515625
15075.125
15833.36328125
16571.046875
17285.47265625
17975.09375
18644.046875
19303.0390625
19964.8203125
20639.3828125
21334.33203125
22059.4140625
22829.62890625
23663.62109375
24579.44921875
25590.70703125
26702.7421875
27908.2578125
29185.44140625
30503.2421875
31832.83203125
33157.4296875
34472.8203125
35779.8046875
37076.95703125
38360.13671875
39626.22265625
40874.20703125
42100.546875
43293.28515625
44430.80859375
45486.6796875
46437.52734375
47269.875
47981.6953125
48576.09375
49049.7890625
49385.48828125
49556.37890625
49540.75390625
49334.9375
48954.28125
48423.0625
47762.49609375
46985.03515625
46096.1328125
45099.4921875
44001.80859375
42815.125
41556.66015625
40245.93359375
38899.9921875
37530.01953125
36142.75390625
34745.54296875
33349.0234375
31963.7109375
30595.265625
29245.9296875
27922.07421875
26639.47265625
25419.765625
24280.71875
23228.61328125
22258.015625
21358.27734375
20521.53125
19746.328125
19034.1953125
18382.44921875
17779.5625
17206.265625
16640.3984375
16062.7265625
15462.1796875
14839.0625
14204.0390625
13573.65234375
12965.94140625
12398.07421875
11884.6953125
11436.5625
11061.26953125
10764.62890625
10548.01953125
10401.6875
10301.671875
10215.859375
10113.6484375
9970.40625
9767.29296875
9493.1328125
9149.0234375
8749.3828125
8316.83203125
7876.1171875
7450.890625
7060.97265625
6717.8515625
6421.09375
6158.92578125
5911.95703125
5658.42578125
5381.734375
5079.5703125
4768.34375
4477.3828125
4235.796875
4062.015625
3962.95703125
3940.2109375
3993.65234375
4116.53125
4286.77734375
4466.86328125
4617.4921875
4715.515625
4761.00390625
4769.62890625
4760.046875
4744.98828125
4727.09375
4699.109375
4651.8828125
4587.98046875
4528.66796875
4504.7109375
4538.13671875
4631.26171875
4769.375
4930.015625
5090.52734375
5232.34765625
5342.796875
5414.8359375
5447.33203125
5448.91015625
5441.91796875
5458.05078125
5524.13671875
5648.88671875
5821.6875
6022.234375
6231.265625
6436.2109375
6633.25
6826.984375
7025.96875
7234.60546875
7448.24609375
7657.73046875
7859.54296875
8059.625
8264.765625
8470.10546875
8657.046875
8804.63671875
8903.41796875
8960.55078125
8996.6953125
9040.52734375
9121.81640625
9260.67578125
9457.43359375
9692.60546875
9939.23046875
10177.52734375
10401.109375
10613.83203125
10824.18359375
11042.609375
11281.984375
11558.15625
11887.515625
12281.44140625
12741.13671875
13256.80859375
13810.84375
14382.4375
14954.01171875
15519.96875
16092.375
16695.359375
17350.71875
18067.578125
18844.359375
19676.015625
20557.83984375
21487.12890625
22467.421875
23509.6171875
24621.69921875
25793.765625
26996.71484375
28200.08984375
29392.5390625
30585.82421875
31802.3359375
33060.60546875
34369.36328125
35728.48828125
37130.109375
38556.08203125
39973.75
41335.21484375
42584.12109375
43667.8203125
44548.4921875
45208.421875
45649.609375
45888.4296875
45946.05078125
45838.81640625
45575.875
45165.6171875
44622.859375
43968.296875
43221.5859375
42395.5625
41495.9921875
40525.32421875
39488.2109375
38395.9375
37264.8984375
36107.99609375
34926.43359375
33711.54296875
32455.6640625
31161.30078125
29841.26953125
28513.22265625
27195.10546875
25903.17578125
24652.140625
23457.32421875
22337.06640625
21310.37890625
20388.57421875
19567.47265625
18827.33984375
18140.37109375
17480.12109375
16829.14453125
16182.61328125
15546.0859375
14928.16015625
14333.33984375
13759.796875
13200.3046875
12643.5234375
12078.09765625
11501.75390625
10927.8515625
10379.453125
9873.6796875
9412.26171875
8985.98046875
8583.6015625
8193.35546875
7799.98828125
7388.12109375
6952.484375
6503.49609375
6060.4140625
5637.73046875
5236.02734375
4843.1953125
4443.890625
4031.01171875
3612.28515625
3208.6484375
2846.0625
2545.3671875
2313.40625
2137.84375
1989.40234375
1834.296875
1651.83984375
1445.5390625
1239.0234375
1059.38671875
918.71875
805.56640625
691.58203125
549.16015625
367.5859375
156.4765625
-63.72265625
-273.98828125
-462.9453125
-627.1171875
-769.13671875
-895.36328125
-1012.3359375
-1123.828125
-1230.66015625
-1332.35546875
-1428.86328125
-1522.625
-1621.1953125
-1736.91015625
-1880.56640625
-2053.0234375
-2241.96875
-2425.7109375
-2579.6484375
-2682.42578125
-2722.94921875
-2706.72265625
-2654.921875
-2593.609375
-2540.87890625
-2502.984375
-2480.65234375
-2476.36328125
-2494.96875
-2539.48046875
-2608.6640625
-2698.0078125
-2800.3515625
-2904.0390625
-2992.27734375
-3048.2265625
-3063.3828125
-3041.84375
-2996.89453125
-2944.7109375
-2900.59375
-2876.765625
-2877.66015625
-2895.14453125
-2911.69921875
-2913.11328125
-2900.203125
-2888.06640625
-2893.6796875
-2923.35546875
-2969.0546875
-3012.74609375
-3033.890625
-3017.56640625
-2962.0859375
-2882.08984375
-2802.89453125
-2748.09375
-2728.73046875
-2741.140625
-2772.42578125
-2807.44140625
-2833.13671875
-2839.97265625
-2821.3515625
-2772.25
-2689.3515625
-2574.67578125
-2439.55859375
-2302.671875
-2181.44140625
-2084.953125
-2015.25390625
-1973.140625
-1959.0
-1967.07421875
-1980.56640625
-1973.0625
-1914.1015625
-1775.92578125
-1541.55078125
-1213.48046875
-817.09765625
-393.984375
11.77734375
366.234375
651.13671875
860.69140625
992.1484375
1037.80859375
987.3125
839.953125
614.15234375
342.74609375
58.30859375
-216.9765625
-469.9921875
-690.7578125
-870.515625
-1004.33203125
-1093.8984375
-1148.07421875
-1180.49609375
-1204.26953125
-1225.9765625
-1243.4765625
-1249.19140625
-1235.49609375
-1198.81640625
-1142.78125
-1080.87890625
-1035.8125
-1032.59765625
-1088.01171875
-1202.8515625
-1361.28515625
-1537.390625
-1705.015625
-1845.48828125
-1949.16015625
-2012.20703125
-2034.74609375
-2023.30859375
-1993.34765625
-1966.03515625
-1960.3359375
-1986.6796875
-2045.77734375
-2131.58203125
-2236.0390625
-2354.01171875
-2485.73046875
-2634.51171875
-2801.68359375
-2984.0234375
-3175.63671875
-3370.6015625
-3562.76171875
-3743.6953125
-3902.29296875
-4027.390625
-4112.4375
-4160.0390625
-4183.0859375
-4199.3359375
-4221.33984375
-4249.09375
-4271.51171875
-4274.5390625
-4248.1171875
-4188.109375
-4095.94140625
-3978.73828125
-3848.0
-3714.6640625
-3583.703125
-3454.4140625
-3327.09765625
-3209.80859375
-3118.4296875
-3070.08203125
-3075.7265625
-3136.99609375
-3247.80859375
-3397.5390625
-3572.78515625
-3757.296875
-3931.7890625
-4075.578125
-4170.83203125
-4208.0078125
-4190.1953125
-4132.8203125
-4056.69140625
-3977.05078125
-3896.4296875
-3807.25
-3701.4296875
-3577.3515625
-3439.3828125
-3294.73828125
-3153.3203125
-3028.12890625
-2930.60546875
-2863.0859375
-2816.87890625
-2778.84375
-2739.48046875
-2695.921875
-2650.8515625
-2611.05078125
-2584.83203125
-2577.39453125
-2587.94921875
-2612.875
-2650.84375
-2702.43359375
-2764.1328125
-2824.89453125
-2869.61328125
-2884.984375
-2861.78515625
-2794.53125
-2683.16796875
-2536.859375
-2374.88671875
-2221.0546875
-2093.67578125
-1997.9609375
-1927.0
-1871.3515625
-1828.8046875
-1804.86328125
-1804.01171875
-1822.65625
-1852.8828125
-1892.9375
-1951.796875
-2042.1328125
-2168.75
-2323.16015625
-2486.828125
-2638.078125
-2757.140625
-2828.71875
-2843.74609375
-2801.4921875
-2711.4921875
-2593.6015625
-2473.89453125
-2375.66796875
-2309.671875
-2270.546875
-2243.04296875
-2212.73046875
-2172.09765625
-2118.33984375
-2048.20703125
-1956.80859375
-1841.171875
-1704.125
-1554.93359375
-1406.84375
-1273.4296875
-1164.8359375
-1085.50390625
-1034.91015625
-1010.9375
-1013.04296875
-1042.00390625
-1096.29296875
-1168.48828125
-1246.2421875
-1318.37890625
-1381.4140625
-1440.28515625
-1502.73046875
-1572.95703125
-1649.3671875
-1725.3515625
-1790.22265625
-1831.359375
-1840.15234375
-1818.66015625
-1780.21484375
-1742.5703125
-1720.1875
-1722.53515625
-1757.5234375
-1833.73828125
-1956.859375
-2122.08203125
-2309.62109375
-2490.11328125
-2638.87109375
-2747.68359375
-2823.5859375
-2877.15234375
-2913.50390625
-2933.4765625
-2939.23046875
-2936.4296875
-2933.33203125
-2939.921875
-2965.55859375
-3012.98046875
-3073.91796875
-3132.6796875
-3174.421875
-3189.2109375
-3170.36328125
-3114.33203125
-3024.8828125
-2914.91796875
-2800.74609375
-2693.19140625
-2593.546875
-2496.63671875
-2397.31640625
-2296.23046875
-2200.828125
-2119.71484375
-2053.79296875
-1992.734375
-1921.6484375
-1832.25
-1727.84375
-1617.8515625
-1507.87890625
-1395.51953125
-1275.87109375
-1150.5234375
-1028.984375
-918.83203125
-814.59375
-698.51953125
-554.0078125
-378.37890625
-183.81640625
11.53125
193.203125
355.76171875
503.70703125
647.9765625
799.8203125
966.6328125
1152.359375
1358.890625
1584.43359375
1821.703125
2060.5546875
2292.6484375
2512.0546875
2712.8515625
2890.62109375
3048.36328125
3198.30859375
3355.296875
3529.02734375
3723.828125
3943.50390625
4191.62109375
4464.69140625
4746.46875
5012.25
5242.4296875
5434.80859375
5605.78515625
5779.7265625
5975.52734375
6199.62109375
6446.15234375
6698.89453125
6932.56640625
7118.0703125
7234.1875
7279.953125
7276.9296875
7257.2109375
7244.8828125
7244.6796875
7246.21484375
7239.46484375
7227.2421875
7223.7421875
7241.55078125
7279.41015625
7320.109375
7338.4765625
7313.75
7240.5703125
7133.125
7019.53125
6929.9296875
6886.703125
6901.0859375
6973.37109375
7094.27734375
7250.2109375
7433.0859375
7647.32421875
7907.09765625
8226.859375
8613.87890625
9064.8984375
9564.82421875
10089.82421875
10619.4609375
11151.66796875
11706.02734375
12310.234375
12982.19921875
13722.5546875
14519.73046875
15360.390625
16239.828125
17168.7890625
18171.390625
19272.59765625
20484.07421875
21799.8828125
23203.33203125
24676.19921875
26203.8671875
27777.80078125
29398.3515625
31076.35546875
32830.80078125
34682.046875
36642.734375
38709.953125
40863.57421875
43072.65625
45305.10546875
47533.15234375
49732.51171875
51878.2578125
53939.76171875
55875.4921875
57632.6171875
59156.671875
60406.5625
61361.703125
62015.640625
62366.72265625
62416.93359375
62175.20703125
61654.44921875
60863.78125
59807.4765625
58492.984375
56935.40625
55150.3046875
53145.4453125
50927.1796875
48519.9140625
45978.9375
43381.58984375
40802.86328125
38294.921875
35883.6015625
33578.203125
31381.7421875
29293.37890625
27306.15234375
25408.29296875
23591.27734375
21857.9140625
20221.296875
18693.25
17272.37109375
15944.3984375
14696.921875
13535.5234375
12484.83203125
11571.07421875
10800.265625
10149.578125
9577.0234375
9040.5390625
8514.22265625
7995.1484375
7499.78125
7052.69921875
6673.66015625
6369.42578125
6132.37890625
5943.59375
5778.2265625
5612.66015625
5431.08203125
5227.28125
5001.07421875
4754.40625
4490.9296875
4217.2578125
3942.80859375
3678.83203125
3437.6640625
3230.24609375
3060.7734375
2923.08984375
2803.2421875
2685.50390625
2556.625
2409.25390625
2247.39453125
2089.1640625
1958.15234375
1866.5625
1805.828125
1753.59765625
1688.0390625
1595.94140625
1473.828125
1329.41015625
1183.03125
1061.9296875
987.453125
966.07421875
991.6484375
1054.26171875
1146.1171875
1262.2265625
1399.50390625
1555.85546875
1727.15234375
1902.44921875
2062.45703125
2185.4921875
2258.125
2282.33203125
2273.87890625
2255.14453125
2248.21875
2269.390625
2322.36328125
2392.67578125
2451.85546875
2473.94140625
2452.59765625
2404.1015625
2355.55859375
2330.78125
2343.37890625
2395.2578125
2476.73828125
2569.96875
2657.02734375
2727.21484375
2776.75390625
2802.625
2797.6640625
2750.796875
2650.8359375
2492.7578125
2285.234375
2054.66796875
1839.06640625
1672.44921875
1570.109375
1525.546875
1520.2109375
1537.46484375
1570.609375
1621.33203125
1693.10546875
1787.515625
1905.83984375
2050.9765625
2225.30859375
2427.10546875
2650.9140625
2890.37890625
3137.15625
3376.58984375
3588.19921875
3754.32421875
3867.93359375
3931.0390625
3947.32421875
3919.66015625
3854.21875
3763.56640625
3664.50390625
3574.25
3508.31640625
3477.84375
3485.19921875
3522.4140625
3576.00390625
3633.796875
3686.453125
3723.56640625
3731.015625
3694.50390625
3607.53515625
3478.12109375
3328.27734375
3184.1640625
3061.80078125
2959.3046875
2863.00390625
2761.87109375
2656.43359375
2555.45703125
2467.37890625
2396.8515625
2347.515625
2323.671875
2326.3203125
2347.9453125
2373.33984375
2388.0234375
2388.0
2382.79296875
2389.546875
2423.59375
2492.7109375
2597.6484375
2734.87109375
2896.90234375
3069.9765625
3233.19921875
3362.921875
3441.1640625
3462.6015625
3434.50390625
3370.03125
3281.62890625
3180.86328125
3082.51171875
3005.02734375
2963.48046875
2960.53515625
2983.22265625
3006.890625
3002.0703125
2941.921875
2811.3359375
2616.48046875
2388.09375
2172.51953125
2012.83984375
1931.51171875
1925.67578125
1976.8671875
2066.03515625
2182.5703125
2323.68359375
2488.890625
2674.83203125
2871.07421875
3057.34765625
3206.3046875
3294.3515625
3314.74609375
3282.66796875
3228.5
3184.7109375
3173.66796875
3200.12890625
3250.66015625
3301.9375
3334.31640625
3341.2734375
3328.046875
3302.88671875
3270.16796875
3229.87109375
3181.7421875
3130.42578125
3088.65625
3075.63671875
3109.734375
3199.66796875
3340.44921875
3516.4375
3708.17578125
3898.765625
4077.4140625
4239.73828125
4386.0859375
4520.0625
4648.875
4782.99609375
4932.2890625
5100.03125
5280.30859375
5461.22265625
5631.00390625
5782.71875
5916.06640625
6037.171875
6156.671875
6285.9921875
6432.2421875
6593.5
6758.04296875
6911.05078125
7046.38671875
7172.82421875
7306.6328125
7456.328125
7615.67578125
7771.59765625
7916.00390625
8048.6953125
8173.328125
8297.078125
8434.65234375
8606.31640625
8826.41015625
9093.8984375
9396.50390625
9724.26953125
10077.625
10462.84765625
10882.6796875
11333.84375
11813.33984375
12325.58984375
12881.7890625
13492.1484375
14158.3203125
14871.8203125
15617.38671875
16377.54296875
17138.046875
17894.84765625
18658.16015625
19447.88671875
20282.6484375
21173.24609375
22126.1875
23150.78125
24260.109375
25466.609375
26778.75
28199.84765625
29724.80078125
31336.0625
33006.87109375
34713.39453125
36445.6171875
38207.33203125
40008.015625
41856.3359375
43759.359375
45724.6875
47762.72265625
49888.5859375
52120.65625
54471.77734375
56935.50390625
59476.796875
62034.8828125
64536.94921875
66914.89453125
69117.21484375
71111.64453125
72879.72265625
74410.00390625
75696.421875
76741.046875
77553.0546875
78139.8671875
78496.55078125
78603.625
78435.1328125
77970.265625
77200.734375
76131.28125
74775.6328125
73151.9296875
71281.2265625
69188.94140625
66905.8125
64466.453125
61908.17578125
59273.34375
56612.5078125
53982.19140625
51436.14453125
49015.87890625
46746.6953125
44639.92578125
42698.67578125
40923.453125
39314.109375
37866.48046875
36567.83984375
35398.43359375
34340.09765625
33383.95703125
32529.40625
31776.8515625
31123.24609375
30564.33984375
30099.046875
29729.83203125
29458.453125
29280.390625
29181.66015625
29139.83203125
29128.65234375
29123.92578125
29107.99609375
29072.515625
29019.66796875
28960.7109375
28911.078125
28884.5
28890.71484375
28937.23046875
29030.95703125
29175.91015625
29368.05078125
29591.76171875
29820.9140625
30024.94921875
30178.3203125
30269.8359375
30307.0546875
30312.296875
30311.6796875
30323.1796875
30351.453125
30393.1796875
30448.69140625
30529.40625
30653.20703125
30831.26953125
31058.3359375
31314.76953125
31577.234375
31828.515625
32060.3359375
32270.0078125
32454.62890625
32606.52734375
32713.4765625
32764.30078125
32755.99609375
32696.0234375
32597.84375
32474.03125
32333.03515625
32181.15234375
32026.30859375
31879.55859375
31752.81640625
31654.6328125
31586.77734375
31542.2578125
31503.87890625
31444.12109375
31329.3359375
31128.7265625
30823.578125
30411.9296875
29909.5
29349.41015625
28778.390625
28243.8828125
27775.48046875
27374.0859375
27017.8046875
26677.453125
26327.42578125
25947.66015625
25523.81640625
25050.98046875
24537.76953125
24006.45703125
23488.83984375
23017.9609375
22615.0546875
22276.625
21973.66015625
21668.08984375
21335.34765625
20975.2265625
20605.4140625
20246.77734375
19911.59375
19598.87890625
19296.9296875
18991.3671875
18673.05078125
18339.21875
17989.1015625
17622.46875
17243.875
16864.90234375
16497.66796875
16145.4921875
15801.66015625
15457.48828125
15110.80078125
14767.4453125
14436.69921875
14124.4921875
13828.26953125
13537.67578125
13242.8359375
12944.234375
12654.79296875
12392.25390625
12170.0390625
11993.734375
11861.6015625
11764.44921875
11686.1328125
11608.52734375
11519.5703125
11417.59765625
11308.3125
11197.4765625
11085.88671875
10970.8125
10852.41015625
10739.42578125
10648.8828125
10599.84375
10606.234375
10672.6484375
10793.046875
10950.90234375
11121.94921875
11280.11328125
11404.32421875
11482.78125
11514.22265625
11506.8515625
11475.33203125
11436.99609375
11409.62109375
11409.828125
11447.86328125
11519.12890625
11601.30078125
11664.05859375
11684.62890625
11655.68359375
11582.57421875
11478.8671875
11365.44921875
11267.125
11203.0859375
11180.2265625
11198.76953125
11263.5234375
11384.9609375
11567.27734375
11798.4609375
12055.53515625
12319.09375
12581.17578125
12840.90234375
13096.99609375
13347.0546875
13591.6796875
13835.0
14079.1328125
14318.828125
14542.0078125
14734.59765625
14884.7734375
14985.48046875
15036.95703125
15048.49609375
15035.6953125
15012.51171875
14984.171875
14947.6640625
14900.05859375
14847.4296875
14806.125
14794.76171875
14824.04296875
14893.5546875
14996.92578125
15127.21875
15275.26953125
15424.9609375
15555.41796875
15652.04296875
15716.03515625
15762.93359375
15812.44140625
15878.78515625
15966.93359375
16073.734375
16192.6015625
16320.609375
16463.86328125
16635.65234375
16846.984375
17097.2890625
17374.61328125
17667.61328125
17980.75
18339.1875
18776.734375
19315.75
19956.21484375
20681.26171875
21469.1328125
22298.33984375
23146.0
23989.28125
24813.19921875
25616.9765625
26412.078125
27214.69140625
28038.6875
28891.94140625
29776.41015625
30692.3359375
31643.8515625
32639.8203125
33687.85546875
34786.87890625
35924.46875
37078.67578125
38221.109375
39321.1171875
40352.125
41297.55859375
42152.59375
42922.4375
43620.15625
44263.75
44870.546875
45450.625
46003.78125
46520.2890625
46981.9765625
47362.82421875
47632.9609375
47767.4296875
47754.47265625
47597.42578125
47310.27734375
46911.01171875
46415.78515625
45834.99609375
45172.24609375
44426.734375
43597.02734375
42683.71875
41690.76171875
40627.546875
39511.7734375
38369.65234375
37230.5546875
36118.875
35049.546875
34030.58203125
33068.09375
32166.80078125
31325.48828125
30533.43359375
29772.57421875
29022.85546875
28266.26953125
27489.62109375
26688.2578125
25869.2734375
25050.17578125
24253.109375
23498.93359375
22803.16015625
22172.578125
21603.37890625
21084.6953125
20607.12109375
20169.359375
19777.51171875
19439.61328125
19161.734375
18947.0625
18794.8515625
18697.79296875
18639.484375
18594.234375
18530.2578125
18417.28515625
18237.23046875
17992.79296875
17708.53515625
17423.96484375
17182.265625
17018.76953125
16952.046875
16981.09765625
17089.6796875
17253.4765625
17444.34375
17632.18359375
17789.5859375
17900.38671875
17965.5078125
17999.65234375
18019.98046875
18033.8515625
18031.58203125
17987.515625
17869.66796875
17654.3671875
17337.83203125
16937.43359375
16481.83203125
15997.85546875
15504.0703125
15015.5
14553.02734375
14145.03125
13815.62890625
13569.2109375
13386.76953125
13238.0625
13097.453125
12951.296875
12796.81640625
12638.98828125
12486.78125
12346.59375
12216.42578125
12087.9609375
11955.78515625
11824.015625
11704.171875
11608.05859375
11542.390625
11507.23828125
11496.94140625
11503.05859375
11517.4296875
11532.203125
11537.0078125
11518.98046875
11468.46875
11384.74609375
11274.87890625
11148.109375
11013.79296875
10884.15234375
10774.79296875
10698.53125
10658.07421875
10645.7578125
10651.09765625
10668.98046875
10701.8984375
10755.890625
10834.95703125
10938.91015625
11065.03125
11210.3671875
11371.9375
11545.9140625
11727.91796875
11913.87109375
12099.3125
12278.12890625
12443.48828125
12590.46875
12716.05859375
12815.72265625
12881.515625
12906.1015625
12888.88671875
12837.25390625
12761.68359375
12670.19140625
12566.65625
12452.16015625
12327.03515625
12192.65234375
12052.75
11913.359375
11781.5703125
11665.078125
11572.47265625
11510.953125
11480.7890625
11472.46484375
11473.0703125
11478.34765625
11498.0
11546.90234375
11630.55859375
11739.59765625
11857.87109375
11974.01171875
12085.00390625
12191.8671875
12296.01171875
12400.00390625
12508.2734375
12623.22265625
12740.09375
12848.03515625
12938.60546875
13014.0234375
13086.3515625
13167.76171875
13261.01171875
13359.20703125
13453.94140625
13543.1484375
13632.125
13730.234375
13848.75390625
14000.5078125
14197.421875
14445.4453125
14741.04296875
15072.265625
15422.859375
15777.109375
16125.34765625
16468.29296875
16815.98828125
17180.38671875
17567.70703125
17977.01953125
18403.79296875
18842.03125
19283.38671875
19717.265625
20134.64453125
20533.2578125
20920.87890625
21314.9765625
21737.94921875
22209.07421875
22738.26953125
23326.3046875
23969.66796875
24663.828125
25404.07421875
26188.16796875
27020.9921875
27914.23828125
28878.4140625
29915.84765625
31023.28515625
32199.76953125
33448.9375
34773.28515625
36168.640625
37624.6875
39129.80078125
40676.77734375
42267.58203125
43913.21875
45625.125
47403.0234375
49231.3359375
51087.66015625
52951.2890625
54799.35546875
56594.96875
58283.41796875
59803.47265625
61104.98828125
62159.78515625
62961.11328125
63515.1953125
63830.98046875
63915.22265625
63778.08984375
63446.61328125
62973.5
62428.69140625
61874.4375
61340.42578125
60818.24609375
60279.1875
59699.265625
59069.7734375
58389.09375
57652.2578125
56854.69921875
56004.46484375
55123.25390625
54230.1484375
53326.02734375
52397.2578125
51433.74609375
50440.51171875
49432.76171875
48424.078125
47420.7890625
46423.95703125
45433.77734375
44453.9140625
43495.2578125
42575.6015625
41712.33203125
40911.7109375
40163.44140625
39445.01171875
38732.66015625
38011.62890625
37279.04296875
36537.60546875
35785.58203125
35012.8359375
34207.859375
33369.70703125
32514.22265625
31670.5390625
30872.23046875
30148.19140625
29515.609375
28977.0234375
28523.7890625
28143.69140625
27825.52734375
27556.78125
27318.94140625
27088.51953125
26846.09765625
26587.51953125
26328.28515625
26096.4765625
25918.22265625
25806.14453125
25757.984375
25762.4296875
25803.828125
25864.36328125
25928.96875
25993.58984375
26067.7578125
26165.3515625
26290.86328125
26433.25
26570.171875
26677.0390625
26737.40234375
26753.50390625
26750.1484375
26764.37890625
26825.19921875
26939.25
27092.546875
27262.69921875
27430.953125
27589.125
27740.6484375
27894.5703125
28056.3359375
28225.5390625
28404.65234375
28608.0625
28858.60546875
29175.12109375
29566.29296875
30035.8671875
30588.9921875
31230.0625
31956.14453125
32755.55859375
33613.66796875
34520.62109375
35476.37890625
36490.56640625
37576.75390625
38744.640625
39997.92578125
41340.9765625
42786.359375
44352.83203125
46054.6484375
47893.8515625
49863.63671875
51958.71484375
54183.125
56551.64453125
59086.5234375
61812.4765625
64752.3515625
67926.671875
71358.06640625
75076.09765625
79116.3671875
83514.46875
88301.36328125
93503.4921875
99142.44921875
105228.66796875
111753.359375
118688.3046875
125995.3046875
133635.40234375
141567.77734375
149738.1875
158063.97265625
166419.1484375
174619.3828125
182410.21875
189468.74609375
195428.078125
199923.62890625
202649.30859375
203407.6484375
202140.8515625
198936.4140625
194007.76953125
187656.2421875
180225.35546875
172059.953125
163478.6015625
154758.421875
146124.953125
137743.01953125
129714.0546875
122087.73046875
114885.8203125
108124.64453125
101823.546875
95997.96484375
90645.51171875
85736.375
81216.37109375
77024.515625
73115.95703125
69474.34375
66104.609375
63014.40234375
60200.55078125
57647.921875
55334.16015625
53231.9140625
51309.7109375
49536.92578125
47891.81640625
46365.08203125
44954.7578125
43657.27734375
42463.17578125
41360.0234375
40338.14453125
39393.19921875
38524.7734375
37734.04296875
37022.67578125
36391.421875
35836.51171875
35346.0390625
34900.92578125
34481.1171875
34071.390625
33661.328125
33241.28125
32801.89453125
32340.66796875
31869.1875
31411.59375
30992.125
30620.6875
30287.7421875
29972.12890625
29655.11328125
29329.90625
29000.51171875
28673.11328125
28349.34765625
28028.21875
27713.3203125
27415.02734375
27142.95703125
26896.375
26664.6484375
26439.26953125
26226.0625
26045.8203125
25923.0546875
25871.796875
25886.890625
25944.1640625
26008.8359375
26048.81640625
26046.7109375
26004.4375
25938.29296875
25867.28125
25800.72265625
25732.22265625
25644.42578125
25521.2734375
25358.01171875
25162.46484375
24951.26171875
24747.55078125
24579.3359375
24472.8125
24442.4609375
24487.64453125
24599.390625
24768.7734375
24988.00390625
25247.38671875
25536.328125
25848.0625
26180.3046875
26529.8125
26888.0625
27243.08984375
27584.15625
27903.60546875
28196.38671875
28460.9921875
28701.578125
28927.94140625
29152.40625
29387.203125
29644.58203125
29937.48046875
30276.52734375
30663.8515625
31090.4765625
31543.16015625
32016.5546875
32518.73046875
33063.53515625
33658.01953125
34298.4765625
34977.52734375
35691.640625
36440.80078125
37223.875
38038.02734375
38883.078125
39765.5859375
40698.9296875
41699.6796875
42781.40234375
43948.01953125
45191.96875
46500.20703125
47863.12890625
49277.953125
50745.6953125
52268.0859375
53846.80078125
55479.85546875
57153.3359375
58836.921875
60490.84765625
62079.234375
63577.7734375
64972.1484375
66254.39453125
67421.46875
68472.38671875
69400.98046875
70190.2734375
70815.30859375
71252.17578125
71484.74609375
71505.59375
71314.609375
70918.1875
70326.9296875
69551.2421875
68598.29296875
67473.09375
66181.11328125
64728.53515625
63122.40234375
61376.0625
59518.8203125
57599.25390625
55674.37890625
53790.69140625
51973.18359375
50231.4453125
48574.5078125
47017.69921875
45575.32421875
44249.0859375
43026.0703125
41887.58203125
40818.73828125
39810.83984375
38859.4375
37964.51171875
37132.07421875
36371.23828125
35685.23828125
35063.9609375
34485.515625
33926.140625
33370.23828125
32813.99609375
32262.52734375
31724.390625
31206.4921875
30710.3515625
30230.03515625
29753.078125
29264.70703125
28753.87890625
28217.86328125
27663.59765625
27106.28515625
26566.078125
26062.48828125
25606.90234375
25197.265625
24820.3515625
24461.625
24115.69140625
23789.62109375
23498.23828125
23256.0703125
23071.1328125
22943.36328125
22868.30859375
22843.38671875
22870.55078125
22951.19921875
23078.015625
23233.671875
23399.4765625
23565.22265625
23729.984375
23894.72265625
24056.58203125
24210.9296875
24356.4765625
24495.89453125
24631.65234375
24763.7421875
24893.49609375
25029.27734375
25186.22265625
25378.1640625
25608.52734375
25868.8359375
26145.89453125
26431.08203125
26724.9453125
27036.05078125
27375.890625
27751.09765625
28155.4375
28568.85546875
28969.29296875
29351.50390625
29735.68359375
30154.546875
30628.80859375
31154.51171875
31714.24609375
32298.37109375
32912.58984375
33566.22265625
34259.92578125
34990.60546875
35766.546875
36609.8203125
37538.5859375
38548.75
39616.53515625
40717.58984375
41839.20703125
42974.3515625
44110.62109375
45231.3828125
46328.3515625
47412.33203125
48514.41015625
49680.08203125
50958.48828125
52385.9375
53968.62890625
55677.15625
57459.66015625
59264.046875
61052.23828125
62800.38671875
64493.78125
66126.359375
67703.73046875
69241.81640625
70758.7421875
72265.87890625
73763.93359375
75243.78515625
76688.98046875
78079.87109375
79400.53515625
80646.0703125
81824.78515625
82954.1796875
84054.23046875
85141.0078125
86220.09375
87280.6796875
88296.125
89234.94921875
90075.9765625
90815.3515625
91459.40234375
92011.01171875
92463.25
92806.79296875
93045.03125
93203.08203125
93321.6171875
93439.3984375
93577.50390625
93734.8515625
93893.3125
94025.71484375
94103.09375
94101.2109375
94003.55078125
93797.609375
93468.12109375
92996.62109375
92369.98046875
91589.82421875
90674.0
89650.53125
88549.203125
87392.3828125
86185.875
84916.87890625
83566.18359375
82127.98828125
80618.54296875
79063.64453125
77477.421875
75854.14453125
74179.60546875
72447.88671875
70667.72265625
68858.21484375
67044.39453125
65256.5390625
63527.05078125
61880.890625
60326.9609375
58859.67578125
57468.55078125
56144.80859375
54880.46484375
53666.4453125
52495.71484375
51367.59765625
50287.05859375
49260.45703125
48294.21875
47396.93359375
46579.36328125
45849.92578125
45209.37890625
44648.86328125
44151.703125
43698.0390625
43271.53125
42865.05859375
42480.51171875
42122.75
41794.453125
41496.875
41233.6328125
41011.3359375
40835.859375
40708.6328125
40625.83984375
40579.8203125
40561.25
40562.984375
40585.453125
40640.69921875
40751.50390625
40944.3515625
41239.20703125
41641.43359375
42141.2109375
42721.5703125
43369.921875
44084.05859375
44868.1015625
45723.59375
46645.97265625
47630.3828125
48678.74609375
49797.70703125
50987.6484375
52234.1484375
53510.23046875
54785.66015625
56034.39453125
57237.56640625
58384.9609375
59474.5234375
60506.7265625
61476.5390625
62371.30859375
63177.0703125
63885.10546875
64491.83203125
64995.08984375
65393.6640625
65689.1328125
65884.56640625
65980.328125
65973.046875
65859.09765625
65636.1875
65298.73046875
64831.6796875
64211.55859375
63417.00390625
62442.05859375
61301.74609375
60024.42578125
58635.9140625
57148.6640625
55566.21484375
53899.44921875
52179.1796875
50452.42578125
48764.85546875
47143.9296875
45595.109375
44111.015625
42682.328125
41301.05078125
39957.4375
38639.46484375
37338.65625
36055.97265625
34800.45703125
33582.66796875
32410.13671875
31286.4765625
30210.609375
29176.05078125
28174.58984375
27203.1875
26266.03515625
25368.91015625
24514.32421875
23705.36328125
22952.52734375
22272.015625
21674.66015625
21156.7109375
20700.96484375
20285.140625
19890.06640625
19504.13671875
19123.79296875
18750.1328125
18383.265625
18019.328125
17653.51953125
17286.57421875
16928.69921875
16598.375
16317.41796875
16105.12109375
15972.6796875
15919.00390625
15929.3984375
15977.91796875
16032.5703125
16061.87890625
16042.14453125
15965.0625
15842.69140625
15704.0546875
15580.703125
15488.1953125
15417.69921875
15344.96484375
15248.37890625
15120.24609375
14965.28515625
14793.9765625
14619.73828125
14460.0078125
14335.67578125
14267.40234375
14270.78125
14351.66015625
14501.875
14698.49609375
14910.66796875
15111.83984375
15289.3203125
15444.6875
15586.72265625
15723.453125
15859.23046875
15997.29296875
16142.75390625
16299.375
16460.66796875
16605.56640625
16708.22265625
16756.16015625
16758.5625
16735.8359375
16702.5390625
16661.5234375
16610.1875
16545.01953125
16457.8046875
16332.83984375
16154.0234375
15915.86328125
15625.91796875
15297.36328125
14941.734375
14568.671875
14189.546875
13818.8515625
13472.7578125
13167.2890625
12916.8046875
12731.83203125
12616.30859375
12565.26171875
12564.15234375
12590.76171875
12619.9921875
12629.4140625
12603.046875
12533.11328125
12421.4453125
12280.203125
12128.81640625
11987.16796875
11869.57421875
11783.0703125
11727.98828125
11697.9453125
11680.94140625
11664.87109375
11645.04296875
11626.71484375
11620.828125
11638.1875
11686.42578125
11767.76171875
11874.9765625
11990.43359375
12094.34375
12177.98046875
12247.5078125
12311.74609375
12366.78515625
12396.953125
12393.8359375
12372.69140625
12366.33984375
12401.65234375
12481.96484375
12590.890625
12710.12890625
12833.08984375
12965.26953125
13115.484375
13286.50390625
13469.91015625
13647.15625
13796.859375
13906.078125
13980.50390625
14046.94140625
14144.23828125
14305.6953125
14543.75
14847.109375
15191.1953125
15552.1015625
15914.859375
16274.05859375
16629.42578125
16977.84765625
17305.44921875
17586.94140625
17796.1171875
17920.23828125
17966.55859375
17958.515625
17928.61328125
17912.79296875
17944.02734375
18043.30078125
18212.12109375
18431.91015625
18670.59375
18894.19140625
19080.4921875
19228.86328125
19360.16015625
19506.66796875
19699.5546875
19958.88671875
20285.67578125
20657.88671875
21038.625
21397.1328125
21726.359375
22039.25390625
22348.3984375
22652.21875
22941.90625
23218.29296875
23499.69140625
23815.64453125
24195.40625
24659.08984375
25212.93359375
25849.64453125
26555.9375
27324.5390625
28161.58203125
29083.25390625
30106.24609375
31241.8984375
32498.7421875
33888.5625
35426.703125
37118.66796875
38930.65625
40753.8984375
42389.5078125
43583.7734375
44115.890625
43893.68359375
42994.015625
41620.44140625
40012.171875
38366.8515625
36812.53125
35418.58984375
34215.97265625
33209.5
32383.37109375
31707.20703125
31145.69921875
30669.7734375
30263.5546875
29922.609375
29645.96484375
29429.91015625
29269.03125
29161.09765625
29108.84765625
29116.55078125
29185.48828125
29312.68359375
29492.75
29719.58984375
29985.26953125
30277.51953125
30579.92578125
30876.7109375
31158.96875
31427.3125
31689.4921875
31955.57421875
32232.75390625
32521.2578125
32814.6171875
33106.9609375
33402.171875
33714.18359375
34055.67578125
34426.6328125
34815.59765625
35211.47265625
35611.86328125
36020.0
36436.0078125
36852.9140625
37260.76953125
37654.421875
38038.734375
38427.0234375
38833.234375
39263.5
39713.33984375
40170.94140625
40621.1953125
41047.81640625
41436.47265625
41780.890625
42087.03515625
42369.91015625
42645.0390625
42922.0703125
43203.3203125
43483.80859375
43750.9765625
43987.75
44181.03515625
44330.234375
44449.125
44560.484375
44687.88671875
44847.1796875
45038.71484375
45245.3828125
45441.9375
45611.75390625
45756.92578125
45892.83203125
46033.875
46184.2109375
46337.9453125
46483.0234375
46603.72265625
46683.28515625
46708.32421875
46672.7265625
46579.12890625
46439.44140625
46274.87109375
46111.5
45969.23828125
45849.25
45729.40625
45572.36328125
45343.4609375
45029.0703125
44644.46484375
44224.828125
43803.98828125
43395.40625
42988.1875
42558.66796875
42087.8515625
41573.83984375
41032.80859375
40488.76953125
39959.06640625
39446.21484375
38940.5859375
38428.69140625
37899.71875
37349.38671875
36783.078125
36216.1953125
35668.4921875
35156.0390625
34687.53125
34264.98046875
33883.1875
33527.42578125
33175.8125
32807.58984375
32411.25390625
31987.6015625
31549.84375
31121.3046875
30726.25
30375.05078125
30055.90625
29743.015625
29414.07421875
29060.9609375
28687.58203125
28302.2265625
27912.09375
27521.00390625
27129.55078125
26737.765625
26348.18359375
25965.08203125
25590.93359375
25226.29296875
24874.97265625
24547.4140625
24255.1953125
24000.328125
23770.1171875
23543.88671875
23306.40625
23056.70703125
22805.33984375
22563.734375
22336.04296875
22119.890625
21912.03125
21711.140625
21515.578125
21320.70703125
21118.77734375
20900.0625
20654.5
20375.9921875
20068.6953125
19749.80078125
19444.59375
19176.94921875
18962.0234375
18803.7890625
18695.90234375
18624.34765625
18571.17578125
18518.20703125
18450.07421875
18358.19140625
18246.1015625
18131.54296875
18039.72265625
17990.07421875
17986.828125
18020.96484375
18080.15625
18156.36328125
18245.44921875
18342.4921875
18440.35546875
18533.4140625
18621.98828125
18711.5703125
18807.1953125
18908.7734375
19011.55859375
19109.671875
19197.87109375
19270.5546875
19321.734375
19348.68359375
19356.81640625
19360.984375
19381.3828125
19436.703125
19537.89453125
19685.20703125
19869.65625
20079.41015625
20308.19140625
20559.21484375
20839.81640625
21149.97265625
21475.80078125
21795.39453125
22092.30078125
22364.28125
22620.8515625
22875.140625
23138.83984375
23421.875
23731.71484375
24069.16796875
24424.1953125
24777.19921875
25107.390625
25403.86328125
25672.68359375
25935.28125
26219.12109375
26546.44921875
26927.34375
27359.6484375
27835.49609375
28351.0703125
28912.63671875
29531.42578125
30208.4453125
30923.41015625
31641.70703125
32335.07421875
32995.4765625
33629.640625
34244.4609375
34841.7421875
35425.80859375
36011.42578125
36623.00390625
37288.43359375
38033.45703125
38875.8984375
39819.45703125
40852.984375
41959.21484375
43126.36328125
44352.3671875
45641.47265625
47000.74609375
48438.0
49955.59765625
51540.03125
53157.98046875
54765.671875
56324.07421875
57807.00390625
59199.4453125
60493.59375
61686.984375
62779.734375
63768.9921875
64644.45703125
65389.18359375
65984.58984375
66416.5625
66680.63671875
66783.4765625
66736.8125
66545.296875
66197.57421875
65669.3203125
64935.65625
63982.81640625
62812.984375
61444.62109375
59911.26171875
58257.12890625
56527.9921875
54762.2421875
52988.93359375
51233.16796875
49521.20703125
47878.83984375
46324.3515625
44862.9765625
43487.2265625
42182.3359375
40932.87890625
39727.94140625
38563.703125
37443.66796875
36376.53125
35371.9140625
34434.34375
33557.8359375
32725.5
31917.3984375
31123.2734375
30350.33203125
29618.78515625
28948.859375
28350.3359375
27820.97265625
27350.24609375
26923.17578125
26524.05078125
26141.84375
25773.57421875
25420.609375
25080.33984375
24742.4765625
24394.3984375
24029.2109375
23648.25390625
23257.79296875
22865.71484375
22481.08984375
22114.25390625
21775.20703125
21471.91015625
21210.55078125
20997.2578125
20839.26171875
20743.578125
20713.19921875
20742.609375
20816.12890625
20911.83984375
21009.171875
21095.65625
21169.6015625
21238.75
21315.53125
21410.015625
21524.078125
21651.75
21785.74609375
21924.17578125
22072.0078125
22238.30078125
22432.1875
22657.32421875
22904.05859375
23145.5390625
23345.9765625
23479.26953125
23545.01171875
23570.18359375
23597.1015625
23666.640625
23804.66796875
24016.58203125
24292.296875
24618.3515625
24987.91015625
25401.44921875
25861.1015625
26366.921875
26918.83203125
27520.8359375
28183.65234375
28923.27734375
29753.59765625
30674.19921875
31661.45703125
32671.796875
33655.65625
34571.640625
35393.9140625
36114.859375
36744.46484375
37303.46875
37810.4921875
38271.93359375
38681.41015625
39024.07421875
39278.26171875
39415.62109375
39405.453125
39221.25
38843.546875
38260.890625
37476.9921875
36522.66796875
35458.49609375
34359.12109375
33288.2734375
32281.96875
31348.3828125
30479.2421875
29662.31640625
28887.97265625
28149.65625
27443.7578125
26773.78125
26155.1796875
25611.8125
25162.2109375
24806.4140625
24525.48828125
24293.5390625
24091.88671875
23916.31640625
23774.9765625
23679.7734375
23636.87890625
23643.03125
23689.04296875
23764.5078125
23858.7265625
23960.9765625
24065.26171875
24175.52734375
24302.47265625
24452.7578125
24622.5546875
24801.83984375
24981.77734375
25154.8671875
25309.734375
25429.69140625
25498.6484375
25509.4609375
25469.52734375
25401.80078125
25339.828125
25316.70703125
25354.42578125
25461.8359375
25641.05859375
25891.890625
26207.58984375
26568.51953125
26944.18359375
27303.23046875
27621.4453125
27883.2421875
28082.921875
28230.67578125
28356.78125
28504.1640625
28710.9375
28996.28125
29359.921875
29792.39453125
30285.72265625
30837.57421875
31448.42578125
32115.30859375
32826.8671875
33564.69140625
34311.80078125
35063.10546875
35830.29296875
36637.9609375
37514.8671875
38486.3984375
39571.81640625
40785.125
42136.25
43630.58984375
45269.08984375
47052.1484375
48987.20703125
51094.875
53409.6015625
55976.5
58848.14453125
62081.19921875
65729.48828125
69833.05078125
74407.19921875
79433.38671875
84848.96875
90534.53125
96307.46875
101936.40625
107183.5546875
111861.578125
115876.4296875
119232.7578125
122003.33984375
124286.828125
126178.4140625
127757.703125
129081.17578125
130169.62109375
130995.55859375
131483.32421875
131527.8828125
131026.9765625
129913.5078125
128175.79296875
125860.87109375
123065.515625
119922.03515625
116580.02734375
113181.7734375
109836.31640625
106606.14453125
103514.4609375
100563.69921875
97748.50390625
95057.27734375
92471.0078125
89968.04296875
87533.0
85162.11328125
82860.6171875
80633.49609375
78474.98046875
76364.35546875
74273.62890625
72183.99609375
70099.1015625
68044.92578125
66058.4921875
64176.12890625
62427.73828125
60834.35546875
59404.30859375
58130.046875
56991.6796875
55967.9921875
55047.0625
54227.95703125
53513.32421875
52900.37109375
52377.08203125
51924.5859375
51522.69140625
51156.1953125
50819.62109375
50517.23828125
50256.7734375
50040.8671875
49863.42578125
49714.28125
49587.703125
49486.99609375
49421.66015625
49400.2421875
49425.0234375
49491.734375
49592.16015625
49716.32421875
49854.0234375
49998.71484375
50153.8203125
50335.52734375
50566.30078125
50861.8984375
51221.421875
51627.27734375
52053.6796875
52477.734375
52887.4453125
53282.63671875
53667.296875
54038.21875
54379.83203125
54670.7578125
54896.37109375
55056.203125
55161.41796875
55226.9921875
55265.34375
55284.07421875
55286.68359375
55274.390625
55246.734375
55200.4453125
55128.9921875
55025.40625
54886.84765625
54715.9140625
54517.28515625
54294.234375
54048.7578125
53782.5625
53494.84375
53178.3828125
52819.46875
52403.0
51918.84765625
51366.94140625
50760.8515625
50127.31640625
49497.3671875
48892.37109375
48317.828125
47772.09765625
47259.625
46791.984375
46375.5390625
46002.70703125
45658.71484375
45335.3671875
45035.91015625
44769.44140625
44546.37890625
44381.515625
44297.48046875
44319.80078125
44465.1171875
44731.1484375
45093.70703125
45511.63671875
45939.4140625
46344.86328125
46723.734375
47101.1953125
47518.0703125
48011.09375
48600.9921875
49295.38671875
50102.07421875
51039.71875
52135.82421875
53414.109375
54885.4609375
56553.8828125
58432.48828125
60551.8515625
62949.12890625
65645.35546875
68628.65234375
71853.78515625
75253.18359375
78748.16796875
82254.5703125
85684.6484375
88950.10546875
91968.05078125
94668.578125
97001.7421875
98941.55859375
100484.83203125
101643.59765625
102433.52734375
102864.3828125
102937.78515625
102651.34765625
102004.0859375
100999.4140625
99646.3203125
97959.4765625
95956.921875
93655.5390625
91070.0234375
88220.65625
85147.41015625
81920.69921875
78640.88671875
75426.046875
72392.140625
69632.02734375
67201.86328125
65121.09375
63382.58984375
61961.43359375
60816.65234375
59893.4609375
59135.7890625
58505.3359375
57992.5625
57611.60546875
57384.22265625
57322.23046875
57413.08203125
57612.4921875
57850.2265625
58050.34765625
58156.25
58146.66796875
58035.8203125
57859.984375
57656.39453125
57442.58203125
57206.8828125
56916.5078125
56538.046875
56056.23046875
55481.046875
54843.35546875
54184.4296875
53544.546875
52954.734375
52435.14453125
51998.89453125
51655.6953125
51411.31640625
51264.46875
51205.59765625
51219.35546875
51288.92578125
51399.29296875
51537.9140625
51694.30859375
51862.140625
52043.99609375
52252.08203125
52498.23828125
52778.015625
53063.703125
53314.9765625
53498.8203125
53603.12890625
53636.96484375
53622.203125
53583.2890625
53539.1484375
53500.54296875
53474.66796875
53473.07421875
53514.7734375
53620.58984375
53803.00390625
54059.02734375
54370.37109375
54710.98046875
55059.09765625
55407.71875
55766.73828125
56155.3515625
56591.53125
57086.8671875
57648.546875
58282.66015625
58992.73046875
59772.4765625
60597.4140625
61421.37109375
62183.5078125
62827.484375
63327.30078125
63705.9140625
64031.76171875
64390.0703125
64844.04296875
65409.37890625
66055.75390625
66730.3984375
67388.2734375
68014.4453125
68631.52734375
69291.6640625
70059.328125
70994.98046875
72146.5859375
73547.4765625
75215.63671875
77153.08984375
79348.4453125
81784.3828125
84447.56640625
87336.77734375
90464.5546875
93849.6484375
97503.62890625
101420.92578125
105576.7421875
109925.34375
114388.125
118835.9140625
123085.671875
126926.37109375
130167.38671875
132686.8203125
134459.140625
135552.50390625
136098.50390625
136247.2734375
136126.77734375
135819.46484375
135356.97265625
134726.00390625
133879.39453125
132749.4296875
131260.66015625
129341.234375
126936.49609375
124027.98828125
120652.83984375
116911.2734375
112954.0078125
108951.921875
105059.609375
101387.16015625
97990.98046875
94884.71875
92059.76171875
89500.5546875
87187.796875
85094.53125
83184.953125
81420.44140625
79769.35546875
78214.0078125
76750.71484375
75384.125
74119.6796875
72957.77734375
71891.703125
70910.7109375
70007.21484375
69182.68359375
68446.6796875
67810.52734375
67283.296875
66874.28515625
66597.51171875
66472.609375
66522.890625
66772.75390625
67241.4921875
67930.859375
68813.14453125
69830.04296875
70902.359375
71941.09375
72854.80078125
73559.25
73994.6953125
74145.28125
74047.80859375
73779.98828125
73427.359375
73040.2890625
72605.58203125
72055.19140625
71310.69921875
70333.1484375
69145.828125
67822.87890625
66461.31640625
65155.16015625
63978.45703125
62977.5
62171.87890625
61561.62109375
61134.69140625
60871.984375
60751.21484375
60750.43359375
60848.53515625
61022.46875
61245.58984375
61489.98046875
61729.63671875
61940.4375
62099.22265625
62187.15625
62196.93359375
62136.82421875
62026.6171875
61887.83203125
61734.34765625
61568.453125
61384.38671875
61178.4375
60959.78515625
60752.52734375
60585.7109375
60479.5234375
60440.4921875
60468.46484375
60565.56640625
60737.35546875
60987.1953125
61311.45703125
61698.96484375
62133.3046875
62597.03125
63077.62890625
63571.171875
64078.609375
64597.20703125
65116.22265625
65620.55078125
66096.41796875
66532.97265625
66921.9921875
67260.5390625
67553.953125
67813.234375
68047.15234375
68256.78125
68437.203125
68584.09375
68699.4140625
68792.00390625
68870.94921875
68933.453125
68955.0625
68892.2578125
68699.5234375
68351.5078125
67856.53515625
67254.1796875
66600.34375
65949.51171875
65343.19140625
64807.2265625
64354.625
63988.69140625
63704.5859375
63490.53125
63330.33984375
63208.26171875
63115.6953125
63056.8125
63047.82421875
63108.32421875
63250.4609375
63474.62109375
63773.82421875
64141.2890625
64574.8359375
65076.5078125
65649.40234375
66294.51953125
67010.07421875
67793.734375
68644.59375
69561.65234375
70539.98046875
71569.734375
72640.8359375
73750.77734375
74909.88671875
76139.328125
77460.95703125
78885.26953125
80408.73046875
82025.60546875
83744.234375
85591.078125
87599.0
89792.546875
92183.5625
94776.06640625
97572.203125
100575.86328125
103795.05859375
107240.703125
110917.58203125
114809.88671875
118869.74609375
123015.12890625
127137.88671875
131120.64453125
134859.59765625
138286.22265625
141379.01953125
144161.6875
146691.60546875
149044.87109375
151302.1953125
153538.44140625
155817.4375
158191.41015625
160702.8671875
163385.80078125
166262.3125
169331.40625
172551.50390625
175824.484375
178987.82421875
181816.68359375
184039.26953125
185375.88671875
185603.69921875
184620.68359375
182463.3046875
179256.64453125
175129.375
170157.26953125
164375.4140625
157843.78125
150712.078125
143235.30078125
135729.359375
128495.62890625
121757.7421875
115637.8046875
110169.31640625
105326.17578125
101050.43359375
97274.8359375
93941.28515625
91012.40234375
88471.21484375
86310.19921875
84519.21484375
83081.453125
81976.9140625
81185.66796875
80686.4921875
80455.41015625
80470.234375
80718.3125
81197.4453125
81906.09765625
82831.3203125
83946.046875
85218.93359375
86628.62109375
88171.64453125
89857.125
91689.5
93648.30859375
95677.1484375
97686.3828125
99563.2421875
101182.6875
102423.3828125
103197.15625
103485.30859375
103356.8828125
102948.9921875
102416.46875
101879.90234375
101397.02734375
100961.9609375
100523.734375
100014.109375
99375.234375
98575.625
97606.66796875
96465.74609375
95143.0234375
93624.1015625
91903.9375
89997.78515625
87941.22265625
85783.1640625
83578.6328125
81382.73046875
79244.88671875
77205.7109375
75298.69921875
73552.703125
71988.0390625
70607.78515625
69395.625
68327.06640625
67385.5234375
66568.703125
65882.12890625
65329.91796875
64910.81640625
64616.78515625
64430.05859375
64323.26953125
64268.44921875
64249.17578125
64262.99609375
64311.80078125
64391.85546875
64494.21484375
64611.4453125
64740.4375
64879.10546875
65023.3671875
65167.61328125
65305.109375
65425.96875
65515.890625
65559.1015625
65543.69921875
65465.296875
65327.55078125
65140.6171875
64918.23828125
64674.015625
64418.59375
64159.85546875
63906.0078125
63669.28125
63467.36328125
63321.37109375
63252.34375
63279.8046875
63422.875
63699.3046875
64119.328125
64679.15625
65362.40234375
66149.91796875
67029.18359375
67996.44140625
69054.140625
70207.84375
71460.55078125
72802.734375
74205.49609375
75626.91796875
77031.2890625
78408.7421875
79783.67578125
81208.87109375
82748.19140625
84453.64453125
86348.70703125
88430.28125
90690.9296875
93145.859375
95844.8984375
98860.8515625
102261.1015625
106077.2265625
110285.99609375
114806.86328125
119510.94140625
124232.37890625
128780.54296875
132960.20703125
136604.08203125
139608.62109375
141956.72265625
143716.1796875
145012.94921875
145984.9296875
146728.41015625
147256.77734375
147489.80859375
147277.953125
146449.84375
144866.41796875
142467.96484375
139302.30078125
135523.359375
131358.7890625
127059.80859375
122853.58203125
118912.15625
115341.50390625
112187.05859375
109449.05859375
107100.05078125
105099.26171875
103403.2890625
101974.625
100786.78125
99823.390625
99071.96484375
98516.66796875
98133.91796875
97892.13671875
97755.8515625
97693.62890625
97685.48046875
97724.0625
97809.07421875
97941.859375
98126.1875
98372.17578125
98695.04296875
99106.72265625
99607.6484375
100186.578125
100828.48828125
101524.5625
102279.23046875
103112.54296875
104058.09375
105157.1953125
106452.390625
107982.9140625
109781.546875
111870.4375
114257.5234375
116938.66015625
119906.76953125
123160.84765625
126707.83984375
130560.078125
134736.59765625
139269.17578125
144203.546875
149589.828125
155469.390625
161869.359375
168802.8203125
176262.50390625
184202.234375
192515.5078125
201024.3515625
209482.09375
217587.609375
225012.03125
231440.61328125
236622.6328125
240410.125
242765.53515625
243732.8984375
243384.84765625
241769.90234375
238884.74609375
234683.734375
229118.82421875
222189.19921875
213980.21875
204680.046875
194570.24609375
183991.234375
173291.80078125
162779.78515625
152690.96875
143181.69921875
134338.55078125
126194.98046875
118748.1796875
111973.2109375
105833.60546875
100288.51171875
95296.65625
90817.26171875
86809.078125
83230.4609375
80041.375
77203.89453125
74678.24609375
72418.08203125
70372.6484375
68496.41796875
66757.59375
65137.71875
63625.12890625
62211.0703125
60891.70703125
59670.7734375
58556.89453125
57556.42578125
56667.921875
55883.05078125
55192.40625
54589.18359375
54065.8984375
53607.95703125
53193.984375
52806.8671875
52446.58203125
52131.92578125
51889.05078125
51737.5390625
51684.71875
51728.1953125
51859.8203125
52067.5625
52337.30078125
52656.25
53016.34765625
53415.765625
53859.03125
54355.98046875
54918.61328125
55555.04296875
56263.5234375
57031.30859375
57839.75
58671.76171875
59516.6328125
60370.84765625
61237.5546875
62126.375
63051.4609375
64025.671875
65053.4375
66128.921875
67242.765625
68392.125
69584.8125
70833.9453125
72148.9765625
73531.55078125
74978.83984375
76490.01953125
78070.6875
79733.00390625
81491.6953125
83357.4296875
85331.7265625
87408.33984375
89581.921875
91856.9609375
94249.03125
96777.19140625
99454.203125
102281.1640625
105248.09375
108337.70703125
111529.23046875
114800.32421875
118127.2109375
121484.9296875
124848.80078125
128194.6875
131494.97265625
134712.48828125
137798.796875
140699.19921875
143359.57421875
145729.765625
147764.9140625
149428.0703125
150692.87890625
151543.06640625
151970.65234375
151977.77734375
151580.83203125
150809.11328125
149694.96484375
148262.53515625
146523.875
144482.9140625
142142.16015625
139508.84765625
136600.5234375
133448.4609375
130096.34765625
126595.62890625
123001.609375
119370.94140625
115756.10546875
112195.671875
108707.46875
105292.52734375
101947.40234375
98673.7578125
95478.00390625
92365.55859375
89338.08984375
86395.28515625
83536.421875
80760.03515625
78064.91796875
75453.59375
72933.59375
70513.83203125
68200.44140625
65997.34375
63909.57421875
61943.21875
60101.10546875
58379.0703125
56765.8359375
55245.1015625
53799.0390625
52413.5078125
51082.11328125
49804.37109375
48579.59375
47404.6484375
46278.578125
45206.59375
44196.26953125
43250.421875
42366.16015625
41540.9453125
40777.55078125
40082.83984375
39463.02734375
38919.1171875
38443.90234375
38021.95703125
37634.76953125
37268.25390625
36915.71875
36573.67578125
36236.34375
35895.41796875
35544.77734375
35184.68359375
34822.33203125
34468.60546875
34132.64453125
33816.9375
33517.5390625
33230.79296875
32961.7734375
32726.53125
32545.1953125
32430.671875
32380.89453125
32379.578125
32403.85546875
32432.1953125
32447.17578125
32434.73828125
32385.6953125
32300.25
32188.98046875
32066.1171875
31940.5078125
31812.859375
31679.64453125
31537.6484375
31387.11328125
31236.3359375
31106.35546875
31028.4453125
31032.38671875
31134.95703125
31338.54296875
31638.33984375
32028.65234375
32504.23046875
33060.57421875
33696.5546875
34417.1875
35233.89453125
36162.6875
37221.515625
38426.640625
39789.265625
41315.30859375
43008.64453125
44874.16015625
46918.28125
49149.39453125
51580.5859375
54230.9453125
57120.359375
60258.6875
63636.1015625
67217.3203125
70936.390625
74690.63671875
78341.3828125
81731.9375
84722.74609375
87228.7109375
89238.2421875
90802.3359375
91999.23046875
92893.01171875
93505.37109375
93808.8359375
93737.4375
93206.80078125
92138.87890625
90488.46875
88264.44921875
85534.87890625
82409.76171875
79008.87109375
75432.5703125
71750.9453125
68012.40625
64259.52734375
60539.125
56903.23828125
53405.56640625
50097.18359375
47020.79296875
44203.8515625
41655.359375
39369.515625
37332.4609375
35524.875
33920.72265625
32489.109375
31202.86328125
30046.9375
29017.47265625
28111.7421875
27318.82421875
26619.0859375
25991.7421875
25423.40234375
24912.12890625
24464.828125
24089.2734375
23784.59765625
23536.6953125
23322.3125
23119.125
22914.19921875
22705.77734375
22498.8125
22297.921875
22101.46875
21900.50390625
21684.55078125
21450.58984375
21206.640625
20965.46875
20734.59765625
20512.703125
20294.47265625
20077.53515625
19866.3359375
19673.2578125
19517.4453125
19418.87109375
19388.56640625
19421.88671875
19500.0078125
19596.59765625
19684.515625
19743.25
19768.109375
19774.85546875
19791.03515625
19837.2890625
19914.140625
20005.59375
20094.4765625
20174.98828125
20253.4375
20339.93359375
20440.4921875
20556.625
20691.15625
20851.796875
21046.40234375
21274.4453125
21524.6796875
21781.71484375
22034.00390625
22275.55078125
22502.50390625
22710.375
22894.1640625
23050.32421875
23178.84765625
23284.0703125
23372.171875
23446.82421875
23507.99609375
23555.25390625
23590.69921875
23617.17578125
23635.796875
23648.5078125
23662.609375
23688.984375
23732.96484375
23787.96484375
23840.203125
23881.22265625
23916.2890625
23960.60546875
24025.86328125
24108.58984375
24190.87890625
24253.5546875
24289.9765625
24308.7421875
24325.51953125
24354.28515625
24404.71875
24483.453125
24594.046875
24735.1640625
24899.98828125
25078.13671875
25259.41796875
25437.6796875
25612.4375
25786.12109375
25958.4453125
26123.11328125
26270.93359375
26397.78125
26510.890625
26627.53515625
26765.39453125
26931.85546875
27122.34765625
27330.72265625
27561.22265625
27828.5703125
28144.85546875
28506.26953125
28891.40234375
29270.421875
29616.4296875
29913.42578125
30159.62109375
30366.40234375
30554.00390625
30747.01171875
30970.44140625
31243.734375
31572.5078125
31944.8984375
32338.3515625
32731.8046875
33112.421875
33473.87890625
33813.47265625
34132.73828125
34437.65625
34733.7109375
35020.140625
35290.66015625
35540.56640625
35772.10546875
35993.08984375
36212.3515625
36438.234375
36680.13671875
36947.92578125
37247.30859375
37575.94921875
37925.94140625
38291.02734375
38671.203125
39070.2265625
39489.4453125
39923.70703125
40361.24609375
40785.953125
41180.94140625
41533.7578125
41840.828125
42108.30859375
42348.7265625
42577.15625
42810.08984375
43066.1796875
43365.08203125
43722.375
44142.98046875
44618.80078125
45133.6796875
45672.24609375
46225.05078125
46787.34765625
47356.0546875
47929.8515625
48510.5234375
49101.58203125
49705.52734375
50325.03125
50967.6875
51647.05859375
52376.27734375
53160.07421875
53994.04296875
54872.78125
55800.43359375
56795.61328125
57886.90625
59101.4296875
60453.62109375
61942.16796875
63556.625
65287.828125
67134.421875
69103.3125
71206.3203125
73455.609375
75859.10546875
78417.5
81123.64453125
83962.93359375
86912.91015625
89943.34765625
93020.65234375
96117.125
99219.3984375
102327.48828125
105439.7265625
108527.9375
111516.1875
114279.50390625
116671.13671875
118570.14453125
119926.453125
120778.546875
121233.390625
121418.7734375
121433.3203125
121318.9921875
121066.65234375
120646.9375
120046.6484375
119292.29296875
118452.32421875
117621.16015625
116895.4609375
116353.88671875
116048.98828125
116012.484375
116267.9375
116840.0234375
117754.06640625
119029.09375
120674.234375
122694.0
125098.62890625
127910.5859375
131161.8984375
134882.47265625
139082.69921875
143736.27734375
148771.94140625
154080.73046875
159537.47265625
165026.53515625
170461.12890625
175790.26953125
180993.515625
186067.9453125
191014.0078125
195823.546875
200467.69921875
204882.46484375
208959.1640625
212552.12109375
215504.87109375
217678.8828125
218967.60546875
219296.640625
218625.2890625
216957.796875
214355.640625
210936.53125
206856.7421875
202286.65234375
197391.20703125
192319.3828125
187199.4375
182135.6015625
177206.40625
172468.45703125
167967.00390625
163748.5859375
159868.26953125
156387.4921875
153366.0078125
150854.6796875
148894.515625
147520.73828125
146765.0703125
146649.91796875
147177.140625
148321.51953125
150034.78125
152252.8515625
154894.03125
157846.578125
160958.40625
164042.71875
166900.81640625
169352.51171875
171262.38671875
172553.37890625
173203.27734375
173224.84375
172637.8125
171445.74609375
169628.18359375
167150.4453125
163985.33984375
160137.94140625
155665.5546875
150686.4765625
145372.546875
139924.41015625
134537.1484375
129370.98828125
124538.515625
120107.41796875
116108.953125
112545.4453125
109397.484375
106632.46484375
104212.40625
102098.48046875
100253.68359375
98645.6328125
97248.234375
96039.953125
95000.1640625
94107.30078125
93340.25
92681.05078125
92116.8828125
91640.46484375
91248.08984375
90935.3515625
90692.859375
90505.69921875
90357.0
90232.65234375
90123.26953125
90022.6484375
89925.01953125
89824.5390625
89718.54296875
89612.01171875
89518.35546875
89454.53125
89433.93359375
89462.0546875
89535.8671875
89645.296875
89776.3515625
89916.9453125
90063.3125
90221.37109375
90400.6875
90605.68359375
90831.2421875
91065.02734375
91293.25
91506.0390625
91700.6171875
91881.6328125
92058.3203125
92240.21484375
92434.44921875
92646.3125
92880.90234375
93143.234375
93436.890625
93763.75
94125.546875
94524.91015625
94963.87109375
95441.56640625
95954.3984375
96498.96484375
97074.46484375
97681.81640625
98320.765625
98988.60546875
99682.00390625
100399.91015625
101144.19140625
101917.26953125
102718.7734375
103544.10546875
104386.20703125
105239.21875
106101.37890625
106975.21484375
107864.70703125
108770.734375
109687.70703125
110604.11328125
111507.15625
112388.08984375
113244.31640625
114077.30078125
114888.99609375
115679.5
116447.0
117189.515625
117907.19921875
118602.71875
119278.5
119932.96875
120560.203125
121153.5234375
121708.57421875
122222.109375
122689.0078125
123102.76171875
123459.80859375
123763.140625
124021.484375
124245.6015625
124444.59375
124623.84375
124784.59375
124925.4765625
125045.69140625
125147.91796875
125239.203125
125329.9296875
125431.9609375
125556.43359375
125711.5
125901.4296875
126128.37890625
126395.54296875
126708.6796875
127074.47265625
127497.6796875
127979.97265625
128520.56640625
129116.54296875
129762.203125
130449.515625
131171.34375
131925.2734375
132714.640625
133546.03515625
134426.46484375
135362.734375
136362.21875
137432.15234375
138575.890625
139787.953125
141051.71875
142342.98828125
143637.6953125
144917.59765625
146169.32421875
147379.35546875
148532.171875
149613.9453125
150616.58984375
151537.1875
152374.0546875
153123.87890625
153781.10546875
154338.15625
154786.8203125
155121.66796875
155343.42578125
155458.875
155477.6328125
155409.625
155264.66796875
155052.24609375
154780.5703125
154456.80859375
154089.1015625
153688.0078125
153265.86328125
152835.98828125
152413.83203125
152018.64453125
151672.78515625
151398.4921875
151214.546875
151134.96484375
151169.72265625
151326.33984375
151611.0625
152029.8046875
152589.6796875
153300.8671875
154176.625
155230.296875
156472.02734375
157909.07421875
159549.16796875
161401.84375
163475.046875
165769.71875
168275.953125
170970.2578125
173811.7890625
176739.34375
179674.1953125
182531.48828125
185236.8984375
187740.9140625
190023.1875
192084.14453125
193928.203125
195546.9765625
196910.03125
197966.515625
198657.69921875
198937.234375
198791.31640625
198248.9296875
197376.828125
196262.90234375
194996.9296875
193655.66015625
192295.23828125
190950.73828125
189640.88671875
188374.20703125
187153.40625
185977.30859375
184842.34765625
183745.546875
182689.546875
181687.38671875
180763.05078125
179945.67578125
179260.6953125
178723.94140625
178341.359375
178111.734375
178029.9296875
178090.26953125
178288.58984375
178619.7890625
179071.58984375
179621.8359375
180244.05859375
180916.73828125
181628.20703125
182376.20703125
183167.0859375
184015.6875
184941.921875
185962.86328125
187086.09765625
188308.91015625
189621.61328125
191009.73828125
192453.26953125
193924.5546875
195387.6015625
196800.16015625
198118.92578125
199306.12109375
200335.60546875
201198.078125
201905.36328125
202491.33984375
203005.96875
203502.40625
204021.8125
204580.8515625
205165.2578125
205732.27734375
206223.3203125
206583.3359375
206778.80859375
206807.671875
206699.62109375
206508.50390625
206299.375
206134.23046875
206061.79296875
206114.2421875
206309.1171875
206653.38671875
207148.25390625
207793.87109375
208592.08984375
209546.45703125
210660.78125
211937.8046875
213376.76953125
214969.0703125
216693.42578125
218513.7265625
220381.4921875
222242.20703125
224043.54296875
225741.96875
227305.75
228716.3515625
229972.296875
231095.14453125
232130.95703125
233140.94140625
234182.203125
235285.86328125
236440.51171875
237587.375
238630.921875
239463.38671875
239995.05078125
240179.70703125
240027.71875
239603.44140625
239007.1484375
238346.90625
237710.54296875
237147.5078125
236663.69140625
236227.08984375
235782.203125
235271.53125
234658.2578125
233940.72265625
233152.13671875
232347.671875
231587.109375
230921.8203125
230390.05078125
230018.84765625
229827.05078125
229825.48828125
230015.171875
230386.4375
230920.1640625
231589.2890625
232359.67578125
233190.953125
234038.00390625
234852.73046875
235586.50390625
236194.2578125
236640.78515625
236908.03515625
237000.765625
236947.52734375
236794.609375
236593.6484375
236387.16015625
236197.6328125
236023.921875
235845.9140625
235636.0234375
235373.2890625
235054.109375
234695.62890625
234332.44921875
234009.56640625
233773.85546875
233665.9140625
233715.05078125
233938.9375
234345.73046875
234935.2109375
235698.5234375
236618.734375
237673.54296875
238839.5546875
240096.77734375
241432.08203125
242839.21875
244313.87109375
245845.12890625
247406.453125
248949.484375
250405.60546875
251700.18359375
252777.2890625
253621.2578125
254259.36328125
254742.7265625
255117.64453125
255402.76171875
255582.13671875
255617.55859375
255475.5625
255154.1171875
254690.38671875
254144.125
253570.55078125
253001.8203125
252444.5078125
251887.67578125
251314.0234375
250709.6015625
250069.43359375
249397.70703125
248704.8046875
248004.62890625
247313.140625
246646.26953125
246017.40234375
245436.3515625
244910.5859375
244446.97265625
244052.39453125
243733.0625
243493.1875
243333.94921875
243253.80078125
243250.05859375
243320.2421875
243462.19140625
243673.91796875
243954.12109375
244302.37109375
244718.02734375
245198.859375
245740.625
246336.93359375
246978.19140625
247650.74609375
248337.90625
249022.62109375
249689.5234375
250325.703125
250921.03515625
251468.38671875
251963.0703125
252402.0078125
252783.42578125
253107.1328125
253374.59375
253589.01953125
253755.82421875
253882.64453125
253978.4453125
254052.62109375
254115.2578125
254177.4921875
254250.34375
254342.734375
254460.64453125
254607.6171875
254785.1328125
254992.68359375
255228.3671875
255489.99609375
255775.55859375
256082.875
256409.625
256753.8359375
257113.80859375
257487.5
257872.13671875
258264.4609375
258660.83203125
259057.55078125
259451.9375
259843.25390625
260231.92578125
260617.85546875
260999.9140625
261377.03515625
261749.09765625
262116.83203125
262481.75
262846.47265625
263214.78515625
263590.99609375
263979.62890625
264385.50390625
264813.46875
265267.7734375
265752.25
266271.0859375
266828.5546875
267427.20703125
268065.80859375
268737.96484375
269430.98046875
270125.17578125
270794.98828125
271412.4453125
271951.69140625
272393.44921875
272728.94921875
272962.22265625
273109.1328125
273193.1796875
273240.765625
273277.578125
273325.94140625
273402.75
273518.96484375
273680.68359375
273890.3515625
274147.3203125
274448.74609375
274791.11328125
275170.984375
275584.3359375
276025.7890625
276489.05859375
276967.9140625
277456.65625
277950.73046875
278447.98046875
278949.515625
279459.05859375
279981.67578125
280522.9140625
281088.17578125
281681.734375
282305.6953125
282959.29296875
283637.93359375
284332.14453125
285027.93359375
285709.4296875
286362.19140625
286975.265625
287541.62890625
288057.703125
288521.92578125
288933.1328125
289290.31640625
289594.421875
289850.14453125
290065.77734375
290251.56640625
290418.2890625
290576.06640625
290733.0703125
290894.8046875
291064.78125
291245.73828125
291439.88671875
291648.19921875
291869.95703125
292102.625
292341.76953125
292581.64453125
292816.97265625
293044.82421875
293265.3671875
293481.4296875
293697.453125
293917.640625
294143.70703125
294374.16015625
294606.3125
294839.01953125
295073.578125
295312.69140625
295559.484375
295816.9609375
296087.19921875
296370.6484375
296666.546875
296973.8984375
297291.8203125
297619.25390625
297955.1875
298299.16015625
298650.9375
299009.8828125
299375.05078125
299745.81640625
300121.76171875
300501.9765625
300885.16796875
301270.328125
301656.8359375
302043.7734375
302430.015625
302814.80859375
303197.6953125
303577.83203125
303954.04296875
304325.5703125
304692.31640625
305054.33984375
305411.84765625
305765.6328125
306116.91796875
306466.42578125
306814.203125
307160.2421875
307504.6796875
307847.171875
308186.765625
308522.6015625
308854.26171875
309181.33984375
309503.46875
309820.90625
310134.609375
310445.38671875
310753.49609375
311059.078125
311362.296875
311662.7890625
311959.57421875
312251.83984375
312539.37109375
312822.1875
313100.25
313373.8671875
313643.671875
313909.9140625
314172.21875
314430.3046875
314684.51953125
314935.328125
315183.00390625
315427.9921875
315671.06640625
315912.6953125
316152.72265625
316391.05078125
316628.08984375
316864.25
317099.52734375
317333.8671875
317567.47265625
317800.40625
318032.26953125
318262.8046875
318492.3203125
318721.1171875
318948.98046875
319175.63671875
319401.16015625
319625.59765625
319848.49609375
320069.37890625
320288.265625
320505.171875
320719.6328125
320931.109375
321139.546875
321345.1015625
321547.73046875
321747.61328125
321945.6953125
322143.21484375
322341.09375
322540.203125
322741.82421875
322947.26953125
323157.32421875
323372.5078125
323593.66015625
323821.55078125
324056.3203125
324297.79296875
324546.078125
324801.3359375
325063.1796875
325330.984375
325604.51953125
325883.6953125
326167.97265625
326456.5859375
326749.1171875
327045.3359375
327344.60546875
327646.16015625
327949.7734375
328255.5390625
328563.171875
328872.109375
329182.15625
329493.328125
329805.21484375
330117.0859375
330428.6171875
330739.75390625
331050.11328125
331359.05078125
331666.3359375
331972.09375
332276.12890625
332577.9765625
332877.58203125
333175.2265625
333470.8671875
333764.12890625
334055.01953125
334343.89453125
334630.8515625
334915.66015625
335198.42578125
335479.671875
335759.59765625
336038.046875
336315.125
336591.31640625
336866.81640625
337141.42578125
337415.16796875
337688.4375
337961.34375
338233.55859375
338504.9921875
338775.91015625
339046.3125
339315.76953125
339584.125
339851.6796875
340118.56640625
340384.5
340649.36328125
340913.4375
341176.78125
341438.98046875
341699.8515625
341959.671875
342218.55859375
342476.12890625
342732.19140625
342987.0625
343241.00390625
343493.8984375
343745.70703125
343996.828125
344247.53125
344497.5546875
344746.74609375
344995.375
345243.62890625
345491.18359375
345737.80078125
345983.75390625
346229.2578125
346474.0390625
346717.7890625
346960.69140625
347203.015625
347444.6171875
347685.38671875
347925.62109375
348165.59765625
348405.07421875
348643.6953125
348881.4609375
349118.33203125
349353.8515625
349587.6953125
349820.203125
350051.9375
350283.203125
350514.30078125
350745.9609375
350978.80859375
351212.7578125
351447.328125
351682.1953125
351916.96875
352150.82421875
352383.16015625
352614.2109375
352844.60546875
353074.5546875
353303.9765625
353532.96875
353761.52734375
353989.1328125
354215.33984375
354440.609375
354665.859375
354891.453125
355117.25390625
355343.36328125
355570.10546875
355797.38671875
356024.68359375
356251.58203125
356477.7265625
356702.45703125
356925.34765625
357146.8671875
357368.08203125
357589.6875
357811.96875
358035.4140625
358260.71484375
358488.16015625
358717.7578125
358949.69921875
359184.2109375
359420.8359375
359658.72265625
359897.58203125
360137.71484375
360379.21484375
360621.83984375
360865.71484375
361111.3828125
361359.0078125
361608.203125
361858.7265625
362110.671875
362363.88671875
362617.91796875
362872.78125
363129.28125
363388.30859375
363650.4921875
363916.76171875
364188.64453125
364467.84375
364755.9609375
365054.91796875
365367.05078125
365694.66015625
366039.828125
366404.85546875
366792.21875
367204.07421875
367642.25390625
368108.9453125
368606.63671875
369137.125
369700.91015625
370297.68359375
370926.6015625
371585.8515625
372272.4453125
372982.87109375
373713.4375
374459.734375
375216.4609375
375978.2109375
376740.171875
377497.7578125
378246.05859375
378980.05859375
379695.15625
380387.3046875
381053.296875
381691.53515625
382302.03515625
382885.30078125
383441.3046875
383969.4375
384468.65234375
384937.30078125
385373.29296875
385774.98828125
386141.76953125
386473.3671875
386769.30078125
387029.33203125
387254.33984375
387446.66796875
387610.5078125
387752.9453125
387884.3125
388016.94140625
388163.2109375
388334.03515625
388537.796875
388779.02734375
389057.65625
389369.38671875
389706.046875
390055.37890625
390401.22265625
390725.24609375
391008.99609375
391234.96875
391387.45703125
391454.515625
391430.4765625
391317.09765625
391123.265625
390863.859375
390557.66796875
390224.0546875
389879.62109375
389536.7265625
389203.703125
388885.2890625
388583.046875
388296.109375
388022.015625
387757.48046875
387499.79296875
387248.921875
387008.55859375
386784.6328125
386582.9375
386408.21875
386264.796875
386157.05859375
386089.34765625
386066.28125
386092.84375
386173.24609375
386309.2578125
386499.97265625
386743.28125
387037.1875
387379.84375
387768.9921875
388201.296875
388671.7265625
389173.11328125
389696.19140625
390229.71484375
390760.578125
391275.390625
391764.20703125
392224.21484375
392660.4296875
393083.62109375
393507.859375
393948.56640625
394420.36328125
394935.03515625
395500.79296875
396122.4140625
396800.93359375
397533.33203125
398313.88671875
399136.26171875
399994.40625
400882.3515625
401795.28515625
402731.94140625
403695.32421875
404690.2109375
405719.59375
406782.9765625
407876.98046875
408997.94921875
410145.62109375
411325.2578125
412545.51953125
413812.60546875
415125.33203125
416474.546875
417846.7734375
419229.828125
420618.4453125
422017.0390625
423436.85546875
424888.07421875
426371.3515625
427873.29296875
429367.125
430817.8828125
432190.34375
433455.3984375
434590.18359375
435572.59375
436377.375
436980.296875
437368.79296875
437551.10546875
437556.84765625
437427.2265625
437199.453125
436894.22265625
436515.26953125
436062.0
435547.28515625
435008.84765625
434508.55078125
434121.28125
433919.45703125
433960.125
434279.5625
434895.20703125
435810.625
437019.8359375
438509.98828125
440262.046875
442248.35546875
444428.58984375
446749.28125
449149.75
451570.828125
453960.97265625
456278.94921875
458495.4140625
460593.4453125
462565.7578125
464409.0078125
466117.9140625
467681.1015625
469078.87890625
470283.3359375
471260.08203125
471968.99609375
472363.17578125
472391.42578125
472010.25
471201.9140625
469985.984375
468415.65625
466562.69921875
464502.88671875
462309.796875
460056.37109375
457818.28125
455673.265625
453694.93359375
451944.83203125
450468.3828125
449296.390625
448448.3515625
447932.3671875
447739.1953125
447831.90234375
448135.8125
448535.96484375
448889.44921875
449054.3125
448926.94921875
448471.49609375
447726.078125
446781.31640625
445741.37890625
444686.81640625
443655.30078125
442644.34765625
441629.40625
440586.3046875
439508.55859375
438413.9140625
437340.15234375
436335.4453125
435449.31640625
434726.4453125
434201.953125
433897.96484375
433822.62109375
433971.69140625
434330.25
434872.296875
435559.6875
436343.59375
437170.80078125
437992.87109375
438772.4296875
439480.54296875
440085.92578125
440545.3203125
440805.328125
440816.9375
440552.78125
440015.09765625
439229.27734375
438228.0078125
437036.64453125
435669.1015625
434135.3671875
432453.4921875
430657.140625
428795.0
426924.00390625
425100.0625
423370.10546875
421769.51953125
420325.93359375
419065.06640625
418012.80078125
417192.88671875
416624.35546875
416320.55078125
416288.02734375
416525.1484375
417022.91015625
417768.37109375
418746.2734375
419935.65625
421303.51171875
422800.94140625
424365.8984375
425933.45703125
427450.6953125
428888.46875
430242.09765625
431520.0390625
432728.65234375
433862.2421875
434902.0859375
435823.09375
436604.9453125
437242.21484375
437747.21484375
438143.59375
438455.6015625
438698.76953125
438874.53125
438970.1015625
438966.0390625
438850.62890625
438633.796875
438351.265625
438056.56640625
437806.05078125
437644.1328125
437595.7265625
437669.58984375
437870.046875
438207.2109375
438696.69921875
439348.71875
440155.296875
441084.80078125
442088.2890625
443116.23828125
444138.21484375
445154.17578125
446190.38671875
447284.19140625
448469.109375
449769.3671875
451204.1015625
452795.74609375
454575.4609375
456580.34375
458842.57421875
461376.03125
464167.65234375
467176.82421875
470342.18359375
473593.515625
476865.0703125
480105.4140625
483281.55859375
486379.19140625
489400.78125
492360.03515625
495271.65234375
498140.81640625
500957.41015625
503694.5234375
506307.578125
508735.0625
510904.94140625
512746.703125
514203.7734375
515242.5
515857.31640625
516070.70703125
515925.859375
515474.171875
514764.4296875
513837.68359375
512726.37890625
511455.76171875
510047.515625
508524.6875
506914.92578125
505251.2578125
503571.5859375
501914.79296875
500308.421875
498748.9375
497186.828125
495531.2890625
493679.22265625
491559.2578125
489171.3359375
486601.82421875
484004.4609375
481556.47265625
479412.7578125
477678.85546875
476409.37109375
475627.00390625
475351.0390625
475620.3828125
476497.5390625
478050.19140625
480320.16015625
483293.7421875
486884.109375
490934.3671875
495247.33984375
499635.1796875
503965.09765625
508175.11328125
512252.62890625
516191.83984375
519955.421875
523461.10546875
526600.3671875
529279.8984375
531462.1484375
533180.40625
534518.99609375
535568.63671875
536380.31640625
536943.2890625
537202.3359375
537106.5234375
536658.66015625
535932.94921875
535051.53515625
534137.8515625
533274.90234375
532489.51953125
531769.31640625
531101.20703125
530505.00390625
530038.4296875
529773.3359375
529767.05078125
530050.984375
530638.1875
531537.38671875
532761.36328125
534321.15234375
536199.328125
538310.671875
540482.98828125
542493.16015625
544149.94140625
545359.296875
546106.3203125
546359.1796875
545981.7265625
544744.51171875
542436.87109375
538987.953125
534496.08984375
529151.07421875
523127.33203125
516539.796875
509485.4921875
502114.91796875
494660.359375
487397.0
480571.6328125
474350.421875
468809.59375
463957.5859375
459765.50390625
456190.9140625
453190.91015625
450724.921875
448751.02734375
447221.734375
446083.78125
445282.5625
444769.2734375
444507.38671875
444473.4296875
444649.99609375
445017.6015625
445555.6640625
446252.6640625
447112.5703125
448148.296875
449368.16796875
450768.3203125
452334.765625
454050.7578125
455906.25390625
457907.96484375
460084.85546875
462484.32421875
465162.515625
468175.62109375
471572.78125
475387.359375
479630.25
484292.03125
489352.9140625
494792.390625
500594.86328125
506751.5
513255.328125
520086.765625
527199.39453125
534521.10546875
541970.390625
549472.14453125
556964.2421875
564402.8828125
571773.9609375
579105.6171875
586477.05859375
594026.98828125
601962.0859375
610556.53125
620138.43359375
631071.42578125
643735.98046875
658501.30078125
675676.19140625
695429.703125
717669.61328125
741892.4765625
767099.2109375
791919.64453125
814975.53125
835272.46875
852302.34375
865751.41796875
875086.87109375
879445.734375
877981.93359375
870382.08984375
857080.015625
838972.0078125
816902.21875
791394.05078125
762850.51953125
731988.95703125
700070.265625
668705.74609375
639411.7109375
613243.6015625
590690.609375
571779.83984375
556250.703125
543708.4609375
533726.234375
525890.57421875
519807.85546875
515107.83203125
511466.7890625
508633.5390625
506427.41796875
504701.70703125
503297.20703125
502019.49609375
500660.05859375
499053.0390625
497127.37109375
494908.91015625
492467.96875
489860.17578125
487113.1015625
484261.0625
481383.8515625
478608.97265625
476076.25390625
473893.875
472116.20703125
470754.72265625
469808.4921875
469288.23046875
469216.96875
469614.06640625
470480.0546875
471790.6015625
473497.5234375
475536.26171875
477842.5703125
480374.23046875
483126.9296875
486139.00390625
489486.859375
493270.76171875
497587.37109375
502493.87890625
507976.1328125
513924.84375
520112.421875
526176.046875
531639.85546875
536008.24609375
538913.51953125
540243.734375
540170.1875
539053.23828125
537283.06640625
535144.46875
532759.59765625
530101.06640625
527037.7890625
523391.421875
519003.54296875
513806.78125
507872.9765625
501412.96484375
494729.3515625
488147.13671875
481949.484375
476336.64453125
471414.8359375
467209.29296875
463687.80859375
460784.6875
458424.0
456540.89453125
455095.66796875
454079.578125
453518.94921875
453477.27734375
454044.16015625
455306.94140625
457322.27734375
460108.765625
463664.76171875
468001.28125
473177.52734375
479320.77734375
486607.19140625
495195.859375
505131.94140625
516238.6328125
528024.12890625
539673.64453125
550212.94140625
558818.87109375
565081.6640625
569025.015625
570927.80078125
571193.34375
570406.74609375
569434.203125
569320.56640625
570937.90234375
574571.9453125
579683.55078125
584993.109375
588899.66015625
590050.421875
587708.83203125
581678.80859375
571952.9375
558535.2421875
541659.0546875
522119.703125
501284.9765625
480704.3515625
461638.19140625
444825.90234375
430525.63671875
418673.515625
409041.4921875
401352.33984375
395336.47265625
390737.84375
387310.859375
384839.06640625
383157.27734375
382148.14453125
381721.828125
381803.328125
382328.14453125
383235.91796875
384468.08203125
385975.4375
387721.1640625
389669.62890625
391782.44140625
394043.6640625
396498.6953125
399272.6875
402559.91015625
406599.95703125
411652.578125
417976.17578125
425817.90234375
435414.08984375
446979.51953125
460665.921875
476486.54296875
494199.49609375
513152.4375
532177.51171875
549721.40234375
564315.12890625
575200.94921875
582697.87109375
587986.65625
592394.84765625
596629.484375
600447.62890625
602951.1328125
603257.97265625
601044.47265625
596582.1875
590334.0390625
582546.046875
573218.9296875
562429.75390625
550628.35546875
538582.76171875
526991.39453125
516067.3125
505413.95703125
494294.15625
482121.5078125
468854.2265625
455048.55078125
441581.38671875
429272.36328125
418642.64453125
409877.21875
402904.30078125
397491.2421875
393321.015625
390051.6328125
387357.59765625
384951.6875
382597.16015625
380119.7890625
377416.17578125
374451.6875
371250.3203125
367881.328125
364441.1328125
361028.80859375
357722.5234375
354568.03515625
351581.3046875
348756.6328125
346071.1171875
343484.11328125
340938.0703125
338367.94921875
335719.33984375
332966.03515625
330116.63671875
327208.63671875
324298.4375
321455.39453125
318760.203125
316302.78515625
314175.9140625
312464.1875
311231.41015625
310512.24609375
310312.09765625
310611.91015625
311371.45703125
312531.3359375
314021.90234375
315782.0
317777.34375
320006.39453125
322493.74609375
325280.484375
328416.37109375
331952.03515625
335930.91015625
340383.97265625
345326.72265625
350754.8046875
356641.78125
362948.71875
369646.46484375
376736.44921875
384255.73828125
392267.12109375
400844.72265625
410060.9453125
419971.91796875
430594.0390625
441863.66015625
453584.625
465400.88671875
476850.3828125
487508.41015625
497128.98828125
505650.6875
513034.74609375
519074.75390625
523373.79296875
525541.91015625
525453.45703125
523336.984375
519622.40625
514689.80859375
508739.640625
501872.11328125
494266.234375
486276.93359375
478372.2734375
470984.953125
464401.34375
458741.328125
453997.18359375
450084.234375
446886.61328125
444297.15234375
442242.98046875
440689.796875
439633.8515625
439094.2734375
439104.6015625
439696.45703125
440881.2890625
442644.79296875
444957.6953125
447792.19140625
451134.1640625
454989.77734375
459386.0078125
464363.078125
469962.171875
476217.16796875
483151.9609375
490774.82421875
499064.36328125
507955.67578125
517341.8359375
527096.6796875
537108.7890625
547302.63671875
557619.33984375
567948.04296875
578043.73046875
587504.69921875
595863.97265625
602768.04296875
608133.8828125
612167.37890625
615207.58984375
617477.54296875
618892.89453125
619058.03515625
617471.82421875
613835.484375
608285.94921875
601418.16015625
594082.1875
587065.88671875
580828.640625
575415.38671875
570578.1875
566016.578125
561584.98828125
557352.24609375
553514.75
550267.85546875
547742.7109375
546028.4765625
545218.296875
545414.12109375
546681.765625
548990.44140625
552170.19921875
555901.3203125
559742.4140625
563200.33984375
565828.6484375
567319.32421875
567549.9609375
566572.1171875
564557.4453125
561733.7734375
558336.65234375
554583.33984375
550661.77734375
546726.6484375
542902.97265625
539301.33203125
536040.6953125
533266.28515625
531152.90234375
529895.0625
529691.48046875
530729.05078125
533168.671875
537134.60546875
542703.6953125
549882.34765625
558563.7734375
568485.25390625
579231.2734375
590316.34765625
601325.21875
612030.8984375
622407.91015625
632517.4375
642321.8984375
651534.87890625
659602.75390625
665852.88671875
669753.1796875
671151.44140625
670352.6171875
667973.56640625
664647.7421875
660746.7890625
656275.73828125
650991.40234375
644660.4609375
637295.84375
629235.05078125
621035.140625
613276.5078125
606404.43359375
600676.54296875
596196.9375
592980.046875
591005.21484375
590249.859375
590698.90234375
592334.66015625
595120.9921875
598995.75
603872.8828125
609650.0
616223.125
623508.30859375
631454.21484375
640025.71875
649163.765625
658752.44140625
668618.1796875
678554.8828125
688349.80859375
697793.26953125
706673.3359375
714767.8125
721847.16015625
727698.515625
732173.01171875
735246.109375
737065.08984375
737948.25
738310.94921875
738534.45703125
738840.80859375
739246.44140625
739624.9375
739845.9765625
739916.79296875
740047.7109375
740597.34765625
741921.31640625
744217.7265625
747472.38671875
751535.35546875
756271.4296875
761696.08984375
768040.23046875
775732.32421875
785319.66796875
797373.1875
812420.58984375
830921.33203125
853262.7578125
879749.203125
910546.68359375
945522.6953125
983967.01953125
1024354.0234375
1064446.125
1101868.01171875
1134830.80859375
1162415.34375
1184140.046875
1199227.7578125
1206338.70703125
1204123.046875
1192132.81640625
1171237.875
1143133.69140625
1109387.3671875
1070892.9765625
1028182.5
982204.46875
934777.7109375
888305.76171875
845036.19140625
806456.8125
773151.32421875
745008.75
721522.36328125
702026.40234375
685849.16796875
672390.72265625
661131.1875
651599.84765625
643349.68359375
635961.40625
629074.16015625
622430.5078125
615915.5
609561.6171875
603504.0
597901.7109375
592858.44921875
588370.1171875
584314.73828125
580490.109375
576684.33203125
572742.4296875
568595.30859375
564246.05078125
559730.92578125
555073.6171875
550247.11328125
545160.05859375
539680.2578125
533689.984375
527150.01953125
520144.85546875
512886.41015625
505667.37109375
498779.4453125
492434.51171875
486724.35546875
481629.10546875
477060.86328125
472921.2109375
469149.47265625
465739.46875
462717.65625
460101.47265625
457867.38671875
455942.83203125
454217.70703125
452568.16015625
450888.49609375
449121.14453125
447268.3125
445377.16015625
443507.96484375
441705.73828125
439994.1171875
438397.125
436973.28125
435831.16796875
435106.1484375
434910.83984375
435293.71875
436229.62890625
437639.83984375
439426.0234375
441503.01171875
443816.44140625
446335.2578125
449024.50390625
451820.5234375
454627.99609375
457338.796875
459857.14453125
462117.25390625
464089.109375
465773.82421875
467191.7421875
468366.71875
469311.875
470023.328125
470486.61328125
470691.171875
470639.8359375
470344.0390625
469811.6171875
469042.34765625
468035.85546875
466802.12890625
465364.8515625
463758.140625
462022.171875
460200.23046875
458337.265625
456479.5859375
454672.9765625
452956.95703125
451358.6328125
449893.078125
448569.55078125
447395.72265625
446376.03515625
445509.5390625
444790.984375
444211.109375
443753.02734375
443389.171875
443082.97265625
442792.01171875
442470.2265625
442074.359375
441578.609375
440988.1796875
440337.91796875
439674.859375
439037.63671875
438445.3828125
437898.21875
437384.05078125
436885.23828125
436380.71484375
435844.4375
435245.48828125
434553.27734375
433744.81640625
432809.40625
431750.41015625
430586.18359375
429350.359375
428091.8359375
426875.734375
425783.0390625
424901.98828125
424310.3359375
424059.34375
424171.0625
424646.8046875
425476.33984375
426643.76171875
428133.390625
429935.01171875
432043.2578125
434451.5078125
437148.25
440120.0703125
443357.375
446858.01953125
450628.46484375
454683.015625
459040.4296875
463719.875
468739.66015625
474117.92578125
479870.96875
486008.921875
492533.24609375
499437.2578125
506705.73828125
514313.19140625
522226.72265625
530416.42578125
538867.63671875
547586.34375
556595.41796875
565925.20703125
575604.06640625
585654.8984375
596101.0
606976.40625
618327.31640625
630189.76953125
642538.8125
655226.25
667950.05078125
680303.67578125
691911.69140625
702586.05078125
712400.47265625
721622.01171875
730527.421875
739198.5703125
747403.80859375
754638.93359375
760333.04296875
764129.60546875
766086.8984375
766670.7890625
766534.32421875
766202.53515625
765824.10546875
765108.51953125
763479.58984375
760374.55859375
755536.984375
749143.171875
741692.65234375
733728.5703125
725538.93359375
716983.16796875
707519.90234375
696424.98046875
683104.5546875
667356.5
649452.6171875
630011.1875
609743.47265625
589213.390625
568720.13671875
548333.953125
528036.3203125
507874.0234375
488045.84765625
468890.57421875
450804.0859375
434142.921875
419159.44921875
405980.625
394619.62890625
385006.37890625
377025.96484375
370552.4765625
365465.8828125
361650.3671875
358986.16796875
357348.44140625
356614.5703125
356671.67578125
357417.77734375
358756.66015625
360588.98046875
362804.05078125
365279.91796875
367896.60546875
370556.0859375
373194.9765625
375782.76953125
378310.44921875
380776.64453125
383173.5625
385475.80859375
387640.12890625
389618.40234375
391374.359375
392893.3359375
394187.453125
395304.44921875
396336.30078125
397413.79296875
398684.046875
400286.32421875
402341.9375
404957.19921875
408227.90234375
412239.58984375
417065.66796875
422765.49609375
429383.2890625
436950.9453125
445495.984375
455044.91796875
465608.23046875
477145.875
489530.84765625
502531.68359375
515825.28515625
529042.66796875
541843.34375
553996.609375
565425.7734375
576175.4140625
586304.1953125
595755.93359375
604279.8984375
611446.984375
616764.3515625
619844.52734375
620551.375
619044.57421875
615694.94921875
610919.23828125
605027.62109375
598157.10546875
590303.3828125
581413.36328125
571483.7734375
560621.46875
549046.87890625
537052.19921875
524945.13671875
513004.23828125
501452.64453125
490445.27734375
480065.81640625
470333.81640625
461220.3671875
452667.87109375
444609.76953125
436986.27734375
429751.78515625
422873.85546875
416330.75390625
410114.8984375
404241.46875
398753.66796875
393717.3125
389203.9453125
385267.328125
381922.27734375
379136.70703125
376843.7265625
374969.3203125
373460.2109375
372294.953125
371470.05859375
370967.8828125
370727.0
370638.828125
370579.28515625
370458.16796875
370253.68359375
370010.6328125
369807.99609375
369721.265625
369800.95703125
370071.20703125
370539.17578125
371206.7265625
372082.75
373194.91015625
374594.41015625
376347.80859375
378520.78515625
381166.8125
384327.07421875
388035.1640625
392317.140625
397186.6328125
402640.890625
408661.1484375
415216.03515625
422264.83984375
429756.546875
437622.67578125
445771.49609375
454098.5
462516.359375
470985.30078125
479519.63671875
488169.05078125
496995.65625
506063.69140625
515438.84375
525185.03125
535354.56640625
545976.89453125
557055.6015625
568581.140625
580557.3125
593025.1171875
606064.8515625
619774.50390625
634239.45703125
649504.92578125
665544.484375
682210.1484375
699160.8203125
715792.3046875
731225.65625
744423.359375
754450.07421875
760779.3828125
763464.171875
763038.36328125
760181.70703125
755327.28515625
748421.6640625
738967.0234375
726337.6328125
710216.57421875
690912.03125
669370.77734375
646901.66015625
624800.30859375
604078.40625
585368.7109375
568954.2265625
554848.171875
542886.16015625
532813.3046875
524352.1640625
517245.12109375
511272.9140625
506249.96484375
502002.40625
498352.30078125
495133.015625
492230.125
489610.97265625
487313.4140625
485399.0625
483900.15625
482788.2578125
481980.10546875
481376.6015625
480907.55078125
480546.5
480284.33984375
480087.8046875
479880.81640625
479564.31640625
479061.84765625
478365.234375
477555.2109375
476781.84765625
476210.5859375
475963.41796875
476088.48828125
476569.921875
477362.07421875
478422.375
479726.22265625
481264.1640625
483033.33203125
485035.3671875
487282.3515625
489802.3203125
492637.68359375
495838.7265625
499456.06640625
503531.0
508082.49609375
513097.20703125
518530.59765625
524318.5390625
530391.4296875
536685.5703125
543152.2578125
549763.77734375
556514.15625
563416.0078125
570499.0
577811.49609375
585421.27734375
593412.2265625
601878.83984375
610921.0234375
620637.9921875
631119.04296875
642430.9765625
654602.875
667610.296875
681365.6484375
695724.47265625
710510.4453125
725547.7421875
740681.6796875
755775.48046875
770687.63671875
785249.80078125
799269.0
812565.70703125
825032.9140625
836677.94140625
847611.21484375
857979.08203125
867878.15625
877301.5390625
886142.05859375
894237.72265625
901424.7890625
907572.40234375
912592.0078125
916427.4765625
919039.8828125
920407.81640625
920559.20703125
919622.27734375
917851.25390625
915582.0234375
913117.38671875
910598.44921875
907941.8359375
904891.86328125
901168.32421875
896628.6796875
891352.578125
885610.828125
879759.046875
874133.7578125
869001.59375
864557.515625
860937.234375
858215.8125
856389.55859375
855362.55859375
854968.703125
855040.796875
855497.078125
856388.15234375
857865.375
860081.89453125
863076.89453125
866702.140625
870635.19140625
874488.50390625
877969.88671875
881005.97265625
883753.4296875
886492.77734375
889469.97265625
892769.33984375
896272.35546875
899713.77734375
902806.25390625
905370.91015625
907406.77734375
909070.07421875
910591.78125
912190.58203125
914024.53515625
916192.4609375
918771.375
921861.140625
925604.52734375
930166.1640625
935685.078125
942236.203125
949827.23828125
958428.125
968007.27734375
978548.125
990038.15625
1002444.08984375
1015694.87890625
1029683.15625
1044276.46484375
1059320.375
1074624.8359375
1089941.48828125
1104949.1953125
1119262.265625
1132465.48828125
1144166.77734375
1154047.546875
1161887.68359375
1167550.62890625
1170934.5625
1171920.44140625
1170360.7265625
1166136.1171875
1159261.734375
1149979.98046875
1138776.08984375
1126300.52734375
1113240.19921875
1100201.83203125
1087646.17578125
1075873.3125
1065038.80859375
1055183.23046875
1046266.703125
1038202.51953125
1030880.41796875
1024172.0859375
1017923.015625
1011948.37890625
1006050.3203125
1000055.58984375
993850.96875
987391.8828125
980681.83984375
973745.171875
966617.2421875
959353.19921875
952034.0546875
944751.640625
937577.484375
930539.5703125
923625.9296875
916812.5703125
910095.61328125
903506.640625
897103.78125
890947.18359375
885075.76171875
879498.17578125
874198.56640625
869147.04296875
864305.8828125
859631.5703125
855080.55859375
850623.609375
846264.03515625
842049.171875
838067.92578125
834435.4453125
831270.953125
828675.80859375
826718.68359375
825433.9765625
824832.05078125
824909.6015625
825647.90625
827001.33203125
828893.1484375
831230.05859375
833926.3515625
836916.54296875
840144.50390625
843534.9140625
846963.6796875
850245.984375
853156.58984375
855481.74609375
857079.515625
857913.80078125
858043.2421875
857575.953125
856618.3359375
855241.41015625
853474.671875
851327.609375
848830.19140625
846074.59765625
843236.0703125
840557.5
838298.4765625
836667.87890625
835770.625
835595.28125
836049.9140625
837031.25
838499.140625
840527.015625
843306.7109375
847103.71484375
852184.1015625
858749.34765625
866905.0234375
876665.03125
887978.8359375
900770.08984375
914974.5078125
930556.1796875
947482.15625
965656.1328125
984841.78515625
1004620.65234375
1024417.1640625
1043590.3984375
1061554.24609375
1077868.5
1092260.57421875
1104578.953125
1114714.53125
1122534.73046875
1127866.0703125
1130541.7421875
1130498.37109375
1127867.66796875
1122997.328125
1116373.828125
1108482.30859375
1099674.8203125
1090106.54296875
1079760.609375
1068543.3671875
1056405.4921875
1043433.5625
1029869.89453125
1016054.28515625
1002321.65234375
988911.34375
975934.75390625
963414.3671875
951367.1015625
939881.34765625
929145.37890625
919419.28515625
910978.921875
904073.6015625
898920.33984375
895722.83984375
894681.10546875
895967.36328125
899676.359375
905785.55859375
914160.54296875
924613.4140625
936984.9921875
951196.9296875
967226.62109375
984996.18359375
1004215.81640625
1024252.4921875
1044099.7578125
1062503.55859375
1078242.44140625
1090463.51171875
1098890.7578125
1103748.83203125
1105416.2421875
1104029.57421875
1099327.2109375
1090867.25
1078487.07421875
1062695.3125
1044737.77734375
1026313.4375
1009144.4453125
994651.953125
983850.87109375
977406.80859375
975739.140625
979098.0078125
987592.28125
1001156.98046875
1019457.70703125
1041754.6484375
1066762.08984375
1092544.78125
1116536.31640625
1135819.15234375
1147740.55859375
1150697.58984375
1144690.4609375
1131289.859375
1113018.46875
1092513.5
1071898.796875
1052549.61328125
1035150.55859375
1019853.296875
1006421.36328125
994354.30859375
983019.7109375
971802.546875
960247.05078125
948143.6953125
935524.078125
922575.0078125
909532.578125
896616.859375
884019.64453125
871917.015625
860479.859375
849875.234375
840258.34765625
831754.66015625
824440.03125
818332.33984375
813396.95703125
809555.89453125
806696.0859375
804684.4375
803392.87109375
802723.92578125
802626.65625
803099.66015625
804179.65625
805914.96484375
808334.76171875
811431.9453125
815163.953125
819459.15234375
824221.0
829336.1640625
834689.34765625
840176.1640625
845710.171875
851230.75390625
856709.97265625
862144.09375
867529.33984375
872843.75
878049.515625
883104.4765625
887970.7265625
892626.41015625
897081.1796875
901376.81640625
905568.40234375
909714.15234375
913894.17578125
918236.65234375
922924.9609375
928195.5546875
934345.8046875
941740.92578125
950805.49609375
962014.2890625
975886.1875
992933.90625
1013516.9921875
1037582.59765625
1064277.8046875
1091452.3359375
1115317.66796875
1130820.37109375
1133082.68359375
1119403.5546875
1090564.66796875
1050488.6328125
1004516.3203125
957512.96484375
912825.30078125
872215.18359375
836285.21875
804953.09765625
777818.53515625
754404.98828125
734274.09765625
717047.2890625
702399.4375
690055.50390625
679781.0859375
671368.06640625
664630.3125
659403.20703125
655529.265625
652839.8984375
651158.2265625
650318.90234375
650178.33984375
650609.84765625
651502.015625
652765.11328125
654332.6640625
656156.265625
658205.83203125
660474.8359375
662975.86328125
665723.76171875
668720.35546875
671949.66015625
675381.04296875
678978.73046875
682715.6796875
686579.625
690561.3046875
694638.95703125
698784.78515625
702994.97265625
707317.16796875
711854.57421875
716750.23046875
722165.2109375
728258.76953125
735174.64453125
743036.79296875
751952.8984375
762022.28125
773349.16796875
786059.8515625
800312.21484375
816286.4453125
834158.09765625
854055.72265625
875988.59375
899728.91796875
924663.9921875
949671.08203125
973084.29296875
992820.41796875
1006702.359375
1012935.91796875
1010578.91015625
999791.48046875
981750.28125
958288.55859375
931447.12890625
903112.08984375
874818.26171875
847699.875
822521.73828125
799731.48828125
779511.38671875
761837.734375
746552.57421875
733433.62890625
722244.734375
712763.3515625
704792.10546875
698160.98046875
692724.96484375
688361.01171875
684964.37890625
682443.125
680715.16015625
679713.640625
679395.515625
679740.82421875
680741.7109375
682394.48046875
684703.07421875
687687.41796875
691388.34375
695869.84765625
701219.15234375
707539.2578125
714933.07421875
723488.6640625
733273.171875
744333.1875
756696.95703125
770375.04296875
785348.5859375
801532.359375
818719.5546875
836536.09765625
854422.6484375
871642.5390625
887324.6875
900575.53125
910667.44140625
917228.25
920308.17578125
920259.1875
917487.515625
912224.98046875
904450.0625
893997.484375
880785.33984375
865022.47265625
847275.12890625
828363.515625
809160.640625
790408.04296875
772627.34375
756134.26953125
741106.3515625
727645.94140625
715809.40234375
705610.296875
697017.63671875
689959.45703125
684329.9765625
680000.3046875
676835.64453125
674716.52734375
673555.234375
673301.3046875
673936.68359375
675461.8125
677874.98046875
681152.7109375
685242.23828125
690070.32421875
695561.25390625
701652.5703125
708301.7109375
715484.61328125
723192.15625
731428.71875
740208.69140625
749544.44921875
759428.37890625
769822.02734375
780659.5546875
791857.4921875
803320.28125
814942.75
826616.57421875
838240.578125
849730.01953125
861025.8203125
872105.3984375
882989.37890625
893737.43359375
904437.89453125
915201.9765625
926164.11328125
937481.578125
949330.7734375
961903.42578125
975402.96484375
990040.23046875
1006031.3125
1023598.515625
1042966.640625
1064349.796875
1087937.9375
1113890.1328125
1142315.890625
1173213.41015625
1206355.140625
1241147.10546875
1276516.3046875
1310907.9921875
1342481.74609375
1369518.65234375
1390889.15234375
1406314.765625
1416236.5625
1421354.9453125
1422133.82421875
1418588.85546875
1410492.80859375
1397860.19140625
1381391.48046875
1362589.29296875
1343486.921875
1326179.03125
1312418.20703125
1303418.2109375
1299839.69140625
1301863.6015625
1309274.74609375
1321511.390625
1337671.04296875
1356508.6171875
1376488.08203125
1395914.70703125
1413114.25390625
1426604.3203125
1435225.48828125
1438211.84375
1435170.54296875
1425960.9453125
1410537.56640625
1388880.96875
1361097.94140625
1327635.73046875
1289440.49609375
1247911.796875
1204653.94921875
1161170.5078125
1118661.95703125
1077976.8359375
1039654.09375
1003977.3046875
971017.38671875
940683.59375
912795.35546875
887160.0703125
863630.72265625
842126.359375
822616.140625
805084.390625
789501.171875
775813.42578125
763954.59375
753861.0625
745485.30859375
738799.1640625
733784.59375
730416.734375
728651.109375
728424.60546875
729669.30859375
732329.9140625
736373.59765625
741785.19140625
748550.47265625
756641.203125
766014.5390625
776621.9296875
788408.578125
801294.65625
815153.1640625
829807.984375
845058.73046875
860717.55078125
876636.0625
892708.671875
908852.78515625
924978.91796875
940968.73046875
956672.75
971927.796875
986586.1875
1000544.2734375
1013755.91796875
1026221.1796875
1037956.359375
1048967.43359375
1059246.49609375
1068789.62890625
1077610.83984375
1085721.9296875
1093070.98046875
1099476.82421875
1104628.35546875
1108192.94921875
1109995.546875
1110155.80078125
1109079.62109375
1107292.83984375
1105204.59765625
1102928.28515625
1100257.8515625
1096820.0703125
1092327.56640625
1086790.48046875
1080560.0859375
1074183.4453125
1068169.85546875
1062813.71484375
1058159.21484375
1054089.90625
1050459.1484375
1047179.70703125
1044240.30078125
1041667.58203125
1039471.859375
1037605.55859375
1035947.85546875
1034320.17578125
1032527.9375
1030409.3984375
1027864.671875
1024850.8828125
1021353.3359375
1017356.453125
1012833.2734375
1007756.9765625
1002124.47265625
995975.1875
989391.5625
982480.51171875
975348.859375
968089.51171875
960785.82421875
953528.7265625
946434.21484375
939651.94140625
933363.453125
927774.02734375
923101.20703125
919560.375
917348.4140625
916631.03515625
917539.34765625
920176.38671875
924628.96484375
930979.0
939309.7578125
949703.78125
962233.12109375
976948.45703125
993876.5703125
1013029.04296875
1034412.4921875
1058022.8515625
1083812.82421875
1111635.1875
1141172.62109375
1171864.53515625
1202851.9765625
1232990.484375
1260990.00390625
1285682.05078125
1306303.39453125
1322625.1953125
1334830.29296875
1343209.15625
1347872.02734375
1348661.25390625
1345311.265625
1337742.15625
1326290.53515625
1311730.3203125
1295084.7734375
1277365.0859375
1259385.68359375
1241710.1875
1224683.01953125
1208481.78515625
1193162.71875
1178701.7265625
1165036.59375
1152109.83984375
1139906.04296875
1128473.96484375
1117929.8515625
1108450.41796875
1100262.23046875
1093615.96484375
1088730.72265625
1085711.12890625
1084449.59765625
1084524.68359375
1085141.73828125
1085222.32421875
1083720.859375
1080068.16015625
1074458.3515625
1067732.546875
1060885.8203125
1054496.25
1048421.78125
1041931.32421875
1034181.27734375
1024757.08203125
1013964.4375
1002715.703125
992128.36328125
983121.16015625
976222.16796875
971591.93359375
969134.4765625
968597.25
969642.07421875
971897.03515625
974988.64453125
978556.515625
982263.15625
985804.890625
988917.23828125
991371.20703125
992964.95703125
993512.34765625
992829.015625
990728.33984375
987042.34375
981661.6015625
974567.0546875
965834.95703125
955620.6640625
944135.53515625
931623.12890625
918338.37890625
904537.7421875
890483.01171875
876447.4296875
862711.3203125
849548.140625
837210.46484375
825920.421875
815863.43359375
807188.07421875
800016.52734375
794460.56640625
790629.0546875
788621.0546875
788514.91796875
790366.05859375
794210.71875
800060.39453125
807879.83203125
817559.90625
828901.35546875
841611.98046875
855308.84375
869523.5390625
883720.90234375
897339.77734375
909848.34765625
920795.92578125
929847.5234375
936799.39453125
941583.265625
944268.79296875
945067.2265625
944325.26953125
942493.2578125
940068.046875
937533.40234375
935320.453125
933787.0
933199.84765625
933717.47265625
935387.7734375
938168.87890625
941957.296875
946596.1171875
951848.35546875
957350.53515625
962597.26171875
967019.26171875
970164.0078125
971881.5390625
972357.92578125
971923.7265625
970753.0078125
968684.515625
965314.56640625
960296.265625
953620.05078125
945670.984375
937025.6171875
928133.4453125
919100.81640625
909715.21875
899674.12109375
888842.23046875
877358.953125
865542.69140625
853681.29296875
841853.984375
829884.32421875
817433.25
804164.78515625
789887.9765625
774605.578125
758467.20703125
741684.359375
724469.98046875
707019.5078125
689506.5859375
672070.125
654801.7109375
637755.3984375
620978.3515625
604534.484375
588499.76953125
572937.69921875
557881.6875
543340.04296875
529316.78515625
515830.203125
502915.9765625
490614.8125
478955.6953125
467949.0078125
457594.59765625
447896.7890625
438874.19140625
430559.1875
422990.16796875
416199.4765625
410199.890625
404975.78125
400485.3671875
396671.4453125
393470.10546875
390812.34375
388624.875
386835.67578125
385379.67578125
384197.1796875
383228.05859375
382411.4375
381694.125
381040.86328125
380439.328125
379898.86328125
379444.96875
379110.85546875
378927.99609375
378918.3359375
379089.3125
379432.34765625
379927.78125
380557.78515625
381320.4140625
382232.08984375
383313.94921875
384573.8125
386001.1171875
387580.03125
389307.56640625
391198.4375
393271.875
395533.87890625
397971.7734375
400562.5078125
403281.16796875
406100.99609375
408993.4921875
411940.3671875
414951.6171875
418071.54296875
421364.83984375
424893.68359375
428698.91796875
432787.51953125
437125.86328125
441642.57421875
446242.75390625
450826.78515625
455307.4375
459628.125
463782.78515625
467823.78125
471841.33203125
475917.6015625
480081.5
484291.890625
488459.8984375
492498.984375
496374.8125
500124.35546875
503834.47265625
507601.0546875
511500.3828125
515583.10546875
519875.55078125
524372.390625
529020.6640625
533705.38671875
538249.6875
542445.7734375
546124.00390625
549235.23046875
551891.39453125
554325.9140625
556793.3984375
559472.74609375
562428.375
565639.46484375
569067.45703125
572717.00390625
576654.10546875
580974.9296875
585756.49609375
591034.35546875
596823.51171875
603153.078125
610068.61328125
617584.91796875
625617.96484375
633947.73046875
642246.6640625
650165.390625
657428.33203125
663887.15234375
669510.70703125
674328.66015625
678363.8359375
681583.828125
683894.05078125
685184.6171875
685418.26171875
684707.625
683314.5703125
681546.61328125
679607.54296875
677510.1796875
675123.27734375
672322.359375
669131.5
665750.17578125
662449.796875
659422.26953125
656693.81640625
654162.96484375
651727.07421875
649398.26171875
647322.890625
645696.28515625
644641.890625
644141.09375
644052.76953125
644198.4375
644456.4609375
644815.640625
645367.11328125
646247.1015625
647568.17578125
649378.98046875
651668.83984375
654403.91796875
657568.04296875
661187.34375
665331.05078125
670092.28125
675561.33984375
681805.11328125
688857.0390625
696711.4453125
705317.0625
714574.2109375
724343.22265625
734462.828125
744769.85546875
755115.53515625
765381.14453125
775494.4296875
785439.265625
795248.35546875
804977.01953125
814669.59765625
824336.32421875
833952.44921875
843478.015625
852884.66796875
862172.72265625
871368.3203125
880502.5703125
889585.546875
898591.19921875
907460.3984375
916116.84765625
924485.33984375
932506.97265625
940149.73046875
947408.26171875
954283.296875
960740.7734375
966669.05078125
971859.49609375
976024.79296875
978848.50390625
980043.94921875
979396.58984375
976773.578125
972103.2890625
965344.8203125
956470.53515625
945474.23828125
932403.21875
917400.79296875
900737.98046875
882812.3359375
864106.15234375
845118.08984375
826294.953125
807986.8359375
790435.48828125
773792.47265625
758150.296875
743562.921875
730041.890625
717537.29296875
705926.21875
695022.47265625
684603.3203125
674442.81640625
664343.57421875
654158.77734375
643796.08203125
633204.640625
622358.984375
611252.09765625
599895.5
588317.828125
576561.84765625
564686.296875
552771.41796875
540917.6640625
529232.35546875
517812.90625
506738.6015625
496073.0
485869.30078125
476172.44140625
467017.38671875
458425.25
450399.37890625
442924.421875
435972.12109375
429513.03515625
423526.875
418003.8671875
412936.7421875
408310.33203125
404096.421875
400256.16796875
396747.4609375
393533.06640625
390585.23828125
387883.30078125
385404.48828125
383114.5078125
380966.46875
378910.41015625
376905.9140625
374926.96484375
372955.3984375
370969.28515625
368936.1796875
366815.8515625
364569.25390625
362166.51171875
359589.46875
356828.9375
353880.375
350742.30859375
347419.4375
343928.125
340298.39453125
336567.9921875
332770.61328125
328926.37109375
325041.15234375
321114.8203125
317152.28125
313170.578125
309197.90625
305265.0234375
301395.29296875
297600.86328125
293886.9921875
290259.1875
286727.38671875
283306.3515625
280013.76953125
276865.61328125
273869.87109375
271024.94140625
268327.5859375
265784.73046875
263417.6953125
261256.23828125
259331.44140625
257674.55078125
256318.234375
255293.484375
254622.38671875
254312.27734375
254353.7890625
254721.8671875
255378.9609375
256279.8359375
257375.828125
258617.125
259954.36328125
261339.87890625
262725.61328125
264058.25390625
265279.1484375
266334.69140625
267189.37109375
267827.84765625
268244.28515625
268432.25
268386.0859375
268108.80078125
267615.29296875
266927.7265625
266068.80859375
265056.63671875
263900.125
262596.484375
261135.63671875
259511.7734375
257733.59765625
255824.2109375
253812.2734375
251724.140625
249583.1953125
247412.16015625
245231.37890625
243052.9609375
240877.91015625
238701.1171875
236520.3515625
234341.3046875
232176.31640625
230041.78515625
227960.03125
225963.88671875
224096.59375
222403.4375
220921.08203125
219673.7578125
218677.3671875
217943.1328125
217475.125
217267.48828125
217310.16015625
217601.2109375
218153.90234375
218991.6875
220136.30078125
221598.0625
223371.3984375
225435.2109375
227759.015625
230313.09375
233075.9140625
236033.421875
239174.08984375
242487.1328125
245963.78515625
249595.26171875
253365.15625
257242.70703125
261183.234375
265135.83984375
269053.4140625
272899.30859375
276646.27734375
280268.4765625
283733.37890625
287000.6953125
290027.5078125
292773.15234375
295201.70703125
297285.1953125
299007.25390625
300362.06640625
301348.390625
301966.1015625
302219.80859375
302123.39453125
301698.3984375
300969.37890625
299964.48828125
298720.890625
297286.82421875
295716.23828125
294061.44140625
292370.1796875
290687.3671875
289058.078125
287529.9140625
286154.90234375
284991.0625
284102.94921875
283560.09765625
283433.0234375
283788.6953125
284689.1640625
286194.76953125
288368.4609375
291277.3125
294992.21484375
299589.76171875
305156.5078125
311791.12890625
319601.24609375
328694.6640625
339164.34765625
351063.96875
364374.0078125
378965.10546875
394568.99609375
410767.765625
427012.625
442681.14453125
457168.3046875
469984.3359375
480820.74609375
489558.671875
496225.45703125
500932.0859375
503829.84765625
505107.40234375
505018.4375
503904.2421875
502173.890625
500233.76953125
498396.5078125
496813.58984375
495455.03125
494128.44921875
492518.45703125
490236.359375
486877.30078125
482077.546875
475560.375
467164.57421875
456856.89453125
444729.68359375
430983.078125
415895.86328125
399795.23046875
383031.66796875
365956.87890625
348901.37109375
332154.54296875
315952.328125
300472.2890625
285832.53515625
272094.19921875
259269.76953125
247336.703125
236252.0625
225964.42578125
216422.46875
207580.4921875
199400.5390625
191850.91015625
184901.50390625
178518.08203125
172659.28515625
167278.75390625
162329.88671875
157767.96484375
153549.05859375
149631.20703125
145980.28125
142575.4375
139408.44921875
136479.30859375
133793.21875
131358.90625
129184.2890625
127270.8203125
125611.27734375
124191.62109375
122992.92578125
121992.29296875
121165.8046875
120493.7890625
119963.703125
119568.28125
119302.421875
119163.15234375
119152.25390625
119277.0859375
119545.26171875
119953.25390625
120476.67578125
121073.7734375
121704.30078125
122349.49609375
123016.09375
123723.5859375
124488.2109375
125312.9375
126182.1484375
127062.0
127912.30078125
128706.30078125
129440.65625
130125.171875
130765.125
131355.89453125
131890.97265625
132367.67578125
132781.7421875
133118.9609375
133355.0
133464.83203125
133433.8828125
133261.71484375
132954.296875
132511.609375
131923.9296875
131181.8125
130288.38671875
129259.078125
128110.2109375
126850.90625
125485.08984375
124016.40625
122448.515625
120783.30078125
119021.453125
117164.7734375
115218.21484375
113193.13671875
111111.1171875
109003.72265625
106906.44140625
104851.72265625
102864.7734375
100959.56640625
99134.43359375
97373.453125
95657.15625
93974.6796875
92326.38671875
90717.5234375
89152.109375
87632.46875
86161.20703125
84742.0859375
83379.6328125
82078.26171875
80841.5078125
79674.09375
78587.71484375
77604.3828125
76749.8671875
76039.54296875
75467.9921875
75009.16015625
74623.32421875
74265.921875
73898.36328125
73500.49609375
73077.203125
72652.30859375
72253.64453125
71900.5703125
71600.0546875
71349.30078125
71141.9453125
70976.37109375
70862.01953125
70816.5234375
70853.09765625
70968.30859375
71141.484375
71345.29296875
71557.1484375
71764.32421875
71964.10546875
72162.2890625
72369.55859375
72595.09375
72841.4140625
73105.421875
73384.56640625
73681.78125
74005.4765625
74365.80078125
74769.671875
75215.625
75690.9453125
76174.640625
76646.29296875
77093.98046875
77515.51171875
77914.13671875
78294.703125
78661.87890625
79017.23828125
79353.9765625
79653.91015625
79891.46484375
80043.21875
80097.19921875
80058.140625
79947.921875
79800.48828125
79650.75
79521.66015625
79418.1796875
79332.97265625
79257.71484375
79188.8984375
79124.890625
79061.09375
78989.9609375
78903.38671875
78791.91796875
78642.2421875
78439.88671875
78178.16015625
77865.671875
77525.33203125
77186.34765625
76875.26171875
76609.7734375
76395.9765625
76230.09765625
76104.5859375
76014.1484375
75956.35546875
75927.25
75918.44921875
75920.78125
75932.2578125
75962.8515625
76030.3046875
76148.40625
76315.40234375
76510.94140625
76704.01953125
76866.703125
76985.12890625
77062.6640625
77116.03125
77168.69921875
77245.94921875
77372.2265625
77568.0625
77842.91015625
78184.15234375
78547.79296875
78859.1015625
79029.19921875
78985.8125
78705.0703125
78225.1171875
77630.78515625
77019.2265625
76469.359375
76029.1484375
75717.1953125
75529.5078125
75449.18359375
75458.57421875
75546.5234375
75703.78125
75913.6796875
76153.4140625
76408.8359375
76687.578125
77015.30859375
77416.90625
77897.5390625
78436.8671875
78999.91796875
79558.0703125
80105.8671875
80660.28515625
81243.4375
81865.56640625
82523.72265625
83213.3125
83936.9375
84701.7109375
85511.3671875
86362.85546875
87249.1875
88163.5
89100.38671875
90055.02734375
91021.8671875
91994.05078125
92964.55078125
93929.23828125
94890.61328125
95858.8046875
96846.8046875
97861.23046875
98894.99609375
99928.28515625
100937.59375
101905.8046875
102826.46875
103701.62890625
104536.96875
105337.26171875
106102.625
106826.23046875
107494.5859375
108090.90234375
108599.8125
109010.94140625
109318.8515625
109519.9921875
109610.84765625
109591.08203125
109468.98828125
109260.91796875
108981.06640625
108629.39453125
108190.30078125
107644.9921875
106988.22265625
106237.4140625
105429.61328125
104608.6953125
103807.859375
103034.12109375
102263.69140625
101453.98046875
100567.7109375
99593.76953125
98549.9609375
97466.890625
96367.58203125
95258.72265625
94136.07421875
92993.5703125
91826.67578125
90630.84375
89401.26953125
88136.5078125
86843.30859375
85539.05859375
84248.9375
82997.05078125
81796.49609375
80647.55078125
79546.984375
78498.42578125
77511.625
76592.4609375
75736.84765625
74935.61328125
74183.47265625
73483.4765625
72846.6875
72289.89453125
71830.39453125
71477.86328125
71229.40234375
71072.5625
70991.4140625
70968.50390625
70984.82421875
71024.921875
71085.5234375
71176.828125
71312.69921875
71499.2890625
71732.609375
72003.9921875
72305.5859375
72632.69140625
72984.86328125
73365.609375
73778.21875
74219.29296875
74676.640625
75135.4921875
75588.43359375
76040.3359375
76504.7265625
76996.1875
77525.96875
78103.42578125
78739.7109375
79448.48046875
80241.51953125
81121.05859375
82073.07421875
83065.94140625
84057.16796875
85005.828125
85883.87109375
86679.87109375
87395.45703125
88038.6875
88618.08203125
89138.5390625
89600.40234375
90003.484375
90353.39453125
90663.8046875
90951.3125
91227.90625
91498.21484375
91763.0859375
92024.12890625
92284.25
92543.9140625
92797.078125
93030.68359375
93229.37890625
93382.875
93491.1640625
93564.5234375
93619.58984375
93674.19140625
93742.76953125
93833.35546875
93948.0234375
94086.37109375
94248.53515625
94435.3828125
94649.3125
94898.79296875
95203.00390625
95588.7578125
96079.6875
96686.5625
97405.80078125
98223.703125
99121.3671875
100079.81640625
101086.3359375
102138.45703125
103241.75
104404.171875
105633.2109375
106936.671875
108322.73046875
109797.41796875
111362.8359375
113017.98046875
114760.3671875
116587.23828125
118497.015625
120490.01953125
122565.14453125
124713.22265625
126914.2734375
129143.89453125
131384.6875
133633.6796875
135901.3046875
138204.2265625
140556.21875
142960.47265625
145406.296875
147872.05078125
150332.84765625
152769.58203125
155175.80859375
157559.10546875
159933.69921875
162305.94140625
164661.9375
166967.8125
169182.6015625
171272.7421875
173217.2890625
175003.75
176622.2265625
178064.00390625
179324.20703125
180404.50390625
181312.71875
182059.69140625
182655.93359375
183110.65234375
183433.0859375
183634.1328125
183727.1484375
183729.21484375
183664.08984375
183564.76953125
183471.03515625
183420.07421875
183435.18359375
183521.47265625
183672.078125
183878.54296875
184135.68359375
184439.3359375
184783.7578125
185163.45703125
185575.0859375
186013.89453125
186467.48828125
186915.22265625
187334.765625
187708.55078125
188024.328125
188272.5078125
188445.625
188540.625
188560.90234375
188516.2578125
188421.44140625
188293.87890625
188150.78125
188005.98046875
187867.3359375
187735.3828125
187605.3671875
187473.7265625
187345.6171875
187236.63671875
187166.22265625
187148.9921875
187192.1875
187300.54296875
187482.83203125
187754.4921875
188136.3828125
188652.74609375
189330.765625
190200.5390625
191292.265625
192630.00390625
194227.6171875
196094.6015625
198251.60546875
200744.1328125
203642.140625
207025.06640625
210963.7890625
215511.5
220707.7109375
226590.921875
233211.29296875
240635.20703125
248939.78515625
258201.24609375
268480.8046875
279805.80859375
292143.65234375
305374.0703125
319271.63671875
333505.625
347656.6328125
361248.796875
373797.1484375
384862.5078125
394095.07421875
401249.05859375
406168.421875
408761.94140625
408989.18359375
406867.39453125
402493.9765625
396069.03125
387901.83984375
378393.01171875
367995.30859375
357163.76171875
346307.1796875
335751.16796875
325720.10546875
316340.6171875
307661.90234375
299681.8515625
292367.8359375
285667.76953125
279516.015625
273841.4453125
268579.09375
263679.0234375
259106.99609375
254840.125
250866.21875
247189.41015625
243835.21875
240847.0703125
238273.64453125
236153.3046875
234503.578125
233320.55859375
232587.05859375
232281.4140625
232377.8984375
232838.78515625
233608.01953125
234614.671875
235783.54296875
237044.85546875
238340.28125
239628.2578125
240888.96484375
242125.1796875
243357.08984375
244613.31640625
245922.21484375
247307.140625
248789.765625
250402.375
252201.671875
254271.703125
256711.015625
259612.64453125
263050.2265625
267076.39453125
271729.71484375
277041.83203125
283036.890625
289718.8125
297049.3828125
304927.10546875
313175.5390625
321541.01953125
329695.1484375
337244.15625
343753.5859375
348790.203125
351968.09375
352983.2265625
351632.90234375
347827.453125
341597.359375
333089.57421875
322550.94921875
310308.15625
296753.01953125
282326.80078125
267489.4921875
252674.33984375
238246.08984375
224480.58984375
211566.2109375
199616.1953125
188683.7734375
178777.19921875
169872.71875
161924.3515625
154872.5703125
148653.5546875
143205.07421875
138464.83203125
134364.953125
130830.91015625
127787.6171875
125167.83984375
122918.046875
121000.5859375
119391.1484375
118070.7421875
117016.70703125
116201.57421875
115601.54296875
115205.4296875
115014.1484375
115031.6484375
115256.26953125
115677.98828125
116278.515625
117029.02734375
117885.8671875
118790.27734375
119676.92578125
120487.4921875
121178.78125
121718.84375
122077.82421875
122227.10546875
122150.8046875
121858.3671875
121384.7109375
120777.8515625
120086.91796875
119360.359375
118651.31640625
118018.41015625
117516.515625
117184.27734375
117040.01953125
117088.8828125
117332.8203125
117775.67578125
118424.4140625
119290.171875
120386.0546875
121717.8125
123275.05859375
125036.3046875
126986.1171875
129126.53515625
131470.78125
134029.484375
136806.03125
139802.01953125
143021.2578125
146467.875
150144.45703125
154053.6953125
158200.125
162590.78125
167238.55859375
172167.40234375
177411.20703125
183002.84375
188961.65234375
195290.6015625
201984.1796875
209038.91796875
216458.26953125
224248.859375
232410.00390625
240922.421875
249742.1875
258800.421875
268002.82421875
277224.15234375
286300.93359375
295030.73046875
303183.21484375
310520.71484375
316820.16796875
321887.5625
325561.51171875
327711.91796875
328243.5625
327108.1484375
324317.796875
319950.88671875
314148.171875
307103.3359375
299051.73828125
290257.203125
280995.58203125
271535.390625
262118.4765625
252946.64453125
244179.5546875
235942.74609375
228337.78515625
221446.45703125
215327.90234375
210012.34375
205495.3671875
201735.83984375
198661.6015625
196184.38671875
194218.47265625
192693.37109375
191555.4921875
190762.09375
190273.7109375
190048.10546875
190035.98046875
190179.21875
190413.48046875
190674.30859375
190903.5390625
191052.640625
191084.00390625
190973.6484375
190715.84765625
190325.1484375
189830.703125
189264.54296875
188651.484375
188006.0390625
187334.32421875
186636.0859375
185905.72265625
185135.09765625
184318.23046875
183453.828125
182542.18359375
181579.234375
180555.59375
179464.70703125
178314.99609375
177134.96484375
175965.72265625
174846.52734375
173804.58203125
172854.3359375
172003.46484375
171260.6640625
170642.01171875
170172.4921875
169879.35546875
169779.87890625
169872.3515625
170137.65234375
170549.48828125
171085.83984375
171735.45703125
172496.79296875
173370.09765625
174347.73828125
175410.3125
176531.05859375
177682.19140625
178836.65625
179966.69140625
181044.99609375
182047.69140625
182953.73046875
183740.25
184381.21484375
184854.05078125
185149.49609375
185276.58203125
185258.5546875
185121.81640625
184883.48046875
184544.32421875
184091.3125
183506.90625
182777.609375
181896.5546875
180861.25
179670.421875
178323.22265625
176822.8359375
175183.32421875
173433.62109375
171612.2890625
169755.359375
167887.90625
166026.13671875
164184.546875
162378.14453125
160617.11328125
158900.7890625
157217.54296875
155550.47265625
153883.71875
152205.11328125
150505.73828125
148780.453125
147030.90625
145266.796875
143500.7421875
141739.23046875
139977.765625
138204.09765625
136405.83203125
134577.8046875
132727.49609375
130875.58203125
129048.5
127267.3046875
125544.30859375
123890.8203125
122323.609375
120858.1484375
119495.99609375
118223.87109375
117027.4765625
115904.80859375
114866.30859375
113926.0390625
113094.18359375
112373.98828125
111761.36328125
111247.97265625
110827.9765625
110503.37109375
110283.0859375
110178.48046875
110200.8515625
110360.203125
110661.04296875
111097.35546875
111654.55078125
112319.81640625
113092.078125
113982.296875
115005.75390625
116175.00390625
117498.0546875
118978.2578125
120611.328125
122381.8125
124265.38671875
126239.171875
128292.46484375
130427.01953125
132645.34375
134938.03515625
137282.87890625
139656.05859375
142043.5078125
144441.80078125
146850.625
149265.66796875
151675.4765625
154057.91015625
156374.5
158570.01953125
160584.6171875
162373.09765625
163916.18359375
165215.0078125
166275.9453125
167099.2109375
167677.55078125
168002.9453125
168076.6171875
167917.1015625
167559.4375
167043.15625
166398.0390625
165640.7578125
164783.2421875
163839.18359375
162818.828125
161718.98828125
160522.44140625
159208.921875
157767.3125
156200.0546875
154520.5546875
152747.66796875
150899.0625
148985.3671875
147009.75390625
144974.29296875
142887.375
140764.50390625
138621.42578125
136465.74609375
134293.47265625
132092.0859375
129847.8828125
127553.57421875
125212.56640625
122837.62890625
120445.59375
118051.62890625
115666.3515625
113296.01953125
110944.30078125
108614.34375
106310.32421875
104038.18359375
101805.37109375
99620.2734375
97492.35546875
95433.13671875
93456.64453125
91577.57421875
89806.84765625
88147.65234375
86595.84765625
85145.57421875
83795.2578125
82547.53515625
81402.453125
80351.0859375
79377.5390625
78468.87109375
77623.94921875
76853.51953125
76172.15234375
75589.390625
75105.85546875
74714.88671875
74406.5703125
74170.8046875
73998.3671875
73882.0234375
73820.39453125
73822.703125
73907.578125
74092.26953125
74379.82421875
74756.85546875
75205.1171875
75715.578125
76292.4140625
76946.52734375
77687.59765625
78520.61328125
79445.6484375
80458.91015625
81556.25390625
82738.57421875
84014.3046875
85395.6484375
86892.27734375
88509.12890625
90248.75
92112.12109375
94094.3984375
96180.8359375
98349.62890625
100579.73046875
102853.96875
105153.30078125
107450.71484375
109714.9609375
111921.62109375
114057.828125
116113.48046875
118067.23046875
119881.5703125
121510.71484375
122913.67578125
124062.74609375
124943.7734375
125550.57421875
125880.3203125
125935.796875
125732.421875
125299.8046875
124671.140625
123868.20703125
122897.3515625
121760.796875
120472.75
119068.25390625
117602.59375
116143.93359375
114760.14453125
113502.56640625
112395.4609375
111438.8125
110620.4296875
109926.03125
109342.03125
108855.265625
108453.98828125
108128.875
107872.12109375
107676.2421875
107535.51171875
107448.73828125
107420.23828125
107458.09375
107571.37890625
107767.296875
108048.3046875
108409.10546875
108834.44921875
109298.48046875
109767.0
110204.49609375
110585.15625
110902.57421875
111170.1484375
111409.5703125
111635.0859375
111846.85546875
112039.4609375
112218.0
112407.05078125
112645.87890625
112976.0703125
113430.87890625
114028.80859375
114769.234375
115631.6328125
116582.83984375
117590.1796875
118631.43359375
119695.33203125
120777.17578125
121877.19140625
123002.01953125
124163.68359375
125373.85546875
126638.140625
127954.73828125
129316.84375
130715.76171875
132143.59765625
133594.98046875
135066.27734375
136551.953125
138040.921875
139515.6875
140953.70703125
142329.734375
143621.703125
144822.50390625
145951.7109375
147055.11328125
148187.37109375
149389.91796875
150682.328125
152072.64453125
153575.1015625
155220.35546875
157053.984375
159128.70703125
161497.44921875
164211.0859375
167321.83203125
170888.81640625
174977.68359375
179648.3359375
184935.7265625
190837.0859375
197313.80078125
204302.265625
211720.15625
219461.625
227387.51171875
235321.71484375
243058.546875
250375.86328125
257046.0859375
262843.71484375
267554.609375
270990.67578125
273004.890625
273498.42578125
272419.5703125
269763.06640625
265576.12109375
259965.5546875
253095.06640625
245168.71875
236408.50390625
227036.375
217264.4296875
207289.328125
197286.01171875
187400.62109375
177746.5703125
168407.1953125
159441.8125
150889.08203125
142766.48046875
135072.7890625
127798.83203125
120940.44921875
114501.67578125
108485.84375
102885.453125
97680.8671875
92845.34765625
88347.890625
84152.734375
80222.546875
76528.4609375
73060.09765625
69826.43359375
66845.56640625
64130.0546875
61676.73828125
59466.3125
57471.1015625
55664.234375
54024.35546875
52535.38671875
51184.265625
49957.46875
48836.0703125
47792.74609375
46795.92578125
45820.40234375
44855.5234375
43904.51171875
42977.65625
42086.2578125
41239.53125
40442.90234375
39698.2109375
39007.60546875
38377.9296875
37819.74609375
37340.39453125
36937.6328125
36599.4140625
36309.3125
36053.19140625
35823.30078125
35617.28125
35432.2734375
35258.76953125
35080.91796875
34884.44140625
34666.203125
34438.5078125
34225.40234375
34051.953125
33930.8359375
33854.56640625
33800.77734375
33746.6796875
33678.609375
33588.86328125
33468.91796875
33312.9921875
33130.4375
32950.8359375
32811.44140625
32735.5625
32719.62109375
32737.59765625
32756.234375
32747.54296875
32691.8671875
32576.40234375
32398.1953125
32171.6875
31930.2890625
31714.27734375
31552.265625
31450.89453125
31398.53515625
31376.6484375
31371.234375
31381.6171875
31422.55078125
31514.71875
31667.3046875
31866.953125
32083.26953125
32285.1328125
32454.01953125
32587.7734375
32697.8203125
32803.43359375
32924.26171875
33073.41015625
33253.9296875
33459.01953125
33674.5234375
33884.88671875
34083.08203125
34278.63671875
34494.9375
34755.3359375
35069.23046875
35429.61328125
35822.01171875
36234.921875
36663.1328125
37104.1796875
37555.05078125
38013.96484375
38484.59375
38976.09765625
39496.9453125
40048.375
40624.3984375
41218.359375
41830.640625
42472.2265625
43162.12109375
43919.22265625
44753.10546875
45660.5234375
46629.546875
47645.74609375
48695.0859375
49766.65234375
50858.859375
51983.703125
53159.85546875
54398.3828125
55695.69140625
57039.60546875
58417.453125
59816.90625
61224.98828125
62634.2109375
64049.6953125
65485.5390625
66952.96484375
68455.58984375
69996.83984375
71585.96875
73231.25390625
74927.9921875
76657.171875
78397.2421875
80135.6796875
81869.73046875
83599.28515625
85321.46484375
87030.81640625
88721.63671875
90388.13671875
92022.2734375
93611.21875
95136.26171875
96573.90234375
97899.3984375
99092.34375
100141.703125
101047.609375
101818.94921875
102468.546875
103008.5546875
103447.59375
103789.3828125
104032.1875
104168.8125
104187.7578125
104076.515625
103826.4609375
103436.953125
102916.37109375
102279.578125
101542.921875
100718.671875
99812.29296875
98826.54296875
97771.0546875
96668.625
95550.6328125
94445.765625
93374.40234375
92353.49609375
91403.48828125
90548.03515625
89807.84375
89196.0078125
88717.15234375
88368.72265625
88144.796875
88043.41015625
88071.96875
88243.53125
88565.83203125
89033.390625
89628.375
90326.11328125
91099.58203125
91923.28125
92777.671875
93651.32421875
94538.17578125
95432.484375
96325.2421875
97201.37109375
98036.1328125
98793.83984375
99432.69140625
99913.2421875
100203.83203125
100281.3359375
100132.34765625
99756.48046875
99165.5078125
98373.2109375
97382.60546875
96184.703125
94773.0859375
93160.79296875
91381.78125
89475.671875
87471.4609375
85384.4765625
83224.12890625
81001.640625
78733.64453125
76444.53125
74167.33203125
71938.546875
69788.97265625
67739.09375
65802.0546875
63986.4140625
62293.45703125
60715.12890625
59238.9453125
57855.10546875
56557.0078125
55337.77734375
54191.734375
53119.7734375
52128.10546875
51217.984375
50378.48046875
49592.29296875
48848.1328125
48145.703125
47488.88671875
46875.64453125
46295.27734375
45736.2734375
45199.57421875
44707.13671875
44297.55859375
44010.33984375
43870.76953125
43886.12109375
44051.84765625
44357.3671875
44785.84375
45312.453125
45908.109375
46547.5234375
47214.11328125
47897.96875
48591.91015625
49293.32421875
50011.45703125
50770.58203125
51601.69140625
52527.5625
53554.44140625
54676.8828125
55889.4765625
57193.8671875
58596.75390625
60102.65625
61707.03515625
63393.171875
65134.41015625
66900.81640625
68665.90234375
70408.1796875
72107.33203125
73740.15234375
75280.625
76703.671875
77989.70703125
79129.30859375
80128.66015625
81012.69140625
81820.3828125
82592.35546875
83360.359375
84149.41796875
84990.8515625
85931.32421875
87025.98046875
88321.19921875
89843.95703125
91606.3671875
93616.88671875
95884.80859375
98415.9609375
101208.7109375
104256.86328125
107556.3359375
111107.58984375
114911.8203125
118966.33984375
123265.23828125
127804.96484375
132589.2734375
137629.21484375
142939.765625
148536.5625
154432.96875
160635.25390625
167135.87109375
173908.1328125
180903.34375
188048.92578125
195247.56640625
202380.625
209315.74609375
215913.08984375
222026.43359375
227503.82421875
232193.171875
235949.19140625
238634.48828125
240118.90234375
240290.47265625
239081.74609375
236494.890625
232605.890625
227546.6875
221481.2109375
214588.95703125
207055.73828125
199065.84375
190794.10546875
182400.4140625
174026.5546875
165793.3125
157797.76171875
150112.91796875
142790.1796875
135862.328125
129345.765625
123242.7890625
117544.4921875
112233.9375
107289.18359375
102687.13671875
98407.609375
94435.33984375
90758.5859375
87366.87109375
84251.28515625
81406.27734375
78828.2890625
76509.66796875
74431.7578125
72562.79296875
70862.375
69290.39453125
67816.79296875
66427.875
65125.34375
63918.2109375
62813.265625
61811.30078125
60911.0546875
60115.875
59436.17578125
58884.39453125
58465.765625
58171.75390625
57980.359375
57860.59765625
57776.5234375
57690.9921875
57574.0390625
57414.4765625
57224.6875
57031.73046875
56862.16015625
56733.46484375
56654.734375
56629.1171875
56654.48046875
56726.296875
56842.3046875
57001.17578125
57193.8046875
57399.34765625
57595.4375
57773.53515625
57942.03125
58114.421875
58296.8671875
58486.30859375
58675.5390625
58856.58984375
59020.79296875
59158.87890625
59262.1953125
59323.87890625
59340.03125
59310.9453125
59240.546875
59134.23828125
58998.515625
58842.9140625
58678.359375
58507.62109375
58315.125
58069.48046875
57740.8828125
57318.890625
56814.703125
56247.44921875
55628.6015625
54957.32421875
54227.24609375
53436.55078125
52593.47265625
51714.59375
50818.2578125
49918.67578125
49025.9765625
48151.765625
47313.4453125
46530.87890625
45816.265625
45165.28125
44556.5078125
43959.90234375
43350.26171875
42719.171875
42078.63671875
41453.078125
40864.921875
40324.69140625
39831.8984375
39382.5078125
38975.203125
38614.26171875
38310.984375
38083.12109375
37949.7265625
37923.0390625
38003.68359375
38182.6875
38447.109375
38784.6875
39185.2265625
39639.0078125
40134.16015625
40656.6640625
41195.19921875
41747.20703125
42319.80859375
42924.86328125
43574.46484375
44280.03125
45050.4609375
45885.63671875
46770.83203125
47681.1015625
48595.15625
49507.23828125
50426.390625
51364.1171875
52321.35546875
53285.71875
54240.234375
55173.9609375
56083.4609375
56964.64453125
57805.2109375
58585.44140625
59283.94140625
59881.09375
60360.21875
60711.33984375
60936.60546875
61050.828125
61074.7734375
61026.7109375
60917.0078125
60745.5390625
60501.109375
60164.7578125
59717.08984375
59144.765625
58442.2890625
57611.5703125
56663.47265625
55620.0625
54511.95703125
53369.3359375
52212.26953125
51047.75390625
49875.41015625
48696.59765625
47519.796875
46359.5859375
45233.08984375
44158.3046875
43152.87890625
42230.08984375
41394.0625
40640.4453125
39962.55078125
39354.6953125
38808.14453125
38306.28515625
37828.2734375
37360.26171875
36904.41796875
36478.9453125
36110.2578125
35821.96875
35626.38671875
35523.6953125
35509.21484375
35580.23828125
35732.9609375
35952.4453125
36209.25
36470.8203125
36718.95703125
36957.98828125
37207.84375
37489.875
37816.56640625
38190.5546875
38610.8359375
39081.13671875
39615.68359375
40239.390625
40980.421875
41855.94921875
42857.9921875
43951.39453125
45090.34765625
46243.7265625
47408.62109375
48600.18359375
49826.79296875
51071.72265625
52295.0
53451.10546875
54506.640625
55445.0390625
56258.73828125
56940.0703125
57480.31640625
57874.36328125
58122.0390625
58223.6171875
58176.69140625
57978.92578125
57632.49609375
57144.421875
56523.83203125
55779.73046875
54918.42578125
53940.3046875
52840.85546875
51619.203125
50286.6640625
48865.26171875
47378.421875
45846.109375
44288.79296875
42730.48046875
41192.84765625
39685.8828125
38205.18359375
36737.984375
35272.015625
33802.52734375
32335.3984375
30885.0625
29468.35546875
28099.546875
26790.234375
25551.01953125
24390.24609375
23311.04296875
22311.44921875
21388.07421875
20538.5625
19760.01171875
19044.8046875
18377.37890625
17734.84765625
17093.54296875
16438.6796875
15769.97265625
15098.3203125
14438.08203125
13802.05859375
13199.4921875
12633.11328125
12096.8203125
11579.734375
11075.07421875
10584.36328125
10112.94140625
9664.55078125
9241.45703125
8846.96875
8484.16796875
8153.1640625
7851.87109375
7577.984375
7326.86328125
7087.6640625
6845.94140625
6593.453125
6335.81640625
6090.359375
5876.40234375
5705.5
5576.96875
5479.9921875
5400.84375
5329.97265625
5262.8984375
5194.6640625
5114.625
5008.1953125
4865.859375
4693.52734375
4516.44921875
4370.7265625
4283.84375
4256.55859375
4261.3359375
4260.421875
4229.25390625
4167.63671875
4093.2421875
4025.0078125
3967.52734375
3905.05859375
3809.4921875
3657.9609375
3447.390625
3195.140625
2928.515625
2674.58984375
2455.875
2287.85546875
2175.10546875
2109.31640625
2072.453125
2042.30078125
1997.78125
1925.08984375
1823.89453125
1706.75390625
1588.43359375
1473.99609375
1357.86328125
1233.515625
1102.26171875
974.2109375
865.33984375
795.0
781.015625
831.5078125
940.375
1092.78125
1275.20703125
1478.82421875
1694.12890625
1905.01171875
2089.0859375
2223.33984375
2292.17578125
2295.27734375
2250.171875
2183.1484375
2112.140625
2036.87890625
1947.46484375
1843.2421875
1742.16796875
1672.09375
1653.9375
1692.12890625
1777.1640625
1894.19140625
2030.25390625
2176.6171875
2326.73046875
2472.83203125
2605.55078125
2717.328125
2805.62109375
2871.42578125
2914.1875
2929.85546875
2915.9453125
2879.8671875
2841.58984375
2826.015625
2850.1640625
2915.984375
3014.3125
3134.265625
3267.71484375
3405.84375
3535.38671875
3641.875
3717.546875
3765.484375
3796.44140625
3823.46484375
3859.4609375
3917.203125
4008.203125
4140.0703125
4315.1796875
4530.98046875
4779.65625
5046.4609375
5310.23046875
5549.57421875
5751.96875
5918.296875
6058.73828125
6183.8046875
6298.19921875
6400.484375
6485.79296875
6549.1796875
6590.0234375
6617.39453125
6651.2109375
6714.875
6823.125
6975.13671875
7158.46875
7359.16796875
7568.78515625
7784.2734375
8003.84765625
8224.06640625
8440.23828125
8648.734375
8847.7109375
9034.2890625
9199.75390625
9327.3203125
9396.44140625
9392.70703125
9317.81640625
9192.8984375
9051.88671875
8927.33984375
8836.58203125
8776.33984375
8728.85546875
8674.8515625
8605.4609375
8527.22265625
8458.6328125
8420.078125
8421.9453125
8457.45703125
8504.84375
8537.84765625
8538.26171875
8504.1875
8451.203125
8406.9140625
8400.4609375
8450.5234375
8557.640625
8705.87109375
8872.3203125
9037.3203125
9188.8984375
9321.80078125
9435.375
9532.36328125
9617.77734375
9698.01953125
9781.58203125
9879.47265625
10001.40625
10148.87890625
10313.58203125
10485.6796875
10663.546875
10853.4765625
11060.36328125
11281.96875
11512.4140625
11746.8515625
11980.171875
12205.0859375
12416.95703125
12620.4765625
12827.58203125
13047.92578125
13284.08203125
13536.3515625
13808.5390625
14106.48046875
14432.78515625
14784.7265625
15154.6640625
15528.98046875
15887.61328125
16209.17578125
16480.28125
16701.77734375
16887.34375
17056.265625
17224.5859375
17399.1875
17579.171875
17765.35546875
17969.99609375
18215.73046875
18522.1796875
18891.1953125
19303.01171875
19725.25390625
20126.7734375
20486.7421875
20794.91015625
21046.6796875
21241.4765625
21389.26953125
21518.51171875
21672.734375
21893.1875
22201.33203125
22596.22265625
23065.01171875
23591.60546875
24156.6640625
24737.6015625
25318.04296875
25901.46875
26515.453125
27201.19921875
27996.1875
28920.359375
29971.10546875
31128.1328125
32366.2890625
33669.08984375
35033.37890625
36462.94140625
37959.4453125
39519.64453125
41137.60546875
42805.8984375
44514.796875
46253.8515625
48015.33203125
49793.72265625
51580.47265625
53361.86328125
55124.91015625
56863.984375
58577.51953125
60256.4296875
61877.4140625
63410.47265625
64834.80078125
66148.5703125
67363.2890625
68487.5
69514.11328125
70422.72265625
71193.9765625
71821.37109375
72310.06640625
72667.15625
72895.4375
72993.9375
72958.53515625
72779.22265625
72439.8828125
71925.33984375
71231.03125
70367.171875
69356.95703125
68233.73828125
67037.7890625
65808.78125
64574.74609375
63345.04296875
62113.28515625
60867.6953125
59601.37890625
58317.75390625
57030.78125
55761.8984375
54535.4453125
53374.09375
52295.60546875
51311.6328125
50428.125
49645.98828125
48959.91015625
48355.984375
47811.14453125
47297.609375
46791.20703125
46279.2421875
45763.3203125
45255.08984375
44766.94140625
44304.08984375
43865.1875
43450.58984375
43067.91015625
42726.80078125
42429.41015625
42170.1484375
41946.06640625
41763.49609375
41630.625
41545.23046875
41493.515625
41460.6171875
41438.41796875
41422.953125
41409.69921875
41396.07421875
41386.53125
41389.90234375
41410.5234375
41446.015625
41497.12109375
41578.10546875
41713.1875
41920.609375
42200.703125
42539.7734375
42924.23046875
43350.67578125
43825.19140625
44355.87109375
44945.11328125
45583.93359375
46250.8359375
46919.00390625
47570.83984375
48209.6171875
48857.6171875
49542.0703125
50280.99609375
51077.8984375
51923.59375
52798.93359375
53677.97265625
54535.5390625
55359.2890625
56158.82421875
56964.6171875
57816.78515625
58751.140625
59789.7421875
60937.25390625
62180.984375
63493.4765625
64839.265625
66184.6484375
67504.94140625
68784.73046875
70014.03125
71187.453125
72307.7265625
73387.4375
74443.41796875
75486.296875
76512.81640625
77505.4609375
78438.07421875
79283.76953125
80022.046875
80642.92578125
81146.39453125
81536.83203125
81815.2109375
81974.828125
82004.7890625
81898.35546875
81657.04296875
81285.23828125
80782.42578125
80145.28125
79379.54296875
78506.9765625
77556.0625
76545.265625
75477.44140625
74350.82421875
73172.65625
71960.59765625
70732.73828125
69499.00390625
68262.74609375
67029.88671875
65816.41015625
64647.82421875
63551.5234375
62548.32421875
61648.02734375
60848.41015625
60136.0390625
59490.265625
58892.51171875
58336.375
57829.6328125
57386.5234375
57018.8984375
56734.48828125
56540.1015625
56442.93359375
56448.8671875
56562.109375
56786.1484375
57121.53125
57560.21484375
58083.68359375
58669.92578125
59304.26171875
59984.62109375
60718.43359375
61517.02734375
62393.71484375
63364.55078125
64446.94921875
65654.6953125
66993.7890625
68463.8515625
70063.70703125
71795.109375
73660.8125
75659.48046875
77782.9921875
80019.33984375
82359.6796875
84804.5703125
87364.4296875
90052.66796875
92876.74609375
95834.1640625
98915.25
102106.97265625
105392.88671875
108750.73828125
112152.7578125
115570.609375
118982.859375
122381.171875
125770.078125
129155.56640625
132525.93359375
135838.71875
139025.703125
142011.9375
144732.64453125
147138.1328125
149190.11328125
150856.625
152107.22265625
152909.44921875
153231.5703125
153053.46875
152378.2734375
151233.8359375
149661.609375
147700.796875
145378.10546875
142709.27734375
139711.06640625
136414.71484375
132870.2421875
129138.63671875
125279.875
121345.95703125
117379.42578125
113413.1328125
109470.26953125
105566.90625
101716.0546875
97930.02734375
94220.890625
90601.49609375
87086.89453125
83693.828125
80439.0234375
77337.9921875
74402.95703125
71637.3203125
69030.80078125
66562.60546875
64212.0703125
61967.48046875
59827.1953125
57797.5859375
55892.2890625
54129.671875
52523.671875
51072.3984375
49754.31640625
48535.875
47384.875
46280.9609375
45218.390625
44200.50390625
43230.08203125
42302.515625
41406.5703125
40531.24609375
39673.0
38838.4765625
38041.80078125
37297.94921875
36616.265625
35998.5234375
35442.375
34945.52734375
34505.4609375
34114.84375
33757.51953125
33409.44140625
33045.765625
32651.58984375
32230.8359375
31806.625
31411.09765625
31070.71875
30796.453125
30583.4609375
30418.171875
30286.81640625
30180.1484375
30092.8984375
30021.91015625
29968.609375
29944.55859375
29971.15234375
30067.99609375
30238.4765625
30467.1328125
30732.21484375
31021.390625
31337.10546875
31689.41015625
32084.51171875
32518.34375
32979.1484375
33456.24609375
33947.0546875
34455.5703125
34984.015625
35526.2578125
36069.3671875
36600.85546875
37114.9375
37614.04296875
38106.33203125
38602.125
39111.49609375
39642.72265625
40199.7734375
40779.296875
41371.74609375
41969.3359375
42574.75
43201.27734375
43864.62109375
44576.17578125
45343.28515625
46170.41015625
47055.1953125
47984.9140625
48941.7265625
49913.328125
50897.33984375
51895.93359375
52909.69140625
53938.6015625
54986.453125
56060.87890625
57167.80859375
58305.953125
59465.75
60632.75
61793.06640625
62938.80859375
64071.48828125
65202.24609375
66348.77734375
67530.26171875
68762.0390625
70051.796875
71398.2734375
72792.69921875
74222.50390625
75676.546875
77149.57421875
78643.265625
80164.15625
81721.74609375
83329.078125
85003.2734375
86762.76171875
88622.6484375
90593.10546875
92682.2890625
94900.52734375
97261.7421875
99780.70703125
102467.31640625
105321.71484375
108335.71484375
111501.99609375
114823.76953125
118315.296875
121993.15234375
125868.28515625
129945.6328125
134226.43359375
138704.671875
143358.66796875
148146.7578125
153012.734375
157896.58203125
162741.5
167491.81640625
172084.0703125
176440.63671875
180474.83984375
184106.83984375
187276.546875
189939.9453125
192051.0625
193547.8671875
194357.796875
194419.6796875
193704.02734375
192218.2421875
189998.4921875
187097.9375
183576.203125
179489.8671875
174886.8203125
169812.05078125
164324.5
158510.12109375
152474.671875
146318.859375
140116.90625
133915.015625
127745.91015625
121643.875
115651.55078125
109819.18359375
104198.046875
98829.33984375
93734.52734375
88915.80078125
84366.7421875
80082.515625
76060.1328125
72290.66796875
68752.6484375
65412.96875
62235.53515625
59193.42578125
56278.09375
53499.1171875
50874.11328125
48416.27734375
46128.45703125
44005.41796875
42038.98046875
40221.3515625
38545.875
37005.51171875
35588.88671875
34276.3203125
33041.2890625
31859.90625
30722.38671875
29636.421875
28619.08203125
27684.328125
26836.35546875
26070.66015625
25376.890625
24738.22265625
24130.21875
23525.47265625
22904.32421875
22264.48828125
21620.8515625
20993.796875
20393.4140625
19811.0390625
19225.68359375
18620.890625
17997.33984375
17369.55078125
16750.78515625
16142.89453125
15541.0078125
14945.16015625
14363.97265625
13807.5859375
13280.61328125
12783.9765625
12320.84375
11896.96484375
11513.86328125
11163.31640625
10829.65234375
10497.96875
10161.63671875
9824.8359375
9499.7265625
9199.44921875
8930.68359375
8691.33203125
8475.62890625
8280.73046875
8106.41796875
7948.14453125
7793.1328125
7626.1171875
7439.1328125
7235.16015625
7023.49609375
6813.4453125
6610.98828125
6417.92578125
6232.90234375
6055.45703125
5890.6875
5748.2265625
5634.8671875
5548.84765625
5482.46875
5429.0546875
5385.52734375
5349.48046875
5316.85546875
5282.96875
5243.3359375
5191.33984375
5115.40625
5000.484375
4835.1796875
4620.484375
4373.03125
4118.08203125
3876.29296875
3656.16015625
3458.69140625
3286.375
3143.8828125
3030.51171875
2936.65234375
2849.3203125
2758.0703125
2653.40234375
2523.51953125
2358.33203125
2157.6015625
1932.859375
1701.56640625
1480.71484375
1283.390625
1115.734375
975.29296875
856.50390625
761.02734375
700.7109375
686.4296875
713.41796875
759.36328125
797.76171875
814.13671875
813.00390625
813.046875
835.6328125
893.515625
986.28125
1103.921875
1233.25
1360.51953125
1471.11328125
1552.58984375
1601.9765625
1628.91796875
1648.29296875
1667.70703125
1681.9765625
1679.73828125
1655.86328125
1618.94140625
1588.33984375
1582.984375
1610.1484375
1662.09765625
1722.12109375
1773.28125
1802.4375
1799.47265625
1757.97265625
1679.79296875
1578.421875
1476.21875
1397.62109375
1364.56640625
1395.15234375
1501.3046875
1683.125
1924.50390625
2195.87109375
2464.5859375
2706.31640625
2909.59765625
3071.328125
3188.90625
3257.734375
3277.40234375
3260.3515625
3233.33984375
3228.8203125
3272.546875
3375.3515625
3532.33203125
3728.40234375
3947.3828125
4179.99609375
4425.12109375
4683.5
4950.3515625
5214.48828125
5464.76171875
5697.8828125
5921.90234375
6153.42578125
6409.18359375
6695.859375
7005.27734375
7320.30078125
7627.26171875
7924.6015625
8222.37109375
8536.8359375
8885.6015625
9283.1484375
9735.54296875
10238.3828125
10782.08203125
11361.1796875
11979.01171875
12644.17578125
13363.421875
14137.46484375
14961.5625
15828.63671875
16731.73046875
17663.5625
18613.95703125
19570.0703125
20522.703125
21474.55078125
22441.23828125
23441.6953125
24484.765625
25562.21875
26652.38671875
27731.06640625
28783.25
29809.4921875
30823.34765625
31841.5546875
32872.46484375
33907.92578125
34920.24609375
35865.65625
36695.31640625
37371.29296875
37878.65234375
38225.90234375
38435.13671875
38529.84375
38526.99609375
38434.46484375
38252.77734375
37979.76171875
37615.3203125
37163.11328125
36629.5859375
36023.5390625
35356.34375
34638.953125
33874.515625
33053.33984375
32158.0703125
31177.765625
30119.62109375
29008.359375
27875.49609375
26749.03515625
25651.19921875
24600.671875
23611.640625
22687.85546875
21818.890625
20984.96484375
20167.4453125
19356.359375
18550.16015625
17751.13671875
16961.58984375
16181.80859375
15408.453125
14634.35546875
13852.8046875
13065.609375
12287.8671875
11542.2734375
10845.27734375
10196.44140625
9580.21484375
8976.26953125
8367.234375
7740.8046875
7093.453125
6438.890625
5809.95703125
5243.09765625
4754.125
4328.140625
3933.59765625
3545.75
3158.2578125
2777.91796875
2413.1875
2067.3046875
1738.5078125
1424.91015625
1129.34375
858.94140625
619.21484375
409.5078125
226.02734375
68.10546875
-62.19140625
-168.4140625
-266.05859375
-378.08984375
-522.75
-703.45703125
-907.28515625
-1111.8359375
-1295.78125
-1446.75
-1562.0078125
-1643.78515625
-1695.95703125
-1725.62109375
-1745.63671875
-1772.46484375
-1819.7734375
-1893.30859375
-1990.453125
-2103.171875
-2221.9453125
-2338.95703125
-2450.16015625
-2555.4453125
-2656.97265625
-2756.4296875
-2852.453125
-2939.83203125
-3011.37890625
-3060.8984375
-3084.92578125
-3082.84765625
-3057.984375
-3019.85546875
-2983.625
-2963.70703125
-2965.890625
-2986.12109375
-3017.56640625
-3058.31640625
-3111.66015625
-3180.75390625
-3265.703125
-3365.88671875
-3481.38671875
-3608.296875
-3733.64453125
-3839.4765625
-3914.546875
-3960.08203125
-3981.609375
-3977.01953125
-3936.6484375
-3856.140625
-3747.171875
-3634.82421875
-3545.6015625
-3495.52734375
-3482.82421875
-3486.62890625
-3474.46484375
-3416.71875
-3298.74609375
-3122.8828125
-2903.8828125
-2664.99609375
-2434.3359375
-2236.56640625
-2082.95703125
-1968.65234375
-1878.97265625
-1796.93359375
-1707.58984375
-1602.6015625
-1486.02734375
-1374.79296875
-1289.4453125
-1242.19140625
-1231.84375
-1247.015625
-1271.58984375
-1289.1796875
-1286.84765625
-1258.26953125
-1205.50390625
-1139.4765625
-1078.8984375
-1045.1875
-1054.29296875
-1112.13671875
-1218.515625
-1374.046875
-1580.3671875
-1832.94921875
-2115.74609375
-2404.046875
-2672.16015625
-2899.56640625
-3074.15625
-3193.87109375
-3266.27734375
-3305.03515625
-3324.97265625
-3338.84375
-3356.9453125
-3388.85546875
-3445.05859375
-3535.3203125
-3662.375
-3815.62109375
-3972.8671875
-4111.90234375
-4223.0078125
-4311.80859375
-4392.203125
-4477.12890625
-4572.54296875
-4674.16796875
-4767.09765625
-4832.17578125
-4858.28125
-4850.6484375
-4825.90625
-4797.93359375
-4769.58203125
-4738.35546875
-4707.875
-4691.34375
-4704.328125
-4756.59375
-4850.74609375
-4984.80078125
-5152.88671875
-5344.7421875
-5549.375
-5762.3125
-5988.86328125
-6238.25
-6512.9453125
-6802.52734375
-7086.5078125
-7343.00390625
-7556.83984375
-7722.33203125
-7840.73046875
-7916.453125
-7956.6875
-7973.3125
-7980.66796875
-7986.01953125
-7980.93359375
-7945.80859375
-7867.30859375
-7752.16796875
-7622.2421875
-7496.1328125
-7377.8828125
-7263.375
-7153.5390625
-7057.41796875
-6983.15625
-6929.55078125
-6887.4609375
-6847.53515625
-6805.8046875
-6763.6875
-6724.390625
-6688.62109375
-6653.0859375
-6613.80078125
-6570.49609375
-6525.43359375
-6476.5390625
-6414.4453125
-6329.9765625
-6225.01171875
-6114.70703125
-6019.2890625
-5954.34375
-5925.90234375
-5930.0390625
-5956.65234375
-5997.41796875
-6051.7734375
-6122.00390625
-6200.95703125
-6268.7890625
-6306.21484375
-6310.16796875
-6294.08203125
-6275.41796875
-6266.97265625
-6277.828125
-6313.70703125
-6371.16015625
-6434.640625
-6485.375
-6515.1328125
-6531.703125
-6552.9375
-6596.5859375
-6671.66015625
-6772.63671875
-6879.296875
-6965.515625
-7013.2578125
-7021.36328125
-7003.390625
-6978.87109375
-6965.015625
-6971.35546875
-6996.6875
-7030.47265625
-7059.58203125
-7075.8203125
-7078.23046875
-7070.703125
-7061.171875
-7064.24609375
-7101.22265625
-7192.65625
-7347.67578125
-7558.796875
-7804.58203125
-8055.3984375
-8278.875
-8446.81640625
-8543.88671875
-8572.36328125
-8547.453125
-8486.43359375
-8400.9453125
-8297.1484375
-8179.6796875
-8053.91796875
-7926.19140625
-7804.015625
-7695.25
-7603.99609375
-7525.73046875
-7447.19140625
-7352.15234375
-7227.73828125
-7066.8203125
-6868.421875
-6639.24609375
-6393.921875
-6150.29296875
-5922.76953125
-5721.609375
-5558.78125
-5450.76953125
-5411.51953125
-5441.95703125
-5528.3125
-5650.91015625
-5793.46875
-5945.421875
-6099.73828125
-6251.78125
-6398.90234375
-6537.828125
-6661.25
-6758.25390625
-6818.78515625
-6837.08203125
-6810.15234375
-6733.94921875
-6603.19140625
-6417.08984375
-6185.7578125
-5929.7734375
-5671.93359375
-5429.4453125
-5214.1953125
-5037.81640625
-4911.64453125
-4839.46484375
-4812.5234375
-4813.73046875
-4825.23828125
-4830.6015625
-4813.703125
-4763.20703125
-4682.1484375
-4591.8125
-4523.81640625
-4506.609375
-4555.41015625
-4667.81640625
-4823.18359375
-4986.4375
-5117.41015625
-5182.53515625
-5164.28125
-5066.26953125
-4913.28125
-4744.19921875
-4597.8203125
-4497.80859375
-4445.609375
-4425.38671875
-4417.84375
-4415.20703125
-4428.09375
-4478.40234375
-4582.2734375
-4737.38671875
-4925.44921875
-5125.03125
-5319.7109375
-5494.6484375
-5630.64453125
-5707.96484375
-5719.1953125
-5677.23828125
-5607.78125
-5531.75390625
-5454.39453125
-5370.421875
-5276.83203125
-5177.34765625
-5075.1640625
-4966.609375
-4846.66015625
-4720.3046875
-4605.625
-4524.99609375
-4493.90234375
-4515.72265625
-4581.734375
-4673.4296875
-4768.73828125
-4851.87109375
-4920.46875
-4983.85546875
-5055.16796875
-5145.24609375
-5260.76953125
-5403.171875
-5566.515625
-5737.69140625
-5902.203125
-6052.68359375
-6193.41015625
-6336.609375
-6493.0546875
-6663.52734375
-6836.79296875
-6993.71484375
-7112.796875
-7174.29296875
-7164.41796875
-7081.4140625
-6939.2109375
-6762.046875
-6570.78515625
-6371.734375
-6158.73828125
-5926.5390625
-5682.23828125
-5444.83203125
-5235.6015625
-5069.58203125
-4953.046875
-4884.44921875
-4856.2578125
-4858.2109375
-4880.90234375
-4915.10546875
-4946.66796875
-4955.34765625
-4923.8671875
-4849.80859375
-4746.81640625
-4633.40625
-4523.0078125
-4425.34765625
-4353.30859375
-4323.140625
-4346.44921875
-4422.94140625
-4540.51953125
-4680.60546875
-4824.39453125
-4958.1796875
-5076.48046875
-5180.5078125
-5271.5234375
-5343.76953125
-5383.70703125
-5378.12109375
-5326.17578125
-5245.875
-5168.28515625
-5122.06640625
-5119.83203125
-5156.22265625
-5217.1875
-5290.640625
-5369.6171875
-5448.20703125
-5517.6796875
-5568.8671875
-5598.81640625
-5613.4609375
-5622.0234375
-5629.515625
-5637.0859375
-5649.34765625
-5677.625
-5732.81640625
-5816.42578125
-5920.09375
-6030.75
-6131.47265625
-6198.73828125
-6207.5234375
-6146.24609375
-6027.40625
-5881.328125
-5738.9140625
-5618.8515625
-5525.6015625
-5453.046875
-5388.3984375
-5316.63671875
-5226.58984375
-5116.24609375
-4994.40234375
-4877.62109375
-4783.21484375
-4721.85546875
-4694.59375
-4695.6484375
-4715.88671875
-4743.28515625
-4763.9140625
-4768.69921875
-4761.89453125
-4760.75390625
-4784.328125
-4841.37890625
-4927.2421875
-5028.234375
-5127.34765625
-5209.4375
-5266.9453125
-5303.3515625
-5329.73046875
-5355.49609375
-5380.5859375
-5393.73828125
-5376.921875
-5313.5078125
-5198.31640625
-5044.60546875
-4881.79296875
-4742.78125
-4648.46875
-4599.671875
-4580.69140625
-4570.5078125
-4554.1484375
-4528.80078125
-4503.1640625
-4491.9296875
-4508.5703125
-4559.3984375
-4640.42578125
-4738.3515625
-4834.65234375
-4909.87109375
-4945.53125
-4925.05859375
-4837.80078125
-4686.75
-4493.83203125
-4295.83984375
-4130.99609375
-4023.828125
-3976.92578125
-3972.4296875
-3980.77734375
-3972.046875
-3926.66796875
-3842.56640625
-3735.62890625
-3631.27734375
-3550.625
-3500.671875
-3477.625
-3480.49609375
-3520.984375
-3618.0390625
-3782.15234375
-4005.078125
-4263.921875
-4533.01171875
-4792.16796875
-5028.15625
-5233.5078125
-5405.1484375
-5541.22265625
-5636.46875
-5680.64453125
-5663.8515625
-5585.7265625
-5460.36328125
-5311.12890625
-5157.8359375
-5006.51171875
-4850.984375
-4685.1796875
-4514.08984375
-4352.99609375
-4217.05859375
-4112.55078125
-4037.75
-3990.6328125
-3975.01953125
-3999.54296875
-4069.58203125
-4178.0078125
-4302.83203125
-4415.15625
-4491.94140625
-4524.1015625
-4516.32421875
-4483.0859375
-4444.2578125
-4419.28515625
-4420.265625
-4449.578125
-4504.53125
-4582.3515625
-4678.46484375
-4781.41015625
-4873.22265625
-4935.7578125
-4955.4375
-4923.76171875
-4839.1796875
-4711.7421875
-4562.8828125
-4415.265625
-4281.03125
-4160.3046875
-4049.91796875
-3951.56640625
-3872.609375
-3822.90625
-3811.9375
-3845.01953125
-3917.25
-4009.96484375
-4096.11328125
-4153.5390625
-4177.2890625
-4182.2109375
-4194.390625
-4237.296875
-4320.9296875
-4439.6328125
-4578.171875
-4720.75
-4857.640625
-4987.421875
-5115.30078125
-5247.71484375
-5384.25
-5511.8203125
-5606.8671875
-5645.62109375
-5615.12890625
-5518.41796875
-5374.16796875
-5213.99609375
-5075.77734375
-4990.546875
-4968.81640625
-4998.57421875
-5057.5625
-5126.65625
-5190.56640625
-5229.62890625
-5218.55859375
-5138.9375
-4993.8203125
-4809.7265625
-4624.4609375
-4470.98828125
-4366.203125
-4307.078125
-4273.81640625
-4239.80859375
-4185.1796875
-4106.265625
-4014.02734375
-3923.21484375
-3842.62109375
-3775.359375
-3726.45703125
-3705.8203125
-3720.1796875
-3762.796875
-3814.7578125
-3858.1875
-3887.2421875
-3906.31640625
-3920.1015625
-3927.15234375
-3920.97265625
-3894.8671875
-3847.36328125
-3786.609375
-3730.0
-3696.21875
-3695.12109375
-3724.828125
-3777.6796875
-3846.76171875
-3926.625
-4011.09375
-4093.8203125
-4170.95703125
-4241.203125
-4302.33203125
-4348.1796875
-4370.20703125
-4363.515625
-4333.30078125
-4296.234375
-4273.42578125
-4278.25390625
-4307.44921875
-4341.8359375
-4355.625
-4327.9375
-4250.99609375
-4132.55078125
-3992.3828125
-3855.3359375
-3744.6796875
-3678.140625
-3665.4140625
-3705.59765625
-3786.3359375
-3888.05078125
-3993.01171875
-4093.7421875
-4194.03515625
-4301.09375
-4414.4609375
-4520.87109375
-4599.6484375
-4633.8984375
-4618.66015625
-4561.55859375
-4477.82421875
-4382.94140625
-4285.61328125
-4185.53125
-4079.82421875
-3973.35546875
-3880.64453125
-3815.1875
-3778.19921875
-3760.3515625
-3753.1640625
-3753.953125
-3758.66796875
-3754.28125
-3723.08203125
-3655.9609375
-3561.19140625
-3461.02734375
-3379.59375
-3331.66796875
-3320.07421875
-3342.171875
-3397.83984375
-3490.16796875
-3618.546875
-3773.08203125
-3936.40234375
-4089.45703125
-4215.58203125
-4302.70703125
-4345.734375
-4345.91796875
-4304.81640625
-4219.046875
-4085.2578125
-3912.5390625
-3728.1328125
-3567.453125
-3456.55078125
-3402.16796875
-3395.484375
-3423.32421875
-3477.3984375
-3556.609375
-3663.0
-3796.24609375
-3951.83984375
-4124.078125
-4309.2421875
-4504.23828125
-4701.9296875
-4888.4609375
-5045.64453125
-5156.33203125
-5208.97265625
-5199.62109375
-5132.40234375
-5019.58203125
-4880.95703125
-4741.48828125
-4627.11328125
-4559.62890625
-4551.80078125
-4602.7890625
-4695.796875
-4801.5234375
-4888.3984375
-4933.4140625
-4925.3828125
-4860.78515625
-4740.90234375
-4574.69140625
-4380.72265625
-4180.98828125
-3990.94140625
-3816.66015625
-3660.375
-3525.24609375
-3414.734375
-3332.49609375
-3286.40625
-3289.3125
-3349.359375
-3457.40625
-3586.98046875
-3709.0703125
-3807.56640625
-3881.953125
-3939.21875
-3985.74609375
-4024.6796875
-4056.8515625
-4082.375
-4101.80078125
-4115.078125
-4117.8125
-4098.76953125
-4043.8125
-3944.94921875
-3807.03515625
-3646.6640625
-3486.06640625
-3347.359375
-3248.5
-3199.60546875
-3200.89453125
-3244.703125
-3320.0859375
-3414.921875
-3513.9921875
-3597.91796875
-3647.9921875
-3654.52734375
-3621.0859375
-3560.71875
-3487.703125
-3411.59375
-3336.890625
-3266.99609375
-3208.44140625
-3171.69921875
-3167.08984375
-3198.33203125
-3259.484375
-3338.42578125
-3423.1640625
-3503.83203125
-3569.328125
-3605.8828125
-3603.6015625
-3565.640625
-3508.34765625
-3450.1875
-3401.171875
-3364.3984375
-3345.8203125
-3358.1875
-3412.703125
-3507.53515625
-3624.69921875
-3736.421875
-3813.58203125
-3832.375
-3780.47265625
-3661.953125
-3496.01953125
-3308.203125
-3121.4609375
-2954.54296875
-2825.13671875
-2748.5390625
-2729.56640625
-2757.36328125
-2812.76953125
-2884.109375
-2975.4453125
-3097.90625
-3252.17578125
-3420.20703125
-3574.0859375
-3693.109375
-3773.6953125
-3826.0078125
-3863.328125
-3892.8515625
-3912.12890625
-3910.8515625
-3876.5546875
-3801.96875
-3690.7890625
-3559.50390625
-3434.703125
-3345.91796875
-3314.609375
-3343.39453125
-3412.86328125
-3490.0390625
-3543.1953125
-3552.82421875
-3514.4140625
-3436.84765625
-3339.78125
-3247.47265625
-3177.4921875
-3131.125
-3095.75
-3058.515625
-3018.46484375
-2985.57421875
-2969.953125
-2973.9296875
-2993.671875
-3024.4921875
-3062.05078125
-3100.02734375
-3131.07421875
-3152.43359375
-3170.51171875
-3198.9921875
-3252.109375
-3338.21484375
-3455.890625
-3592.734375
-3727.81640625
-3838.23828125
-3905.703125
-3918.08984375
-3867.33984375
-3750.1171875
-3572.7421875
-3352.58203125
-3110.30078125
-2859.58203125
-2606.29296875
-2357.96875
-2130.625
-1943.203125
-1805.84375
-1716.3125
-1668.75390625
-1663.61328125
-1706.13671875
-1795.078125
-1915.19921875
-2042.98828125
-2159.140625
-2254.0078125
-2322.3046875
-2357.44921875
-2355.73046875
-2325.20703125
-2286.28515625
-2260.48828125
-2258.359375
-2276.6015625
-2303.0703125
-2323.0546875
-2325.78125
-2311.6171875
-2294.80859375
-2295.6328125
-2326.87890625
-2387.25390625
-2466.17578125
-2551.3515625
-2630.55078125
-2690.56640625
-2719.77734375
-2712.92578125
-2672.31640625
-2605.6796875
-2525.8203125
-2450.94921875
-2399.30078125
-2378.203125
-2378.2265625
-2380.5234375
-2371.20703125
-2349.19140625
-2321.94921875
-2295.95703125
-2271.80859375
-2247.26171875
-2224.2265625
-2212.3671875
-2224.40234375
-2265.4765625
-2326.19921875
-2387.26171875
-2432.38671875
-2457.35546875
-2467.41015625
-2468.3671875
-2462.40234375
-2451.80859375
-2443.8046875
-2448.375
-2469.32421875
-2496.25
-2505.6875
-2473.02734375
-2387.9296875
-2262.27734375
-2124.13671875
-2002.328125
-1912.828125
-1854.875
-1816.171875
-1781.73828125
-1741.8671875
-1696.734375
-1655.6796875
-1631.26171875
-1631.90625
-1657.70703125
-1700.45703125
-1746.3125
-1780.4765625
-1794.1484375
-1790.19140625
-1781.46484375
-1780.91796875
-1791.88671875
-1807.5625
-1818.49609375
-1818.6796875
-1805.3203125
-1777.15625
-1737.09375
-1696.21875
-1671.7109375
-1678.0546875
-1719.05078125
-1786.5078125
-1863.671875
-1929.859375
-1967.09375
-1968.79296875
-1943.1484375
-1904.1171875
-1856.5546875
-1792.0625
-1701.7265625
-1591.1875
-1480.4375
-1389.76953125
-1328.30078125
-1293.453125
-1274.54296875
-1253.9375
-1211.0625
-1134.03125
-1030.296875
-923.1484375
-835.3046875
-775.82421875
-740.9453125
-723.296875
-717.69140625
-719.5
-720.4296875
-707.41796875
-666.859375
-592.59765625
-492.28515625
-386.328125
-299.80078125
-254.4765625
-266.43359375
-346.34375
-497.109375
-709.9375
-965.234375
-1240.51171875
-1518.6953125
-1789.42578125
-2042.546875
-2261.4921875
-2424.23828125
-2512.7734375
-2523.48046875
-2469.61328125
-2375.09375
-2266.58984375
-2168.578125
-2099.0625
-2063.53515625
-2051.95703125
-2044.45703125
-2021.95703125
-1972.3984375
-1889.8515625
-1773.19921875
-1628.20703125
-1468.54296875
-1311.40234375
-1171.01953125
-1055.0625
-964.515625
-895.20703125
-840.9765625
-797.65625
-763.52734375
-735.25
-704.78125
-661.890625
-598.953125
-513.21484375
-408.44921875
-299.0
-210.234375
-168.05078125
-183.75
-249.66796875
-349.703125
-471.34765625
-607.06640625
-748.51171875
-883.17578125
-995.44921875
-1069.203125
-1092.6171875
-1065.83203125
-1004.421875
-931.4453125
-863.12890625
-801.390625
-738.44140625
-665.53515625
-577.24609375
-471.3359375
-348.9609375
-216.87890625
-88.859375
17.02734375
86.5703125
118.6328125
127.1875
131.7890625
143.80859375
161.12890625
175.0
180.30078125
179.62890625
180.51953125
190.40625
212.6875
244.87890625
280.078125
310.5234375
329.91796875
333.08984375
316.265625
279.97265625
230.6796875
177.234375
123.66015625
64.28125
-15.78515625
-135.046875
-306.1640625
-526.58203125
-775.94140625
-1023.77734375
-1242.21875
-1414.6171875
-1536.72265625
-1613.27734375
-1651.75
-1654.47265625
-1614.578125
-1522.2890625
-1378.2265625
-1200.33984375
-1016.6484375
-851.1796875
-716.6875
-618.015625
-558.51171875
-541.82421875
-568.98046875
-635.109375
-728.59375
-832.99609375
-930.5859375
-1006.0078125
-1048.4375
-1051.30859375
-1010.0390625
-920.58203125
-781.87109375
-601.82421875
-400.8515625
-206.5234375
-40.86328125
89.9765625
194.9921875
287.69140625
374.19921875
447.85546875
492.64453125
492.2890625
438.96484375
336.41015625
197.18359375
38.7421875
-119.32421875
-260.46484375
-381.01953125
-497.6640625
-641.265625
-837.7578125
-1090.9609375
-1381.6640625
-1681.14453125
-1965.703125
-2222.08984375
-2445.046875
-2632.79296875
-2783.8984375
-2895.98828125
-2966.13671875
-2992.96484375
-2978.8359375
-2930.70703125
-2859.6796875
-2779.359375
-2702.9140625
-2639.390625
-2592.16015625
-2561.83984375
-2550.75390625
-2563.4921875
-2602.1171875
-2661.39453125
-2729.43359375
-2792.3984375
-2838.296875
-2858.2109375
-2847.67578125
-2808.86328125
-2750.3671875
-2682.703125
-2612.515625
-2539.765625
-2458.96484375
-2363.33203125
-2250.00390625
-2123.62890625
-1994.96875
-1875.16796875
-1771.1015625
-1685.5078125
-1619.14453125
-1570.80078125
-1536.7109375
-1513.8671875
-1504.97265625
-1518.12109375
-1559.34765625
-1625.8046875
-1706.921875
-1791.23046875
-1870.8984375
-1940.53125
-1993.46484375
-2020.16796875
-2009.7421875
-1952.6640625
-1843.2890625
-1682.13671875
-1478.34765625
-1250.953125
-1025.7265625
-826.96875
-668.69921875
-551.6953125
-467.3125
-403.5625
-349.13671875
-295.71875
-239.3828125
-180.07421875
-118.93359375
-55.84765625
11.00390625
84.67578125
169.12109375
267.2421875
376.53125
485.9609375
577.86328125
633.53125
638.80078125
588.0390625
486.48046875
348.546875
191.234375
27.640625
-133.4921875
-284.4140625
-418.7578125
-536.73828125
-647.046875
-760.51171875
-881.28515625
-1004.08203125
-1118.015625
-1211.44140625
-1274.42578125
-1300.28125
-1286.78125
-1236.140625
-1153.88671875
-1048.515625
-932.34375
-821.04296875
-729.4609375
-665.44921875
-626.9453125
-606.41015625
-599.1953125
-606.86328125
-630.39453125
-660.32421875
-676.43359375
-659.765625
-605.8046875
-527.41796875
-447.12890625
-386.06640625
-355.08984375
-351.01953125
-361.55078125
-377.859375
-404.41796875
-454.69921875
-535.40234375
-634.96484375
-727.43359375
-786.92578125
-800.35546875
-771.76171875
-718.8671875
-665.00390625
-629.15625
-618.17578125
-624.76953125
-632.20703125
-623.7578125
-592.04296875
-542.546875
-488.40234375
-441.73046875
-410.25390625
-400.859375
-422.46875
-482.60546875
-581.5390625
-711.47265625
-860.5078125
-1016.15625
-1166.984375
-1304.56640625
-1425.15234375
-1527.859375
-1610.49609375
-1668.21484375
-1696.5859375
-1695.09765625
-1668.70703125
-1629.0546875
-1594.57421875
-1584.8125
-1608.44140625
-1654.9453125
-1700.16796875
-1723.57421875
-1722.99609375
-1715.390625
-1724.59375
-1766.9921875
-1845.296875
-1952.51171875
-2078.87109375
-2213.953125
-2343.71484375
-2450.203125
-2518.40625
-2544.33984375
-2535.7890625
-2505.74609375
-2466.88671875
-2431.01171875
-2408.9296875
-2406.28125
-2419.2265625
-2436.19140625
-2445.36328125
-2440.9453125
-2424.39453125
-2402.85546875
-2387.60546875
-2391.125
-2421.1640625
-2475.37890625
-2542.66796875
-2611.390625
-2676.75390625
-2739.7890625
-2799.62890625
-2847.93359375
-2871.16015625
-2858.26171875
-2807.609375
-2729.58984375
-2643.48828125
-2569.3515625
-2518.58984375
-2490.51171875
-2478.06640625
-2476.3125
-2483.859375
-2496.5390625
-2502.82421875
-2488.40234375
-2446.5546875
-2385.38671875
-2326.8828125
-2298.58203125
-2321.63671875
-2400.66015625
-2521.2109375
-2656.44921875
-2777.63671875
-2862.125
-2897.4765625
-2883.52734375
-2831.1640625
-2755.77734375
-2669.3671875
-2578.96484375
-2492.6796875
-2425.34765625
-2396.3515625
-2421.45703125
-2506.26171875
-2645.1953125
-2824.07421875
-3023.65234375
-3223.0234375
-3402.55078125
-3545.6171875
-3639.58203125
-3677.125
-3658.5
-3592.9921875
-3497.140625
-3389.0234375
-3281.9921875
-3182.6484375
-3094.26953125
-3020.5390625
-2964.1875
-2921.921875
-2882.84375
-2833.53515625
-2765.06640625
-2676.26953125
-2573.01953125
-2466.125
-2368.01953125
-2288.55078125
-2233.41015625
-2207.71875
-2220.10546875
-2279.8046875
-2386.7421875
-2523.61328125
-2658.07421875
-2754.7421875
-2789.76171875
-2759.83203125
-2680.48828125
-2574.5859375
-2459.1328125
-2339.6015625
-2213.74609375
-2079.1328125
-1938.08203125
-1797.83203125
-1666.5625
-1548.19921875
-1441.953125
-1349.5859375
-1282.93359375
-1260.00390625
-1290.33203125
-1365.36328125
-1465.6171875
-1576.234375
-1694.609375
-1825.51953125
-1972.2421875
-2130.359375
-2284.6328125
-2410.9453125
-2486.32421875
-2502.078125
-2468.70703125
-2409.69140625
-2352.62890625
-2323.76171875
-2341.33203125
-2405.96875
-2498.1484375
-2591.37109375
-2670.94921875
-2739.6328125
-2806.44140625
-2873.83203125
-2935.73828125
-2983.28125
-3009.0390625
-3009.1328125
-2987.0078125
-2956.69140625
-2938.95703125
-2950.51171875
-2994.81640625
-3061.78515625
-3134.8125
-3198.15625
-3241.25
-3260.91015625
-3262.2421875
-3256.51171875
-3255.30078125
-3264.73046875
-3284.5703125
-3311.3046875
-3339.98828125
-3362.4921875
-3366.890625
-3342.984375
-3291.02734375
-3225.51953125
-3170.1484375
-3148.078125
-3173.80078125
-3248.8671875
-3361.12109375
-3487.6640625
-3601.828125
-3682.14453125
-3719.0234375
-3715.890625
-3685.13671875
-3642.7578125
-3606.0546875
-3593.90234375
-3624.26171875
-3705.4453125
-3827.31640625
-3963.10546875
-4084.24609375
-4176.8984375
-4246.25390625
-4306.76953125
-4368.546875
-4430.2890625
-4480.87890625
-4505.2265625
-4490.26953125
-4428.984375
-4321.97265625
-4176.625
-4004.62890625
-3818.83203125
-3630.5390625
-3447.96875
-3275.53125
-3113.65625
-2959.7578125
-2812.13671875
-2676.08984375
-2567.48046875
-2508.609375
-2516.78125
-2592.01171875
-2711.79296875
-2836.97265625
-2926.9375
-2957.10546875
-2929.12890625
-2867.78125
-2806.625
-2772.08203125
-2774.953125
-2811.87109375
-2872.4375
-2946.05078125
-3024.97265625
-3103.36328125
-3174.515625
-3228.92578125
-3255.5234375
-3246.9296875
-3206.7578125
-3152.9765625
-3112.37890625
-3107.99609375
-3149.3671875
-3233.27734375
-3351.56640625
-3495.8359375
-3654.98828125
-3812.2578125
-3948.73046875
-4051.1953125
-4116.2890625
-4147.1875
-4147.17578125
-4116.25
-4052.8359375
-3958.40625
-3840.9375
-3714.14453125
-3592.26171875
-3483.9140625
-3389.390625
-3302.67578125
-3215.65625
-3121.6796875
-3017.953125
-2907.54296875
-2799.97265625
-2707.80859375
-2639.03125
-2590.7890625
-2552.00390625
-2515.34765625
-2487.96484375
-2488.4453125
-2530.3125
-2606.94140625
-2692.63671875
-2757.85546875
-2783.125
-2761.05078125
-2691.12109375
-2578.29296875
-2436.8828125
-2290.44921875
-2161.61328125
-2058.7890625
-1972.265625
-1883.1015625
-1776.6171875
-1651.23046875
-1520.51171875
-1409.73046875
-1346.609375
-1348.375
-1413.76171875
-1527.6015625
-1673.37109375
-1840.5625
-2021.75
-2207.87890625
-2389.93359375
-2563.2109375
-2725.8515625
-2872.32421875
-2990.44140625
-3066.203125
-3092.0625
-3072.63671875
-3024.43359375
-2969.50390625
-2926.1875
-2903.67578125
-2904.1171875
-2927.06640625
-2968.8125
-3018.82421875
-3062.35546875
-3090.2578125
-3105.60546875
-3119.6015625
-3141.765625
-3172.98828125
-3203.1953125
-3212.4140625
-3177.65625
-3085.9296875
-2944.03125
-2774.46484375
-2600.9296875
-2437.49609375
-2288.859375
-2155.796875
-2038.24609375
-1936.859375
-1856.09765625
-1805.73828125
-1796.12109375
-1829.28515625
-1894.38671875
-1971.46875
-2040.140625
-2086.5859375
-2106.0
-2101.21875
-2079.1796875
-2046.421875
-2005.15625
-1952.58203125
-1884.96484375
-1804.1015625
-1721.2734375
-1655.00390625
-1624.56640625
-1644.1875
-1721.15234375
-1856.328125
-2043.0703125
-2263.51171875
-2486.328125
-2672.96484375
-2792.9765625
-2838.8046875
-2827.6484375
-2789.49609375
-2752.96875
-2738.73828125
-2757.90234375
-2808.8671875
-2875.81640625
-2936.515625
-2976.71875
-2998.22265625
-3013.76171875
-3036.04296875
-3070.75390625
-3114.60546875
-3155.6328125
-3176.17578125
-3159.54296875
-3096.09765625
-2984.91796875
-2832.98828125
-2655.234375
-2472.23828125
-2302.06640625
-2151.87890625
-2019.4609375
-1904.48828125
-1817.10546875
-1774.1796875
-1787.6328125
-1856.13671875
-1967.0
-2105.30859375
-2262.57421875
-2437.40234375
-2627.69921875
-2822.703125
-3004.078125
-3154.71484375
-3264.82421875
-3330.171875
-3349.546875
-3328.95703125
-3287.7734375
-3255.44921875
-3257.19140625
-3300.00390625
-3369.75390625
-3439.11328125
-3479.015625
-3468.2265625
-3399.87109375
-3283.25
-3139.421875
-2991.4375
-2854.65234375
-2732.96875
-2622.96484375
-2522.24609375
-2435.640625
-2374.2890625
-2347.953125
-2356.0
-2383.8203125
-2408.5234375
-2410.875
-2385.9140625
-2344.50390625
-2305.01953125
-2281.33203125
-2276.0546875
-2282.66015625
-2292.703125
-2300.97265625
-2305.44140625
-2305.09765625
-2299.85546875
-2292.328125
-2287.33203125
-2288.2109375
-2294.046875
-2301.13671875
-2306.03515625
-2305.6953125
-2295.828125
-2272.43359375
-2237.2421875
-2200.65234375
-2176.83203125
-2173.16015625
-2181.484375
-2177.875
-2132.73046875
-2026.97265625
-1863.484375
-1663.796875
-1451.765625
-1239.09375
-1026.0546875
-814.8984375
-621.6015625
-475.3125
-406.6484375
-433.00390625
-548.64453125
-725.3203125
-923.28125
-1105.27734375
-1244.390625
-1324.3125
-1338.0546875
-1288.3984375
-1186.66796875
-1047.98828125
-887.6328125
-722.36328125
-572.2578125
-457.26171875
-390.8046875
-377.4453125
-415.16015625
-496.65625
-607.8046875
-729.28125
-844.6796875
-949.69140625
-1054.05859375
-1174.24609375
-1321.85546875
-1494.203125
-1672.25
-1828.20703125
-1939.55078125
-2000.7109375
-2024.89453125
-2036.08984375
-2057.85546875
-2105.05859375
-2180.75
-2277.1484375
-2378.4375
-2463.73828125
-2511.0078125
-2503.828125
-2439.53515625
-2332.2578125
-2207.24609375
-2091.13671875
-2005.75390625
-1966.26171875
-1978.45703125
-2034.484375
-2113.91015625
-2193.9921875
-2262.31640625
-2320.984375
-2380.30859375
-2449.06640625
-2528.6875
-2612.96875
-2691.69921875
-2755.89453125
-2802.12890625
-2833.12890625
-2854.0703125
-2867.0390625
-2867.76171875
-2847.68359375
-2801.171875
-2732.1796875
-2652.97265625
-2574.66015625
-2499.703125
-2426.609375
-2362.37109375
-2326.69921875
-2340.19921875
-2407.66796875
-2513.546875
-2632.140625
-2739.94921875
-2819.6875
-2859.3515625
-2854.4765625
-2813.11328125
-2754.38671875
-2696.63671875
-2643.33984375
-2579.67578125
-2483.69921875
-2343.34765625
-2167.04296875
-1981.984375
-1822.359375
-1714.171875
-1664.53125
-1661.3828125
-1683.53125
-1713.05859375
-1741.1953125
-1766.19921875
-1789.08984375
-1811.7890625
-1836.015625
-1860.765625
-1880.9453125
-1890.703125
-1889.203125
-1882.4296875
-1878.41796875
-1880.16796875
-1882.640625
-1876.28515625
-1853.6875
-1813.546875
-1759.1328125
-1694.64453125
-1624.7890625
-1557.29296875
-1502.546875
-1468.27734375
-1455.3359375
-1460.359375
-1481.90234375
-1522.3359375
-1584.5390625
-1668.796875
-1772.44921875
-1889.55078125
-2010.19140625
-2122.609375
-2218.078125
-2293.08984375
-2346.84375
-2379.0
-2391.62109375
-2391.58984375
-2387.7578125
-2384.4140625
-2377.81640625
-2359.1015625
-2321.2109375
-2264.625
-2197.5078125
-2129.21875
-2062.01953125
-1988.75
-1898.65234375
-1785.1875
-1650.44921875
-1507.1953125
-1379.39453125
-1296.25390625
-1277.5078125
-1320.453125
-1402.4375
-1497.07421875
-1587.87109375
-1668.72265625
-1737.0859375
-1789.55078125
-1821.76171875
-1830.11328125
-1815.05078125
-1784.35546875
-1750.5078125
-1720.66015625
-1689.75
-1647.16796875
-1591.9453125
-1539.296875
-1510.5859375
-1516.9765625
-1552.359375
-1600.1484375
-1646.4296875
-1689.96875
-1743.5
-1826.18359375
-1951.01171875
-2114.5625
-2295.0234375
-2459.109375
-2573.21875
-2613.68359375
-2573.33203125
-2463.45703125
-2310.3984375
-2146.88671875
-2001.56640625
-1891.85546875
-1823.65625
-1796.11328125
-1806.6796875
-1852.92578125
-1930.48828125
-2029.15625
-2131.328125
-2216.9765625
-2273.78515625
-2303.390625
-2315.734375
-2316.3046875
-2300.2109375
-2259.7734375
-2195.94140625
-2120.984375
-2052.1953125
-2005.609375
-1993.45703125
-2022.01953125
-2089.06640625
-2185.73046875
-2302.90234375
-2434.375
-2572.234375
-2701.49609375
-2803.47265625
-2866.1640625
-2890.15234375
-2883.1796875
-2848.92578125
-2781.48828125
-2670.890625
-2514.7109375
-2325.59375
-2128.421875
-1950.21484375
-1810.52734375
-1716.5234375
-1661.51953125
-1626.74609375
-1588.58984375
-1529.54296875
-1444.57421875
-1337.625
-1215.03125
-1085.8359375
-966.796875
-880.0546875
-840.015625
-841.921875
-864.93359375
-885.87109375
-889.58203125
-869.20703125
-822.11328125
-748.30078125
-651.33984375
-538.6484375
-421.05859375
-312.82421875
-230.234375
-186.13671875
-181.9453125
-203.82421875
-228.48828125
-236.08203125
-220.6015625
-189.53125
-154.265625
-121.4765625
-93.234375
-72.5546875
-64.9453125
-72.54296875
-87.734375
-94.48046875
-76.875
-27.23046875
52.2109375
152.72265625
262.83984375
370.11328125
462.00390625
527.98828125
562.1640625
563.7890625
535.12109375
479.58203125
403.46875
319.4375
246.36328125
202.6328125
196.64453125
221.5078125
258.25
286.59375
296.890625
294.02734375
288.86328125
284.1875
269.75
231.55078125
164.5703125
74.97265625
-27.21484375
-132.765625
-230.5546875
-305.6796875
-344.671875
-341.8359375
-299.1484375
-222.27734375
-120.2578125
-7.99609375
95.796875
176.83203125
232.01171875
268.5625
297.3125
326.33984375
358.5
392.44921875
424.6796875
449.59765625
458.72265625
443.43359375
402.765625
348.8828125
301.61328125
275.61328125
272.8359375
286.08984375
305.98046875
323.015625
327.7734375
315.140625
289.9453125
266.1796875
259.10546875
277.44140625
320.58984375
379.9296875
442.34765625
495.31640625
530.79296875
545.22265625
537.76171875
511.0859375
473.640625
436.859375
406.9296875
379.28515625
342.796875
289.6953125
222.109375
151.05859375
90.17578125
48.328125
24.9609375
10.5390625
-8.5625
-45.05078125
-108.14453125
-201.95703125
-323.875
-465.58203125
-617.5078125
-771.66796875
-918.69921875
-1044.140625
-1132.109375
-1175.46484375
-1182.265625
-1172.17578125
-1166.26171875
-1177.1953125
-1203.67578125
-1231.44921875
-1242.13671875
-1224.97265625
-1182.3828125
-1125.5078125
-1065.71875
-1009.19140625
-955.4140625
-898.46875
-832.81640625
-762.171875
-701.765625
-666.77734375
-655.81640625
-646.92578125
-610.93359375
-528.58203125
-397.35546875
-227.76171875
-37.375
153.7578125
328.2578125
476.78515625
600.28515625
707.3984375
808.94921875
912.48046875
1018.921875
1122.8359375
1215.69140625
1289.94140625
1342.2265625
1375.19921875
1396.87890625
1415.859375
1435.60546875
1454.29296875
1471.4765625
1492.83203125
1525.3515625
1568.078125
1610.30859375
1639.34765625
1647.8359375
1633.34375
1595.12109375
1535.24609375
1461.7109375
1385.6640625
1311.90625
1232.5859375
1133.140625
1007.8671875
871.8671875
757.6875
698.4375
711.140625
792.25
923.54296875
1077.8125
1220.1953125
1311.8671875
1321.46484375
1238.44140625
1077.87109375
873.875
667.30859375
495.140625
384.63671875
351.98046875
401.8203125
524.828125
696.15234375
882.8125
1060.33984375
1224.9296875
1386.58984375
1548.39453125
1693.32421875
1792.6796875
1827.3671875
1802.546875
1745.1171875
1688.14453125
1653.3515625
1641.71875
1636.66796875
1615.421875
1559.33984375
1458.94921875
1317.21875
1153.25
1000.6015625
895.4296875
861.5546875
904.9765625
1018.50390625
1185.84375
1380.0078125
1565.0859375
1709.46875
1801.9609375
1854.0078125
1884.3359375
1900.78125
1895.68359375
1855.6796875
1774.0703125
1655.52734375
1513.125
1363.23828125
1222.31640625
1105.3203125
1024.11328125
984.984375
986.53125
1019.24609375
1067.6328125
1114.41015625
1145.37109375
1152.6875
1134.82421875
1093.1484375
1028.8828125
944.6484375
850.3046875
765.62890625
713.3125
705.6953125
737.0078125
788.0078125
837.4609375
869.65625
874.765625
847.69921875
789.74609375
711.14453125
630.60546875
571.21484375
554.0
590.49609375
677.19140625
796.10546875
922.15234375
1032.16015625
1109.90234375
1147.2421875
1145.35546875
1116.578125
1082.8203125
1067.6484375
1085.15625
1132.78125
1193.9609375
1249.6015625
1289.93359375
1317.3984375
1339.46875
1359.7734375
1376.46484375
1387.12109375
1392.375
1394.01953125
1391.26171875
1380.66015625
1360.125
1332.99609375
1308.42578125
1298.13671875
1311.7890625
1353.51953125
1421.23828125
1508.6640625
1609.26953125
1719.6328125
1838.8046875
1962.95703125
2080.51171875
2174.59765625
2232.609375
2253.609375
2245.95703125
2218.2890625
2172.93359375
2105.6484375
2009.5234375
1880.6875
1724.0859375
1554.609375
1389.39453125
1236.91015625
1094.7890625
959.5078125
837.23828125
744.5625
700.21875
716.12109375
791.7734375
911.8046875
1048.328125
1169.84375
1252.41015625
1285.7734375
1272.0
1219.94140625
1138.83203125
1033.19921875
902.7421875
749.10546875
583.81640625
428.34375
305.28125
229.0234375
202.25390625
216.92578125
257.765625
309.4140625
365.14453125
428.30078125
501.890625
576.3984375
631.10546875
649.7421875
634.79296875
606.296875
587.46875
590.47265625
611.75
636.70703125
648.875
638.234375
604.33984375
552.71484375
488.51953125
414.9609375
338.0078125
270.1953125
225.5859375
208.58984375
207.9375
203.26953125
178.9921875
133.84765625
80.01171875
34.1875
6.88671875
-3.8125
-8.76953125
-14.765625
-12.109375
23.90625
115.8671875
265.6875
451.2109375
639.5390625
804.23828125
934.0078125
1030.609375
1100.8671875
1148.63671875
1171.96484375
1168.43359375
1144.515625
1118.359375
1110.109375
1128.21484375
1165.9296875
1210.546875
1253.22265625
1288.9296875
1311.57421875
1315.4296875
1302.88671875
1286.89453125
1282.58203125
1296.640625
1325.4765625
1361.203125
1396.93359375
1427.67578125
1449.46484375
1458.765625
1451.16796875
1420.9921875
1364.9765625
1287.29296875
1198.28515625
1105.95703125
1009.515625
902.8828125
782.6796875
649.68359375
502.99609375
336.96875
147.390625
-59.79296875
-267.81640625
-457.8046875
-617.68359375
-743.73046875
-836.21484375
-896.45703125
-927.97265625
-937.37109375
-930.47265625
-906.73828125
-859.64453125
-784.99609375
-689.0625
-587.25390625
-493.9609375
-413.46875
-339.40625
-260.35546875
-164.80078125
-43.1875
108.83203125
284.67578125
464.26953125
621.63671875
739.73828125
819.73046875
875.44140625
918.12109375
946.17578125
947.3671875
907.62890625
816.7421875
669.671875
468.53515625
226.75390625
-30.4765625
-274.25390625
-484.765625
-658.875
-805.64453125
-933.64453125
-1041.67578125
-1121.01953125
-1166.08984375
-1182.3515625
-1184.77734375
-1189.7890625
-1207.640625
-1238.5703125
-1272.88671875
-1295.765625
-1295.765625
-1271.5078125
-1230.5546875
-1181.484375
-1126.61328125
-1060.61328125
-974.31640625
-860.984375
-722.58984375
-573.15234375
-435.71875
-334.19921875
-285.74609375
-297.71484375
-367.75
-484.35546875
-628.45703125
-777.53515625
-910.77734375
-1012.3203125
-1071.71484375
-1083.63671875
-1049.08984375
-978.359375
-893.140625
-823.19921875
-795.86328125
-824.5703125
-906.16796875
-1028.16796875
-1176.30859375
-1334.25
-1480.59375
-1593.86328125
-1665.0625
-1704.43359375
-1732.109375
-1759.56640625
-1779.16796875
-1771.6953125
-1724.7265625
-1644.88671875
-1553.58203125
-1471.84765625
-1409.1015625
-1364.55078125
-1335.7265625
-1322.62890625
-1323.796875
-1331.53515625
-1334.31640625
-1325.6796875
-1311.40625
-1306.97265625
-1325.6875
-1366.921875
-1415.49609375
-1453.73046875
-1474.91015625
-1485.0859375
-1492.515625
-1496.640625
-1487.32421875
-1453.1171875
-1389.4921875
-1300.6484375
-1195.9375
-1085.796875
-980.27734375
-889.17578125
-820.4921875
-776.35546875
-750.73046875
-734.01953125
-722.85546875
-726.21875
-761.25390625
-841.4921875
-966.90625
-1122.546875
-1285.6171875
-1435.46484375
-1560.03125
-1655.5234375
-1721.95703125
-1760.6328125
-1776.12890625
-1778.296875
-1778.609375
-1782.6875
-1786.7890625
-1782.8046875
-1767.37890625
-1746.703125
-1733.26953125
-1737.40234375
-1759.4140625
-1787.0078125
-1799.65234375
-1778.61328125
-1717.69140625
-1628.20703125
-1534.5859375
-1463.28125
-1432.4375
-1448.34765625
-1508.171875
-1603.7734375
-1723.07421875
-1850.45703125
-1969.06640625
-2065.1796875
-2131.72265625
-2169.09765625
-2183.5546875
-2184.2734375
-2179.86328125
-2175.58984375
-2173.1171875
-2173.19140625
-2178.43359375
-2192.19140625
-2212.8828125
-2228.8125
-2219.9609375
-2167.515625
-2064.296875
-1918.44140625
-1749.328125
-1580.65625
-1434.7734375
-1328.8125
-1272.74609375
-1270.625
-1323.46875
-1429.30078125
-1579.08984375
-1754.08984375
-1929.98046875
-2084.69921875
-2202.71875
-2273.72265625
-2291.109375
-2253.6328125
-2167.4609375
-2045.234375
-1903.38671875
-1760.8203125
-1637.8125
-1552.1015625
-1512.26953125
-1513.15625
-1537.91796875
-1566.46484375
-1584.484375
-1586.5625
-1572.24609375
-1541.1328125
-1492.5546875
-1427.859375
-1349.14453125
-1254.72265625
-1139.1953125
-1000.8984375
-848.80078125
-700.05078125
-571.65625
-475.78125
-420.1015625
-406.4765625
-426.515625
-461.62890625
-491.8515625
-506.203125
-505.5546875
-498.0
-493.74609375
-502.26171875
-529.1484375
-572.37109375
-621.3671875
-661.79296875
-683.41796875
-686.15234375
-680.39453125
-681.40625
-701.66796875
-747.203125
-820.1875
-923.23828125
-1059.828125
-1231.2578125
-1433.984375
-1657.8125
-1883.2890625
-2081.46875
-2222.18359375
-2289.0
-2288.33203125
-2243.53515625
-2179.8515625
-2113.99609375
-2053.80078125
-2001.84375
-1956.28125
-1909.4921875
-1848.80859375
-1761.25
-1640.85546875
-1494.77734375
-1343.375
-1212.01953125
-1118.93359375
-1068.03515625
-1051.23828125
-1055.8515625
-1070.078125
-1084.91015625
-1095.59375
-1103.32421875
-1114.4375
-1136.0625
-1171.953125
-1222.85546875
-1289.3515625
-1371.65234375
-1465.96484375
-1563.68359375
-1657.33203125
-1746.0703125
-1831.55078125
-1907.2890625
-1956.359375
-1963.84765625
-1930.46484375
-1870.3984375
-1795.99609375
-1708.30859375
-1603.73828125
-1486.625
-1373.6796875
-1288.76171875
-1255.89453125
-1293.9453125
-1410.91796875
-1598.625
-1831.9453125
-2074.828125
-2290.79296875
-2453.98046875
-2556.1328125
-2604.87890625
-2613.765625
-2592.80859375
-2548.0625
-2488.52734375
-2430.421875
-2392.37890625
-2385.1015625
-2403.5078125
-2427.88671875
-2435.1171875
-2412.6796875
-2364.04296875
-2300.953125
-2232.1875
-2160.58984375
-2087.12890625
-2011.828125
-1930.47265625
-1836.0
-1726.671875
-1610.03515625
-1496.40234375
-1391.09375
-1295.33203125
-1210.98828125
-1140.05859375
-1081.44140625
-1033.87890625
-1001.91015625
-994.10546875
-1014.375
-1059.06640625
-1124.17578125
-1211.0078125
-1320.78515625
-1444.95703125
-1564.04296875
-1656.78515625
-1710.38671875
-1724.53125
-1708.50390625
-1675.0078125
-1635.1171875
-1597.64453125
-1570.96484375
-1562.171875
-1572.8828125
-1598.0078125
-1631.62890625
-1674.07421875
-1731.984375
-1811.52734375
-1912.02734375
-2024.63671875
-2135.43359375
-2230.86328125
-2303.3828125
-2353.10546875
-2383.22265625
-2394.140625
-2383.25390625
-2349.96484375
-2298.2578125
-2233.49609375
-2158.95703125
-2077.71875
-1996.8828125
-1927.66796875
-1879.69140625
-1853.9375
-1839.59765625
-1817.39453125
-1768.66015625
-1684.94140625
-1571.20703125
-1440.78515625
-1308.140625
-1186.203125
-1087.23046875
-1020.7890625
-987.23828125
-973.60546875
-958.6328125
-925.2734375
-871.84765625
-813.609375
-773.7421875
-769.68359375
-804.203125
-866.47265625
-940.69140625
-1013.7734375
-1077.34375
-1126.765625
-1162.29296875
-1191.0234375
-1223.390625
-1263.88671875
-1304.9765625
-1332.55078125
-1338.2890625
-1325.77734375
-1304.56640625
-1280.10546875
-1250.4453125
-1210.79296875
-1158.58203125
-1094.69140625
-1023.07421875
-950.94921875
-887.66796875
-841.22265625
-815.7734375
-813.5390625
-837.9765625
-892.28125
-973.6015625
-1070.10546875
-1165.359375
-1245.90625
-1304.44140625
-1337.453125
-1342.5
-1318.96484375
-1270.00390625
-1202.28125
-1124.01953125
-1044.265625
-973.515625
-923.10546875
-902.51953125
-916.89453125
-966.57421875
-1047.79296875
-1153.2421875
-1273.00390625
-1396.59375
-1514.9453125
-1620.91015625
-1708.81640625
-1774.6796875
-1817.25
-1839.37890625
-1849.078125
-1859.25390625
-1884.03515625
-1932.3203125
-2003.54296875
-2089.765625
-2180.78515625
-2265.60546875
-2330.0
-2357.859375
-2339.859375
-2281.9375
-2202.890625
-2121.13671875
-2041.8203125
-1954.49609375
-1841.70703125
-1691.28515625
-1505.11328125
-1300.921875
-1106.8359375
-951.63671875
-855.74609375
-826.8515625
-860.84765625
-945.12890625
-1061.37109375
-1187.0859375
-1298.05078125
-1373.08203125
-1400.046875
-1379.77734375
-1325.59375
-1258.53125
-1200.05078125
-1164.796875
-1156.4296875
-1169.109375
-1193.1328125
-1221.015625
-1250.98046875
-1287.8671875
-1341.2265625
-1419.265625
-1519.95703125
-1626.4453125
-1712.99609375
-1758.50390625
-1757.26171875
-1719.87890625
-1666.6328125
-1619.25
-1595.109375
-1604.90625
-1653.453125
-1741.17578125
-1862.41796875
-2000.58203125
-2126.76953125
-2207.9921875
-2222.125
-2168.6484375
-2066.9921875
-1944.046875
-1820.43359375
-1704.75390625
-1598.0078125
-1502.37109375
-1426.05078125
-1381.0234375
-1377.7578125
-1421.765625
-1512.21875
-1640.390625
-1790.01171875
-1942.6953125
-2086.4140625
-2218.74609375
-2341.8125
-2455.99609375
-2560.3671875
-2657.4765625
-2752.859375
-2846.23828125
-2923.1640625
-2957.421875
-2924.6953125
-2817.79296875
-2652.71875
-2462.05078125
-2279.67578125
-2126.25390625
-2003.75
-1900.48828125
-1801.68359375
-1698.3125
-1590.82421875
-1487.58984375
-1398.7109375
-1328.04296875
-1269.484375
-1212.08984375
-1150.171875
-1088.671875
-1039.21875
-1013.43359375
-1021.4765625
-1074.2734375
-1180.82421875
-1339.38671875
-1532.37890625
-1733.40234375
-1921.0625
-2086.0625
-2225.9765625
-2335.77734375
-2405.046875
-2423.890625
-2391.20703125
-2318.875
-2230.34765625
-2154.55078125
-2116.86328125
-2130.37890625
-2191.29296875
-2279.87890625
-2365.08984375
-2411.65625
-2391.09375
-2295.3984375
-2145.28515625
-1983.84375
-1856.76171875
-1791.35546875
-1786.515625
-1815.88671875
-1840.234375
-1824.609375
-1754.75390625
-1643.44921875
-1520.2890625
-1412.1640625
-1330.484375
-1273.76171875
-1237.984375
-1222.3671875
-1227.8125
-1253.62109375
-1296.47265625
-1350.68359375
-1409.37890625
-1467.58203125
-1524.96875
-1583.890625
-1642.81640625
-1692.45703125
-1719.59375
-1714.75
-1676.0546875
-1607.7265625
-1518.37890625
-1422.109375
-1339.13671875
-1291.28515625
-1293.35546875
-1346.390625
-1437.12109375
-1541.9296875
-1631.48828125
-1674.9609375
-1646.09375
-1531.6484375
-1338.33984375
-1093.48828125
-838.39453125
-617.02734375
-463.25390625
-390.13671875
-386.734375
-426.06640625
-480.19140625
-531.42578125
-573.6875
-608.23046875
-641.90625
-687.80078125
-761.81640625
-873.64453125
-1018.92578125
-1179.1796875
-1328.0859375
-1438.3671875
-1487.58984375
-1464.58203125
-1375.1953125
-1242.19921875
-1096.53125
-964.3203125
-857.29296875
-771.8984375
-696.70703125
-623.51171875
-554.99609375
-503.55078125
-481.828125
-492.15625
-522.75390625
-552.75390625
-561.84375
-539.35546875
-489.27734375
-428.7734375
-379.8515625
-357.8515625
-364.26171875
-388.0078125
-412.8671875
-425.41796875
-420.27734375
-401.60546875
-380.171875
-366.65234375
-366.09765625
-378.5390625
-403.6875
-443.2890625
-498.53515625
-567.69140625
-648.015625
-738.4609375
-838.0703125
-941.38671875
-1037.453125
-1114.328125
-1164.87109375
-1189.5625
-1196.8203125
-1201.81640625
-1222.44140625
-1271.55859375
-1350.03515625
-1447.41796875
-1551.76171875
-1660.79296875
-1783.40625
-1928.30859375
-2089.875
-2246.16796875
-2372.92578125
-2460.19921875
-2514.89453125
-2548.171875
-2562.79296875
-2553.1953125
-2514.11328125
-2445.5390625
-2350.55078125
-2233.42578125
-2102.71875
-1973.71484375
-1863.55859375
-1782.08203125
-1727.21875
-1688.01171875
-1650.28515625
-1600.89453125
-1531.74609375
-1444.671875
-1352.7265625
-1273.921875
-1221.66796875
-1200.55078125
-1209.4921875
-1246.00390625
-1306.3828125
-1383.91015625
-1469.00390625
-1550.8828125
-1619.33984375
-1668.08984375
-1700.234375
-1730.296875
-1777.47265625
-1853.88671875
-1958.33984375
-2079.78515625
-2204.92578125
-2323.1328125
-2428.0234375
-2517.58984375
-2593.35546875
-2658.91015625
-2719.55859375
-2782.09765625
-2851.4765625
-2925.140625
-2991.640625
-3037.02734375
-3052.1875
-3033.11328125
-2976.0078125
-2876.09375
-2732.8046875
-2554.85546875
-2358.859375
-2162.69140625
-1978.984375
-1813.1640625
-1666.796875
-1542.86328125
-1446.8671875
-1381.3515625
-1339.89453125
-1309.2421875
-1279.20703125
-1251.1953125
-1237.8984375
-1255.5703125
-1314.1953125
-1408.9609375
-1516.2421875
-1598.49609375
-1618.4140625
-1554.58984375
-1409.359375
-1205.9765625
-979.328125
-765.30859375
-591.88671875
-473.5625
-410.33203125
-390.33984375
-395.21484375
-406.703125
-412.55859375
-408.65625
-396.45703125
-378.13671875
-353.26171875
-318.71484375
-272.12109375
-217.0625
-165.6171875
-134.37109375
-135.7734375
-172.38671875
-238.31640625
-323.9453125
-418.93359375
-513.85546875
-603.27734375
-688.13671875
-773.4296875
-862.64453125
-954.87890625
-1047.0234375
-1137.45703125
-1227.74609375
-1321.75
-1422.55859375
-1528.6015625
-1632.84765625
-1728.16796875
-1814.16015625
-1896.5
-1977.16015625
-2045.89453125
-2083.09765625
-2071.90234375
-2007.875
-1898.80859375
-1758.02734375
-1599.90625
-1441.36328125
-1304.83984375
-1215.69921875
-1193.32421875
-1243.12890625
-1356.328125
-1516.05859375
-1703.09765625
-1898.2109375
-2083.99609375
-2248.04296875
-2385.61328125
-2499.53125
-2597.62890625
-2687.95703125
-2772.09375
-2840.60546875
-2876.62890625
-2866.7734375
-2809.8125
-2715.81640625
-2599.60546875
-2476.73828125
-2362.83984375
-2270.75390625
-2204.24609375
-2155.3359375
-2111.15625
-2066.8125
-2031.91796875
-2021.9296875
-2039.19921875
-2061.5859375
-2052.74609375
-1987.2734375
-1867.7265625
-1719.1640625
-1571.0625
-1445.5078125
-1357.25390625
-1316.27734375
-1326.95703125
-1387.16015625
-1489.80859375
-1622.9921875
-1767.265625
-1896.76171875
-1988.90625
-2035.68359375
-2045.1953125
-2032.28515625
-2008.14453125
-1978.76953125
-1952.14453125
-1945.2578125
-1981.58203125
-2077.27734375
-2225.66796875
-2393.8828125
-2537.33984375
-2623.4140625
-2647.921875
-2633.62890625
-2612.21484375
-2602.91796875
-2603.5078125
-2599.69921875
-2582.921875
-2558.9765625
-2540.2421875
-2531.41015625
-2523.0859375
-2497.71484375
-2441.69921875
-2355.4375
-2254.5703125
-2160.08984375
-2083.29296875
-2019.453125
-1957.19140625
-1892.3046875
-1829.24609375
-1769.69921875
-1705.22265625
-1624.38671875
-1525.01953125
-1417.0859375
-1315.83203125
-1235.0078125
-1183.78125
-1163.97265625
-1168.1328125
-1184.22265625
-1205.59765625
-1235.48828125
-1280.2265625
-1338.64453125
-1399.1484375
-1444.8671875
-1459.61328125
-1431.66015625
-1357.921875
-1247.98046875
-1122.67578125
-1006.41796875
-919.52734375
-875.15234375
-877.44140625
-918.43359375
-978.50390625
-1034.7734375
-1071.19140625
-1079.87890625
-1054.59765625
-987.76171875
-875.47265625
-722.34375
-538.8046875
-336.7890625
-131.78515625
53.00390625
191.1171875
265.1484375
274.10546875
228.76171875
142.9140625
30.83984375
-90.359375
-201.71484375
-288.37109375
-344.2421875
-371.12890625
-374.765625
-361.99609375
-339.14453125
-309.7890625
-272.9375
-223.953125
-158.84765625
-79.4453125
3.59375
71.6796875
103.8515625
85.5390625
15.81640625
-92.9140625
-223.26953125
-361.92578125
-501.23046875
-634.5234375
-753.98828125
-855.2421875
-941.97265625
-1022.92578125
-1104.30859375
-1187.03125
-1270.59375
-1355.828125
-1441.9453125
-1523.8046875
-1595.46875
-1655.46875
-1704.83984375
-1739.53515625
-1747.95703125
-1718.703125
-1650.37109375
-1552.9765625
-1440.94140625
-1326.03125
-1215.828125
-1115.875
-1031.2421875
-965.59375
-918.26953125
-881.91015625
-844.37890625
-796.18359375
-737.77734375
-678.01171875
-623.25390625
-568.05078125
-497.73046875
-400.3515625
-276.5078125
-140.45703125
-15.359375
74.21875
112.26171875
99.8359375
53.6640625
-6.84765625
-72.0546875
-141.796875
-215.96484375
-289.796875
-358.55078125
-422.00390625
-481.53515625
-534.37890625
-572.953125
-588.6328125
-574.76171875
-528.0859375
-450.94140625
-353.3125
-250.98828125
-159.74609375
-89.58984375
-42.34375
-13.16015625
4.52734375
12.94921875
7.34375
-20.171875
-73.63671875
-149.78125
-240.3984375
-337.09765625
-434.64453125
-532.73828125
-636.80078125
-756.6171875
-901.36328125
-1072.28515625
-1257.16796875
-1430.8125
-1562.6640625
-1627.75
-1615.38671875
-1532.921875
-1405.7109375
-1272.96484375
-1177.28515625
-1149.71484375
-1199.36328125
-1314.98828125
-1474.36328125
-1651.65234375
-1820.21484375
-1955.92578125
-2043.2578125
-2079.05859375
-2071.14453125
-2035.1171875
-1992.44140625
-1967.15234375
-1978.98046875
-2036.953125
-2137.578125
-2266.6796875
-2402.71484375
-2523.29296875
-2614.359375
-2674.64453125
-2709.3359375
-2720.26171875
-2704.9765625
-2665.0625
-2610.25390625
-2550.70703125
-2487.203125
-2412.890625
-2325.38671875
-2235.15625
-2161.00390625
-2117.59765625
-2105.83984375
-2111.7265625
-2112.69921875
-2088.21875
-2030.2578125
-1947.7109375
-1860.4609375
-1786.6875
-1733.30078125
-1695.82421875
-1664.7109375
-1630.03515625
-1582.4296875
-1514.1796875
-1422.71875
-1312.53125
-1191.50390625
-1064.58984375
-931.66015625
-792.1640625
-652.33203125
-528.2578125
-441.30859375
-407.39453125
-427.23828125
-485.703125
-561.64453125
-639.66796875
-713.5546875
-780.7890625
-837.14453125
-878.4375
-906.94140625
-935.12890625
-982.78125
-1068.92578125
-1202.1171875
-1373.84375
-1559.46875
-1727.5
-1851.41015625
-1916.55078125
-1920.22265625
-1869.2734375
-1779.0859375
-1671.953125
-1571.30078125
-1493.5
-1443.8984375
-1420.58984375
-1420.6328125
-1441.296875
-1475.890625
-1511.8203125
-1535.640625
-1540.6796875
-1529.41015625
-1509.8828125
-1491.58984375
-1483.8828125
-1494.53125
-1526.47265625
-1575.5234375
-1631.984375
-1684.4140625
-1721.921875
-1734.9609375
-1716.8515625
-1665.796875
-1584.921875
-1480.234375
-1359.90234375
-1236.46484375
-1127.859375
-1052.31640625
-1018.9765625
-1022.48828125
-1047.3125
-1077.98828125
-1105.9765625
-1128.40234375
-1142.73828125
-1143.51171875
-1122.37890625
-1069.36328125
-974.96484375
-834.84765625
-656.5546875
-463.2109375
-289.234375
-167.90625
-116.98828125
-131.15234375
-186.125
-250.81640625
-298.52734375
-312.41015625
-288.1484375
-235.9296875
-176.82421875
-129.96484375
-99.82421875
-77.58984375
-55.95703125
-39.84765625
-40.94921875
-64.86328125
-106.7890625
-158.13671875
-213.78125
-273.15234375
-337.94921875
-409.9375
-488.91015625
-571.62109375
-654.609375
-739.6484375
-835.96875
-955.71484375
-1105.359375
-1278.3984375
-1453.80078125
-1603.01953125
-1703.8125
-1751.4609375
-1757.73828125
-1739.42578125
-1708.34765625
-1669.99609375
-1626.05078125
-1575.01953125
-1513.18359375
-1439.765625
-1362.40625
-1295.37109375
-1250.26171875
-1226.91796875
-1211.70703125
-1184.13671875
-1128.35546875
-1042.58984375
-939.609375
-837.28515625
-747.66015625
-673.98828125
-615.640625
-572.875
-546.07421875
-532.03125
-523.0234375
-511.296875
-496.03125
-485.94921875
-492.44140625
-517.421875
-548.44921875
-567.8359375
-566.48828125
-547.67578125
-518.91796875
-484.0625
-444.05078125
-401.98828125
-364.84375
-341.3046875
-338.83984375
-360.69140625
-403.8984375
-461.53125
-528.5234375
-603.640625
-683.64453125
-757.20703125
-808.671875
-829.12109375
-822.625
-802.40234375
-783.65625
-780.14453125
-803.375
-860.30859375
-950.87109375
-1068.8515625
-1205.6484375
-1352.796875
-1501.6953125
-1642.8203125
-1766.28515625
-1863.53125
-1929.1328125
-1963.109375
-1973.484375
-1976.5703125
-1991.24609375
-2027.46875
-2076.41796875
-2111.296875
-2100.58984375
-2025.05859375
-1887.70703125
-1712.6015625
-1535.08203125
-1387.92578125
-1288.671875
-1234.4296875
-1206.94140625
-1182.7890625
-1141.18359375
-1068.14453125
-960.703125
-830.12109375
-698.296875
-586.94921875
-508.2578125
-463.24609375
-444.859375
-440.5390625
-435.87890625
-421.890625
-401.0234375
-384.8671875
-385.75
-410.58203125
-460.1171875
-529.375
-607.16796875
-678.28125
-729.94140625
-758.37890625
-770.65234375
-780.89453125
-802.14453125
-837.40234375
-876.88671875
-906.5078125
-920.98046875
-928.140625
-941.15625
-969.89453125
-1020.36328125
-1095.91796875
-1191.71484375
-1288.5703125
-1359.50390625
-1387.07421875
-1373.28125
-1331.94140625
-1274.0703125
-1203.359375
-1123.9765625
-1048.50390625
-995.94921875
-981.20703125
-1004.66015625
-1049.58984375
-1089.61328125
-1101.7109375
-1076.765625
-1021.1953125
-949.9375
-876.44921875
-806.52734375
-739.5859375
-675.78125
-622.15234375
-591.56640625
-594.59765625
-631.796875
-692.640625
-761.02734375
-822.28515625
-867.80078125
-896.5
-913.74609375
-928.95703125
-952.77734375
-993.03125
-1048.41796875
-1102.8515625
-1127.8046875
-1095.44140625
-994.0703125
-833.0703125
-633.73828125
-415.55078125
-189.5859375
38.07421875
259.1015625
458.89453125
618.77734375
722.1484375
759.4375
729.04296875
636.44921875
495.78125
332.44921875
180.24609375
70.28515625
19.66015625
28.9296875
87.76953125
179.33984375
279.47265625
357.40625
384.8125
348.875
258.4296875
138.03515625
15.21484375
-89.9765625
-167.828125
-214.91796875
-228.84765625
-208.65234375
-162.05859375
-110.19921875
-79.33984375
-83.18359375
-113.59375
-150.8515625
-182.32421875
-209.12890625
-236.23828125
-261.046875
-273.5625
-264.27734375
-228.82421875
-167.53515625
-85.92578125
2.84375
78.734375
121.359375
118.0703125
68.7734375
-13.54296875
-106.27734375
-185.109375
-234.51171875
-254.9765625
-261.83203125
-276.05859375
-312.94921875
-375.71484375
-457.33984375
-547.4765625
-637.2734375
-718.90625
-785.0546875
-833.9296875
-875.89453125
-930.98828125
-1015.265625
-1127.56640625
-1249.5625
-1358.3984375
-1440.8515625
-1499.1328125
-1546.35546875
-1595.95703125
-1652.08203125
-1707.671875
-1750.5
-1769.5
-1755.38671875
-1699.10546875
-1595.67578125
-1452.40234375
-1291.84375
-1144.01953125
-1033.265625
-968.63671875
-942.34375
-936.35546875
-934.57421875
-933.63671875
-942.98046875
-973.578125
-1026.38671875
-1091.8828125
-1158.74609375
-1220.6015625
-1276.51171875
-1330.21875
-1391.71875
-1475.93359375
-1594.13671875
-1743.9921875
-1908.64453125
-2066.4375
-2201.6875
-2306.92578125
-2377.24609375
-2405.11328125
-2382.35546875
-2308.19921875
-2195.328125
-2066.62109375
-1942.90625
-1831.40234375
-1725.4296875
-1615.71875
-1502.10546875
-1394.39453125
-1302.453125
-1226.12109375
-1153.65234375
-1068.6328125
-959.58984375
-827.19921875
-685.9296875
-558.5078125
-465.22265625
-414.80859375
-403.46875
-421.01171875
-456.796875
-499.8515625
-535.1953125
-542.37890625
-500.12109375
-395.65234375
-233.0234375
-34.08203125
169.98828125
351.46484375
494.37890625
594.87109375
657.91015625
695.48046875
724.70703125
761.41015625
810.7734375
863.3828125
901.7421875
912.38671875
894.25
858.5
821.6640625
796.76171875
786.82421875
784.1484375
775.6796875
750.0703125
700.43359375
622.38671875
513.1484375
376.01171875
226.40234375
91.16015625
-1.53125
-34.91015625
-10.00390625
56.9296875
141.9921875
221.04296875
275.0546875
293.3671875
274.72265625
226.12109375
160.48046875
93.984375
43.01953125
19.5625
26.0859375
52.8828125
81.00390625
89.90625
65.5859375
4.609375
-87.46875
-201.20703125
-327.96484375
-460.609375
-588.9375
-694.05078125
-750.48828125
-741.01953125
-675.47265625
-595.0625
-552.96875
-583.94921875
-687.734375
-837.62109375
-1002.5
-1162.49609375
-1310.41015625
-1445.91796875
-1571.3203125
-1690.2578125
-1806.18359375
-1919.09765625
-2022.375
-2102.88671875
-2146.28125
-2145.734375
-2108.19140625
-2051.6875
-1993.35546875
-1936.45703125
-1867.9921875
-1771.05859375
-1643.390625
-1505.88671875
-1392.08984375
-1326.14453125
-1308.296875
-1319.96875
-1341.8828125
-1367.43359375
-1401.1640625
-1448.21875
-1507.84765625
-1576.15625
-1652.03515625
-1737.54296875
-1832.01953125
-1927.5859375
-2012.79296875
-2081.19140625
-2134.1171875
-2172.8046875
-2188.49609375
-2163.62890625
-2084.84765625
-1954.015625
-1785.296875
-1593.48828125
-1388.58984375
-1182.2265625
-994.71875
-849.9375
-760.51171875
-719.4765625
-707.82421875
-708.890625
-713.6328125
-714.234375
-699.1953125
-659.48046875
-598.2421875
-530.4296875
-471.84765625
-430.35546875
-406.04296875
-394.5078125
-386.703125
-369.2734375
-330.4609375
-266.19921875
-177.9140625
-65.37109375
73.50390625
233.24609375
394.0390625
527.98046875
613.43359375
644.7421875
631.2890625
589.83203125
536.55859375
482.5859375
434.48828125
397.5
376.2734375
370.81640625
372.890625
369.33984375
350.48828125
314.94140625
267.12109375
212.8046875
157.953125
108.92578125
70.75390625
45.70703125
35.890625
46.83984375
84.98828125
149.60546875
228.90625
306.7578125
373.17578125
427.12890625
470.3125
501.90625
521.171875
532.3203125
542.70703125
554.875
562.15625
553.06640625
518.5
453.77734375
356.171875
224.6796875
63.95703125
-113.11328125
-288.82421875
-447.421875
-579.77734375
-684.43359375
-767.19921875
-839.79296875
-915.859375
-1004.34375
-1103.90234375
-1202.484375
-1283.0546875
-1333.29296875
-1353.85546875
-1359.0234375
-1367.05859375
-1386.11328125
-1407.05078125
-1409.65625
-1377.015625
-1306.2578125
-1208.20703125
-1098.09375
-985.828125
-873.55078125
-761.84375
-658.18359375
-577.96875
-535.94140625
-536.9296875
-575.9140625
-645.54296875
-739.80078125
-848.51171875
-951.62109375
-1024.03125
-1048.53515625
-1024.32421875
-963.8671875
-883.95703125
-800.2890625
-727.73828125
-680.69140625
-669.0234375
-692.11328125
-738.1875
-792.37890625
-848.0546875
-910.37109375
-987.55859375
-1078.05859375
-1166.79296875
-1234.21875
-1269.18359375
-1274.1953125
-1260.24609375
-1236.875
-1205.24609375
-1159.03515625
-1092.265625
-1007.453125
-916.24609375
-831.83984375
-761.37890625
-706.05078125
-666.70703125
-646.3828125
-646.4453125
-661.39453125
-678.8515625
-685.18359375
-672.12109375
-640.0390625
-596.140625
-549.25
-504.9453125
-464.87109375
-429.28515625
-398.765625
-372.84375
-348.63671875
-323.65234375
-300.66015625
-287.953125
-292.25390625
-310.9375
-332.859375
-348.0
-355.56640625
-361.40234375
-367.9921875
-369.203125
-355.06640625
-319.78515625
-264.17578125
-193.51171875
-117.484375
-52.57421875
-19.5078125
-33.16015625
-93.34375
-186.0703125
-294.203125
-406.7265625
-518.9765625
-626.08984375
-717.7109375
-779.30078125
-798.69140625
-772.11328125
-704.98046875
-607.60546875
-490.484375
-362.85546875
-234.03515625
-114.9140625
-17.86328125
45.84765625
71.6484375
67.55859375
54.625
57.94921875
93.67578125
161.7578125
249.01953125
338.2578125
417.33203125
485.8984375
557.45703125
652.24609375
781.359375
933.2734375
1076.109375
1175.6875
1214.109375
1194.04296875
1129.5859375
1035.2890625
921.765625
796.53125
665.734375
535.18359375
410.5546875
295.6953125
189.1484375
82.5625
-34.953125
-168.16796875
-309.51171875
-440.9140625
-542.39453125
-600.390625
-609.4921875
-568.1875
-475.37109375
-332.953125
-151.06640625
52.1171875
257.43359375
450.3125
619.015625
750.94140625
835.55859375
871.43359375
867.0390625
834.0859375
783.34375
728.46875
689.2734375
685.64453125
726.76953125
806.15625
904.25
993.52734375
1046.01953125
1045.89453125
1000.47265625
937.13671875
885.65625
861.453125
862.671875
878.125
895.2890625
903.3203125
892.5078125
851.953125
769.125
636.0390625
460.09375
268.10546875
96.46484375
-24.640625
-79.5
-65.76953125
7.65234375
120.98046875
247.2265625
360.703125
444.3515625
491.96484375
508.58203125
511.1953125
525.1484375
573.13671875
662.86328125
783.05859375
910.8515625
1024.77734375
1115.29296875
1187.3515625
1254.26171875
1327.4609375
1408.6484375
1487.6484375
1545.73046875
1563.45703125
1531.1328125
1455.22265625
1354.3671875
1247.89453125
1147.9140625
1060.66796875
990.5859375
939.60546875
904.5546875
879.58984375
862.47265625
857.08984375
869.3671875
901.98828125
953.0703125
1018.79296875
1096.7890625
1187.3203125
1290.5546875
1401.77734375
1510.0234375
1602.81640625
1672.59375
1718.421875
1743.41796875
1752.66796875
1752.7265625
1749.31640625
1742.99609375
1727.08203125
1689.90625
1619.20703125
1506.7109375
1352.625
1167.54296875
968.84765625
774.34765625
599.921875
461.40234375
373.0390625
339.36328125
348.39453125
375.68359375
396.6953125
396.90234375
373.421875
330.609375
275.1875
214.140625
155.54296875
109.015625
82.609375
77.171875
84.6484375
93.73828125
97.85546875
97.5625
96.3515625
94.921875
88.6640625
69.140625
28.17578125
-37.6953125
-125.25
-225.79296875
-327.62890625
-418.2578125
-487.94921875
-534.7734375
-566.45703125
-594.86328125
-626.9609375
-659.83984375
-683.015625
-684.4765625
-656.1796875
-596.8515625
-511.2109375
-407.2890625
-296.27734375
-195.08203125
-124.08203125
-94.890625
-97.7109375
-104.3828125
-88.7421875
-45.82421875
7.484375
48.12109375
63.0
54.45703125
35.43359375
20.14453125
16.171875
22.04296875
30.703125
34.20703125
25.73046875
0.34765625
-42.3046875
-95.2890625
-146.8359375
-188.73828125
-223.48046875
-262.2578125
-314.78125
-379.7890625
-445.06640625
-496.57421875
-527.66015625
-540.859375
-542.41796875
-535.0703125
-513.0859375
-462.671875
-371.0234375
-240.578125
-94.68359375
36.703125
140.93359375
231.1171875
329.140625
441.96875
555.1484375
644.29296875
688.7265625
678.82421875
620.421875
536.30859375
457.9765625
408.61328125
390.75390625
389.06640625
383.94140625
363.78515625
328.71875
285.45703125
237.80859375
181.046875
106.98828125
15.765625
-78.2421875
-152.47265625
-186.5
-167.1171875
-88.8125
45.265625
222.6796875
425.5234375
635.97265625
837.4765625
1012.6328125
1144.80859375
1224.54296875
1253.15625
1239.609375
1196.4765625
1141.30078125
1099.3125
1098.546875
1156.83984375
1271.19140625
1420.00390625
1576.97265625
1725.34375
1861.94921875
1989.98046875
2107.984375
2203.40234375
2254.88671875
2241.921875
2156.1875
2007.15625
1817.8046875
1614.12890625
1416.88671875
1239.9609375
1092.3828125
979.6875
904.40234375
866.80078125
864.90625
892.9609375
940.94140625
996.75390625
1048.11328125
1081.37890625
1081.75390625
1040.08984375
961.453125
863.91796875
766.21875
677.71875
601.77734375
545.81640625
522.234375
536.9609375
579.35546875
626.4453125
658.55078125
672.09765625
680.21875
703.83984375
761.21484375
861.125
1000.88671875
1168.93359375
1350.48046875
1532.078125
1701.08984375
1842.06640625
1936.76953125
1970.8125
1941.53125
1859.78125
1745.453125
1621.234375
1506.5234375
1410.5546875
1328.12109375
1244.74609375
1149.89453125
1045.99609375
943.1875
845.8828125
746.796875
634.984375
508.92578125
382.0625
277.5546875
217.9765625
217.0234375
276.609375
389.6328125
545.88671875
736.88671875
956.3984375
1197.21484375
1448.31640625
1695.73828125
1926.61328125
2132.1015625
2305.34765625
2435.98828125
2508.29296875
2507.97265625
2433.4453125
2301.04296875
2138.80078125
1975.2734375
1833.2734375
1730.03125
1677.16015625
1676.4375
1716.38671875
1776.33203125
1836.7578125
1887.58203125
1928.67578125
1964.96875
2002.75
2050.06640625
2117.48046875
2213.22265625
2332.7578125
2451.83203125
2532.66015625
2542.09375
2468.4296875
2324.80078125
2139.71484375
1944.30859375
1762.58203125
1605.578125
1470.61328125
1347.4609375
1227.8203125
1109.69140625
995.109375
888.57421875
800.29296875
746.87890625
742.58203125
787.9375
868.9140625
967.48828125
1071.9609375
1178.73046875
1288.75390625
1403.796875
1522.76171875
1638.98046875
1743.03125
1830.2109375
1903.2265625
1964.8203125
2009.4765625
2026.58203125
2012.4609375
1976.6953125
1935.31640625
1899.56640625
1871.3046875
1846.0234375
1816.6171875
1774.921875
1713.8671875
1632.1796875
1537.9609375
1445.58984375
1365.76953125
1296.5078125
1224.03125
1134.1328125
1024.55078125
908.77734375
811.125
759.3671875
777.80078125
878.95703125
1055.2265625
1278.3671875
1511.28125
1724.984375
1907.58203125
2060.13671875
2186.875
2290.2109375
2372.640625
2439.34765625
2496.4921875
2546.4375
2584.90625
2602.16015625
2587.03125
2532.28125
2440.06640625
2324.87890625
2210.640625
2122.4609375
2078.234375
2083.77734375
2131.296875
2200.48046875
2264.73046875
2302.53515625
2306.4375
2281.2109375
2233.4140625
2164.4453125
2074.4140625
1971.08984375
1873.08984375
1804.26171875
1784.7578125
1824.2109375
1917.90625
2045.1875
2172.828125
2266.30078125
2305.8203125
2296.35546875
2262.28125
2230.10546875
2213.5703125
2212.0390625
2217.26953125
2217.55078125
2197.5859375
2142.69140625
2050.1796875
1936.9609375
1832.76171875
1763.5390625
1739.671875
1756.390625
1800.73828125
1856.7109375
1907.34765625
1937.38671875
1937.9921875
1910.65625
1866.515625
1820.82421875
1786.7578125
1773.27734375
1787.2421875
1835.4453125
1923.3046875
2052.0
2217.828125
2414.10546875
2633.17578125
2867.17578125
3107.94921875
3345.73046875
3566.2890625
3749.0546875
3870.5234375
3913.234375
3874.6328125
3769.203125
3622.15234375
3459.609375
3301.85546875
3162.67578125
3051.89453125
2976.3515625
2938.1171875
2933.296875
2954.3203125
2993.4375
3043.64453125
3096.97265625
3143.90234375
3176.01171875
3189.4453125
3185.59375
3167.625
3135.7265625
3085.28125
3009.859375
2905.99609375
2774.94921875
2621.14453125
2451.83203125
2279.54296875
2122.09765625
1996.0859375
1908.9140625
1858.08984375
1838.171875
1846.7265625
1883.421875
1945.47265625
2025.80078125
2115.86328125
2210.265625
2308.80859375
2412.8046875
2517.61328125
2609.4921875
2672.76171875
2701.484375
2702.76171875
2688.01171875
2663.15234375
2628.23828125
2583.33984375
2530.76953125
2471.75390625
2404.50390625
2327.67578125
2245.7265625
2170.76171875
2118.71875
2101.84375
2121.734375
2167.64453125
2220.5859375
2258.61328125
2260.67578125
2211.65234375
2110.3359375
1974.13671875
1833.26953125
1717.7578125
1648.30859375
1635.55859375
1682.0859375
1781.75
1919.01953125
2072.375
2220.57421875
2348.18359375
2448.7578125
2525.30859375
2586.51953125
2640.14453125
2688.53515625
2728.578125
2753.46875
2753.640625
2719.7578125
2649.9453125
2556.5234375
2464.76171875
2403.1171875
2391.06640625
2430.9375
2507.12890625
2593.99609375
2669.140625
2723.01171875
2757.1796875
2775.91796875
2782.57421875
2783.63671875
2790.81640625
2814.3046875
2854.6328125
2904.66796875
2959.60546875
3021.87109375
3095.0234375
3176.10546875
3257.53515625
3335.875
3415.64453125
3503.609375
3601.16796875
3703.6328125
3804.984375
3900.30078125
3983.05078125
4042.8671875
4069.4453125
4060.2109375
4023.76171875
3974.546875
3923.29296875
3872.19921875
3819.1171875
3765.609375
3719.82421875
3690.90625
3680.7890625
3681.99609375
3683.34375
3677.80859375
3665.46484375
3649.546875
3629.4375
3597.05859375
3541.20703125
3457.87109375
3357.2890625
3259.53125
3180.81640625
3123.12109375
3076.3125
3028.6015625
2973.6484375
2909.6328125
2836.75390625
2760.109375
2695.23046875
2667.484375
2701.59765625
2809.03125
2983.90234375
3209.59375
3467.55859375
3739.67578125
4006.1875
4247.93359375
4454.859375
4631.1953125
4788.53515625
4932.1015625
5054.47265625
5143.3515625
5194.640625
5217.77734375
5229.29296875
5241.6015625
5256.265625
5265.9375
5262.00390625
5241.10546875
5206.0078125
5162.32421875
5116.296875
5074.96875
5044.890625
5027.46484375
5015.5546875
4996.765625
4961.1640625
4905.99609375
4834.4609375
4753.27734375
4673.3359375
4610.765625
4583.21484375
4602.0
4667.10546875
4769.5625
4897.140625
5036.49609375
5171.62890625
5285.6171875
5369.26171875
5428.9609375
5482.90234375
5545.6796875
5614.75
5670.828125
5690.22265625
5658.0
5574.16796875
5453.23046875
5319.05078125
5196.41796875
5102.55078125
5043.9453125
5018.8203125
5019.92578125
5034.24609375
5043.421875
5028.9921875
4979.1640625
4891.59765625
4772.6328125
4637.625
4511.2421875
4420.71875
4381.3671875
4385.26171875
4404.7734375
4408.99609375
4379.984375
4317.7421875
4234.3515625
4144.2265625
4057.06640625
3975.74609375
3898.10546875
3819.83203125
3736.37890625
3643.8828125
3540.09765625
3425.29296875
3302.48046875
3177.84375
3062.5078125
2973.703125
2930.93359375
2946.56640625
3017.4921875
3125.39453125
3246.26953125
3361.703125
3463.7265625
3551.08984375
3621.7109375
3669.125
3687.5234375
3681.578125
3670.69140625
3680.671875
3728.3984375
3812.5859375
3918.0078125
4026.73828125
4125.46484375
4205.32421875
4259.66015625
4284.53515625
4280.84375
4254.10546875
4211.3125
4158.06640625
4099.53515625
4045.0703125
4010.55859375
4012.6953125
4057.4921875
4133.6640625
4219.31640625
4296.078125
4357.06640625
4403.890625
4441.3828125
4477.83203125
4526.515625
4599.96875
4699.2265625
4808.8671875
4903.3515625
4959.12890625
4964.078125
4921.03515625
4845.0546875
4755.3125
4666.17578125
4584.1015625
4511.5234375
4451.70703125
4409.2734375
4387.69921875
4387.03125
4401.4921875
4416.72265625
4410.890625
4362.453125
4260.18359375
4107.95703125
3923.3359375
3733.71875
3570.45703125
3459.375
3411.3359375
3420.37109375
3470.5703125
3544.85546875
3629.66015625
3715.79296875
3796.90625
3865.9140625
3912.95703125
3930.15234375
3920.3203125
3898.09375
3879.0
3867.60546875
3857.41015625
3839.98046875
3811.8671875
3775.84375
3742.02734375
3728.84765625
3756.11328125
3829.7734375
3931.08984375
4022.11328125
4064.296875
4036.625
3942.58984375
3804.67578125
3651.41015625
3505.19921875
3377.95703125
3274.37890625
3195.53125
3137.47265625
3088.35546875
3031.4140625
2954.32421875
2857.32421875
2753.22265625
2659.7890625
2591.078125
2553.2421875
2544.8671875
2558.42578125
2581.5703125
2601.48046875
2613.5
2626.96484375
2659.06640625
2718.73828125
2795.3125
2862.92578125
2895.3515625
2877.77734375
2809.35546875
2700.48828125
2568.69140625
2433.3515625
2310.55859375
2211.5859375
2144.81640625
2115.90625
2123.8046875
2157.734375
2201.08203125
2240.63671875
2272.953125
2302.23046875
2332.66796875
2363.29296875
2390.015625
2411.37109375
2430.24609375
2448.94140625
2463.37890625
2463.69921875
2440.890625
2392.828125
2325.2109375
2249.046875
2177.8515625
2126.20703125
2109.75390625
2144.9609375
2244.734375
2408.453125
2613.87890625
2821.9296875
2994.55078125
3111.22265625
3171.27734375
3184.75
3164.73046875
3126.2890625
3085.765625
3055.125
3036.13671875
3022.01953125
3005.1953125
2982.4296875
2951.9296875
2907.4609375
2838.98046875
2741.80859375
2625.1953125
2510.0625
2416.82421875
2355.01171875
2323.49609375
2318.03515625
2336.6484375
2379.16796875
2444.6875
2530.625
2632.75390625
2744.8046875
2857.921875
2960.671875
3040.28515625
3086.74609375
3099.7421875
3093.046875
3089.015625
3104.48046875
3139.7109375
3180.26171875
3207.8046875
3208.08984375
3171.48828125
3092.4921875
2973.9296875
2831.55078125
2690.90625
2576.26171875
2500.328125
2462.6015625
2455.0703125
2468.16796875
2492.54296875
2518.5546875
2537.4609375
2544.0234375
2536.91796875
2515.04296875
2474.046875
2408.484375
2319.0390625
2217.37109375
2122.78125
2053.3828125
2019.328125
2021.76171875
2054.48828125
2105.8515625
2162.28125
2213.9453125
2257.92578125
2294.2265625
2318.1484375
2318.0234375
2281.52734375
2204.19140625
2092.03125
1957.6796875
1814.66015625
1673.37890625
1539.21875
1412.6484375
1291.046875
1170.953125
1049.63671875
927.0390625
808.5859375
705.77734375
631.47265625
592.59765625
587.01171875
606.8984375
643.5703125
688.4375
731.7578125
764.234375
782.5859375
793.96484375
813.80078125
857.1015625
928.953125
1020.8046875
1114.96875
1193.625
1246.30859375
1272.13671875
1277.63671875
1272.328125
1264.31640625
1257.5625
1252.49609375
1249.0390625
1248.45703125
1251.75390625
1256.8359375
1258.7421875
1253.5078125
1242.015625
1229.8359375
1223.4921875
1226.6875
1239.09765625
1257.5546875
1277.66015625
1295.65234375
1311.21484375
1330.69921875
1367.10546875
1434.0234375
1535.98828125
1662.54296875
1791.21484375
1897.19140625
1962.28515625
1977.57421875
1940.80859375
1853.91015625
1723.67578125
1563.8125
1394.15625
1236.51953125
1110.171875
1029.10546875
999.765625
1018.3046875
1070.37109375
1136.5546875
1200.93359375
1256.58984375
1304.8984375
1351.10546875
1399.23046875
1447.640625
1487.3671875
1505.41796875
1491.171875
1440.28125
1354.44921875
1241.07421875
1114.8671875
996.484375
904.42578125
846.25390625
818.1875
812.703125
825.14453125
854.4609375
901.17578125
966.19921875
1048.5703125
1140.890625
1226.4375
1283.19921875
1294.04296875
1256.96875
1188.921875
1119.8125
1078.6640625
1080.14453125
1120.28515625
1182.5625
1246.74609375
1293.84765625
1308.45703125
1282.734375
1221.546875
1143.7265625
1077.12890625
1049.68359375
1080.3828125
1173.25
1316.6875
1488.10546875
1660.8359375
1810.1171875
1917.8359375
1976.421875
1989.98828125
1970.640625
1932.1484375
1885.55078125
1838.11328125
1793.25390625
1750.640625
1708.41796875
1668.12890625
1638.0546875
1630.37109375
1652.9453125
1702.31640625
1764.37890625
1823.078125
1869.98828125
1906.015625
1934.5546875
1954.0625
1957.79296875
1939.69140625
1899.75390625
1845.73828125
1792.40625
1757.81640625
1754.828125
1781.8515625
1821.49609375
1849.6171875
1846.5625
1802.33203125
1717.28515625
1603.4921875
1484.85546875
1390.8046875
1345.25
1359.31640625
1432.05859375
1554.5078125
1712.484375
1888.66796875
2065.2421875
2225.2265625
2351.609375
2428.0625
2443.70703125
2397.36328125
2295.83984375
2148.02734375
1962.9375
1754.41796875
1545.75
1365.46484375
1234.8671875
1156.68359375
1114.85546875
1086.015625
1052.97265625
1009.51953125
955.49609375
890.9296875
817.58203125
745.16796875
693.15625
683.78125
731.421875
836.33984375
985.6640625
1159.109375
1335.16015625
1494.8828125
1623.47265625
1711.20703125
1754.8359375
1757.421875
1725.47265625
1666.0546875
1587.09375
1499.015625
1413.12109375
1337.4296875
1275.79296875
1231.34765625
1207.2890625
1201.85546875
1204.8828125
1204.05078125
1195.7890625
1188.640625
1196.3046875
1229.5859375
1294.3515625
1392.55859375
1521.26171875
1670.84375
1826.15625
1970.98046875
2093.484375
2190.734375
2269.71484375
2342.80859375
2420.6953125
2509.3203125
2612.28125
2731.69140625
2863.578125
2994.1171875
3103.87890625
3176.70703125
3204.37890625
3185.19921875
3121.8828125
3020.671875
2889.47265625
2735.7421875
2567.94140625
2398.6015625
2242.640625
2110.58984375
2004.73828125
1922.4140625
1860.2578125
1813.8359375
1775.875
1738.984375
1700.88671875
1665.875
1641.1640625
1631.703125
1635.421875
1640.08984375
1625.83203125
1575.84765625
1488.5859375
1380.01171875
1273.53125
1188.0546875
1134.08203125
1116.59765625
1136.69140625
1189.39453125
1262.5703125
1341.05078125
1413.17578125
1473.796875
1522.30859375
1559.4921875
1586.55859375
1605.3671875
1617.921875
1626.19921875
1634.23046875
1649.640625
1680.76171875
1731.015625
1797.23828125
1873.39453125
1953.48828125
2029.62890625
2090.8515625
2128.125
2141.140625
2137.75
2126.21484375
2109.25
2085.59375
2055.87109375
2026.85546875
2010.01953125
2012.76953125
2026.3125
2022.72265625
1970.61328125
1859.9296875
1712.01953125
1564.11328125
1443.83984375
1357.328125
1296.5703125
1253.0546875
1225.21484375
1217.96875
1237.62890625
1285.67578125
1354.70703125
1429.5
1492.0625
1527.56640625
1529.9296875
1505.8125
1472.61328125
1448.5703125
1442.1484375
1450.9453125
1470.14453125
1499.9453125
1544.46484375
1606.52734375
1685.28125
1777.48046875
1878.7265625
1983.46484375
2084.78125
2174.79296875
2246.484375
2297.5
2333.5546875
2366.3515625
2405.4140625
2451.06640625
2495.28125
2528.9921875
2548.90625
2559.34375
2568.55078125
2580.92578125
2589.79296875
2578.37109375
2531.0859375
2445.703125
2334.02734375
2211.0390625
2084.25
1952.5546875
1812.7421875
1666.94140625
1526.6875
1410.6015625
1334.08984375
1296.76171875
1279.80859375
1258.71484375
1221.08984375
1173.72265625
1134.671875
1119.8125
1134.2890625
1171.875
1220.19140625
1268.1328125
1310.09375
1344.4453125
1370.5234375
1391.0
1417.140625
1465.8515625
1545.40625
1643.3671875
1731.6953125
1785.52734375
1797.0
1773.3203125
1727.1640625
1672.3671875
1625.5625
1604.1875
1617.13671875
1656.40625
1700.09375
1726.15234375
1724.97265625
1701.04296875
1665.546875
1629.73828125
1604.08984375
1598.09375
1615.21484375
1647.27734375
1677.12890625
1689.92578125
1683.78125
1671.63671875
1675.734375
1718.234375
1809.80078125
1940.16796875
2079.71875
2194.9375
2266.25
2293.49609375
2289.00390625
2270.37890625
2258.94921875
2276.90625
2338.6796875
2443.85546875
2580.17578125
2732.63671875
2888.59375
3036.4140625
3164.0234375
3260.56640625
3318.25
3332.40625
3302.15625
3232.56640625
3135.58203125
3027.484375
2925.56640625
2846.34375
2804.30078125
2808.78125
2859.9453125
2946.0546875
3043.421875
3120.56640625
3148.359375
3114.19140625
3031.1328125
2933.14453125
2857.62890625
2827.375
2843.0859375
2887.85546875
2937.46484375
2970.66796875
2976.25390625
2953.9453125
2908.11328125
2839.6015625
2744.91796875
2624.7109375
2491.0078125
2362.42578125
2251.08984375
2156.29296875
2071.7890625
1996.2109375
1933.234375
1882.234375
1832.33203125
1767.68359375
1678.921875
1569.7578125
1454.31640625
1348.3359375
1261.77734375
1197.66015625
1155.82421875
1135.44140625
1133.98046875
1146.875
1171.57421875
1210.36328125
1264.96484375
1327.55859375
1380.921875
1410.4296875
1414.36328125
1401.19140625
1379.078125
1350.6171875
1315.3203125
1273.03515625
1224.45703125
1171.18359375
1116.05859375
1062.40625
1014.17578125
980.1015625
976.4765625
1019.64453125
1110.58984375
1227.60546875
1336.50390625
1408.3359375
1429.28515625
1399.9765625
1332.1328125
1245.08203125
1158.35546875
1082.3359375
1016.08984375
955.8515625
905.6640625
880.078125
898.98828125
980.37109375
1133.55859375
1352.69921875
1613.29296875
1876.55859375
2100.609375
2251.93359375
2312.8203125
2285.6640625
2194.3359375
2077.6875
1973.3125
1900.234375
1854.57421875
1821.42578125
1791.26171875
1766.49609375
1755.9453125
1765.6953125
1793.87109375
1830.55078125
1861.33203125
1873.95703125
1865.2890625
1843.203125
1820.875
1808.18359375
1807.0390625
1812.234375
1814.5859375
1804.43359375
1775.7421875
1729.46875
1672.2734375
1610.09765625
1542.0625
1460.7109375
1358.6171875
1235.60546875
1101.11328125
970.8828125
861.03125
783.52734375
744.9453125
747.0078125
786.67578125
856.359375
946.7265625
1051.09765625
1165.83984375
1284.38671875
1391.47265625
1466.9921875
1498.28515625
1488.953125
1455.44921875
1416.17578125
1383.77734375
1363.9140625
1355.79296875
1351.85546875
1339.9296875
1310.0
1260.82421875
1200.5234375
1140.8671875
1089.20703125
1042.27734375
985.29296875
899.76171875
778.3828125
636.26953125
506.96875
423.3359375
398.234375
420.9453125
470.7890625
534.51953125
612.078125
707.37890625
815.5
919.67578125
1000.37109375
1045.79296875
1054.3125
1031.03515625
985.73828125
932.1328125
882.97265625
843.0078125
810.046875
786.046875
784.89453125
824.6328125
910.65234375
1028.08203125
1150.65234375
1255.61328125
1331.65625
1377.39453125
1396.0625
1392.0078125
1371.64453125
1348.21484375
1344.65625
1387.6484375
1493.2734375
1655.21484375
1846.31640625
2032.9453125
2190.94921875
2312.32421875
2400.2421875
2458.98046875
2488.76953125
2489.50390625
2467.30859375
2433.6171875
2395.859375
2350.234375
2285.78125
2195.2109375
2080.49609375
1948.86328125
1806.69921875
1658.78125
1510.90234375
1369.92578125
1240.03515625
1120.4296875
1008.14453125
903.6875
813.65234375
747.921875
715.265625
722.38671875
776.60546875
886.1640625
1054.04296875
1268.94921875
1502.1328125
1714.3828125
1869.69140625
1947.43359375
1947.3671875
1885.94921875
1786.984375
1672.09375
1555.7109375
1445.7890625
1347.6875
1267.46484375
1212.5546875
1189.6328125
1201.2109375
1242.75
1301.703125
1359.1875
1395.25
1397.26171875
1367.28515625
1321.94140625
1283.19921875
1266.44140625
1274.67578125
1300.87109375
1334.1875
1365.71875
1392.7265625
1420.30078125
1458.7578125
1517.42578125
1598.61328125
1695.28515625
1793.01171875
1874.99609375
1928.375
1948.4375
1938.32421875
1905.76171875
1860.25
1810.8828125
1762.76953125
1713.97265625
1658.51171875
1594.25390625
1526.875
1465.10546875
1414.953125
1381.15234375
1371.66015625
1394.70703125
1449.40234375
1522.26171875
1595.3828125
1656.96484375
1703.16796875
1733.10546875
1745.6875
1740.58203125
1718.30078125
1676.90234375
1609.5625
1507.3828125
1366.328125
1193.46875
1007.953125
835.53125
699.32421875
612.25
574.98828125
578.75
609.50390625
651.9375
693.1015625
724.2578125
739.5703125
733.89453125
704.1796875
654.203125
596.44140625
546.50390625
513.65234375
495.078125
477.80859375
446.81640625
395.484375
332.78125
280.55859375
260.13671875
278.94140625
330.609375
407.8203125
511.390625
644.34765625
800.38671875
964.03515625
1122.76171875
1274.20703125
1418.1328125
1543.75
1629.01953125
1652.8515625
1607.10546875
1498.46875
1343.06640625
1161.2265625
975.6484375
811.4609375
694.9140625
647.84375
678.484375
774.93359375
907.91796875
1041.9609375
1147.1484375
1205.77734375
1215.23828125
1189.11328125
1153.88671875
1139.2421875
1166.59765625
1242.8671875
1360.67578125
1501.28125
1639.01171875
1749.0234375
1816.51171875
1840.38671875
1828.7109375
1792.4921875
1745.296875
1705.81640625
1694.00390625
1719.51953125
1773.93359375
1837.0
1891.20703125
1928.96875
1946.765625
1937.84375
1895.96875
1826.296875
1747.98828125
1682.33984375
1638.3828125
1610.2578125
1586.0859375
1555.4921875
1508.203125
1430.05859375
1307.1015625
1137.30859375
938.19921875
739.80859375
566.92578125
425.7265625
306.0625
195.16796875
88.6328125
-9.859375
-95.48046875
-166.74609375
-224.70703125
-270.90234375
-307.21875
-336.36328125
-360.9609375
-381.65234375
-396.04296875
-398.9140625
-383.90234375
-346.41015625
-286.359375
-208.35546875
-118.98828125
-24.53515625
67.99609375
148.70703125
206.3203125
234.03125
233.90234375
214.8125
186.109375
154.07421875
123.8515625
102.39453125
97.2734375
112.6171875
146.87109375
194.29296875
247.96484375
302.6953125
357.4765625
416.06640625
483.6953125
562.12109375
648.4296875
738.96484375
833.125
932.40625
1037.375
1147.51953125
1263.46875
1386.734375
1515.87109375
1643.16015625
1755.23828125
1837.5234375
1880.453125
1885.01953125
1863.859375
1835.390625
1814.484375
1806.578125
1808.2421875
1810.984375
1804.8828125
1782.1328125
1740.23046875
1681.8203125
1610.25390625
1525.359375
1424.75390625
1309.19921875
1185.9296875
1066.6875
962.9921875
883.140625
831.890625
810.3984375
814.296875
831.67578125
845.953125
844.58984375
826.50390625
799.2265625
767.75
727.546875
669.9453125
592.86328125
504.359375
416.453125
337.78125
271.6796875
218.0859375
175.43359375
142.3046875
119.20703125
109.09765625
115.796875
142.48046875
191.55859375
264.5703125
361.2265625
479.484375
617.359375
773.48828125
943.9140625
1118.578125
1283.4921875
1428.24609375
1551.30859375
1656.3671875
1742.58203125
1798.7578125
1808.8984375
1765.27734375
1676.87109375
1564.59375
1447.84375
1334.76953125
1223.484375
1110.08984375
995.74609375
889.71875
808.9140625
772.27734375
789.17578125
848.171875
917.3046875
959.1875
950.609375
891.90234375
801.21484375
701.109375
608.21875
530.76953125
471.8125
432.61328125
412.9609375
409.26171875
414.16796875
419.3671875
418.76953125
408.61328125
384.94140625
342.40625
276.7890625
189.36328125
90.24609375
-1.265625
-60.703125
-68.1328125
-20.46484375
62.421875
145.68359375
199.04296875
214.48046875
208.984375
210.97265625
240.99609375
301.03515625
378.578125
459.6171875
537.41796875
609.828125
670.96484375
709.66015625
717.47265625
696.59375
658.375
615.59375
577.44921875
549.16015625
530.703125
514.359375
487.47265625
442.18359375
383.0703125
324.125
278.65625
252.55859375
244.203125
246.07421875
245.6171875
228.86328125
188.43359375
129.5234375
67.66015625
20.23828125
-0.58203125
10.234375
51.40234375
115.671875
190.54296875
261.61328125
318.69921875
361.52734375
400.84765625
452.3203125
525.46484375
614.8359375
700.7109375
759.38671875
775.484375
748.28515625
690.375
622.140625
565.33203125
536.375
541.1953125
574.62890625
625.109375
680.73828125
731.859375
770.37109375
790.34765625
792.5859375
789.19140625
801.1015625
846.734375
929.5390625
1035.2578125
1141.56640625
1230.38671875
1292.12890625
1321.82421875
1316.72265625
1280.09375
1224.2734375
1164.92578125
1110.24609375
1056.70703125
995.99609375
925.44140625
852.3828125
790.5546875
753.23046875
747.5859375
772.08984375
817.41015625
869.57421875
913.140625
933.703125
921.50390625
876.18359375
809.03515625
738.3359375
679.87890625
640.0390625
617.109375
609.19140625
620.3984375
659.22265625
730.5234375
829.34375
942.28125
1053.8515625
1151.3359375
1226.77734375
1279.13671875
1316.26171875
1351.67578125
1395.8515625
1449.96484375
1507.91015625
1561.4375
1600.73828125
1612.39453125
1583.03515625
1508.828125
1400.46875
1277.11328125
1155.55078125
1044.8359375
948.04296875
865.3125
794.5703125
731.75390625
673.125
619.00390625
576.31640625
558.6875
584.00390625
669.18359375
822.21484375
1034.48828125
1279.5078125
1521.76953125
1730.66796875
1889.0078125
1991.04296875
2036.74609375
2030.546875
1983.48046875
1911.5546875
1829.42578125
1746.5625
1668.953125
1601.1796875
1543.92578125
1490.86328125
1431.46484375
1358.7890625
1275.0078125
1190.234375
1116.0390625
1058.16796875
1012.63671875
968.1328125
913.19921875
842.54296875
757.95703125
665.3046875
572.078125
487.1953125
420.59765625
380.6953125
370.05078125
381.875
401.1171875
412.64453125
412.60546875
413.53125
436.6015625
495.77734375
585.8671875
683.0625
757.5390625
790.69921875
787.05859375
772.4765625
778.9765625
826.98046875
917.6015625
1037.125
1165.66796875
1283.140625
1372.6875
1424.125
1436.453125
1417.4296875
1380.37109375
1340.05078125
1308.515625
1291.90625
1289.3828125
1293.8984375
1293.33984375
1272.97265625
1221.95703125
1142.76953125
1055.51953125
989.54296875
964.96875
978.08203125
1003.48046875
1012.6875
994.17578125
958.45703125
926.18359375
913.1953125
926.03515625
966.97265625
1037.0859375
1132.63671875
1241.34765625
1345.99609375
1432.9140625
1497.87890625
1546.1328125
1588.5078125
1636.54296875
1697.6328125
1771.1953125
1847.3359375
1909.54296875
1942.2890625
1941.01953125
1917.234375
1892.6171875
1885.64453125
1902.34375
1937.88671875
1983.05078125
2026.5859375
2053.94140625
2049.73828125
2006.3359375
1931.39453125
1846.390625
1775.515625
1731.859375
1710.20703125
1691.6796875
1656.79296875
1596.55859375
1513.83203125
1417.265625
1315.73828125
1217.0
1127.94921875
1054.375
1000.8203125
970.70703125
964.9765625
979.3125
1003.41015625
1024.45703125
1032.59375
1025.09765625
1007.671875
992.15234375
990.3125
1006.9375
1037.9375
1075.6640625
1115.2734375
1154.609375
1189.03125
1210.5390625
1215.7265625
1214.62109375
1228.5703125
1276.7578125
1363.90234375
1479.8203125
1607.3515625
1727.5
1818.8828125
1859.125
1832.921875
1741.16796875
1602.875
1449.76953125
1318.08203125
1239.48046875
1230.67578125
1286.05078125
1379.24609375
1473.62109375
1534.828125
1541.04296875
1489.98046875
1400.6328125
1306.10546875
1239.140625
1218.6875
1244.22265625
1298.140625
1353.88671875
1387.88671875
1390.734375
1370.828125
1348.8046875
1348.29296875
1388.09765625
1476.5546875
1609.07421875
1772.70703125
1955.5390625
2150.32421875
2346.453125
2521.1015625
2644.8828125
2700.71484375
2696.9453125
2661.37890625
2623.03515625
2598.375
2589.890625
2591.80859375
2595.20703125
2591.0859375
2574.5
2549.703125
2530.65625
2532.83203125
2561.84765625
2610.5
2667.25390625
2726.078125
2786.26953125
2844.9765625
2892.89453125
2916.51953125
2901.21875
2833.73828125
2709.515625
2543.87109375
2374.3515625
2245.20703125
2184.11328125
2190.68359375
2243.98046875
2318.39453125
2394.984375
2464.88671875
2527.4609375
2585.265625
2638.23828125
2681.703125
2710.265625
2722.19921875
2718.75390625
2700.30078125
2666.49609375
2620.36328125
2567.7578125
2508.6484375
2429.671875
2309.35546875
2133.07421875
1903.5078125
1638.33984375
1361.609375
1097.95703125
870.76953125
699.53515625
595.31640625
556.6796875
568.09375
602.83203125
632.328125
639.12109375
623.765625
599.44140625
580.7578125
577.90234375
598.25
648.2578125
732.0
849.6875
998.06640625
1169.7421875
1351.75
1528.1953125
1686.93359375
1822.671875
1932.79296875
2012.29296875
2054.31640625
2053.37109375
2005.625
1908.75390625
1766.42578125
1594.515625
1420.9921875
1277.66015625
1189.84765625
1169.0390625
1209.703125
1292.125
1392.5703125
1495.6484375
1598.96484375
1706.29296875
1816.640625
1919.5625
2000.00390625
2047.57421875
2061.6953125
2047.94921875
2009.65625
1944.46484375
1850.4609375
1734.55859375
1612.75390625
1502.26171875
1414.57421875
1354.27734375
1319.9453125
1303.86328125
1293.42578125
1276.41015625
1246.36328125
1203.63671875
1152.76953125
1099.0
1045.23828125
990.9140625
935.30859375
883.3671875
846.36328125
834.484375
848.33203125
878.26171875
910.76171875
934.90625
945.94140625
947.40625
950.734375
969.50390625
1011.18359375
1073.57421875
1148.2734375
1225.6171875
1296.62109375
1353.8203125
1393.7109375
1419.109375
1438.23046875
1460.7890625
1493.9765625
1539.93359375
1595.71484375
1656.15625
1718.0625
1781.52734375
1846.3671875
1907.29296875
1952.8828125
1968.94140625
1943.22265625
1869.04296875
1747.61328125
1588.8125
1409.65234375
1231.32421875
1076.48046875
966.109375
914.20703125
921.02734375
970.19921875
1033.59375
1081.84765625
1093.859375
1061.26171875
989.2734375
896.53515625
813.33203125
774.96484375
810.15234375
929.54296875
1121.1328125
1355.29296875
1596.37890625
1815.00390625
1995.94921875
2139.73828125
2258.53125
2369.0078125
2485.21875
2614.0625
2754.91796875
2903.40625
3056.09375
3212.328125
3371.38671875
3528.23828125
3672.421875
3791.03515625
3872.83984375
3910.14453125
3898.24609375
3834.5625
3718.94921875
3555.15234375
3352.1796875
3124.0703125
2888.265625
2663.390625
2466.92578125
2311.69140625
2201.20703125
2127.33203125
2073.6484375
2023.265625
1964.4921875
1890.59375
1796.33984375
1676.97265625
1530.70703125
1361.4296875
1178.74609375
995.66796875
825.55078125
679.21875
563.6640625
483.65625
444.7734375
453.52734375
512.1484375
611.76953125
731.28515625
844.8828125
934.01953125
995.12890625
1038.1796875
1078.06640625
1125.79296875
1185.11328125
1255.21875
1335.09765625
1425.078125
1524.93359375
1631.53125
1739.2890625
1843.6484375
1944.4375
2045.85546875
2152.69921875
2265.734375
2380.12109375
2487.83203125
2581.17578125
2652.94921875
2692.83203125
2685.3984375
2615.30859375
2478.25
2288.33203125
2073.8125
1863.25390625
1673.4765625
1508.86328125
1370.5546875
1265.0390625
1203.32421875
1191.890625
1224.33203125
1281.7265625
1341.515625
1387.87890625
1416.4609375
1432.02734375
1442.4140625
1453.3671875
1466.078125
1477.79296875
1484.86328125
1487.18359375
1491.375
1509.53125
1552.46484375
1620.921875
1701.30078125
1770.23828125
1805.8046875
1798.09765625
1752.48046875
1684.4921875
1611.11328125
1545.1796875
1495.76171875
1470.91796875
1476.5
1509.8046875
1555.6796875
1592.74609375
1606.42578125
1595.58984375
1566.015625
1519.8515625
1454.796875
1373.640625
1291.37109375
1230.38671875
1208.10546875
1228.0
1279.59375
1345.25390625
1408.42578125
1458.8203125
1491.72265625
1503.9140625
1492.2109375
1457.59375
1409.875
1365.875
1340.58203125
1337.8125
1346.62109375
1345.00390625
1309.765625
1229.421875
1113.390625
990.203125
893.546875
845.00390625
845.27734375
879.28125
929.67578125
988.01171875
1056.14453125
1139.4609375
1239.4765625
1351.5703125
1466.6015625
1572.76171875
1656.52734375
1705.0078125
1709.5546875
1668.36328125
1586.53515625
1475.23828125
1351.30859375
1236.421875
1154.234375
1125.01171875
1158.76953125
1249.49609375
1375.16796875
1506.71875
1621.8828125
1714.25390625
1791.10546875
1863.3125
1936.18359375
2006.3828125
2063.55078125
2093.8125
2083.640625
2024.41796875
1916.453125
1770.375
1605.0234375
1443.25
1308.5
1222.71875
1202.8203125
1254.40234375
1366.58203125
1514.2109375
1667.3203125
1800.4296875
1895.25
1938.78125
1923.015625
1848.1328125
1724.84375
1571.390625
1405.6328125
1237.53515625
1067.82421875
894.5078125
721.8203125
564.484375
445.1015625
388.78515625
417.484375
541.4609375
748.92578125
1003.65625
1258.47265625
1476.94921875
1645.046875
1764.88671875
1841.56640625
1877.6015625
1876.33984375
1845.31640625
1793.47265625
1725.57421875
1639.98828125
1533.26953125
1409.20703125
1285.1796875
1187.72265625
1137.5859375
1135.59375
1161.69921875
1187.640625
1191.3828125
1163.8515625
1108.4296875
1038.2421875
971.6640625
923.98046875
898.54296875
886.23046875
876.49609375
870.71484375
883.95703125
932.3828125
1018.2265625
1126.28125
1232.98828125
1317.2734375
1364.66796875
1366.4296875
1319.9140625
1231.3984375
1118.0859375
1006.23046875
925.48046875
900.65234375
943.37109375
1047.8671875
1194.02734375
1355.42578125
1506.984375
1629.26953125
1710.62109375
1748.140625
1746.484375
1713.44921875
1654.38671875
1569.1875
1454.53125
1310.08203125
1143.64453125
970.33203125
805.66015625
658.875
532.40234375
426.3671875
342.83984375
287.07421875
266.5625
288.09375
352.8125
452.07421875
568.078125
678.484375
760.64453125
796.109375
778.703125
721.75390625
652.55078125
593.015625
544.60546875
494.15625
433.19921875
367.9453125
311.4765625
271.5703125
248.2109375
238.06640625
237.0234375
240.2265625
243.58203125
245.62109375
246.41015625
246.6171875
250.89453125
271.3671875
323.16015625
413.4453125
535.6484375
674.59765625
816.18359375
952.89453125
1084.453125
1216.43359375
1356.09765625
1504.34765625
1648.6953125
1765.3984375
1831.3125
1836.4765625
1788.13671875
1705.9375
1614.9296875
1541.05078125
1506.9375
1524.57421875
1587.9453125
1674.22265625
1755.9921875
1815.1171875
1846.13671875
1848.76171875
1820.8671875
1760.33203125
1671.9765625
1570.23828125
1474.58984375
1401.83984375
1361.01953125
1353.57421875
1377.953125
1433.73046875
1520.0390625
1629.2421875
1743.5546875
1839.8125
1898.5859375
1910.80078125
1879.71875
1819.19140625
1746.8046875
1672.82421875
1593.390625
1495.7265625
1369.98828125
1214.70703125
1033.43359375
833.6640625
633.26953125
463.40625
356.79296875
328.92578125
370.453125
457.34375
567.31640625
688.50390625
817.46875
952.71875
1090.34375
1223.64453125
1344.62109375
1444.33203125
1513.01953125
1543.41015625
1536.625
1504.16015625
1461.22265625
1417.1484375
1372.51171875
1325.1875
1278.60546875
1245.109375
1241.578125
1278.0625
1345.76171875
1415.875
1455.16015625
1446.44140625
1395.046875
1317.92578125
1231.51171875
1150.70703125
1091.6640625
1066.89453125
1076.7890625
1110.75
1158.6484375
1219.14453125
1296.66015625
1393.64453125
1507.38671875
1631.3828125
1755.97265625
1867.42578125
1949.8046875
1990.84375
1987.11328125
1942.71484375
1862.24609375
1745.87890625
1594.0390625
1417.33203125
1238.60546875
1080.609375
950.58984375
[truncated: 50,447 more chars]
