# Supplementary material for: Widespread extracellular electron transfer pathways for charging microbial cytochrome OmcS nanowires via periplasmic cytochromes PpcABCDE
Source: Nat Commun. 2024 Mar 20;15:2434. doi: 10.1038/s41467-024-46192-0 (PMC10954620; doi:10.1038/s41467-024-46192-0)
Supplement: Supplementary file 4 — Source Data [file 41467_2024_46192_MOESM4_ESM.zip › 9. Malvankar_Source_Data/9. Malvankar_Source_Data_NMR/Fig_5_Electron Transfer/Fig5b_ET_PpcC_fully_reduced_spectrum.txt]

# File created = Friday, November 24, 2023 at 5:15:27 PM Western European Standard Time
# Data set = OmcS_PpcC_electron_transfer_29nov2022  32  1  /Users/pilarcportela/Topspin_examdata
# Spectral Region:
# LEFT = 29.606189727783203 ppm. RIGHT = -19.986245233555266 ppm.
#
# SIZE = 32768 ( = number of points)
#
# In the following ordering is from the 'left' to the 'right' limits!
# Lines beginning with '#' must be considered as comment lines.
#
-27803.0
-27870.48046875
-27928.359375
-27967.3671875
-27987.41015625
-27998.203125
-28014.89453125
-28052.05859375
-28118.46875
-28213.140625
-28323.80078125
-28430.0546875
-28510.28125
-28548.390625
-28537.5
-28481.21875
-28392.61328125
-28289.625
-28188.078125
-28096.8046875
-28017.3671875
-27946.1953125
-27876.6484375
-27801.921875
-27719.26953125
-27631.9375
-27546.14453125
-27466.65234375
-27395.890625
-27335.81640625
-27288.1484375
-27253.3515625
-27232.0390625
-27227.703125
-27244.953125
-27282.60546875
-27329.1875
-27366.640625
-27378.39453125
-27354.70703125
-27294.36328125
-27205.7421875
-27106.83203125
-27020.48828125
-26965.7421875
-26950.7734375
-26971.9609375
-27017.0078125
-27068.70703125
-27108.5625
-27121.17578125
-27098.58984375
-27042.58203125
-26964.1171875
-26881.0703125
-26814.26953125
-26781.4921875
-26790.76171875
-26836.6484375
-26902.85546875
-26970.1171875
-27024.96484375
-27064.6015625
-27095.78125
-27128.578125
-27168.78515625
-27213.75
-27254.42578125
-27281.13671875
-27287.9375
-27273.5078125
-27240.8671875
-27197.7109375
-27155.26171875
-27123.18359375
-27103.84765625
-27091.296875
-27075.828125
-27049.36328125
-27007.84765625
-26951.359375
-26884.1015625
-26814.46875
-26753.84765625
-26712.95703125
-26695.93359375
-26694.80078125
-26689.92578125
-26659.44140625
-26592.109375
-26493.07421875
-26378.6015625
-26266.671875
-26170.91015625
-26098.1171875
-26046.47265625
-26005.91796875
-25963.76953125
-25912.33984375
-25851.265625
-25783.20703125
-25709.3671875
-25630.171875
-25549.19921875
-25475.0625
-25418.94921875
-25389.59765625
-25389.2578125
-25413.375
-25454.13671875
-25504.13671875
-25556.48828125
-25602.984375
-25635.52734375
-25651.28515625
-25656.04296875
-25660.5
-25672.3359375
-25690.9921875
-25708.53125
-25714.69921875
-25702.53515625
-25672.203125
-25631.58984375
-25593.49609375
-25571.21875
-25574.99609375
-25609.7890625
-25673.88671875
-25759.0546875
-25853.63671875
-25948.04296875
-26038.67578125
-26127.37890625
-26217.44921875
-26310.00390625
-26402.87890625
-26490.45703125
-26563.41796875
-26610.53125
-26624.87109375
-26610.90234375
-26583.734375
-26557.30859375
-26530.8984375
-26487.921875
-26410.07421875
-26294.00390625
-26155.96875
-26023.19140625
-25921.67578125
-25868.66796875
-25869.875
-25918.75
-25998.2578125
-26086.12109375
-26160.72265625
-26203.65234375
-26199.52734375
-26137.8359375
-26018.203125
-25854.359375
-25671.625
-25499.4296875
-25363.67578125
-25280.546875
-25250.6640625
-25256.828125
-25271.82421875
-25275.18359375
-25265.50390625
-25256.40234375
-25261.06640625
-25281.27734375
-25309.3046875
-25335.55859375
-25352.69921875
-25356.52734375
-25347.55078125
-25331.953125
-25317.98046875
-25309.96484375
-25305.84765625
-25299.8984375
-25286.21875
-25260.85546875
-25224.1640625
-25183.59765625
-25153.796875
-25152.7421875
-25196.6640625
-25295.625
-25449.015625
-25641.89453125
-25847.2265625
-26035.265625
-26183.9453125
-26283.32421875
-26334.546875
-26348.06640625
-26341.29296875
-26331.88671875
-26327.76171875
-26322.09765625
-26298.95703125
-26245.14453125
-26158.19140625
-26045.35546875
-25916.76953125
-25779.640625
-25637.72265625
-25494.9453125
-25358.62890625
-25237.98046875
-25138.83984375
-25060.03515625
-24995.4375
-24939.26953125
-24888.97265625
-24843.4921875
-24800.41015625
-24755.79296875
-24706.4296875
-24652.02734375
-24596.3125
-24547.0546875
-24514.43359375
-24506.98828125
-24526.8671875
-24567.5859375
-24615.98046875
-24657.41015625
-24682.078125
-24689.546875
-24687.78515625
-24686.01171875
-24686.46875
-24682.578125
-24665.015625
-24628.9296875
-24575.3203125
-24507.8125
-24430.62890625
-24349.94140625
-24275.01953125
-24216.33203125
-24182.12890625
-24175.7578125
-24193.73828125
-24224.39453125
-24249.53515625
-24250.859375
-24217.984375
-24152.3046875
-24064.9296875
-23972.04296875
-23891.18359375
-23838.0078125
-23821.703125
-23840.5
-23881.63671875
-23927.10546875
-23961.30859375
-23975.75
-23969.26171875
-23946.14453125
-23914.08984375
-23882.0390625
-23857.8515625
-23846.37890625
-23848.421875
-23860.21875
-23873.50390625
-23877.07421875
-23860.734375
-23820.52734375
-23762.5859375
-23702.17578125
-23656.66015625
-23635.3984375
-23633.453125
-23634.35546875
-23620.37890625
-23582.59765625
-23524.3359375
-23457.23046875
-23393.92578125
-23342.078125
-23303.1171875
-23275.44921875
-23257.61328125
-23247.37890625
-23238.546875
-23221.6328125
-23190.12890625
-23145.97265625
-23098.6875
-23059.93359375
-23038.421875
-23036.73828125
-23049.59375
-23066.23828125
-23078.3515625
-23087.2109375
-23102.140625
-23131.859375
-23178.17578125
-23236.48828125
-23298.0
-23349.77734375
-23376.81640625
-23370.515625
-23338.16015625
-23303.5859375
-23296.01953125
-23334.578125
-23419.19140625
-23533.515625
-23656.15625
-23770.390625
-23865.9765625
-23936.265625
-23978.62890625
-23997.98828125
-24006.0234375
-24013.84765625
-24026.80859375
-24047.5703125
-24081.015625
-24131.4765625
-24195.42578125
-24260.671875
-24314.87890625
-24353.80859375
-24381.05859375
-24401.26171875
-24413.7109375
-24411.4453125
-24386.5546875
-24338.4453125
-24277.64453125
-24219.94140625
-24175.98046875
-24147.5703125
-24133.6484375
-24136.57421875
-24159.6171875
-24199.0546875
-24241.48046875
-24270.140625
-24274.21484375
-24253.3125
-24215.10546875
-24170.01171875
-24127.56640625
-24096.1015625
-24083.7578125
-24097.1640625
-24137.40234375
-24196.37109375
-24257.07421875
-24298.96484375
-24306.06640625
-24273.52734375
-24208.05859375
-24121.953125
-24025.58984375
-23923.97265625
-23817.24609375
-23701.93359375
-23572.51953125
-23425.21484375
-23262.4921875
-23093.80859375
-22931.890625
-22788.50390625
-22671.81640625
-22583.2734375
-22514.73046875
-22450.76953125
-22376.40625
-22282.7890625
-22166.35546875
-22027.38671875
-21874.41015625
-21728.3359375
-21615.75
-21553.25
-21537.80859375
-21552.2734375
-21578.859375
-21607.8828125
-21637.5703125
-21670.4921875
-21711.29296875
-21765.73046875
-21838.734375
-21931.34765625
-22038.87890625
-22152.75390625
-22265.03515625
-22370.81640625
-22465.63671875
-22541.46484375
-22588.33203125
-22602.5625
-22593.7109375
-22581.66015625
-22584.06640625
-22603.87109375
-22627.109375
-22633.04296875
-22607.6953125
-22550.1015625
-22467.82421875
-22368.7578125
-22256.6953125
-22132.09765625
-21994.6015625
-21846.078125
-21693.89453125
-21551.2734375
-21431.234375
-21337.05859375
-21257.5859375
-21171.9453125
-21060.0078125
-20911.57421875
-20730.26171875
-20531.42578125
-20336.2578125
-20166.328125
-20041.453125
-19978.38671875
-19985.87890625
-20058.22265625
-20175.34765625
-20311.7265625
-20446.390625
-20566.40625
-20666.09765625
-20747.72265625
-20822.26171875
-20904.1640625
-21001.015625
-21107.82421875
-21212.70703125
-21308.51953125
-21397.80078125
-21484.38671875
-21559.25
-21596.2109375
-21566.0546875
-21458.50390625
-21291.51171875
-21098.99609375
-20910.51171875
-20742.08984375
-20601.64453125
-20496.32421875
-20432.6171875
-20412.625
-20433.12109375
-20486.7890625
-20562.1875
-20643.90625
-20717.1171875
-20774.9140625
-20821.3203125
-20865.796875
-20913.2890625
-20958.44921875
-20989.6953125
-21000.4609375
-20998.421875
-21004.34765625
-21040.6953125
-21118.66796875
-21232.9296875
-21366.28125
-21499.20703125
-21617.37890625
-21713.62109375
-21785.640625
-21833.97265625
-21863.12890625
-21883.62890625
-21910.3671875
-21956.69921875
-22028.8125
-22124.3515625
-22234.19140625
-22344.80859375
-22441.625
-22514.40234375
-22561.671875
-22589.15234375
-22601.890625
-22596.38671875
-22559.20703125
-22473.06640625
-22326.8125
-22123.6015625
-21882.34375
-21630.40234375
-21391.69140625
-21178.54296875
-20992.46484375
-20830.43359375
-20689.38671875
-20565.515625
-20451.52734375
-20336.63671875
-20210.95703125
-20071.4375
-19925.09765625
-19786.13671875
-19668.3515625
-19578.65234375
-19516.73828125
-19479.234375
-19462.23828125
-19460.15234375
-19465.25390625
-19470.9296875
-19473.9609375
-19470.73046875
-19451.546875
-19402.56640625
-19317.05859375
-19205.31640625
-19092.69921875
-19007.4453125
-18968.58203125
-18981.859375
-19043.55078125
-19146.859375
-19285.703125
-19452.83203125
-19634.94921875
-19811.33203125
-19959.48828125
-20063.6015625
-20119.09765625
-20131.99609375
-20116.59375
-20092.8203125
-20081.26171875
-20096.80859375
-20145.40625
-20226.27734375
-20335.98046875
-20470.0078125
-20621.6484375
-20780.1796875
-20930.28515625
-21054.46484375
-21139.765625
-21185.46875
-21204.6328125
-21216.12890625
-21232.6171875
-21253.41796875
-21265.75390625
-21252.47265625
-21202.09375
-21115.73046875
-21005.26171875
-20883.69140625
-20757.453125
-20629.4375
-20507.90234375
-20408.1015625
-20342.4140625
-20309.6953125
-20295.5
-20282.02734375
-20256.796875
-20213.62109375
-20148.8984375
-20060.61328125
-19953.2890625
-19844.18359375
-19761.5859375
-19731.29296875
-19760.078125
-19831.34375
-19916.59765625
-19990.05078125
-20032.30859375
-20026.125
-19957.828125
-19828.02734375
-19658.8515625
-19486.125
-19341.4375
-19239.01953125
-19175.42578125
-19137.49609375
-19110.234375
-19080.484375
-19037.1171875
-18971.0703125
-18878.37890625
-18765.1328125
-18648.09375
-18546.328125
-18469.25390625
-18412.6953125
-18367.0703125
-18328.59765625
-18302.08984375
-18295.5234375
-18315.0546875
-18365.2265625
-18449.68359375
-18566.98828125
-18704.796875
-18839.50390625
-18944.14453125
-18999.4296875
-19000.84765625
-18958.42578125
-18890.875
-18818.6640625
-18759.76953125
-18728.484375
-18734.28515625
-18779.453125
-18858.20703125
-18960.6171875
-19078.5390625
-19207.03515625
-19339.39453125
-19463.01953125
-19564.00390625
-19637.3203125
-19691.3671875
-19740.4921875
-19792.875
-19846.125
-19893.70703125
-19933.13671875
-19966.65234375
-19994.64453125
-20010.22265625
-20000.84765625
-19955.203125
-19869.57421875
-19749.41796875
-19606.64453125
-19455.15234375
-19307.53125
-19173.5390625
-19059.3984375
-18966.73828125
-18891.3125
-18822.3046875
-18743.11328125
-18634.8671875
-18483.66796875
-18289.296875
-18068.9609375
-17851.61328125
-17666.66796875
-17536.24609375
-17474.94140625
-17491.53125
-17586.42578125
-17746.94140625
-17948.47265625
-18164.125
-18375.5390625
-18575.9609375
-18763.78515625
-18933.29296875
-19070.91015625
-19160.6171875
-19194.5078125
-19179.94921875
-19137.22265625
-19089.40234375
-19052.62890625
-19033.07421875
-19029.73828125
-19038.5859375
-19055.28125
-19077.03515625
-19103.58203125
-19136.19921875
-19173.921875
-19209.62890625
-19229.5
-19217.0390625
-19159.6640625
-19054.515625
-18910.78125
-18747.76171875
-18589.296875
-18456.41015625
-18360.66015625
-18300.54296875
-18262.07421875
-18224.1484375
-18167.30859375
-18082.23046875
-17972.9609375
-17852.80859375
-17736.546875
-17634.91796875
-17554.1328125
-17497.90234375
-17468.890625
-17469.4140625
-17501.6015625
-17565.2109375
-17652.4453125
-17744.140625
-17813.8125
-17840.20703125
-17819.99609375
-17770.91015625
-17722.53515625
-17700.55859375
-17713.171875
-17745.79296875
-17766.8828125
-17743.6875
-17661.53125
-17535.2734375
-17402.9765625
-17303.609375
-17254.890625
-17248.11328125
-17261.10546875
-17273.81640625
-17273.11328125
-17248.60546875
-17190.984375
-17097.5703125
-16979.07421875
-16860.1875
-16771.99609375
-16738.94921875
-16766.5703125
-16838.39453125
-16926.74609375
-17009.57421875
-17078.61328125
-17133.6640625
-17174.06640625
-17199.37890625
-17216.78125
-17242.45703125
-17292.078125
-17368.984375
-17461.25390625
-17549.62890625
-17619.01953125
-17664.8359375
-17690.41796875
-17699.515625
-17691.796875
-17665.625
-17624.18359375
-17577.38671875
-17537.78515625
-17515.50390625
-17517.27734375
-17548.21484375
-17611.078125
-17700.8046875
-17799.0
-17876.27734375
-17905.3125
-17876.38671875
-17801.9609375
-17705.421875
-17604.2890625
-17502.76953125
-17397.3828125
-17286.21484375
-17171.80859375
-17057.1640625
-16941.3046875
-16819.8515625
-16690.34375
-16556.92578125
-16429.68359375
-16319.16015625
-16231.93359375
-16170.99609375
-16137.59375
-16130.12890625
-16142.46875
-16166.75
-16198.48046875
-16236.4609375
-16277.38671875
-16314.09375
-16341.94140625
-16365.171875
-16394.25
-16436.9296875
-16492.8984375
-16555.02734375
-16613.00390625
-16656.48046875
-16678.94140625
-16681.50390625
-16672.59375
-16662.1796875
-16655.015625
-16647.8203125
-16632.21875
-16601.09375
-16553.24609375
-16492.078125
-16419.8984375
-16336.3984375
-16255.69140625
-16181.67578125
-16137.1171875
-16140.69921875
-16198.265625
-16304.20703125
-16446.53125
-16608.70703125
-16770.59375
-16912.85546875
-17021.68359375
-17089.1015625
-17111.55859375
-17092.10546875
-17043.63671875
-16986.52734375
-16941.1015625
-16921.9296875
-16935.62109375
-16977.76171875
-17029.83203125
-17064.48046875
-17061.3125
-17021.046875
-16964.20703125
-16915.45703125
-16887.35546875
-16874.53125
-16859.44140625
-16824.92578125
-16766.34375
-16695.17578125
-16630.4375
-16584.42578125
-16555.43359375
-16532.546875
-16505.8515625
-16472.5078125
-16435.96484375
-16401.6015625
-16372.5
-16347.9765625
-16326.26953125
-16308.69140625
-16299.83984375
-16303.32421875
-16319.546875
-16350.12109375
-16402.84765625
-16488.015625
-16607.9296875
-16751.6171875
-16900.73046875
-17039.2109375
-17157.02734375
-17247.97265625
-17307.99609375
-17336.83203125
-17339.9375
-17327.57421875
-17309.87109375
-17289.7421875
-17258.68359375
-17202.17578125
-17113.5546875
-17004.03125
-16896.703125
-16808.33203125
-16736.44921875
-16663.16796875
-16569.4765625
-16445.5703125
-16291.0078125
-16109.41796875
-15904.625
-15680.11328125
-15439.84765625
-15188.63671875
-14932.265625
-14678.6640625
-14440.12109375
-14233.41015625
-14075.26953125
-13975.15234375
-13931.4140625
-13934.08203125
-13970.48046875
-14027.98828125
-14093.10546875
-14150.75390625
-14187.05078125
-14194.484375
-14175.6015625
-14141.29296875
-14103.2890625
-14066.53515625
-14028.49609375
-13985.734375
-13939.26171875
-13891.890625
-13842.78125
-13789.6015625
-13737.8125
-13704.26171875
-13706.50390625
-13746.4921875
-13805.50390625
-13855.68359375
-13877.3046875
-13867.8828125
-13839.046875
-13807.40625
-13787.203125
-13787.71875
-13813.07421875
-13860.48828125
-13917.30859375
-13961.78125
-13971.62109375
-13936.12109375
-13862.2109375
-13769.58984375
-13679.9609375
-13608.2578125
-13559.08984375
-13527.12109375
-13501.04296875
-13470.98828125
-13435.31640625
-13400.87890625
-13376.4296875
-13365.703125
-13366.32421875
-13373.73828125
-13384.67578125
-13397.234375
-13409.1796875
-13417.8125
-13422.484375
-13426.79296875
-13436.90234375
-13456.69140625
-13485.69921875
-13523.4375
-13574.21875
-13643.421875
-13726.49609375
-13803.578125
-13848.91796875
-13847.8203125
-13806.40234375
-13747.84765625
-13700.234375
-13683.65234375
-13702.515625
-13747.6328125
-13807.37890625
-13878.39453125
-13965.45703125
-14072.81640625
-14198.546875
-14336.859375
-14480.7578125
-14619.10546875
-14733.8515625
-14804.50390625
-14816.8046875
-14767.3125
-14662.34765625
-14515.55859375
-14345.2578125
-14169.8515625
-14003.08984375
-13853.078125
-13723.58203125
-13613.21875
-13513.16796875
-13409.375
-13290.30078125
-13153.9453125
-13008.25
-12866.34765625
-12741.125
-12641.953125
-12574.58984375
-12543.75390625
-12555.59375
-12616.30078125
-12727.8359375
-12885.35546875
-13078.1484375
-13291.18359375
-13506.16015625
-13705.32421875
-13878.91015625
-14030.25
-14171.125
-14308.76171875
-14434.48046875
-14523.9375
-14550.2109375
-14500.3984375
-14382.57421875
-14217.5703125
-14024.296875
-13812.98046875
-13590.27734375
-13366.88671875
-13158.38671875
-12980.609375
-12845.30078125
-12756.58984375
-12706.71875
-12675.140625
-12636.3359375
-12572.43359375
-12479.2578125
-12361.3203125
-12223.4296875
-12068.93359375
-11904.828125
-11745.9921875
-11612.33203125
-11520.0859375
-11473.78515625
-11464.734375
-11476.66015625
-11494.171875
-11509.515625
-11526.03515625
-11557.8046875
-11624.46484375
-11741.99609375
-11914.3203125
-12130.16015625
-12363.9296875
-12578.61328125
-12733.17578125
-12797.35546875
-12767.1328125
-12667.44921875
-12538.40625
-12416.67578125
-12325.6484375
-12275.75390625
-12267.8203125
-12295.91015625
-12349.9765625
-12417.03125
-12478.47265625
-12507.8203125
-12476.75
-12369.6328125
-12195.71875
-11988.578125
-11793.62890625
-11652.87109375
-11593.609375
-11622.61328125
-11725.4453125
-11871.578125
-12024.74609375
-12154.875
-12247.01953125
-12304.12109375
-12342.5859375
-12381.97265625
-12433.2578125
-12492.4140625
-12544.0859375
-12572.875
-12572.94140625
-12547.17578125
-12497.0859375
-12414.25390625
-12283.76171875
-12098.49609375
-11871.8359375
-11637.07421875
-11433.28125
-11288.14453125
-11208.6875
-11183.44140625
-11192.15234375
-11216.74609375
-11248.22265625
-11286.63671875
-11335.46875
-11395.28515625
-11461.109375
-11523.90234375
-11573.5234375
-11602.67578125
-11611.86328125
-11612.0859375
-11620.26953125
-11648.69140625
-11697.390625
-11756.34375
-11813.18359375
-11857.78125
-11882.50390625
-11883.8828125
-11866.73828125
-11844.72265625
-11833.29296875
-11840.83203125
-11864.984375
-11895.328125
-11919.1875
-11928.6171875
-11926.5703125
-11926.453125
-11942.40234375
-11977.2890625
-12019.44921875
-12050.1171875
-12052.859375
-12017.80078125
-11942.39453125
-11832.71484375
-11703.41015625
-11572.2734375
-11451.8046875
-11344.8046875
-11247.8125
-11158.34765625
-11079.55859375
-11018.08203125
-10975.47265625
-10938.5234375
-10877.79296875
-10760.390625
-10570.76953125
-10322.76953125
-10051.9453125
-9795.74609375
-9579.82421875
-9418.49609375
-9320.109375
-9286.44921875
-9308.94921875
-9371.74609375
-9461.10546875
-9569.16796875
-9686.74609375
-9796.08984375
-9876.05859375
-9915.62890625
-9920.34765625
-9904.94140625
-9881.26953125
-9853.453125
-9821.66015625
-9787.98046875
-9759.0078125
-9744.2421875
-9751.79296875
-9783.9453125
-9835.72265625
-9896.9921875
-9955.6875
-10000.56640625
-10024.92578125
-10032.109375
-10037.66796875
-10062.77734375
-10121.25390625
-10210.44140625
-10313.5546875
-10409.82421875
-10482.4765625
-10519.1796875
-10509.16015625
-10444.2890625
-10324.640625
-10162.06640625
-9976.30859375
-9787.140625
-9610.72265625
-9462.50390625
-9359.19921875
-9313.08984375
-9322.59375
-9370.35546875
-9433.48046875
-9497.4609375
-9561.6796875
-9633.203125
-9715.76171875
-9802.76171875
-9878.5625
-9926.26953125
-9937.09375
-9914.98046875
-9873.421875
-9827.953125
-9790.8203125
-9770.23828125
-9769.9609375
-9786.3359375
-9806.78515625
-9814.96484375
-9799.6484375
-9758.7890625
-9696.31640625
-9618.3046875
-9533.3203125
-9452.5390625
-9384.3359375
-9327.515625
-9272.73046875
-9212.33203125
-9148.546875
-9092.73828125
-9059.046875
-9059.71875
-9102.83984375
-9190.14453125
-9315.58203125
-9467.80859375
-9635.3671875
-9809.42578125
-9981.46875
-10139.2421875
-10265.95703125
-10344.55859375
-10364.30859375
-10325.1796875
-10236.9140625
-10114.78125
-9976.78125
-9844.08984375
-9739.78515625
-9681.453125
-9671.76171875
-9696.828125
-9735.2421875
-9769.671875
-9791.24609375
-9796.18359375
-9781.8671875
-9747.32421875
-9696.26171875
-9638.15234375
-9585.375
-9547.69921875
-9526.5625
-9512.38671875
-9487.875
-9437.140625
-9355.20703125
-9251.3515625
-9145.17578125
-9061.3125
-9027.328125
-9070.9921875
-9209.97265625
-9437.37109375
-9717.5390625
-10001.12890625
-10249.40234375
-10447.71484375
-10599.96484375
-10714.140625
-10793.37109375
-10836.0078125
-10839.0546875
-10800.57421875
-10720.94140625
-10603.82421875
-10456.68359375
-10290.8671875
-10121.30078125
-9964.34375
-9833.18359375
-9733.37109375
-9662.8984375
-9617.58984375
-9597.56640625
-9608.9375
-9658.34765625
-9743.79296875
-9849.2734375
-9949.74609375
-10024.6484375
-10069.48828125
-10095.34375
-10116.23046875
-10135.37109375
-10141.75
-10119.5
-10062.359375
-9982.0
-9903.7890625
-9853.15625
-9841.55859375
-9859.66015625
-9879.453125
-9863.75
-9780.9921875
-9620.59375
-9399.5625
-9154.421875
-8923.8125
-8734.89453125
-8599.50390625
-8514.96484375
-8464.02734375
-8418.10546875
-8349.97265625
-8251.109375
-8138.91796875
-8046.1171875
-8000.796875
-8012.24609375
-8069.515625
-8148.37890625
-8220.58203125
-8262.84375
-8264.37890625
-8228.53125
-8166.05078125
-8085.34765625
-7990.40625
-7889.1328125
-7802.1640625
-7759.4140625
-7784.65234375
-7880.953125
-8028.10546875
-8191.15234375
-8332.3046875
-8421.91015625
-8447.4296875
-8417.36328125
-8355.8828125
-8290.14453125
-8238.90234375
-8209.00390625
-8198.22265625
-8199.13671875
-8202.734375
-8203.625
-8205.2578125
-8219.671875
-8259.203125
-8326.2890625
-8410.74609375
-8496.91796875
-8572.8203125
-8632.35546875
-8670.671875
-8680.60546875
-8655.3828125
-8593.6015625
-8499.79296875
-8380.484375
-8241.984375
-8092.98828125
-7948.12109375
-7827.0625
-7749.2734375
-7728.140625
-7766.8203125
-7856.0390625
-7974.95703125
-8096.7578125
-8197.5234375
-8263.42578125
-8292.34375
-8290.6953125
-8268.7578125
-8236.69140625
-8201.7734375
-8167.671875
-8135.94921875
-8108.515625
-8088.64453125
-8079.671875
-8082.2578125
-8091.8359375
-8098.2578125
-8089.44921875
-8058.84765625
-8011.2734375
-7960.48828125
-7918.30078125
-7884.515625
-7848.28125
-7800.6875
-7746.8046875
-7705.5
-7696.98046875
-7729.52734375
-7796.6015625
-7884.03125
-7977.578125
-8063.08203125
-8122.859375
-8137.7578125
-8096.92578125
-8006.3203125
-7887.3125
-7767.8984375
-7674.6171875
-7627.5390625
-7635.08203125
-7690.27734375
-7774.8984375
-7871.171875
-7970.421875
-8070.796875
-8169.91796875
-8262.39453125
-8342.62109375
-8406.12109375
-8448.52734375
-8466.82421875
-8462.578125
-8441.15625
-8407.1796875
-8364.37890625
-8321.73046875
-8295.875
-8302.05078125
-8341.75
-8400.60546875
-8457.32421875
-8492.82421875
-8493.296875
-8451.49609375
-8369.484375
-8258.5546875
-8132.8125
-8000.9453125
-7864.01171875
-7719.96484375
-7568.859375
-7413.44921875
-7255.32421875
-7090.90625
-6911.87890625
-6711.37109375
-6491.4140625
-6264.96484375
-6050.3984375
-5863.58984375
-5714.1328125
-5606.984375
-5545.99609375
-5535.14453125
-5575.859375
-5661.9296875
-5777.3203125
-5902.65234375
-6028.52734375
-6163.6796875
-6326.87890625
-6527.328125
-6751.4140625
-6967.83203125
-7144.3984375
-7260.70703125
-7309.78515625
-7294.3671875
-7224.69921875
-7117.33203125
-6991.1484375
-6861.1015625
-6733.3515625
-6604.55859375
-6465.421875
-6307.84375
-6132.8359375
-5953.953125
-5793.40625
-5674.859375
-5619.11328125
-5641.80078125
-5747.16015625
-5918.6875
-6118.23046875
-6301.15625
-6438.0625
-6524.984375
-6575.921875
-6608.796875
-6637.6953125
-6672.43359375
-6718.984375
-6778.0078125
-6844.1796875
-6908.66015625
-6963.546875
-7005.7890625
-7037.9140625
-7063.88671875
-7082.52734375
-7084.79296875
-7058.46875
-6996.0546875
-6898.390625
-6772.375
-6627.08984375
-6471.40234375
-6312.8359375
-6157.59375
-6012.70703125
-5888.0234375
-5793.48828125
-5733.1953125
-5704.67578125
-5707.859375
-5754.33203125
-5863.6640625
-6046.3984375
-6288.4453125
-6550.5703125
-6782.359375
-6939.91796875
-6998.65625
-6959.0546875
-6845.6328125
-6698.7734375
-6560.97265625
-6462.2421875
-6410.78515625
-6393.203125
-6384.73828125
-6364.26953125
-6324.78515625
-6271.734375
-6212.25
-6146.83203125
-6071.515625
-5985.94921875
-5896.3359375
-5809.82421875
-5728.4140625
-5651.13671875
-5582.6484375
-5537.9140625
-5535.91796875
-5586.2734375
-5680.33984375
-5794.734375
-5903.25390625
-5985.32421875
-6024.54296875
-6004.140625
-5910.71875
-5745.4921875
-5530.7890625
-5303.77734375
-5103.51171875
-4961.390625
-4896.2421875
-4910.01171875
-4985.484375
-5091.16015625
-5191.9375
-5258.8671875
-5275.83984375
-5246.109375
-5195.93359375
-5165.80078125
-5188.6796875
-5270.1796875
-5387.57421875
-5507.21484375
-5605.19921875
-5677.046875
-5733.19140625
-5785.7734375
-5836.35546875
-5873.6328125
-5882.71484375
-5857.3828125
-5804.64453125
-5739.91015625
-5678.9140625
-5630.7578125
-5592.4375
-5546.8359375
-5468.8828125
-5339.6328125
-5159.20703125
-4948.81640625
-4741.0078125
-4565.51953125
-4439.22265625
-4363.9765625
-4331.234375
-4329.79296875
-4353.39453125
-4405.7109375
-4500.08203125
-4650.94921875
-4859.3984375
-5103.25
-5341.97265625
-5534.671875
-5657.359375
-5708.8671875
-5706.82421875
-5680.65625
-5663.3828125
-5680.8046875
-5741.578125
-5835.39453125
-5940.83984375
-6035.66796875
-6103.0390625
-6133.6796875
-6126.8828125
-6089.34765625
-6030.11328125
-5954.375
-5862.44140625
-5754.6953125
-5636.203125
-5515.96875
-5403.6015625
-5308.81640625
-5242.671875
-5214.60546875
-5224.87890625
-5260.34765625
-5299.9140625
-5325.72265625
-5330.703125
-5317.953125
-5294.45703125
-5263.59765625
-5220.9609375
-5157.078125
-5066.19921875
-4953.28515625
-4831.45703125
-4712.52734375
-4600.58203125
-4493.5078125
-4387.88671875
-4282.1328125
-4178.65234375
-4086.33203125
-4020.18359375
-3995.82421875
-4022.0859375
-4096.46484375
-4204.203125
-4320.46484375
-4417.5390625
-4476.4140625
-4495.2265625
-4487.03515625
-4469.25390625
-4454.703125
-4449.71484375
-4457.390625
-4481.125
-4525.19140625
-4590.6171875
-4668.609375
-4739.36328125
-4781.703125
-4786.94921875
-4763.30078125
-4726.5
-4687.4453125
-4648.515625
-4609.09375
-4572.3359375
-4547.48828125
-4547.16015625
-4581.31640625
-4651.59765625
-4750.5
-4866.30078125
-4988.1875
-5106.41015625
-5209.95703125
-5288.03125
-5336.1640625
-5359.9921875
-5371.52734375
-5380.76171875
-5390.23046875
-5395.95703125
-5391.37890625
-5369.296875
-5321.60546875
-5241.21875
-5127.2421875
-4988.36328125
-4839.04296875
-4691.38671875
-4551.046875
-4420.2734375
-4302.26171875
-4200.97265625
-4118.98046875
-4058.43359375
-4023.390625
-4017.57421875
-4037.8984375
-4071.73828125
-4102.8046875
-4119.546875
-4117.21484375
-4093.625
-4047.0
-3980.31640625
-3905.85546875
-3841.62109375
-3801.03125
-3785.88671875
-3788.8828125
-3800.515625
-3811.87109375
-3812.41796875
-3789.25
-3731.9140625
-3640.0
-3527.734375
-3421.140625
-3347.12109375
-3319.1484375
-3329.5625
-3356.23046875
-3378.87109375
-3390.99609375
-3399.0
-3412.48828125
-3435.9453125
-3466.72265625
-3499.16015625
-3532.13671875
-3574.25
-3640.609375
-3742.9453125
-3882.62109375
-4052.5078125
-4241.81640625
-4437.234375
-4623.109375
-4786.01171875
-4919.2578125
-5019.359375
-5078.5390625
-5085.11328125
-5033.0546875
-4928.45703125
-4785.41015625
-4617.6484375
-4434.09765625
-4237.7890625
-4026.62890625
-3799.453125
-3565.671875
-3347.0078125
-3164.7109375
-3024.96484375
-2920.46484375
-2846.03125
-2808.90625
-2822.44921875
-2892.80859375
-3013.4375
-3169.83984375
-3346.67578125
-3531.359375
-3713.8359375
-3884.3046875
-4031.3125
-4142.4453125
-4207.52734375
-4221.265625
-4183.859375
-4101.38671875
-3986.70703125
-3857.40625
-3728.40625
-3605.04296875
-3485.42578125
-3371.83984375
-3278.6328125
-3225.2578125
-3219.18359375
-3246.5390625
-3281.8046875
-3307.91796875
-3326.80078125
-3351.953125
-3393.30078125
-3449.7421875
-3512.1015625
-3568.43359375
-3606.3125
-3614.9375
-3589.43359375
-3533.78125
-3458.56640625
-3375.91015625
-3296.9765625
-3232.17578125
-3190.01171875
-3173.46484375
-3178.07421875
-3195.1640625
-3217.0859375
-3238.8671875
-3255.26171875
-3258.2578125
-3239.1484375
-3192.88671875
-3119.65625
-3023.71484375
-2914.03125
-2807.265625
-2725.765625
-2686.0234375
-2685.6015625
-2703.21484375
-2715.203125
-2714.10546875
-2713.203125
-2735.87890625
-2801.92578125
-2920.640625
-3089.734375
-3295.2109375
-3512.26953125
-3710.61328125
-3864.01953125
-3958.359375
-3993.25390625
-3977.8359375
-3924.296875
-3842.03515625
-3733.9296875
-3597.39453125
-3431.921875
-3248.40625
-3070.703125
-2925.2265625
-2826.70703125
-2773.37890625
-2755.38671875
-2766.890625
-2810.25
-2889.8984375
-3002.8359375
-3134.0
-3260.1015625
-3360.0078125
-3425.0859375
-3462.7734375
-3491.1796875
-3529.07421875
-3587.578125
-3666.1640625
-3752.46875
-3825.9921875
-3865.8203125
-3859.52734375
-3807.73828125
-3721.3984375
-3615.1875
-3502.62109375
-3394.83203125
-3300.27734375
-3223.50390625
-3164.625
-3121.890625
-3095.296875
-3086.21875
-3092.703125
-3106.20703125
-3114.2265625
-3104.796875
-3066.53125
-2986.1953125
-2852.0625
-2663.7734375
-2437.84375
-2200.16796875
-1972.30078125
-1765.19140625
-1584.171875
-1435.63671875
-1326.66796875
-1259.28125
-1227.01953125
-1217.59375
-1219.77734375
-1229.96484375
-1253.921875
-1301.85546875
-1379.63671875
-1482.65625
-1596.421875
-1701.98828125
-1781.4140625
-1820.546875
-1809.84375
-1745.28125
-1631.0703125
-1482.65234375
-1325.2421875
-1184.65234375
-1075.6953125
-998.62109375
-947.7734375
-923.203125
-932.95703125
-984.55078125
-1076.1953125
-1196.65234375
-1332.31640625
-1473.86328125
-1617.1328125
-1758.5
-1888.25390625
-1987.07421875
-2030.02734375
-1998.3359375
-1891.98828125
-1733.37109375
-1557.609375
-1396.671875
-1269.9921875
-1187.13671875
-1155.4140625
-1180.40625
-1258.4140625
-1372.0546875
-1497.953125
-1620.12109375
-1734.48046875
-1840.65625
-1932.73046875
-2000.09375
-2035.578125
-2039.3359375
-2014.27734375
-1959.83203125
-1871.81640625
-1748.4609375
-1597.26171875
-1437.3046875
-1294.55078125
-1191.19140625
-1134.48828125
-1112.859375
-1102.45703125
-1080.0546875
-1034.21484375
-969.5
-903.25
-857.19140625
-847.5703125
-877.703125
-935.22265625
-993.89453125
-1019.47265625
-980.10546875
-859.1640625
-663.609375
-420.62109375
-163.96484375
79.8359375
296.46484375
480.421875
630.03515625
745.7890625
831.14453125
892.6875
937.30859375
967.56640625
979.390625
966.265625
927.7265625
873.21875
815.16015625
757.41015625
692.53515625
612.5625
522.1953125
439.7734375
384.34375
361.37109375
359.91015625
362.14453125
355.4609375
336.69140625
307.0625
265.125
206.12109375
128.0546875
36.8046875
-55.765625
-138.1796875
-202.85546875
-245.671875
-267.18359375
-277.38671875
-297.41796875
-350.5
-446.4921875
-573.9140625
-707.64453125
-825.08203125
-915.4453125
-975.91796875
-1002.84765625
-989.43359375
-931.7265625
-834.65234375
-711.84375
-581.35546875
-462.16796875
-371.5
-320.9375
-313.53515625
-346.27734375
-415.23828125
-515.6171875
-634.8984375
-749.1328125
-831.14453125
-865.6953125
-858.16796875
-830.3515625
-809.140625
-815.9296875
-859.79296875
-935.5859375
-1028.52734375
-1123.56640625
-1212.58203125
-1293.98046875
-1367.08984375
-1427.77734375
-1468.19140625
-1479.52734375
-1455.7578125
-1397.37890625
-1313.3515625
-1219.4375
-1132.95703125
-1065.90234375
-1019.48828125
-984.046875
-945.671875
-894.609375
-827.69140625
-743.99609375
-642.45703125
-527.0
-411.8046875
-316.45703125
-253.3828125
-220.98046875
-208.9921875
-209.0546875
-220.1875
-246.4921875
-290.23828125
-345.046875
-395.93359375
-430.0546875
-450.43359375
-477.1796875
-531.609375
-617.953125
-719.8828125
-811.93359375
-872.7890625
-892.4609375
-874.1171875
-831.73828125
-783.171875
-742.84375
-720.82421875
-727.09375
-772.6640625
-863.921875
-996.19140625
-1152.5703125
-1307.48828125
-1433.1484375
-1509.01171875
-1531.203125
-1513.546875
-1476.6015625
-1433.5078125
-1384.69921875
-1324.33203125
-1250.26953125
-1168.984375
-1092.7734375
-1032.65625
-993.1640625
-973.11328125
-970.00390625
-982.16796875
-1006.828125
-1038.58984375
-1071.1953125
-1099.56640625
-1119.328125
-1126.9296875
-1122.44140625
-1110.13671875
-1092.7421875
-1065.22265625
-1017.4296875
-944.02734375
-850.16796875
-747.265625
-645.76171875
-553.2109375
-476.953125
-425.5234375
-406.2265625
-421.28515625
-466.38671875
-533.48046875
-616.1328125
-711.5078125
-815.16796875
-913.19921875
-981.73046875
-997.125
-948.4296875
-842.046875
-697.94140625
-543.71875
-409.56640625
-322.69140625
-300.09765625
-343.046875
-436.56640625
-554.2734375
-666.01953125
-745.65625
-777.203125
-757.64453125
-694.74609375
-600.95703125
-488.046875
-367.265625
-253.3046875
-164.8515625
-118.6484375
-123.97265625
-184.42578125
-302.5
-476.75
-692.40625
-918.375
-1117.4296875
-1260.45703125
-1333.35546875
-1337.3046875
-1289.08984375
-1219.68359375
-1164.4296875
-1147.0078125
-1169.0703125
-1212.84375
-1252.30859375
-1265.3046875
-1242.33984375
-1189.4140625
-1122.72265625
-1058.44140625
-1005.75390625
-967.04296875
-940.91015625
-923.52734375
-909.88671875
-897.3671875
-887.8046875
-883.47265625
-880.578125
-869.296875
-842.265625
-803.21484375
-766.609375
-748.484375
-755.8828125
-782.2265625
-809.94140625
-817.56640625
-787.34375
-711.36328125
-595.47265625
-459.53125
-331.41796875
-234.80859375
-177.125
-146.12109375
-118.296875
-72.53125
0.546875
97.9609375
209.1015625
320.17578125
415.6171875
478.70703125
493.87109375
450.97265625
348.7421875
194.50390625
1.08984375
-215.63671875
-436.9453125
-641.984375
-812.734375
-940.40234375
-1026.19921875
-1074.8203125
-1088.73828125
-1071.71875
-1037.5625
-1011.0078125
-1015.17578125
-1055.4765625
-1114.85546875
-1164.2265625
-1179.140625
-1150.8828125
-1086.5234375
-1000.15234375
-903.34765625
-802.94921875
-706.51953125
-626.83203125
-577.609375
-563.890625
-577.5
-601.8671875
-620.71875
-623.7109375
-608.47265625
-580.48046875
-550.55078125
-530.24609375
-528.03125
-547.29296875
-584.03125
-624.1171875
-645.5234375
-628.5
-566.4453125
-467.38671875
-346.1953125
-217.56640625
-95.0
9.49609375
90.3203125
152.5
206.67578125
256.69921875
292.8671875
299.6484375
271.4375
220.96484375
172.43359375
146.15625
148.12890625
171.1484375
203.2265625
234.453125
258.78515625
273.63671875
280.92578125
287.91796875
303.109375
327.54296875
349.6328125
351.765625
325.99609375
285.23828125
258.76171875
274.2578125
339.77734375
437.62109375
533.39453125
594.68359375
608.83203125
589.17578125
565.98828125
568.8125
611.9296875
689.66796875
781.04296875
860.33203125
910.02734375
929.703125
934.6015625
944.45703125
971.296875
1014.265625
1062.234375
1101.6953125
1126.19140625
1141.4453125
1160.1015625
1189.2109375
1223.0859375
1248.47265625
1253.6875
1230.765625
1173.28125
1079.7578125
962.02734375
846.65625
764.6171875
737.97265625
772.71875
858.3671875
972.23828125
1089.31640625
1193.8125
1282.34765625
1354.70703125
1403.02734375
1412.578125
1372.01171875
1280.38671875
1145.0546875
977.08203125
791.17578125
608.4921875
456.8203125
365.80859375
358.296875
440.68359375
596.6640625
789.69921875
975.5
1118.86328125
1205.48828125
1242.58203125
1249.59375
1247.1171875
1250.98046875
1271.01953125
1309.15625
1355.85546875
1391.7265625
1398.76953125
1374.1015625
1333.5546875
1301.7421875
1297.0546875
1321.81640625
1360.328125
1383.94140625
1361.828125
1275.1015625
1127.42578125
945.00390625
764.8046875
617.69921875
516.41796875
455.125
419.80859375
400.796875
397.75390625
414.875
452.63671875
504.26953125
559.25390625
609.55859375
652.87890625
690.3828125
722.08984375
744.75
753.578125
744.6328125
715.1640625
663.41015625
589.4609375
495.4765625
383.66796875
255.93359375
118.796875
-11.328125
-111.98046875
-166.84375
-173.95703125
-141.53125
-77.10546875
19.16796875
153.82421875
334.56640625
561.203125
816.1953125
1064.13671875
1266.31640625
1400.33203125
1467.30078125
1481.84765625
1458.5859375
1407.7890625
1338.6484375
1261.2890625
1184.95703125
1116.03515625
1057.4140625
1007.3359375
957.80859375
895.16796875
803.95703125
672.734375
499.83203125
296.53515625
84.65234375
-111.6953125
-275.24609375
-399.6796875
-487.48828125
-544.4140625
-573.9453125
-574.67578125
-543.6484375
-484.56640625
-413.19140625
-352.61328125
-321.203125
-323.87109375
-352.30859375
-390.32421875
-419.69921875
-426.671875
-408.15234375
-371.10546875
-322.58203125
-260.12890625
-174.8046875
-64.21484375
59.578125
175.24609375
262.40625
306.828125
301.80078125
250.97265625
169.6875
78.0859375
-9.94921875
-90.328125
-162.65234375
-225.64453125
-280.1796875
-331.15625
-379.546875
-413.484375
-413.296875
-368.3125
-287.1171875
-191.5
-104.16796875
-42.09765625
-13.57421875
-12.640625
-16.00390625
7.65625
79.70703125
200.15625
350.72265625
505.30859375
639.1640625
735.94140625
793.015625
820.78515625
834.05078125
842.94140625
851.2578125
860.47265625
872.33984375
888.640625
911.4453125
943.0078125
981.66796875
1015.7421875
1023.50390625
982.56640625
882.234375
730.28125
551.06640625
376.48828125
233.8828125
136.4375
81.0625
52.85546875
31.2265625
-4.17578125
-65.58203125
-148.99609375
-233.0859375
-287.953125
-287.53515625
-218.1875
-83.0078125
97.73046875
294.55078125
485.96484375
672.47265625
871.73828125
1097.3359375
1340.76953125
1571.89453125
1753.25
1855.015625
1863.859375
1786.33203125
1646.1015625
1474.28125
1297.52734375
1131.67578125
983.40234375
855.57421875
752.0625
681.07421875
655.76953125
689.640625
787.31640625
936.9140625
1110.3359375
1272.0859375
1392.1171875
1457.125
1475.33203125
1470.765625
1467.58984375
1473.69140625
1476.80859375
1457.62890625
1408.12890625
1337.85546875
1264.23828125
1200.00390625
1151.48828125
1125.87109375
1134.63671875
1187.62109375
1285.203125
1417.19140625
1568.33203125
1724.125
1873.50390625
2008.77734375
2123.53515625
2210.28125
2261.17578125
2273.02734375
2251.9921875
2212.76171875
2173.0625
2148.58203125
2149.84375
2178.8984375
2226.45703125
2274.37109375
2303.97265625
2303.06640625
2265.109375
2185.11328125
2061.94921875
1907.3359375
1748.9765625
1618.33203125
1531.03515625
1479.23046875
1444.1171875
1415.07421875
1395.51171875
1392.05859375
1402.83203125
1419.15625
1437.0390625
1463.671875
1511.2890625
1584.55859375
1672.32421875
1749.328125
1786.72265625
1766.015625
1689.109375
1578.35546875
1466.65625
1383.5234375
1344.43359375
1347.7890625
1379.8203125
1424.23828125
1470.125
1513.0703125
1550.96484375
1581.0078125
1600.65625
1608.6171875
1602.1796875
1574.33984375
1517.2421875
1431.37890625
1332.03125
1246.23046875
1202.5703125
1221.83984375
1312.71875
1470.7109375
1677.421875
1901.66015625
2106.5234375
2262.77734375
2361.29296875
2415.24609375
2449.2734375
2483.14453125
2521.53515625
2555.99609375
2574.98828125
2572.53515625
2549.53515625
2510.03125
2458.91015625
2403.23828125
2352.9140625
2316.75390625
2296.9765625
2288.2578125
2281.7265625
2268.58984375
2240.15234375
2187.65234375
2105.51171875
1995.87109375
1869.43359375
1742.0859375
1630.43359375
1547.7265625
1498.87890625
1475.60546875
1456.6640625
1416.78125
1340.67578125
1232.93359375
1116.359375
1020.0625
965.9609375
961.6875
1001.3125
1069.84765625
1148.82421875
1222.79296875
1285.1484375
1339.10546875
1393.20703125
1456.50390625
1537.9453125
1646.5859375
1787.4765625
1955.46484375
2135.09765625
2308.29296875
2461.70703125
2586.97265625
2676.87109375
2724.5234375
2726.48046875
2685.0859375
2607.765625
2505.55078125
2392.62109375
2285.84375
2203.33203125
2162.16796875
2174.62890625
2242.0546875
2349.8046875
2469.79296875
2572.14453125
2638.4921875
2667.8203125
2673.62109375
2677.19140625
2699.453125
2750.58984375
2821.23828125
2884.6953125
2913.1953125
2897.3046875
2852.69140625
2810.4921875
2801.3515625
2844.421875
2943.703125
3087.9765625
3252.4296875
3402.90234375
3504.3359375
3532.4375
3483.7578125
3377.2109375
3244.28515625
3115.07421875
3010.56640625
2942.61328125
2913.59375
2913.078125
2919.47265625
2912.33203125
2885.7578125
2849.19140625
2816.23046875
2794.8515625
2786.34765625
2788.40234375
2797.73046875
2814.05078125
2843.81640625
2896.0390625
2968.9921875
3041.1171875
3078.87109375
3056.5
2970.6328125
2840.6875
2699.296875
2579.765625
2503.88671875
2474.50390625
2477.72265625
2493.015625
2501.6875
2488.16015625
2438.859375
2346.03515625
2214.9453125
2066.703125
1932.46484375
1842.921875
1819.16796875
1867.890625
1980.41796875
2134.32421875
2298.3125
2440.734375
2539.81640625
2589.98046875
2600.33984375
2587.46875
2568.2578125
2555.4921875
2554.703125
2563.05078125
2573.56640625
2584.1796875
2602.82421875
2642.390625
2711.11328125
2809.40625
2934.41796875
3082.23828125
3241.90234375
3389.38671875
3493.09765625
3529.63671875
3495.9453125
3407.125
3283.53125
3140.125
2986.64453125
2835.03125
2703.26953125
2608.84375
2556.859375
2534.91015625
2521.3125
2500.109375
2470.06640625
2441.75
2427.6171875
2433.28125
2454.0546875
2476.86328125
2485.546875
2466.90625
2414.64453125
2331.27734375
2230.0546875
2135.796875
2079.15625
2083.09375
2149.9765625
2259.890625
2380.9140625
2482.09375
2541.3203125
2548.0625
2503.6171875
2419.36328125
2312.5
2201.15234375
2100.85546875
2022.65625
1972.36328125
1951.10546875
1956.56640625
1983.3359375
2022.34765625
2061.47265625
2088.4140625
2094.0703125
2074.48046875
2031.546875
1972.48828125
1907.5
1847.1875
1803.25
1791.171875
1828.40625
1925.67578125
2079.02734375
2271.703125
2483.93359375
2700.4453125
2910.68359375
3106.41015625
3281.67578125
3433.75
3561.5
3662.30078125
3731.87890625
3768.53125
3777.0625
3766.453125
3740.79296875
3692.08984375
3605.24609375
3473.84765625
3311.7421875
3147.625
3007.875
2904.1328125
2833.7109375
2786.1015625
2747.2734375
2702.0859375
2637.86328125
2547.46875
2429.01171875
2285.1640625
2124.984375
1965.3984375
1826.78515625
1723.88671875
1659.2109375
1624.23828125
1606.8203125
1599.828125
1605.09765625
1629.76953125
1678.08203125
1747.3671875
1832.9296875
1935.91015625
2064.02734375
2223.73828125
2412.32421875
2617.62890625
2824.640625
3021.81640625
3201.703125
3355.5390625
3467.5859375
3517.2265625
3491.078125
3396.25390625
3262.1953125
3127.6015625
3022.19921875
2955.9375
2920.515625
2899.46875
2879.55859375
2856.78515625
2834.48046875
2817.78515625
2811.875
2824.90625
2868.40625
2949.3125
3059.16796875
3172.3359375
3257.62890625
3294.55859375
3281.78125
3233.453125
3168.76953125
3102.3828125
3039.98046875
2979.25
2914.74609375
2843.5390625
2767.42578125
2689.3984375
2607.9921875
2516.5859375
2410.1171875
2292.6875
2177.5078125
2079.78515625
2010.95703125
1979.390625
1993.19140625
2058.5234375
2174.82421875
2333.61328125
2522.46484375
2728.3125
2935.77734375
3124.30078125
3271.1484375
3360.8203125
3393.46484375
3384.97265625
3358.17578125
3330.97265625
3308.27734375
3281.80859375
3237.484375
3165.84375
3069.5859375
2964.7734375
2876.0546875
2828.64453125
2839.08984375
2907.91015625
3018.640625
3145.57421875
3265.75390625
3366.7421875
3445.88671875
3504.74609375
3544.40234375
3564.59375
3565.859375
3553.02734375
3537.61328125
3536.390625
3565.640625
3634.11328125
3738.41015625
3863.453125
3988.37109375
4095.62109375
4177.21484375
4232.8359375
4262.77734375
4264.2421875
4233.93359375
4170.578125
4073.453125
3942.12890625
3781.8359375
3607.734375
3440.4296875
3297.828125
3194.015625
3142.42578125
3150.859375
3208.0625
3278.921875
3319.5078125
3301.1484375
3224.234375
3114.62890625
3008.671875
2935.9765625
2908.24609375
2920.37890625
2960.9453125
3020.10546875
3088.68359375
3156.3046875
3216.8828125
3275.0859375
3342.31640625
3425.1796875
3519.80859375
3616.1328125
3704.328125
3778.3671875
3838.7421875
3892.39453125
3944.37109375
3986.5546875
3999.23828125
3967.99609375
3896.6328125
3800.26171875
3689.0
3564.7421875
3434.40234375
3320.7578125
3255.94140625
3263.3984375
3344.51171875
3478.4609375
3632.95703125
3778.1796875
3896.37890625
3983.35546875
4043.10546875
4080.0625
4092.2421875
4068.109375
3990.625
3849.15234375
3651.75390625
3426.75390625
3210.97265625
3033.81640625
2908.73828125
2834.18359375
2798.91796875
2787.37890625
2784.9375
2783.16015625
2782.24609375
2788.03125
2804.5859375
2827.95703125
2846.7421875
2849.70703125
2834.69140625
2811.375
2795.4453125
2799.33203125
2826.83203125
2874.84375
2938.55859375
3014.52734375
3099.390625
3186.79296875
3266.15625
3324.5234375
3351.125
3343.87109375
3314.953125
3289.6640625
3294.60546875
3341.00390625
3416.28125
3491.26171875
3536.45703125
3534.91015625
3486.16796875
3405.234375
3319.34375
3260.43359375
3253.125
3305.1171875
3407.13671875
3540.69921875
3685.26171875
3820.40234375
3926.3671875
3987.5
3998.125
3966.234375
3911.3984375
3856.359375
3815.5625
3787.80078125
3759.3203125
3716.48046875
3657.609375
3594.55078125
3544.87890625
3523.8984375
3541.4921875
3601.1328125
3697.6875
3816.63671875
3938.45703125
4046.515625
4132.9765625
4199.359375
4252.04296875
4295.48828125
4328.08984375
4345.21875
4347.31640625
4343.34375
4343.9140625
4351.36328125
4357.81640625
4350.83203125
4317.34765625
4243.890625
4120.8515625
3952.171875
3758.63671875
3566.5078125
3391.06640625
3231.4140625
3078.74609375
2926.078125
2771.21875
2615.51953125
2463.296875
2321.37890625
2197.04296875
2095.73828125
2020.5625
1973.08203125
1953.99609375
1962.578125
1994.16015625
2037.53515625
2077.30859375
2102.8203125
2115.5703125
2124.5546875
2132.078125
2125.71875
2087.01171875
2008.3359375
1900.72265625
1786.27734375
1684.72265625
1606.05078125
1551.9375
1520.20703125
1507.72265625
1512.2109375
1534.94921875
1582.01171875
1660.0625
1768.69140625
1897.92578125
2035.3828125
2174.94140625
2316.1796875
2456.45703125
2588.0546875
2704.765625
2807.671875
2900.65625
2981.65234375
3041.5390625
3072.15234375
3073.31640625
3052.08984375
3017.1484375
2974.36328125
2926.16796875
2873.85546875
2819.44921875
2763.41796875
2699.05859375
2613.0546875
2498.8203125
2373.16796875
2275.984375
2246.75390625
2297.58203125
2407.8984375
2542.62890625
2672.359375
2777.97265625
2844.88671875
2861.94140625
2827.93359375
2755.34765625
2665.0078125
2578.0703125
2512.6875
2482.9375
2494.0546875
2537.6875
2596.28515625
2655.66796875
2713.22265625
2774.203125
2843.47265625
2923.265625
3016.28125
3125.890625
3252.10546875
3389.1640625
3527.08984375
3653.28125
3752.8046875
3811.375
3822.5078125
3792.18359375
3735.1640625
3665.82421875
3592.00390625
3515.62109375
3437.03125
3358.66796875
3285.5
3221.9140625
3166.79296875
3111.578125
3045.19921875
2963.59765625
2875.85546875
2801.3203125
2760.41015625
2766.42578125
2822.01171875
2918.09765625
3033.44140625
3137.69140625
3200.8046875
3205.1796875
3152.28515625
3060.7890625
2960.18359375
2883.55859375
2858.67578125
2897.68359375
2992.12109375
3118.328125
3249.10546875
3362.234375
3443.0625
3484.734375
3488.1953125
3460.55859375
3412.765625
3359.1953125
3316.59765625
3297.1328125
3299.12890625
3307.34765625
3306.76171875
3296.84765625
3291.90625
3308.3828125
3352.73828125
3418.703125
3491.8828125
3556.33984375
3600.36328125
3619.7578125
3618.0234375
3604.6328125
3592.59765625
3594.3046875
3615.76171875
3654.46875
3704.49609375
3763.75
3835.10546875
3921.16015625
4019.5234375
4121.38671875
4210.08984375
4260.9375
4248.84765625
4163.01171875
4015.58984375
3834.7890625
3649.57421875
3480.23046875
3338.12109375
3227.3984375
3145.36328125
3085.13671875
3040.78125
3009.078125
2986.27734375
2967.3125
2952.08203125
2951.76171875
2984.8046875
3063.84765625
3185.5703125
3331.70703125
3477.74609375
3601.03125
3684.91796875
3720.3203125
3705.9765625
3647.08984375
3552.78125
3434.4921875
3305.72265625
3181.02734375
3072.6328125
2987.0859375
2926.37890625
2893.52734375
2896.1484375
2942.17578125
3030.63671875
3148.34375
3277.83984375
3409.4296875
3544.71484375
3688.796875
3840.3828125
3989.26953125
4121.16796875
4224.49609375
4295.9765625
4343.6640625
4384.00390625
4431.46875
4487.69140625
4540.6328125
4575.359375
4586.5859375
4583.97265625
4589.73828125
4631.6953125
4732.203125
4895.57421875
5103.22265625
5323.17578125
5527.01953125
5699.5078125
5835.97265625
5936.16796875
6002.76953125
6042.30078125
6062.30859375
6066.1171875
6051.1015625
6012.4296875
5947.74609375
5858.27734375
5745.94140625
5609.55078125
5444.15625
5245.5078125
5017.65234375
4777.8359375
4553.6640625
4373.06640625
4252.46875
4189.74609375
4166.234375
4156.98828125
4142.828125
4116.44921875
4080.9296875
4046.3671875
4028.55859375
4046.2109375
4111.56640625
4219.14453125
4344.5859375
4458.703125
4546.09375
4611.55859375
4669.0703125
4725.1171875
4773.375
4804.9921875
4821.875
4837.546875
4864.62890625
4903.09375
4941.203125
4965.62890625
4968.84765625
4948.7890625
4905.890625
4843.09765625
4767.39453125
4689.23828125
4619.23828125
4564.4453125
4526.35546875
4502.171875
4488.80078125
4485.46875
4491.44921875
4501.55859375
4506.4453125
4498.828125
4478.53125
4450.90625
4422.9375
4403.3125
4404.328125
4438.9375
4513.53515625
4623.8203125
4756.58203125
4892.34375
5006.1484375
5071.3515625
5069.8671875
5002.70703125
4891.0546875
4766.42578125
4657.015625
4577.75390625
4527.1875
4491.625
4453.6484375
4399.4140625
4320.1796875
4210.328125
4068.3828125
3901.1484375
3724.05078125
3553.84375
3400.1171875
3265.01953125
3151.15625
3068.07421875
3030.140625
3048.2734375
3123.6640625
3247.6640625
3405.91796875
3582.72265625
3763.8984375
3938.390625
4098.5625
4239.1015625
4355.3984375
4443.46484375
4501.31640625
4528.4296875
4521.4921875
4470.97265625
4365.734375
4204.765625
4004.6640625
3793.3203125
3594.078125
3414.5234375
3248.07421875
3084.13671875
2918.30078125
2757.6328125
2619.0390625
2520.1640625
2467.88671875
2454.7734375
2467.14453125
2494.90234375
2531.4921875
2567.046875
2588.7109375
2591.65234375
2588.07421875
2602.5234375
2658.80859375
2771.55859375
2945.40625
3175.01171875
3443.3046875
3722.60546875
3980.45703125
4185.33203125
4310.45703125
4340.3203125
4280.53515625
4161.03125
4024.0625
3903.96875
3814.69921875
3751.94140625
3702.765625
3654.1328125
3598.96875
3539.98046875
3488.390625
3456.875
3453.19921875
3480.1328125
3538.53125
3627.04296875
3739.484375
3865.796875
3997.0546875
4127.6171875
4251.7734375
4361.1484375
4448.35546875
4512.44140625
4558.2890625
4589.828125
4604.81640625
4596.26953125
4557.828125
4487.85546875
4390.8203125
4277.06640625
4162.0703125
4064.84375
4005.17578125
3999.25390625
4053.9453125
4161.84765625
4301.140625
4442.27734375
4558.296875
4632.28515625
4658.75390625
4641.50390625
4592.49609375
4530.7265625
4476.51953125
4441.6796875
4424.75
4418.43359375
4422.40234375
4446.3203125
4498.81640625
4575.2578125
4658.33203125
4729.2890625
4776.828125
4796.89453125
4788.5234375
4751.75
4687.53125
4598.1171875
4488.74609375
4370.68359375
4262.05859375
4184.07421875
4154.68359375
4182.484375
4261.5078125
4369.31640625
4473.43359375
4546.05078125
4577.0
4573.875
4550.4453125
4515.18359375
4469.03515625
4410.69921875
4342.0859375
4268.94140625
4196.87890625
4127.15234375
4056.89453125
3984.69921875
3915.74609375
3859.96484375
3823.9453125
3804.25
3788.0859375
3760.59765625
3714.34375
3655.95703125
3604.83203125
3581.8359375
3595.4375
3638.49609375
3699.79296875
3777.484375
3878.3828125
4003.46484375
4135.828125
4243.97265625
4296.671875
4276.796875
4186.84765625
4047.1171875
3888.95703125
3744.6953125
3637.25390625
3574.65625
3552.44140625
3560.87109375
3591.1015625
3636.82421875
3692.66796875
3752.9140625
3812.046875
3866.01953125
3912.63671875
3951.0703125
3982.03515625
4008.91796875
4038.5078125
4079.33203125
4137.37109375
4210.90234375
4288.28515625
4351.55859375
4384.83984375
4381.5390625
4344.6015625
4280.71875
4195.75
4095.73828125
3989.9453125
3889.65234375
3803.3125
3733.88671875
3680.89453125
3643.08984375
3618.4765625
3604.35546875
3600.73828125
3613.4453125
3651.171875
3717.2890625
3804.296875
3895.62890625
3971.91015625
4016.1875
4017.41796875
3973.68359375
3893.796875
3794.01953125
3690.34375
3592.02734375
3501.2109375
3417.8046875
3344.16015625
3285.63671875
3247.53515625
3231.98046875
3236.3828125
3252.98828125
3269.10546875
3269.9296875
3244.203125
3188.4453125
3105.6484375
3001.0703125
2882.02734375
2762.11328125
2661.87890625
2601.2578125
2590.96484375
2632.46875
2724.125
2862.38671875
3035.109375
3217.02734375
3376.234375
3487.0078125
3537.7421875
3530.625
3478.09375
3399.9921875
3319.921875
3259.5859375
3234.1875
3251.875
3315.66015625
3424.11328125
3570.50390625
3742.80078125
3925.96875
4104.5625
4263.875
4390.1875
4472.03125
4503.015625
4484.7578125
4427.9921875
4350.43359375
4270.8828125
4201.24609375
4141.40625
4081.75390625
4012.546875
3932.91796875
3852.7421875
3787.13671875
3748.1484375
3737.1875
3741.0546875
3734.5859375
3691.0546875
3595.16796875
3449.6796875
3272.796875
3090.91015625
2931.6640625
2818.125
2763.23828125
2766.6640625
2815.91796875
2890.82421875
2970.0
3038.91015625
3096.515625
3154.3203125
3226.10546875
3316.25390625
3415.9375
3508.0078125
3574.37890625
3602.81640625
3592.58984375
3555.203125
3505.69140625
3449.37890625
3377.12109375
3274.8984375
3138.37890625
2979.23828125
2820.41015625
2687.015625
2598.84765625
2565.8671875
2587.5546875
2656.7109375
2764.96875
2904.828125
3066.83984375
3236.56640625
3396.99609375
3537.09765625
3660.26171875
3783.9921875
3927.6328125
4096.1640625
4273.828125
4434.03515625
4557.04296875
4640.59765625
4696.79296875
4740.58203125
4779.0234375
4806.859375
4810.3828125
4778.3046875
4712.8515625
4631.4375
4555.75390625
4497.3359375
4452.63671875
4411.05859375
4366.9140625
4324.078125
4290.93359375
4272.55859375
4268.078125
4274.1640625
4289.1015625
4311.8515625
4336.8515625
4351.18359375
4338.44921875
4286.75390625
4193.9140625
4066.828125
3917.4921875
3758.8046875
3601.05078125
3449.6875
3307.3125
3180.0078125
3081.5390625
3028.1171875
3025.90625
3063.24609375
3116.00390625
3161.75390625
3192.01171875
3216.421875
3258.51171875
3343.5
3481.18359375
3654.37109375
3825.17578125
3957.2734375
4036.53125
4073.640625
4090.94921875
4108.19140625
4136.38671875
4177.4765625
4225.453125
4269.43359375
4299.84765625
4313.84375
4315.30078125
4309.9765625
4300.64453125
4285.18359375
4256.8125
4205.56640625
4121.7421875
4001.609375
3852.41796875
3692.32421875
3544.40234375
3428.83984375
3357.86328125
3334.0234375
3349.78515625
3388.8125
3431.578125
3464.48046875
3485.6015625
3501.50390625
3517.31640625
3529.1484375
3524.2734375
3487.58203125
3409.32421875
3290.7890625
3146.578125
3002.796875
2891.06640625
2839.734375
2864.28125
2960.4296875
3104.95703125
3266.44140625
3420.6875
3559.91015625
3688.98828125
3813.37890625
3929.74609375
4026.671875
4092.99609375
4125.7109375
4130.9609375
4117.98046875
4091.76953125
4050.52734375
3989.16796875
3904.64453125
3798.78125
3678.1796875
3553.734375
3440.30859375
3353.66796875
3302.8984375
3282.59765625
3272.70703125
3249.046875
3197.25
3118.90625
3027.14453125
2939.12109375
2872.4375
2843.8203125
2865.203125
2939.1875
3059.45703125
3215.8203125
3397.5703125
3593.5859375
3793.6875
3992.51171875
4189.75390625
4383.7265625
4565.23046875
4720.0703125
4837.81640625
4918.07421875
4969.9609375
5007.2734375
5041.68359375
5075.9375
5101.4296875
5103.55859375
5070.7109375
4999.0859375
4892.140625
4759.89453125
4619.796875
4494.34765625
4403.36328125
4355.67578125
4345.625
4354.2734375
4354.33984375
4320.109375
4240.15625
4123.96875
3996.171875
3883.453125
3805.328125
3773.0703125
3792.0
3862.3125
3978.58203125
4129.38671875
4297.046875
4458.59375
4590.49609375
4677.05859375
4717.19921875
4723.3203125
4711.72265625
4691.4765625
4659.86328125
4606.66796875
4522.44921875
4404.66796875
4260.05078125
4104.49609375
3959.3046875
3841.1640625
3749.875
3664.78125
3556.32421875
3405.31640625
3215.5703125
3012.578125
2831.6484375
2703.1171875
2641.7578125
2645.5625
2703.8359375
2805.99609375
2941.71484375
3093.703125
3234.68359375
3335.55859375
3378.95703125
3367.2890625
3320.75390625
3267.75390625
3231.5390625
3219.38671875
3221.921875
3225.41015625
3227.48046875
3241.49609375
3285.0546875
3363.83203125
3466.046875
3571.47265625
3665.6875
3746.97265625
3822.04296875
3896.89453125
3971.625
4042.203125
4105.23828125
4161.34375
4214.91015625
4270.64453125
4328.44140625
4380.671875
4415.6328125
4424.63671875
4405.08203125
4356.4609375
4276.12890625
4162.26953125
4020.91015625
3867.0390625
3717.85546875
3585.96484375
3478.8828125
3401.51953125
3355.90234375
3338.71484375
3340.85546875
3349.7578125
3352.1875
3337.0234375
3298.80078125
3240.34765625
3171.5
3103.94140625
3045.73828125
2998.21875
2955.12890625
2903.99609375
2830.3984375
2724.21875
2584.82421875
2422.92578125
2259.42578125
2121.94140625
2038.3671875
2027.92578125
2093.625
2221.046875
2384.515625
2556.921875
2717.5703125
2854.9296875
2964.7109375
3046.00390625
3098.34375
3121.5703125
3118.29296875
3097.15625
3073.76171875
3066.6875
3090.0
3147.2890625
3231.953125
3332.98046875
3440.77734375
3549.35546875
3656.20703125
3762.09375
3869.2734375
3976.4921875
4074.32421875
4148.16015625
4188.85546875
4201.43359375
4202.58984375
4210.359375
4236.7109375
4287.4140625
4362.86328125
4455.43359375
4548.13671875
4620.92578125
4660.69140625
4665.61328125
4641.28515625
4595.29296875
4535.3046875
4467.9921875
4395.90625
4315.3359375
4219.2890625
4103.4375
3969.15234375
3821.6484375
3666.28125
3506.15625
3342.015625
3174.34375
3006.7890625
2848.578125
2713.34765625
2614.9921875
2562.91796875
2558.52734375
2594.25390625
2656.8984375
2734.4609375
2821.875
2921.44921875
3039.265625
3181.84765625
3353.3984375
3551.7421875
3764.984375
3974.00390625
4161.0078125
4317.17578125
4443.69140625
4546.97265625
4632.2421875
4698.20703125
4735.984375
4734.671875
4690.2578125
4609.37109375
4504.3125
4386.296875
4265.23046875
4153.83984375
4068.00390625
4020.42578125
4013.44140625
4036.8828125
4072.34765625
4101.78125
4115.32421875
4112.48046875
4095.95703125
4066.62109375
4027.5234375
3991.28515625
3977.83203125
4000.421875
4054.17578125
4119.3828125
4174.8359375
4207.56640625
4213.546875
4193.80859375
4150.328125
4081.96875
3982.55078125
3844.94140625
3670.296875
3474.19140625
3282.8203125
3121.4765625
3004.4453125
2932.953125
2900.28125
2897.890625
2918.01171875
2953.265625
2996.65625
3042.8828125
3088.72265625
3131.265625
3166.4921875
3190.48828125
3201.53515625
3199.60546875
3183.90625
3152.3125
3104.57421875
3045.96875
2987.23046875
2939.921875
2910.3359375
2896.109375
2888.109375
2877.1171875
2860.78125
2845.765625
2843.34375
2862.109375
2903.80078125
2964.49609375
3037.40625
3112.0625
3170.6875
3189.34765625
3148.3828125
3044.875
2895.0625
2724.3515625
2556.04296875
2408.03125
2294.6796875
2226.03125
2204.875
2227.72265625
2289.36328125
2384.6484375
2505.828125
2641.74609375
2781.578125
2917.86328125
3044.171875
3151.2265625
3227.81640625
3266.25
3267.23046875
3240.96484375
3203.96875
3172.140625
3153.65625
3147.69140625
3150.4609375
3161.28125
3181.79296875
3211.24609375
3245.92578125
3282.79296875
3320.4765625
3355.98046875
3384.328125
3405.09765625
3428.55078125
3471.55078125
3544.51171875
3640.70703125
3737.6171875
3809.5546875
3842.73046875
3842.4765625
3828.1875
3820.1171875
3827.6640625
3846.49609375
3864.2578125
3869.515625
3858.671875
3838.2421875
3822.078125
3825.48828125
3859.59765625
3928.203125
4026.625
4141.97265625
4255.08984375
4344.21875
4389.140625
4375.33984375
4299.34375
4174.43359375
4031.8671875
3914.0
3861.9296875
3903.61328125
4045.37109375
4267.8046875
4529.73828125
4782.43359375
4987.66015625
5127.1015625
5198.7109375
5208.390625
5165.8203125
5083.0390625
4970.734375
4834.27734375
4675.69921875
4500.09765625
4318.5625
4144.88671875
3992.06640625
3872.11328125
3794.77734375
3761.48828125
3759.9453125
3767.69140625
3763.9375
3740.28125
3702.77734375
3666.03125
3644.234375
3643.60546875
3659.13671875
3676.42578125
3677.8203125
3650.2734375
3591.734375
3512.37109375
3428.50390625
3352.60546875
3286.84375
3224.38671875
3155.0234375
3069.37109375
2960.7578125
2827.109375
2672.546875
2507.34765625
2347.12890625
2212.171875
2122.80859375
2089.02734375
2102.69140625
2143.234375
2193.59765625
2249.53125
2313.87109375
2386.4296875
2462.5703125
2538.34765625
2612.65625
2686.4453125
2765.26171875
2861.98828125
2989.62109375
3145.58984375
3303.52734375
3423.25
3471.26953125
3436.08984375
3330.74609375
3184.63671875
3030.08984375
2890.7109375
2779.10546875
2703.28125
2671.17578125
2685.30078125
2735.0546875
2800.15625
2864.94140625
2927.7734375
2994.5078125
3063.7890625
3120.83984375
3145.54296875
3125.25390625
3060.79296875
2962.9609375
2845.6640625
2721.42578125
2600.39453125
2491.56640625
2404.82421875
2352.01953125
2344.15625
2384.4921875
2463.5234375
2562.38671875
2663.1875
2756.04296875
2836.41796875
2898.06640625
2931.75
2931.59375
2900.87109375
2850.765625
2794.2578125
2741.73046875
2700.61328125
2677.09765625
2677.70703125
2709.53515625
2778.203125
2883.90625
3018.94140625
3170.80078125
3328.578125
3484.9453125
3629.796875
3743.3359375
3801.13671875
3791.58984375
3729.55078125
3650.1328125
3585.89453125
3547.48046875
3522.89453125
3491.7890625
3440.71484375
3369.67578125
3289.62890625
3214.1015625
3149.79296875
3092.109375
3028.3515625
2944.74609375
2831.93359375
2688.3828125
2523.9140625
2360.578125
2226.375
2144.18359375
2124.37890625
2164.56640625
2250.87890625
2357.32421875
2448.4453125
2491.078125
2469.375
2391.390625
2282.46484375
2172.328125
2085.3984375
2037.91015625
2039.59765625
2096.0859375
2209.4140625
2377.46875
2593.8125
2848.07421875
3124.89453125
3402.5390625
3655.69140625
3863.5078125
4016.4921875
4115.8046875
4167.58203125
4180.1640625
4165.2421875
4136.35546875
4102.19140625
4061.46484375
4006.19921875
3930.71875
3838.1640625
3740.59375
3654.1640625
3592.5703125
3561.51171875
3557.47265625
3571.51953125
3594.07421875
3616.34765625
3629.4296875
3625.1484375
3599.01171875
3551.2734375
3485.2265625
3405.72265625
3319.1796875
3231.94140625
3145.84765625
3055.89453125
2954.1015625
2835.5703125
2700.12890625
2550.60546875
2394.5703125
2249.4375
2141.21875
2090.94140625
2098.71484375
2141.140625
2185.0
2204.16796875
2187.671875
2139.30859375
2074.93359375
2017.4765625
1986.71484375
1988.6484375
2015.41015625
2057.9921875
2119.0859375
2212.01953125
2346.87109375
2517.33203125
2698.7265625
2855.484375
2951.5234375
2960.71484375
2877.18359375
2721.71875
2537.5546875
2373.95703125
2266.08203125
2223.25390625
2231.1953125
2263.390625
2293.79296875
2307.796875
2310.92578125
2330.21875
2400.87109375
2541.7890625
2739.22265625
2955.1484375
3152.7109375
3313.33203125
3431.44921875
3500.3203125
3509.484375
3454.4296875
3342.84375
3190.109375
3013.89453125
2835.953125
2684.2578125
2585.5234375
2552.39453125
2578.48046875
2645.578125
2734.4609375
2830.14453125
2920.84765625
2994.90625
3039.67578125
3045.6640625
3014.95703125
2965.859375
2925.26171875
2912.5234375
2930.6796875
2973.3359375
3037.03515625
3123.67578125
3232.5
3354.87109375
3478.796875
3596.04296875
3702.8671875
3795.79296875
3869.52734375
3919.328125
3943.92578125
3945.69921875
3927.79296875
3889.62109375
3824.41015625
3723.44921875
3586.984375
3432.09375
3287.1796875
3175.08984375
3100.296875
3051.6484375
3015.50390625
2984.6640625
2956.90234375
2929.77734375
2899.3828125
2862.28515625
2815.9921875
2759.0390625
2694.46875
2634.46875
2597.60546875
2596.84765625
2629.4375
2680.5
2737.515625
2799.21875
2868.9375
2940.76171875
2994.96875
3007.578125
2963.9609375
2865.3046875
2727.19921875
2575.84375
2443.65234375
2361.80859375
2350.34765625
2411.08984375
2527.5625
2670.296875
2804.56640625
2899.91796875
2940.44921875
2930.27734375
2888.3203125
2834.43359375
2777.1171875
2712.58984375
2635.17578125
2550.03125
2477.44140625
2444.578125
2470.43359375
2555.1953125
2681.85546875
2827.2109375
2972.3515625
3106.11328125
3223.01953125
3320.57421875
3397.60546875
3453.22265625
3486.2421875
3495.71875
3481.42578125
3443.27734375
3380.9296875
3295.51953125
3191.99609375
3078.20703125
2959.81640625
2835.546875
2697.98828125
2540.3671875
2363.99609375
2180.2265625
2004.921875
1849.671875
1716.39453125
1598.20703125
1484.5078125
1366.375
1240.30859375
1109.875
984.109375
872.9921875
782.87109375
714.9765625
666.6171875
632.921875
608.69140625
591.19921875
582.34375
587.953125
614.56640625
666.2265625
741.94921875
833.7734375
927.9609375
1012.12890625
1084.30078125
1155.21875
1240.875
1352.08203125
1489.125
1641.890625
1792.1171875
1917.53515625
1999.65625
2032.25
2024.71484375
1997.43359375
1971.65625
1959.328125
1958.83203125
1960.828125
1960.08984375
1961.7265625
1974.1484375
1996.609375
2016.54296875
2020.12890625
2003.58203125
1973.7578125
1941.1171875
1915.23828125
1904.2265625
1911.984375
1932.30078125
1948.38671875
1943.07421875
1912.12109375
1867.2265625
1825.796875
1798.8125
1788.92578125
1798.21484375
1834.5546875
1909.40625
2029.9765625
2192.6953125
2380.5390625
2564.140625
2708.1328125
2783.0078125
2776.19140625
2694.03125
2554.6484375
2380.76953125
2198.50390625
2037.87890625
1927.63671875
1884.79296875
1906.8515625
1972.578125
2050.4921875
2110.1640625
2132.4296875
2115.734375
2076.73828125
2044.4921875
2050.234375
2116.9375
2252.73828125
2449.73046875
2686.15234375
2930.0234375
3145.21875
3302.078125
3389.62890625
3420.7578125
3423.625
3423.49609375
3428.51171875
3429.90234375
3414.2421875
3375.375
3316.00390625
3241.27734375
3154.3359375
3059.00390625
2964.50390625
2884.59375
2831.0078125
2807.59375
2808.984375
2822.4921875
2830.921875
2816.87890625
2767.9140625
2680.22265625
2559.73828125
2421.66796875
2287.875
2180.05078125
2110.33984375
2076.38671875
2064.390625
2056.7265625
2038.69921875
2003.9296875
1957.44140625
1911.69140625
1874.1875
1836.859375
1779.27734375
1683.84375
1547.7734375
1382.1328125
1203.40625
1027.6953125
869.80078125
742.94921875
656.76953125
614.78125
613.41015625
644.1953125
698.9921875
774.546875
871.2890625
987.34765625
1115.33203125
1246.3359375
1375.48828125
1501.63671875
1622.06640625
1729.50390625
1814.50390625
1870.0859375
1895.51171875
1898.21875
1891.9921875
1889.625
1893.94140625
1895.31640625
1878.63671875
1833.3046875
1758.3046875
1661.08203125
1554.01953125
1451.59765625
1368.01953125
1314.7109375
1297.375
1313.18359375
1349.8828125
1389.41015625
1415.00390625
1416.81640625
1392.375
1344.94140625
1284.8828125
1233.26953125
1220.12890625
1273.26171875
1403.6875
1599.30859375
1831.9765625
2071.83203125
2297.390625
2495.60546875
2656.26953125
2770.08984375
2833.37890625
2853.12890625
2844.97265625
2824.6875
2801.30859375
2777.66796875
2755.9765625
2742.1953125
2745.9453125
2776.328125
2836.11328125
2918.11328125
3007.57421875
3089.80859375
3156.515625
3205.40234375
3235.5546875
3244.73828125
3230.50390625
3191.6015625
3128.46484375
3044.71875
2949.13671875
2854.10546875
2770.5
2704.25390625
2657.37890625
2629.140625
2615.07421875
2609.1328125
2611.78125
2634.89453125
2692.578125
2783.01171875
2879.7421875
2942.33203125
2937.109375
2852.48828125
2701.91796875
2515.89453125
2326.81640625
2154.05078125
1999.54296875
1857.5078125
1727.421875
1616.5390625
1531.1015625
1468.6484375
1421.203125
1385.703125
1370.640625
1392.69140625
1466.0859375
1593.28125
1763.20703125
1956.0390625
2148.7421875
2318.25
2444.84375
2517.859375
2539.65234375
2523.015625
2484.1015625
2436.90625
2391.29296875
2351.0390625
2311.8125
2263.25
2196.36328125
2110.453125
2014.17578125
1921.76171875
1848.75
1808.71875
1810.3125
1854.83203125
1935.109375
2035.23828125
2131.8984375
2200.40234375
2225.8671875
2212.42578125
2181.546875
2158.90234375
2159.89453125
2183.7578125
2217.5078125
2243.32421875
2244.22265625
2208.0390625
2131.59765625
2023.36328125
1900.66796875
1781.52734375
1677.53125
1594.26171875
1537.49609375
1516.92578125
1541.890625
1613.18359375
1719.0234375
1838.7109375
1950.96875
2042.01171875
2110.296875
2166.78125
2229.73046875
2315.34765625
2429.1171875
2563.88671875
2706.55859375
2847.3984375
2983.80859375
3116.9609375
3247.4375
3374.65234375
3496.91796875
3607.1953125
3687.98828125
3714.15234375
3664.59375
3533.671875
3333.32421875
3087.3359375
2823.765625
2568.60546875
2341.390625
2153.74609375
2010.1171875
1906.84765625
1829.375
1755.26171875
1667.3515625
1567.765625
1477.42578125
1419.66796875
1403.46484375
1421.10546875
1459.08984375
1509.55859375
1572.4140625
1648.40625
1731.1796875
1806.625
1861.0625
1890.0703125
1898.98828125
1896.5703125
1891.34375
1893.6875
1914.71875
1955.171875
1993.5390625
1989.828125
1908.02734375
1741.63671875
1522.765625
1308.71875
1156.30078125
1100.640625
1149.58984375
1291.734375
1506.76953125
1769.84375
2052.0625
2323.99609375
2563.04296875
2758.2265625
2908.48046875
3016.88671875
3084.97265625
3108.84765625
3078.83203125
2985.16796875
2828.140625
2623.8203125
2398.41796875
2174.80859375
1962.84375
1760.91796875
1565.6015625
1380.58984375
1218.58203125
1096.0546875
1025.3515625
1009.57421875
1042.75
1113.0703125
1205.5625
1304.34765625
1397.59375
1484.24609375
1575.46484375
1685.20703125
1816.04296875
1953.75390625
2077.05859375
2173.0
2243.45703125
2299.08984375
2350.28125
2404.66796875
2469.875
2553.203125
2655.01953125
2761.9296875
2848.20703125
2887.13671875
2864.1796875
2781.5546875
2650.98046875
2482.9453125
2283.890625
2063.6328125
1843.265625
1652.66796875
1517.24609375
1444.015625
1417.1875
1406.42578125
1382.89453125
1333.04296875
1261.2890625
1180.92578125
1103.02734375
1033.48046875
977.3984375
941.51171875
929.98828125
939.84375
962.70703125
990.88671875
1020.58984375
1050.41015625
1078.8515625
1103.98046875
1124.7734375
1142.91015625
1164.1640625
1197.53515625
1250.90625
1326.0390625
1416.93359375
1511.7734375
1594.8984375
1648.28125
1655.90234375
1611.67578125
1525.21484375
1419.3359375
1320.578125
1249.84375
1217.7421875
1223.375
1253.85546875
1286.1171875
1294.87109375
1265.5
1202.6953125
1126.20703125
1056.421875
1002.91796875
964.87890625
938.84765625
923.6953125
921.125
935.8671875
974.3984375
1037.578125
1111.68359375
1171.671875
1199.40625
1198.98046875
1191.33984375
1193.95703125
1207.4296875
1219.28515625
1214.9140625
1183.45703125
1118.4296875
1018.3671875
887.17578125
731.84765625
559.33203125
375.8203125
187.734375
2.23828125
-171.55859375
-320.34765625
-426.67578125
-473.7734375
-451.48828125
-358.53125
-202.83984375
-3.22265625
211.14453125
409.828125
574.85546875
705.53125
808.16015625
881.62109375
915.5234375
903.62890625
859.1875
816.18359375
813.68359375
874.765625
996.1953125
1155.49609375
1327.51171875
1495.92578125
1653.32421875
1795.19921875
1916.3671875
2010.83203125
2071.703125
2091.0703125
2064.109375
1997.00390625
1910.27734375
1830.41015625
1774.27734375
1740.08984375
1712.6484375
1676.19921875
1622.16796875
1547.8203125
1452.7890625
1339.1328125
1212.5390625
1079.88671875
945.3515625
810.515625
678.44140625
556.0625
452.4140625
376.26171875
336.46484375
342.984375
405.078125
526.78125
702.75
917.30859375
1148.29296875
1374.640625
1582.84375
1766.30859375
1918.33203125
2026.796875
2077.50390625
2063.66015625
1992.6484375
1884.9921875
1767.15234375
1662.91796875
1586.49609375
1538.90234375
1508.234375
1474.91015625
1420.9296875
1339.8046875
1241.03515625
1145.62109375
1075.87890625
1046.9921875
1063.6328125
1119.6328125
1199.0859375
1280.62109375
1344.0859375
1374.6953125
1362.35546875
1301.28125
1194.41796875
1057.453125
914.83203125
789.62109375
696.14453125
639.16015625
614.734375
610.2890625
607.51953125
589.63671875
547.28515625
477.8671875
382.1875
265.265625
141.1484375
34.0
-29.84375
-35.00390625
14.98828125
102.2109375
208.29296875
325.71484375
456.82421875
603.4375
759.5546875
914.02734375
1058.9296875
1195.0546875
1330.99609375
1477.15625
1637.9296875
1807.0
1970.4296875
2115.71875
2237.64453125
2334.6015625
2400.77734375
2424.328125
2393.98828125
2307.3046875
2174.4296875
2017.1484375
1864.31640625
1743.65625
1671.87890625
1649.08984375
1661.77734375
1691.8515625
1724.3203125
1748.828125
1756.921875
1740.625
1695.19140625
1622.65625
1530.7265625
1426.546875
1311.296875
1180.828125
1030.88671875
861.16015625
674.7421875
475.29296875
266.015625
53.30859375
-147.56640625
-311.55859375
-412.53515625
-437.05078125
-390.90234375
-293.1640625
-165.45703125
-27.39453125
101.9453125
204.90625
271.1953125
302.8125
312.48828125
317.48046875
332.44921875
363.48828125
406.140625
450.7734375
492.9765625
539.609375
604.75
700.46484375
831.5625
995.578125
1182.48046875
1371.34375
1529.0078125
1617.21875
1608.5703125
1502.60546875
1329.70703125
1137.01953125
964.5390625
828.37109375
721.953125
629.7578125
539.81640625
447.890625
356.40625
272.7265625
206.98046875
167.4296875
155.09765625
161.41015625
170.9609375
168.82421875
149.44921875
121.90234375
106.0859375
120.23828125
168.984375
242.47265625
326.2734375
410.99609375
492.2890625
565.53515625
625.41796875
671.3125
708.94921875
743.21875
770.578125
781.59375
771.78125
748.80078125
728.59765625
724.359375
736.40625
748.546875
733.2578125
664.21484375
529.90625
340.3359375
124.35546875
-79.41796875
-234.828125
-320.01171875
-332.8515625
-285.72265625
-195.3515625
-79.1171875
41.40625
140.953125
201.57421875
224.40234375
228.55859375
236.8046875
259.41796875
286.546875
293.25390625
256.18359375
172.47265625
65.51953125
-29.21875
-85.60546875
-96.4375
-68.2109375
-12.62890625
57.1484375
128.5390625
192.21484375
242.265625
273.73828125
283.23046875
273.69921875
256.86328125
248.82421875
263.95703125
311.73828125
394.5859375
505.10546875
627.6171875
745.90625
849.703125
932.75
987.28125
1004.2109375
978.359375
910.2265625
802.75390625
660.53515625
494.9140625
328.0703125
188.2421875
97.8125
63.5703125
76.30859375
118.92578125
175.7734375
236.6484375
295.69140625
349.47265625
396.2890625
433.8984375
456.109375
453.94140625
423.33984375
371.015625
310.0
250.015625
194.9921875
148.92578125
118.7421875
107.72265625
107.43359375
98.63671875
60.95703125
-16.25390625
-127.140625
-249.484375
-354.20703125
-421.37109375
-450.5234375
-455.01953125
-445.91015625
-422.734375
-379.76171875
-318.08984375
-249.0546875
-186.14453125
-134.71875
-88.625
-35.375
34.6640625
121.1484375
213.7578125
299.28515625
369.19140625
420.90625
454.56640625
473.1171875
487.125
514.85546875
571.25390625
655.1484375
750.01953125
838.0703125
911.0703125
967.078125
1001.9765625
1010.1328125
993.078125
963.640625
939.7890625
935.65234375
957.7265625
1005.9296875
1075.90625
1161.5
1257.109375
1358.30078125
1460.71875
1560.2734375
1655.4375
1748.64453125
1844.63671875
1948.1953125
2063.4765625
2192.73046875
2332.05078125
2467.12890625
2574.640625
2630.47265625
2620.21875
2545.09375
2419.68359375
2263.62109375
2094.1640625
1924.53515625
1765.5078125
1623.828125
1497.51171875
1375.58203125
1245.7265625
1103.1015625
952.671875
806.19140625
678.82421875
584.9921875
531.1640625
510.78515625
509.22265625
515.7734375
529.92578125
555.99609375
595.35546875
646.65625
710.78125
789.3984375
875.08203125
944.65625
967.5703125
926.0390625
830.359375
714.3203125
612.984375
541.2109375
490.19921875
441.48828125
382.84765625
313.4609375
239.08984375
165.36328125
94.41796875
26.0234375
-37.51953125
-86.875
-108.515625
-95.8359375
-57.8828125
-14.2109375
20.33203125
44.6171875
65.58203125
87.2265625
107.54296875
123.41796875
133.703125
136.7890625
129.5234375
112.1328125
93.61328125
89.46875
112.4609375
165.30859375
240.9609375
327.71875
413.171875
484.91015625
530.92578125
542.80078125
521.03125
478.35546875
436.79296875
418.21484375
433.5234375
477.54296875
533.03125
580.72265625
608.46484375
613.71484375
599.23828125
567.078125
516.76171875
449.234375
372.26171875
302.40234375
261.64453125
270.37890625
339.234375
463.62109375
625.296875
800.9453125
970.80078125
1119.8671875
1234.359375
1302.2734375
1320.515625
1298.91796875
1253.09765625
1192.15234375
1114.1796875
1013.8125
892.5078125
761.0625
632.81640625
514.3359375
401.8359375
286.55859375
164.3046875
39.7890625
-77.73046875
-180.52734375
-261.97265625
-312.2109375
-319.234375
-276.31640625
-186.5078125
-58.69921875
98.3046875
275.60546875
459.90234375
632.53125
773.52734375
866.98046875
905.80078125
896.015625
857.3515625
815.53515625
788.48046875
775.95703125
760.82421875
721.11328125
644.609375
536.83203125
417.61328125
309.5703125
226.9765625
172.30859375
140.14453125
123.890625
121.69140625
139.0859375
185.84375
267.58203125
379.22265625
506.94140625
636.0703125
755.71484375
856.8203125
929.171875
962.58203125
950.0625
889.36328125
783.39453125
640.75390625
474.46484375
297.44921875
118.0546875
-59.7890625
-232.6484375
-393.9921875
-532.57421875
-632.4140625
-675.58203125
-648.33984375
-547.67578125
-383.9140625
-179.10546875
36.45703125
230.14453125
376.890625
469.13671875
518.58984375
547.59375
577.67578125
623.0
688.171875
766.4921875
840.359375
889.21484375
902.9453125
889.83984375
870.9921875
865.61328125
879.5859375
904.09765625
921.3671875
911.58984375
859.6328125
762.1875
632.171875
495.28125
378.359375
297.15625
251.38671875
228.58984375
212.7421875
192.9765625
169.33984375
152.59375
156.73828125
189.0859375
246.04296875
318.35546875
399.74609375
489.671875
587.71484375
686.5546875
771.3984375
826.96484375
845.46875
829.84765625
791.41015625
745.14453125
705.09375
680.125
671.1796875
671.94140625
673.2421875
667.796875
652.47265625
629.47265625
608.1640625
604.79296875
634.8125
699.43359375
777.33203125
831.1484375
826.234375
748.8359375
612.203125
447.7734375
287.546875
148.234375
27.65234375
-84.9609375
-195.390625
-300.875
-397.609375
-486.59375
-569.59765625
-642.7890625
-699.71875
-740.74609375
-774.73828125
-809.2578125
-842.53515625
-868.3046875
-885.82421875
-900.15234375
-912.1640625
-912.12890625
-885.1171875
-821.08203125
-720.03125
-592.08203125
-456.80859375
-340.08203125
-265.25390625
-242.75390625
-267.09375
-323.40234375
-396.1875
-473.69140625
-548.88671875
-620.21484375
-690.875
-764.4453125
-839.140625
-906.35546875
-955.37109375
-979.625
-978.86328125
-955.703125
-910.2421875
-837.86328125
-732.0546875
-590.40234375
-419.359375
-235.23046875
-60.77734375
81.77734375
179.375
233.55859375
257.75
266.44140625
264.74609375
247.6015625
208.890625
150.70703125
84.09765625
22.38671875
-24.37890625
-49.6328125
-49.1640625
-23.9375
15.5546875
51.0234375
65.93359375
54.8359375
23.87890625
-16.0234375
-54.72265625
-82.78125
-91.22265625
-75.6796875
-41.3359375
-1.296875
31.4140625
50.6484375
57.6875
59.12109375
66.50390625
95.765625
161.3671875
266.28515625
396.37890625
525.6640625
629.2578125
693.83984375
718.19921875
705.41796875
655.5078125
566.39453125
442.21875
298.9921875
158.94921875
37.01171875
-67.6015625
-166.48046875
-270.23046875
-382.70703125
-504.51953125
-637.5390625
-782.62109375
-933.0546875
-1071.51953125
-1174.06640625
-1218.90234375
-1195.96484375
-1113.41796875
-997.5390625
-884.765625
-809.19140625
-790.4921875
-825.46875
-887.109375
-935.91015625
-941.8671875
-903.30078125
-845.77734375
-800.81640625
-783.1484375
-785.6484375
-792.12890625
-792.890625
-789.83984375
-790.8984375
-801.65625
-821.69140625
-847.2734375
-875.91796875
-906.7734375
-936.33203125
-955.5546875
-953.50390625
-924.15234375
-869.41015625
-797.00390625
-717.83984375
-645.3125
-593.99609375
-575.39453125
-593.65234375
-645.359375
-723.58203125
-822.8359375
-941.39453125
-1079.32421875
-1233.10546875
-1390.984375
-1533.6171875
-1640.578125
-1698.3515625
-1704.390625
-1665.28125
-1590.84765625
-1488.3984375
-1361.9921875
-1218.1171875
-1072.5859375
-949.84375
-872.5625
-849.23046875
-869.86328125
-911.67578125
-948.66796875
-959.06640625
-929.66015625
-858.61328125
-756.41796875
-643.1015625
-541.0
-467.1953125
-431.50390625
-441.34765625
-506.37109375
-634.4609375
-821.71484375
-1048.15234375
-1286.08984375
-1512.828125
-1715.0078125
-1883.2890625
-2007.70703125
-2080.7421875
-2104.203125
-2092.4375
-2068.91015625
-2058.328125
-2077.484375
-2128.80859375
-2200.37890625
-2272.671875
-2327.92578125
-2357.0078125
-2361.46875
-2350.62109375
-2335.3046875
-2322.8359375
-2316.8359375
-2319.90625
-2333.1015625
-2352.18359375
-2368.0546875
-2374.81640625
-2377.07421875
-2386.12109375
-2407.76171875
-2435.140625
-2453.39453125
-2449.61328125
-2418.5
-2362.265625
-2288.96484375
-2211.8828125
-2148.97265625
-2121.328125
-2149.03515625
-2243.546875
-2399.37890625
-2592.484375
-2789.44921875
-2961.05078125
-3089.421875
-3165.046875
-3180.37890625
-3128.0
-3004.359375
-2814.84375
-2576.07421875
-2313.37890625
-2053.359375
-1814.7734375
-1604.125
-1419.38671875
-1258.42578125
-1124.84375
-1027.80859375
-978.09765625
-982.9453125
-1040.34765625
-1135.09375
-1241.4296875
-1333.234375
-1394.43359375
-1420.86328125
-1414.20703125
-1377.77734375
-1319.7734375
-1258.11328125
-1217.46484375
-1218.09765625
-1265.7109375
-1349.5546875
-1447.69140625
-1534.0703125
-1584.7734375
-1583.140625
-1522.52734375
-1405.734375
-1243.15625
-1052.671875
-860.21875
-695.625
-582.52734375
-529.390625
-529.3359375
-567.82421875
-629.703125
-700.328125
-764.6015625
-809.7734375
-831.3828125
-835.625
-834.83203125
-839.83203125
-855.52734375
-881.4921875
-914.5546875
-949.81640625
-980.140625
-997.20703125
-995.66796875
-977.234375
-949.73046875
-920.92578125
-893.5859375
-867.47265625
-845.1640625
-833.3359375
-836.96875
-853.3359375
-873.30078125
-888.49609375
-897.125
-904.65234375
-921.2890625
-958.84375
-1026.40234375
-1124.80859375
-1243.640625
-1364.71875
-1471.06640625
-1553.80078125
-1610.640625
-1637.94921875
-1626.17578125
-1565.36328125
-1455.8359375
-1311.55078125
-1151.58984375
-989.3671875
-832.04296875
-689.26171875
-578.3359375
-516.75
-508.88671875
-541.26953125
-592.1015625
-645.921875
-699.58984375
-755.0546875
-808.4609375
-848.1171875
-863.7109375
-856.11328125
-836.82421875
-818.36328125
-806.75
-803.03125
-810.11328125
-836.0859375
-890.53515625
-977.22265625
-1089.03515625
-1208.98046875
-1316.66796875
-1396.34375
-1441.328125
-1452.8671875
-1435.6796875
-1394.32421875
-1333.796875
-1263.984375
-1203.140625
-1173.56640625
-1188.6484375
-1241.33203125
-1306.19921875
-1355.28515625
-1374.0
-1364.42578125
-1336.93359375
-1300.28515625
-1257.72265625
-1209.08203125
-1155.02734375
-1099.0
-1045.0859375
-995.44921875
-952.6875
-925.3203125
-927.1171875
-966.58984375
-1037.234375
-1120.44921875
-1198.06640625
-1260.68359375
-1305.59375
-1331.0078125
-1333.37890625
-1307.1015625
-1245.69921875
-1146.3671875
-1015.78515625
-869.4609375
-722.7890625
-583.1796875
-451.1171875
-325.453125
-204.828125
-86.5234375
30.890625
142.48046875
237.17578125
304.03125
336.953125
333.1484375
289.7421875
203.31640625
72.046875
-102.04296875
-311.06640625
-540.3984375
-771.296875
-986.30078125
-1172.625
-1321.47265625
-1427.296875
-1490.9453125
-1524.375
-1550.54296875
-1595.75390625
-1677.60546875
-1795.2734375
-1928.54296875
-2048.125
-2131.8125
-2175.41796875
-2191.1796875
-2196.453125
-2202.7109375
-2211.74609375
-2219.3203125
-2220.4375
-2210.31640625
-2180.25390625
-2115.65625
-2004.5703125
-1852.78515625
-1689.43359375
-1552.296875
-1463.75390625
-1420.8671875
-1407.48046875
-1412.52734375
-1434.89453125
-1474.99609375
-1527.88671875
-1585.72265625
-1642.15625
-1690.3515625
-1718.7578125
-1713.2265625
-1665.34375
-1577.46484375
-1459.3125
-1321.58203125
-1174.58203125
-1032.234375
-914.57421875
-843.32421875
-831.40234375
-873.0546875
-943.1953125
-1008.98046875
-1046.02734375
-1045.79296875
-1009.515625
-939.34765625
-839.109375
-721.30859375
-606.4140625
-510.56640625
-435.37109375
-372.11328125
-315.03125
-268.7734375
-244.88671875
-254.2578125
-301.89453125
-384.22265625
-488.9296875
-599.109375
-699.515625
-778.75390625
-826.3671875
-832.44140625
-794.82421875
-727.23046875
-656.85546875
-609.92578125
-596.05859375
-603.71484375
-609.5234375
-594.83984375
-558.515625
-518.0390625
-498.8828125
-520.44921875
-588.796875
-699.13671875
-842.359375
-1007.8984375
-1182.0625
-1347.421875
-1487.91015625
-1595.88671875
-1672.64453125
-1719.68359375
-1730.39453125
-1693.671875
-1607.65234375
-1488.0859375
-1360.35546875
-1243.1015625
-1140.8125
-1050.9140625
-973.8671875
-914.22265625
-874.43359375
-851.48828125
-840.453125
-838.3828125
-842.33203125
-844.484375
-833.08984375
-802.2890625
-761.98828125
-735.22265625
-741.8984375
-783.20703125
-842.3203125
-900.2265625
-949.625
-994.234375
-1039.08203125
-1086.33984375
-1139.91015625
-1208.53515625
-1299.62109375
-1409.640625
-1522.8984375
-1621.2109375
-1695.125
-1746.5234375
-1781.53125
-1801.4765625
-1800.30078125
-1770.2734375
-1710.31640625
-1629.58203125
-1544.76953125
-1475.3984375
-1441.40234375
-1461.13671875
-1545.54296875
-1689.1640625
-1865.66796875
-2035.41015625
-2163.25390625
-2234.8984375
-2259.57421875
-2257.78515625
-2245.23828125
-2225.75390625
-2195.734375
-2151.40234375
-2090.3125
-2007.86328125
-1895.55859375
-1745.1171875
-1555.0546875
-1333.6171875
-1094.9296875
-850.82421875
-604.82421875
-353.734375
-95.80078125
161.8984375
403.73046875
612.61328125
776.90625
891.625
955.1328125
966.203125
925.03515625
837.25390625
716.19921875
578.8046875
436.23828125
287.6953125
124.4453125
-58.796875
-256.22265625
-453.65625
-637.57421875
-802.44140625
-952.41015625
-1097.4375
-1244.9453125
-1390.8671875
-1517.984375
-1606.28125
-1648.6640625
-1658.72265625
-1663.9609375
-1690.62109375
-1751.19140625
-1840.8671875
-1942.546875
-2035.9921875
-2105.71484375
-2143.51953125
-2145.921875
-2110.69140625
-2036.50390625
-1926.015625
-1789.4375
-1644.91796875
-1513.3984375
-1408.828125
-1330.1484375
-1263.01171875
-1192.48828125
-1117.078125
-1052.1875
-1020.05859375
-1035.7734375
-1100.55078125
-1204.48828125
-1331.48828125
-1460.83984375
-1568.16796875
-1631.36328125
-1639.61328125
-1597.04296875
-1517.203125
-1415.015625
-1304.546875
-1201.015625
-1119.2734375
-1066.90234375
-1038.8046875
-1019.57421875
-991.44140625
-942.01171875
-868.3359375
-777.046875
-681.015625
-593.90625
-526.09765625
-483.734375
-469.38671875
-482.11328125
-517.34375
-568.1640625
-627.90625
-693.19921875
-765.8671875
-851.8359375
-955.546875
-1073.53125
-1193.88671875
-1303.1171875
-1392.85546875
-1459.81640625
-1502.125
-1519.7890625
-1519.21484375
-1513.62109375
-1515.67578125
-1529.1953125
-1548.2734375
-1563.99609375
-1571.29296875
-1570.26953125
-1562.98828125
-1550.359375
-1532.6171875
-1511.91796875
-1493.109375
-1481.41015625
-1480.33984375
-1492.4140625
-1520.28515625
-1564.62890625
-1620.78515625
-1679.0703125
-1728.69140625
-1760.06640625
-1764.4921875
-1736.3203125
-1680.2734375
-1616.8671875
-1577.1640625
-1588.11328125
-1658.40234375
-1773.51953125
-1901.62109375
-2006.59375
-2062.85546875
-2065.13671875
-2028.23046875
-1977.3671875
-1935.03125
-1910.90625
-1899.6015625
-1887.0
-1861.3828125
-1820.9453125
-1771.7890625
-1720.09375
-1668.29296875
-1619.22265625
-1580.8828125
-1563.4765625
-1570.78125
-1596.53125
-1631.09375
-1671.66015625
-1725.2734375
-1802.59765625
-1909.12109375
-2041.00390625
-2186.66796875
-2331.6796875
-2464.50390625
-2580.5625
-2681.5
-2768.84375
-2837.32421875
-2874.078125
-2864.6015625
-2800.11328125
-2681.359375
-2518.4453125
-2328.6484375
-2133.24609375
-1953.81640625
-1809.49609375
-1715.734375
-1683.04296875
-1714.3203125
-1802.34375
-1930.67578125
-2079.3125
-2231.55078125
-2376.53125
-2504.8046875
-2601.17578125
-2642.89453125
-2607.3984375
-2484.3828125
-2282.46484375
-2025.8984375
-1745.40234375
-1469.484375
-1219.6328125
-1008.71875
-840.90234375
-711.40625
-607.30078125
-513.03125
-421.0546875
-338.78515625
-281.03125
-251.640625
-233.25390625
-198.4921875
-132.63671875
-45.8046875
34.140625
77.2734375
61.73046875
-24.51953125
-185.390625
-417.9765625
-712.125
-1048.3984375
-1396.65625
-1719.40625
-1981.109375
-2159.08203125
-2250.40234375
-2272.015625
-2254.32421875
-2230.1796875
-2224.14453125
-2247.42578125
-2299.34375
-2370.94921875
-2448.05859375
-2515.703125
-2565.1484375
-2598.07421875
-2622.2734375
-2641.41796875
-2648.87890625
-2631.890625
-2581.89453125
-2501.8828125
-2405.75
-2312.46484375
-2240.40625
-2204.09375
-2211.48828125
-2261.05078125
-2341.23828125
-2434.3203125
-2521.34765625
-2583.80078125
-2603.53515625
-2566.890625
-2473.14453125
-2338.7578125
-2190.9296875
-2055.26953125
-1948.2109375
-1877.8046875
-1848.3984375
-1863.8359375
-1928.1875
-2043.84375
-2206.57421875
-2399.98046875
-2594.765625
-2755.26953125
-2849.9140625
-2859.98828125
-2784.73046875
-2642.3046875
-2464.87890625
-2287.359375
-2134.765625
-2016.8515625
-1932.94140625
-1880.84375
-1861.76953125
-1879.88671875
-1939.90625
-2043.29296875
-2181.5078125
-2329.9296875
-2451.390625
-2510.9296875
-2489.9921875
-2387.69921875
-2211.7109375
-1971.76171875
-1680.921875
-1358.28125
-1028.26953125
-719.26953125
-462.87890625
-288.296875
-211.12109375
-227.0
-318.6484375
-468.76953125
-665.23828125
-896.921875
-1150.25
-1411.4609375
-1669.68359375
-1916.9921875
-2147.68359375
-2358.5546875
-2548.19140625
-2715.6171875
-2862.1171875
-2995.05859375
-3126.9140625
-3268.16015625
-3421.984375
-3586.2421875
-3757.2734375
-3928.421875
-4086.23828125
-4212.38671875
-4291.85546875
-4319.59765625
-4300.1328125
-4242.16796875
-4153.6484375
-4040.31640625
-3907.7265625
-3763.59765625
-3617.36328125
-3477.890625
-3353.9921875
-3258.6328125
-3210.1328125
-3224.609375
-3303.9765625
-3430.63671875
-3573.58203125
-3700.98046875
-3790.82421875
-3834.61328125
-3833.2109375
-3787.94921875
-3694.45703125
-3544.93359375
-3336.68359375
-3079.015625
-2793.38671875
-2507.890625
-2249.02734375
-2033.17578125
-1861.703125
-1723.76953125
-1605.65234375
-1499.71484375
-1407.59765625
-1337.83203125
-1299.20703125
-1291.796875
-1301.484375
-1306.859375
-1297.21875
-1285.73828125
-1302.671875
-1373.4921875
-1502.62109375
-1675.375
-1870.89453125
-2071.40234375
-2263.25
-2435.44140625
-2580.41015625
-2695.8203125
-2785.265625
-2857.5234375
-2924.51953125
-2997.08984375
-3080.23828125
-3171.87109375
-3266.1484375
-3357.6015625
-3441.671875
-3512.78515625
-3564.5859375
-3592.87109375
-3596.625
-3574.234375
-3518.8359375
-3419.7421875
-3271.2421875
-3082.296875
-2879.38671875
-2699.86328125
-2579.23046875
-2538.0
-2573.90234375
-2663.88671875
-2776.07421875
-2885.3203125
-2982.0390625
-3069.0234375
-3151.46875
-3230.6171875
-3305.78125
-3379.44140625
-3457.52734375
-3543.6640625
-3633.58203125
-3715.9609375
-3779.73046875
-3821.484375
-3846.01953125
-3858.72265625
-3856.8203125
-3828.3984375
-3760.4921875
-3648.09765625
-3496.91015625
-3321.59765625
-3144.6015625
-2994.01953125
-2895.125
-2858.2578125
-2874.04296875
-2921.38671875
-2980.57421875
-3041.421875
-3104.32421875
-3177.0
-3267.53515625
-3375.23828125
-3487.1796875
-3586.16796875
-3663.40625
-3722.125
-3769.3984375
-3807.0703125
-3830.9140625
-3834.59765625
-3811.3359375
-3754.66796875
-3664.0078125
-3552.5546875
-3447.05859375
-3374.44140625
-3345.4296875
-3350.56640625
-3371.77734375
-3396.3046875
-3418.73046875
-3433.3046875
-3430.94140625
-3406.96875
-3368.796875
-3331.69140625
-3307.34765625
-3299.375
-3308.7890625
-3339.4765625
-3396.28515625
-3479.6484375
-3582.88671875
-3691.99609375
-3787.07421875
-3847.3828125
-3859.359375
-3821.03515625
-3739.296875
-3624.72265625
-3488.8125
-3341.23828125
-3185.22265625
-3016.8359375
-2833.0
-2641.55859375
-2462.52734375
-2320.0
-2233.16796875
-2210.66015625
-2246.52734375
-2319.8671875
-2403.12109375
-2475.703125
-2531.15625
-2572.7265625
-2605.4765625
-2633.96875
-2663.41015625
-2697.703125
-2734.63671875
-2764.30859375
-2773.31640625
-2751.359375
-2696.10546875
-2613.6953125
-2514.91015625
-2409.93359375
-2306.4609375
-2211.66015625
-2132.49609375
-2071.25
-2021.16015625
-1969.21875
-1904.828125
-1826.24609375
-1740.31640625
-1659.078125
-1597.890625
-1574.4765625
-1605.46875
-1700.01953125
-1854.296875
-2050.9453125
-2263.96484375
-2465.10546875
-2628.12109375
-2732.03125
-2767.3984375
-2743.75
-2689.37109375
-2639.015625
-2618.328125
-2638.69921875
-2702.8828125
-2808.71875
-2944.59765625
-3087.04296875
-3210.82421875
-3303.5078125
-3366.7734375
-3403.53125
-3409.546875
-3381.80859375
-3331.0390625
-3278.9453125
-3241.859375
-3220.68359375
-3206.9375
-3192.9921875
-3173.1875
-3140.44140625
-3089.8984375
-3027.86328125
-2971.66796875
-2935.9140625
-2918.48046875
-2902.078125
-2870.78515625
-2825.875
-2786.421875
-2773.84765625
-2793.18359375
-2826.578125
-2844.0234375
-2820.77734375
-2746.5234375
-2622.24609375
-2453.875
-2251.56640625
-2032.4140625
-1818.69921875
-1629.71484375
-1472.953125
-1341.9921875
-1222.93359375
-1105.26953125
-989.6015625
-886.109375
-805.453125
-750.953125
-719.2109375
-706.96875
-715.87109375
-750.02734375
-808.859375
-882.203125
-953.0546875
-1007.60546875
-1046.1015625
-1085.44921875
-1149.97265625
-1256.1640625
-1401.5625
-1564.54296875
-1715.11328125
-1830.81640625
-1907.79296875
-1959.5234375
-2004.84765625
-2057.15625
-2123.51171875
-2209.78125
-2321.28125
-2457.00390625
-2605.4296875
-2747.6640625
-2863.9140625
-2937.30078125
-2955.66015625
-2915.3046875
-2826.3046875
-2714.00390625
-2613.1171875
-2555.890625
-2559.765625
-2620.90234375
-2717.125
-2818.30859375
-2897.74609375
-2939.296875
-2939.5390625
-2906.8046875
-2857.765625
-2811.89453125
-2785.8828125
-2790.2109375
-2827.8359375
-2893.4375
-2973.765625
-3050.9375
-3108.796875
-3138.74609375
-3141.0625
-3121.1875
-3084.671875
-3035.34375
-2977.42578125
-2918.09765625
-2866.73046875
-2831.0390625
-2814.26953125
-2815.97265625
-2834.83984375
-2869.98046875
-2919.40234375
-2977.4453125
-3033.96484375
-3076.2421875
-3092.01171875
-3071.41796875
-3008.04296875
-2901.20703125
-2759.7890625
-2603.546875
-2457.359375
-2340.2265625
-2257.2421875
-2201.0078125
-2160.765625
-2130.87890625
-2112.359375
-2108.24609375
-2119.01953125
-2142.24609375
-2174.765625
-2212.6484375
-2248.78125
-2273.47265625
-2280.4765625
-2272.78125
-2261.26953125
-2257.9921875
-2271.26171875
-2304.79296875
-2357.046875
-2419.6484375
-2479.39453125
-2524.7265625
-2550.81640625
-2559.09375
-2554.26171875
-2542.88671875
-2532.58203125
-2530.38671875
-2543.21875
-2580.6640625
-2653.3125
-2763.30078125
-2896.53125
-3027.63671875
-3133.5625
-3201.37890625
-3226.2734375
-3209.23046875
-3159.61328125
-3094.7734375
-3031.10546875
-2974.9609375
-2924.109375
-2876.9609375
-2838.11328125
-2816.29296875
-2819.98046875
-2854.44140625
-2918.75
-3003.37109375
-3092.4375
-3171.54296875
-3234.75
-3285.21484375
-3330.49609375
-3377.7421875
-3431.6484375
-3494.578125
-3566.640625
-3643.90234375
-3715.109375
-3761.23046875
-3762.7578125
-3713.03515625
-3626.88671875
-3534.28515625
-3461.61328125
-3416.21875
-3388.17578125
-3366.34375
-3351.578125
-3353.62890625
-3376.43359375
-3408.6015625
-3428.890625
-3419.91015625
-3377.12109375
-3308.50390625
-3230.15234375
-3162.6796875
-3127.08203125
-3137.890625
-3196.33984375
-3289.2578125
-3395.578125
-3496.0859375
-3580.00390625
-3644.85546875
-3691.1328125
-3716.33984375
-3712.60546875
-3669.37890625
-3579.3359375
-3444.05078125
-3275.75
-3093.39453125
-2915.1015625
-2752.01953125
-2607.65234375
-2481.73828125
-2374.36328125
-2287.02734375
-2221.2734375
-2176.90625
-2150.890625
-2136.86328125
-2125.58984375
-2106.453125
-2069.54296875
-2007.94140625
-1920.5703125
-1815.08984375
-1708.30078125
-1621.84375
-1574.828125
-1578.30859375
-1634.91796875
-1742.13671875
-1894.9609375
-2086.21875
-2306.04296875
-2542.609375
-2783.78125
-3017.67578125
-3231.421875
-3409.60546875
-3534.80859375
-3590.953125
-3567.25390625
-3460.671875
-3277.1640625
-3034.1015625
-2762.5234375
-2503.421875
-2294.75
-2156.81640625
-2088.65625
-2078.60546875
-2116.93359375
-2197.7265625
-2311.12109375
-2438.1875
-2555.49609375
-2644.79296875
-2699.71484375
-2726.73828125
-2740.91015625
-2757.98828125
-2786.6953125
-2826.71875
-2873.578125
-2924.6328125
-2980.3671875
-3041.30078125
-3104.5625
-3162.078125
-3201.33984375
-3210.2265625
-3184.41796875
-3130.86328125
-3063.5625
-2997.31640625
-2946.25390625
-2924.44140625
-2940.703125
-2989.68359375
-3051.0859375
-3101.640625
-3129.21875
-3137.05078125
-3138.14453125
-3146.9765625
-3171.453125
-3205.71484375
-3229.06640625
-3216.09375
-3152.37109375
-3042.81640625
-2906.9765625
-2768.26171875
-2646.47265625
-2555.203125
-2500.59765625
-2479.828125
-2480.68359375
-2484.6796875
-2474.6015625
-2444.18359375
-2403.52734375
-2374.1484375
-2375.6875
-2414.28125
-2480.73046875
-2557.91796875
-2630.67578125
-2691.99609375
-2742.37890625
-2783.45703125
-2812.265625
-2822.8515625
-2813.0703125
-2786.13671875
-2742.91796875
-2676.24609375
-2578.74609375
-2457.2109375
-2335.5546875
-2242.484375
-2199.15625
-2217.69140625
-2301.9140625
-2440.69921875
-2602.93359375
-2749.43359375
-2855.59375
-2921.64453125
-2961.91796875
-2990.703125
-3021.0625
-3068.875
-3147.03125
-3254.625
-3379.01953125
-3512.0546875
-3659.23828125
-3828.2734375
-4010.40625
-4178.0
-4301.48046875
-4367.1484375
-4379.73046875
-4351.8359375
-4293.76953125
-4212.3125
-4116.1015625
-4019.59765625
-3940.0078125
-3890.18359375
-3874.7890625
-3893.09765625
-3943.01171875
-4019.77734375
-4111.30859375
-4197.87890625
-4258.5859375
-4278.3984375
-4249.796875
-4171.3671875
-4048.4765625
-3895.48828125
-3734.140625
-3586.09765625
-3464.84765625
-3373.265625
-3308.1875
-3267.640625
-3254.96875
-3277.15234375
-3339.0703125
-3438.4453125
-3565.27734375
-3705.1171875
-3842.890625
-3965.171875
-4061.9140625
-4128.71484375
-4168.46875
-4189.5234375
-4200.2734375
-4203.796875
-4196.83203125
-4173.25390625
-4128.25
-4059.41015625
-3965.671875
-3847.36328125
-3708.46875
-3557.8515625
-3407.390625
-3269.64453125
-3158.6640625
-3092.03515625
-3087.984375
-3155.7890625
-3287.08984375
-3456.796875
-3633.48828125
-3790.55859375
-3911.29296875
-3988.1875
-4020.6015625
-4012.40234375
-3969.16796875
-3895.7265625
-3795.86328125
-3674.7109375
-3541.79296875
-3411.75
-3300.85546875
-3220.98046875
-3176.23046875
-3166.30859375
-3193.2890625
-3262.53125
-3374.421875
-3516.0625
-3664.0078125
-3795.84765625
-3896.61328125
-3953.5390625
-3949.46875
-3867.8203125
-3706.35546875
-3483.8671875
-3231.109375
-2974.453125
-2727.62890625
-2496.88671875
-2291.23828125
-2125.796875
-2015.015625
-1963.0625
-1961.03125
-1992.5078125
-2039.48828125
-2082.29296875
-2097.54296875
-2063.15625
-1970.265625
-1831.12109375
-1674.20703125
-1530.79296875
-1424.40234375
-1368.48828125
-1368.2734375
-1421.55078125
-1518.52734375
-1643.55078125
-1779.28515625
-1911.296875
-2031.0390625
-2136.890625
-2233.5234375
-2329.73046875
-2434.921875
-2555.4765625
-2693.109375
-2846.171875
-3011.93359375
-3186.96875
-3365.44140625
-3538.05859375
-3693.33203125
-3820.4453125
-3912.99609375
-3974.05078125
-4019.93359375
-4076.63671875
-4166.76171875
-4295.6328125
-4448.453125
-4599.76171875
-4724.9921875
-4805.7265625
-4830.55859375
-4797.15234375
-4714.52734375
-4600.55859375
-4474.1796875
-4347.5703125
-4223.0625
-4095.875
-3961.3515625
-3823.1015625
-3695.49609375
-3596.2421875
-3533.9609375
-3501.7890625
-3482.5390625
-3460.32421875
-3429.6953125
-3397.890625
-3380.1953125
-3390.58984375
-3432.83984375
-3499.1953125
-3577.80078125
-3660.4765625
-3742.171875
-3814.765625
-3865.68359375
-3884.8125
-3871.671875
-3835.46875
-3789.9296875
-3748.94140625
-3723.73046875
-3718.79296875
-3728.6796875
-3741.3046875
-3747.265625
-3747.109375
-3749.9921875
-3766.04296875
-3799.55859375
-3847.14453125
-3899.78515625
-3947.06640625
-3981.953125
-4003.7890625
-4017.40625
-4029.171875
-4043.3515625
-4060.515625
-4076.76953125
-4082.9921875
-4066.30078125
-4015.92578125
-3930.671875
-3822.1875
-3710.953125
-3618.1953125
-3558.40234375
-3534.78515625
-3538.73828125
-3555.1328125
-3572.60546875
-3591.82421875
-3623.04296875
-3673.71875
-3737.98828125
-3798.46484375
-3837.5859375
-3846.875
-3827.49609375
-3786.390625
-3734.63671875
-3687.84765625
-3663.7421875
-3675.98046875
-3729.5625
-3821.765625
-3946.3125
-4094.82421875
-4254.2265625
-4405.70703125
-4530.515625
-4620.265625
-4682.1875
-4733.38671875
-4788.5703125
-4852.078125
-4919.640625
-4984.84765625
-5041.47265625
-5079.5546875
-5082.19140625
-5030.875
-4917.83203125
-4754.1953125
-4563.65234375
-4364.71875
-4156.9921875
-3924.17578125
-3650.703125
-3336.78125
-3001.13671875
-2674.09765625
-2389.9296875
-2181.43359375
-2073.2890625
-2073.0703125
-2165.87109375
-2318.96875
-2495.39453125
-2667.625
-2823.1953125
-2961.1953125
-3084.74609375
-3194.8671875
-3287.87890625
-3356.8515625
-3396.6171875
-3409.8046875
-3409.01953125
-3412.5
-3436.08203125
-3487.4453125
-3565.52734375
-3663.46484375
-3772.66015625
-3886.5390625
-4002.01953125
-4116.63671875
-4223.359375
-4308.9375
-4358.859375
-4365.0390625
-4329.60546875
-4262.9609375
-4179.0078125
-4090.00390625
-4002.640625
-3917.7265625
-3835.140625
-3760.828125
-3707.9375
-3688.71484375
-3702.8359375
-3732.15234375
-3746.34765625
-3715.35546875
-3620.796875
-3461.81640625
-3254.890625
-3028.51171875
-2813.5078125
-2632.2890625
-2493.4296875
-2395.2734375
-2333.79296875
-2305.609375
-2303.11328125
-2308.6484375
-2296.16796875
-2241.734375
-2136.9453125
-1997.5234375
-1860.1015625
-1764.98828125
-1734.01953125
-1760.33203125
-1818.51953125
-1883.6484375
-1941.0703125
-1984.296875
-2013.11328125
-2037.68359375
-2078.97265625
-2157.23046875
-2276.89453125
-2422.56640625
-2568.38671875
-2690.7421875
-2776.4140625
-2825.62109375
-2850.53515625
-2868.55078125
-2893.07421875
-2928.65625
-2973.62109375
-3026.3828125
-3089.70703125
-3170.78515625
-3277.59375
-3413.0
-3569.53125
-3728.6015625
-3865.671875
-3959.34375
-4000.0859375
-3993.65234375
-3955.32421875
-3897.66796875
-3821.875
-3721.48828125
-3595.0859375
-3454.87109375
-3323.3515625
-3222.84375
-3166.85546875
-3157.08203125
-3185.375
-3239.1484375
-3307.76171875
-3385.27734375
-3468.3671875
-3553.9765625
-3640.53125
-3729.73046875
-3824.23046875
-3923.171875
-4021.23046875
-4111.09765625
-4184.3046875
-4229.89453125
-4236.26953125
-4198.234375
-4121.96875
-4021.5546875
-3909.859375
-3792.84765625
-3670.90625
-3543.12109375
-3409.48046875
-3271.1796875
-3131.92578125
-3001.484375
-2897.2578125
-2838.23046875
-2831.62109375
-2862.3046875
-2897.06640625
-2903.95703125
-2871.59375
-2812.7421875
-2751.53515625
-2707.3984375
-2687.54296875
-2689.0234375
-2704.96875
-2729.74609375
-2761.04296875
-2798.55859375
-2841.80859375
-2890.0625
-2944.09375
-3005.84765625
-3074.94140625
-3145.8828125
-3210.0078125
-3260.37109375
-3294.83203125
-3315.8984375
-3329.35546875
-3342.8984375
-3364.04296875
-3397.66015625
-3444.5546875
-3501.3828125
-3561.44140625
-3617.18359375
-3665.46875
-3712.20703125
-3770.48046875
-3850.28125
-3946.65625
-4036.171875
-4086.234375
-4071.72265625
-3987.375
-3847.0234375
-3671.859375
-3479.60546875
-3284.19140625
-3101.9375
-2951.94140625
-2846.59765625
-2782.19921875
-2741.23046875
-2705.0546875
-2665.375
-2625.83984375
-2595.34375
-2579.7109375
-2577.1171875
-2579.27734375
-2576.7578125
-2564.20703125
-2541.640625
-2512.234375
-2480.37890625
-2452.14453125
-2436.578125
-2444.4921875
-2483.328125
-2550.875
-2634.03125
-2716.24609375
-2788.87109375
-2856.1640625
-2929.15234375
-3015.3359375
-3114.01953125
-3218.35546875
-3317.9921875
-3399.56640625
-3448.36328125
-3453.16796875
-3411.91015625
-3335.3515625
-3247.87109375
-3183.01171875
-3171.75390625
-3228.3984375
-3344.73828125
-3496.76171875
-3656.5546875
-3800.17578125
-3910.5703125
-3979.10546875
-4005.44140625
-3994.14453125
-3951.19921875
-3884.7578125
-3808.109375
-3738.19921875
-3689.69921875
-3670.671875
-3682.1328125
-3717.6875
-3761.87890625
-3793.390625
-3795.59375
-3766.015625
-3714.05078125
-3649.3046875
-3574.1328125
-3487.55859375
-3392.66796875
-3296.25390625
-3201.6328125
-3105.90625
-3006.48828125
-2908.7265625
-2824.0703125
-2760.76953125
-2718.29296875
-2690.76171875
-2673.54296875
-2665.33203125
-2666.0703125
-2675.421875
-2693.12109375
-2719.8203125
-2757.859375
-2812.203125
-2889.19921875
-2991.51953125
-3113.33203125
-3241.05859375
-3358.765625
-3451.75
-3507.14453125
-3517.15625
-3486.41015625
-3435.3203125
-3392.59765625
-3382.12109375
-3415.84375
-3495.265625
-3613.390625
-3752.56640625
-3884.69140625
-3980.6796875
-4024.7421875
-4021.11328125
-3988.41796875
-3949.0
-3921.99609375
-3920.5078125
-3948.59765625
-3998.65234375
-4053.78515625
-4096.0546875
-4114.7421875
-4109.33984375
-4087.56640625
-4060.8984375
-4039.73046875
-4030.4453125
-4036.94140625
-4064.6484375
-4119.47265625
-4199.19140625
-4286.0625
-4351.8828125
-4373.42578125
-4344.04296875
-4271.7109375
-4168.98828125
-4046.8203125
-3915.9921875
-3790.28125
-3684.50390625
-3607.71484375
-3557.63671875
-3521.91796875
-3485.6328125
-3438.41796875
-3375.18359375
-3292.02734375
-3183.9609375
-3047.65234375
-2885.4609375
-2706.28515625
-2522.98046875
-2349.05859375
-2196.14453125
-2072.24609375
-1981.44140625
-1924.71484375
-1900.39453125
-1903.4140625
-1925.46875
-1958.0859375
-1997.16015625
-2044.71875
-2105.890625
-2183.8125
-2277.90234375
-2387.85546875
-2518.9140625
-2680.58203125
-2877.26171875
-3099.546875
-3326.15625
-3535.12890625
-3713.609375
-3859.81640625
-3980.05078125
-4085.40234375
-4187.125
-4290.41796875
-4391.00390625
-4478.12890625
-4539.8046875
-4564.9609375
-4544.0
-4471.87890625
-4351.98046875
-4195.765625
-4018.80078125
-3838.4296875
-3673.23046875
-3539.4296875
-3444.08984375
-3382.71875
-3345.96875
-3330.171875
-3342.3828125
-3396.0625
-3501.08203125
-3654.76171875
-3839.6875
-4030.44921875
-4205.08203125
-4353.296875
-4476.5625
-4581.50390625
-4671.8515625
-4744.00390625
-4789.01171875
-4799.15234375
-4772.7109375
-4712.19140625
-4619.7265625
-4497.6953125
-4355.08984375
-4210.4453125
-4084.953125
-3990.9765625
-3926.6015625
-3879.55078125
-3835.83984375
-3787.4765625
-3736.81640625
-3695.78515625
-3678.94921875
-3694.0859375
-3737.55859375
-3798.69921875
-3868.828125
-3945.8125
-4030.25
-4118.765625
-4203.09765625
-4275.42578125
-4332.34375
-4371.84375
-4388.6015625
-4375.58984375
-4330.953125
-4261.59765625
-4180.58984375
-4103.68359375
-4048.3359375
-4030.5546875
-4057.18359375
-4120.265625
-4201.42578125
-4282.83203125
-4354.62109375
-4414.51953125
-4463.39453125
-4500.5
-4518.7109375
-4502.58203125
-4434.5
-4307.90625
-4136.484375
-3948.4921875
-3768.47265625
-3601.703125
-3434.76171875
-3251.1171875
-3047.56640625
-2838.56640625
-2648.66015625
-2502.0390625
-2415.36328125
-2392.6484375
-2422.20703125
-2480.09375
-2541.43359375
-2591.23046875
-2625.12109375
-2641.87890625
-2638.26171875
-2611.87890625
-2567.26953125
-2517.82421875
-2482.10546875
-2477.90625
-2517.96484375
-2608.58203125
-2749.23828125
-2930.36328125
-3130.64453125
-3320.19921875
-3472.5625
-3577.984375
-3647.046875
-3702.68359375
-3768.515625
-3859.9296875
-3979.0703125
-4114.8203125
-4249.80078125
-4369.80078125
-4466.2265625
-4530.4921875
-4551.20703125
-4521.3984375
-4448.078125
-4351.6484375
-4255.19140625
-4174.4765625
-4115.23828125
-4075.640625
-4050.34765625
-4035.62890625
-4033.171875
-4048.8203125
-4086.68359375
-4144.17578125
-4211.43359375
-4273.50390625
-4313.88671875
-4320.3671875
-4291.99609375
-4241.203125
-4186.9375
-4143.09375
-4111.10546875
-4082.046875
-4045.1171875
-3996.015625
-3939.6484375
-3887.18359375
-3850.80859375
-3839.28515625
-3854.0625
-3885.5234375
-3913.15625
-3914.15625
-3877.515625
-3812.89453125
-3746.80859375
-3709.5078125
-3722.15234375
-3789.4140625
-3897.72265625
-4020.1875
-4128.875
-4208.5625
-4260.94140625
-4295.328125
-4315.609375
-4317.12890625
-4295.87109375
-4258.953125
-4224.90625
-4213.0546875
-4230.953125
-4270.26171875
-4314.01953125
-4349.6953125
-4377.375
-4406.65234375
-4445.59765625
-4491.89453125
-4533.0234375
-4553.90625
-4545.375
-4508.78515625
-4455.55078125
-4402.51171875
-4365.359375
-4353.37109375
-4367.42578125
-4400.75390625
-4441.57421875
-4477.25
-4498.62890625
-4500.87890625
-4479.5859375
-4426.51953125
-4330.42578125
-4182.078125
-3978.25390625
-3722.734375
-3427.39453125
-3114.13671875
-2813.609375
-2557.22265625
-2366.3203125
-2246.41796875
-2190.91015625
-2190.9296875
-2242.58984375
-2344.87890625
-2490.87109375
-2663.37109375
-2842.28515625
-3016.30078125
-3185.03515625
-3349.73828125
-3505.59765625
-3645.07421875
-3765.16796875
-3867.08984375
-3949.21875
-4004.71484375
-4027.66796875
-4020.37109375
-3993.83203125
-3962.26953125
-3936.74609375
-3921.02734375
-3910.85546875
-3897.12890625
-3872.109375
-3835.8203125
-3799.21484375
-3781.203125
-3798.58984375
-3853.91015625
-3930.5078125
-4000.5078125
-4039.37109375
-4035.9296875
-3993.8203125
-3927.94140625
-3858.1796875
-3800.109375
-3757.11328125
-3722.0234375
-3688.1015625
-3657.89453125
-3641.3828125
-3647.87890625
-3681.13671875
-3738.8984375
-3812.59375
-3887.2578125
-3945.2890625
-3973.1875
-3966.35546875
-3930.23828125
-3880.265625
-3840.1875
-3835.24609375
-3881.1796875
-3976.66015625
-4104.640625
-4239.8515625
-4356.2265625
-4432.25
-4455.62890625
-4426.75
-4358.08203125
-4269.1015625
-4180.0859375
-4107.84375
-4063.55078125
-4051.33984375
-4067.7421875
-4103.828125
-4150.5234375
-4204.75
-4271.8984375
-4361.28125
-4476.0390625
-4604.8515625
-4723.49609375
-4807.36328125
-4845.765625
-4846.75390625
-4830.41015625
-4818.25390625
-4825.3203125
-4854.24609375
-4890.69921875
-4906.06640625
-4872.2578125
-4780.82421875
-4650.390625
-4515.48046875
-4406.421875
-4335.08203125
-4293.34375
-4262.01171875
-4223.671875
-4171.66015625
-4109.48828125
-4043.24609375
-3975.46484375
-3904.73828125
-3827.01953125
-3735.12109375
-3620.10546875
-3477.5234375
-3312.71875
-3138.10546875
-2965.703125
-2803.94140625
-2660.38671875
-2543.00390625
-2456.85546875
-2401.0546875
-2370.3828125
-2358.9921875
-2362.078125
-2375.35546875
-2395.0546875
-2419.55078125
-2452.35546875
-2504.39453125
-2591.296875
-2723.80859375
-2896.90625
-3087.58203125
-3263.87890625
-3397.65234375
-3472.84765625
-3487.828125
-3454.00390625
-3391.12890625
-3320.43359375
-3259.796875
-3223.23046875
-3220.765625
-3254.5703125
-3314.1484375
-3377.6328125
-3420.75390625
-3427.1796875
-3393.79296875
-3329.18359375
-3247.4296875
-3160.48046875
-3073.46875
-2986.12109375
-2898.75
-2816.578125
-2747.296875
-2694.359375
-2653.78515625
-2618.9453125
-2587.9296875
-2564.18359375
-2548.48828125
-2531.51953125
-2496.046875
-2426.9609375
-2319.67578125
-2182.69140625
-2036.47265625
-1910.05859375
-1832.15234375
-1817.9453125
-1860.859375
-1936.73828125
-2016.8359375
-2079.2890625
-2113.35546875
-2118.56640625
-2102.3984375
-2077.75
-2059.61328125
-2060.61328125
-2085.97265625
-2131.0390625
-2184.34375
-2234.92578125
-2277.7734375
-2313.80859375
-2347.00390625
-2382.23046875
-2423.33984375
-2470.98046875
-2523.1484375
-2579.8515625
-2646.3984375
-2729.73046875
-2831.9140625
-2949.46484375
-3078.609375
-3217.99609375
-3364.48046875
-3507.94921875
-3631.9453125
-3719.83984375
-3761.75390625
-3758.8125
-3723.27734375
-3673.80078125
-3627.9921875
-3597.1796875
-3585.390625
-3590.59375
-3606.29296875
-3624.66796875
-3641.4140625
-3659.87109375
-3691.8984375
-3755.01171875
-3864.91015625
-4024.0859375
-4213.48046875
-4397.2265625
-4540.86328125
-4628.7890625
-4666.84375
-4670.953125
-4654.66015625
-4624.25
-4580.875
-4525.640625
-4464.453125
-4408.84765625
-4370.38671875
-4352.82421875
-4350.0078125
-4351.5703125
-4350.03125
-4343.046875
-4331.53125
-4317.04296875
-4299.13671875
-4273.19140625
-4232.25
-4174.6875
-4111.6875
-4065.18359375
-4055.69921875
-4090.77734375
-4164.05078125
-4263.35546875
-4377.73046875
-4496.8515625
-4605.45703125
-4680.15625
-4693.6484375
-4625.5390625
-4473.390625
-4254.98046875
-3998.125
-3725.6328125
-3449.22265625
-3176.86328125
-2922.33984375
-2703.87109375
-2533.11328125
-2407.9140625
-2316.49609375
-2247.2265625
-2195.0234375
-2162.92578125
-2161.234375
-2203.57421875
-2298.953125
-2444.2265625
-2623.3125
-2813.11328125
-2990.47265625
-3136.4921875
-3239.1484375
-3294.90625
-3307.52734375
-3283.8984375
-3230.796875
-3156.10546875
-3072.8515625
-3000.609375
-2961.1640625
-2970.7890625
-3034.79296875
-3147.3515625
-3294.5078125
-3456.69921875
-3611.45703125
-3739.01953125
-3829.359375
-3884.33203125
-3912.4375
-3922.3671875
-3921.828125
-3919.6015625
-3924.77734375
-3942.7109375
-3972.7578125
-4008.52734375
-4037.5390625
-4041.49609375
-4002.5390625
-3914.203125
-3786.8515625
-3641.34765625
-3498.5703125
-3375.71875
-3288.91015625
-3253.46875
-3278.75390625
-3363.6640625
-3497.234375
-3661.60546875
-3834.22265625
-3991.7734375
-4117.98828125
-4209.875
-4274.94921875
-4320.8359375
-4348.2109375
-4354.10546875
-4339.93359375
-4313.22265625
-4281.51953125
-4247.17578125
-4209.12890625
-4167.203125
-4122.53515625
-4075.91796875
-4029.71875
-3991.51953125
-3970.8359375
-3967.90625
-3965.53125
-3934.17578125
-3847.0859375
-3693.625
-3483.640625
-3243.6796875
-3008.80859375
-2812.734375
-2679.51953125
-2619.2265625
-2627.08984375
-2685.73828125
-2771.90625
-2866.95703125
-2964.6640625
-3068.9296875
-3183.734375
-3305.48046875
-3424.04296875
-3528.890625
-3613.578125
-3677.15234375
-3723.953125
-3761.77734375
-3798.01171875
-3836.0078125
-3874.23046875
-3907.6484375
-3930.01171875
-3937.27734375
-3931.6015625
-3921.50390625
-3914.76171875
-3908.91015625
-3889.5703125
-3840.0234375
-3753.8515625
-3640.1796875
-3519.9609375
-3419.0234375
-3361.12890625
-3359.5078125
-3408.51953125
-3483.15234375
-3551.32421875
-3591.921875
-3604.37890625
-3603.90234375
-3609.68359375
-3636.5234375
-3691.37109375
-3771.875
-3867.6953125
-3968.1875
-4072.109375
-4188.40625
-4324.578125
-4474.296875
-4618.375
-4738.33203125
-4828.33203125
-4894.625
-4945.34765625
-4981.05078125
-4993.0
-4969.17578125
-4903.375
-4800.93359375
-4676.78515625
-4548.28515625
-4430.07421875
-4334.1796875
-4270.85546875
-4245.0390625
-4252.04296875
-4280.00390625
-4318.7890625
-4365.734375
-4422.34375
-4487.1640625
-4553.12890625
-4609.4375
-4642.65625
-4636.9921875
-4579.2578125
-4469.12890625
-4325.5625
-4180.80078125
-4065.23046875
-3994.5234375
-3966.65234375
-3966.75
-3974.2265625
-3969.37109375
-3939.08984375
-3880.828125
-3802.48046875
-3717.98828125
-3641.70703125
-3585.08984375
-3556.39453125
-3560.42578125
-3596.08203125
-3653.671875
-3716.45703125
-3767.24609375
-3795.63671875
-3801.1796875
-3791.1640625
-3774.890625
-3756.85546875
-3732.57421875
-3691.1171875
-3623.82421875
-3531.7578125
-3424.79296875
-3314.4453125
-3208.57421875
-3112.29296875
-3030.8828125
-2970.12890625
-2934.8828125
-2928.47265625
-2953.0234375
-3008.52734375
-3090.6875
-3189.46484375
-3289.9375
-3376.046875
-3436.546875
-3469.609375
-3482.54296875
-3487.578125
-3499.20703125
-3534.765625
-3613.23828125
-3748.29296875
-3939.73828125
-4171.58203125
-4418.546875
-4655.9296875
-4867.4375
-5048.19921875
-5201.49609375
-5330.640625
-5432.96484375
-5502.62890625
-5539.2109375
-5551.83203125
-5553.83203125
-5554.0859375
-5553.2109375
-5545.6640625
-5523.6640625
-5480.02734375
-5409.3828125
-5307.61328125
-5171.21484375
-4999.52734375
-4799.3515625
-4587.0546875
-4384.7578125
-4213.3125
-4086.34765625
-4006.15625
-3962.00390625
-3934.00390625
-3903.109375
-3860.03125
-3805.44140625
-3743.59375
-3677.7890625
-3609.97265625
-3539.61328125
-3460.27734375
-3359.4375
-3224.9375
-3053.31640625
-2853.1640625
-2642.5546875
-2442.74609375
-2269.99609375
-2128.6171875
-2011.3125
-1908.9375
-1822.734375
-1768.38671875
-1768.86328125
-1841.55859375
-1987.74609375
-2189.2890625
-2414.5703125
-2631.2265625
-2818.8515625
-2974.359375
-3107.8515625
-3232.5234375
-3354.83984375
-3470.8828125
-3571.50390625
-3651.5078125
-3713.23046875
-3760.94140625
-3794.0625
-3808.359375
-3802.421875
-3778.5390625
-3736.4375
-3670.34375
-3576.375
-3462.46484375
-3348.9765625
-3259.3046875
-3210.234375
-3209.0390625
-3255.65234375
-3345.1171875
-3468.09765625
-3610.09375
-3751.68359375
-3872.37109375
-3957.48046875
-4002.875
-4013.05078125
-3995.04296875
-3955.046875
-3900.19921875
-3840.91015625
-3788.57421875
-3749.83984375
-3722.5859375
-3697.08984375
-3661.49609375
-3608.24609375
-3538.5703125
-3463.2109375
-3399.28125
-3363.51171875
-3363.51171875
-3391.43359375
-3425.75390625
-3442.6015625
-3429.5234375
-3391.578125
-3346.078125
-3311.39453125
-3297.42578125
-3301.9140625
-3313.6953125
-3321.8984375
-3326.5
-3341.73828125
-3387.75390625
-3475.421875
-3595.82421875
-3722.41796875
-3824.953125
-3886.78515625
-3915.12890625
-3937.1484375
-3983.71484375
-4071.25
-4193.84765625
-4329.765625
-4456.09765625
-4561.36328125
-4648.9140625
-4730.30078125
-4813.546875
-4894.4765625
-4957.13671875
-4982.25
-4956.3984375
-4876.3125
-4748.05859375
-4584.09765625
-4399.3203125
-4205.73828125
-4008.75390625
-3809.84375
-3615.58203125
-3444.97265625
-3326.10546875
-3282.36328125
-3318.54296875
-3417.33984375
-3547.72265625
-3678.34765625
-3788.17578125
-3870.2421875
-3928.359375
-3969.4921875
-3996.8359375
-4008.23046875
-4000.01171875
-3971.90234375
-3928.546875
-3877.62890625
-3827.74609375
-3788.4140625
-3771.48828125
-3790.5625
-3855.70703125
-3965.234375
-4101.15625
-4234.671875
-4339.47265625
-4403.05078125
-4427.9609375
-4425.1640625
-4406.99609375
-4383.83203125
-4362.8828125
-4347.59765625
-4338.24609375
-4333.5546875
-4331.484375
-4328.55859375
-4319.5390625
-4298.10546875
-4257.62109375
-4192.51953125
-4102.9375
-4000.5625
-3907.97265625
-3847.109375
-3824.80859375
-3828.58984375
-3836.04296875
-3827.6484375
-3792.953125
-3730.52734375
-3647.99609375
-3562.5546875
-3497.00390625
-3470.01953125
-3487.515625
-3541.3828125
-3614.6953125
-3687.640625
-3741.71484375
-3763.12890625
-3745.8671875
-3693.08203125
-3616.875
-3537.6171875
-3480.96484375
-3469.03515625
-3508.375
-3584.98046875
-3673.515625
-3754.0859375
-3821.92578125
-3883.328125
-3945.11328125
-4008.09765625
-4067.18359375
-4114.5390625
-4143.76953125
-4154.87109375
-4157.171875
-4166.19921875
-4194.57421875
-4243.41796875
-4300.67578125
-4346.80078125
-4362.9140625
-4336.890625
-4266.16015625
-4158.6953125
-4032.5625
-3911.75390625
-3816.6640625
-3752.87109375
-3706.47265625
-3651.375
-3564.171875
-3436.234375
-3276.44921875
-3106.01171875
-2950.78515625
-2834.390625
-2773.17578125
-2773.671875
-2832.68359375
-2938.34375
-3070.85546875
-3204.0859375
-3310.7421875
-3370.6484375
-3377.9140625
-3342.828125
-3288.1484375
-3242.26171875
-3231.1640625
-3270.390625
-3359.3515625
-3481.65625
-3612.0625
-3725.1796875
-3800.0859375
-3821.140625
-3780.3359375
-3683.3671875
-3552.78515625
-3421.0234375
-3315.5859375
-3247.6328125
-3211.953125
-3195.4765625
-3185.37109375
-3172.0546875
-3149.19140625
-3114.0546875
-3069.1171875
-3022.94921875
-2988.70703125
-2979.5625
-3003.2890625
-3059.98046875
-3145.30859375
-3255.58203125
-3388.4921875
-3537.73046875
-3687.796875
-3815.890625
-3900.640625
-3930.0859375
-3903.17578125
-3826.52734375
-3711.69921875
-3574.64453125
-3434.5
-3309.77734375
-3213.84375
-3152.75
-3125.65234375
-3125.671875
-3140.640625
-3155.88671875
-3160.16796875
-3152.05078125
-3141.359375
-3142.9609375
-3166.8046875
-3212.21484375
-3271.140625
-3336.70703125
-3407.88671875
-3485.3515625
-3563.53515625
-3628.43359375
-3664.94140625
-3667.0703125
-3641.34765625
-3600.5625
-3554.7578125
-3508.21875
-3463.7578125
-3426.94921875
-3403.65234375
-3393.48046875
-3388.3671875
-3379.69921875
-3365.9609375
-3351.50390625
-3338.26953125
-3321.6015625
-3295.171875
-3257.7890625
-3213.51171875
-3166.68359375
-3119.28515625
-3072.453125
-3027.10546875
-2981.51953125
-2930.2890625
-2867.84765625
-2793.765625
-2715.4375
-2648.125
-2613.19921875
-2632.94140625
-2720.48828125
-2870.46484375
-3059.02734375
-3255.41796875
-3435.96875
-3589.26171875
-3710.0859375
-3790.87890625
-3821.859375
-3801.578125
-3747.41015625
-3692.80859375
-3670.4375
-3695.4140625
-3763.26171875
-3861.94921875
-3983.67578125
-4125.25390625
-4280.26953125
-4433.1484375
-4560.94140625
-4640.73828125
-4658.19140625
-4612.703125
-4515.953125
-4384.4609375
-4232.08203125
-4068.5078125
-3902.66796875
-3744.453125
-3601.41796875
-3474.5234375
-3358.140625
-3244.08984375
-3125.92578125
-3000.9765625
-2871.640625
-2746.68359375
-2640.8359375
-2570.1796875
-2544.5546875
-2562.7109375
-2614.74609375
-2689.63671875
-2779.62890625
-2876.95703125
-2968.14453125
-3034.9296875
-3064.04296875
-3058.37890625
-3040.5234375
-3044.55859375
-3098.79296875
-3207.7421875
-3345.37890625
-3467.1796875
-3534.16015625
-3531.47265625
-3470.3046875
-3377.1875
-3281.89453125
-3208.3515625
-3168.078125
-3158.1015625
-3166.9375
-3184.8203125
-3208.9921875
-3240.3359375
-3277.14453125
-3312.87890625
-3338.1953125
-3344.52734375
-3327.73046875
-3291.59375
-3248.8515625
-3217.6953125
-3214.8515625
-3248.7109375
-3316.2109375
-3405.28125
-3500.9765625
-3589.9375
-3659.71875
-3696.328125
-3686.71484375
-3626.91796875
-3529.52734375
-3423.359375
-3343.671875
-3316.0703125
-3341.9921875
-3396.671875
-3443.94140625
-3456.75390625
-3425.5390625
-3351.0703125
-3235.70703125
-3083.60546875
-2903.24609375
-2703.88671875
-2492.078125
-2276.921875
-2076.73046875
-1911.9453125
-1788.27734375
-1691.7109375
-1604.55859375
-1524.86328125
-1467.1796875
-1446.1875
-1462.28515625
-1501.82421875
-1548.16796875
-1592.5703125
-1637.81640625
-1693.5546875
-1767.20703125
-1856.79296875
-1950.30078125
-2031.2890625
-2087.33984375
-2117.6484375
-2135.7890625
-2165.015625
-2228.66796875
-2341.3984375
-2504.57421875
-2705.234375
-2919.49609375
-3122.68359375
-3301.9921875
-3460.08203125
-3604.97265625
-3736.7734375
-3844.86328125
-3914.91015625
-3935.58984375
-3901.30078125
-3815.7421875
-3696.41015625
-3572.13671875
-3470.73828125
-3405.390625
-3370.08203125
-3345.6171875
-3311.2890625
-3257.56640625
-3194.15625
-3146.5390625
-3140.15234375
-3183.81640625
-3265.8515625
-3363.734375
-3455.54296875
-3524.31640625
-3558.29296875
-3553.98046875
-3520.7109375
-3478.80859375
-3449.12109375
-3442.93359375
-3462.1484375
-3508.1328125
-3586.8828125
-3703.17578125
-3849.76953125
-4003.5703125
-4132.42578125
-4206.84375
-4209.94140625
-4142.765625
-4023.00390625
-3876.26171875
-3724.4765625
-3580.12890625
-3448.91796875
-3334.7578125
-3240.4921875
-3165.75390625
-3107.06640625
-3060.64453125
-3024.296875
-2997.67578125
-2982.8984375
-2985.0859375
-3010.2890625
-3061.46484375
-3137.15234375
-3234.734375
-3354.12109375
-3496.890625
-3661.5625
-3839.796875
-4017.05859375
-4177.265625
-4308.57421875
-4407.109375
-4476.2421875
-4521.2421875
-4542.66796875
-4533.90625
-4485.88671875
-4395.16015625
-4267.67578125
-4114.27734375
-3943.40625
-3759.55859375
-3568.87890625
-3383.99609375
-3221.640625
-3095.3359375
-3010.22265625
-2962.59375
-2942.8515625
-2940.73828125
-2951.80078125
-2979.81640625
-3031.28125
-3106.921875
-3200.86328125
-3308.1484375
-3428.6953125
-3559.26171875
-3682.71875
-3770.36328125
-3798.52734375
-3763.8046875
-3683.671875
-3585.671875
-3496.88671875
-3438.9375
-3425.5703125
-3459.6640625
-3530.6796875
-3614.703125
-3678.27734375
-3686.984375
-3617.7265625
-3469.265625
-3263.6953125
-3037.0546875
-2825.11328125
-2652.29296875
-2527.234375
-2444.796875
-2392.94140625
-2360.78515625
-2342.0625
-2331.77734375
-2321.73828125
-2302.40625
-2269.9609375
-2230.1171875
-2194.671875
-2176.61328125
-2189.17578125
-2245.3671875
-2351.8203125
-2500.2265625
-2666.14453125
-2818.390625
-2931.6171875
-2994.0
-3009.1875
-2994.26953125
-2972.70703125
-2963.55078125
-2973.7265625
-2999.40625
-3032.2421875
-3062.0
-3075.15234375
-3057.24609375
-3001.5078125
-2914.8359375
-2813.1796875
-2710.40625
-2612.12890625
-2518.953125
-2433.73046875
-2365.49609375
-2327.48828125
-2330.26171875
-2373.40625
-2442.02734375
-2513.05078125
-2568.47265625
-2605.14453125
-2632.80859375
-2662.2890625
-2693.69921875
-2713.65625
-2703.9921875
-2655.81640625
-2576.92578125
-2484.8671875
-2392.3203125
-2301.22265625
-2212.64453125
-2139.40625
-2104.5234375
-2126.73828125
-2209.375
-2342.37109375
-2510.21875
-2696.48828125
-2885.27734375
-3063.78125
-3223.79296875
-3358.79296875
-3460.62890625
-3521.640625
-3539.171875
-3514.640625
-3448.6484375
-3341.4296875
-3201.0234375
-3048.953125
-2914.7734375
-2824.12890625
-2791.25
-2819.0
-2901.24609375
-3023.45703125
-3163.0078125
-3292.5078125
-3386.171875
-3426.9296875
-3411.26953125
-3349.98828125
-3264.9453125
-3182.9375
-3127.25390625
-3108.25390625
-3118.10546875
-3135.66796875
-3140.828125
-3128.078125
-3109.41796875
-3106.7421875
-3141.47265625
-3226.28515625
-3358.796875
-3518.51953125
-3671.03125
-3779.5234375
-3816.34375
-3767.55078125
-3631.58984375
-3417.9921875
-3148.484375
-2856.62890625
-2582.3203125
-2361.98046875
-2219.02734375
-2159.09375
-2171.95703125
-2238.52734375
-2338.390625
-2453.296875
-2566.7578125
-2664.67578125
-2739.97265625
-2797.3125
-2850.11328125
-2909.0625
-2972.01171875
-3025.53515625
-3056.46875
-3061.19140625
-3044.640625
-3013.48828125
-2972.359375
-2924.53515625
-2871.98046875
-2813.3984375
-2744.66796875
-2663.2109375
-2571.24609375
-2473.1953125
-2370.0234375
-2256.953125
-2127.0234375
-1977.765625
-1816.734375
-1662.5859375
-1539.05078125
-1463.83203125
-1439.65234375
-1454.76953125
-1492.3203125
-1540.37109375
-1595.98046875
-1662.1484375
-1740.7578125
-1826.15625
-1905.10546875
-1965.41015625
-2006.58984375
-2041.125
-2084.01171875
-2142.08203125
-2214.39453125
-2300.171875
-2401.3203125
-2515.65234375
-2630.73828125
-2728.2890625
-2795.37109375
-2831.4375
-2845.21484375
-2845.73828125
-2835.671875
-2811.58203125
-2769.72265625
-2711.89453125
-2646.58984375
-2586.42578125
-2546.23828125
-2542.5546875
-2589.83984375
-2691.86328125
-2835.65625
-2996.734375
-3153.30859375
-3296.85546875
-3430.37109375
-3557.98828125
-3676.046875
-3772.1796875
-3832.0234375
-3848.40234375
-3826.3671875
-3780.3359375
-3726.12890625
-3674.92578125
-3632.12890625
-3597.43359375
-3563.1484375
-3514.66015625
-3437.80078125
-3329.3984375
-3200.98828125
-3071.7734375
-2957.76171875
-2866.69921875
-2800.30859375
-2757.453125
-2733.484375
-2717.75
-2695.04296875
-2652.203125
-2584.6875
-2497.16796875
-2398.7734375
-2299.24609375
-2209.62890625
-2143.65625
-2114.42578125
-2127.1875
-2174.98828125
-2241.3125
-2307.42578125
-2359.66796875
-2394.37109375
-2418.9140625
-2447.30859375
-2490.828125
-2549.69140625
-2612.87109375
-2666.62890625
-2703.8125
-2726.0078125
-2738.8203125
-2747.2421875
-2755.61328125
-2768.81640625
-2790.0625
-2817.0703125
-2842.7890625
-2862.1640625
-2877.9375
-2899.0859375
-2933.48828125
-2981.53125
-3034.25390625
-3074.7734375
-3082.87109375
-3043.48828125
-2956.1171875
-2837.203125
-2711.40234375
-2597.9296875
-2503.97265625
-2429.9296875
-2379.55859375
-2362.96875
-2388.52734375
-2451.40234375
-2530.59765625
-2598.4453125
-2634.875
-2635.765625
-2611.6640625
-2581.11328125
-2564.125
-2577.04296875
-2628.265625
-2715.39453125
-2826.046875
-2942.8359375
-3049.765625
-3135.9765625
-3195.4375
-3225.75390625
-3229.078125
-3213.078125
-3187.12890625
-3154.6640625
-3109.9296875
-3044.375
-2956.78125
-2856.8203125
-2760.359375
-2683.17578125
-2637.41015625
-2629.31640625
-2657.73828125
-2715.71484375
-2794.00390625
-2881.6953125
-2963.4765625
-3020.21875
-3035.83984375
-3004.20703125
-2929.4921875
-2823.0625
-2702.7421875
-2592.67578125
-2517.65625
-2492.9921875
-2517.26953125
-2572.125
-2626.83984375
-2646.01953125
-2600.828125
-2481.015625
-2301.17578125
-2096.94921875
-1912.72265625
-1785.5390625
-1731.3828125
-1740.34375
-1783.6171875
-1826.97265625
-1842.22265625
-1813.0390625
-1737.3359375
-1626.1328125
-1497.46875
-1368.5625
-1253.29296875
-1164.96875
-1116.24609375
-1112.2109375
-1144.62890625
-1196.2734375
-1252.6796875
-1310.53125
-1376.40625
-1458.69921875
-1559.60546875
-1672.8671875
-1788.53515625
-1900.26171875
-2007.609375
-2111.5234375
-2209.2109375
-2294.56640625
-2363.6171875
-2419.7265625
-2475.0546875
-2546.00390625
-2642.4921875
-2757.9609375
-2871.21875
-2961.8203125
-3024.125
-3065.91015625
-3096.34375
-3119.66015625
-3138.32421875
-3154.69140625
-3165.94921875
-3162.66015625
-3139.078125
-3105.39453125
-3086.19140625
-3104.63671875
-3167.421875
-3262.71875
-3369.2265625
-3466.23828125
-3538.21484375
-3574.2890625
-3567.78125
-3519.04296875
-3438.39453125
-3343.0234375
-3247.73046875
-3157.8203125
-3070.62109375
-2981.84375
-2888.73828125
-2788.98828125
-2681.046875
-2568.125
-2461.12109375
-2376.27734375
-2328.16015625
-2321.60546875
-2346.09375
-2377.30078125
-2388.21875
-2364.44921875
-2312.36328125
-2253.7578125
-2212.47265625
-2202.96484375
-2225.828125
-2269.796875
-2318.984375
-2363.03125
-2404.2578125
-2455.7578125
-2531.12890625
-2633.4609375
-2751.4375
-2864.8984375
-2955.67578125
-3016.06640625
-3048.63671875
-3058.91015625
-3049.51953125
-3021.4921875
-2978.4140625
-2925.87890625
-2866.88671875
-2799.984375
-2721.40234375
-2626.22265625
-2508.359375
-2366.05859375
-2212.109375
-2075.3203125
-1984.61328125
-1947.86328125
-1946.0625
-1946.60546875
-1920.75
-1852.77734375
-1742.23828125
-1603.5234375
-1460.703125
-1336.72265625
-1243.66796875
-1181.08203125
-1140.52734375
-1110.94921875
-1083.109375
-1053.18359375
-1022.48828125
-993.4375
-968.3046875
-954.39453125
-967.19140625
-1021.83203125
-1118.84375
-1240.3203125
-1361.51171875
-1464.7578125
-1543.3671875
-1597.31640625
-1629.390625
-1643.47265625
-1641.22265625
-1617.70703125
-1561.05859375
-1459.34765625
-1311.375
-1134.5234375
-962.83984375
-833.9296875
-771.9921875
-778.76953125
-837.27734375
-922.37890625
-1010.62109375
-1087.71484375
-1153.57421875
-1220.234375
-1299.94140625
-1391.6796875
-1479.80078125
-1547.3671875
-1591.94140625
-1629.74609375
-1686.4296875
-1782.9375
-1925.1875
-2101.328125
-2286.46484375
-2452.87109375
-2581.5546875
-2669.390625
-2727.703125
-2773.36328125
-2818.40234375
-2864.6015625
-2904.640625
-2926.796875
-2920.4609375
-2880.57421875
-2809.28515625
-2713.03125
-2598.0625
-2470.04296875
-2337.546875
-2212.16796875
-2101.9765625
-2006.9453125
-1925.9296875
-1869.2734375
-1860.40625
-1920.83203125
-2052.76171875
-2236.18359375
-2440.8984375
-2640.453125
-2817.8984375
-2963.7734375
-3071.6171875
-3134.49609375
-3144.27734375
-3094.234375
-2983.921875
-2823.07421875
-2631.38671875
-2433.4375
-2250.671875
-2094.66796875
-1965.3515625
-1854.69921875
-1752.32421875
-1648.88671875
-1536.92578125
-1412.06640625
-1276.88671875
-1144.99609375
-1038.984375
-979.20703125
-969.9609375
-995.60546875
-1031.45703125
-1059.078125
-1071.53515625
-1067.1484375
-1043.77734375
-1001.6484375
-948.5
-898.01953125
-863.83984375
-857.9453125
-893.95703125
-986.6953125
-1143.4375
-1354.078125
-1589.859375
-1812.31640625
-1986.8203125
-2094.8515625
-2140.62890625
-2148.3046875
-2149.3203125
-2166.39453125
-2205.16015625
-2258.8203125
-2319.96875
-2387.59375
-2463.05078125
-2540.94921875
-2605.65234375
-2637.3515625
-2622.0546875
-2557.79296875
-2455.00390625
-2333.38671875
-2216.27734375
-2122.9765625
-2062.04296875
-2030.2109375
-2016.80078125
-2009.11328125
-1995.1796875
-1965.62890625
-1917.52734375
-1858.41796875
-1805.9453125
-1780.8828125
-1797.51171875
-1857.578125
-1950.87890625
-2060.34375
-2166.78125
-2251.46484375
-2297.875
-2294.75
-2239.7734375
-2141.72265625
-2019.97265625
-1900.34765625
-1807.42578125
-1755.85546875
-1746.70703125
-1771.3828125
-1818.40234375
-1875.53515625
-1928.0
-1959.75
-1960.9375
-1934.73828125
-1895.84765625
-1861.3984375
-1841.37890625
-1834.15625
-1828.77734375
-1813.05859375
-1783.27734375
-1748.13671875
-1723.24609375
-1721.86328125
-1750.8828125
-1813.109375
-1908.19921875
-2028.18359375
-2153.60546875
-2258.3671875
-2321.87890625
-2338.3125
-2315.46875
-2266.00390625
-2199.50390625
-2120.71875
-2031.4609375
-1931.2890625
-1816.28125
-1679.6953125
-1516.2734375
-1326.625
-1117.85546875
-902.046875
-696.6484375
-525.58203125
-414.953125
-382.7578125
-430.43359375
-543.921875
-701.5
-879.90234375
-1056.4375
-1212.27734375
-1339.4609375
-1445.07421875
-1545.45703125
-1653.3984375
-1769.515625
-1884.57421875
-1988.07421875
-2073.8828125
-2139.8671875
-2185.82421875
-2213.234375
-2224.9140625
-2222.296875
-2203.2890625
-2165.12109375
-2109.84765625
-2044.140625
-1971.43359375
-1886.05078125
-1779.69140625
-1656.1875
-1538.18359375
-1455.97265625
-1427.00390625
-1443.87109375
-1479.80078125
-1505.9296875
-1507.8125
-1491.75390625
-1478.2265625
-1486.8046875
-1522.84375
-1575.8984375
-1630.62890625
-1679.93359375
-1729.234375
-1790.4453125
-1873.01171875
-1978.28125
-2097.9375
-2215.54296875
-2311.95703125
-2374.2109375
-2402.640625
-2410.46875
-2415.3203125
-2427.71484375
-2442.94921875
-2440.9921875
-2396.703125
-2296.3203125
-2148.84765625
-1981.31640625
-1820.54296875
-1677.19921875
-1545.61328125
-1415.94921875
-1285.453125
-1160.69140625
-1054.1015625
-979.9609375
-950.19921875
-969.12890625
-1030.6484375
-1121.64453125
-1230.0546875
-1350.48828125
-1482.7421875
-1624.6953125
-1766.52734375
-1892.1953125
-1988.39453125
-2053.10546875
-2094.98828125
-2122.8671875
-2134.9609375
-2117.30859375
-2051.54296875
-1924.86328125
-1736.4453125
-1499.046875
-1235.79296875
-973.39453125
-736.0625
-543.9453125
-413.77734375
-355.984375
-368.51171875
-434.55078125
-528.05859375
-621.7578125
-692.12109375
-722.94921875
-710.984375
-669.49609375
-623.1640625
-596.01171875
-602.04296875
-643.98828125
-716.5859375
-809.6328125
-910.4375
-1006.65234375
-1088.09765625
-1147.47265625
-1182.4765625
-1199.4921875
-1213.48046875
-1240.9921875
-1291.29296875
-1363.6171875
-1451.2734375
-1546.69140625
-1643.59765625
-1737.87109375
-1828.24609375
-1914.765625
-1994.51171875
-2059.27734375
-2099.33984375
-2110.30859375
-2095.28515625
-2059.78125
-2005.6171875
-1931.33984375
-1838.30078125
-1734.1953125
-1628.5703125
-1525.09765625
-1419.2734375
-1304.0625
-1177.09375
-1042.91796875
-909.796875
-784.875
-670.24609375
-561.90234375
-453.50390625
-343.984375
-242.60546875
-164.80078125
-120.96484375
-108.7578125
-117.0078125
-137.84765625
-174.8828125
-239.0625
-336.0078125
-457.7265625
-587.26171875
-710.765625
-823.1015625
-921.4921875
-996.94140625
-1035.6796875
-1028.98046875
-979.50390625
-898.453125
-800.38671875
-701.75390625
-620.1953125
-569.8359375
-556.28515625
-577.7265625
-630.2421875
-709.33984375
-805.42578125
-900.65234375
-973.58203125
-1009.6171875
-1009.01953125
-986.74609375
-963.734375
-954.44140625
-958.1640625
-960.24609375
-942.09765625
-893.0234375
-816.8671875
-731.44140625
-662.21484375
-632.28125
-652.2890625
-715.109375
-798.765625
-876.16796875
-926.87109375
-945.10546875
-939.79296875
-925.98828125
-913.48046875
-901.6328125
-884.58984375
-861.23046875
-840.0703125
-834.6484375
-853.54296875
-892.375
-933.26953125
-952.83203125
-934.62109375
-878.03515625
-797.48046875
-713.359375
-642.7265625
-595.5390625
-575.34765625
-579.9375
-599.97265625
-618.3984375
-614.6484375
-574.828125
-502.40234375
-419.90625
-356.94140625
-332.38671875
-345.78515625
-383.515625
-430.28125
-474.2109375
-506.171875
-521.89453125
-527.3046875
-537.66015625
-566.35546875
-613.80078125
-668.26171875
-716.8046875
-754.07421875
-782.64453125
-809.4375
-842.828125
-889.2109375
-947.546875
-1006.796875
-1050.87109375
-1067.8671875
-1055.8046875
-1021.48046875
-975.375
-925.69921875
-873.0703125
-809.41796875
-725.4609375
-623.4296875
-522.12890625
-445.921875
-405.8046875
-391.1953125
-380.48046875
-358.89453125
-325.97265625
-288.25390625
-247.78125
-198.04296875
-128.27734375
-29.60546875
101.046875
258.30078125
426.19921875
579.734375
693.0703125
750.55078125
751.8203125
706.5234375
624.734375
513.59765625
382.22265625
246.1953125
122.78125
19.625
-71.48828125
-168.97265625
-288.53515625
-433.19921875
-591.8828125
-745.10546875
-872.96875
-961.22265625
-1003.4921875
-1001.05078125
-962.4140625
-903.10546875
-843.91796875
-807.3828125
-813.9296875
-877.01953125
-995.3515625
-1145.88671875
-1288.1171875
-1383.40234375
-1416.19140625
-1398.34765625
-1354.33984375
-1304.671875
-1262.31640625
-1237.45703125
-1237.4609375
-1259.91015625
-1289.03125
-1302.21484375
-1282.125
-1225.30859375
-1142.98046875
-1053.84765625
-972.6484375
-901.95703125
-834.73828125
-765.90625
-701.25
-653.96484375
-632.578125
-632.78515625
-640.3828125
-641.14453125
-628.8046875
-607.05078125
-586.76953125
-581.203125
-601.08203125
-651.88671875
-734.73046875
-848.8515625
-991.50390625
-1154.26171875
-1321.4140625
-1475.8203125
-1608.3046875
-1720.0390625
-1814.65625
-1890.51953125
-1943.87890625
-1978.7890625
-2008.7109375
-2044.63671875
-2082.20703125
-2101.9609375
-2082.07421875
-2011.1015625
-1891.546875
-1735.30078125
-1556.5703125
-1366.80859375
-1174.265625
-987.4453125
-817.4375
-674.71875
-563.12890625
-478.27734375
-411.71484375
-354.515625
-296.71484375
-227.40625
-140.45703125
-40.8203125
57.4140625
140.46875
201.3203125
237.3203125
245.1796875
221.9453125
170.859375
104.4140625
41.8359375
4.66796875
12.375
74.99609375
183.35546875
306.30859375
403.03125
444.7578125
429.06640625
375.984375
311.63671875
253.14453125
202.83203125
150.82421875
83.0
-8.47265625
-117.03125
-222.35546875
-300.25
-334.20703125
-321.07421875
-271.15625
-206.6328125
-157.46484375
-151.11328125
-198.984375
-290.5546875
-401.1796875
-506.36328125
-589.74609375
-641.65234375
-655.25
-626.7265625
-557.94140625
-457.52734375
-339.890625
-223.5703125
-128.2265625
-69.43359375
-53.609375
-76.23046875
-123.62890625
-176.4921875
-214.7890625
-223.59765625
-197.38671875
-139.87890625
-61.0546875
24.66796875
98.90234375
142.25390625
140.9296875
92.12890625
3.3828125
-112.80859375
-244.25
-381.49609375
-518.82421875
-654.53125
-790.19140625
-927.94921875
-1066.65625
-1199.390625
-1314.89453125
-1402.6640625
-1457.30859375
-1477.828125
-1463.0859375
-1409.2734375
-1312.2109375
-1172.0859375
-997.1953125
-806.5078125
-629.53125
-499.58984375
-440.7265625
-457.31640625
-535.11328125
-651.375
-783.59375
-911.94921875
-1019.28125
-1091.33984375
-1115.546875
-1078.41796875
-967.92578125
-783.203125
-543.390625
-285.0
-47.66015625
141.19921875
272.9296875
354.20703125
398.6484375
419.375
425.9296875
424.73046875
419.36328125
408.6171875
384.875
336.88671875
256.8125
146.5703125
18.77734375
-108.7421875
-221.4375
-313.28515625
-384.90625
-436.48046875
-463.01953125
-456.67578125
-413.25390625
-337.046875
-242.48046875
-152.8046875
-94.09765625
-83.55859375
-119.40234375
-182.75
-252.015625
-317.23046875
-382.84375
-459.8359375
-555.84765625
-669.0703125
-787.23828125
-892.34375
-969.6328125
-1014.30859375
-1030.51953125
-1026.0390625
-1009.71484375
-991.390625
-977.94921875
-966.20703125
-942.9921875
-897.31640625
-833.11328125
-766.99609375
-712.1015625
-664.83203125
-606.953125
-518.15234375
-386.171875
-209.21875
5.28125
241.7265625
478.2109375
691.25
861.74609375
979.0625
1041.875
1056.5703125
1033.84765625
984.1171875
913.890625
825.95703125
722.59765625
607.828125
485.91796875
359.0
228.078125
96.6875
-28.3359375
-141.21875
-241.49609375
-332.30859375
-414.0
-479.68359375
-516.5859375
-511.6328125
-458.2890625
-361.56640625
-237.05859375
-102.265625
33.94921875
173.62109375
321.44140625
474.92578125
621.7578125
743.3671875
818.921875
828.8515625
760.4296875
613.49609375
401.40625
146.84765625
-122.97265625
-380.3359375
-602.1328125
-775.44921875
-898.875
-978.62890625
-1024.51171875
-1048.76171875
-1063.75
-1075.21875
-1076.14453125
-1049.36328125
-979.41015625
-865.1953125
-724.25
-586.109375
-479.34765625
-420.38671875
-409.8125
-435.921875
-481.09765625
-527.91796875
-564.81640625
-590.0703125
-611.48046875
-642.38671875
-697.23046875
-786.71875
-909.65625
-1045.20703125
-1156.546875
-1208.9296875
-1187.62109375
-1100.109375
-965.3203125
-804.80078125
-641.06640625
-494.96484375
-379.1796875
-296.8046875
-249.58203125
-245.5
-294.328125
-395.28125
-530.953125
-672.890625
-791.96875
-865.7265625
-881.28125
-835.9140625
-736.45703125
-597.62890625
-439.0234375
-280.6015625
-138.5
-24.0234375
53.84765625
86.3671875
66.63671875
-6.0
-122.171875
-261.296875
-395.515625
-500.4609375
-568.0859375
-609.9140625
-644.59765625
-680.5078125
-710.3125
-721.46484375
-709.34765625
-679.7734375
-641.74609375
-600.70703125
-558.9140625
-520.11328125
-491.72265625
-480.55859375
-485.41796875
-494.05859375
-488.48828125
-453.6640625
-381.6875
-270.3203125
-121.20703125
58.39453125
253.37890625
442.01953125
600.6953125
709.3828125
756.12890625
739.49609375
667.890625
557.01171875
427.54296875
302.9765625
204.0625
140.26171875
104.59765625
78.08984375
42.16796875
-8.98046875
-63.21875
-95.0390625
-78.2109375
-0.21875
130.5078125
289.28125
447.44140625
583.0859375
685.16015625
752.30078125
789.23046875
801.953125
793.2265625
760.6796875
697.99609375
597.64453125
454.015625
267.78125
50.28125
-176.44140625
-386.859375
-562.73828125
-699.73828125
-805.74609375
-893.28515625
-971.8984375
-1043.80859375
-1103.84765625
-1143.75390625
-1159.5859375
-1157.72265625
-1153.46875
-1161.45703125
-1185.16015625
-1215.2421875
-1238.69921875
-1250.30078125
-1255.390625
-1261.6328125
-1267.61328125
-1260.16015625
-1224.59765625
-1159.80859375
-1083.85546875
-1024.07421875
-1000.234375
-1015.265625
-1057.89453125
-1109.0546875
-1144.47265625
-1136.1953125
-1059.86328125
-906.25390625
-687.984375
-435.61328125
-186.72265625
25.3984375
180.22265625
275.08203125
325.30859375
357.31640625
396.796875
458.46484375
543.36328125
643.8046875
749.7890625
850.83203125
933.6953125
981.953125
980.75
923.37109375
813.3828125
661.64453125
481.98828125
288.04296875
90.52734375
-104.3671875
-292.99609375
-468.71484375
-618.86328125
-729.26953125
-792.9453125
-814.328125
-804.84765625
-775.23828125
-732.60546875
-683.953125
-639.28515625
-607.80859375
-589.37890625
-570.24609375
-528.96484375
-447.1953125
-316.22265625
-136.6015625
83.3125
326.2890625
567.54296875
784.01953125
966.578125
1122.94140625
1267.4140625
1407.68359375
1541.421875
1663.109375
1770.37890625
1863.15625
1939.68359375
1997.21484375
2037.22265625
2068.015625
2100.32421875
2139.3203125
2179.73828125
2207.15625
2203.88671875
2156.15234375
2059.92578125
1923.33203125
1764.60546875
1606.7578125
1471.2109375
1373.16015625
1320.2578125
1314.07421875
1351.4453125
1423.03515625
1510.5234375
1587.515625
1626.48828125
1607.6953125
1523.6015625
1377.1328125
1177.58203125
937.890625
673.86328125
404.46875
152.36328125
-56.8203125
-198.40625
-255.37890625
-224.41796875
-117.66015625
40.546875
220.234375
393.25
539.48828125
649.61328125
723.43359375
764.62890625
774.47265625
748.640625
680.703125
570.78515625
431.98828125
287.59765625
161.03125
67.15625
10.8984375
-9.1015625
3.19921875
43.25
105.76171875
181.58203125
252.8203125
292.52734375
273.1875
179.90625
19.22265625
-180.92578125
-378.4453125
-528.8125
-599.3515625
-580.08203125
-483.9296875
-336.25390625
-163.03125
13.9609375
176.49609375
310.265625
408.33203125
473.96875
520.26953125
566.66015625
632.03125
724.625
834.09765625
934.0078125
996.63671875
1010.48828125
987.78125
957.70703125
951.62109375
988.9375
1069.63671875
1175.62109375
1280.33203125
1361.9296875
1412.63671875
1439.109375
1455.14453125
1472.328125
1494.06640625
1515.05859375
1524.9140625
1512.625
1469.21484375
1388.25
1266.859375
1109.03125
929.23828125
751.9453125
604.42578125
505.5625
457.83984375
448.73828125
460.6875
481.17578125
504.91015625
529.390625
552.03125
572.734375
596.48046875
630.13671875
676.49609375
732.4375
791.5625
846.27734375
888.30078125
911.73046875
917.95703125
915.5078125
911.8828125
905.56640625
887.58984375
851.3203125
800.5390625
749.18359375
713.7890625
704.3046875
718.984375
747.26171875
779.00390625
812.73046875
856.18359375
920.33203125
1012.265625
1130.390625
1262.28125
1386.609375
1480.33984375
1527.9140625
1527.1171875
1489.76953125
1438.7421875
1401.54296875
1400.1875
1441.984375
1517.51171875
1606.25
1684.22265625
1730.62890625
1734.421875
1698.4375
1635.1328125
1555.171875
1460.921875
1352.6484375
1239.02734375
1137.81640625
1065.25390625
1026.328125
1014.6015625
1018.39453125
1026.453125
1030.66796875
1026.4140625
1010.31640625
976.4140625
914.9609375
816.625
678.7421875
507.703125
316.38671875
120.21875
-65.0078125
-224.7421875
-347.96875
-429.26171875
-469.00390625
-473.05078125
-453.40234375
-427.5390625
-411.484375
-408.46875
-403.90234375
-375.109375
-309.69921875
-215.9765625
-116.1953125
-30.28125
35.7890625
90.19921875
147.578125
219.515625
307.69921875
402.51953125
487.8671875
548.9609375
578.1484375
575.9140625
547.6484375
499.12890625
434.74609375
361.19921875
293.55078125
255.39453125
268.8984375
341.98828125
464.0390625
612.16796875
760.1328125
883.46484375
963.296875
992.67578125
981.828125
954.50390625
934.3125
930.8984375
938.02734375
945.55859375
953.734375
975.08203125
1021.38671875
1088.609375
1154.125
1187.265625
1162.79296875
1070.12890625
918.8359375
740.0234375
578.08203125
471.4140625
433.53125
449.01953125
486.6015625
517.09765625
524.02734375
504.4140625
464.21875
412.16796875
355.078125
297.66796875
247.72265625
220.49609375
234.625
299.71875
406.76171875
531.98828125
651.88671875
755.671875
845.2578125
925.76171875
996.65234375
1049.765625
1073.296875
1058.25390625
1004.00390625
919.02734375
815.97265625
704.8828125
589.97265625
470.97265625
346.19140625
216.4609375
89.22265625
-21.8984375
-105.52734375
-162.54296875
-204.97265625
-242.25390625
-269.8046875
-273.3046875
-242.70703125
-179.4375
-91.109375
15.88671875
136.1015625
259.48828125
370.25390625
453.77734375
506.45703125
540.34375
578.4453125
643.3359375
746.41796875
884.03515625
1041.41015625
1200.48828125
1346.02734375
1466.73046875
1553.1484375
1598.625
1606.2265625
1594.68359375
1592.4296875
1620.6015625
1680.50390625
1756.78125
1829.55859375
1881.1640625
1895.91015625
1862.8515625
1783.6875
1676.1640625
1566.34375
1476.21875
1415.74609375
1380.62890625
1353.97265625
1313.03515625
1240.76171875
1134.6953125
1006.55078125
874.90234375
757.9140625
668.0625
607.65625
567.99609375
536.55078125
508.40625
491.69921875
501.03515625
544.1171875
611.80078125
678.84375
715.43359375
702.3125
639.08203125
540.66796875
427.2265625
317.12109375
225.65625
164.63671875
139.27734375
145.40625
171.8671875
208.078125
252.234375
315.12109375
416.54296875
575.63671875
799.8359375
1077.875
1379.85546875
1664.87890625
1895.078125
2049.69921875
2128.83203125
2143.34765625
2101.96875
2010.3125
1881.27734375
1740.45703125
1616.328125
1524.55859375
1462.47265625
1416.53125
1373.6328125
1328.734375
1287.84375
1265.7734375
1278.01953125
1331.76171875
1424.7109375
1551.98046875
1710.68359375
1894.796875
2086.125
2253.61328125
2364.12109375
2396.41796875
2349.5
2242.95703125
2111.17578125
1992.70703125
1916.8828125
1894.08203125
1916.49609375
1969.9609375
2047.59765625
2153.671875
2294.40625
2464.21484375
2640.34375
2791.20703125
2891.7421875
2933.51171875
2923.14453125
2872.796875
2791.07421875
2679.64453125
2535.03515625
2353.93359375
2140.7265625
1913.91796875
1704.8984375
1546.26953125
1456.5390625
1432.453125
1453.15234375
1489.40234375
1511.28515625
1494.015625
1424.5546875
1305.90625
1154.234375
990.1484375
831.4921875
691.69921875
580.84375
505.671875
468.7109375
467.5234375
493.671875
531.90234375
562.88671875
570.76171875
551.09765625
513.0703125
474.40625
452.83203125
458.4375
490.13671875
538.39453125
593.26171875
651.6640625
717.9296875
797.4765625
889.3828125
982.30078125
1055.234375
1084.16015625
1054.5
972.51171875
865.08203125
765.2421875
695.3203125
661.890625
663.015625
696.1328125
758.125
841.44921875
933.83203125
1021.921875
1093.6328125
1137.484375
1142.625
1102.05859375
1016.3515625
894.04296875
748.7890625
596.15234375
451.6328125
329.32421875
240.80859375
194.81640625
197.2109375
249.71484375
347.04296875
475.58984375
616.78515625
754.328125
880.48046875
997.859375
1116.87890625
1250.6796875
1408.765625
1590.87890625
1784.5
1968.703125
2121.94921875
2228.16796875
2278.0703125
2268.9921875
2207.46484375
2112.68359375
2014.390625
1942.8203125
1916.8359375
1939.33984375
2001.4765625
2088.859375
2183.59765625
2263.9375
2307.8515625
2301.44140625
2246.36328125
2160.703125
2073.48828125
2016.40625
2014.0078125
2074.3046875
2184.29296875
2315.484375
2437.30859375
2529.6953125
2587.29296875
2615.203125
2621.30859375
2610.125
2581.22265625
2532.6796875
2466.73828125
2392.359375
2321.953125
2265.15625
2224.89453125
2197.90234375
2178.27734375
2161.43359375
2146.17578125
2133.0859375
2120.390625
2101.70703125
2069.140625
2019.5
1957.42578125
1893.140625
1837.6640625
1799.52734375
1783.04296875
1786.90234375
1803.62890625
1821.3359375
1827.578125
1812.96484375
1772.3828125
1703.41796875
1604.06640625
1473.86328125
1320.4609375
1166.8359375
1049.48046875
1003.4296875
1042.83203125
1152.1328125
1294.83203125
1432.875
1543.37109375
1623.73828125
1684.4921875
1735.26171875
1773.34765625
1783.4375
1748.89453125
1664.81640625
1541.7109375
1398.75
1255.09765625
1126.2109375
1022.84375
948.17578125
895.06640625
849.0625
797.14453125
734.828125
665.984375
597.84765625
536.69140625
486.53515625
449.83984375
429.69921875
432.09375
463.9140625
525.328125
603.16796875
675.33203125
725.5078125
754.75
778.0390625
809.52734375
851.2109375
893.49609375
923.484375
932.44140625
919.16015625
890.21484375
856.9140625
828.88671875
808.3046875
790.8046875
773.15625
759.7890625
761.05078125
785.515625
834.25
901.4609375
978.15625
1054.58984375
1121.65234375
1173.66796875
1212.109375
1247.14453125
1294.81640625
1370.22265625
1479.07421875
1612.671875
1751.88671875
1879.6015625
1991.40234375
2093.6171875
2190.8203125
2277.59765625
2344.12890625
2387.93359375
2416.6875
2438.6796875
2452.39453125
2446.359375
2407.74609375
2329.328125
2208.84375
2044.375
1833.4765625
1578.6015625
1293.7265625
1004.36328125
739.3671875
521.1015625
361.64453125
265.21484375
230.875
252.4140625
319.27734375
421.9609375
557.57421875
728.28125
932.859375
1160.2734375
1392.33984375
1612.55859375
1812.5546875
1991.62109375
2151.2578125
2289.02734375
2395.171875
2454.43359375
2453.25
2387.8828125
2267.09765625
2107.90234375
1929.078125
1747.73046875
1579.015625
1436.1171875
1328.2734375
1257.05859375
1213.10546875
1177.6875
1132.21875
1070.18359375
999.6328125
932.4609375
872.32421875
815.0703125
758.68359375
707.66796875
666.66796875
633.9375
603.1796875
568.203125
523.91796875
468.1328125
409.375
371.78125
384.86328125
462.84765625
593.4140625
745.58203125
886.8515625
994.80078125
1059.9140625
1083.63671875
1073.9765625
1039.91015625
988.06640625
924.296875
856.875
796.91796875
755.26953125
737.50390625
738.875
742.984375
728.27734375
680.29296875
599.64453125
499.21484375
395.42578125
302.36328125
229.87890625
182.28125
158.1953125
154.87890625
173.83203125
220.04296875
294.9765625
392.828125
506.1484375
634.49609375
785.5
966.23046875
1172.9140625
1387.95703125
1586.75
1749.94921875
1873.03515625
1966.68359375
2047.50390625
2125.93359375
2199.91015625
2258.4609375
2292.0078125
2301.36328125
2298.40625
2298.21875
2309.35546875
2329.30859375
2346.5078125
2345.00390625
2309.22265625
2229.40234375
2107.265625
1957.93359375
1804.5703125
1667.76953125
1556.90625
1469.04296875
1395.03125
1328.0078125
1269.30859375
1229.1953125
1221.96484375
1257.21875
1332.359375
1432.9296875
1542.58203125
1655.34765625
1778.54296875
1923.01171875
2089.60546875
2264.51171875
2428.08984375
2570.55859375
2702.625
2851.9453125
3046.17578125
3294.4765625
3581.9296875
3879.15625
4155.58203125
4385.28515625
4547.09375
4626.4609375
4618.9609375
4530.04296875
4372.07421875
4165.5078125
3942.6640625
3743.97265625
3602.2578125
3526.18359375
3496.453125
3476.2265625
3427.30859375
3323.58203125
3158.015625
2941.71875
2697.1640625
2450.6015625
2226.22265625
2040.171875
1894.671875
1778.45703125
1676.97265625
1583.84765625
1501.92578125
1434.40234375
1379.01171875
1332.796875
1300.5546875
1294.94921875
1326.91015625
1396.25390625
1491.83203125
1599.93359375
1711.34765625
1820.61328125
1920.5390625
2000.375
2050.43359375
2068.13671875
2059.46484375
2035.40234375
2006.28515625
1976.640625
1943.58203125
1901.02734375
1847.01953125
1786.6953125
1728.37109375
1678.671875
1642.36328125
1624.03125
1627.06640625
1652.8671875
1703.90234375
1785.21875
1897.01953125
2024.34765625
2138.72265625
2214.23046875
2243.05859375
2236.6484375
2215.37109375
2197.9140625
2195.6328125
2211.05859375
2239.8515625
2274.7421875
2308.0078125
2332.19140625
2343.6328125
2348.44921875
2362.45703125
2399.859375
2460.4921875
2529.40625
2588.375
2625.75
2636.68359375
2618.609375
2569.55078125
2490.203125
2386.625
2271.78515625
2164.19140625
2082.296875
2037.00390625
2028.171875
2047.46484375
2083.796875
2127.4375
2173.28125
2223.54296875
2287.21484375
2374.40625
2489.3671875
2627.12890625
2774.17578125
2910.4375
3012.6796875
3061.2109375
3047.890625
2979.88671875
2876.42578125
2762.07421875
2660.33203125
2587.8984375
2549.39453125
2536.46875
2534.203125
2530.1171875
2517.0390625
2488.66015625
2437.28515625
2359.828125
2265.1171875
2171.48046875
2096.14453125
2048.7578125
2033.9296875
2054.7421875
2109.37890625
2185.9609375
2265.28515625
2331.17578125
2379.17578125
2416.79296875
2456.015625
2502.8671875
2550.02734375
2578.6484375
2569.7734375
2515.984375
2423.1796875
2303.3984375
2169.09765625
2034.09765625
1916.296875
1835.9921875
1810.1640625
1846.89453125
1942.859375
2085.484375
2259.68359375
2453.64453125
2656.79296875
2851.984375
3012.953125
3113.90625
3143.7578125
3112.37109375
3044.3984375
2966.0703125
2892.37890625
2820.69921875
2734.9765625
2618.68359375
2467.09765625
2290.13671875
2106.41796875
1936.0
1795.30078125
1692.53515625
1624.1328125
1576.6484375
1535.3828125
1493.1640625
1451.73046875
1415.1875
1383.04296875
1350.6328125
1317.23828125
1293.34375
1297.796875
1345.4609375
1435.66796875
1551.24609375
1667.80859375
1766.69921875
1845.07421875
1917.22265625
2003.0234375
2108.55859375
2215.7265625
2293.390625
2320.94921875
2301.38671875
2253.80859375
2197.47265625
2143.0234375
2093.15234375
2046.25390625
2000.51953125
1958.4765625
1928.015625
1916.80859375
1925.109375
1945.453125
1968.98828125
1990.04296875
2004.8203125
2007.85546875
1991.37890625
1947.796875
1874.15625
1777.4140625
1677.0
1599.5078125
1565.9296875
1580.01953125
1626.4375
1678.875
1710.65234375
1701.92578125
1643.83203125
1542.40234375
1420.97265625
1315.1953125
1257.87109375
1261.30078125
1311.81640625
1382.6484375
1454.21484375
1524.0
1599.87109375
1687.2265625
1783.1171875
1879.09375
1965.91796875
2035.80859375
2084.0546875
2112.5703125
2132.45703125
2160.51953125
2209.13671875
2276.52734375
2346.33203125
2398.5
2422.95703125
2425.20703125
2421.0625
2426.1953125
2447.06640625
2476.2109375
2494.4296875
2481.66796875
2431.66796875
2357.69140625
2282.56640625
2222.875
2184.16015625
2169.5
2186.671875
2242.421875
2331.484375
2436.609375
2541.69140625
2643.4921875
2749.83984375
2868.54296875
2999.20703125
3132.78125
3254.328125
3345.73828125
3390.15625
3378.10546875
3309.921875
3190.7578125
3023.9296875
2811.609375
2563.05078125
2300.54296875
2055.390625
1857.81640625
1729.90234375
1684.15625
1722.76171875
1834.30859375
1992.33984375
2160.6171875
2303.4453125
2394.3359375
2419.64453125
2379.48828125
2287.6640625
2168.30859375
2047.08203125
1941.375
1856.53515625
1790.32421875
1739.6953125
1703.23828125
1678.55078125
1659.0390625
1634.05078125
1592.92578125
1530.55859375
1451.30859375
1368.51171875
1299.7890625
1260.52734375
1257.62890625
1284.5234375
1320.1328125
1336.45703125
1314.12109375
1255.578125
1184.4296875
1130.9921875
1116.97265625
1150.27734375
1229.10546875
1347.94921875
1501.26171875
1684.4453125
1891.52734375
2109.890625
2317.59375
2488.84765625
2605.33984375
2663.06640625
2668.83203125
2631.234375
2556.40625
2452.15625
2334.43359375
2226.8359375
2150.2421875
2110.06640625
2092.51171875
2073.33984375
2031.08984375
1954.078125
1839.72265625
1692.90234375
1526.78125
1361.875
1220.2265625
1118.73046875
1067.3046875
1070.90625
1129.58203125
1235.03515625
1368.26953125
1503.328125
1617.01171875
1699.9453125
1762.52734375
1830.66015625
1932.1171875
2080.9375
2268.8046875
2466.94140625
2636.3125
2742.12890625
2767.90625
2722.37109375
2634.15234375
2537.84375
2462.3203125
2428.2421875
2450.390625
2535.94140625
2677.36328125
2848.0859375
3008.87890625
3123.6640625
3175.06640625
3169.44140625
3128.80078125
3076.6171875
3027.796875
2987.078125
2951.93359375
2914.06640625
2860.12890625
2776.42578125
2658.05078125
2515.33984375
2370.33984375
2244.765625
2148.2734375
2075.78515625
2015.2421875
1959.765625
1915.29296875
1897.98046875
1923.25
1994.74609375
2101.6015625
2225.23828125
2349.62890625
2467.41015625
2578.33984375
2682.7578125
2776.1171875
2849.640625
2896.9609375
2919.9921875
2927.48828125
2926.68359375
2915.99609375
2885.4375
2823.453125
2724.0234375
2589.82421875
2431.35546875
2263.59375
2102.84375
1966.6875
1876.45703125
1855.67578125
1918.8359375
2056.50390625
2231.93359375
2396.68359375
2514.78125
2576.3359375
2592.89453125
2582.67578125
2559.0234375
2527.72265625
2489.7109375
2444.0546875
2389.71875
2328.28125
2267.859375
2223.48828125
2209.52734375
2228.23828125
2266.34765625
2304.80078125
2331.8203125
2345.2109375
2343.828125
2321.50390625
2271.72265625
2196.19140625
2106.109375
2015.11328125
1931.6953125
1856.62109375
1784.8828125
1709.9609375
1628.5078125
1543.16796875
1461.3984375
1391.66796875
1340.1015625
1309.16015625
1297.9921875
1304.7421875
1329.8984375
1378.01171875
1455.6328125
1567.80859375
1716.546875
1899.93359375
2108.6015625
2321.96484375
2512.01171875
2656.6875
2753.17578125
2818.75
2877.54296875
2943.109375
3008.44140625
3048.73046875
3035.0
2951.453125
2806.48828125
2629.8359375
2457.49609375
2316.3359375
2219.890625
2175.6953125
2192.89453125
2280.42578125
2437.96484375
2650.265625
2890.37109375
3126.66796875
3326.8828125
3460.46484375
3505.41796875
3458.40234375
3338.0703125
3175.1484375
2995.953125
2812.76171875
2626.984375
2439.1484375
2256.5625
2095.33203125
1977.5234375
1923.62109375
1941.33984375
2017.046875
2119.0234375
2213.4609375
2280.625
2317.2578125
2325.8671875
2306.11328125
2258.37890625
2192.1953125
2125.6328125
2074.66796875
2044.79296875
2033.09765625
2035.08203125
2047.3046875
2066.0
2087.7109375
2112.54296875
2145.23828125
2192.5703125
2260.6484375
2353.77734375
2471.78515625
2605.73046875
2737.71484375
2848.4453125
2926.96484375
2973.37890625
2993.6796875
2993.8359375
2977.671875
2945.93359375
2895.140625
2820.76171875
2726.421875
2630.03515625
2556.41015625
2520.625
2519.296875
2538.10546875
2565.234375
2596.3671875
2630.6015625
2666.60546875
2702.85546875
2738.296875
2771.98046875
2804.51953125
2840.47265625
2885.6015625
2938.82421875
2987.640625
3013.73046875
3004.23828125
2959.25
2891.3359375
2818.703125
2755.4453125
2703.77734375
2654.6640625
2597.51171875
2530.61328125
2462.359375
2402.68359375
2353.15625
2304.3671875
2243.20703125
2165.59765625
2084.86328125
2026.95703125
2014.62109375
2054.05078125
2134.640625
2238.7734375
2351.03125
2462.6484375
2572.65234375
2684.94921875
2799.421875
2903.37890625
2973.56640625
2988.84765625
2942.3515625
2844.453125
2718.828125
2596.03515625
2504.3828125
2459.28125
2458.421875
2487.38671875
2529.15234375
2568.703125
2593.19140625
2594.58203125
2574.94140625
2546.65234375
2524.203125
2514.515625
2515.0
2519.71875
2525.921875
2534.4609375
2546.0546875
2559.11328125
2570.96875
2578.76171875
2578.00390625
2563.1640625
2533.078125
2495.1015625
2459.421875
2427.28515625
2386.64453125
2320.99609375
2221.83984375
2093.734375
1952.53515625
1822.5546875
1731.94921875
1703.5390625
1744.890625
1844.74609375
1976.34765625
2104.2578125
2194.99609375
2231.3828125
2220.7109375
2186.0234375
2146.45703125
2106.7734375
2065.32421875
2027.1484375
2005.390625
2011.9453125
2050.0078125
2113.78125
2190.8984375
2265.30859375
2323.828125
2364.09375
2394.95703125
2426.390625
2460.171875
2493.78515625
2533.5234375
2599.23046875
2712.15234375
2877.265625
3077.65625
3283.80078125
3466.18359375
3602.5078125
3681.21875
3703.78515625
3682.515625
3632.7734375
3566.91015625
3495.8203125
3432.3203125
3387.40625
3362.15234375
3346.79296875
3329.5625
3306.046875
3281.37890625
3267.06640625
3275.43359375
3311.3671875
3364.0234375
3406.6953125
3408.21484375
3347.828125
3223.92578125
3054.58984375
2872.2578125
2712.9453125
2603.375
2554.3828125
2564.70703125
2627.12109375
2727.98828125
2843.9765625
2946.18359375
3011.296875
3028.66015625
2997.61328125
2921.78515625
2808.109375
2669.48046875
2525.80859375
2401.3203125
2318.73828125
2291.37890625
2316.64453125
2375.94921875
2442.59765625
2493.08984375
2515.92578125
2514.80859375
2505.4921875
2506.87890625
2530.859375
2577.02734375
2634.546875
2686.953125
2715.609375
2702.86328125
2637.90625
2523.76171875
2379.4609375
2232.60546875
2105.30078125
2003.65625
1920.1875
1847.20703125
1787.5859375
1751.82421875
1746.66015625
1769.84765625
1815.640625
1881.41796875
1966.83984375
2069.65234375
2185.06640625
2306.48046875
2422.703125
2516.0234375
2569.734375
2581.79296875
2570.48828125
2565.15625
2591.07421875
2660.73046875
2772.49609375
2911.19921875
3050.26953125
3159.76171875
3218.48046875
3221.59765625
3177.90234375
3101.00390625
3002.70703125
2891.89453125
2775.7578125
2659.1171875
2541.03515625
2412.4921875
2260.4765625
2079.39453125
1882.00390625
1699.30859375
1567.7734375
1514.6328125
1551.88671875
1677.0703125
1873.14453125
2108.1015625
2342.73828125
2546.16015625
2705.72265625
2822.53125
2900.4609375
2941.578125
2948.296875
2923.890625
2870.40625
2790.0625
2689.453125
2578.88671875
2465.875
2351.94140625
2236.73046875
2122.22265625
2012.01171875
1911.0859375
1829.8359375
1784.6640625
1788.359375
1839.109375
1921.79296875
2019.44140625
2120.60546875
2216.87109375
2299.52734375
2362.0859375
2404.078125
2430.609375
2450.22265625
2474.30078125
2514.84375
2578.046875
2659.125
2745.015625
2822.07421875
2880.37890625
2912.0390625
2909.79296875
2870.71875
2801.30859375
2716.20703125
2628.2734375
2537.3828125
2429.01953125
2286.59765625
2108.19921875
1913.8125
1737.71875
1612.39453125
1553.8828125
1554.71484375
1587.71875
1621.03515625
1636.40234375
1636.9296875
1638.17578125
1652.60546875
1681.91015625
1720.3359375
1760.81640625
1798.34375
1831.58203125
1863.6328125
1899.953125
1944.13671875
1996.1015625
2053.3359375
2111.40625
2162.32421875
2195.87890625
2205.80078125
2194.59765625
2170.828125
2142.609375
2115.671875
2096.39453125
2092.16796875
2105.41015625
2127.43359375
2140.390625
2127.265625
2081.703125
2010.1953125
1927.33984375
1850.70703125
1798.78515625
1787.83984375
1823.2109375
1890.7734375
1960.765625
2006.30859375
2021.7109375
2024.61328125
2042.89453125
2100.33984375
2209.47265625
2368.52734375
2560.3828125
2757.83984375
2936.1875
3084.17578125
3204.69921875
3308.08203125
3406.55859375
3511.578125
3629.64453125
3756.77734375
3876.9453125
3966.96484375
4004.4453125
3975.5234375
3881.26171875
3740.140625
3582.64453125
3439.66015625
3332.6484375
3270.7734375
3252.765625
3269.3671875
3306.4140625
3349.3671875
3386.91015625
3411.28125
3417.59765625
3405.1015625
3378.19921875
3343.09375
3301.5234375
3248.09375
3174.51171875
3076.91796875
2960.05859375
2835.37109375
2714.7265625
2604.71484375
2506.72265625
2422.73828125
2359.703125
2325.2734375
2317.75390625
2321.6875
2315.8125
2286.46875
2233.34375
2163.44921875
2081.8203125
1989.45703125
1889.16796875
1790.328125
1704.3515625
1633.640625
1565.41796875
1478.9609375
1362.44140625
1225.6953125
1097.94140625
1012.109375
987.8671875
1024.98828125
1109.140625
1222.33203125
1349.67578125
1480.484375
1607.8046875
1729.28125
1846.9453125
1962.47265625
2069.8671875
2152.86328125
2192.73046875
2183.13671875
2140.72265625
2100.98046875
2099.41796875
2151.21875
2244.10546875
2348.109375
2432.07421875
2475.56640625
2473.625
2437.46484375
2391.39453125
2363.6328125
2373.3203125
2421.10546875
2488.5234375
2545.4921875
2562.63671875
2524.4765625
2437.3828125
2326.32421875
2222.78515625
2153.953125
2140.37890625
2197.625
2333.6875
2542.6015625
2803.1875
3087.390625
3371.5
3640.6015625
3884.90625
4095.12109375
4262.16015625
4379.3359375
4442.921875
4451.6875
4408.6640625
4323.22265625
4207.625
4068.5703125
3903.71484375
3709.85546875
3494.65625
3278.19140625
3082.5
2921.58984375
2801.0078125
2723.30859375
2691.05078125
2704.94921875
2760.33203125
2845.203125
2943.03125
3041.1015625
3138.40625
3243.48046875
3362.54296875
3490.89453125
3616.66015625
3729.33203125
3820.92578125
3881.59375
3901.03515625
3877.3671875
3822.6875
3758.84765625
3709.0
3691.8203125
3717.84375
3786.5
3886.77734375
4002.58984375
4117.0546875
4211.83203125
4266.9140625
4267.91015625
4217.2109375
4136.8515625
4057.48046875
4001.3984375
3972.61328125
3959.69140625
3946.4375
3921.1484375
3879.5
3822.4765625
3753.5078125
3677.0390625
3599.12890625
3529.95703125
3485.4765625
3482.8515625
3528.828125
3609.89453125
3695.29296875
3752.9921875
3766.78125
3743.171875
3705.86328125
3681.46875
3682.671875
3698.0390625
3697.08203125
3648.36328125
3537.1171875
3370.68359375
3172.3125
2970.4375
2787.7734375
2633.46484375
2503.39453125
2389.85546875
2292.62890625
2222.01953125
2193.73046875
2221.73828125
2311.203125
2451.0390625
2610.796875
2748.60546875
2827.16015625
2826.23828125
2745.484375
2601.8125
2425.6875
2253.19140625
2112.53125
2013.07421875
1947.10546875
1902.21875
1871.6875
1854.65625
1850.8515625
1859.1953125
1881.7734375
1925.15234375
1994.0546875
2083.734375
2181.91015625
2280.7421875
2386.01171875
2512.34375
2668.52734375
2847.19140625
3027.06640625
3184.0546875
3303.125
3385.58984375
3449.0546875
3518.8359375
3614.50390625
3739.30078125
3878.2421875
4005.5546875
4097.48828125
4144.52734375
4155.32421875
4148.8359375
4140.5234375
4133.5859375
4120.140625
4087.57421875
4025.12109375
3930.1484375
3813.3671875
3697.3125
3606.10546875
3553.7734375
3540.71875
3558.21484375
3593.24609375
3629.93359375
3651.8125
3648.71484375
3624.25390625
3595.9140625
3584.7265625
3601.125
3638.80859375
3682.5703125
3722.86328125
3762.00390625
3805.74609375
3849.9921875
3878.109375
3871.41015625
3821.609375
3734.203125
3623.75
3508.65234375
3408.97265625
3343.15625
3320.5078125
3333.71484375
3360.6953125
3378.1640625
3376.8203125
3364.0625
3351.953125
3343.34765625
3329.73046875
3300.21875
3249.625
3177.94140625
3085.00390625
2968.4453125
2827.48046875
2669.26953125
2513.3125
2390.43359375
2334.23046875
2366.38671875
2482.34765625
2647.296875
2808.0390625
2915.85546875
2946.1171875
2902.7734375
2808.72265625
2693.203125
2583.9921875
2502.23828125
2456.72265625
2442.12109375
2446.94921875
2465.1953125
2497.86328125
2541.77734375
2580.53515625
2591.859375
2565.7265625
2513.74609375
2459.72265625
2421.69140625
2402.4375
2393.88671875
2387.3046875
2379.67578125
2373.984375
2376.5625
2394.3203125
2432.76953125
2495.234375
2582.73828125
2693.18359375
2819.48828125
2949.77734375
3071.41796875
3175.60546875
3257.35546875
3312.0
3334.6484375
3324.42578125
3286.98828125
3230.63671875
3160.9140625
3080.078125
2988.9921875
2885.34375
2761.08984375
2608.34765625
2432.71484375
2259.91796875
2125.93359375
2058.45703125
2065.23046875
2134.44921875
2240.78125
2351.83984375
2436.3515625
2474.18359375
2462.57421875
2413.72265625
2346.9296875
2282.94921875
2242.703125
2244.59765625
2296.30078125
2386.1640625
2484.7109375
2558.51953125
2586.71484375
2568.953125
2523.19921875
2478.3359375
2464.06640625
2498.16015625
2576.703125
2676.609375
2771.08984375
2846.5625
2908.734375
2976.2734375
3068.07421875
3190.3515625
3329.921875
3459.39453125
3552.50390625
3597.0234375
3594.7890625
3552.51171875
3475.68359375
3369.83203125
3243.41796875
3108.1328125
2978.73828125
2873.4375
2810.74609375
2801.7734375
2844.078125
2922.45703125
3014.42578125
3095.41796875
3143.37109375
3144.07421875
3095.09375
3004.8671875
2887.65625
2758.38671875
2629.53515625
2509.7265625
2404.1484375
2316.43359375
2249.0859375
2200.359375
2160.37890625
2112.1484375
2039.31640625
1936.0625
1812.671875
1693.41796875
1608.24609375
1582.734375
1630.98828125
1753.05859375
1936.0
2158.05859375
2395.6484375
2629.35546875
2842.88671875
3016.3046875
3124.640625
3149.2890625
3093.08984375
2982.6953125
2855.8984375
2747.3359375
2682.39453125
2674.8515625
2722.53515625
2807.05859375
2904.6171875
3000.33203125
3091.77734375
3180.3203125
3263.2421875
3334.44921875
3388.359375
3420.79296875
3429.5390625
3417.32421875
3392.5703125
3364.46484375
3338.4765625
3318.875
3313.00390625
3327.90625
3362.0234375
3404.03515625
3441.9140625
3471.2109375
3494.25
3514.796875
3535.69921875
3558.75390625
3583.125
3604.4765625
3617.90234375
3620.515625
3608.6796875
3574.53125
3510.65625
3419.80078125
3316.11328125
3213.29296875
3112.51171875
3003.6953125
2877.15234375
2732.67578125
2580.7578125
2440.26953125
2334.65625
2283.46875
2291.46484375
2345.83984375
2426.44921875
2518.64453125
2615.3984375
2710.08203125
2793.26953125
2858.796875
2908.703125
2947.33203125
2971.0625
2968.1875
2930.9296875
2866.4765625
2795.15625
2738.78125
2710.3828125
2711.6796875
2736.16796875
2774.39453125
2819.76953125
2873.28515625
2943.36328125
3038.60546875
3157.02734375
3280.2265625
3379.328125
3430.19921875
3426.671875
3381.48046875
3315.83203125
3247.7109375
3186.92578125
3135.36328125
3087.4921875
3030.50390625
2947.30859375
2822.83984375
2649.90625
2431.33984375
2178.35546875
1906.82421875
1634.25
1378.86328125
1159.37109375
991.546875
881.95703125
825.56640625
812.765625
840.6640625
917.2265625
1053.6796875
1252.65625
1501.94921875
1776.80859375
2047.4609375
2287.66796875
2481.09375
2623.57421875
2721.64453125
2789.671875
2846.4453125
2910.03125
2991.38671875
3089.9296875
3192.484375
3274.54296875
3304.10546875
3251.18359375
3101.74609375
2867.00390625
2579.71484375
2279.921875
2001.20703125
1765.171875
1583.0234375
1459.015625
1392.34375
1377.09375
1401.57421875
1449.14453125
1501.59765625
1543.328125
1563.8125
1558.0859375
1526.328125
1472.6875
1402.81640625
1321.359375
1231.84765625
1139.11328125
1051.69140625
981.9296875
944.3828125
953.8203125
1023.58984375
1163.79296875
1378.015625
1658.36328125
1981.84765625
2313.13671875
2614.7265625
2858.15625
3028.31640625
3120.0703125
3134.27734375
3078.03125
2966.65625
2821.89453125
2666.01171875
2517.01953125
2388.66796875
2292.765625
2238.22265625
2225.34765625
2241.01171875
2261.5625
2263.57421875
2234.5078125
2175.9375
2099.09375
2017.515625
1940.68359375
1870.49609375
1802.2109375
1729.87109375
1651.5546875
1570.11328125
1490.8125
1420.83203125
1370.55078125
1350.9453125
1365.51953125
1404.04296875
1445.85546875
1471.66015625
1474.9609375
1465.890625
1466.04296875
1497.83984375
1574.47265625
1696.0078125
1852.6953125
2030.95703125
2217.32421875
2399.765625
2568.828125
2719.0859375
2849.30859375
2960.765625
3054.59375
3129.35546875
3179.921875
3199.5390625
3185.24609375
3142.953125
3086.99609375
3033.3515625
2991.15234375
2958.70703125
2927.43359375
2891.90625
2859.4609375
2851.00390625
2890.125
2987.93359375
3136.2578125
3314.484375
3502.19140625
3685.30859375
3852.6015625
3991.0546875
4089.0546875
4145.30078125
4172.9765625
4193.3046875
4224.58203125
4276.375
4350.5078125
4442.8515625
4542.625
4633.0625
4696.8828125
4722.765625
4707.56640625
4654.86328125
4573.9921875
4479.76953125
4389.1875
4314.83984375
4260.0546875
4219.32421875
4182.4609375
4139.40234375
4084.90625
4022.05078125
3961.7734375
3916.8515625
3894.25
3891.7890625
3901.0234375
3913.734375
3927.828125
3949.8671875
3992.19140625
4065.30078125
4170.0546875
4295.6875
4425.10546875
4542.609375
4637.796875
4704.6328125
4740.234375
4747.734375
4741.06640625
4743.76171875
4778.265625
4852.75390625
4958.16796875
5079.14453125
5207.4453125
5343.5234375
5486.4140625
5625.68359375
5745.4921875
5835.6640625
5897.609375
5941.38671875
5979.125
6019.8671875
6066.6171875
6117.16015625
6170.36328125
6233.71484375
6323.04296875
6452.625
6626.40625
6840.796875
7095.35546875
7397.91796875
7758.78125
8181.4296875
8659.78515625
9183.70703125
9747.47265625
10355.0625
11018.54296875
11749.98828125
12552.91015625
13420.36328125
14341.046875
15308.16015625
16325.2265625
17406.68359375
18572.62109375
19838.78125
21207.265625
22664.5234375
24185.48046875
25735.81640625
27268.828125
28723.38671875
30029.890625
31121.91796875
31946.80859375
32472.9765625
32693.57421875
32623.12890625
32286.4765625
31708.63671875
30915.2109375
29940.2109375
28828.77734375
27630.55078125
26391.78515625
25154.16015625
23957.83984375
22841.95703125
21839.73046875
20969.33984375
20224.66796875
19574.1953125
18974.30859375
18390.328125
17807.6171875
17223.50390625
16630.7109375
16010.41796875
15340.23828125
14608.25390625
13822.140625
13008.796875
12203.9921875
11436.65234375
10718.0
10044.08984375
9408.8125
8814.671875
8272.88671875
7796.51171875
7395.2578125
7074.421875
6833.98828125
6665.21484375
6548.58984375
6458.6484375
6374.54296875
6287.49609375
6198.328125
6108.77734375
6016.6484375
5918.57421875
5814.16015625
5705.99609375
5598.20703125
5498.17578125
5418.81640625
5375.01171875
5374.671875
5412.31640625
5471.15625
5531.65625
5580.75
5616.34375
5644.328125
5669.58203125
5687.6015625
5683.88671875
5641.19140625
5547.96484375
5402.4453125
5212.1171875
4990.73828125
4754.80078125
4521.2734375
4307.54296875
4131.3515625
4007.3828125
3941.74609375
3930.0390625
3961.734375
4026.25
4114.484375
4215.61328125
4314.5390625
4394.5
4444.15234375
4463.6796875
4464.03125
4458.76953125
4454.84375
4450.515625
4441.0546875
4425.47265625
4408.21484375
4396.828125
4399.29296875
4421.2734375
4462.2109375
4512.5625
4557.26171875
4585.890625
4602.0625
4622.93359375
4666.87109375
4738.2734375
4822.17578125
4893.4765625
4932.32421875
4932.359375
4897.63671875
4835.3984375
4753.09765625
4659.03125
4561.84375
4468.21875
4382.796875
4311.21875
4261.734375
4241.7109375
4252.06640625
4286.42578125
4337.15625
4403.11328125
4491.74609375
4613.87109375
4776.52734375
4980.10546875
5220.0078125
5488.234375
5772.046875
6051.921875
6302.5390625
6497.78515625
6618.421875
6659.9921875
6636.97265625
6578.4453125
6515.14453125
6465.5546875
6430.75390625
6400.61328125
6364.234375
6316.015625
6254.91015625
6181.359375
6096.75390625
6005.08984375
5912.62109375
5823.0078125
5732.05078125
5628.67578125
5503.2421875
5355.8828125
5197.078125
5040.98828125
4899.0625
4779.4765625
4690.41015625
4641.94140625
4643.984375
4701.90234375
4812.74609375
4964.5234375
5140.0234375
5324.48046875
5512.9375
5710.6953125
5924.0546875
6147.5078125
6359.890625
6536.015625
6665.52734375
6762.171875
6855.0546875
6970.65625
7121.2578125
7306.35546875
7520.8515625
7761.38671875
8029.01953125
8331.1328125
8683.00390625
9105.87890625
9621.1875
10245.8125
10993.25
11878.16796875
12917.23046875
14123.91015625
15504.48828125
17062.11328125
18804.65234375
20745.75390625
22895.31640625
25246.9453125
27769.9609375
30403.54296875
33047.453125
35552.5078125
37723.83203125
39347.91015625
40241.3359375
40304.09765625
39552.4296875
38112.9609375
36180.61328125
33963.3359375
31639.3359375
29337.140625
27133.58203125
25062.69921875
23132.18359375
21342.20703125
19697.41015625
18206.90234375
16877.3984375
15708.94921875
14696.859375
13834.80078125
13112.8359375
12510.94140625
11995.78125
11527.58984375
11073.74609375
10617.43359375
10154.85546875
9687.9375
9222.6796875
8772.56640625
8357.28515625
7993.703125
7687.0703125
7429.78515625
7205.55078125
6994.6796875
6780.5703125
6557.03125
6329.9921875
6109.8671875
5902.33203125
5708.50390625
5532.93359375
5386.84765625
5281.0859375
5217.14453125
5187.02734375
5180.85546875
5193.1953125
5222.91796875
5269.2421875
5329.453125
5399.80078125
5476.68359375
5554.78125
5622.96484375
5663.91015625
5661.484375
5612.10546875
5530.28515625
5443.625
5381.48828125
5363.89453125
5392.98828125
5448.57421875
5493.28125
5490.6015625
5426.55859375
5317.609375
5197.453125
5095.16796875
5023.19921875
4980.80859375
4963.359375
4966.56640625
4984.90625
5009.71484375
5030.94140625
5041.96875
5044.734375
5051.23828125
5078.47265625
5138.78515625
5232.265625
5346.515625
5463.2265625
5566.9296875
5651.625
5722.01171875
5786.95703125
5848.70703125
5897.390625
5917.69921875
5902.26953125
5858.73046875
5805.46484375
5762.65234375
5746.953125
5769.79296875
5835.0703125
5936.5
6058.35546875
6181.27734375
6289.72265625
6375.76953125
6436.67578125
6468.76953125
6464.16015625
6414.08203125
6314.53515625
6166.81640625
5972.83984375
5733.25390625
5452.6796875
5145.6875
4835.4140625
4546.16796875
4297.45703125
4102.79296875
3970.21875
3902.03125
3894.7109375
3939.73828125
4024.80078125
4135.28515625
4256.45703125
4375.015625
4478.87890625
4557.23828125
4603.71875
4620.71875
4620.08984375
4618.32421875
4629.953125
4663.421875
4720.203125
4795.640625
4879.71875
4958.1875
5016.41796875
5047.6640625
5061.9921875
5087.6875
5162.2421875
5319.04296875
5577.609375
5938.60546875
6383.00390625
6879.2734375
7399.703125
7934.6484375
8491.34765625
9080.18359375
9706.078125
10373.59375
11094.99609375
11888.84765625
12771.5078125
13751.92578125
14832.625
16013.1953125
17295.2578125
18689.46875
20219.74609375
21919.0078125
23819.46484375
25946.35546875
28317.90625
30945.22265625
33826.48828125
36936.3203125
40214.04296875
43553.5
46797.8828125
49745.52734375
52171.46875
53864.046875
54668.19921875
54520.82421875
53463.5078125
51628.203125
49204.4609375
46401.90234375
43417.16796875
40410.43359375
37496.2578125
34749.3984375
32216.78515625
29924.2578125
27877.16796875
26062.9375
24459.51953125
23043.640625
21792.92578125
20684.34765625
19694.45703125
18801.76953125
17988.39453125
17240.32421875
16547.1953125
15901.16015625
15294.9765625
14722.2109375
14180.8125
13675.86328125
13216.921875
12811.87890625
12463.50390625
12170.04296875
11925.609375
11717.6796875
11525.9296875
11326.9140625
11103.3359375
10851.01171875
10578.78125
10302.08203125
10034.3984375
9781.07421875
9538.75390625
9301.2734375
9068.15234375
8848.140625
8653.77734375
8492.31640625
8362.9453125
8262.78515625
8193.03125
8156.8046875
8152.17578125
8170.171875
8200.328125
8235.92578125
8273.1640625
8308.2109375
8338.40625
8365.609375
8394.9765625
8428.140625
8458.3203125
8473.43359375
8464.47265625
8431.01171875
8379.453125
8317.4765625
8250.4453125
8181.3203125
8111.23828125
8039.07421875
7962.33984375
7881.0234375
7800.44921875
7728.0703125
7666.0390625
7608.00390625
7544.47265625
7471.3671875
7393.40625
7320.2734375
7259.49609375
7210.23828125
7160.43359375
7090.0859375
6981.23828125
6828.94921875
6645.375
6454.14453125
6280.78515625
6145.9375
6062.890625
6037.08203125
6065.390625
6135.28125
6224.91015625
6306.15625
6351.953125
6345.9140625
6288.99609375
6198.86328125
6103.45703125
6032.4921875
6008.91796875
6040.5078125
6114.98828125
6204.7265625
6280.61328125
6324.828125
6331.51953125
6297.31640625
6215.77734375
6084.875
5920.015625
5756.796875
5637.453125
5590.90625
5620.93359375
5708.46875
5822.89453125
5933.3984375
6014.75390625
6048.71484375
6025.73828125
5949.2109375
5837.484375
5717.4921875
5611.46484375
5526.71484375
5456.34765625
5387.703125
5309.03125
5210.9921875
5088.0
4944.35546875
4801.23828125
4695.58203125
4667.2265625
4741.796875
4921.27734375
5187.109375
5509.890625
5856.73828125
6193.75390625
6488.21875
6714.20703125
6859.8046875
6931.54296875
6952.4609375
6953.046875
6958.99609375
6983.81640625
7032.1328125
7108.1328125
7216.65625
7353.9453125
7500.609375
7629.01953125
7719.1875
7766.33203125
7774.796875
7749.859375
7698.2890625
7633.3046875
7573.1171875
7532.0078125
7513.57421875
7513.32421875
7527.33984375
7557.90625
7610.87109375
7687.85546875
7781.73828125
7880.52734375
7975.8125
8066.89453125
8157.84375
8253.7734375
8362.421875
8497.1953125
8673.76171875
8901.15234375
9177.52734375
9495.80859375
9851.0546875
10239.49609375
10651.046875
11067.0234375
11468.48046875
11847.390625
12210.015625
12571.6015625
12950.34375
13365.92578125
13840.46875
14396.6953125
15052.0
15812.171875
16670.5546875
17615.69921875
18643.5390625
19764.96875
21002.734375
22382.16015625
23924.48828125
25645.4921875
27553.02734375
29640.4140625
31882.4453125
34242.390625
36686.109375
39188.84375
41724.06640625
44238.9375
46632.640625
48753.8046875
50422.91015625
51472.4609375
51790.08203125
51349.53515625
50219.09375
48542.703125
46498.66015625
44253.55859375
41933.8515625
39624.5703125
37383.32421875
35251.19921875
33254.8515625
31406.73046875
29708.69921875
28156.57421875
26742.19140625
25453.73046875
24275.578125
23187.55078125
22165.93359375
21189.25390625
20245.76171875
19335.4375
18465.21875
17644.13671875
16882.140625
16188.98828125
15570.30859375
15025.4609375
14550.78125
14144.18359375
13806.015625
13537.58203125
13340.5859375
13215.37109375
13156.78125
13153.16796875
13193.78515625
13277.14453125
13409.1015625
13591.1796875
13811.671875
14047.20703125
14270.76171875
14460.2578125
14606.1953125
14716.125
14811.04296875
14914.33203125
15042.4296875
15204.8828125
15410.76171875
15673.4296875
16010.421875
16439.7109375
16973.4375
17611.33203125
18338.96875
19134.74609375
19982.12109375
20879.04296875
21839.328125
22886.88671875
24047.30859375
25342.28515625
26790.2109375
28411.3359375
30231.23828125
32277.94921875
34572.9375
37117.34375
39873.375
42744.71484375
45568.1171875
48129.84765625
50209.0546875
51634.1875
52330.22265625
52336.61328125
51787.63671875
50864.48828125
49744.26171875
48570.1015625
47448.6953125
46462.0546875
45678.24609375
45155.796875
44944.35546875
45084.2265625
45605.53125
46528.8125
47868.24609375
49635.29296875
51839.5703125
54485.7265625
57566.734375
61052.90625
64876.8046875
68918.38671875
72998.33203125
76886.62890625
80330.85546875
83104.55859375
85065.83984375
86200.9453125
86622.94921875
86517.9765625
86067.52734375
85392.80859375
84546.515625
83540.01171875
82375.9375
81067.58203125
79645.8515625
78160.01953125
76673.08984375
75251.50390625
73954.609375
72831.16796875
71923.1875
71271.03515625
70914.91015625
70893.14453125
71238.06640625
71968.55078125
73080.09375
74538.00390625
76278.1328125
78211.05859375
80220.74609375
82157.796875
83841.7890625
85088.1953125
85756.94921875
85797.97265625
85266.9921875
84304.234375
83091.6953125
81811.37109375
80617.91015625
79625.0859375
78899.7265625
78458.7421875
78269.0078125
78250.79296875
78285.375
78228.1796875
77929.3984375
77260.23828125
76136.69921875
74531.94921875
72475.33984375
70042.38671875
67339.3125
64483.0390625
61580.609375
58716.7890625
55953.3046875
53332.421875
50876.1640625
48583.515625
46434.9140625
44405.73046875
42479.81640625
40655.3125
38943.10546875
37360.578125
35921.3125
34623.625
33445.80859375
32353.71484375
31316.24609375
30318.48046875
29365.02734375
28472.03515625
27651.35546875
26897.078125
26186.3203125
25496.046875
24821.80859375
24181.89453125
23605.40625
23115.91015625
22720.0234375
22402.4765625
22128.93359375
21859.60546875
21569.09765625
21258.203125
20947.77734375
20661.375
20411.90234375
20199.20703125
20014.45703125
19845.76953125
19683.68359375
19524.8125
19370.21484375
19219.1484375
19065.01953125
18899.546875
18721.47265625
18540.6328125
18373.64453125
18236.5078125
18140.88671875
18094.76953125
18103.3671875
18167.90625
18284.0078125
18441.94921875
18629.6015625
18837.48828125
19063.7578125
19315.53515625
19603.9375
19935.63671875
20307.9375
20711.17578125
21135.42578125
21575.97265625
22036.37109375
22530.73046875
23083.640625
23723.87109375
24472.171875
25331.09375
26285.65625
27315.21484375
28407.1640625
29561.51171875
30783.95703125
32074.98046875
33424.34765625
34811.9765625
36208.5390625
37571.3828125
38840.10546875
39939.9296875
40795.10546875
41346.37890625
41562.90625
41442.91015625
41004.26953125
40273.40625
39281.5703125
38069.6328125
36692.70703125
35215.765625
33702.0703125
32203.89453125
30761.8125
29409.01171875
28172.984375
27070.94140625
26101.97265625
25244.36328125
24464.484375
23733.76953125
23040.421875
22385.66015625
21770.12890625
21186.05078125
20622.4609375
20075.70703125
19553.4453125
19069.09765625
18631.8984375
18239.1484375
17875.6484375
17521.81640625
17165.39453125
16808.08203125
16463.2578125
16149.359375
15883.6015625
15676.0078125
15523.3828125
15408.26171875
15306.01953125
15195.48046875
15065.328125
14914.86328125
14751.8671875
14587.375
14426.82421875
14264.4765625
14090.2890625
13905.671875
13731.40625
13596.5390625
13518.171875
13492.21875
13503.07421875
13540.69921875
13608.15625
13714.8828125
13865.1640625
14054.05859375
14273.5
14521.03125
14802.23828125
15125.3125
15493.2578125
15900.453125
16335.45703125
16786.63671875
17245.4296875
17705.140625
18158.45703125
18598.88671875
19025.734375
19447.14453125
19877.6328125
20333.640625
20832.4375
21393.2890625
22036.30859375
22779.2890625
23637.69921875
24629.08203125
25775.296875
27096.7421875
28602.8828125
30289.08203125
32144.421875
34163.98828125
36354.8046875
38730.7890625
41301.37890625
44061.46875
46984.90234375
50018.54296875
53075.93359375
56036.09375
58754.06640625
61082.42578125
62895.91796875
64110.265625
64689.9765625
64643.99609375
64013.328125
62858.85546875
61255.89453125
59293.4453125
57070.8125
54688.13671875
52235.3203125
49785.65234375
47395.85546875
45109.9375
42962.1875
40975.16796875
39153.15234375
37478.62890625
35920.37890625
34451.6015625
33064.49609375
31769.19921875
30579.1796875
29495.98046875
28504.5546875
27580.69140625
26703.78125
25865.84375
25071.1484375
24328.05859375
23640.6171875
23005.71484375
22414.9765625
21857.46875
21322.21875
20802.0859375
20298.04296875
19819.75
19380.35546875
18988.91015625
18646.0
18344.9921875
18076.09375
17828.71875
17591.0078125
17349.26171875
17089.77734375
16802.4921875
16484.578125
16143.1015625
15795.046875
15461.1171875
15153.921875
14870.10546875
14596.3671875
14324.921875
14061.83984375
13818.94140625
13599.7890625
13395.62109375
13193.34375
12984.33984375
12765.921875
12538.37890625
12303.37109375
12064.234375
11825.546875
11591.04296875
11361.71875
11136.30078125
10914.875
10703.53515625
10515.78125
10368.671875
10276.25390625
10244.32421875
10267.48828125
10328.0859375
10398.66015625
10449.203125
10456.09765625
10407.33203125
10302.8828125
10152.9609375
9975.4609375
9792.14453125
9623.9375
9486.83203125
9387.9609375
9322.0390625
9272.140625
9217.8359375
9145.5234375
9052.671875
8945.66796875
8837.59375
8746.7265625
8689.25
8667.08984375
8663.7734375
8655.79296875
8628.55078125
8581.16796875
8519.80859375
8452.28515625
8389.0546875
8343.6796875
8327.234375
8341.9453125
8379.8515625
8425.015625
8455.3671875
8446.00390625
8376.859375
8242.30078125
8056.171875
7848.65234375
7655.8203125
7505.359375
7404.76953125
7339.99609375
7286.125
7221.078125
7130.9296875
7006.3359375
6839.73828125
6629.1953125
6383.19140625
6119.13671875
5857.0546875
5616.0234375
5415.2421875
5273.99609375
5205.84375
5210.47265625
5270.72265625
5358.91796875
5449.0078125
5526.01953125
5585.7265625
5625.8984375
5639.60546875
5619.390625
5568.3125
5504.109375
5450.20703125
5422.69921875
5426.47265625
5460.921875
5524.359375
5610.3828125
5702.16015625
5774.22265625
5803.5078125
5781.74609375
5719.98828125
5642.23046875
5573.12109375
5528.57421875
5514.69140625
5533.03125
5585.296875
5672.3671875
5787.9296875
5912.2265625
6013.3203125
6059.3515625
6035.875
5954.63671875
5845.97265625
5741.5390625
5661.55078125
5612.41796875
5589.71875
5580.484375
5565.3046875
5523.21484375
5439.28515625
5312.796875
5161.6953125
5017.703125
4910.671875
4852.484375
4834.66796875
4840.94921875
4860.1015625
4888.1171875
4925.01171875
4975.90234375
5053.28515625
5171.40234375
5334.85546875
5533.4453125
5747.32421875
5954.19140625
6131.54296875
6257.828125
6317.859375
6309.515625
6244.484375
6141.328125
6016.56640625
5880.6328125
5740.9375
5607.48828125
5493.16796875
5405.65625
5338.53515625
5272.265625
5186.30078125
5072.12109375
4937.09375
4798.37890625
4672.65234375
4567.7265625
4480.95703125
4405.50390625
4338.953125
4285.765625
4251.54296875
4237.015625
4238.5390625
4252.87109375
4280.08203125
4323.70703125
4390.671875
4490.08203125
4627.84375
4799.11328125
4985.2578125
5159.26171875
5296.48828125
5384.76953125
5428.703125
5445.8359375
5456.8671875
5476.1796875
5508.21484375
5548.9375
5587.9609375
5609.7734375
5596.546875
5533.3203125
5412.83984375
5238.359375
5025.25390625
4800.546875
4596.5703125
4439.0
4338.0390625
4291.8203125
4298.87890625
4366.21484375
4504.05078125
4713.0234375
4976.62109375
5264.5703125
5542.28125
5779.5703125
5956.81640625
6068.93359375
6125.6796875
6147.24609375
6157.796875
6181.34375
6239.796875
6350.00390625
6519.07421875
6741.7890625
7003.09765625
7283.140625
7560.51171875
7813.19921875
8021.4296875
8174.46875
8277.48046875
8349.9140625
8412.921875
8474.90234375
8529.671875
8570.375
8604.87109375
8655.984375
8747.5625
8892.91015625
9095.984375
9357.62109375
9674.11328125
10028.17578125
10384.0078125
10693.9765625
10913.44921875
11015.41796875
10998.7578125
10886.9609375
10717.625
10527.71875
10342.7265625
10174.90234375
10028.58984375
9905.453125
9803.546875
9711.6328125
9607.58984375
9468.5
9287.53125
9081.96875
8882.44140625
8711.14453125
8567.23828125
8429.1640625
8268.9453125
8067.4375
7823.04296875
7551.10546875
7275.1328125
7015.3984375
6782.109375
6575.890625
6392.28125
6225.8671875
6072.6875
5931.0
5800.7734375
5683.4921875
5583.87109375
5511.33203125
5477.328125
5488.1171875
5538.82421875
5613.82421875
5693.24609375
5761.26171875
5811.73046875
5848.08984375
5877.58984375
5904.68359375
5929.80859375
5952.65625
5973.5234375
5989.5546875
5992.5078125
5974.609375
5939.203125
5905.9921875
5905.90234375
5969.296875
6113.5
6332.97265625
6595.1875
6846.91796875
7032.7265625
7119.0
7109.8984375
7043.82421875
6970.84765625
6924.71875
6907.09375
6892.6796875
6849.78125
6762.0078125
6637.86328125
6503.33203125
6383.29296875
6286.2890625
6204.8828125
6129.96875
6063.97265625
6019.98828125
6009.45703125
6031.69140625
6073.9375
6118.58984375
6149.56640625
6153.95703125
6120.953125
6042.06640625
5914.21875
5743.1015625
5542.6640625
5329.8359375
5119.1640625
4921.27734375
4744.46875
4595.32421875
4477.546875
4391.40625
4334.70703125
4303.76171875
4293.1640625
4294.83203125
4297.203125
4286.05078125
4249.453125
4186.421875
4112.3515625
4053.48046875
4032.48046875
4057.171875
4121.1796875
4212.9765625
4323.5859375
4448.6875
4587.25
4739.05078125
4901.140625
5065.02734375
5218.4453125
5352.359375
5467.84765625
5576.30859375
5692.54296875
5826.21875
5977.5625
6137.98046875
6292.984375
6426.0
6523.5859375
6581.24609375
6605.83203125
6611.6875
6613.3125
6620.4453125
6638.3359375
6670.30078125
6718.0390625
6778.65625
6841.3125
6888.4765625
6903.953125
6883.09765625
6836.1015625
6780.015625
6726.171875
6673.6875
6612.02734375
6527.48046875
6409.515625
6256.94921875
6081.26953125
5901.2734375
5730.70703125
5571.28515625
5419.17578125
5276.59375
5153.91015625
5061.19921875
5001.13671875
4969.859375
4959.9609375
4959.4453125
4950.41015625
4913.72265625
4837.34375
4721.37890625
4577.57421875
4426.48828125
4293.5859375
4202.3046875
4165.3203125
4179.65234375
4229.3203125
4293.20703125
4352.609375
4395.25
4416.0703125
4416.31640625
4401.66796875
4379.8125
4357.0703125
4334.890625
4308.92578125
4273.375
4228.89453125
4187.0390625
4165.24609375
4175.41796875
4216.6796875
4279.46875
4355.6484375
4442.67578125
4537.671875
4630.1484375
4704.2265625
4749.44921875
4768.625
4774.57421875
4779.5703125
4787.46484375
4793.65234375
4790.29296875
4772.0546875
4739.6015625
4700.9140625
4670.04296875
4662.375
4686.82421875
4738.97265625
4801.28125
4852.609375
4880.828125
4889.484375
4895.16796875
4920.21875
4985.86328125
5106.41015625
5285.046875
5514.359375
5782.9609375
6081.42578125
6400.37890625
6723.4453125
7026.05078125
7285.1171875
7491.56640625
7653.4296875
7786.3125
7899.23046875
7987.38671875
8037.9453125
8044.45703125
8016.94140625
7976.9375
7940.7890625
7907.6328125
7864.0625
7799.91796875
7719.46875
7639.86328125
7581.83984375
7561.5078125
7585.7265625
7649.72265625
7737.1953125
7824.78515625
7890.08203125
7919.015625
7907.6953125
7858.21875
7773.09375
7654.234375
7507.22265625
7344.703125
7182.859375
7032.97265625
6895.71875
6763.22265625
6626.4296875
6482.3125
6337.234375
6205.1875
6102.26953125
6041.15625
6028.94140625
6066.68359375
6147.02734375
6251.89453125
6356.66796875
6441.234375
6498.14453125
6530.11328125
6541.39453125
6533.9375
6510.84765625
6480.125
6452.9296875
6438.09375
6436.73046875
6439.50390625
6429.03515625
6388.45703125
6311.12109375
6203.28125
6078.90234375
5954.8359375
5851.72265625
5794.38671875
5803.046875
5878.921875
5998.40625
6124.171875
6225.3203125
6290.875
6328.56640625
6354.12109375
6382.28515625
6424.87890625
6492.07421875
6591.08984375
6723.1015625
6883.9765625
7068.7734375
7273.171875
7488.08203125
7695.5546875
7875.65625
8020.63671875
8141.3046875
8257.85546875
8384.67578125
8523.5
8667.17578125
8804.9921875
8923.2890625
9005.40625
9037.8125
9021.734375
8981.3203125
8959.53515625
9000.99609375
9132.3515625
9354.75390625
9654.234375
10020.37109375
10456.69140625
10975.53125
11585.01171875
12280.57421875
13047.09375
13869.171875
14743.8828125
15689.06640625
16742.546875
17955.3046875
19387.40625
21109.45703125
23199.54296875
25724.14453125
28702.2109375
32058.86328125
35576.34765625
38865.35546875
41405.67578125
42691.09765625
42433.25390625
40698.34765625
37873.08984375
34482.625
30990.3828125
27693.671875
24727.14453125
22116.19140625
19830.765625
17825.9375
16066.84375
14533.44140625
13210.4453125
12078.8359375
11116.65234375
10300.87890625
9603.37109375
8987.93359375
8418.5
7874.20703125
7357.0703125
6884.59375
6473.88671875
6130.72265625
5851.203125
5631.23828125
5471.3046875
5369.609375
5311.4921875
5269.18359375
5214.9296875
5134.69921875
5029.62109375
4907.06640625
4773.4921875
4635.6796875
4505.53125
4399.84375
4332.6015625
4305.421875
4305.05859375
4312.0234375
4315.56640625
4323.1484375
4356.5625
4437.21875
4571.9921875
4749.28515625
4945.95703125
5138.07421875
5308.1328125
5446.51171875
5550.09375
5621.30859375
5667.4921875
5699.0703125
5726.55859375
5758.01171875
5798.078125
5848.53515625
5909.6953125
5981.59375
6063.59765625
6152.90625
6245.03125
6336.88671875
6428.72265625
6521.5859375
6613.77734375
6702.1875
6787.45703125
6875.703125
6974.8046875
7091.06640625
7229.88671875
7395.3046875
7584.00390625
7780.74609375
7965.9375
8132.5625
8295.5859375
8481.07421875
8703.2421875
8951.34765625
9199.37109375
9428.4609375
9639.9453125
9847.44140625
10058.1328125
10262.12890625
10438.01171875
10567.765625
10649.4375
10700.69140625
10751.58203125
10829.5390625
10945.53125
11091.43359375
11249.19921875
11402.484375
11542.26953125
11667.0078125
11780.609375
11888.71875
11994.37109375
12098.2421875
12205.24609375
12329.5390625
12489.78515625
12698.3671875
12955.0625
13248.859375
13562.62890625
13877.0703125
14174.92578125
14444.78125
14681.109375
14881.9765625
15050.3125
15199.1796875
15353.61328125
15544.50390625
15798.98828125
16133.84765625
16553.09765625
17049.00390625
17608.73828125
18226.66015625
18915.0625
19705.109375
20637.71875
21750.4765625
23065.9140625
24583.11328125
26276.07421875
28101.40625
30011.80859375
31966.19921875
33931.1328125
35876.9765625
37776.046875
39603.6484375
41335.81640625
42939.38671875
44359.83984375
45520.171875
46338.77734375
46759.33984375
46773.95703125
46422.86328125
45769.20703125
44864.51171875
43728.07421875
42354.1640625
40739.25390625
38905.24609375
36900.84375
34785.72265625
32615.94921875
30440.9609375
28306.71484375
26256.23046875
24326.23828125
22542.3515625
20914.30078125
19434.10546875
18082.35546875
16842.04296875
15709.48828125
14693.28515625
13804.48046875
13048.23046875
12421.6953125
11915.69921875
11517.8984375
11216.67578125
11002.79296875
10866.38671875
10793.03515625
10765.3125
10768.59765625
10793.109375
10829.48046875
10864.4296875
10882.265625
10869.28125
10815.8671875
10716.79296875
10573.30078125
10395.73046875
10201.7421875
10009.05078125
9827.765625
9657.5234375
9490.7890625
9320.109375
9145.8828125
8979.77734375
8839.703125
8738.484375
8675.18359375
8637.46875
8612.73828125
8596.0703125
8587.046875
8581.38671875
8569.90625
8546.546875
8513.65625
8475.60546875
8427.984375
8356.796875
8249.90234375
8108.1328125
7945.41015625
7780.390625
7628.6484375
7499.03515625
7392.1640625
7300.16796875
7209.8671875
7109.6171875
6996.12890625
6876.29296875
6762.26171875
6662.875
6577.41796875
6496.70703125
6409.94140625
6311.01171875
6200.109375
6082.671875
5968.74609375
5871.01171875
5798.2421875
5747.84375
5705.82421875
5656.57421875
5593.39453125
5520.03515625
5444.18359375
5372.06640625
5308.890625
5261.1015625
5235.3515625
5234.58984375
5255.27734375
5287.19921875
5316.11328125
5329.45703125
5322.90234375
5302.4296875
5278.6796875
5258.45703125
5241.64453125
5225.00390625
5207.015625
5189.0546875
5173.421875
5160.9375
5149.296875
5133.81640625
5111.67578125
5086.01171875
5063.79296875
5047.8359375
5031.55859375
5002.51953125
4950.80078125
4874.109375
4777.23046875
4668.1640625
4552.84765625
4430.65625
4295.0390625
4140.84765625
3972.26171875
3803.5234375
3653.09765625
3537.69921875
3469.90234375
3457.796875
3504.93359375
3610.57421875
3768.9140625
3967.53125
4188.53515625
4415.03125
4638.48046875
4860.55078125
5089.58984375
5335.63671875
5604.33203125
5889.84765625
6173.234375
6431.91015625
6652.10546875
6829.58984375
6959.265625
7030.7421875
7038.19921875
6992.22265625
6919.20703125
6851.3125
6818.22265625
6842.953125
6937.7421875
7102.6171875
7331.87109375
7623.6796875
7982.06640625
8409.58203125
8900.1796875
9439.53125
10010.953125
10601.9765625
11207.3671875
11825.9375
12452.73828125
13075.81640625
13685.30859375
14289.47265625
14922.453125
15636.1484375
16483.52734375
17504.73046875
18721.125
20136.11328125
21740.66796875
23520.9609375
25465.62109375
27571.8515625
29849.96484375
32323.84375
35025.3046875
37985.8984375
41231.76171875
44781.265625
48637.85546875
52773.5546875
57108.2265625
61496.9921875
65738.7890625
69612.45703125
72931.6640625
75592.9765625
77590.203125
78988.1640625
79872.69140625
80300.37890625
80264.93359375
79690.734375
78460.37890625
76469.67578125
73686.25
70183.0546875
66131.98828125
61763.71484375
57313.00390625
52972.6640625
48872.2578125
45083.109375
41636.78125
38541.37109375
35788.53515625
33354.05078125
31198.7578125
29275.5
27542.21484375
25973.08203125
24557.921875
23290.23828125
22156.515625
21137.25390625
20216.2734375
19386.25390625
18644.7890625
17985.9375
17394.97265625
16850.41015625
16332.65625
15834.4375
15365.1640625
14944.67578125
14590.53515625
14307.9609375
14087.42578125
13908.82421875
13749.16796875
13592.6328125
13439.80859375
13309.890625
13230.93359375
13222.12109375
13279.859375
13378.375
13483.17578125
13564.90625
13603.2578125
13584.2109375
13501.00390625
13361.15625
13190.52734375
13026.61328125
12904.6171875
12845.4140625
12850.62109375
12905.46484375
12988.37890625
13082.26171875
13179.7890625
13280.59765625
13388.04296875
13511.8828125
13671.50390625
13889.7421875
14178.96875
14532.5078125
14929.70703125
15349.69921875
15782.80859375
16233.91015625
16718.796875
17257.578125
17868.35546875
18561.71484375
19335.66796875
20173.203125
21047.3046875
21933.1875
22820.02734375
23714.44921875
24637.328125
25619.26953125
26695.2890625
27898.078125
29255.62890625
30799.1640625
32573.984375
34638.38671875
37048.5859375
39843.89453125
43043.58984375
46650.8046875
50654.5
55028.01953125
59725.21484375
64670.59375
69745.61328125
74787.33984375
79614.4296875
84072.16796875
88067.8984375
91573.9453125
94597.5859375
97133.8515625
99122.4453125
100430.83984375
100879.74609375
100307.859375
98649.00390625
95984.56640625
92546.734375
88672.89453125
84733.859375
81065.37109375
77922.78125
75462.8359375
73747.3125
72764.30078125
72462.40234375
72784.53125
73683.1875
75110.1953125
76994.9453125
79232.88671875
81693.05078125
84236.27734375
86732.58203125
89074.41015625
91186.640625
93028.34375
94578.875
95810.2734375
96663.0859375
97045.2265625
96859.0234375
96041.22265625
94591.55859375
92573.65625
90089.578125
87244.1640625
84118.3125
80760.33984375
77193.22265625
73430.82421875
69497.7578125
65446.5859375
61362.3671875
57348.62890625
53502.40234375
49895.265625
46569.7109375
43545.55859375
40826.53125
38404.4765625
36263.7421875
34385.296875
32747.78125
31325.8828125
30090.31640625
29011.421875
28064.0859375
27230.64453125
26500.546875
25867.83984375
25328.95703125
24882.046875
24525.91796875
24255.421875
24055.37109375
23900.03515625
23761.69140625
23621.55859375
23474.08203125
23323.32421875
23176.8515625
23040.53125
22914.1953125
22789.9296875
22656.2421875
22506.75
22346.44921875
22190.28125
22055.328125
21952.36328125
21883.0859375
21846.28515625
21847.859375
21903.0078125
22024.0859375
22204.37890625
22415.34765625
22620.4921875
22791.3984375
22913.1875
22982.3984375
23005.1015625
22994.18359375
22961.13671875
22907.171875
22823.609375
22701.3984375
22539.65625
22346.95703125
22138.5234375
21933.1015625
21748.46875
21596.37109375
21482.1328125
21409.7265625
21384.3515625
21406.37890625
21462.79296875
21527.09765625
21569.90625
21571.71484375
21530.1015625
21459.65625
21385.32421875
21330.4375
21306.1328125
21311.375
21343.87109375
21409.62109375
21519.91796875
21680.48828125
21886.87890625
22130.8671875
22407.90625
22715.57421875
23045.9609375
23382.3203125
23703.25390625
23989.0390625
24224.609375
24399.890625
24510.48828125
24559.859375
24561.95703125
24541.9375
24530.33984375
24549.20703125
24597.921875
24652.61328125
24683.8359375
24678.3046875
24644.515625
24598.09375
24543.7421875
24470.703125
24360.53515625
24194.53515625
23956.2734375
23636.19140625
23241.2734375
22799.66796875
22350.41015625
21924.15625
21531.63671875
21166.83984375
20816.58203125
20466.77734375
20106.015625
19730.8515625
19350.3984375
18983.76953125
18650.875
18364.73828125
18131.0390625
17952.4375
17831.984375
17773.7890625
17782.390625
17862.88671875
18021.875
18267.4765625
18606.19921875
19037.2265625
19548.63671875
20119.4609375
20725.05859375
21339.8359375
21936.0234375
22483.63671875
22955.35546875
23332.99609375
23609.8046875
23788.35546875
23877.52734375
23890.484375
23841.859375
23743.42578125
23601.2578125
23416.99609375
23192.07421875
22931.41796875
22644.9765625
22348.2734375
22062.546875
21811.9609375
21616.453125
21483.7109375
21407.15625
21372.33984375
21366.48828125
21383.92578125
21425.25390625
21493.34375
21589.73046875
21713.01171875
21859.9453125
22028.12890625
22217.11328125
22426.19140625
22651.90625
22889.10546875
23134.48828125
23388.06640625
23651.359375
23925.203125
24208.86328125
24499.29296875
24791.05078125
25079.5546875
25366.8359375
25664.0390625
25986.97265625
26348.203125
26751.1328125
27188.90625
27649.234375
28125.0625
28626.03125
29180.703125
29826.4140625
30597.19140625
31522.60546875
32636.3203125
33981.2578125
35605.48046875
37557.8515625
39892.79296875
42677.93359375
45989.26171875
49888.70703125
54393.35546875
59440.7734375
64842.859375
70233.80859375
75060.86328125
78683.9140625
80587.609375
80601.44140625
78982.078125
76300.32421875
73217.17578125
70292.1171875
67902.7890625
66256.55859375
65437.06640625
65451.08984375
66265.11328125
67824.52734375
70052.60546875
72839.5234375
76035.35546875
79450.6640625
82863.734375
86040.765625
88775.28515625
90933.82421875
92478.234375
93446.234375
93900.37109375
93874.21875
93340.27734375
92210.4765625
90369.21875
87728.51953125
84282.96484375
80137.58203125
75493.890625
70602.35546875
65705.53515625
60995.82421875
56599.046875
52581.6328125
48970.25
45770.1640625
42973.1796875
40556.65625
38481.703125
36696.37890625
35142.82421875
33765.55078125
32520.63671875
31383.78515625
30351.171875
29429.50390625
28622.34375
27924.03125
27324.0234375
26813.22265625
26384.453125
26028.3203125
25731.453125
25480.75390625
25270.41796875
25104.46484375
24990.5078125
24928.93359375
24908.390625
24912.3984375
24929.26171875
24953.6015625
24978.88671875
24990.74609375
24967.28125
24883.8828125
24719.734375
24466.29296875
24134.96875
23755.87890625
23365.4921875
22991.8046875
22646.58203125
22324.80078125
22007.91796875
21672.09765625
21301.203125
20896.203125
20471.875
20044.35546875
19621.8203125
19204.3515625
18788.14453125
18369.1171875
17946.13671875
17523.76171875
17111.1484375
16716.9140625
16345.48046875
15998.65234375
15678.48828125
15386.17578125
15118.48046875
14867.58203125
14626.01953125
14392.1796875
14172.16015625
13978.17578125
13825.71875
13729.85546875
13700.51171875
13738.171875
13832.30078125
13962.73046875
14102.62890625
14223.21875
14302.01171875
14332.015625
14324.02734375
14297.04296875
14263.4765625
14221.62109375
14159.41796875
14062.25390625
13918.5
13725.0546875
13494.72265625
13258.609375
13055.45703125
12912.6328125
12833.4453125
12799.87890625
12786.1796875
12771.71875
12746.125
12706.4140625
12651.21484375
12578.375
12488.2578125
12388.8203125
12295.8359375
12226.38671875
12189.96875
12183.89453125
12196.42578125
12215.91015625
12238.59765625
12268.328125
12308.5234375
12355.66796875
12400.40234375
12432.7734375
12445.1328125
12433.9453125
12405.625
12383.3828125
12404.56640625
12504.859375
12699.58203125
12975.58984375
13298.0703125
13626.14453125
13927.65234375
14185.265625
14391.6640625
14539.4921875
14615.9453125
14606.859375
14505.94140625
14320.8984375
14072.21484375
13785.765625
13484.87109375
13187.47265625
12908.96875
12664.265625
12463.55078125
12305.8984375
12180.140625
12073.8203125
11980.03515625
11895.2890625
11814.3359375
11731.73046875
11649.0234375
11578.07421875
11535.50390625
11533.828125
11577.5390625
11665.84375
11796.3984375
11964.53515625
12159.4296875
12364.40625
12565.30078125
12760.40234375
12961.76953125
13186.12890625
13443.3828125
13730.6328125
14032.28125
14324.390625
14583.01171875
14793.984375
14957.9453125
15087.49609375
15201.81640625
15324.16796875
15480.1015625
15690.890625
15964.234375
16290.92578125
16652.15625
17032.17578125
17426.1875
17837.80078125
18269.4609375
18715.16796875
19161.73828125
19595.05859375
20003.24609375
20375.34765625
20702.78515625
20987.31640625
21248.1875
21519.890625
21841.546875
22245.60546875
22750.94921875
23361.08984375
24067.92578125
24859.5546875
25726.015625
26658.68359375
27647.28125
28680.8828125
29750.97265625
30849.671875
31962.921875
33065.73828125
34123.67578125
35097.00390625
35944.62109375
36629.5859375
37126.58984375
37427.1171875
37537.3515625
37469.94921875
37234.5078125
36831.92578125
36256.42578125
35505.15234375
34589.140625
33537.8515625
32395.73046875
31215.59375
30051.40234375
28948.546875
27932.75
27004.515625
26145.12109375
25330.43359375
24543.44140625
23779.4375
23043.953125
22347.18359375
21698.65625
21104.60546875
20567.9609375
20088.96875
19664.82421875
19287.89453125
18943.29296875
18609.015625
18262.2109375
17890.5625
17500.19140625
17112.20703125
16750.9453125
16434.17578125
16170.80078125
15962.53125
15805.86328125
15695.37109375
15628.765625
15609.31640625
15643.25390625
15736.125
15893.04296875
16121.85546875
16434.89453125
16847.5234375
17374.48046875
18025.12890625
18800.015625
19691.88671875
20690.62890625
21786.69140625
22970.48828125
24232.3828125
25567.59375
26981.05078125
28484.0234375
30083.23046875
31773.08203125
33538.35546875
35363.22265625
37237.0859375
39151.9765625
41094.1796875
43035.9921875
44932.21875
46723.33203125
48344.5546875
49738.3203125
50866.09765625
51714.80078125
52293.9765625
52624.50390625
52724.48046875
52599.8046875
52243.69921875
51643.8984375
50791.64453125
49687.37109375
48342.5
46780.9921875
45041.05859375
43172.09765625
41223.60546875
39233.30078125
37225.44921875
35220.484375
33244.59375
31329.52734375
29504.70703125
27790.46484375
26197.328125
24730.1875
23392.78515625
22187.57421875
21109.04296875
20136.72265625
19238.28515625
18384.50390625
17564.1640625
16785.71875
16066.1328125
15417.48828125
14839.01953125
14315.52734375
13821.6484375
13332.6875
12838.72265625
12353.0625
11906.9453125
11530.6953125
11231.71484375
10984.515625
10741.640625
10458.53125
10114.7890625
9718.62890625
9296.51953125
8878.3203125
8485.93359375
8128.7734375
7806.83203125
7517.90234375
7261.3125
7034.97265625
6831.90234375
6642.87109375
6462.09765625
6288.890625
6125.52734375
5977.02734375
5852.37109375
5761.3125
5707.43359375
5685.5
5685.765625
5698.19921875
5711.1328125
5708.765625
5673.8203125
5593.92578125
5465.31640625
5291.89453125
5082.9453125
4852.08203125
4616.71875
4395.640625
4204.0703125
4049.19921875
3930.359375
3844.2734375
3789.98046875
3767.9765625
3775.92578125
3807.42578125
3855.7578125
3917.43359375
3991.08984375
4073.4609375
4157.1484375
4232.33203125
4291.1484375
4331.35546875
4356.38671875
4372.00390625
4382.90625
4390.9296875
4393.19140625
4380.5859375
4341.05078125
4267.671875
4162.85546875
4031.8359375
3874.13671875
3686.734375
3476.82421875
3267.80859375
3090.6015625
2970.6953125
2922.67578125
2950.71875
3049.375
3205.47265625
3403.34765625
3628.8515625
3867.84375
4104.08984375
4323.0
4517.53125
4687.265625
4831.27734375
4944.3515625
5021.72265625
5067.05859375
5095.74609375
5131.05078125
5195.83203125
5304.828125
5461.8046875
5662.25
5898.3203125
6162.125
6446.29296875
6742.9765625
7042.67578125
7335.203125
7614.41796875
7883.12109375
8152.08203125
8433.078125
8733.265625
9056.12109375
9405.2578125
9785.4453125
10201.12109375
10655.1640625
11147.5078125
11672.9765625
12221.9453125
12786.0390625
13364.8671875
13968.0703125
14612.60546875
15318.25390625
16102.15625
16973.77734375
17934.625
18983.48828125
20120.5390625
21345.203125
22652.1640625
24031.91015625
25472.6015625
26957.46875
28461.234375
29953.4296875
31406.19921875
32796.3671875
34100.03125
35289.31640625
36337.67578125
37228.03125
37955.328125
38522.05859375
38931.265625
39182.78515625
39276.96875
39223.09375
39042.61328125
38761.0234375
38397.1953125
37963.86328125
37478.31640625
36968.07421875
36464.03515625
35990.09765625
35560.0078125
35179.74609375
34849.03125
34561.93359375
34309.02734375
34079.4921875
33861.09375
33640.4375
33405.3359375
33145.53515625
32849.26171875
32499.92578125
32078.35546875
31568.0625
30957.93359375
30242.1953125
29421.74609375
28507.32421875
27520.69140625
26490.75
25445.5390625
24403.50390625
23369.17578125
22337.2421875
21302.66796875
20269.15234375
19250.171875
18264.1875
17328.5234375
16454.453125
15645.2578125
14899.17578125
14215.66015625
13598.74609375
13054.2734375
12584.828125
12188.0390625
11858.45703125
11589.76171875
11375.89453125
11210.83203125
11086.21484375
10987.81640625
10895.16015625
10786.8125
10647.51171875
10471.83203125
10263.30859375
10031.8515625
9790.83203125
9553.9765625
9331.64453125
9126.56640625
8930.94921875
8729.05859375
8506.671875
8259.78515625
7992.640625
7706.9375
7395.57421875
7048.703125
6664.72265625
6255.7890625
5846.69140625
5470.1953125
5157.65234375
4925.21875
4765.078125
4649.7734375
4544.9609375
4419.49609375
4250.3515625
4027.375
3757.48046875
3462.40234375
3169.13671875
2899.83984375
2666.59375
2471.67578125
2313.0625
2192.359375
2116.97265625
2091.44140625
2106.28125
2138.4140625
2163.7578125
2167.83984375
2145.02734375
2092.703125
2009.34765625
1896.09765625
1756.3359375
1593.60546875
1411.66796875
1216.62890625
1017.57421875
824.21875
643.203125
475.14453125
314.35546875
152.28515625
-16.80078125
-192.03125
-366.70703125
-533.0625
-687.578125
-833.37109375
-977.671875
-1126.6796875
-1283.28125
-1449.02734375
-1624.765625
-1805.56640625
-1975.9609375
-2114.83984375
-2208.2109375
-2256.94140625
-2271.38671875
-2259.390625
-2219.12109375
-2141.78515625
-2020.125
-1855.4921875
-1657.2890625
-1434.86328125
-1189.953125
-918.6640625
-620.75390625
-305.2109375
14.12890625
327.140625
631.22265625
928.3984375
1219.55078125
1499.33984375
1753.66015625
1961.5390625
2101.76953125
2161.609375
2143.96875
2069.2578125
1968.75390625
1871.61328125
1794.57421875
1742.2890625
1714.59765625
1710.46875
1725.52734375
1750.0703125
1771.6015625
1777.91796875
1757.37109375
1699.5859375
1599.33203125
1460.03515625
1292.984375
1113.4765625
936.375
771.23828125
618.98828125
474.83984375
336.578125
209.81640625
104.90234375
30.2109375
-11.5234375
-23.9609375
-17.03125
-4.50390625
1.578125
-5.1953125
-26.23828125
-59.37890625
-97.76171875
-129.8984375
-144.78515625
-137.703125
-110.77734375
-69.421875
-19.51171875
34.65234375
92.9453125
159.5078125
237.9921875
326.73828125
419.81640625
511.421875
597.46484375
674.62890625
740.90234375
796.76171875
843.6015625
881.6171875
911.3984375
936.6953125
962.98828125
993.62109375
1029.66015625
1073.20703125
1128.015625
1196.93359375
1280.91796875
1380.109375
1492.2265625
1608.9921875
1717.16015625
1806.09375
1874.9140625
1932.9375
1993.9296875
2068.03125
2155.734375
2248.74609375
2338.28125
2422.71484375
2505.9609375
2589.95703125
2671.98046875
2748.94140625
2820.296875
2885.99609375
2945.97265625
3004.3125
3071.41796875
3158.8203125
3272.1484375
3409.73828125
3566.234375
3736.71875
3920.15625
4121.8203125
4351.23046875
4614.98828125
4911.3125
5232.5
5572.42578125
5931.5625
6316.80859375
6738.71484375
7207.88671875
7731.44921875
8311.49609375
8946.49609375
9633.6796875
10370.34375
11154.76953125
11986.4609375
12862.69140625
13771.21484375
14686.53515625
15576.58984375
16416.07421875
17194.58203125
17912.51953125
18570.03515625
19159.9140625
19669.48828125
20086.8046875
20403.125
20610.328125
20698.71484375
20659.52734375
20488.37890625
20185.3359375
19753.92578125
19204.37109375
18559.12109375
17853.2109375
17127.09765625
16417.64453125
15751.99609375
15144.5703125
14598.08984375
14109.8984375
13679.625
13310.5
13004.58984375
12760.5546875
12578.3671875
12464.265625
12429.45703125
12485.63671875
12642.890625
12908.6953125
13284.33203125
13760.4921875
14316.9375
14926.95703125
15563.59765625
16205.38671875
16839.015625
17457.06640625
18053.1640625
18620.5078125
19154.59765625
19653.42578125
20112.03515625
20518.10546875
20855.03125
21108.93359375
21272.33203125
21343.3828125
21324.1796875
21218.7265625
21029.85546875
20757.1875
20398.21875
19950.8828125
19416.51171875
18804.734375
18138.140625
17449.12890625
16767.1640625
16107.38671875
15471.2890625
14856.140625
14262.4453125
13695.984375
13167.78515625
12692.46875
12282.97265625
11944.13671875
11670.17578125
11446.23046875
11252.0078125
11068.18359375
10884.578125
10702.54296875
10527.34375
10359.05859375
10192.78125
10025.85546875
9861.23828125
9704.62890625
9562.28515625
9441.76171875
9350.80859375
9293.78515625
9270.00390625
9274.1484375
9295.20703125
9315.93359375
9318.5546875
9294.0234375
9245.359375
9182.76171875
9118.421875
9065.140625
9034.625
9033.08203125
9058.90625
9105.68359375
9166.78125
9238.08203125
9319.8125
9417.84765625
9542.33984375
9703.8359375
9909.390625
10158.5546875
10439.203125
10728.7421875
11005.09765625
11259.38671875
11496.91796875
11727.16796875
11956.421875
12189.54296875
12432.734375
12691.375
12968.22265625
13266.08984375
13590.21875
13946.56640625
14340.2109375
14776.2734375
15258.3828125
15784.08203125
16345.56640625
16938.87109375
17571.5234375
18260.22265625
19023.3984375
19876.77734375
20830.4296875
21883.8046875
23023.59765625
24229.7578125
25484.18359375
26773.6015625
28086.7421875
29410.984375
30729.046875
32016.0625
33241.88671875
34380.25390625
35416.23046875
36343.96875
37159.82421875
37860.19140625
38443.5703125
38910.01953125
39257.81640625
39482.17578125
39576.69140625
39535.12890625
39354.34375
39039.00390625
38602.8984375
38063.4765625
37436.03515625
36734.3046875
35973.828125
35171.1015625
34340.62109375
33496.37109375
32655.81640625
31839.53125
31067.3984375
30357.12109375
29724.52734375
29181.12109375
28730.63671875
28370.16796875
28094.1953125
27896.14453125
27768.625
27706.58203125
27709.58203125
27777.18359375
27901.78125
28068.9609375
28264.56640625
28478.1875
28700.4375
28921.44921875
29133.0859375
29329.3125
29503.56640625
29649.11328125
29763.13671875
29847.60546875
29904.94921875
29935.1484375
29937.4921875
29912.109375
29858.421875
29774.2109375
29657.265625
29506.4140625
29321.1875
29103.33203125
28859.21875
28598.1796875
28328.12890625
28055.56640625
27789.8515625
27543.0
27322.46484375
27125.39453125
26940.65625
26754.828125
26557.41015625
26346.10546875
26131.0078125
25931.6171875
25765.8984375
25640.68359375
25551.01171875
25485.99609375
25435.30078125
25394.1171875
25364.63671875
25351.421875
25354.48046875
25368.21875
25386.890625
25407.8203125
25428.8046875
25446.35546875
25458.2421875
25465.234375
25469.2421875
25473.25
25484.8046875
25515.5
25573.703125
25659.7734375
25769.71484375
25899.33984375
26041.5390625
26183.015625
26309.05859375
26411.62890625
26491.53515625
26555.6953125
26615.5390625
26685.046875
26775.0546875
26888.859375
27025.31640625
27184.13671875
27364.34765625
27558.62109375
27753.37890625
27935.81640625
28099.9609375
28247.46875
28385.41796875
28522.421875
28663.87890625
28810.19140625
28960.05859375
29113.34765625
29269.3046875
29424.8359375
29578.66796875
29736.0859375
29906.15234375
30094.66015625
30301.95703125
30525.66015625
30760.98828125
30999.05078125
31229.3046875
31445.21875
31645.625
31831.12890625
32002.05078125
32159.734375
32306.66796875
32445.16015625
32578.4609375
32712.91796875
32855.97265625
33011.55859375
33179.9921875
33362.1171875
33559.7421875
33771.1640625
33989.23828125
34205.87109375
34417.2421875
34624.8828125
34833.98046875
35050.8671875
35279.703125
35520.5234375
35772.09375
36036.31640625
36317.78515625
36619.0078125
36938.89453125
37276.36328125
37633.12890625
38012.39453125
38416.7578125
38847.60546875
39304.7421875
39786.1953125
40290.1484375
40816.0390625
41361.07421875
41915.828125
42466.171875
42999.7734375
43508.8671875
43988.23828125
44435.28125
44852.65234375
45246.67578125
45621.31640625
45975.921875
46308.80859375
46618.8984375
46902.88671875
47155.05859375
47372.765625
47559.71875
47722.46875
47866.046875
47993.65234375
48106.328125
48199.984375
48264.8125
48289.64453125
48265.62890625
48186.16015625
48048.5625
47859.26953125
47634.8203125
47394.828125
47155.18359375
46928.0078125
46723.15234375
46545.36328125
46392.203125
46258.3828125
46141.27734375
46040.7109375
45956.6640625
45890.6484375
45847.296875
45831.19140625
45842.91796875
45880.34375
45941.6484375
46024.78125
46126.1171875
46242.91796875
46375.265625
46522.140625
46677.05859375
46831.33203125
46981.0859375
47128.64453125
47278.390625
47434.3359375
47600.48828125
47779.69921875
47971.73828125
48174.3828125
48385.51953125
48601.8828125
48816.9609375
49023.35546875
49217.41796875
49399.84375
49573.0546875
49740.203125
49905.23046875
50070.4140625
50234.19921875
50393.4765625
50547.32421875
50696.796875
50843.453125
50991.703125
51150.87109375
51330.54296875
51533.28125
51754.45703125
51988.0546875
52228.94921875
52470.625
52705.7890625
52931.07421875
53148.6640625
53362.88671875
53577.3671875
53794.921875
54016.9375
54242.66015625
54472.1328125
54709.61328125
54960.796875
55226.15625
55499.7109375
55774.31640625
56044.78125
56306.3671875
56554.7734375
56789.71875
57015.78515625
57238.65234375
57462.43359375
57690.46484375
57924.85546875
58163.9453125
58403.171875
58639.64453125
58873.53515625
59104.91796875
59332.67578125
59557.6875
59783.3203125
60010.93359375
60237.18359375
60457.11328125
60667.57421875
60867.05859375
61055.6640625
61237.01171875
61417.44140625
61601.171875
61788.203125
61977.66796875
62170.5234375
62367.8359375
62569.296875
62775.109375
62986.66796875
63203.90234375
63424.5078125
63647.01953125
63871.80078125
64097.41796875
64319.4375
64535.08203125
64746.515625
64957.64453125
65170.546875
65386.87890625
65609.37109375
65838.95703125
66072.73828125
66307.39453125
66542.4140625
66778.03125
67012.88671875
67246.703125
67482.71484375
67724.23828125
67970.67578125
68219.64453125
68471.07421875
68726.35546875
68985.55078125
69248.51171875
69516.83203125
69791.71484375
70071.58203125
70354.84765625
70643.44921875
70940.328125
71245.109375
71555.18359375
71869.60546875
72188.8046875
72512.05078125
72838.69140625
73170.8984375
73512.0
73863.4296875
74226.12890625
74603.421875
74998.3828125
75409.1171875
75829.828125
76255.67578125
76683.29296875
77107.68359375
77522.87109375
77925.7421875
78316.02734375
78692.98046875
79055.47265625
79404.5078125
79741.703125
80065.0859375
80369.625
80652.1171875
80912.4609375
81150.49609375
81365.23046875
81557.296875
81728.6171875
81879.2421875
82007.6328125
82114.46875
82203.203125
82276.9921875
82338.3515625
82392.0859375
82444.97265625
82502.00390625
82566.125
82641.76171875
82734.78515625
82847.85546875
82979.04296875
83125.67578125
83286.55078125
83459.75390625
83642.19140625
83832.6953125
84032.5859375
84242.0625
84459.08984375
84682.75390625
84914.48828125
85154.67578125
85401.4765625
85654.0390625
85913.765625
86180.671875
86451.8828125
86725.5390625
87003.390625
87288.05078125
87580.6640625
87882.9140625
88198.140625
88528.36328125
88872.6328125
89230.22265625
89602.8359375
89991.5625
90394.25390625
90807.2265625
91226.59375
91645.671875
92054.0625
92442.25390625
92805.86328125
93144.46484375
93459.71484375
93756.8671875
94044.60546875
94329.4765625
94611.2109375
94885.00390625
95145.94140625
95389.734375
95613.234375
95818.46484375
96014.58984375
96213.0625
96421.65625
96644.77734375
96886.08984375
97147.07421875
97424.46484375
97712.0546875
98003.625
98291.72265625
98566.18359375
98817.5234375
99040.859375
99233.984375
99394.078125
99520.0234375
99616.88671875
99694.6171875
99763.23046875
99831.6171875
99908.9921875
100003.10546875
100117.359375
100252.5546875
100410.703125
100594.23046875
100802.8203125
101034.29296875
101287.83984375
101562.9609375
101856.1015625
102161.65234375
102475.796875
102796.2734375
103119.33203125
103440.203125
103755.7890625
104062.8046875
104353.47265625
104616.98046875
104846.16796875
105040.8203125
105205.51953125
105347.55859375
105476.16796875
105599.27734375
105719.8359375
105837.84375
105955.6640625
106078.55078125
106210.34765625
106352.6328125
106507.85546875
106679.3125
106867.26953125
107068.37109375
107279.46484375
107498.70703125
107722.703125
107946.40625
108167.1015625
108385.39453125
108601.55078125
108814.15625
109023.0234375
109230.08203125
109436.08984375
109639.6640625
109840.484375
110040.24609375
110239.41796875
110436.265625
110630.23046875
110823.03515625
111015.21484375
111204.640625
111389.87890625
111572.0390625
111751.91796875
111928.76171875
112103.2890625
112278.8515625
112457.71875
112639.17578125
112822.78125
113010.44140625
113203.15234375
113398.875
113595.734375
113794.66015625
113996.78125
114201.1171875
114407.0859375
114616.49609375
114830.58984375
115047.5625
115265.16796875
115483.3984375
115702.3125
115919.765625
116133.98046875
116346.0390625
116557.37890625
116767.03515625
116973.828125
117178.9453125
117383.6640625
117586.640625
117786.15234375
117982.9765625
118178.33984375
118371.03515625
118559.54296875
118745.03125
118929.37890625
119112.03515625
119291.78515625
119469.76953125
119647.80078125
119825.20703125
120000.3984375
120174.0546875
120347.66796875
120520.45703125
120690.8359375
120859.59765625
121028.4921875
121196.97265625
121363.421875
121528.47265625
121693.828125
121858.890625
122021.828125
122183.03515625
122344.1640625
122504.75390625
122663.05078125
122819.40625
122975.5546875
123131.1328125
123284.234375
123434.83203125
123584.35546875
123732.35546875
123876.98828125
124018.44140625
124158.48828125
124296.98046875
124431.98828125
124563.3359375
124692.48046875
124819.13671875
124941.265625
125058.5859375
125172.66015625
125283.421875
125389.00390625
125489.1484375
125585.52734375
125678.2890625
125765.671875
125847.4375
125925.3125
125999.57421875
126068.46875
126131.6015625
126190.61328125
126245.87109375
126295.66796875
126339.62109375
126379.54296875
126416.1796875
126448.23828125
126475.65234375
126500.6484375
126524.53125
126546.5703125
126567.10546875
126588.8515625
126613.6875
126641.3515625
126672.48828125
126709.9921875
126755.96484375
126810.10546875
126872.68359375
126946.078125
127031.84375
127129.0
127236.87890625
127356.93359375
127489.8671875
127633.84765625
127787.30078125
127950.6953125
128123.828125
128303.9765625
128488.9921875
128679.6953125
128877.46875
129081.7578125
129292.22265625
129510.7421875
129739.0546875
129976.49609375
130222.328125
130477.98828125
130744.76171875
131021.39453125
131306.203125
131599.56640625
131901.84765625
132210.953125
132524.3828125
132841.84765625
133163.359375
133486.7578125
133809.5390625
134131.5234375
134453.125
134772.65234375
135088.03125
135399.51171875
135708.04296875
136012.58984375
136311.5703125
136605.609375
136896.07421875
137182.2890625
137462.8828125
137738.578125
138010.91015625
138279.40625
138542.73828125
138801.5390625
139057.35546875
139309.75390625
139557.34375
139800.70703125
140041.5078125
140279.6328125
140513.9609375
140745.15625
140974.96875
141203.3359375
141429.04296875
141652.6171875
141875.71484375
142098.2890625
142319.0546875
142538.41015625
142758.05859375
142978.109375
143197.30078125
143415.86328125
143635.4296875
143856.3046875
144077.6484375
144300.1171875
144525.828125
144755.5078125
144988.34765625
145224.5703125
145465.41015625
145710.4140625
145957.1484375
146203.47265625
146447.265625
146683.62109375
146905.0625
147105.50390625
147282.35546875
147434.984375
147564.0078125
147672.671875
147766.3046875
147849.375
147924.4609375
147994.09375
148061.0546875
148126.3125
148188.69140625
148247.08203125
148301.1015625
148349.21484375
148388.53515625
148417.69140625
148438.578125
148455.00390625
148471.328125
148492.87109375
148525.59765625
148574.30078125
148641.984375
148731.3046875
148845.375
148986.9375
149158.08984375
149361.09765625
149597.92578125
149867.5
150162.3828125
150467.34375
150761.95703125
151028.65625
151263.265625
151479.68359375
151704.05078125
151963.70703125
152280.0390625
152667.79296875
153137.6171875
153699.41015625
154365.46875
155152.24609375
156081.59765625
157183.63671875
158499.64453125
160082.26953125
161996.07421875
164322.0234375
167158.1484375
170604.74609375
174732.73046875
179529.49609375
184801.12109375
190049.0078125
194444.1796875
197047.40234375
197236.8046875
195052.81640625
191170.359375
186521.77734375
181885.45703125
177709.78515625
174166.75390625
171268.890625
168948.92578125
167110.515625
165665.77734375
164546.43359375
163693.6875
163055.33984375
162594.4921875
162288.80859375
162117.9921875
162059.44140625
162092.9296875
162194.90234375
162323.37890625
162418.91796875
162429.2890625
162334.203125
162149.38671875
161914.4609375
161675.76953125
161469.08984375
161309.59375
161196.74609375
161126.78515625
161097.09375
161102.15625
161134.3515625
161190.6171875
161272.92578125
161381.38671875
161512.40625
161663.7734375
161835.30859375
162023.2421875
162219.625
162418.90625
162620.03125
162821.21484375
163018.421875
163210.65625
163401.6953125
163594.953125
163791.5234375
163994.6640625
164210.8828125
164444.7578125
164697.5546875
164972.71484375
165278.0078125
165620.4140625
166003.66015625
166432.94921875
166917.48828125
167466.625
168087.19921875
168785.63671875
169566.33984375
170424.47265625
171340.66796875
172277.67578125
173170.88671875
173922.61328125
174425.44140625
174614.04296875
174504.0859375
174182.14453125
173759.08203125
173326.70703125
172938.9921875
172613.8203125
172347.33984375
172133.66015625
171977.47265625
171891.640625
171888.69921875
171978.20703125
172167.76171875
172460.1796875
172850.32421875
173328.26171875
173883.70703125
174504.4765625
175173.375
175870.765625
176577.84765625
177273.796875
177934.2734375
178540.9453125
179094.2734375
179612.85546875
180118.921875
180624.91796875
181129.75390625
181621.73046875
182085.2421875
182510.94140625
182902.94921875
183275.27734375
183639.6015625
183993.765625
184316.4453125
184569.328125
184709.28125
184707.52734375
184561.85546875
184291.8359375
183925.49609375
183492.1015625
183021.27734375
182539.60546875
182065.24609375
181608.1484375
181174.23046875
180766.21875
180382.8671875
180023.7421875
179696.23828125
179414.91796875
179194.59765625
179046.89453125
178980.70703125
178999.14453125
179094.53125
179251.08984375
179455.2734375
179702.56640625
179996.4609375
180345.30859375
180758.58203125
181237.88671875
181766.76953125
182311.31640625
182833.9765625
183309.0546875
183730.7421875
184113.546875
184485.1953125
184870.70703125
185276.125
185685.5625
186072.60546875
186413.4375
186693.9765625
186914.54296875
187092.5
187257.04296875
187437.86328125
187658.859375
187939.98046875
188297.79296875
188740.71484375
189267.06640625
189870.4296875
190544.30078125
191280.55078125
192067.15625
192889.328125
193728.90625
194560.25
195350.2421875
196065.64453125
196678.91015625
197167.26953125
197512.88671875
197710.05859375
197772.0
197728.8671875
197621.015625
197494.06640625
197394.3203125
197362.50390625
197430.97265625
197626.609375
197971.7734375
198478.97265625
199147.53125
199968.55078125
200930.94921875
202020.83984375
203219.18359375
204503.1015625
205842.85546875
207188.57421875
208461.46484375
209568.41796875
210432.46875
211011.15625
211290.4140625
211271.484375
210972.4921875
210443.0859375
209771.44921875
209068.05859375
208431.80078125
207920.87890625
207547.78125
207296.765625
207145.79296875
207079.40234375
207094.0703125
207200.98828125
207424.046875
207791.1015625
208324.54296875
209036.765625
209926.84765625
210974.35546875
212136.59375
213356.60546875
214578.26953125
215758.48828125
216873.76953125
217922.53125
218920.890625
219891.1953125
220850.6484375
221807.953125
222764.9921875
223716.58203125
224649.6640625
225544.88671875
226376.37890625
227104.57421875
227669.921875
227999.6328125
228027.3046875
227714.3203125
227065.0703125
226132.1328125
225005.07421875
223781.6484375
222535.88671875
221303.2109375
220087.0234375
218876.6015625
217667.44921875
216479.33203125
215362.1328125
214381.26953125
213591.84765625
213022.47265625
212676.28515625
212538.90625
212583.77734375
212776.39453125
213079.25
213454.765625
213866.59375
214284.22265625
214688.9296875
215073.33984375
215434.92578125
215773.08203125
216092.9375
216407.78515625
216733.671875
217079.38671875
217436.4765625
217772.39453125
218034.28125
218168.68359375
218146.0234375
217967.69921875
217649.94140625
217203.99609375
216633.19921875
215946.33984375
215172.08984375
214361.89453125
213577.0625
212865.46484375
212244.80078125
211709.03125
211253.60546875
210894.91796875
210667.78515625
210608.9609375
210743.15625
211076.4921875
211594.6640625
212264.73828125
213037.84375
213847.12109375
214603.4375
215201.65234375
215542.1953125
215553.75390625
215202.6171875
214492.35546875
213464.5234375
212198.16796875
210799.33984375
209381.265625
208045.10546875
206866.6171875
205889.0625
205124.59765625
204565.515625
204198.3515625
204012.69921875
204004.25390625
204175.375
204531.53125
205073.2109375
205791.1875
206672.25
207709.40234375
208905.2890625
210268.15234375
211808.390625
213538.80078125
215474.796875
217633.41015625
220032.2890625
222685.73046875
225594.0078125
228729.13671875
232024.19140625
235368.62890625
238610.06640625
241567.9765625
244064.31640625
245963.94921875
247208.37890625
247830.140625
247943.63671875
247714.67578125
247319.078125
246907.4765625
246588.40234375
246425.22265625
246436.77734375
246601.046875
246867.97265625
247180.05078125
247491.9375
247783.546875
248064.70703125
248365.9921875
248711.50390625
249084.0703125
249404.6796875
249542.4765625
249355.984375
248751.3046875
247730.0
246396.46484375
244914.89453125
243442.72265625
242082.25390625
240871.01953125
239801.484375
238851.76953125
238013.9921875
237308.0703125
236773.5234375
236447.75390625
236350.01171875
236478.921875
236815.5078125
237324.8671875
237960.39453125
238672.703125
239417.296875
240157.25
240865.2265625
241527.03515625
242141.30078125
242713.52734375
243250.765625
243760.6015625
244249.88671875
244720.20703125
245165.34375
245574.16796875
245935.16796875
246239.93359375
246488.6640625
246697.421875
246898.77734375
247132.3515625
247433.47265625
247828.6484375
248335.78515625
248963.046875
249706.296875
250547.89453125
251457.21875
252392.96875
253308.68359375
254158.23046875
254894.73828125
255465.7578125
255816.84765625
255908.44921875
255734.6796875
255331.15625
254770.68359375
254151.00390625
253574.97265625
253126.40234375
252853.109375
252765.0234375
252841.87109375
253041.94921875
253312.97265625
253607.5
253895.84375
254168.03515625
254427.56640625
254685.1796875
254953.69140625
255241.78125
255550.19140625
255873.03125
256195.703125
256480.984375
256652.46484375
256596.44921875
256190.42578125
255344.4765625
254034.26171875
252311.7421875
250291.03125
248117.9453125
245939.2421875
243883.2421875
242051.5
240516.26171875
239323.55078125
238502.0
238069.4765625
238028.6640625
238354.78515625
238986.0703125
239822.4296875
240731.8046875
241567.578125
242198.671875
242541.0078125
242571.93359375
242321.5546875
241852.06640625
241238.41796875
240556.21875
239878.71484375
239281.5
238847.40625
238663.29296875
238810.5859375
239358.33984375
240361.77734375
241861.3515625
243880.89453125
246428.29296875
249498.1171875
253070.44140625
257105.78125
261542.21484375
266298.13671875
271278.4375
276384.65234375
281529.76171875
286649.34765625
291695.046875
296608.25
301289.07421875
305579.265625
309272.0
312154.66015625
314076.2734375
315007.23828125
315052.2734375
314408.03125
313297.5078125
311920.49609375
310432.0859375
308939.4375
307506.4609375
306160.61328125
304895.7421875
303670.86328125
302417.265625
301064.13671875
299572.69921875
297954.796875
296263.01171875
294561.28125
292896.6875
291289.21484375
289743.89453125
288274.21484375
286917.203125
285728.3046875
284764.01953125
284071.078125
283692.34765625
283682.25
284113.05859375
285057.9375
286555.62890625
288583.734375
291068.21875
293924.83203125
297092.234375
300519.7421875
304117.72265625
307719.8828125
311101.85546875
314054.6953125
316465.5703125
318346.7265625
319789.28515625
320878.83984375
321644.55859375
322086.41015625
322255.93359375
322320.90625
322562.72265625
323309.56640625
324848.07421875
327359.67578125
330907.3671875
335468.109375
340979.0703125
347361.23046875
354507.6640625
362251.98828125
370339.515625
378415.73828125
386046.09765625
392782.0078125
398264.8046875
402317.703125
404965.49609375
406368.9296875
406723.84375
406190.53515625
404877.796875
402861.26953125
400206.83984375
396986.5703125
393285.95703125
389202.62109375
384839.3203125
380296.640625
375666.30859375
371021.828125
366410.28515625
361856.4609375
357381.953125
353025.0546875
348843.921875
344897.75390625
341212.66015625
337750.0078125
334407.90625
331079.296875
327742.40234375
324513.140625
321611.36328125
319271.42578125
317668.99609375
316895.50390625
316955.5546875
317758.953125
319101.23828125
320631.10546875
321820.4765625
322005.52734375
320570.71484375
317225.10546875
312177.671875
306052.8515625
299601.89453125
293426.8125
287873.5078125
283074.19140625
279032.75
275689.75390625
272962.76171875
270767.29296875
269020.25390625
267639.03515625
266550.1796875
265702.234375
265068.69140625
264640.44140625
264416.6953125
264398.7890625
264588.51953125
264994.69140625
265642.66796875
266570.77734375
267809.60546875
269364.7890625
271222.80859375
273369.796875
275798.76953125
278497.578125
281430.32421875
284524.1484375
287667.79296875
290732.00390625
293616.65234375
296304.54296875
298882.37109375
301503.59765625
304306.05078125
307329.359375
310481.08984375
313573.30859375
316405.625
318839.7890625
320822.94921875
322358.96875
323457.3203125
324089.46484375
324174.1640625
323607.50390625
322332.1796875
320405.12890625
318012.9140625
315421.7734375
312896.9609375
310635.44140625
308732.921875
307186.203125
305922.95703125
304839.296875
303819.3359375
302731.53125
301427.66015625
299770.30859375
297679.1484375
295160.82421875
292302.27734375
289240.390625
286132.2421875
283137.2890625
280406.3046875
278067.7265625
276208.66796875
274859.375
273995.91015625
273564.40625
273509.64453125
273787.23046875
274362.4375
275217.796875
276375.80859375
277912.390625
279937.62109375
282555.44140625
285836.4140625
289819.07421875
294525.1953125
299968.52734375
306148.11328125
313023.91015625
320480.40234375
328304.328125
336205.09375
343865.71484375
350969.6484375
357174.3515625
362077.87109375
365252.3125
366353.43359375
365238.921875
362026.0625
357074.54296875
350916.58984375
344158.421875
337377.9453125
331046.609375
325486.33203125
320850.83203125
317128.67578125
314183.37109375
311829.9375
309913.33984375
308360.64453125
307213.58203125
306641.99609375
306897.0234375
308182.31640625
310522.078125
313755.8046875
317687.48828125
322258.953125
327587.54296875
333838.33203125
341039.65625
348970.64453125
357172.16796875
365052.6171875
372026.94921875
377634.09375
381605.51171875
383883.9296875
384601.109375
384024.3984375
382492.01171875
380365.05859375
378002.88671875
375731.8828125
373782.22265625
372223.92578125
370974.1640625
369905.8359375
368992.203125
368374.98828125
368298.8984375
368963.52734375
370400.9765625
372445.63671875
374772.5078125
376938.875
378407.44921875
378595.0546875
376992.1953125
373326.453125
367675.26953125
360446.8125
352234.0625
343633.8125
335135.328125
327115.515625
319889.4453125
313737.8984375
308883.44140625
305448.76953125
303440.04296875
302764.74609375
303273.33984375
304816.125
307297.25
310690.06640625
314995.44140625
320172.9609375
326089.44921875
332489.32421875
338968.89453125
344979.58984375
349923.828125
353352.53125
355165.0859375
355679.55078125
355526.23046875
355429.59375
355987.453125
357531.4296875
360103.72265625
363533.08984375
367550.234375
371877.30859375
376266.2265625
380503.73046875
384408.765625
387831.20703125
390650.625
392774.109375
394129.78125
394656.3828125
394303.1953125
393056.4921875
390980.22265625
388231.390625
385023.734375
381554.9375
377934.53125
374143.2890625
370044.72265625
365459.30078125
360277.62109375
354547.02734375
348471.43359375
342328.01953125
336362.3125
330717.44140625
325411.33203125
320352.07421875
315384.32421875
310354.5
305169.71875
299828.75
294421.296875
289100.12890625
284029.66796875
279327.1640625
275030.04296875
271110.81640625
267522.94140625
264243.87109375
261301.65625
258788.359375
256850.21484375
255638.43359375
255240.7890625
255650.68359375
256799.7578125
258602.03515625
260933.68359375
263554.46484375
266077.60546875
268082.02734375
269321.14453125
269859.8125
270012.8984375
270138.75390625
270470.08984375
271106.0390625
272117.5390625
273628.03515625
275800.37890625
278772.796875
282609.97265625
287280.49609375
292642.5859375
298446.01171875
304378.11328125
310152.9375
315599.33984375
320692.2109375
325499.6015625
330069.10546875
334327.0703125
338072.68359375
341085.20703125
343267.3046875
344714.01171875
345662.375
346368.9765625
346990.17578125
347503.265625
347674.73828125
347087.03125
345243.1953125
341737.36328125
336423.85546875
329494.22265625
321415.10546875
312765.21875
304067.328125
295694.14453125
287858.8046875
280649.9765625
274072.859375
268082.984375
262612.3984375
257586.83984375
252934.9140625
248594.42578125
244516.76171875
240664.83984375
237005.625
233506.59375
230141.5234375
226899.36328125
223787.38671875
220825.9609375
218036.5078125
215425.61328125
212973.296875
210635.9296875
208365.16796875
206131.5234375
203938.77734375
201823.53515625
199840.85546875
198041.7890625
196453.890625
195076.22265625
193890.1875
192877.1796875
192034.84375
191388.6640625
190993.96484375
190922.38671875
191238.14453125
191980.52734375
193162.96484375
194783.21875
196834.6484375
199315.26953125
202232.33984375
205597.4453125
209413.26171875
213663.72265625
218315.5
223324.546875
228638.109375
234192.4140625
239911.2890625
245707.87890625
251493.9921875
257203.2265625
262820.16796875
268390.1875
273992.140625
279686.1875
285464.22265625
291220.453125
296753.93359375
301816.5
306195.1328125
309771.11328125
312498.125
314319.60546875
315122.58984375
314797.625
313363.56640625
311045.79296875
308240.5
305396.7265625
302898.9765625
301002.75
299813.5546875
299272.94140625
299144.9765625
299043.28515625
298536.1953125
297297.078125
295200.109375
292288.44140625
288653.89453125
284347.68359375
279399.76953125
273907.015625
268086.68359375
262240.19921875
256663.7265625
251578.05078125
247111.5390625
243318.12890625
240200.09375
237724.859375
235838.83203125
234478.82421875
233578.86328125
233075.32421875
232915.5859375
233067.7890625
233524.49609375
234298.20703125
235411.65234375
236882.94140625
238705.3515625
240832.41796875
243186.2421875
245692.64453125
248320.7890625
251097.12890625
254082.78125
257328.91015625
260838.08984375
264556.7265625
268407.50390625
272344.51171875
276391.6328125
280630.625
285140.75
289929.1796875
294899.92578125
299885.7890625
304730.27734375
309373.31640625
313883.77734375
318407.48828125
323054.890625
327799.27734375
332450.546875
336710.22265625
340252.515625
342769.39453125
343966.875
343554.5
341276.3203125
336989.50390625
330749.44140625
322849.64453125
313790.01953125
304183.24609375
294633.05078125
285626.703125
277475.4765625
270314.69140625
264149.875
258922.15625
254568.15234375
251058.45703125
248407.5078125
246656.90625
245844.2890625
245975.8671875
247017.671875
248910.6015625
251602.30078125
255079.53125
259383.73046875
264600.7890625
270827.10546875
278122.484375
286467.56640625
295748.359375
305780.109375
316352.05859375
327251.06640625
338242.12890625
349037.85546875
359317.17578125
368815.18359375
377437.73046875
385324.30078125
392810.671875
400292.453125
408031.765625
415986.90625
423768.12890625
430785.859375
436541.90234375
440894.8515625
444123.16015625
446741.140625
449191.921875
451614.03515625
453813.02734375
455433.4609375
456212.890625
456164.8515625
455588.48046875
454907.70703125
454443.625
454258.3984375
454158.34375
453845.43359375
453124.80078125
452049.25390625
450916.0625
450108.45703125
449865.6015625
450122.3515625
450534.86328125
450694.3515625
450396.66015625
449783.71875
449253.73046875
449192.13671875
449688.5390625
450403.7890625
450659.6328125
449708.76171875
447058.3125
442691.49609375
437075.48828125
430951.03125
425012.8515625
419641.6171875
414813.71484375
410222.55859375
405538.203125
400655.5859375
395786.71484375
391354.4609375
387777.1953125
385284.37890625
383844.890625
383200.82421875
382961.9140625
382721.11328125
382154.64453125
381069.1328125
379382.62109375
377064.890625
374077.96875
370345.79296875
365767.1953125
360271.78125
353890.9296875
346795.7734375
339273.640625
331661.15234375
324274.5
317359.73828125
311065.48828125
305441.48828125
300467.7265625
296103.15625
292327.91796875
289158.3828125
286631.5
284769.44140625
283546.62890625
282883.71875
282676.6875
282842.421875
283352.1328125
284236.51953125
285561.203125
287381.5078125
289701.25
292469.70703125
295626.31640625
299157.0625
303113.26953125
307579.51953125
312617.40234375
318220.01953125
324303.109375
330748.1484375
337483.46875
344548.12890625
352081.29296875
360236.93359375
369081.66015625
378534.0859375
388366.8359375
398261.65234375
407885.26953125
416939.6015625
425169.234375
432377.484375
438515.484375
443812.984375
448817.6484375
454242.38671875
460660.09375
468185.56640625
476289.40625
483859.39453125
489564.171875
492414.4921875
492223.9921875
489665.05078125
485878.94140625
481906.68359375
478274.26171875
474890.70703125
471221.01953125
466609.5234375
460607.21875
453156.76953125
444557.79296875
435273.3828125
425729.89453125
416219.10546875
406898.984375
397830.5546875
389011.17578125
380401.7734375
371952.859375
363626.60546875
355411.29296875
347327.38671875
339424.42578125
331770.55078125
324442.19140625
317519.86328125
311086.6484375
305219.98046875
299975.31640625
295373.12109375
291403.19140625
288045.78515625
285291.76171875
283144.27734375
281604.5625
280661.0078125
280293.95703125
280486.984375
281228.6328125
282502.33984375
284275.46875
286494.7734375
289086.24609375
291958.109375
295012.2890625
298165.76953125
301370.37109375
304615.75
307913.5703125
311276.7265625
314707.07421875
318190.41796875
321686.46484375
325108.1328125
328301.3984375
331046.8828125
333096.86328125
334241.44921875
334376.48046875
333539.703125
331896.62890625
329685.69140625
327149.50390625
324473.90625
321741.984375
318908.51171875
315807.20703125
312198.2109375
307843.5078125
302583.921875
296393.58984375
289396.76171875
281838.859375
274020.22265625
266222.37890625
258660.91796875
251474.66796875
244735.390625
238462.8671875
232644.8984375
227261.76171875
222302.7109375
217763.05859375
213629.0859375
209869.671875
206445.1953125
203327.203125
200513.1015625
198023.57421875
195884.35546875
194109.0625
192700.13671875
191665.5234375
191031.3203125
190837.48046875
191124.87890625
191929.5859375
193288.125
195245.84375
197861.5078125
201206.1875
205356.92578125
210388.62890625
216369.625
223361.23828125
231413.75390625
240551.5078125
250749.30859375
261913.3203125
273886.6640625
286497.08984375
299639.15625
313346.96875
327804.93359375
343282.2421875
360023.2109375
378136.2109375
397509.71875
417774.796875
438314.1953125
458274.84765625
476537.5625
491697.74609375
502216.05078125
506822.16015625
505002.7109375
497246.2265625
484868.86328125
469562.33203125
452956.40234375
436364.87890625
420693.3359375
406436.33984375
393747.08203125
382575.546875
372818.06640625
364396.40234375
357236.4453125
351192.27734375
345993.44921875
341270.5
336658.27734375
331920.0703125
327014.8828125
322067.53125
317269.7578125
312780.828125
308678.9453125
304968.6640625
301618.16015625
298596.60546875
295891.1640625
293493.01171875
291356.7578125
289360.56640625
287307.140625
284986.21875
282270.5546875
279181.0
275870.7109375
272535.72265625
269310.1796875
266210.6015625
263157.859375
260057.4765625
256885.37109375
253723.51953125
250724.46484375
248035.5078125
245741.09375
243861.51171875
242396.91796875
241373.4375
240856.0625
240924.953125
241636.65625
242995.3515625
244947.6328125
247401.23046875
250258.9375
253452.484375
256958.2578125
260784.80859375
264940.9609375
269407.109375
274126.265625
279013.95703125
283977.73828125
288941.09765625
293866.69140625
298765.87890625
303680.671875
308642.1640625
313627.80859375
318542.12109375
323232.25390625
327536.2734375
331348.40625
334671.31640625
337623.51171875
340394.046875
343170.6875
346079.30859375
349152.08984375
352319.37109375
355420.046875
358237.30078125
360562.01953125
362259.69140625
363299.984375
363729.15234375
363610.7421875
362983.828125
361866.78515625
360292.171875
358338.90625
356141.65234375
353876.69140625
351730.4609375
349858.09375
348346.10546875
347195.51171875
346330.734375
345626.25
344941.15625
344154.9296875
343194.5078125
342039.875
340706.30078125
339217.9921875
337590.2578125
335827.125
333934.078125
331942.390625
329930.6015625
328016.78125
326309.53515625
324845.3125
323562.5625
322338.9765625
321067.92578125
319724.4921875
318386.96875
317212.3203125
316384.83203125
316060.33984375
316322.0
317157.27734375
318461.1953125
320067.046875
321796.1328125
323504.578125
325102.63671875
326540.89453125
327784.484375
328802.10546875
329575.4296875
330111.140625
330439.828125
330606.0234375
330662.703125
330670.83203125
330690.72265625
330758.30078125
330859.03125
330921.0
330836.58203125
330501.890625
329852.72265625
328878.703125
327609.79296875
326084.77734375
324321.44140625
322303.69140625
319987.29296875
317316.05078125
314241.9140625
310744.86328125
306846.3125
302609.4921875
298129.203125
293520.265625
288909.078125
284424.23828125
280184.8828125
276292.46875
272829.43359375
269858.3046875
267416.87890625
265515.77734375
264145.87109375
263290.23046875
262927.67578125
263023.1015625
263510.609375
264276.8046875
265151.98828125
265919.484375
266346.6171875
266223.45703125
265390.61328125
263756.5234375
261321.67578125
258211.13671875
254686.3828125
251106.32421875
247844.33203125
245201.3671875
243350.734375
242321.59765625
242010.453125
242216.86328125
242709.2890625
243315.03125
243998.83984375
244881.13671875
246176.2265625
248084.53515625
250701.17578125
253983.09375
257778.1796875
261895.859375
266188.60546875
270604.2109375
275175.78515625
279955.4296875
284937.66796875
290016.35546875
294983.6640625
299560.25390625
303449.828125
306403.11328125
308256.7109375
308925.25
308375.44140625
306628.25
303786.87890625
300038.375
295600.5078125
290651.046875
285294.6640625
279582.15234375
273559.328125
267321.6796875
261054.01171875
255028.27734375
249548.28515625
244871.625
241158.0859375
238463.6953125
236760.640625
235962.0
235948.9765625
236600.3671875
237812.984375
239504.53125
241604.98046875
244046.1484375
246754.73046875
249654.796875
252685.8203125
255827.4765625
259108.0078125
262584.9765625
266313.97265625
270328.1796875
274632.69140625
279202.515625
283979.3203125
288872.640625
293770.33203125
298556.46875
303133.0078125
307440.53125
311470.09375
315259.265625
318873.76171875
322382.3359375
325831.19140625
329222.75390625
332505.04296875
335577.10546875
338308.83984375
340567.04296875
342239.28515625
343250.24609375
343568.1796875
343203.16796875
342201.80078125
340641.18359375
338620.640625
336250.6640625
333642.56640625
330901.1328125
328116.6875
325354.46875
322647.1328125
319998.19140625
317395.046875
314823.09765625
312275.1796875
309756.30859375
307283.6015625
304880.94921875
302572.09765625
300378.1015625
298320.37109375
296425.34765625
294727.6484375
293270.63671875
292101.67578125
291260.02734375
290762.8828125
290599.57421875
290738.35546875
291140.50390625
291774.5546875
292627.20703125
293708.46875
295048.20703125
296686.83984375
298668.75390625
301043.87109375
303871.875
307218.0546875
311136.19921875
315646.58984375
320723.7421875
326303.15625
332302.34765625
338640.30859375
345243.80078125
352042.8203125
358966.04296875
365940.09375
372888.33984375
379727.25390625
386366.53125
392719.66015625
398723.33984375
404355.359375
409638.23046875
414620.47265625
419340.21484375
423791.1640625
427913.78515625
431618.15234375
434823.40625
437490.65625
439634.05078125
441307.01171875
442572.140625
443472.453125
444021.7421875
444217.6953125
444064.0546875
443584.1875
442818.23046875
441807.18359375
440572.44921875
439101.84765625
437350.8046875
435258.71484375
432771.9609375
429866.2734375
426565.60546875
422952.37109375
419160.25390625
415348.76953125
411673.18359375
408264.87890625
405224.9375
402625.703125
400516.19921875
398925.609375
397854.6015625
397253.60546875
397009.3046875
396964.8125
396970.33203125
396930.11328125
396815.8984375
396648.0546875
396465.6953125
396302.4453125
396175.05078125
396088.265625
396053.46484375
396105.4453125
396300.26953125
396695.39453125
397332.8515625
398241.37109375
399450.65234375
400999.19140625
402928.8125
405277.0859375
408080.703125
411388.7734375
415271.703125
419810.125
425060.25
431012.83984375
437578.6484375
444624.21875
452043.80078125
459815.8359375
467998.7890625
476669.4921875
485850.44140625
495468.8359375
505354.5390625
515259.62890625
524888.41796875
533943.3359375
542191.984375
549538.58203125
556059.4453125
561967.359375
567513.19921875
572884.4765625
578170.3671875
583419.0703125
588753.3984375
594474.9296875
601086.609375
609196.52734375
619324.84765625
631681.5
645969.19140625
661228.45703125
675776.12890625
687386.08203125
693836.66015625
693687.3046875
686856.94921875
674614.9453125
659003.0703125
642096.140625
625512.3984375
610280.265625
596918.44921875
585573.8359375
576157.0625
568453.7734375
562181.72265625
556990.45703125
552451.3046875
548092.61328125
543487.5390625
538349.65625
532578.13671875
526224.15234375
519402.5
512207.41796875
504678.26953125
496814.59765625
488611.765625
480096.61328125
471357.17578125
462557.578125
453925.51171875
445712.5390625
438143.1640625
431372.09375
425465.8046875
420419.19921875
416199.9453125
412788.60546875
410183.890625
408376.109375
407320.75390625
406935.1640625
407114.1796875
407749.25
408741.9921875
410008.8515625
411477.62109375
413083.1796875
414770.4609375
416501.015625
418252.36328125
420008.69921875
421752.5625
423462.72265625
425113.53125
426673.1640625
428104.51953125
429370.5859375
430441.60546875
431304.484375
431975.68359375
432509.09765625
432986.00390625
433488.82421875
434077.30859375
434781.09375
435604.61328125
436533.91796875
437540.5859375
438582.140625
439600.1015625
440522.12109375
441274.78125
441801.4453125
442071.19140625
442075.15625
441820.8515625
441331.62109375
440646.62109375
439816.2578125
438894.65234375
437930.0
436954.6171875
435985.609375
435046.97265625
434200.21875
433554.125
433240.23046875
433362.6640625
433927.75
434763.1953125
435484.3515625
435592.42578125
434705.078125
432775.03125
430122.53515625
427258.453125
424647.41796875
422571.5859375
421128.2734375
420293.953125
419993.453125
420156.23046875
420751.46875
421789.1171875
423291.48828125
425262.80859375
427676.94921875
430480.390625
433599.29296875
436948.5703125
440445.58984375
444025.15625
447648.40234375
451301.3046875
454983.5
458691.578125
462404.25390625
466077.46875
469652.05078125
473068.30078125
476278.78515625
479254.09375
481981.484375
484457.1640625
486672.44140625
488597.7578125
490175.61328125
491333.63671875
492015.390625
492210.11328125
491961.0859375
491347.98828125
490454.73046875
489338.62890625
488012.890625
486448.53515625
484592.78515625
482391.49609375
479804.54296875
476815.40234375
473442.20703125
469746.61328125
465825.7265625
461782.078125
457688.38671875
453571.00390625
449420.7265625
445219.78125
440966.86328125
436686.96484375
432423.10546875
428217.9921875
424100.59375
420088.42578125
416203.546875
412489.1640625
409013.64453125
405858.37890625
403097.03515625
400778.109375
398917.20703125
397497.5703125
396476.9375
395802.4375
395431.5390625
395347.22265625
395556.9609375
396080.4921875
396941.37109375
398165.3203125
399774.78125
401776.5
404156.08203125
406890.08984375
409963.9140625
413375.03515625
417120.31640625
421185.1328125
425548.0859375
430197.125
435145.01953125
440436.10546875
446140.4296875
452333.625
459066.296875
466334.72265625
474066.63671875
482129.25
490355.296875
498572.29296875
506616.859375
514327.15625
521526.98828125
528025.73046875
533646.78125
538274.109375
541892.83203125
544603.6640625
546603.08203125
548132.55859375
549412.51171875
550587.55078125
551709.9921875
552770.21875
553753.70703125
554689.0234375
555659.9140625
556780.58203125
558152.76953125
559826.37890625
561778.2421875
563915.9609375
566106.00390625
568215.5
570150.7265625
571877.9765625
573421.31640625
574839.46875
576190.4296875
577498.0703125
578735.9765625
579834.64453125
580705.8671875
581273.01953125
581496.5234375
581383.37890625
580971.375
580293.35546875
579345.43359375
578084.30078125
576455.85546875
574433.01171875
572037.3671875
569335.99609375
566422.44921875
563398.0078125
560364.0390625
557423.96484375
554684.60546875
552250.51953125
550217.25
548672.58984375
547704.109375
547402.5390625
547857.1328125
549149.8046875
551352.9296875
554527.1328125
558717.296875
563955.16015625
570276.0546875
577740.8046875
586442.6796875
596486.91015625
607947.7265625
620819.06640625
634981.03515625
650205.5234375
666209.84765625
682730.89453125
699561.71484375
716508.25390625
733285.32421875
749425.20703125
764271.6953125
777079.90625
787182.0078125
794145.61328125
797855.58984375
798488.31640625
796403.9296875
792022.09375
785739.6171875
777907.140625
768849.7421875
758911.46875
748502.58984375
738115.94921875
728280.578125
719460.75
711956.02734375
705861.01953125
701098.70703125
697495.421875
694854.85546875
693003.35546875
691799.56640625
691121.58203125
690857.64453125
690917.55859375
691255.40625
691878.91796875
692835.6171875
694190.515625
696015.09765625
698392.50390625
701429.6328125
705264.30859375
710059.234375
715980.1953125
723163.09765625
731681.03515625
741524.0
752599.09375
764751.94921875
777799.0703125
791552.5859375
805823.0546875
820404.0703125
835057.8515625
849517.6640625
863504.8984375
876743.296875
888953.3984375
899826.515625
908998.25
916049.18359375
920546.29296875
922113.41015625
920504.765625
915657.44921875
907705.18359375
896945.765625
883777.23046875
868643.55859375
852025.01953125
834463.3671875
816573.046875
799000.79296875
782343.20703125
767062.08203125
753430.91796875
741527.11328125
731272.87109375
722514.375
715107.25390625
708964.90625
704043.04296875
700272.9296875
697490.07421875
695412.75390625
693694.80859375
692026.80078125
690223.66796875
688245.9453125
686144.82421875
683963.0859375
681642.7421875
678987.90234375
675710.84375
671547.2109375
666380.0703125
660301.05859375
653574.48046875
646527.70703125
639426.49609375
632395.4140625
625418.09375
618410.828125
611320.92578125
604188.55078125
597141.83984375
590342.48046875
583922.6328125
577945.3046875
572401.53515625
567243.0234375
562432.7734375
557981.7265625
553945.98046875
550390.83984375
547353.13671875
544825.82421875
542762.76953125
541091.4453125
539731.33984375
538619.39453125
537729.10546875
537062.984375
536619.5
536363.28515625
536224.5546875
536123.69921875
535996.93359375
535806.5703125
535535.26953125
535168.8828125
534676.34375
534004.296875
533101.421875
531960.10546875
530638.6484375
529240.06640625
527862.88671875
526561.71484375
525339.921875
524170.36328125
523028.61328125
521924.5703125
520919.58984375
520120.3984375
519652.57421875
519627.52734375
520117.234375
521142.8359375
522675.05859375
524638.85546875
526911.859375
529313.10546875
531594.33984375
533457.390625
534610.671875
534849.1640625
534118.4453125
532526.640625
530299.1328125
527705.95703125
525001.10546875
522392.8046875
520036.2421875
518032.87890625
516430.96875
515231.58203125
514402.8828125
513900.1796875
513685.10546875
513735.1015625
514036.72265625
514568.421875
515289.49609375
516147.21484375
517095.58984375
518110.30078125
519192.25390625
520363.50390625
521660.62890625
523127.49609375
524809.4921875
526751.8515625
529001.21484375
531607.4453125
534623.91015625
538105.0625
542100.5703125
546649.87109375
551785.7421875
557549.22265625
564003.46484375
571231.4765625
579315.7421875
588310.19140625
598215.1015625
608961.12890625
620405.39453125
632334.26171875
644460.375
656414.65625
667761.14453125
678063.703125
686989.21484375
694384.921875
700273.890625
704769.54296875
707962.8671875
709845.97265625
710309.09375
709208.47265625
706466.796875
702152.41796875
696499.95703125
689871.3984375
682682.1875
675317.05859375
668050.21484375
660987.16015625
654057.48046875
647082.29296875
639899.3125
632477.16015625
624941.08984375
617490.359375
610269.2734375
603285.1484375
596423.0
589536.63671875
582556.0
575552.13671875
568728.04296875
562344.2890625
556626.65625
551709.34765625
547633.40234375
544381.23046875
541919.16015625
540232.51171875
539342.6953125
539297.23046875
540137.77734375
541868.04296875
544436.8515625
547730.83984375
551567.453125
555694.828125
559813.71875
563624.48828125
566887.8203125
569481.44921875
571434.46484375
572924.27734375
574235.80078125
575697.421875
577609.5859375
580175.94921875
583451.984375
587333.70703125
591598.54296875
595984.046875
600272.98828125
604351.5859375
608210.93359375
611876.25390625
615288.8984375
618211.75390625
620231.37109375
620875.90234375
619795.4765625
616910.1015625
612442.0078125
606811.80859375
600461.48046875
593712.41015625
586731.01171875
579591.4296875
572370.765625
565218.65625
558376.55859375
552147.828125
546839.0859375
542704.578125
539912.9140625
538528.03125
538488.45703125
539589.89453125
541495.5703125
543795.13671875
546112.91796875
548236.40234375
550202.1328125
552276.47265625
554834.42578125
558218.875
562664.734375
568296.8359375
575156.1796875
583228.1953125
592477.51171875
602883.3125
614454.5625
627226.38671875
641257.26171875
656623.328125
673386.95703125
691542.53515625
710963.19921875
731343.4375
752119.96875
772421.37109375
791161.08984375
807316.0
820264.2578125
829974.39453125
836923.5078125
841780.6484375
845011.67578125
846619.65234375
846201.03125
843323.69140625
837992.03515625
830875.41796875
823156.73828125
816144.91796875
810919.37890625
808174.75
808273.10546875
811432.375
817962.546875
828438.8515625
843691.55859375
864552.70703125
891411.48046875
923726.84765625
959714.671875
996476.33984375
1030765.28515625
1060239.94140625
1084522.7265625
1105171.3203125
1124238.83203125
1142227.15234375
1156961.51171875
1164415.30859375
1161043.54296875
1145959.53125
1121391.71484375
1091212.734375
1058789.20703125
1025752.45703125
992329.90625
958540.69921875
925041.32421875
893032.90625
863627.36328125
837423.9609375
814604.30078125
795274.140625
779665.17578125
768094.8203125
760829.72265625
757987.0390625
759463.02734375
764803.81640625
773012.83203125
782459.11328125
791127.37109375
797260.609375
800069.828125
799986.51171875
798190.8046875
795690.98046875
792582.98046875
787982.8515625
780633.93359375
769731.7734375
755407.4296875
738616.1953125
720632.8125
702572.70703125
685189.1171875
668880.96875
653728.9453125
639502.5859375
625709.19921875
611731.19140625
597010.16015625
581209.44921875
564309.97265625
546610.73046875
528631.50390625
510965.359375
494151.32421875
478600.8984375
464568.02734375
452151.85546875
441331.546875
432016.79296875
424085.078125
417398.83984375
411818.6015625
407215.77734375
403471.70703125
400462.68359375
398049.11328125
396078.57421875
394399.390625
392887.2734375
391485.63671875
390232.265625
389235.50390625
388604.609375
388384.5078125
388535.37890625
388954.98046875
389522.90234375
390150.51953125
390815.5625
391558.80859375
392448.2734375
393546.28515625
394901.47265625
396551.93359375
398521.87109375
400817.828125
403435.16796875
406367.07421875
409607.42578125
413156.92578125
417041.5234375
421330.4453125
426136.18359375
431597.53125
437857.546875
445040.89453125
453234.09375
462479.51953125
472784.12109375
484120.01953125
496396.04296875
509412.1796875
522830.1796875
536182.3359375
548922.26171875
560515.390625
570550.234375
578818.21875
585304.25390625
590084.2578125
593200.70703125
594610.04296875
594243.3828125
592137.68359375
588542.52734375
583922.19140625
578841.4453125
573795.5234375
569069.47265625
564683.9609375
560435.28515625
556000.2734375
551058.609375
545387.484375
538906.203125
531677.43359375
523883.66796875
515788.40625
507682.9765625
499825.84765625
492392.00390625
485450.96484375
478983.13671875
472928.76953125
467246.80078125
461952.12109375
457113.65625
452822.8671875
449160.23828125
446183.0546875
443940.1171875
442500.23046875
441969.90625
442480.76953125
444151.35546875
447048.6171875
451168.5546875
456430.66796875
462668.9375
469614.19140625
476880.83203125
483980.546875
490383.16796875
495622.9453125
499405.6875
501644.87109375
502389.97265625
501694.2109375
499522.95703125
495770.53125
490366.6640625
483393.31640625
475137.55078125
466056.23828125
456680.87109375
447514.33203125
438958.0234375
431277.8203125
424600.39453125
418934.62109375
414214.6328125
410349.7265625
407258.03515625
404872.3125
403126.3515625
401939.68359375
401213.3671875
400840.4296875
400725.26171875
400799.765625
401027.85546875
401401.84375
401939.54296875
402684.8203125
403708.4296875
405107.22265625
407000.36328125
409517.06640625
412773.5859375
416849.80859375
421780.62890625
427564.97265625
434181.43359375
441599.05859375
449777.44140625
458651.4765625
468102.1171875
477929.5859375
487853.91015625
497553.9921875
506732.6484375
515178.93359375
522796.265625
529573.80078125
535506.9375
540511.38671875
544386.9140625
546852.26171875
547624.25
546498.08984375
543404.140625
538434.16796875
531833.5703125
523960.53125
515226.52734375
506039.76953125
496764.85546875
487698.51171875
479056.2109375
470966.81640625
463477.1640625
456569.7265625
450190.53515625
444275.39453125
438763.08984375
433598.4609375
428737.98828125
424161.06640625
419874.33984375
415899.64453125
412255.0
408948.7421875
405994.94921875
403439.01171875
401373.73046875
399934.75390625
399280.37890625
399570.2890625
400952.3125
403551.62890625
407450.28125
412649.37109375
419016.2109375
426233.47265625
433790.5546875
441065.45703125
447501.765625
452800.4765625
456998.59765625
460357.53515625
463106.0390625
465184.37109375
466152.5078125
465343.15625
462195.0390625
456573.08203125
448874.13671875
439856.99609375
430318.26171875
420812.07421875
411545.07421875
402456.21484375
393403.36328125
384345.9921875
375429.734375
366944.96875
359214.62109375
352498.08203125
346954.9609375
342651.9921875
339581.74609375
337683.48828125
336870.12109375
337057.7421875
338188.0390625
340236.62109375
343206.52734375
347113.01171875
351972.80078125
357807.609375
364657.375
372589.078125
381695.0234375
392085.39453125
403879.7890625
417198.12109375
432150.9375
448827.95703125
467277.51953125
487469.88671875
509249.1796875
532290.2734375
556084.73828125
579987.45703125
603345.171875
625671.9921875
646762.4921875
666630.03515625
685269.3125
702385.046875
717275.19140625
728967.0859375
736551.828125
739543.46484375
738067.14453125
732772.625
724533.5234375
714121.44921875
702038.5078125
688564.3515625
673935.39453125
658520.4375
642892.7265625
627774.61328125
613897.171875
601843.04296875
591920.3984375
584080.765625
577887.890625
572567.4375
567165.98828125
560793.10546875
552850.09375
543133.50390625
531765.3125
519006.93359375
505085.79296875
490144.8828125
474324.32421875
457881.078125
441235.83203125
424911.73828125
409416.85546875
395145.09765625
382334.09765625
371074.9765625
361351.75
353088.2890625
346186.6796875
340549.75390625
336090.0234375
332730.72265625
330403.01171875
329041.609375
328581.84375
328960.09765625
330118.2109375
332011.8828125
334621.7890625
337963.18359375
342089.12890625
347086.078125
353063.98828125
360141.70703125
368426.6640625
377988.7890625
388829.42578125
400844.57421875
413784.48828125
427225.0859375
440581.8984375
453192.06640625
464452.9609375
473954.9453125
481525.671875
487146.4296875
490790.38671875
492298.546875
491391.47265625
487818.6484375
481547.1953125
472863.375
462322.76171875
450587.921875
438259.26171875
425788.375
413484.7890625
401559.2421875
390146.46875
379302.890625
369015.90234375
359251.42578125
350025.0234375
341454.39453125
333759.3046875
327208.3125
322044.10546875
318428.16796875
316425.0078125
316016.44140625
317123.33203125
319619.26171875
323330.6640625
328021.8984375
333371.17578125
338957.765625
344284.6796875
348844.05078125
352204.34765625
354081.14453125
354355.4375
353027.25
350129.80859375
345660.05078125
339573.35546875
331844.671875
322551.6875
311926.609375
300348.90625
288285.046875
276204.0
264503.76953125
253473.7109375
243293.60546875
234052.34375
225769.74609375
218415.38671875
211924.46484375
206210.6640625
201178.35546875
196736.48046875
192810.44140625
189344.4140625
186294.08984375
183618.9296875
181279.515625
179235.3515625
177439.18359375
175832.3203125
174347.0546875
172914.578125
171473.80859375
169980.02734375
168412.41015625
166774.87890625
165087.375
163374.59375
161661.3828125
159974.359375
158342.5
156794.42578125
155357.3125
154059.74609375
152934.8515625
152019.89453125
151353.66015625
150974.515625
150919.84765625
151225.46875
151924.5234375
153047.8671875
154627.6484375
156701.98046875
159314.703125
162508.21484375
166316.15234375
170763.48828125
175868.99609375
181636.53125
188032.26171875
194961.0078125
202254.19921875
209668.73828125
216895.34765625
223586.27734375
229408.9296875
234107.6875
237540.68359375
239672.953125
240535.5625
240175.41015625
238621.63671875
235889.62890625
232025.80859375
227165.6484375
221561.9140625
215562.3984375
209556.0234375
203919.3828125
198979.9765625
194997.06640625
192161.32421875
190613.23046875
190469.6171875
191843.328125
194849.15625
199595.46875
206158.18359375
214534.8671875
224586.51171875
235977.7890625
248125.78515625
260187.00390625
271143.35546875
280025.70703125
286207.875
289597.33203125
290569.14453125
289653.01171875
287158.7890625
282971.78515625
276640.07421875
267697.95703125
256030.40625
242061.86328125
226666.84375
210880.33203125
195597.28125
181411.53515625
168612.47265625
157264.36328125
147295.375
138568.30078125
130928.69140625
124228.3984375
118330.453125
113110.08984375
108460.20703125
104295.8828125
100551.70703125
97174.92578125
94119.6875
91343.390625
88804.83203125
86465.1953125
84289.52734375
82244.24609375
80292.9453125
78399.1796875
76537.33984375
74700.9609375
72899.8046875
71150.51171875
69470.98046875
67880.6640625
66400.55078125
65047.5078125
63823.03515625
62703.296875
61641.1015625
60585.359375
59507.421875
58413.3828125
57333.17578125
56298.6875
55329.8046875
54433.66015625
53610.609375
52860.40234375
52185.875
51591.6015625
51078.0
50637.4453125
50257.875
49930.66015625
49654.93359375
49435.9296875
49279.80859375
49187.43359375
49149.2421875
49145.82421875
49155.89453125
49165.6171875
49171.3359375
49174.875
49176.546875
49170.45703125
49145.3984375
49093.59375
49022.72265625
48958.7890625
48933.140625
48963.1328125
49042.62109375
49146.64453125
49243.26171875
49306.671875
49329.57421875
49328.92578125
49338.0546875
49388.390625
49493.9921875
49648.72265625
49834.91796875
50036.71484375
50249.60546875
50479.06640625
50729.1015625
50993.34765625
51259.4140625
51520.09765625
51775.45703125
52023.9453125
52256.83203125
52464.1015625
52642.7265625
52795.95703125
52925.6640625
53026.44921875
53085.5234375
53087.08984375
53019.44921875
52881.46484375
52683.71484375
52443.90234375
52180.8203125
51908.60546875
51630.22265625
51334.2109375
51001.16796875
50616.875
50178.9609375
49691.94140625
49160.21484375
48587.875
47981.39453125
47348.0078125
46692.69140625
46019.12890625
45332.20703125
44637.453125
43939.73046875
43245.82421875
42567.12109375
41916.91796875
41305.4921875
40740.8671875
40234.41015625
39801.9375
39455.69140625
39194.328125
39001.921875
38859.25
38758.29296875
38706.1171875
38714.90234375
38791.19921875
38938.1328125
39164.55859375
39484.19140625
39903.9375
40419.73046875
41028.2890625
41739.66796875
42575.453125
43559.37890625
44714.7109375
46067.58984375
47644.46484375
49454.8203125
51454.34765625
53495.4296875
55305.875
56553.4765625
56995.8671875
56616.9375
55635.28125
54379.9765625
53144.00390625
52116.34375
51393.0703125
51009.125
50959.53515625
51217.26171875
51750.26171875
52525.67578125
53501.26171875
54621.0859375
55824.375
57058.6953125
58287.74609375
59492.51171875
60666.2578125
61804.2265625
62895.44140625
63925.09375
64883.953125
65771.953125
66591.49609375
67339.55859375
68007.6953125
68588.2578125
69079.90625
69487.65234375
69818.015625
70073.38671875
70250.7578125
70346.23046875
70360.9765625
70303.98046875
70191.234375
70041.33984375
69866.16015625
69660.125
69399.16796875
69054.23828125
68608.0859375
68059.65234375
67416.01171875
66685.421875
65879.1640625
65015.74609375
64119.00390625
63210.125
62299.40625
61383.296875
60449.6875
59489.95703125
58509.75
57529.22265625
56572.53125
55655.5859375
54780.85546875
53940.3125
53122.6171875
52319.7890625
51530.0390625
50756.41796875
50004.21875
49278.8515625
48582.91796875
47912.359375
47256.12890625
46601.82421875
45941.25
45269.7109375
44582.7265625
43878.296875
43163.0703125
42452.12890625
41759.56640625
41089.4375
40436.32421875
39793.296875
39159.54296875
38542.77734375
37955.8515625
37409.98828125
36910.48046875
36459.703125
36063.328125
35730.60546875
35467.55859375
35272.375
35139.109375
35064.375
35050.12109375
35103.328125
35236.03125
35462.77734375
35792.359375
36219.453125
36726.09375
37293.9765625
37917.6171875
38608.20703125
39386.4296875
40270.71875
41269.71484375
42383.9453125
43612.91015625
44959.08984375
46426.3984375
48019.8125
49751.34375
51646.5546875
53742.17578125
56075.859375
58677.9296875
61570.2578125
64766.68359375
68268.70703125
72057.30078125
76086.94921875
80286.58203125
84568.4765625
88841.59375
93021.19921875
97028.52734375
100783.48046875
104201.55078125
107199.65625
109702.671875
111640.39453125
112939.28125
113524.89453125
113342.94140625
112386.59765625
110709.3515625
108414.37109375
105628.87890625
102477.796875
99065.4765625
95468.84375
91743.6015625
87939.203125
84111.46875
80323.01171875
76633.62109375
73091.67578125
69731.98828125
66575.51953125
63627.0625
60875.69140625
58303.66015625
55899.515625
53665.1796875
51613.078125
49759.17578125
48118.4609375
46702.75390625
45517.046875
44553.4453125
43785.86328125
43169.8671875
42650.21484375
42174.6328125
41708.4375
41244.08203125
40802.0859375
40423.1796875
40153.3046875
40026.3046875
40052.9765625
40223.84375
40523.34765625
40943.4921875
41485.90234375
42153.70703125
42944.09375
43849.69140625
44865.77734375
45994.91796875
47245.82421875
48631.16796875
50168.7578125
51884.25390625
53810.13671875
55979.7265625
58419.8203125
61145.69921875
64159.3671875
67450.61328125
70999.77734375
74779.1796875
78749.66015625
82853.8828125
87013.578125
91136.765625
95132.625
98925.30078125
102458.65234375
105688.51953125
108564.96484375
111013.28125
112927.38671875
114185.4453125
114683.60546875
114370.7734375
113265.92578125
111450.74609375
109043.484375
106166.22265625
102917.06640625
99356.703125
95515.25390625
91417.10546875
87110.12109375
82680.87109375
78245.97265625
73925.8828125
69817.09375
65975.171875
62412.640625
59110.0078125
56034.125
53154.82421875
50452.91796875
47920.58203125
45560.00390625
43381.53515625
41397.8828125
39615.53515625
38031.171875
36635.78125
35418.1015625
34360.3828125
33432.35546875
32595.30859375
31816.046875
31078.2890625
30382.0390625
29734.3125
29139.8828125
28596.37890625
28094.34765625
27621.640625
27169.68359375
26736.0859375
26320.484375
25918.16796875
25519.20703125
25115.58984375
24710.03515625
24317.20703125
23954.9921875
23633.1484375
23349.54296875
23095.7578125
22864.26953125
22650.046875
22448.77734375
22258.3203125
22083.05078125
21933.734375
21820.03125
21743.16015625
21696.97265625
21676.2109375
21682.1640625
21720.484375
21795.7578125
21910.69140625
22069.80078125
22279.91015625
22543.14453125
22849.78125
23181.32421875
23522.46484375
23869.078125
24224.3359375
24590.63671875
24969.17578125
25366.27734375
25795.76953125
26272.77734375
26806.62890625
27400.16015625
28053.734375
28767.5859375
29540.01953125
30363.34375
31220.9609375
32089.859375
32950.73046875
33800.17578125
34653.8046875
35535.50390625
36461.9765625
37436.1953125
38452.72265625
39505.88671875
40591.875
41704.85546875
42833.04296875
43958.3203125
45058.8828125
46113.98828125
47110.4375
48047.828125
48936.296875
49784.25390625
50584.8125
51314.62890625
51948.15234375
52473.00390625
52891.32421875
53208.9296875
53427.23828125
53546.203125
53571.83984375
53519.375
53411.34765625
53274.1328125
53133.5390625
53009.75
52915.5859375
52860.234375
52853.390625
52902.62890625
53005.37109375
53144.52734375
53294.52734375
53434.12109375
53555.78125
53663.546875
53761.6328125
53845.26171875
53903.4375
53929.34375
53924.55859375
53891.5703125
53825.37109375
53716.56640625
53563.01171875
53375.11328125
53167.5859375
52945.703125
52698.46484375
52402.89453125
52034.75
51578.85546875
51034.109375
50411.5625
49727.046875
48992.0703125
48207.25
47361.984375
46442.22265625
45442.6796875
44374.53125
43260.84375
42122.859375
40969.36328125
39798.7890625
38610.75
37414.46484375
36225.27734375
35054.22265625
33902.9453125
32769.8671875
31659.55078125
30582.9765625
29547.0234375
28543.5625
27549.46484375
26539.16015625
25502.37890625
24455.6015625
23437.33984375
22487.78515625
21627.4375
20852.10546875
20145.8046875
19495.546875
18894.83984375
18339.71875
17827.33984375
17357.70703125
16932.95703125
16554.171875
16220.44140625
15929.90625
15679.33984375
15463.19921875
15275.79296875
15113.8671875
14975.0390625
14854.3046875
14745.765625
14648.296875
14566.32421875
14503.328125
14455.73828125
14413.375
14364.390625
14300.68359375
14222.96484375
14142.98828125
14079.046875
14047.09375
14055.98828125
14109.66796875
14209.375
14350.94921875
14522.6875
14710.0859375
14903.23046875
15098.41015625
15292.4375
15476.72265625
15637.5703125
15763.5703125
15855.36328125
15929.015625
16007.375
16104.92578125
16220.0078125
16341.08203125
16459.04296875
16574.05859375
16694.3515625
16831.3671875
16993.41015625
17179.08984375
17375.078125
17562.27734375
17726.72265625
17867.6328125
17999.421875
18149.5390625
18352.54296875
18640.30859375
19032.03515625
19530.76953125
20128.953125
20818.48046875
21597.7421875
22469.9921875
23434.0
24476.0
25572.83203125
26704.65234375
27864.77734375
29058.35546875
30294.3671875
31578.84765625
32909.83984375
34272.6953125
35640.609375
36984.203125
38282.26171875
39523.234375
40699.88671875
41807.6875
42847.4765625
43823.0234375
44732.17578125
45562.2109375
46295.62890625
46918.25
47421.0703125
47798.203125
48046.8984375
48168.421875
48165.8046875
48040.5625
47793.35546875
47427.921875
46953.62890625
46385.4140625
45742.6484375
45047.71875
44324.1171875
43596.00390625
42889.54296875
42232.0078125
41644.79296875
41134.1171875
40688.28515625
40285.97265625
39910.01171875
39556.4921875
39233.0546875
38950.0
38713.8671875
38529.484375
38406.15234375
38358.578125
38399.53125
38530.47265625
38737.62109375
38994.59765625
39268.59765625
39526.26953125
39736.4296875
39868.69140625
39892.6953125
39784.04296875
39535.046875
39159.19140625
38682.0546875
38125.79296875
37500.34765625
36806.41015625
36043.2890625
35213.78125
34323.92578125
33380.22265625
32388.46484375
31357.05859375
30303.62109375
29258.1015625
28255.890625
27322.58984375
26461.20703125
25651.890625
24864.97265625
24077.74609375
23283.3515625
22488.20703125
21703.8828125
20941.0625
20206.71875
19501.53515625
18819.1015625
18152.2109375
17505.21875
16901.31640625
16374.94140625
15953.328125
15640.60546875
15414.4375
15235.60546875
15064.8125
14878.41796875
14674.39453125
14465.16015625
14264.05859375
14076.59765625
13900.73046875
13731.109375
13561.9296875
13388.9453125
13212.8984375
13041.59375
12885.8828125
12750.984375
12631.75
12517.80859375
12403.5703125
12291.58203125
12185.67578125
12082.22265625
11969.4609375
11834.37109375
11669.6484375
11476.60546875
11265.04296875
11049.7890625
10842.9765625
10647.9140625
10462.78515625
10291.078125
10144.23046875
10030.19921875
9941.51953125
9858.75390625
9765.94140625
9661.15234375
9553.859375
9456.13671875
9376.5
9317.84765625
9278.23046875
9254.4765625
9246.39453125
9256.7890625
9286.43359375
9328.890625
9369.66796875
9390.32421875
9375.90625
9322.625
9239.6640625
9141.67578125
9038.0859375
8930.49609375
8820.1015625
8714.9375
8628.921875
8575.97265625
8565.9921875
8602.37890625
8677.87109375
8772.15625
8858.29296875
8916.7421875
8945.27734375
8954.5859375
8953.671875
8939.4921875
8900.76171875
8830.3203125
8732.28125
8618.35546875
8501.18359375
8392.609375
8304.09765625
8242.35546875
8203.21875
8172.9765625
8137.54296875
8089.70703125
8028.65234375
7957.22265625
7882.28125
7815.44921875
7769.8125
7754.359375
7770.36328125
7810.66015625
7862.1328125
7912.22265625
7955.625
7993.62109375
8025.77734375
8044.76953125
8041.46875
8012.5390625
7959.69140625
7883.48828125
7783.00390625
7663.6015625
7543.171875
7450.03125
7415.05859375
7462.90234375
7603.953125
7829.44140625
8113.4140625
8421.0234375
8717.39453125
8973.6640625
9171.41015625
9305.7578125
9383.89453125
9417.9375
9416.70703125
9381.78515625
9309.06640625
9194.1171875
9038.94140625
8856.45703125
8669.22265625
8502.62890625
8376.91796875
8301.5078125
8273.04296875
8277.87890625
8298.796875
8321.890625
8338.65625
8343.5234375
8332.12890625
8302.6015625
8257.1875
8202.17578125
8147.171875
8102.8515625
8074.2734375
8052.0625
8011.48046875
7925.06640625
7780.90234375
7592.32421875
7392.65625
7219.4375
7096.8515625
7024.58203125
6980.51171875
6937.24609375
6880.94140625
6816.92578125
6759.1875
6716.5625
6689.40625
6676.37109375
6680.609375
6708.4140625
6763.79296875
6846.078125
6951.625
7075.9609375
7213.99609375
7360.32421875
7511.4609375
7668.25390625
7834.9453125
8014.84375
8206.015625
8400.09765625
8584.55859375
8747.1484375
8880.7578125
8986.15625
9071.40234375
9149.5234375
9236.140625
9345.53515625
9482.80078125
9635.94140625
9776.453125
9871.40234375
9898.3046875
9852.3125
9743.79296875
9592.28515625
9420.77734375
9249.8359375
9092.734375
8955.21484375
8840.05078125
8750.96484375
8691.83984375
8663.4375
8662.56640625
8683.578125
8719.4765625
8762.73828125
8808.921875
8862.078125
8935.4453125
9043.1640625
9188.09375
9356.5625
9524.94921875
9672.390625
9789.703125
9880.0078125
9953.984375
10024.4453125
10102.59375
10196.16015625
10309.02734375
10441.58203125
10590.0703125
10744.59375
10888.3828125
11001.74609375
11070.0078125
11090.3203125
11072.3203125
11033.4453125
10993.2890625
10969.81640625
10976.25390625
11018.53515625
11096.671875
11211.78125
11372.03515625
11588.6796875
11863.55078125
12181.5546875
12517.5859375
12851.109375
13174.3046875
13489.140625
13800.99609375
14115.02734375
14434.12109375
14757.04296875
15080.05078125
15402.98046875
15732.78125
16077.55078125
16435.0390625
16787.88671875
17112.30078125
17393.7421875
17636.78515625
17861.44140625
18089.8046875
18334.6484375
18599.3515625
18887.4296875
19210.67578125
19586.44921875
20026.09375
20525.09765625
21064.29296875
21622.34375
22191.1796875
22783.3515625
23426.1796875
24147.84375
24965.57421875
25881.921875
26887.3828125
27966.63671875
29107.81640625
30312.44140625
31597.9765625
32989.0
34503.80078125
36148.10546875
37919.25390625
39814.09765625
41834.6171875
43991.23046875
46304.3671875
48801.70703125
51510.98828125
54453.46875
57643.609375
61093.98046875
64820.0390625
68840.27734375
73169.90234375
77809.09765625
82730.6953125
87874.72265625
93153.36328125
98461.85546875
103687.53515625
108715.4765625
113434.7421875
117747.34375
121574.88671875
124856.10546875
127535.0078125
129547.19140625
130814.41015625
131253.83984375
130801.57421875
129441.34765625
127222.98828125
124257.0078125
120685.37890625
116644.96484375
112244.0390625
107559.93359375
102651.14453125
97573.42578125
92393.8671875
87197.89453125
82082.64453125
77136.7734375
72420.44140625
67962.30078125
63775.22265625
59874.765625
56284.0859375
53024.35546875
50101.83984375
47501.65234375
45190.109375
43122.9140625
41256.15234375
39557.2734375
38011.5
36618.828125
35381.1171875
34287.01953125
33307.609375
32407.76953125
31564.01171875
30772.39453125
30040.375
29372.2890625
28763.03515625
28204.08984375
27693.96484375
27242.62109375
26866.55078125
26579.30859375
26384.265625
26272.5625
26225.21875
26218.3984375
26232.015625
26259.0859375
26308.76171875
26399.203125
26546.27734375
26758.5078125
27040.41015625
27396.04296875
27826.87109375
28327.31640625
28884.8125
29485.265625
30119.3984375
30786.2265625
31492.14453125
32245.59765625
33049.5859375
33897.296875
34773.98828125
35663.03125
36551.35546875
37432.29296875
38306.2734375
39179.41796875
40059.4140625
40949.8515625
41846.03515625
42735.8515625
43608.1796875
44466.76953125
45340.5859375
46280.6796875
47343.4921875
48572.48828125
49990.19921875
51602.73828125
53411.5234375
55426.59375
57676.17578125
60206.04296875
63067.7734375
66305.45703125
69951.3984375
74029.62890625
78556.91796875
83535.43359375
88941.0390625
94712.64453125
100744.453125
106883.453125
112935.87890625
118682.21875
123895.828125
128362.3046875
131900.43359375
134380.546875
135729.74609375
135919.65625
134948.578125
132836.234375
129636.5078125
125455.953125
120460.234375
114859.8984375
108880.1015625
102727.9609375
96571.109375
90533.11328125
84700.92578125
79135.40234375
73879.03125
68959.79296875
64392.5234375
60179.53515625
56312.4296875
52775.29296875
49547.17578125
46602.328125
43909.890625
41436.48828125
39152.37890625
37038.12109375
35087.515625
33304.3984375
31693.78515625
30251.22265625
28956.76953125
27777.5234375
26676.87890625
25623.62890625
24596.046875
23582.05078125
22579.90234375
21600.10546875
20663.55078125
19791.58203125
18993.2109375
18261.2890625
17582.40625
16949.75390625
16363.66796875
15819.75390625
15300.859375
14785.25390625
14263.7265625
13747.23046875
13258.28125
12816.4453125
12430.453125
12097.75
11805.140625
11529.5546875
11244.6640625
10934.90234375
10607.3359375
10289.93359375
10016.22265625
9808.77734375
9673.109375
9601.85546875
9582.29296875
9602.484375
9655.31640625
9738.88671875
9850.96875
9981.53125
10111.109375
10217.32421875
10281.8671875
10290.73046875
10230.66796875
10090.6328125
9870.015625
9586.69921875
9277.125
8987.03125
8756.4765625
8604.9140625
8523.02734375
8476.73046875
8422.69921875
8327.73046875
8182.01953125
8000.32421875
7811.671875
7643.66015625
7509.828125
7405.89453125
7315.03515625
7217.453125
7099.5078125
6960.3125
6814.6875
6690.765625
6620.92578125
6628.30859375
6714.81640625
6857.82421875
7018.3359375
7156.8515625
7248.203125
7287.56640625
7286.0703125
7260.94921875
7227.73828125
7198.19921875
7181.05859375
7180.03125
7188.15234375
7184.4765625
7139.82421875
7030.41796875
6851.40234375
6622.34765625
6381.765625
6172.3359375
6023.28515625
5940.265625
5909.89453125
5913.84765625
5939.36328125
5979.734375
6030.875
6091.10546875
6161.46875
6241.4140625
6323.40625
6394.91796875
6446.87109375
6479.2578125
6498.265625
6509.7265625
6515.25
6511.9765625
6493.54296875
6451.42578125
6376.7890625
6263.1796875
6110.7421875
5930.375
5742.453125
5566.94921875
5412.4140625
5275.53515625
5151.6875
5042.94921875
4954.0703125
4883.63671875
4823.5078125
4767.0546875
4715.08984375
4672.83203125
4642.59765625
4620.34765625
4598.24609375
4570.46875
4538.51171875
4512.3828125
4505.84765625
4528.00390625
4576.828125
4638.66015625
4693.1640625
4720.53125
4707.29296875
4648.33203125
4545.4296875
4406.0390625
4244.65625
4083.48046875
3946.76171875
3850.41015625
3796.78125
3781.15234375
3802.3515625
3864.30078125
3966.12890625
4093.8984375
4225.78125
4345.87109375
4451.13671875
4544.953125
4626.32421875
4686.38671875
4713.3046875
4698.9140625
4643.453125
4557.76953125
4460.44140625
4367.88671875
4283.5703125
4197.35546875
4096.90625
3979.7734375
3855.44140625
3738.6328125
3642.375
3574.23828125
3533.69921875
3510.90234375
3490.55078125
3459.9765625
3414.3515625
3353.953125
3277.33984375
3178.78515625
3053.2109375
2903.58203125
2743.0078125
2589.61328125
2459.53125
2364.1953125
2311.6953125
2307.28515625
2350.6796875
2433.4375
2540.078125
2652.05078125
2751.39453125
2822.765625
2854.63671875
2840.38671875
2780.14453125
2684.125
2574.52734375
2481.53515625
2432.98828125
2445.00390625
2519.21875
2644.234375
2796.359375
2941.80859375
3046.0
3087.2890625
3064.97265625
2995.80859375
2904.68359375
2816.43359375
2750.125
2714.33984375
2705.13671875
2708.94921875
2708.70703125
2690.01953125
2646.42578125
2582.98046875
2514.70703125
2458.10546875
2421.11328125
2400.51171875
2389.19140625
2385.58203125
2396.05078125
2428.46484375
2482.9140625
2547.04296875
2599.3828125
2618.92578125
2595.76171875
2536.31640625
2459.1640625
2383.6015625
2319.0078125
2263.54296875
2212.71484375
2169.23046875
2144.69921875
2151.61328125
2192.91796875
2257.71484375
2326.87890625
2384.34765625
2424.765625
2451.046875
2465.5
2465.6640625
2450.203125
2426.68359375
2410.3828125
2414.70703125
2443.86328125
2493.1875
2553.24609375
2613.2421875
2664.734375
2705.5
2738.80078125
2767.1875
2787.82421875
2795.16015625
2786.58984375
2763.90234375
2730.734375
2690.734375
2646.69921875
2598.03125
2539.29296875
2464.92578125
2377.625
2290.78125
2221.18359375
2179.51953125
2167.3046875
2180.32421875
2212.7421875
2258.1796875
2308.796875
2355.28515625
2390.0703125
2412.81640625
2432.671875
2462.2421875
2505.75390625
2552.17578125
2580.9453125
2576.4453125
2538.546875
2481.015625
2420.90234375
2370.12109375
2336.47265625
2330.59765625
2367.5
2458.0546875
2599.0078125
2773.7578125
2963.53125
3155.8125
3340.87890625
3502.7578125
3617.41015625
3661.62890625
3625.4140625
3519.09765625
3371.79296875
3222.1171875
3105.22265625
3042.6953125
3040.19921875
3090.9296875
3178.89453125
3279.7890625
3363.015625
3397.51953125
3359.7734375
3240.3125
3046.74609375
2801.765625
2535.875
2278.9296875
2056.671875
1892.41015625
1806.53515625
1809.69140625
1896.53125
2048.67578125
2244.1015625
2462.00390625
2681.109375
2880.09375
3044.640625
3172.73046875
3270.1015625
3341.96875
3392.03125
3428.08984375
3463.984375
3514.453125
3590.44140625
3698.8515625
3841.1171875
4007.2421875
4173.51171875
4311.703125
4403.6015625
4447.3359375
4451.82421875
4428.66015625
4389.328125
4345.4375
4306.140625
4273.19921875
4238.79296875
4188.98828125
4110.58203125
3997.61328125
3854.9765625
3698.3984375
3549.94140625
3428.87890625
3341.4375
3276.44921875
3212.2109375
3129.88671875
3022.25390625
2891.8046875
2743.93359375
2584.34765625
2421.3203125
2267.33984375
2137.5703125
2047.40625
2009.2265625
2026.4375
2087.23046875
2165.4375
2231.30078125
2265.7421875
2268.48828125
2255.82421875
2250.5
2269.7734375
2318.44140625
2390.140625
2473.65234375
2557.4375
2631.00390625
2687.1875
2726.34375
2757.03515625
2789.609375
2827.7109375
2865.12890625
2888.46875
2881.3203125
2829.06640625
2725.99609375
2582.14453125
2422.33984375
2275.4296875
2161.23046875
2085.21875
2041.64453125
2017.94140625
1995.5703125
1951.25
1864.953125
1731.5859375
1565.0859375
1389.17578125
1224.08203125
1082.16796875
972.9453125
906.26171875
887.66796875
912.7734375
968.34765625
1038.62109375
1110.49609375
1175.90625
1232.66015625
1282.9140625
1329.09765625
1371.09375
1408.1796875
1442.64453125
1480.14453125
1527.5859375
1592.16015625
1680.9296875
1798.08984375
1941.53125
2102.6953125
2268.77734375
2423.47265625
2547.21484375
2621.3359375
2635.0546875
2588.265625
2487.796875
2343.078125
2166.33203125
1975.1640625
1792.8125
1644.42578125
1550.58203125
1520.44140625
1549.22265625
1623.84375
1733.2734375
1874.4375
2048.89453125
2254.765625
2480.78125
2704.71484375
2896.69140625
3027.421875
3078.6953125
3049.390625
2953.59375
2814.37890625
2658.3984375
2511.2421875
2392.80078125
2314.23046875
2278.15625
2279.8203125
2307.70703125
2346.39453125
2383.1796875
2413.48046875
2439.515625
2464.421875
2488.82421875
2512.15625
2534.55859375
2555.796875
2572.19921875
2575.3046875
2555.421875
2509.7890625
2448.9921875
2393.46875
2360.66015625
2354.578125
2367.27734375
2387.234375
2403.8203125
2406.74609375
2388.3125
2349.7109375
2303.0703125
2264.2578125
2242.4765625
2234.83203125
2227.3515625
2200.80859375
2140.7578125
2048.2421875
1942.0703125
1847.8125
1781.40234375
1741.32421875
1714.484375
1687.296875
1651.17578125
1599.96875
1526.98828125
1429.60546875
1319.91796875
1229.3984375
1197.76953125
1251.70703125
1390.953125
1592.89453125
1827.72265625
2068.3203125
2288.66015625
2459.4296875
2551.26953125
2546.015625
2446.56640625
2276.6484375
2070.94140625
1863.75390625
1683.328125
1550.203125
1474.2890625
1451.12890625
1463.90234375
1493.22265625
1526.7109375
1560.58984375
1595.9921875
1637.6171875
1695.3671875
1782.16015625
1905.46875
2059.171875
2222.63671875
2367.26953125
2466.68359375
2506.7578125
2491.640625
2441.1640625
2380.58203125
2330.73046875
2306.1328125
2318.07421875
2373.96875
2471.2890625
2594.6328125
2722.05859375
2834.94921875
2921.10546875
2970.46875
2972.6796875
2921.81640625
2821.91015625
2685.16796875
2525.7109375
2357.89453125
2200.203125
2074.984375
1998.58984375
1970.26953125
1972.35546875
1982.375
1985.05859375
1974.8671875
1951.12890625
1914.453125
1868.37109375
1822.70703125
1793.3203125
1796.6875
1842.734375
1930.91796875
2051.60546875
2190.7421875
2334.46875
2471.3359375
2592.1875
2689.01953125
2755.515625
2790.21875
2799.14453125
2792.953125
2780.13671875
2764.32421875
2749.99609375
2748.19921875
2771.390625
2820.01953125
2876.09765625
2912.125
2906.3984375
2850.96484375
2750.46484375
2619.20703125
2480.1796875
2361.50390625
2287.375
2267.46484375
2291.69921875
2333.84375
2362.9140625
2357.546875
2314.95703125
2248.2421875
2174.17578125
2101.37890625
2027.2734375
1943.83984375
1846.56640625
1740.71875
1641.46484375
1567.33203125
1531.125
1535.46875
1576.03125
1648.0078125
1748.859375
1876.2109375
2024.87890625
2185.54296875
2344.06640625
2481.36328125
2577.26171875
2619.875
2615.28515625
2588.6640625
2573.80859375
2597.078125
2666.1328125
2769.21484375
2882.35546875
2978.02734375
3031.5546875
3025.921875
2954.80078125
2821.66796875
2634.95703125
2404.359375
2142.67578125
1869.61328125
1609.69140625
1383.85546875
1203.11328125
1070.19140625
984.921875
946.4140625
952.0625
997.94140625
1080.01953125
1191.19921875
1315.2421875
1426.6171875
1501.328125
1531.58984375
1531.39453125
1528.2109375
1547.87890625
1603.2265625
1691.23828125
1797.48046875
1903.41796875
1993.91796875
2062.765625
2113.68359375
2155.12890625
2191.72265625
2219.84765625
2231.8515625
2224.05859375
2199.7578125
2165.48046875
2126.75
2087.47265625
2048.80859375
2004.671875
1939.921875
1838.59765625
1698.26953125
1536.59375
1383.12890625
1263.29296875
1186.1640625
1141.38671875
1104.64453125
1049.92578125
964.296875
855.953125
748.48046875
665.33203125
617.7890625
604.890625
620.7109375
658.51953125
708.234375
753.1953125
773.18359375
753.59765625
694.81640625
615.38671875
545.92578125
515.38671875
536.6484375
601.00390625
685.75
768.40234375
836.18359375
886.6015625
924.3828125
959.9296875
1006.6953125
1073.67578125
1157.046875
1239.73828125
1301.37890625
1331.16015625
1334.484375
1330.04296875
1339.70703125
1376.5703125
1438.08984375
1508.7109375
1569.41796875
1606.078125
1612.3359375
1589.6484375
1547.35546875
1499.77734375
1457.55078125
1418.40234375
1367.4296875
1288.85546875
1179.54296875
1052.87109375
931.08984375
833.61328125
769.203125
734.93359375
720.140625
712.4609375
703.51171875
692.1171875
684.1484375
689.58203125
718.36328125
775.953125
858.55078125
950.51171875
1027.75390625
1068.33984375
1063.109375
1017.8203125
946.15234375
862.29296875
779.7578125
713.625
679.140625
686.59765625
738.12109375
829.234375
951.953125
1095.9765625
1248.25390625
1393.02734375
1512.85546875
1591.26953125
1617.546875
1591.88671875
1525.96875
1437.01171875
1339.75
1242.23828125
1146.96484375
1054.33984375
966.99609375
894.62890625
856.41015625
875.421875
965.52734375
1120.00390625
1311.828125
1504.9375
1666.07421875
1770.38671875
1803.6640625
1765.921875
1673.0703125
1550.7109375
1422.51953125
1304.09765625
1206.9609375
1144.12109375
1126.55859375
1153.4609375
1208.69921875
1269.1796875
1316.98046875
1345.19140625
1356.91015625
1363.2109375
1381.296875
1428.9296875
1514.9609375
1633.02734375
1764.36328125
1886.453125
1978.98046875
2024.11328125
2007.11328125
1922.38671875
1780.765625
1608.8125
1437.61328125
1289.42578125
1171.71875
1080.90234375
1011.1171875
962.2890625
942.81640625
964.1796875
1030.15625
1129.84375
1241.7421875
1345.09765625
1427.55859375
1484.59375
1516.7265625
1530.6484375
1540.79296875
1564.734375
1614.13671875
1689.36328125
1781.66015625
1878.96875
1970.3984375
2049.3046875
2115.86328125
2176.9453125
2241.13671875
2312.10546875
2385.80078125
2453.0078125
2503.34375
2527.98828125
2521.97265625
2486.73828125
2430.328125
2363.42578125
2294.80859375
2231.70703125
2184.15625
2166.50390625
2192.26171875
2266.671875
2383.54296875
2527.4375
2678.19921875
2815.84375
2925.578125
3000.62890625
3040.23828125
3044.11328125
3009.14453125
2931.73828125
2813.83984375
2667.484375
2514.0703125
2377.78515625
2276.5234375
2216.54296875
2194.3203125
2202.49609375
2233.8359375
2280.625
2332.46484375
2374.9609375
2390.0703125
2359.5625
2273.10546875
2136.48046875
1971.01953125
1801.8125
1643.74609375
1496.91015625
1353.1328125
1206.578125
1060.8671875
928.9296875
825.9609375
760.13671875
728.9609375
724.40234375
741.28125
780.421875
845.32421875
936.85546875
1049.87890625
1172.359375
1287.73828125
1380.43359375
1440.54296875
1464.69921875
1456.0390625
1427.12890625
1401.71875
1406.53125
1455.3125
1539.56640625
1636.15234375
1724.12109375
1794.88671875
1849.47265625
1890.140625
1916.2109375
1926.06640625
1920.7109375
1903.140625
1873.1484375
1823.08984375
1740.37890625
1615.7890625
1449.66015625
1250.3984375
1028.84375
796.0
566.30859375
361.05859375
205.51953125
119.31640625
106.12109375
150.30859375
222.8984375
292.37109375
334.27734375
337.52734375
307.2109375
261.75
223.1015625
205.5078125
211.953125
238.93359375
281.421875
332.83984375
385.22265625
433.97265625
482.1015625
536.8828125
602.30078125
676.4765625
755.70703125
839.02734375
929.55859375
1034.51953125
1163.625
1322.4609375
1502.87109375
1679.49609375
1818.57421875
1893.71875
1897.91015625
1844.69140625
1759.34765625
1666.4140625
1581.5703125
1511.953125
1460.8515625
1429.0
1411.51953125
1396.8046875
1371.34375
1326.44140625
1261.66796875
1184.8984375
1110.52734375
1054.87890625
1028.2734375
1028.390625
1040.33984375
1042.9296875
1016.21875
947.46875
835.79296875
694.5234375
548.95703125
429.31640625
361.984375
362.359375
431.45703125
557.375
721.39453125
905.640625
1098.4375
1295.23828125
1495.7265625
1698.8984375
1898.7265625
2083.25390625
2238.05859375
2351.80859375
2420.484375
2448.23046875
2444.33203125
2417.2421875
2369.3671875
2297.4140625
2198.609375
2076.75390625
1942.04296875
1805.84375
1675.98046875
1555.48046875
1443.03125
1333.7578125
1220.53515625
1095.58984375
952.25390625
788.05859375
610.0859375
438.3515625
301.37890625
223.9609375
214.9375
262.5546875
338.76953125
410.04296875
451.26171875
457.04296875
442.51171875
430.9375
437.32421875
461.5625
495.23828125
532.53125
573.390625
617.5859375
658.40234375
683.03125
677.69921875
631.50390625
537.5859375
395.8203125
218.57421875
33.71875
-121.8515625
-217.44921875
-243.14453125
-213.9375
-160.4296875
-111.91796875
-82.92578125
-71.8046875
-70.40625
-75.16796875
-90.3515625
-123.125
-175.97265625
-240.80078125
-297.02734375
-316.77734375
-277.515625
-174.421875
-22.52734375
152.140625
322.61328125
465.1171875
559.96484375
593.71484375
561.046875
464.07421875
312.55078125
127.83984375
-55.12109375
-196.37890625
-266.70703125
-257.5
-177.75
-45.21484375
118.43359375
288.60546875
442.01953125
565.58203125
661.93359375
744.6875
826.5859375
910.94140625
992.72265625
1065.06640625
1123.1171875
1163.234375
1182.4140625
1180.16015625
1159.08203125
1121.1328125
1064.15625
984.9921875
887.51171875
786.69921875
704.34765625
660.375
665.8984375
720.3515625
812.58203125
926.55078125
1049.53515625
1176.921875
1308.65625
1439.9296875
1554.3984375
1626.1484375
1629.6875
1551.52734375
1396.76953125
1187.953125
958.28125
743.1640625
572.2109375
462.5625
415.31640625
417.78515625
450.65625
494.84765625
534.046875
554.65234375
548.0859375
516.51171875
476.70703125
455.328125
475.453125
542.546875
640.703125
742.15625
822.05078125
867.359375
876.8671875
857.09765625
819.05859375
775.0
734.46484375
702.32421875
680.94921875
673.14453125
681.50390625
705.95703125
745.08984375
801.14453125
881.3828125
991.08984375
1123.6640625
1257.8515625
1365.4921875
1424.02734375
1425.7578125
1380.78125
1314.078125
1256.859375
1233.3359375
1248.9140625
1288.50390625
1326.58203125
1340.61328125
1317.74609375
1254.265625
1154.328125
1030.88671875
904.0859375
793.3046875
707.4375
641.34375
581.28515625
514.71875
437.57421875
354.33984375
271.32421875
188.8203125
99.7265625
-3.9375
-122.9921875
-248.80078125
-367.515625
-466.48046875
-539.390625
-588.59765625
-622.96875
-651.11328125
-674.69140625
-687.63671875
-682.01953125
-654.53515625
-607.66015625
-545.16015625
-466.69921875
-367.21484375
-242.5
-95.5859375
63.08984375
221.56640625
369.63671875
494.8984375
578.37109375
599.7109375
550.48046875
442.67578125
304.6015625
168.4609375
59.07421875
-11.29296875
-41.6015625
-36.3671875
-0.4140625
61.58984375
142.9140625
235.37109375
333.5390625
435.76171875
539.87109375
639.890625
729.04296875
803.8515625
862.2265625
898.1171875
902.09765625
870.1953125
812.5234375
752.7734375
717.2578125
720.359375
756.421875
804.71484375
844.3984375
867.17578125
878.09765625
887.40625
903.53125
931.265625
971.01171875
1016.15234375
1052.88671875
1066.25
1049.2265625
1007.2109375
954.12109375
903.57421875
862.2734375
829.90625
803.8984375
784.0625
774.984375
787.56640625
839.48828125
950.59765625
1131.50390625
1371.98046875
1638.01171875
1880.375
2051.1796875
2122.58984375
2099.43359375
2015.4140625
1911.58984375
1812.03125
1715.71875
1607.0234375
1470.37890625
1298.1171875
1093.66796875
873.2265625
662.43359375
486.5703125
362.5625
299.0078125
298.5078125
354.109375
444.51953125
539.2734375
613.6328125
660.16796875
687.359375
709.171875
735.7421875
771.2890625
817.90625
879.34375
959.45703125
1056.55859375
1160.7890625
1258.3984375
1337.30078125
1388.296875
1405.40234375
1390.91015625
1359.609375
1331.48046875
1315.84765625
1303.77734375
1277.234375
1223.73828125
1142.29296875
1041.71484375
939.84375
862.99609375
837.5703125
875.09765625
963.6171875
1073.55859375
1172.51171875
1237.29296875
1258.203125
1236.96484375
1182.1953125
1105.7265625
1021.65234375
946.21484375
893.80859375
869.02734375
862.55078125
857.8984375
845.18359375
829.28125
825.08203125
845.5
893.203125
960.25390625
1032.36328125
1094.03515625
1133.91796875
1148.7421875
1142.296875
1119.8984375
1084.36328125
1037.6328125
983.98046875
928.9453125
876.0625
827.5234375
787.95703125
763.4375
754.0703125
749.4140625
734.453125
701.09375
653.41015625
602.89453125
559.79296875
527.28515625
501.29296875
475.203125
446.375
417.79296875
392.05078125
364.78125
327.56640625
278.62109375
227.68359375
187.546875
162.1796875
145.484375
131.015625
119.859375
118.859375
133.625
164.75
209.5546875
266.79296875
341.42578125
445.5703125
592.33203125
784.625
1008.203125
1235.88671875
1439.0703125
1596.8046875
1698.74609375
1745.12890625
1746.23828125
1718.6171875
1677.4921875
1629.96875
1573.671875
1500.14453125
1400.89453125
1274.82421875
1133.75
999.0
888.2109375
803.15234375
730.7734375
654.99609375
565.99609375
460.50390625
339.44921875
208.8671875
79.47265625
-39.984375
-149.80859375
-257.29296875
-366.76171875
-472.63671875
-561.72265625
-619.71484375
-635.0625
-600.1328125
-513.49609375
-383.60546875
-229.84765625
-77.40625
52.4140625
150.5390625
220.91015625
273.625
317.08984375
355.55859375
391.3671875
426.078125
458.234375
481.640625
487.30078125
467.32421875
417.3984375
337.68359375
233.87890625
117.34375
2.4609375
-97.6875
-173.48046875
-217.63671875
-224.35546875
-192.0
-127.41015625
-46.81640625
29.140625
83.19921875
107.47265625
106.5
97.6796875
107.69140625
161.8984375
269.9609375
418.34765625
578.32421875
724.25
846.6171875
949.7265625
1038.859375
1109.609375
1147.08984375
1133.17578125
1056.0546875
917.23046875
733.6171875
534.37890625
353.6875
221.12109375
151.5
137.734375
152.20703125
158.8671875
130.47265625
60.68359375
-35.5703125
-131.80078125
-203.765625
-241.30859375
-252.63671875
-257.34375
-271.4609375
-296.19921875
-320.83203125
-336.4609375
-345.18359375
-354.66015625
-365.203125
-365.32421875
-340.98046875
-288.74609375
-220.6171875
-158.890625
-127.15234375
-142.2265625
-208.703125
-317.5234375
-450.01953125
-585.06640625
-704.3984375
-794.4921875
-847.60546875
-863.70703125
-851.4453125
-825.48046875
-800.515625
-784.60546875
-774.828125
-757.9140625
-716.1171875
-634.83203125
-507.75
-339.30078125
-146.83203125
39.18359375
182.2421875
253.890625
245.00390625
165.625
36.09765625
-120.74609375
-283.234375
-434.421875
-566.80078125
-682.19921875
-783.8203125
-867.2890625
-919.98828125
-929.58203125
-894.0390625
-827.0390625
-757.74609375
-725.5
-768.9140625
-911.2890625
-1149.13671875
-1450.9453125
-1767.06640625
-2045.56640625
-2247.3203125
-2355.7265625
-2377.94921875
-2337.390625
-2261.58203125
-2172.34765625
-2082.24609375
-1995.97265625
-1914.19140625
-1839.04296875
-1779.22265625
-1749.03125
-1758.72265625
-1803.28515625
-1861.078125
-1904.3828125
-1911.23046875
-1868.65625
-1769.4921875
-1611.3671875
-1400.1015625
-1151.65234375
-887.98046875
-629.7578125
-392.3671875
-187.61328125
-27.71875
74.12890625
108.91796875
79.046875
0.3359375
-104.25390625
-214.91015625
-321.171875
-420.33984375
-511.23046875
-589.27734375
-647.39453125
-681.66015625
-696.30859375
-702.35546875
-710.625
-725.96875
-747.6875
-773.58984375
-801.8828125
-829.80078125
-852.765625
-866.6796875
-872.046875
-876.86328125
-895.15234375
-939.08984375
-1008.54296875
-1087.25390625
-1151.125
-1181.453125
-1170.8984375
-1120.08203125
-1034.44921875
-926.7421875
-818.421875
-732.171875
-679.4453125
-654.015625
-636.90234375
-608.2265625
-558.8125
-495.1484375
-434.1484375
-390.421875
-366.52734375
-354.84765625
-347.70703125
-343.8203125
-345.0859375
-350.32421875
-354.95703125
-356.4453125
-358.203125
-367.44140625
-389.484375
-423.66796875
-463.00390625
-497.17578125
-517.90625
-524.7109375
-526.6796875
-536.86328125
-562.19140625
-597.83984375
-631.53125
-652.8984375
-658.765625
-652.24609375
-641.2890625
-638.9765625
-660.8359375
-716.26953125
-800.4296875
-894.765625
-976.125
-1027.46875
-1045.38671875
-1042.765625
-1044.4921875
-1075.8125
-1150.125
-1265.7578125
-1412.23828125
-1576.578125
-1742.90625
-1890.03515625
-1994.9609375
-2042.1796875
-2031.08203125
-1975.73828125
-1898.0625
-1818.83203125
-1750.58984375
-1695.2890625
-1646.82421875
-1596.18359375
-1535.5390625
-1460.5703125
-1372.21875
-1278.453125
-1193.1953125
-1130.74609375
-1098.26171875
-1092.61328125
-1104.9765625
-1129.19921875
-1166.25
-1221.90625
-1302.02734375
-1411.30859375
-1555.20703125
-1739.625
-1965.1171875
-2218.90234375
-2471.70703125
-2683.94921875
-2819.6015625
-2860.0546875
-2809.51953125
-2689.078125
-2525.14453125
-2340.328125
-2150.359375
-1964.83984375
-1788.69140625
-1623.3203125
-1467.3984375
-1318.1875
-1174.88671875
-1044.20703125
-943.5078125
-896.04296875
-919.1953125
-1014.76171875
-1169.31640625
-1362.78125
-1576.75
-1797.21484375
-2014.00390625
-2221.24609375
-2418.6875
-2609.75390625
-2795.19921875
-2967.3671875
-3111.46875
-3212.81640625
-3262.6875
-3257.73828125
-3196.17578125
-3076.47265625
-2899.19921875
-2668.3828125
-2391.2109375
-2078.1484375
-1743.75390625
-1406.296875
-1085.890625
-802.7578125
-574.65625
-411.796875
-311.8125
-260.828125
-241.48828125
-240.96484375
-252.93359375
-275.1171875
-307.01171875
-349.40625
-404.6796875
-477.875
-576.9453125
-708.8671875
-872.59375
-1055.921875
-1241.4921875
-1416.1953125
-1573.8515625
-1709.3828125
-1813.11328125
-1872.87109375
-1882.67578125
-1849.8984375
-1793.734375
-1735.62890625
-1689.3671875
-1659.5234375
-1647.484375
-1655.15625
-1680.4921875
-1712.01171875
-1732.50390625
-1730.2265625
-1705.54296875
-1667.046875
-1623.9765625
-1583.71875
-1554.84375
-1549.6328125
-1582.0625
-1661.40234375
-1784.8828125
-1934.73046875
-2083.515625
-2204.859375
-2281.5
-2305.8671875
-2276.546875
-2195.80078125
-2069.10546875
-1904.6328125
-1712.703125
-1506.27734375
-1301.24609375
-1114.23828125
-958.3125
-839.31640625
-754.91015625
-696.4765625
-653.44921875
-618.67578125
-592.265625
-581.69921875
-598.23828125
-651.59765625
-745.21484375
-873.875
-1024.47265625
-1179.32421875
-1320.25390625
-1432.42578125
-1507.390625
-1544.2578125
-1547.203125
-1520.04296875
-1461.99609375
-1368.86328125
-1239.796875
-1084.8125
-926.39453125
-791.80859375
-700.44921875
-655.96875
-649.20703125
-667.34375
-699.59375
-736.7421875
-770.1796875
-794.6875
-811.24609375
-824.796875
-838.78125
-852.125
-860.04296875
-855.1953125
-828.0
-768.98828125
-675.23828125
-556.921875
-437.46875
-345.1796875
-301.47265625
-314.16796875
-379.37109375
-487.7109375
-628.2734375
-788.31640625
-952.0234375
-1100.90625
-1215.609375
-1279.1875
-1282.4453125
-1229.07421875
-1135.33984375
-1022.55859375
-907.65625
-798.72265625
-697.76953125
-608.10546875
-541.12109375
-516.734375
-555.01171875
-664.7421875
-838.87109375
-1059.2734375
-1302.8125
-1542.875
-1751.78125
-1909.953125
-2015.6640625
-2083.66796875
-2132.97265625
-2176.55078125
-2221.453125
-2273.78125
-2339.3984375
-2419.53515625
-2507.36328125
-2590.109375
-2656.1015625
-2701.5078125
-2730.59375
-2748.04296875
-2750.55859375
-2727.0703125
-2667.71875
-2571.69921875
-2445.734375
-2296.03515625
-2122.78515625
-1922.60546875
-1696.68359375
-1457.39453125
-1227.1171875
-1029.4921875
-880.609375
-786.9140625
-747.171875
-752.34765625
-784.72265625
-823.55078125
-856.42578125
-884.41796875
-914.87109375
-951.32421875
-992.53125
-1038.33203125
-1092.12890625
-1157.58984375
-1236.2265625
-1328.0703125
-1431.24609375
-1539.07421875
-1639.76171875
-1721.03515625
-1775.34375
-1801.31640625
-1802.51953125
-1785.30078125
-1755.1328125
-1712.99609375
-1656.6328125
-1587.22265625
-1513.53515625
-1446.72265625
-1390.09375
-1334.65234375
-1264.4140625
-1165.51953125
-1032.09375
-867.765625
-684.58203125
-499.9453125
-331.890625
-194.78125
-97.52734375
-43.81640625
-33.03125
-62.02734375
-127.8125
-229.0859375
-363.375
-521.3515625
-684.296875
-829.01171875
-937.44140625
-1003.63671875
-1033.640625
-1039.8671875
-1034.515625
-1025.69921875
-1016.7890625
-1008.33203125
-1001.3359375
-1000.82421875
-1017.421875
-1064.52734375
-1151.24609375
-1276.26171875
-1428.20703125
-1591.40625
-1750.05078125
-1887.88671875
-1988.8984375
-2042.8828125
-2050.15625
-2018.453125
-1956.2421875
-1872.59765625
-1782.16796875
-1702.9765625
-1643.84375
-1595.734375
-1538.77734375
-1457.421875
-1347.51171875
-1212.1015625
-1055.8359375
-883.765625
-701.8359375
-517.55859375
-342.734375
-195.7109375
-96.5078125
-55.59765625
-66.99609375
-112.1875
-169.40234375
-220.703125
-256.54296875
-279.6484375
-304.44140625
-348.76171875
-423.7109375
-530.98046875
-667.52734375
-829.2578125
-1009.26171875
-1195.2265625
-1371.203125
-1522.21484375
-1637.11328125
-1709.2734375
-1738.125
-1732.3125
-1710.54296875
-1696.1171875
-1706.39453125
-1744.93359375
-1802.28125
-1863.23828125
-1912.38671875
-1934.79296875
-1917.80859375
-1859.15625
-1774.9453125
-1695.3828125
-1647.09765625
-1637.3203125
-1654.74609375
-1684.1328125
-1717.74609375
-1753.0546875
-1783.53515625
-1795.953125
-1777.4453125
-1724.16796875
-1643.76171875
-1552.14453125
-1468.0546875
-1406.359375
-1370.796875
-1350.6875
-1325.83984375
-1277.1171875
-1194.828125
-1080.453125
-943.7578125
-799.0390625
-661.7109375
-544.921875
-456.203125
-395.640625
-357.65625
-337.6875
-339.71484375
-375.7890625
-454.07421875
-565.6640625
-684.88671875
-783.9375
-846.5625
-868.9375
-853.328125
-806.703125
-744.828125
-692.1640625
-673.02734375
-701.07421875
-775.63671875
-885.453125
-1014.5078125
-1145.86328125
-1263.796875
-1357.0234375
-1424.06640625
-1476.43359375
-1533.24609375
-1608.09765625
-1699.0390625
-1791.53125
-1870.40234375
-1927.7734375
-1960.9609375
-1967.77734375
-1948.4609375
-1913.28515625
-1886.4453125
-1899.12890625
-1973.76953125
-2109.21484375
-2277.921875
-2439.19921875
-2560.44140625
-2631.48828125
-2662.83984375
-2670.75
-2661.4375
-2625.28515625
-2544.23046875
-2406.125
-2214.671875
-1987.7890625
-1747.609375
-1511.82421875
-1291.66015625
-1093.8359375
-921.5390625
-774.2734375
-649.234375
-545.3515625
-467.9765625
-430.61328125
-451.0
-542.65625
-707.4296875
-933.8203125
-1200.125
-1477.98046875
-1736.29296875
-1948.8515625
-2103.83984375
-2206.83984375
-2272.8203125
-2313.90234375
-2333.23046875
-2327.390625
-2292.9453125
-2232.7890625
-2159.21875
-2089.81640625
-2036.0703125
-1994.40234375
-1951.15234375
-1899.1796875
-1848.84375
-1820.203125
-1823.83984375
-1850.33984375
-1878.46875
-1891.9453125
-1887.76953125
-1871.0234375
-1846.1796875
-1815.3984375
-1782.70703125
-1755.19140625
-1738.03515625
-1729.51171875
-1721.65234375
-1704.359375
-1668.0
-1604.72265625
-1511.6015625
-1394.02734375
-1264.28125
-1134.40625
-1009.66015625
-888.55859375
-768.5078125
-651.1640625
-543.078125
-452.3515625
-385.30859375
-345.953125
-336.57421875
-356.36328125
-399.05859375
-454.83984375
-516.90234375
-584.390625
-655.41015625
-717.5546875
-750.54296875
-742.8359375
-705.796875
-668.83203125
-658.79296875
-682.08203125
-724.06640625
-763.7421875
-790.5
-810.49609375
-840.10546875
-893.984375
-977.91015625
-1089.9765625
-1224.4921875
-1372.859375
-1522.92578125
-1661.75390625
-1782.1328125
-1887.32421875
-1989.78125
-2104.546875
-2240.66796875
-2394.00390625
-2545.640625
-2668.5703125
-2739.9375
-2750.91015625
-2708.3828125
-2629.24609375
-2531.98828125
-2429.57421875
-2326.359375
-2221.4765625
-2117.32421875
-2025.83203125
-1964.859375
-1946.09765625
-1965.2890625
-2003.81640625
-2039.3046875
-2055.34765625
-2044.13671875
-2004.45703125
-1940.01171875
-1858.4140625
-1768.90625
-1679.4609375
-1596.69921875
-1528.46875
-1484.6328125
-1473.65625
-1498.93359375
-1559.11328125
-1649.9609375
-1762.38671875
-1878.28125
-1972.88671875
-2026.7421875
-2037.19140625
-2017.25
-1983.23828125
-1945.18359375
-1908.5390625
-1880.51953125
-1869.44140625
-1877.44921875
-1896.9296875
-1916.234375
-1928.09375
-1931.96875
-1930.44921875
-1926.2734375
-1923.02734375
-1926.578125
-1944.3984375
-1983.08203125
-2045.30859375
-2126.30859375
-2212.2421875
-2284.43359375
-2329.71875
-2349.05078125
-2355.234375
-2360.55859375
-2365.484375
-2358.38671875
-2325.03125
-2258.36328125
-2161.953125
-2048.30078125
-1935.44921875
-1842.203125
-1782.171875
-1760.484375
-1776.8125
-1830.15234375
-1917.07421875
-2023.8125
-2124.421875
-2193.28515625
-2222.4296875
-2225.38671875
-2222.9921875
-2225.81640625
-2229.4765625
-2223.7734375
-2204.93359375
-2181.2578125
-2169.6015625
-2185.015625
-2230.4296875
-2294.91015625
-2362.55078125
-2422.6875
-2471.2734375
-2505.5546875
-2522.61328125
-2524.1328125
-2518.11328125
-2511.91796875
-2504.421875
-2487.921875
-2457.35546875
-2415.703125
-2371.4140625
-2333.921875
-2311.65625
-2309.40625
-2323.09765625
-2338.31640625
-2338.5703125
-2317.40234375
-2281.359375
-2240.2265625
-2196.12890625
-2144.7578125
-2086.89453125
-2035.46875
-2008.2578125
-2012.65234375
-2038.5625
-2067.00390625
-2086.41796875
-2101.5
-2127.14453125
-2173.66015625
-2236.703125
-2299.69921875
-2344.96875
-2362.68359375
-2351.28125
-2313.515625
-2254.93359375
-2184.6875
-2113.03515625
-2045.8671875
-1984.6640625
-1935.09765625
-1913.38671875
-1937.96484375
-2011.5625
-2113.48828125
-2211.5390625
-2281.03515625
-2312.4375
-2305.5546875
-2262.5390625
-2187.859375
-2091.359375
-1988.0625
-1894.50390625
-1824.37109375
-1784.81640625
-1773.890625
-1781.3984375
-1793.83203125
-1800.3984375
-1796.859375
-1785.640625
-1772.8671875
-1763.43359375
-1757.3046875
-1750.84375
-1742.11328125
-1734.5234375
-1735.07421875
-1749.19140625
-1776.06640625
-1805.59765625
-1818.66015625
-1794.28125
-1722.484375
-1613.3515625
-1493.49609375
-1392.65234375
-1330.6640625
-1310.921875
-1319.640625
-1331.2421875
-1320.74609375
-1277.29296875
-1207.96875
-1129.96875
-1062.0390625
-1024.203125
-1040.546875
-1133.6953125
-1310.328125
-1550.24609375
-1810.40625
-2042.9609375
-2215.109375
-2317.21875
-2354.890625
-2334.89453125
-2260.24609375
-2139.17578125
-1995.90625
-1868.2578125
-1791.80859375
-1783.90625
-1838.828125
-1933.9140625
-2040.5390625
-2134.359375
-2200.99609375
-2234.53125
-2231.22265625
-2185.2109375
-2090.54296875
-1947.10546875
-1765.03515625
-1565.7109375
-1379.5546875
-1240.3203125
-1175.38671875
-1195.93359375
-1293.15234375
-1443.234375
-1617.58984375
-1791.98046875
-1950.80078125
-2086.90234375
-2198.6640625
-2285.65625
-2344.58984375
-2368.47265625
-2350.99609375
-2293.1328125
-2205.82421875
-2105.734375
-2008.27734375
-1924.140625
-1859.73828125
-1817.0390625
-1790.25
-1763.23046875
-1712.9140625
-1619.43359375
-1477.44140625
-1300.98828125
-1118.14453125
-958.44921875
-840.9140625
-768.26171875
-728.328125
-700.85546875
-668.109375
-625.78125
-587.17578125
-576.7734375
-618.0234375
-724.0
-893.80078125
-1111.9609375
-1350.67578125
-1577.7890625
-1768.828125
-1914.8359375
-2021.53515625
-2103.76171875
-2180.3203125
-2268.421875
-2376.96484375
-2503.98046875
-2642.42578125
-2788.30859375
-2941.046875
-3095.71484375
-3237.7421875
-3347.1953125
-3408.5703125
-3417.8203125
-3382.83203125
-3318.734375
-3240.52734375
-3157.046875
-3070.7109375
-2983.4765625
-2902.46484375
-2838.6171875
-2799.9140625
-2787.375
-2797.984375
-2829.4921875
-2879.83203125
-2941.765625
-2999.5078125
-3031.62109375
-3016.5390625
-2936.9921875
-2784.75390625
-2567.91796875
-2315.2734375
-2069.55078125
-1870.796875
-1742.42578125
-1689.69140625
-1707.1484375
-1785.3359375
-1912.77734375
-2075.68359375
-2257.61328125
-2439.06640625
-2598.36328125
-2715.48046875
-2777.234375
-2780.18359375
-2730.41796875
-2641.640625
-2531.62890625
-2416.88671875
-2308.9140625
-2215.69921875
-2145.65234375
-2106.53125
-2097.50390625
-2101.86328125
-2088.79296875
-2025.3984375
-1892.8046875
-1698.06640625
-1474.6875
-1269.50390625
-1122.6796875
-1053.1796875
-1057.08984375
-1115.94921875
-1206.51171875
-1306.93359375
-1399.546875
-1472.3359375
-1520.72265625
-1549.11328125
-1569.11328125
-1592.4921875
-1622.24609375
-1649.00390625
-1655.9609375
-1628.6015625
-1563.6015625
-1473.90625
-1388.015625
-1341.07421875
-1360.34765625
-1454.15234375
-1611.6953125
-1811.15234375
-2027.84765625
-2239.28515625
-2429.3828125
-2592.2421875
-2731.453125
-2853.69921875
-2961.78125
-3052.9375
-3122.6015625
-3168.84765625
-3193.796875
-3201.32421875
-3192.5
-3162.08984375
-3100.23828125
-3000.625
-2870.0390625
-2730.01171875
-2607.140625
-2519.44921875
-2470.5234375
-2454.796875
-2466.0234375
-2500.48828125
-2555.76171875
-2630.0390625
-2722.4296875
-2830.08984375
-2943.6875
-3048.1640625
-3130.90625
-3189.8515625
-3233.51953125
-3274.62109375
-3324.13671875
-3388.9453125
-3471.16796875
-3567.1953125
-3666.48828125
-3750.7421875
-3795.56640625
-3777.9296875
-3688.1875
-3538.68359375
-3360.9609375
-3192.7578125
-3063.8125
-2987.7890625
-2962.12890625
-2973.98046875
-3008.43359375
-3053.515625
-3099.3046875
-3134.5078125
-3145.79296875
-3120.01953125
-3045.8359375
-2914.671875
-2724.390625
-2484.7734375
-2218.9609375
-1957.39453125
-1727.875
-1547.71484375
-1421.1640625
-1342.64453125
-1304.0546875
-1301.11328125
-1333.62890625
-1400.62890625
-1497.1484375
-1616.421875
-1753.61328125
-1905.625
-2066.9453125
-2226.22265625
-2367.48828125
-2476.609375
-2549.59375
-2595.91015625
-2632.25390625
-2670.66015625
-2711.1640625
-2744.515625
-2760.88671875
-2757.47265625
-2742.10546875
-2731.83203125
-2744.26953125
-2783.94921875
-2833.828125
-2861.73046875
-2838.16015625
-2751.265625
-2609.20703125
-2432.37890625
-2244.8046875
-2069.47265625
-1926.8046875
-1833.2265625
-1798.890625
-1825.2265625
-1903.734375
-2016.94140625
-2142.23828125
-2258.234375
-2350.90234375
-2415.16015625
-2449.87109375
-2451.59375
-2415.23046875
-2342.5625
-2249.79296875
-2164.3828125
-2111.75
-2101.96875
-2126.328125
-2165.8125
-2204.28125
-2235.56640625
-2259.29296875
-2272.42578125
-2268.75
-2248.59375
-2226.06640625
-2221.625
-2244.546875
-2281.875
-2304.32421875
-2283.7421875
-2209.24609375
-2092.37109375
-1959.5546875
-1837.66796875
-1742.75390625
-1678.2890625
-1639.890625
-1619.09375
-1604.828125
-1587.09375
-1564.0546875
-1545.53125
-1547.16796875
-1579.28515625
-1640.3359375
-1720.1875
-1809.265625
-1905.21875
-2012.515625
-2137.50390625
-2284.55859375
-2454.59765625
-2641.9921875
-2829.41015625
-2988.53125
-3092.9296875
-3135.1171875
-3131.4296875
-3109.6640625
-3091.67578125
-3085.12890625
-3085.51953125
-3082.00390625
-3064.40234375
-3031.16015625
-2993.6484375
-2970.7421875
-2976.76171875
-3013.5390625
-3072.15625
-3138.94921875
-3198.33203125
-3232.98828125
-3227.41015625
-3176.48046875
-3092.30078125
-3000.65234375
-2925.83203125
-2874.3671875
-2831.4609375
-2774.41796875
-2691.6484375
-2590.0859375
-2485.4140625
-2386.5390625
-2290.6171875
-2192.53515625
-2096.8984375
-2018.5625
-1971.51171875
-1958.71875
-1973.32421875
-2007.2109375
-2056.2421875
-2118.796875
-2193.8828125
-2283.1328125
-2391.9609375
-2524.95703125
-2679.0625
-2842.06640625
-2996.93359375
-3126.0234375
-3212.3828125
-3241.96875
-3209.57421875
-3124.05078125
-3005.890625
-2876.984375
-2749.86328125
-2624.71875
-2495.9609375
-2362.21484375
-2231.58203125
-2118.4609375
-2035.5859375
-1987.984375
-1972.53125
-1981.34375
-2005.12109375
-2034.55859375
-2061.6875
-2083.7578125
-2108.3984375
-2154.68359375
-2245.078125
-2391.3046875
-2583.7890625
-2792.609375
-2979.078125
-3110.55078125
-3171.37109375
-3166.17578125
-3114.59375
-3040.0
-2958.50390625
-2874.99609375
-2788.1875
-2700.00390625
-2621.44921875
-2568.81640625
-2551.59375
-2561.75
-2575.6796875
-2569.3828125
-2533.69140625
-2476.03125
-2409.0703125
-2339.703125
-2268.69921875
-2198.80078125
-2141.28125
-2114.19140625
-2133.44921875
-2203.546875
-2315.08203125
-2450.9296875
-2595.8671875
-2741.66796875
-2884.921875
-3021.82421875
-3146.03125
-3251.47265625
-3336.63671875
-3405.28515625
-3461.4921875
-3503.15234375
-3520.890625
-3503.94140625
-3446.48828125
-3348.203125
-3211.46484375
-3042.5234375
-2856.2734375
-2676.61328125
-2528.7421875
-2429.98828125
-2386.6953125
-2396.51953125
-2450.484375
-2533.5859375
-2626.2109375
-2707.05859375
-2756.09765625
-2757.8046875
-2706.05859375
-2608.484375
-2485.0546875
-2359.00390625
-2244.609375
-2140.1953125
-2032.10546875
-1907.94140625
-1769.62109375
-1635.3203125
-1528.37890625
-1463.21875
-1440.34765625
-1452.6640625
-1494.2890625
-1562.9609375
-1655.5078125
-1763.53125
-1875.39453125
-1983.11328125
-2086.7421875
-2191.2109375
-2299.140625
-2407.8125
-2512.50390625
-2610.5078125
-2701.140625
-2784.90234375
-2865.47265625
-2950.55859375
-3045.4921875
-3143.8671875
-3227.6015625
-3279.84765625
-3298.12109375
-3293.15625
-3275.5703125
-3246.03125
-3199.44921875
-3136.9921875
-3071.29296875
-3018.703125
-2986.1953125
-2965.19140625
-2936.96875
-2884.109375
-2799.6171875
-2689.6953125
-2570.875
-2464.21875
-2389.1953125
-2359.26953125
-2379.15625
-2442.26953125
-2529.46875
-2613.74609375
-2672.609375
-2701.0546875
-2714.265625
-2737.41796875
-2791.23046875
-2883.88671875
-3011.26953125
-3160.82421875
-3314.87109375
-3453.6328125
-3559.04296875
-3618.43359375
-3626.546875
-3586.10546875
-3507.875
-3409.13671875
-3308.34765625
-3216.953125
-3134.546875
-3052.609375
-2963.40234375
-2864.8046875
-2757.69140625
-2642.45703125
-2521.2265625
-2402.44921875
-2300.1171875
-2226.8359375
-2187.23046875
-2176.609375
-2184.0234375
-2197.703125
-2210.75390625
-2222.46875
-2232.8984375
-2237.2890625
-2230.7890625
-2221.40625
-2234.96484375
-2301.59375
-2433.65234375
-2614.2265625
-2804.25
-2961.171875
-3058.4296875
-3096.8359375
-3101.0625
-3101.31640625
-3112.92578125
-3130.38671875
-3138.70703125
-3128.78515625
-3102.609375
-3067.8125
-3030.578125
-2994.08203125
-2962.20703125
-2942.92578125
-2945.98828125
-2975.5078125
-3025.66796875
-3085.6484375
-3148.796875
-3214.5546875
-3280.9140625
-3338.03515625
-3372.07421875
-3374.71875
-3347.7578125
-3299.30859375
-3236.6875
-3161.71875
-3071.30859375
-2963.72265625
-2846.4375
-2737.2265625
-2655.4375
-2612.1484375
-2609.234375
-2645.0
-2715.50390625
-2809.7578125
-2909.078125
-2996.13671875
-3064.7734375
-3119.11328125
-3163.7890625
-3195.8828125
-3205.125
-3179.8671875
-3114.73828125
-3016.40234375
-2903.72265625
-2800.62109375
-2726.27734375
-2688.74609375
-2683.41796875
-2693.91796875
-2696.7578125
-2672.11328125
-2615.45703125
-2538.8828125
-2459.28515625
-2385.125
-2314.40234375
-2242.80078125
-2171.37890625
-2107.34375
-2060.484375
-2039.28515625
-2047.76171875
-2083.73046875
-2140.34765625
-2210.15625
-2287.6796875
-2367.70703125
-2441.4765625
-2494.94140625
-2511.9140625
-2481.25390625
-2403.65625
-2292.3359375
-2165.72265625
-2037.97265625
-1916.01171875
-1804.42578125
-1711.13671875
-1646.70703125
-1618.91015625
-1628.28515625
-1667.50390625
-1723.2265625
-1779.3984375
-1822.50390625
-1846.91796875
-1856.2421875
-1858.97265625
-1862.41796875
-1870.18359375
-1883.6484375
-1903.02734375
-1924.96875
-1939.78515625
-1934.01953125
-1898.640625
-1835.77734375
-1757.38671875
-1678.12109375
-1610.16015625
-1563.42578125
-1547.12109375
-1568.14453125
-1627.27734375
-1716.46484375
-1819.24609375
-1914.8359375
-1985.47265625
-2022.8359375
-2027.8359375
-2003.76171875
-1950.83984375
-1868.703125
-1762.5
-1644.1640625
-1527.38671875
-1422.06640625
-1331.58203125
-1251.84375
-1172.91796875
-1086.2578125
-993.65234375
-908.015625
-842.84765625
-801.93359375
-781.578125
-782.05859375
-812.6171875
-882.9140625
-990.99609375
-1121.87890625
-1257.5546875
-1386.9140625
-1506.0703125
-1611.88671875
-1697.78515625
-1755.50390625
-1778.8359375
-1764.69921875
-1712.27734375
-1623.7734375
-1507.35546875
-1379.2578125
-1262.23828125
-1179.38671875
-1145.12109375
-1159.1640625
-1209.859375
-1286.5234375
-1389.90625
-1529.5703125
-1709.890625
-1917.80078125
-2122.796875
-2288.2734375
-2386.84765625
-2412.421875
-2382.16015625
-2325.06640625
-2263.86328125
-2204.25390625
-2138.546875
-2056.2734375
-1951.6328125
-1826.74609375
-1693.84765625
-1573.34765625
-1483.5859375
-1429.41796875
-1401.7890625
-1388.37109375
-1381.953125
-1378.71484375
-1373.71484375
-1363.21484375
-1350.5703125
-1345.22265625
-1353.45703125
-1370.53515625
-1382.83984375
-1378.015625
-1354.17578125
-1321.87109375
-1299.015625
-1304.23828125
-1351.828125
-1447.125
-1580.57421875
-1724.41796875
-1838.30078125
-1883.7265625
-1838.890625
-1705.5234375
-1506.3359375
-1275.90234375
-1048.24609375
-845.66015625
-675.35546875
-535.21875
-422.0234375
-334.48828125
-271.99609375
-234.765625
-226.80078125
-257.26171875
-337.7421875
-476.79296875
-673.73828125
-913.7421875
-1168.62890625
-1406.6640625
-1606.81640625
-1766.55078125
-1897.0546875
-2010.90234375
-2112.12890625
-2194.390625
-2246.7265625
-2262.375
-2244.734375
-2206.4296875
-2163.265625
-2128.9140625
-2113.28125
-2122.0625
-2154.8515625
-2203.47265625
-2252.83984375
-2283.94140625
-2277.58984375
-2219.87109375
-2108.36328125
-1954.59765625
-1780.33984375
-1612.21484375
-1480.14453125
-1416.49609375
-1448.6328125
-1585.265625
-1807.3984375
-2072.46875
-2329.6796875
-2537.3203125
-2674.13671875
-2740.69140625
-2751.8125
-2726.58203125
-2684.35546875
-2647.8046875
-2644.2734375
-2698.1953125
-2818.73046875
-2993.25390625
-3191.53515625
-3377.0703125
-3519.97265625
-3606.53125
-3639.640625
-3628.34765625
-3575.82421875
-3479.109375
-3341.74609375
-3183.5625
-3034.2890625
-2916.43359375
-2833.984375
-2774.515625
-2718.3125
-2646.82421875
-2549.2890625
-2427.63671875
-2296.12109375
-2173.84375
-2074.90234375
-2003.25
-1954.01953125
-1917.94140625
-1885.39453125
-1849.04296875
-1805.390625
-1755.8515625
-1707.0234375
-1668.625
-1648.265625
-1646.6171875
-1658.0625
-1676.37109375
-1698.296875
-1721.4140625
-1741.14453125
-1753.31640625
-1759.390625
-1766.71875
-1783.02734375
-1811.12890625
-1847.40234375
-1882.4921875
-1903.86328125
-1901.57421875
-1873.74609375
-1824.8046875
-1757.796875
-1671.76171875
-1568.7578125
-1460.16015625
-1361.4296875
-1281.15625
-1218.390625
-1169.80859375
-1134.6796875
-1112.24609375
-1099.68359375
-1097.3203125
-1113.89453125
-1161.92578125
-1245.87109375
-1355.59375
-1471.2578125
-1574.3203125
-1656.1484375
-1719.96484375
-1776.83203125
-1838.80859375
-1913.6875
-2003.5703125
-2104.87890625
-2207.56640625
-2295.890625
-2354.2890625
-2375.5390625
-2364.0703125
-2332.0078125
-2293.1640625
-2259.45703125
-2238.21484375
-2228.8984375
-2222.2578125
-2205.33984375
-2169.53515625
-2114.921875
-2048.6640625
-1980.38671875
-1918.2734375
-1868.296875
-1837.9375
-1841.58984375
-1899.921875
-2027.56640625
-2216.73828125
-2433.32421875
-2633.03515625
-2784.9140625
-2882.140625
-2934.2890625
-2954.0390625
-2953.16015625
-2947.671875
-2960.38671875
-3012.85546875
-3111.93359375
-3242.48046875
-3372.55078125
-3467.72265625
-3506.15234375
-3486.94140625
-3428.1953125
-3356.05078125
-3290.609375
-3237.140625
-3187.6015625
-3130.3984375
-3061.24609375
-2988.25
-2927.90234375
-2894.02734375
-2886.57421875
-2889.2890625
-2879.75
-2843.76953125
-2781.9453125
-2703.9765625
-2619.0078125
-2531.6875
-2444.20703125
-2358.140625
-2274.2890625
-2194.06640625
-2123.046875
-2071.16015625
-2046.60546875
-2049.046875
-2069.56640625
-2096.9609375
-2123.4296875
-2145.32421875
-2161.46875
-2172.15234375
-2178.41015625
-2179.84765625
-2172.578125
-2150.4609375
-2110.33203125
-2057.6171875
-2007.32421875
-1977.71484375
-1979.95703125
-2010.97265625
-2055.890625
-2098.3125
-2129.83984375
-2151.8828125
-2170.73046875
-2191.84375
-2216.98046875
-2243.484375
-2265.0859375
-2274.69140625
-2268.7109375
-2249.73828125
-2224.828125
-2200.43359375
-2178.1328125
-2154.62890625
-2125.98046875
-2091.68359375
-2053.97265625
-2012.22265625
-1959.0859375
-1884.11328125
-1782.6875
-1661.9375
-1538.80078125
-1433.41015625
-1362.4296875
-1333.640625
-1342.5703125
-1375.16015625
-1417.69140625
-1466.83984375
-1529.87109375
-1614.42578125
-1718.47265625
-1829.77734375
-1933.85546875
-2022.39453125
-2096.51171875
-2165.01171875
-2240.0546875
-2332.3125
-2446.66796875
-2579.703125
-2720.37109375
-2854.17578125
-2968.34765625
-3054.1171875
-3105.16015625
-3116.49609375
-3088.08984375
-3030.734375
-2966.84765625
-2923.03125
-2918.3828125
-2955.15234375
-3016.69140625
-3075.234375
-3107.83984375
-3110.58203125
-3098.93359375
-3094.01171875
-3108.58984375
-3145.36328125
-3203.91015625
-3283.87890625
-3380.4921875
-3480.609375
-3566.50390625
-3624.4296875
-3650.44921875
-3649.5078125
-3629.31640625
-3593.64453125
-3539.734375
-3461.32421875
-3353.93359375
-3218.08984375
-3060.109375
-2892.296875
-2731.16796875
-2591.62890625
-2480.22265625
-2393.9375
-2325.6015625
-2269.73828125
-2224.2109375
-2189.24609375
-2166.734375
-2159.61328125
-2171.078125
-2204.39453125
-2261.73046875
-2339.6640625
-2424.95703125
-2498.7421875
-2548.08984375
-2572.84375
-2580.29296875
-2576.87890625
-2569.30859375
-2571.33203125
-2602.17578125
-2673.97265625
-2780.65625
-2898.50390625
-2995.5859375
-3043.5546875
-3029.8359375
-2966.53125
-2887.734375
-2831.98828125
-2821.3671875
-2853.1640625
-2907.76953125
-2962.4921875
-3001.00390625
-3016.4765625
-3011.36328125
-2994.98046875
-2978.40625
-2968.2578125
-2963.171875
-2955.6328125
-2936.75390625
-2899.24609375
-2837.0546875
-2745.59765625
-2625.5390625
-2486.01171875
-2340.62109375
-2198.98828125
-2063.6171875
-1936.0234375
-1823.3125
-1736.18359375
-1681.73828125
-1660.11328125
-1666.25
-1691.13671875
-1721.80078125
-1745.35546875
-1756.98046875
-1762.9296875
-1773.86328125
-1795.62890625
-1827.22265625
-1865.5625
-1909.91015625
-1962.609375
-2028.79296875
-2115.55859375
-2228.15234375
-2364.5625
-2514.13671875
-2662.55859375
-2797.43359375
-2909.45703125
-2991.609375
-3041.734375
-3066.265625
-3077.6171875
-3084.0703125
-3081.29296875
-3054.203125
-2987.6484375
-2877.23828125
-2734.02734375
-2582.25390625
-2450.7734375
-2361.1171875
-2319.24609375
-2317.42578125
-2343.66015625
-2388.453125
-2443.1171875
-2495.25
-2529.82421875
-2536.375
-2514.83984375
-2474.35546875
-2425.59765625
-2372.078125
-2307.42578125
-2222.70703125
-2119.1953125
-2014.3984375
-1934.0
-1897.30859375
-1910.765625
-1973.171875
-2082.0625
-2231.1953125
-2402.7421875
-2564.9765625
-2680.9140625
-2724.21875
-2693.5078125
-2616.1015625
-2536.3203125
-2493.82421875
-2506.3828125
-2568.03125
-2658.953125
-2755.6171875
-2836.140625
-2885.125
-2899.90234375
-2892.6484375
-2883.17578125
-2887.3515625
-2910.8515625
-2952.07421875
-3009.33984375
-3085.08203125
-3184.2578125
-3308.76953125
-3452.5234375
-3601.1484375
-3736.86328125
-3844.76953125
-3916.78515625
-3952.7109375
-3959.859375
-3951.3984375
-3942.453125
-3945.69140625
-3969.34375
-4017.47265625
-4088.44140625
-4170.1484375
-4237.67578125
-4260.21484375
-4216.26171875
-4107.15234375
-3958.63671875
-3808.921875
-3691.34375
-3623.33984375
-3607.87109375
-3642.0546875
-3721.53515625
-3834.5546875
-3953.31640625
-4035.62109375
-4039.58203125
-3939.63671875
-3732.4375
-3433.45703125
-3072.63671875
-2690.71875
-2331.203125
-2027.515625
-1794.35546875
-1630.25
-1526.98828125
-1476.8828125
-1474.8046875
-1518.1796875
-1606.01953125
-1735.02734375
-1894.23828125
-2063.73046875
-2219.87109375
-2342.5
-2419.00390625
-2445.28515625
-2426.25
-2375.32421875
-2310.53515625
-2248.44921875
-2200.421875
-2173.12890625
-2170.07421875
-2190.18359375
-2224.58203125
-2256.62890625
-2268.0546875
-2247.46484375
-2195.12890625
-2122.12890625
-2047.72265625
-1998.0
-2002.06640625
-2080.80859375
-2232.40234375
-2427.40625
-2621.19140625
-2775.421875
-2872.20703125
-2913.25
-2910.296875
-2877.109375
-2826.890625
-2772.83203125
-2727.47265625
-2698.55078125
-2682.44140625
-2661.88671875
-2614.1328125
-2526.59375
-2407.5546875
-2281.9609375
-2176.109375
-2104.0625
-2064.72265625
-2047.84765625
-2041.671875
-2036.8515625
-2026.1953125
-2004.01953125
-1968.78515625
-1927.4140625
-1894.5625
-1884.46484375
-1902.44140625
-1944.6328125
-2003.984375
-2072.99609375
-2140.921875
-2193.24609375
-2218.6328125
-2217.25
-2201.92578125
-2192.58203125
-2209.9296875
-2270.6484375
-2382.96875
-2544.43359375
-2744.53125
-2969.2421875
-3201.8984375
-3421.12109375
-3601.90625
-3721.9140625
-3768.0078125
-3738.875
-3644.16015625
-3500.4765625
-3323.67578125
-3121.91796875
-2898.11328125
-2662.03515625
-2438.94921875
-2263.52734375
-2164.5
-2154.7421875
-2231.76171875
-2380.87890625
-2576.39453125
-2785.75390625
-2980.3984375
-3145.53515625
-3278.96875
-3380.8984375
-3446.68359375
-3469.671875
-3449.30078125
-3395.703125
-3327.5234375
-3265.3671875
-3224.6015625
-3210.34375
-3217.08203125
-3233.01953125
-3246.13671875
-3248.09765625
-3234.92578125
-3205.875
-3161.734375
-3103.62890625
-3033.93359375
-2959.265625
-2891.7265625
-2844.46484375
-2824.2734375
-2829.23046875
-2854.25
-2897.05078125
-2956.3203125
-3024.57421875
-3085.0390625
-3116.66796875
-3101.5703125
-3028.9375
-2896.09765625
-2709.21875
-2483.1328125
-2238.09765625
-1994.734375
-1770.7578125
-1580.78125
-1437.45703125
-1351.60546875
-1330.47265625
-1374.7890625
-1476.67578125
-1620.6484375
-1787.4609375
-1958.765625
-2121.1015625
-2268.79296875
-2403.7265625
-2529.8203125
-2644.8515625
-2737.046875
-2790.86328125
-2797.5
-2762.1640625
-2704.1640625
-2650.44921875
-2625.26171875
-2640.48828125
-2692.97265625
-2770.0234375
-2856.140625
-2934.59375
-2986.890625
-2997.9765625
-2966.33984375
-2909.4453125
-2858.48828125
-2846.20703125
-2894.00390625
-3002.19921875
-3147.11328125
-3288.9765625
-3387.99609375
-3418.2109375
-3371.05078125
-3251.2109375
-3072.32421875
-2855.765625
-2630.22265625
-2428.73046875
-2280.796875
-2200.85546875
-2180.5234375
-2194.23828125
-2216.953125
-2238.92578125
-2264.41015625
-2298.546875
-2336.8046875
-2363.80859375
-2357.75390625
-2297.3515625
-2172.09765625
-1991.67578125
-1785.0
-1586.94140625
-1423.68359375
-1307.171875
-1237.07421875
-1203.4453125
-1190.26171875
-1183.44921875
-1179.71875
-1186.671875
-1213.07421875
-1260.38671875
-1324.41796875
-1402.3125
-1493.75
-1594.19140625
-1689.421875
-1759.81640625
-1791.26953125
-1782.65625
-1744.0
-1688.9453125
-1628.8125
-1571.0546875
-1519.390625
-1473.32421875
-1429.73828125
-1390.44921875
-1371.90234375
-1405.37890625
-1520.421875
-1721.35546875
-1977.28125
-2235.5234375
-2446.0390625
-2576.671875
-2613.78125
-2558.7109375
-2427.765625
-2250.51171875
-2059.94921875
-1880.578125
-1725.5
-1603.125
-1522.8046875
-1492.53515625
-1513.16015625
-1576.8984375
-1671.21484375
-1783.8125
-1905.28125
-2029.42578125
-2152.21484375
-2270.84765625
-2383.59375
-2489.59375
-2587.265625
-2672.44921875
-2738.7734375
-2780.26171875
-2793.33984375
-2777.15234375
-2735.01171875
-2677.55859375
-2623.44921875
-2593.36328125
-2600.42578125
-2644.84765625
-2717.00390625
-2806.05078125
-2907.8046875
-3026.94140625
-3171.78515625
-3344.10546875
-3530.9375
-3705.7578125
-3840.0390625
-3918.1796875
-3945.94140625
-3947.03125
-3949.875
-3972.609375
-4014.65625
-4058.96875
-4081.484375
-4060.80859375
-3983.68359375
-3847.40234375
-3661.80859375
-3449.87109375
-3242.87109375
-3069.66796875
-2945.890625
-2870.83203125
-2833.09765625
-2818.5234375
-2813.2890625
-2802.29296875
-2768.6328125
-2698.18359375
-2586.36328125
-2441.53125
-2282.12109375
-2129.35546875
-1999.5546875
-1899.85546875
-1829.1953125
-1783.7421875
-1762.52734375
-1769.046875
-1807.9921875
-1881.1015625
-1985.9296875
-2116.63671875
-2262.8671875
-2406.56640625
-2522.9375
-2589.69140625
-2599.0
-2560.84765625
-2494.82421875
-2419.8515625
-2350.80078125
-2299.5
-2271.69921875
-2259.9296875
-2241.15625
-2185.3671875
-2070.734375
-1895.96484375
-1682.41796875
-1463.70703125
-1267.69140625
-1103.69140625
-965.8828125
-848.65234375
-756.59375
-699.07421875
-678.28125
-685.4921875
-707.50390625
-733.39453125
-755.48828125
-768.41796875
-770.59765625
-767.0703125
-770.80859375
-801.31640625
-879.70703125
-1019.875
-1219.98046875
-1461.28515625
-1716.4296875
-1960.13671875
-2173.98046875
-2344.890625
-2463.609375
-2527.02734375
-2541.08984375
-2518.578125
-2471.85546875
-2407.33984375
-2327.10546875
-2234.37109375
-2135.41015625
-2037.09375
-1946.57421875
-1875.01953125
-1837.82421875
-1846.046875
-1896.15234375
-1969.0234375
-2038.140625
-2078.41015625
-2072.55859375
-2018.03515625
-1931.1875
-1840.37890625
-1769.1953125
-1724.37109375
-1698.49609375
-1681.1796875
-1666.65625
-1655.36328125
-1653.14453125
-1667.5625
-1700.1171875
-1740.59375
-1771.1015625
-1776.76953125
-1752.51171875
-1702.18359375
-1635.75
-1568.22265625
-1517.34765625
-1497.8359375
-1516.078125
-1569.48046875
-1649.06640625
-1742.41015625
-1836.625
-1921.85546875
-1993.23046875
-2049.6484375
-2091.64453125
-2121.47265625
-2145.18359375
-2172.93359375
-2214.82421875
-2274.24609375
-2344.23046875
-2411.1015625
-2463.41015625
-2498.75390625
-2523.34765625
-2547.06640625
-2579.30859375
-2626.6328125
-2689.55078125
-2760.0859375
-2824.6015625
-2871.69921875
-2898.140625
-2907.859375
-2907.37890625
-2902.671875
-2897.6640625
-2891.87890625
-2878.375
-2845.640625
-2783.5703125
-2688.87109375
-2565.59765625
-2421.13671875
-2262.1328125
-2094.60546875
-1927.98046875
-1777.64453125
-1660.90625
-1587.765625
-1554.24609375
-1543.8984375
-1536.29296875
-1516.50390625
-1480.3984375
-1433.48828125
-1385.09375
-1342.95703125
-1312.59375
-1299.5546875
-1308.73046875
-1339.65234375
-1383.83984375
-1428.83984375
-1465.2578125
-1490.6328125
-1510.015625
-1535.99609375
-1587.25390625
-1682.09765625
-1829.03125
-2021.4375
-2239.97265625
-2459.76953125
-2658.1484375
-2820.46484375
-2942.1015625
-3024.828125
-3070.15234375
-3076.015625
-3039.78125
-2963.7890625
-2858.30078125
-2740.61328125
-2631.09765625
-2547.23046875
-2498.1015625
-2483.72265625
-2499.62109375
-2541.28125
-2603.3828125
-2676.3046875
-2746.6953125
-2803.24609375
-2842.0
-2865.6875
-2878.59765625
-2882.99609375
-2880.3671875
-2874.7578125
-2872.3125
-2875.8984375
-2881.10546875
-2880.46875
-2873.02734375
-2868.0625
-2876.5703125
-2898.875
-2921.8125
-2928.609375
-2911.8671875
-2879.078125
-2848.359375
-2837.8984375
-2854.7578125
-2889.80078125
-2923.55859375
-2939.15625
-2930.7109375
-2900.79296875
-2853.0390625
-2790.078125
-2717.8671875
-2648.08203125
-2592.8984375
-2555.8359375
-2527.04296875
-2488.859375
-2429.6796875
-2356.91796875
-2297.24609375
-2281.1484375
-2323.28125
-2414.3984375
-2528.88671875
-2638.58203125
-2723.37890625
-2777.1796875
-2809.79296875
-2842.109375
-2894.70703125
-2977.47265625
-3087.546875
-3213.07421875
-3335.9296875
-3433.140625
-3481.84375
-3467.19921875
-3386.171875
-3244.5390625
-3052.50390625
-2824.24609375
-2579.40625
-2341.9140625
-2135.5546875
-1978.76171875
-1880.91015625
-1841.46484375
-1852.61328125
-1902.65234375
-1975.953125
-2050.37109375
-2098.703125
-2097.41796875
-2036.67578125
-1923.73046875
-1778.93359375
-1629.453125
-1502.796875
-1419.33203125
-1386.17578125
-1397.12109375
-1438.9921875
-1498.75
-1566.98046875
-1639.07421875
-1716.21875
-1804.9609375
-1913.98828125
-2049.94140625
-2215.2109375
-2406.79296875
-2613.81640625
-2815.9609375
-2988.0703125
-3111.80078125
-3185.9453125
-3225.50390625
-3249.57421875
-3269.07421875
-3284.00390625
-3288.74609375
-3276.76953125
-3241.3046875
-3176.328125
-3080.26953125
-2957.91015625
-2816.84375
-2662.9765625
-2501.58203125
-2342.4921875
-2202.09765625
-2099.1171875
-2048.3203125
-2056.484375
-2120.9765625
-2231.02734375
-2372.4453125
-2533.05859375
-2703.19140625
-2870.49609375
-3016.26953125
-3119.49609375
-3166.36328125
-3157.46484375
-3107.9765625
-3041.16796875
-2978.5859375
-2931.41796875
-2898.7890625
-2874.328125
-2855.3125
-2845.90625
-2852.11328125
-2874.7109375
-2907.08203125
-2938.70703125
-2959.328125
-2959.5859375
-2930.1328125
-2863.8671875
-2761.65625
-2634.6328125
-2498.31640625
-2364.046875
-2238.0390625
-2128.921875
-2052.4921875
-2025.6953125
-2055.66796875
-2135.578125
-2249.90625
-2382.44140625
-2521.640625
-2662.83203125
-2807.61328125
-2959.22265625
-3116.54296875
-3271.5546875
-3411.81640625
-3524.5390625
-3599.84375
-3633.4375
-3627.03125
-3584.109375
-3504.10546875
-3383.28125
-3224.18359375
-3043.875
-2870.17578125
-2728.3828125
-2630.5625
-2574.3671875
-2548.01171875
-2535.42578125
-2520.21875
-2489.26953125
-2434.9140625
-2354.53515625
-2249.5703125
-2126.32421875
-1996.93359375
-1876.75
-1777.8984375
-1703.921875
-1649.765625
-1605.75390625
-1561.36328125
-1507.72265625
-1441.48046875
-1369.5
-1308.7265625
-1277.26953125
-1281.859375
-1312.1875
-1347.05859375
-1367.23828125
-1365.9609375
-1352.16796875
-1346.40625
-1371.6015625
-1442.5078125
-1558.6640625
-1703.6640625
-1849.890625
-1966.46875
-2028.984375
-2028.78125
-1977.1796875
-1901.234375
-1833.3359375
-1800.5859375
-1818.29296875
-1887.26953125
-1994.13671875
-2115.5234375
-2226.16015625
-2307.91796875
-2354.8515625
-2371.80859375
-2368.49609375
-2353.90234375
-2334.66015625
-2316.7265625
-2306.53125
-2309.15625
-2324.671875
-2345.4453125
-2355.67578125
-2333.9609375
-2260.0859375
-2124.82421875
-1936.71875
-1719.43359375
-1500.90234375
-1303.1640625
-1139.9296875
-1019.7578125
-948.1953125
-926.1484375
-947.328125
-998.16015625
-1060.8984375
-1119.1875
-1164.046875
-1196.59375
-1224.41015625
-1253.7109375
-1283.90625
-1309.01171875
-1323.3984375
-1326.21875
-1322.26171875
-1320.81640625
-1333.38671875
-1369.35546875
-1431.1953125
-1513.48828125
-1607.3984375
-1705.875
-1804.0703125
-1896.92578125
-1980.0703125
-2055.3125
-2132.7578125
-2223.58203125
-2328.72265625
-2435.47265625
-2525.93359375
-2588.37109375
-2620.4453125
-2623.5
-2596.67578125
-2537.46484375
-2446.93359375
-2333.19921875
-2209.87890625
-2091.19921875
-1988.22265625
-1908.890625
-1860.76171875
-1851.77734375
-1885.72265625
-1955.35546875
-2041.1171875
-2119.09375
-2171.85546875
-2193.15625
-2185.23828125
-2155.65234375
-2117.2109375
-2086.37890625
-2075.5546875
-2084.1328125
-2097.8515625
-2097.7890625
-2071.2890625
-2017.01953125
-1943.953125
-1867.12109375
-1801.5703125
-1756.19921875
-1730.87890625
-1719.03125
-1712.109375
-1701.734375
-1679.33203125
-1637.53515625
-1574.99609375
-1501.68359375
-1440.00390625
-1419.671875
-1467.0625
-1593.52734375
-1788.6328125
-2022.30078125
-2254.49609375
-2447.02734375
-2573.23046875
-2623.75
-2606.80859375
-2541.265625
-2444.85546875
-2325.69921875
-2184.08984375
-2022.61328125
-1854.65625
-1703.12109375
-1591.07421875
-1532.73828125
-1530.75390625
-1578.24609375
-1661.35546875
-1761.46875
-1858.86328125
-1937.31640625
-1986.28125
-1999.87109375
-1975.7421875
-1915.98828125
-1827.17578125
-1716.6796875
-1588.19921875
-1442.21875
-1282.0546875
-1119.30078125
-972.8671875
-861.83984375
-797.2265625
-777.37890625
-789.65234375
-817.07421875
-846.70703125
-875.7734375
-913.125
-974.90234375
-1074.7109375
-1212.19921875
-1368.1640625
-1511.28125
-1611.953125
-1652.5703125
-1629.11328125
-1548.2578125
-1425.38671875
-1282.71484375
-1144.47265625
-1030.83984375
-954.77734375
-922.453125
-934.01953125
-982.9609375
-1056.125
-1137.04296875
-1212.23046875
-1276.9765625
-1336.05078125
-1398.34765625
-1469.77734375
-1550.48828125
-1636.8515625
-1722.9609375
-1799.84765625
-1857.00390625
-1889.60546875
-1905.50390625
-1923.2421875
-1961.30078125
-2027.62890625
-2115.859375
-2207.99609375
-2281.0078125
-2315.0390625
-2299.19140625
-2230.62109375
-2110.203125
-1942.48046875
-1741.09765625
-1530.90625
-1340.83203125
-1193.8125
-1103.0625
-1074.34375
-1106.97265625
-1191.07421875
-1306.51953125
-1427.61328125
-1531.953125
-1608.56640625
-1660.1640625
-1696.015625
-1718.921875
-1718.703125
-1680.99609375
-1603.4375
-1500.515625
-1391.234375
-1284.359375
-1178.0234375
-1071.27734375
-972.1875
-894.13671875
-846.64453125
-830.1640625
-837.14453125
-856.390625
-877.4453125
-893.33203125
-901.296875
-902.89453125
-904.62109375
-917.078125
-950.671875
-1010.06640625
-1092.62890625
-1191.2890625
-1297.19921875
-1399.60546875
-1485.89453125
-1544.546875
-1567.96484375
-1551.62890625
-1491.41796875
-1383.76953125
-1229.5
-1038.40625
-832.12109375
-642.97265625
-506.0859375
-445.84375
-465.83984375
-551.21875
-680.73828125
-836.01953125
-1001.64453125
-1163.11328125
-1310.6640625
-1445.48046875
-1578.484375
-1720.33984375
-1871.69140625
-2021.44921875
-2152.35546875
-2248.3984375
-2300.9609375
-2311.828125
-2291.71484375
-2254.89453125
-2214.05859375
-2178.82421875
-2156.71484375
-2153.42578125
-2172.22265625
-2214.94140625
-2284.26171875
-2383.64453125
-2512.3125
-2658.5390625
-2797.28515625
-2895.328125
-2921.75
-2859.08984375
-2710.4140625
-2498.80078125
-2258.97265625
-2025.27734375
-1822.3359375
-1661.7734375
-1543.36328125
-1458.484375
-1395.984375
-1349.91796875
-1323.8984375
-1326.875
-1363.45703125
-1428.47265625
-1510.5
-1598.81640625
-1686.3671875
-1769.28515625
-1847.2890625
-1924.19140625
-2003.8984375
-2083.50390625
-2152.35546875
-2201.41796875
-2235.00390625
-2273.109375
-2341.15625
-2454.70703125
-2608.76953125
-2777.171875
-2922.80859375
-3014.1640625
-3038.703125
-3004.5703125
-2931.5234375
-2840.40625
-2748.07421875
-2665.69921875
-2596.46484375
-2535.86328125
-2480.5859375
-2441.5859375
-2446.5859375
-2524.3984375
-2682.75390625
-2900.46875
-3140.57421875
-3370.51171875
-3571.828125
-3736.03125
-3856.51953125
-3925.765625
-3938.05859375
-3893.34765625
-3799.3203125
-3671.35546875
-3529.97265625
-3395.44921875
-3281.1328125
-3189.5234375
-3114.3203125
-3046.4765625
-2978.6796875
-2905.38671875
-2822.16796875
-2729.48046875
-2638.85546875
-2573.0390625
-2556.69921875
-2604.48828125
-2715.76171875
-2877.6015625
-3070.88671875
-3275.0390625
-3470.484375
-3639.171875
-3764.390625
-3832.328125
-3835.296875
-3772.9375
-3649.49609375
-3472.26171875
-3255.36328125
-3023.0703125
-2803.0859375
-2612.28515625
-2449.078125
-2300.2890625
-2154.6015625
-2010.43359375
-1875.1484375
-1759.33203125
-1669.5
-1603.203125
-1552.2734375
-1513.59765625
-1496.44140625
-1517.28515625
-1586.98046875
-1702.8203125
-1848.96484375
-2000.21484375
-2126.48046875
-2199.92578125
-2203.11328125
-2132.1796875
-1994.87890625
-1808.6875
-1600.30859375
-1401.37890625
-1239.75
-1132.9375
-1087.390625
-1099.515625
-1156.19140625
-1239.62109375
-1337.3359375
-1448.44140625
-1578.7265625
-1731.8828125
-1907.73828125
-2105.14453125
-2319.125
-2532.5
-2714.77734375
-2833.76171875
-2869.3671875
-2817.40234375
-2684.9140625
-2486.171875
-2241.88671875
-1977.4453125
-1719.07421875
-1491.171875
-1314.84375
-1203.26171875
-1153.640625
-1143.6328125
-1138.61328125
-1106.4453125
-1029.40625
-907.53125
-755.48046875
-597.0234375
-457.88671875
-357.3515625
-301.9609375
-285.08203125
-292.53125
-309.859375
-327.43359375
-341.57421875
-352.49609375
-361.70703125
-371.75390625
-388.5390625
-421.80859375
-480.4453125
-565.3359375
-666.78125
-769.20703125
-859.40625
-932.80078125
-994.93359375
-1057.18359375
-1127.79296875
-1204.11328125
-1273.12890625
-1320.546875
-1339.41015625
-1330.9765625
-1300.046875
-1251.99609375
-1193.34375
-1132.4609375
-1078.79296875
-1042.00390625
-1031.58203125
-1055.96875
-1121.19140625
-1230.4375
-1383.8984375
-1578.11328125
-1806.00390625
-2058.8515625
-2327.47265625
-2599.87890625
-2858.64453125
-3083.63671875
-3258.6875
-3374.8046875
-3428.1171875
-3419.046875
-3356.41015625
-3260.53515625
-3159.20703125
-3078.984375
-3038.0078125
-3040.44140625
-3071.7890625
-3100.83984375
-3094.9375
-3040.984375
-2953.625
-2862.36328125
-2790.3203125
-2743.14453125
-2712.46484375
-2684.91015625
-2649.09765625
-2600.50390625
-2543.9375
-2490.01953125
-2446.87890625
-2415.75390625
-2395.8203125
-2391.23828125
-2409.265625
-2450.15625
-2501.96484375
-2548.0078125
-2579.3125
-2599.26171875
-2617.92578125
-2644.27734375
-2682.609375
-2731.85546875
-2785.01953125
-2829.578125
-2851.19921875
-2840.06640625
-2796.109375
-2729.49609375
-2655.375
-2585.64453125
-2523.45703125
-2463.98046875
-2398.94921875
-2319.87109375
-2219.51953125
-2094.87109375
-1951.50390625
-1804.6875
-1674.5859375
-1579.875
-1533.76953125
-1541.7578125
-1598.9296875
-1689.9140625
-1794.75390625
-1897.1015625
-1987.59375
-2060.86328125
-2112.20703125
-2138.41015625
-2140.36328125
-2122.5078125
-2088.71484375
-2038.703125
-1969.3046875
-1880.4140625
-1780.8671875
-1687.6640625
-1617.1171875
-1573.87890625
-1546.96875
-1516.43359375
-1465.625
-1390.46875
-1300.23046875
-1210.98828125
-1138.421875
-1095.13671875
-1090.69921875
-1128.171875
-1197.38671875
-1274.93359375
-1337.50390625
-1379.234375
-1415.5625
-1469.46875
-1554.30078125
-1667.8046875
-1796.9375
-1924.3828125
-2033.23046875
-2112.0078125
-2159.046875
-2181.6640625
-2190.49609375
-2195.1640625
-2204.3359375
-2226.453125
-2266.86328125
-2322.58203125
-2379.33984375
-2414.0703125
-2402.67578125
-2329.58203125
-2193.375
-2005.12890625
-1782.73046875
-1547.97265625
-1326.96875
-1146.69921875
-1024.5703125
-959.54296875
-935.84765625
-936.9765625
-956.5703125
-998.00390625
-1068.37109375
-1174.9765625
-1323.02734375
-1509.3203125
-1715.484375
-1910.98046875
-2067.69921875
-2173.98046875
-2235.53125
-2264.57421875
-2269.62890625
-2253.859375
-2218.484375
-2164.23046875
-2089.984375
-1993.81640625
-1879.28125
-1761.72265625
-1666.0
-1614.41796875
-1614.52734375
-1658.2890625
-1732.28125
-1827.11328125
-1936.90234375
-2053.0
-2161.99609375
-2250.39453125
-2309.6015625
-2336.53515625
-2332.01171875
-2299.84765625
-2246.41015625
-2179.4921875
-2107.640625
-2039.05859375
-1977.39453125
-1915.94140625
-1837.59375
-1724.13671875
-1568.12890625
-1377.6484375
-1172.89453125
-980.21875
-826.40625
-731.265625
-700.30859375
-723.54296875
-782.49609375
-859.3359375
-941.796875
-1024.40234375
-1108.71484375
-1202.24609375
-1313.82421875
-1447.3203125
-1598.66015625
-1758.07421875
-1914.18359375
-2056.328125
-2174.68359375
-2260.85546875
-2311.25
-2331.88671875
-2339.6171875
-2355.46875
-2393.203125
-2452.2265625
-2521.609375
-2590.90234375
-2657.125
-2722.64453125
-2788.39453125
-2850.30859375
-2901.30078125
-2935.3984375
-2950.23046875
-2947.234375
-2930.23046875
-2903.23046875
-2868.29296875
-2825.55859375
-2776.5078125
-2728.16015625
-2693.0703125
-2682.45703125
-2696.47265625
-2720.18359375
-2730.00390625
-2706.50390625
-2643.6875
-2548.7734375
-2435.7109375
-2319.9921875
-2217.63671875
-2143.51171875
-2105.30078125
-2097.35546875
-2103.37109375
-2108.6015625
-2110.203125
-2114.265625
-2123.26171875
-2128.703125
-2117.44140625
-2083.5390625
-2032.125
-1972.44921875
-1909.01953125
-1839.01171875
-1755.58203125
-1652.6328125
-1528.90234375
-1391.19921875
-1254.6953125
-1137.2265625
-1049.70703125
-989.74609375
-944.01953125
-896.89453125
-837.72265625
-762.8984375
-675.5
-586.015625
-511.8046875
-470.8515625
-472.3046875
-512.4140625
-579.44921875
-660.9765625
-745.484375
-820.26171875
-873.0390625
-897.953125
-898.625
-884.015625
-862.46484375
-840.40625
-824.49609375
-821.6171875
-835.37890625
-863.46875
-899.1796875
-935.8828125
-970.62109375
-1003.95703125
-1036.18359375
-1063.64453125
-1079.10546875
-1076.32421875
-1054.359375
-1018.81640625
-981.5234375
-959.921875
-973.078125
-1032.40625
-1133.14453125
-1255.44140625
-1374.7578125
-1471.77734375
-1534.84765625
-1557.6328125
-1537.64453125
-1476.49609375
-1380.4453125
-1261.3671875
-1137.66796875
-1031.6015625
-962.0234375
-938.20703125
-959.86328125
-1020.359375
-1107.27734375
-1202.171875
-1286.2890625
-1351.79296875
-1408.20703125
-1476.85546875
-1577.62890625
-1717.6015625
-1886.3671875
-2058.19140625
-2200.828125
-2288.7890625
-2314.09375
-2287.28515625
-2229.171875
-2160.77734375
-2098.0078125
-2050.625
-2021.55078125
-2004.8203125
-1985.48828125
-1945.6015625
-1875.39453125
-1782.0859375
-1688.34765625
-1620.78125
-1597.16796875
-1620.73046875
-1681.8046875
-1763.32421875
-1847.65625
-1922.48046875
-1982.55078125
-2026.52734375
-2054.3125
-2069.1171875
-2080.390625
-2100.07421875
-2133.40625
-2174.32421875
-2210.4921875
-2231.61328125
-2232.765625
-2213.58984375
-2178.90234375
-2140.3515625
-2113.1640625
-2107.078125
-2119.17578125
-2136.5234375
-2147.109375
-2149.21484375
-2150.875
-2161.06640625
-2181.6484375
-2207.23828125
-2231.26953125
-2251.1484375
-2268.421875
-2285.61328125
-2302.890625
-2316.15625
-2318.453125
-2305.5
-2281.75390625
-2259.32421875
-2248.13671875
-2246.14453125
-2239.5234375
-2212.21484375
-2155.32421875
-2070.1875
-1966.2890625
-1856.70703125
-1751.71875
-1653.55859375
-1557.125
-1457.01171875
-1353.9375
-1254.55078125
-1166.984375
-1098.29296875
-1054.46484375
-1038.5625
-1046.171875
-1063.69921875
-1074.3359375
-1068.5625
-1050.859375
-1037.4765625
-1046.91015625
-1089.04296875
-1157.984375
-1231.64453125
-1279.265625
-1275.48046875
-1214.4140625
-1114.26953125
-1008.171875
-927.7265625
-891.0625
-900.93359375
-948.5625
-1017.34765625
-1086.28515625
-1135.84765625
-1154.296875
-1139.05078125
-1092.015625
-1014.57421875
-908.37109375
-781.37109375
-652.51953125
-549.15234375
-496.671875
-506.6328125
-571.1953125
-667.9296875
-771.3515625
-862.69140625
-932.609375
-977.296875
-992.38671875
-968.890625
-894.7421875
-763.11328125
-582.97265625
-382.27734375
-198.18359375
-60.859375
15.55859375
29.58203125
-15.33984375
-112.53515625
-249.421875
-410.02734375
-584.99609375
-778.5390625
-1002.1640625
-1259.4921875
-1536.734375
-1806.4765625
-2038.6640625
-2208.27734375
-2297.1796875
-2294.85546875
-2200.6015625
-2024.46484375
-1784.37890625
-1501.7734375
-1199.5859375
-902.78515625
-637.875
-429.0546875
-292.11328125
-229.296875
-228.4765625
-268.71875
-331.0703125
-408.01953125
-504.01171875
-625.8203125
-771.734375
-929.95703125
-1086.61328125
-1233.75390625
-1369.34765625
-1491.43359375
-1595.06640625
-1675.78515625
-1735.03125
-1780.125
-1816.99609375
-1841.41015625
-1837.2421875
-1784.48828125
-1670.8359375
-1497.53515625
-1277.05078125
-1028.51171875
-776.48828125
-550.796875
-381.359375
-287.99609375
-271.3828125
-311.375
-374.2109375
-426.9453125
-452.96484375
-457.984375
-460.19921875
-472.92578125
-497.44921875
-533.0546875
-590.80078125
-693.7734375
-862.59375
-1099.265625
-1380.0859375
-1659.859375
-1886.23046875
-2021.1328125
-2058.15234375
-2021.49609375
-1945.90625
-1855.1953125
-1757.0234375
-1652.12109375
-1543.078125
-1434.08984375
-1327.2578125
-1223.1953125
-1125.328125
-1041.55859375
-980.34375
-945.1328125
-933.5078125
-943.08984375
-978.421875
-1050.06640625
-1164.07421875
-1310.55078125
-1462.7265625
-1588.3203125
-1664.9296875
-1690.0546875
-1681.8828125
-1670.51953125
-1682.1875
-1724.09375
-1781.16015625
-1828.49609375
-1849.96875
-1847.21875
-1833.62890625
-1821.17578125
-1811.8046875
-1797.7890625
-1767.34765625
-1709.71875
-1618.20703125
-1493.36328125
-1347.41796875
-1205.39453125
-1096.94921875
-1041.1484375
-1036.484375
-1065.8203125
-1110.19921875
-1156.7265625
-1195.64453125
-1216.3203125
-1211.30859375
-1183.26953125
-1143.78125
-1103.12890625
-1061.234375
-1007.75390625
-929.82421875
-821.734375
-691.81640625
-562.55078125
-461.4765625
-406.703125
-396.43359375
-409.88671875
-418.30078125
-399.73046875
-350.828125
-290.95703125
-255.37890625
-280.05859375
-386.1640625
-572.69140625
-818.50390625
-1090.23828125
-1352.4140625
-1577.078125
-1749.08203125
-1864.375
-1923.046875
-1923.33203125
-1861.45703125
-1737.45703125
-1562.73046875
-1363.1640625
-1173.52734375
-1025.1796875
-935.4921875
-906.265625
-930.10546875
-997.3125
-1097.89453125
-1219.30078125
-1344.00390625
-1450.08984375
-1516.57421875
-1531.9453125
-1500.1796875
-1438.765625
-1369.640625
-1309.8046875
-1267.59375
-1244.17578125
-1236.6953125
-1241.11328125
-1254.87890625
-1279.71875
-1322.84765625
-1393.47265625
-1493.6953125
-1609.18359375
-1709.55859375
-1761.921875
-1747.1015625
-1664.69921875
-1526.3984375
-1349.40625
-1156.5
-974.8984375
-826.81640625
-718.734375
-641.66796875
-581.8359375
-529.85546875
-481.62890625
-435.42578125
-390.1796875
-344.30078125
-294.50390625
-237.40234375
-173.98828125
-110.640625
-53.08984375
0.08203125
55.9453125
118.62890625
182.953125
235.48828125
260.44140625
245.89453125
188.5546875
95.80859375
-17.20703125
-134.41796875
-243.828125
-337.03125
-406.4609375
-446.68359375
-459.51953125
-456.33984375
-453.20703125
-462.75390625
-489.46484375
-530.06640625
-575.78515625
-614.4453125
-633.99609375
-628.58984375
-603.91015625
-577.109375
-569.94921875
-598.6015625
-666.07421875
-761.35546875
-865.1953125
-958.17578125
-1026.91796875
-1067.98046875
-1089.3671875
-1106.796875
-1132.46484375
-1162.98828125
-1179.3203125
-1162.1171875
-1109.125
-1037.82421875
-972.55078125
-930.43359375
-917.0
-929.19140625
-958.40234375
-992.32421875
-1018.24609375
-1027.64453125
-1018.94140625
-997.5546875
-974.50390625
-963.50390625
-974.9296875
-1008.0234375
-1047.34765625
-1069.24609375
-1055.828125
-1006.05859375
-933.7109375
-854.5625
-775.90234375
-698.06640625
-622.94921875
-557.30078125
-507.79296875
-475.90234375
-458.62890625
-451.44140625
-448.703125
-443.8203125
-433.05078125
-420.64453125
-418.80859375
-440.69921875
-490.77734375
-558.83203125
-622.765625
-661.09375
-667.29296875
-652.5546875
-633.1875
-616.16015625
-598.7265625
-579.859375
-567.48046875
-573.80859375
-608.359375
-677.4296875
-785.28125
-929.1328125
-1093.34375
-1254.734375
-1398.3671875
-1527.90625
-1659.1171875
-1802.984375
-1954.8359375
-2097.1796875
-2210.15625
-2279.64453125
-2299.890625
-2273.26171875
-2209.05078125
-2120.3671875
-2019.375
-1914.20703125
-1809.5625
-1708.39453125
-1611.51171875
-1516.6171875
-1420.796875
-1325.1484375
-1235.53125
-1157.96875
-1094.87109375
-1047.48046875
-1020.921875
-1024.15625
-1063.33203125
-1135.46484375
-1228.2734375
-1325.4140625
-1412.4765625
-1480.578125
-1527.046875
-1553.6171875
-1563.0546875
-1556.83203125
-1535.9765625
-1504.5078125
-1472.0390625
-1452.01953125
-1455.4140625
-1483.84765625
-1527.53515625
-1570.515625
-1599.921875
-1612.265625
-1612.18359375
-1605.60546875
-1594.16015625
-1575.0078125
-1544.078125
-1498.09765625
-1434.5078125
-1352.5703125
-1256.9140625
-1159.5703125
-1076.79296875
-1022.58203125
-1003.26171875
-1014.43359375
-1039.78515625
-1054.44140625
-1036.1640625
-979.37109375
-899.93359375
-824.99609375
-776.8125
-763.88671875
-782.484375
-820.6484375
-859.38671875
-874.48828125
-844.62109375
-763.58984375
-647.4375
-528.84765625
-440.42578125
-397.83984375
-394.6171875
-411.41796875
-430.80078125
-445.7109375
-457.3671875
-467.75390625
-473.98046875
-467.765625
-439.66015625
-385.2421875
-309.15625
-223.48046875
-142.0078125
-75.42578125
-30.4765625
-10.82421875
-16.92578125
-46.484375
-97.75390625
-173.4921875
-280.01953125
-420.73046875
-590.44140625
-776.59375
-965.58984375
-1147.26953125
-1314.28125
-1459.9921875
-1579.30078125
-1671.55859375
-1741.03125
-1792.9765625
-1828.2265625
-1840.64453125
-1819.34765625
-1754.9765625
-1647.20703125
-1509.3359375
-1366.08984375
-1244.90234375
-1165.51953125
-1133.30859375
-1138.84765625
-1163.8984375
-1192.13671875
-1218.75390625
-1250.47265625
-1293.48828125
-1340.42578125
-1371.4453125
-1370.45703125
-1339.3359375
-1293.66015625
-1244.91015625
-1189.5234375
-1116.57421875
-1023.4921875
-921.38671875
-825.29296875
-742.46875
-671.34765625
-609.18359375
-557.04296875
-516.5
-483.83984375
-449.734375
-404.984375
-345.98046875
-274.84765625
-195.36328125
-110.33984375
-24.5546875
49.12109375
88.41796875
70.2109375
-15.765625
-159.6328125
-336.19140625
-516.44921875
-676.48046875
-800.63671875
-881.46875
-918.1015625
-913.46484375
-873.0390625
-807.3203125
-734.86328125
-679.171875
-659.37890625
-682.49609375
-743.375
-830.0078125
-927.76171875
-1020.18359375
-1088.7890625
-1115.1015625
-1086.48828125
-1003.94140625
-885.921875
-762.82421875
-664.75
-612.48046875
-617.3515625
-684.5703125
-812.2265625
-986.953125
-1183.40625
-1369.859375
-1515.31640625
-1594.9375
-1594.69140625
-1515.43359375
-1372.88671875
-1191.90625
-998.8984375
-817.10546875
-665.0234375
-555.13671875
-492.6015625
-476.3984375
-503.94140625
-575.3125
-691.40625
-845.5859375
-1017.015625
-1175.734375
-1298.69140625
-1382.7890625
-1442.3203125
-1493.92578125
-1543.984375
-1587.29296875
-1612.42578125
-1606.453125
-1558.73828125
-1466.0546875
-1336.1796875
-1185.43359375
-1031.828125
-890.0078125
-769.875
-675.609375
-603.5
-541.93359375
-475.890625
-393.6015625
-291.10546875
-173.40234375
-53.09765625
53.52734375
132.64453125
178.7578125
196.69921875
199.62109375
205.61328125
234.234375
300.890625
408.3203125
540.82421875
668.1796875
758.3984375
789.32421875
751.390625
645.31640625
482.77734375
289.38671875
100.72265625
-52.4765625
-160.58984375
-239.80859375
-321.8671875
-435.55859375
-589.08203125
-761.23046875
-907.98828125
-984.2109375
-968.55078125
-874.9296875
-744.23046875
-624.671875
-553.6796875
-547.87109375
-601.765625
-694.5234375
-801.95703125
-906.8359375
-1001.578125
-1083.9609375
-1152.1171875
-1203.4296875
-1236.65234375
-1253.86328125
-1260.2890625
-1262.23046875
-1264.96875
-1272.1484375
-1286.2265625
-1308.06640625
-1335.46875
-1362.859375
-1383.24609375
-1389.85546875
-1375.25
-1331.00390625
-1252.578125
-1147.6640625
-1039.2421875
-958.00390625
-929.2265625
-963.56640625
-1056.13671875
-1190.65625
-1344.296875
-1491.9765625
-1610.69921875
-1683.203125
-1700.0625
-1660.04296875
-1569.28515625
-1439.6171875
-1285.875
-1122.4609375
-960.48828125
-807.25390625
-669.3125
-557.14453125
-486.8984375
-475.6484375
-532.22265625
-649.77734375
-805.09765625
-964.8984375
-1095.5625
-1171.890625
-1181.98828125
-1127.9375
-1023.8671875
-892.49609375
-759.41015625
-644.70703125
-555.78515625
-486.47265625
-423.125
-352.34765625
-265.5390625
-160.6015625
-42.6953125
76.64453125
183.36328125
265.58203125
316.59375
337.1875
338.03125
338.27734375
356.39453125
398.89453125
458.30078125
522.17578125
581.2265625
627.1796875
647.1171875
626.92578125
563.56640625
472.09765625
378.8359375
307.5859375
271.74609375
275.19921875
315.8359375
386.18359375
472.50390625
556.390625
620.29296875
654.13671875
658.21484375
639.59765625
604.6015625
553.8828125
484.38671875
395.66796875
293.78515625
188.61328125
87.29296875
-10.0
-107.44140625
-206.2265625
-300.27734375
-381.0234375
-448.60546875
-518.5234375
-615.35546875
-757.00390625
-941.76953125
-1147.33984375
-1340.44921875
-1490.5703125
-1581.6171875
-1617.07421875
-1615.23046875
-1596.16796875
-1570.64453125
-1540.91015625
-1511.39453125
-1495.48828125
-1509.203125
-1558.29296875
-1633.05078125
-1715.28515625
-1788.8828125
-1844.37890625
-1876.9453125
-1882.16796875
-1853.12109375
-1780.8046875
-1659.875
-1496.97265625
-1313.171875
-1134.75390625
-978.98046875
-848.13671875
-736.0625
-637.5703125
-550.67578125
-473.20703125
-402.22265625
-338.484375
-289.24609375
-263.8046875
-265.140625
-285.9453125
-312.96875
-335.5703125
-351.56640625
-367.0703125
-391.9609375
-434.046875
-493.875
-562.1171875
-621.94921875
-656.94921875
-659.86328125
-635.87109375
-599.26171875
-568.015625
-560.05078125
-589.5546875
-660.98046875
-763.85546875
-874.82421875
-968.33984375
-1029.43359375
-1059.23828125
-1069.8671875
-1073.00390625
-1071.66015625
-1061.79296875
-1041.421875
-1017.328125
-1001.7734375
-1002.71875
-1018.65234375
-1042.8359375
-1070.453125
-1099.703125
-1127.7890625
-1150.234375
-1166.98046875
-1187.9296875
-1228.72265625
-1297.8828125
-1386.73828125
-1471.98828125
-1528.64453125
-1542.34765625
-1511.6015625
-1440.921875
-1333.84375
-1193.2890625
-1027.875
-855.23828125
-695.86328125
-561.5234375
-450.37109375
-355.0625
-276.3515625
-226.953125
-220.36328125
-255.74609375
-314.9375
-374.98046875
-423.79296875
-464.6796875
-507.484375
-556.3515625
-605.0546875
-642.109375
-659.66796875
-659.15625
-651.05859375
-650.15234375
-668.6328125
-709.75
-765.734375
-822.84375
-871.6640625
-915.0625
-967.23828125
-1044.5234375
-1154.96484375
-1292.9453125
-1440.31640625
-1572.28515625
-1665.54296875
-1705.140625
-1686.69921875
-1613.640625
-1493.32421875
-1336.203125
-1157.78515625
-979.6015625
-826.3359375
-719.70703125
-671.55859375
-678.4609375
-720.32421875
-765.15625
-780.01953125
-743.49609375
-652.80859375
-521.8515625
-373.484375
-232.390625
-120.94921875
-54.85546875
-36.98046875
-54.6875
-87.58203125
-123.27734375
-167.953125
-240.97265625
-357.34375
-513.42578125
-687.2578125
-850.5
-980.46875
-1064.76953125
-1100.1015625
-1090.34765625
-1044.9453125
-975.87890625
-893.7109375
-805.9921875
-719.00390625
-638.50390625
-566.80078125
-499.57421875
-428.1875
-346.30859375
-253.734375
-153.9921875
-50.63671875
52.375
148.6796875
231.21875
296.98828125
347.87890625
384.9296875
403.125
394.640625
358.890625
308.38671875
262.5625
234.28125
222.015625
215.1953125
206.66796875
199.31640625
201.32421875
216.65625
240.80078125
263.984375
276.5
271.38671875
245.31640625
200.44921875
146.7734375
101.81640625
86.015625
115.453125
195.765625
319.875
469.45703125
618.97265625
741.9921875
819.2890625
845.84375
831.69140625
795.3984375
754.734375
720.4921875
694.46875
669.81640625
633.87109375
575.40234375
494.046875
404.83984375
333.01171875
301.6328125
319.77734375
378.078125
454.29296875
525.9296875
582.140625
627.0703125
673.39453125
732.04296875
804.71875
881.50390625
943.125
967.40625
937.50390625
847.42578125
702.2734375
516.01953125
310.42578125
113.65234375
-44.96875
-143.18359375
-171.76953125
-134.91796875
-46.6640625
73.8828125
206.90625
334.875
444.12890625
525.921875
577.26953125
599.84765625
596.07421875
566.27734375
510.70703125
433.50390625
342.4609375
244.71875
144.953125
47.90234375
-40.58203125
-117.015625
-182.32421875
-237.68359375
-279.70703125
-303.08984375
-307.6171875
-299.81640625
-287.67578125
-276.73828125
-271.82421875
-278.25
-297.3359375
-321.01953125
-333.5703125
-320.11328125
-274.63671875
-202.8671875
-120.47265625
-47.87890625
-1.43359375
16.40625
21.30859375
40.25390625
95.8203125
191.5078125
308.59765625
417.04296875
492.6015625
527.9296875
531.359375
516.18359375
489.72265625
450.6328125
396.72265625
336.4375
291.9375
287.4140625
331.16015625
407.5
485.9375
538.625
552.16796875
528.26171875
476.62109375
406.23046875
319.921875
215.3359375
90.17578125
-54.59375
-216.10546875
-389.65625
-563.828125
-717.26953125
-826.05078125
-877.87109375
-879.16796875
-849.453125
-810.47265625
-779.234375
-765.0390625
-768.765625
-785.72265625
-811.234375
-842.91015625
-876.91796875
-905.03515625
-918.2421875
-911.97265625
-884.72265625
-832.4296875
-748.69921875
-633.31640625
-500.03515625
-374.8671875
-285.1640625
-246.5546875
-255.77734375
-294.140625
-339.8359375
-379.27734375
-408.8515625
-429.28125
-441.75
-449.05859375
-455.85546875
-464.390625
-470.33984375
-464.36328125
-437.8359375
-387.45703125
-316.12109375
-230.2890625
-135.265625
-32.046875
80.63671875
201.17578125
323.17578125
437.984375
535.328125
600.71484375
618.0234375
581.38671875
504.625
413.83984375
328.75390625
253.24609375
183.953125
123.46875
82.3046875
71.48828125
97.1484375
160.3984375
257.2265625
376.3515625
499.19921875
603.9921875
670.62890625
684.8203125
643.1015625
557.0703125
450.24609375
345.359375
251.1171875
160.36328125
60.3359375
-55.046875
-179.71875
-297.07421875
-385.4921875
-426.53515625
-413.79296875
-356.47265625
-273.15234375
-180.37109375
-86.2734375
6.8125
97.29296875
183.26953125
263.6875
335.65625
388.5703125
403.609375
363.67578125
267.3203125
133.72265625
-7.24609375
-132.37109375
-235.765625
-326.37109375
-417.95703125
-521.328125
-641.23046875
-774.1015625
-905.58984375
-1012.65234375
-1072.62109375
-1073.7578125
-1019.69140625
-926.12109375
-813.203125
-696.76171875
-581.26953125
-459.71484375
-322.03515625
-165.546875
2.3671875
170.26953125
329.49609375
475.5859375
605.17578125
712.13671875
784.796875
807.00390625
766.44921875
666.9453125
534.0625
407.46875
325.6328125
313.2265625
374.984375
493.75390625
633.7578125
752.5625
818.64453125
823.921875
783.13671875
722.140625
663.7421875
618.47265625
583.3828125
547.765625
500.4296875
432.97265625
339.20703125
216.13671875
68.515625
-89.46484375
-241.3046875
-379.140625
-506.06640625
-625.6171875
-729.42578125
-797.265625
-810.81640625
-768.08984375
-686.18359375
-591.80078125
-508.70703125
-450.36328125
-419.50390625
-411.9609375
-420.64453125
-436.80078125
-448.71875
-441.30859375
-399.91015625
-317.08203125
-197.36328125
-55.96875
88.23828125
221.5078125
340.06640625
447.48046875
546.57421875
633.21484375
697.17578125
726.6953125
710.4453125
637.65234375
502.87109375
315.0078125
100.77734375
-103.671875
-266.22265625
-367.53125
-404.01171875
-388.7421875
-348.49609375
-313.140625
-302.390625
-320.31640625
-359.2578125
-404.89453125
-438.5390625
-441.90234375
-406.3125
-337.953125
-251.15625
-155.39453125
-48.48046875
79.0546875
233.8828125
411.453125
594.00390625
756.78515625
879.93359375
957.7265625
998.3515625
1016.46875
1026.0
1036.3203125
1049.58984375
1059.76171875
1057.22265625
1037.87890625
1008.40234375
981.8515625
968.76171875
973.05859375
994.96484375
1034.62890625
1091.6171875
1162.01171875
1237.55078125
1306.9765625
1356.265625
1366.9921875
1317.2734375
1189.40234375
981.4765625
714.35546875
427.96875
169.0234375
-23.51953125
-130.58203125
-158.74609375
-135.39453125
-92.49609375
-48.60546875
-3.15625
53.515625
126.3125
211.1796875
300.96484375
391.12890625
479.5546875
564.01171875
641.90234375
711.015625
768.5625
810.4453125
833.46875
837.6015625
822.97265625
784.0625
710.84375
600.30859375
466.8828125
337.2421875
231.79296875
152.12109375
88.33984375
37.3984375
11.01953125
24.8203125
81.5859375
165.84375
252.41796875
318.49609375
350.64453125
346.71875
314.953125
269.44921875
222.48828125
178.84765625
137.3515625
96.859375
59.5234375
29.31640625
10.5859375
9.34765625
32.265625
79.9296875
141.21875
197.8203125
236.6328125
256.76171875
264.2734375
263.01171875
252.20703125
230.24609375
196.87109375
152.53125
100.08984375
48.96875
14.5234375
9.875
37.87109375
91.56640625
160.91796875
237.78515625
316.4375
393.83203125
471.94140625
558.13671875
659.890625
776.42578125
894.78515625
994.39453125
1057.10546875
1075.5234375
1055.0234375
1009.96484375
957.46875
910.9375
874.4609375
840.7734375
795.5078125
726.37890625
631.0546875
517.6953125
399.0625
286.234375
186.98046875
107.87109375
55.37109375
33.11328125
37.5859375
57.58984375
79.36328125
93.16015625
95.921875
90.0546875
81.94921875
81.15234375
97.2109375
134.11328125
188.0234375
252.0078125
322.59375
400.453125
485.09375
570.72265625
647.72265625
706.70703125
740.44921875
743.48828125
711.8125
643.8359375
542.3515625
416.16796875
279.15625
144.57421875
17.81640625
-105.20703125
-230.69140625
-357.5546875
-476.2890625
-576.84375
-655.79296875
-714.97265625
-755.33984375
-774.859375
-771.75
-745.98046875
-695.41015625
-612.3984375
-487.58203125
-317.85546875
-109.80859375
123.10546875
363.3515625
588.93359375
775.54296875
905.3359375
976.4375
1002.9453125
1005.44921875
1001.31640625
1001.609375
1012.20703125
1034.43359375
1064.875
1096.27734375
1119.0625
1122.0625
1093.26171875
1022.76171875
907.67578125
756.44140625
589.265625
432.484375
307.37890625
218.74609375
151.515625
80.25390625
-12.08984375
-118.26953125
-205.4296875
-232.234375
-174.015625
-38.08984375
141.640625
323.90234375
476.88671875
585.015625
650.23046875
691.7421875
739.69921875
820.0
939.96875
1087.61328125
1243.26171875
1390.32421875
1517.7421875
1618.77734375
1691.40234375
1737.47265625
1757.38671875
1745.390625
1693.5390625
1601.8828125
1483.84375
1359.9375
1245.79296875
1146.38671875
1060.86328125
990.625
940.14453125
909.25
886.55078125
853.57421875
797.71875
722.75390625
648.78125
602.9296875
607.34765625
670.046875
782.17578125
923.01953125
1068.99609375
1199.890625
1300.05078125
1359.29296875
1376.78125
1362.7734375
1331.82421875
1291.375
1236.453125
1155.35546875
1039.65625
890.2734375
717.71484375
538.83984375
371.21875
226.5234375
106.7421875
6.62890625
-79.90625
-154.78125
-214.59765625
-252.23828125
-259.8359375
-233.203125
-176.30078125
-101.78515625
-25.3828125
42.94140625
103.70703125
163.19140625
221.96484375
266.3203125
271.9921875
219.55859375
110.25
-30.81640625
-167.08203125
-268.80078125
-324.046875
-336.50390625
-315.41796875
-267.390625
-195.578125
-103.984375
0.0390625
108.76171875
220.1640625
341.34765625
485.44140625
663.41015625
875.58984375
1108.15625
1336.8984375
1536.93359375
1693.50390625
1807.7578125
1893.75390625
1968.80078125
2043.703125
2119.1171875
2188.53125
2243.51953125
2277.4765625
2287.66015625
2276.41796875
2251.0859375
2221.71484375
2198.24609375
2188.66015625
2196.97265625
2219.13671875
2239.7421875
2235.87109375
2188.4609375
2092.84765625
1959.4609375
1805.87890625
1648.96875
1502.26953125
1376.14453125
1277.41015625
1209.3671875
1173.4453125
1169.625
1192.69140625
1227.8671875
1253.453125
1252.46875
1225.15234375
1192.296875
1186.7421875
1239.0234375
1364.921875
1559.375
1797.890625
2044.5703125
2263.67578125
2430.0859375
2534.71875
2584.01953125
2594.87890625
2587.5
2579.3828125
2583.52734375
2610.14453125
2667.015625
2754.68359375
2860.19140625
2957.7734375
3019.68359375
3029.90625
2990.04296875
2913.9921875
2816.41015625
2702.953125
2567.734375
2399.01171875
2189.359375
1942.71875
1672.7421875
1394.96875
1121.26953125
861.99609375
632.53125
456.015625
357.46484375
352.171875
435.9453125
584.21875
761.2109375
933.55859375
1080.4296875
1195.8671875
1285.3828125
1360.515625
1433.296875
1510.74609375
1590.8984375
1663.54296875
1716.453125
1743.0625
1744.671875
1725.09375
1684.41796875
1620.0859375
1533.94140625
1434.50390625
1329.33984375
1217.8359375
1097.07421875
975.76953125
876.73046875
819.7578125
801.6640625
794.90234375
765.90234375
695.6640625
588.03515625
465.4921875
358.6484375
294.37890625
287.0703125
336.48046875
430.3046875
546.24609375
654.01171875
723.22265625
736.99609375
700.125
632.94921875
557.0390625
486.55859375
430.19140625
395.44140625
387.0
400.49609375
419.9296875
423.84375
397.41796875
341.046875
267.85546875
191.76953125
116.88671875
37.2421875
-54.21875
-156.75
-259.265625
-343.8671875
-392.08203125
-391.7578125
-342.4453125
-256.67578125
-155.94921875
-64.296875
-2.28515625
17.91015625
-3.06640625
-49.82421875
-95.953125
-114.03515625
-87.23046875
-15.7421875
85.03515625
191.87890625
281.359375
335.58203125
347.37890625
324.48046875
288.48828125
266.20703125
278.00390625
330.94140625
419.38671875
529.34375
642.60546875
740.1875
805.0546875
823.35546875
785.16015625
688.03515625
543.546875
380.3203125
236.99609375
146.37109375
120.66015625
147.64453125
199.7421875
249.01953125
277.828125
279.25390625
251.359375
194.265625
114.08984375
26.9609375
-45.3515625
-86.91015625
-95.12109375
-76.51953125
-35.78125
30.45703125
129.4921875
263.41015625
423.84765625
594.5859375
758.31640625
901.06640625
1010.8203125
1073.26171875
1071.77734375
995.8828125
853.2265625
674.65234375
505.92578125
390.50390625
353.5859375
395.16015625
493.84375
618.5234375
741.14453125
843.08203125
912.98046875
943.30859375
933.0859375
893.06640625
842.78125
798.80859375
766.96875
747.15234375
742.703125
761.7734375
811.34765625
893.68359375
1007.1953125
1145.3203125
1292.52734375
1425.05859375
1518.58203125
1555.19140625
1525.23828125
1428.7578125
1279.68359375
1105.74609375
938.4609375
800.0234375
698.16796875
629.484375
584.046875
548.73828125
511.84765625
467.0546875
412.3125
345.546875
264.34765625
170.98828125
75.92578125
-4.69140625
-54.6953125
-62.2109375
-21.8203125
66.32421875
200.83984375
382.6875
611.65625
877.34375
1155.58984375
1416.7734375
1638.61328125
1811.7265625
1935.19921875
2009.59375
2034.00390625
2008.40234375
1938.703125
1840.7421875
1739.1171875
1659.85546875
1620.0546875
1620.04296875
1642.29296875
1659.21875
1647.546875
1600.62890625
1528.60546875
1446.1796875
1359.81640625
1266.35546875
1162.25390625
1053.35546875
957.53125
899.28125
899.05859375
961.91796875
1072.27734375
1199.4765625
1310.5234375
1381.265625
1400.98828125
1371.76953125
1305.140625
1216.4375
1118.56640625
1018.953125
921.76953125
832.109375
757.1171875
702.22265625
665.33203125
634.28515625
591.33203125
522.953125
427.83984375
317.14453125
207.96875
116.6328125
55.56640625
32.234375
47.1015625
91.1015625
145.55078125
186.796875
194.859375
161.4296875
91.22265625
-4.81640625
-117.8984375
-242.76953125
-372.08984375
-492.5234375
-588.63671875
-650.59375
-677.32421875
-672.72265625
-640.19921875
-580.8125
-495.4609375
-387.890625
-265.9765625
-141.2734375
-27.5625
61.77734375
118.59765625
145.31640625
156.09375
170.36328125
201.76171875
250.89453125
307.77734375
362.19921875
414.6484375
480.26171875
582.19140625
737.71875
946.13671875
1187.5234375
1433.3359375
1659.91796875
1854.4921875
2011.34375
2125.3671875
2191.703125
2211.796875
2196.9140625
2161.39453125
2110.3984375
2036.09375
1928.72265625
1791.70703125
1645.7734375
1520.2421875
1441.80859375
1426.9921875
1476.37890625
1570.703125
1675.8359375
1758.26953125
1800.30078125
1803.4609375
1781.01171875
1748.34375
1716.0859375
1686.265625
1653.3984375
1611.359375
1560.27734375
1506.41796875
1456.8984375
1416.8359375
1390.5703125
1381.1640625
1385.9765625
1393.69921875
1386.8203125
1347.13671875
1260.89453125
1124.3828125
949.6953125
765.80859375
610.3125
515.2578125
495.734375
547.359375
652.4921875
790.68359375
947.26953125
1115.68359375
1293.453125
1475.76953125
1651.35546875
1803.03125
1912.8359375
1968.328125
1965.8828125
1909.91015625
1811.796875
1690.0625
1567.6640625
1463.359375
1384.04296875
1327.0625
1289.0859375
1268.71875
1260.5234375
1252.89453125
1236.9765625
1215.2109375
1195.60546875
1177.28125
1145.3125
1081.0546875
976.41015625
839.6015625
691.59375
558.2109375
461.7734375
414.96484375
419.45703125
467.671875
544.0390625
626.5234375
693.14453125
732.0
745.03125
740.33203125
720.6484375
680.7109375
615.8125
532.29296875
450.0
394.71875
387.07421875
436.328125
541.6328125
695.6484375
884.3203125
1084.703125
1268.3671875
1410.97265625
1499.50390625
1531.609375
1512.31640625
1455.0078125
1382.41015625
1319.35546875
1279.7890625
1260.3359375
1246.40234375
1223.2890625
1182.85546875
1125.02734375
1057.91796875
996.703125
959.15234375
959.16796875
1002.58203125
1086.66796875
1201.65234375
1333.2734375
1466.4296875
1588.61328125
1691.125
1768.703125
1819.6796875
1845.984375
1850.5078125
1833.03515625
1790.703125
1724.99609375
1647.8828125
1578.1171875
1529.28125
1502.03125
1488.53515625
1483.00390625
1486.40234375
1502.45703125
1532.6796875
1575.84765625
1628.8515625
1684.7890625
1731.9765625
1759.52734375
1766.69921875
1765.76953125
1773.53125
1798.37109375
1833.953125
1863.84765625
1872.45703125
1854.1171875
1814.2578125
1762.37109375
1703.66796875
1637.5703125
1563.6640625
1486.23046875
1410.2265625
1333.01171875
1242.4765625
1125.41015625
978.62109375
813.59375
652.5546875
520.41796875
437.04296875
412.69921875
448.16796875
538.71875
677.92578125
857.078125
1060.75
1264.25390625
1437.85546875
1557.44921875
1615.5
1625.203125
1614.85546875
1615.4375
1648.046875
1716.94921875
1810.609375
1909.03125
1992.3671875
2045.40234375
2056.0546875
2012.29296875
1903.91015625
1730.203125
1507.78125
1271.625
1067.57421875
939.50390625
916.14453125
1003.484375
1186.765625
1439.98046875
1734.2734375
2040.1171875
2327.5703125
2572.625
2767.07421875
2920.328125
3047.29296875
3152.16015625
3222.87109375
3240.2109375
3193.2265625
3090.2265625
2960.32421875
2845.03515625
2782.6171875
2792.08984375
2865.63671875
2973.8984375
3080.10546875
3154.859375
3185.07421875
3174.6875
3138.53515625
3093.234375
3049.265625
3007.21875
2958.8203125
2892.70703125
2803.05078125
2695.83203125
2586.75
2490.390625
2409.328125
2333.58203125
2251.7421875
2163.6484375
2083.19140625
2029.48046875
2015.14453125
2041.3984375
2101.68359375
2188.25
2295.3359375
2417.6640625
2547.5546875
2674.5390625
2788.328125
2882.3671875
2954.34765625
3003.1015625
3026.14453125
3021.42578125
2990.6953125
2937.96484375
2862.21875
2753.09375
2597.48046875
2392.578125
2153.02734375
1906.1484375
1681.88671875
1505.734375
1395.38671875
1357.7265625
1387.078125
1467.91796875
1580.9921875
1708.15625
1834.25390625
1948.7109375
2047.00390625
2129.1328125
2195.12890625
2242.82421875
2271.11328125
2285.1640625
2297.3515625
2322.87109375
2373.1484375
2449.9375
2542.38671875
2629.93359375
2691.26953125
2713.78515625
2695.85546875
2641.87890625
2556.62109375
2443.8125
2307.3984375
2152.82421875
1988.69140625
1828.4296875
1688.625
1582.75390625
1515.75390625
1484.7421875
1483.10546875
1501.39453125
1526.2265625
1544.10546875
1550.26953125
1552.73828125
1565.875
1601.125
1664.85546875
1760.91796875
1888.359375
2034.359375
2173.83984375
2281.19921875
2344.86328125
2371.76171875
2380.89453125
2394.375
2431.0
2501.01171875
2601.34765625
2715.078125
2817.25
2883.87890625
2899.69140625
2862.796875
2786.23046875
2694.82421875
2616.3515625
2570.00390625
2558.49609375
2568.48828125
2578.875
2571.86328125
2540.63671875
2490.23046875
2432.5546875
2379.8671875
2340.61328125
2318.57421875
2313.65625
2323.31640625
2344.62890625
2377.1328125
2424.03125
2489.45703125
2572.6875
2664.73046875
2751.85546875
2823.546875
2877.2421875
2915.0703125
2936.50390625
2934.90234375
2900.8984375
2828.74609375
2720.46484375
2586.421875
2443.51953125
2311.703125
2208.8359375
2145.671875
2123.08984375
2132.78125
2160.49609375
2190.70703125
2211.54296875
2218.07421875
2211.859375
2196.8125
2174.3125
2141.96484375
2097.875
2047.0078125
2002.7734375
1980.2109375
1985.52734375
2011.73828125
2044.96875
2075.33203125
2102.37109375
2132.2421875
2172.43359375
2229.0625
2305.171875
2396.984375
2491.10546875
2568.88671875
2617.390625
2638.0078125
2644.94921875
2655.7734375
2682.69921875
2730.00390625
2796.125
2876.765625
2967.57421875
3066.13671875
3172.70703125
3289.3515625
3418.54296875
3561.98046875
3719.4921875
3888.19140625
4062.97265625
4237.046875
4399.6484375
4531.33203125
4604.16796875
4592.91015625
4491.66015625
4320.6015625
4114.55859375
3902.328125
3694.453125
3486.921875
3273.51171875
3055.26953125
2843.31640625
2657.1171875
2519.75390625
2450.2578125
2454.88671875
2522.4140625
2626.48828125
2734.0703125
2816.09375
2856.23046875
2854.11328125
2821.48046875
2773.71875
2722.59375
2673.7890625
2627.8828125
2581.23046875
2526.5234375
2455.51171875
2364.81640625
2261.07421875
2159.91796875
2076.46875
2012.4375
1950.828125
1866.19921875
1744.89453125
1597.6640625
1452.640625
1336.16015625
1259.90234375
1222.68359375
1218.40625
1239.9375
1279.4140625
1329.97265625
1387.8828125
1451.1015625
1515.28515625
1572.27734375
1611.78125
1624.16796875
1604.06640625
1554.3828125
1486.140625
1411.0546875
1333.625
1252.734375
1170.7109375
1097.86328125
1047.671875
1030.6875
1053.66015625
1120.13671875
1228.09765625
1368.47265625
1527.75
1690.45703125
1838.453125
1953.359375
2025.90234375
2062.19140625
2076.1875
2076.49609375
2064.78515625
2045.9140625
2032.08984375
2033.46875
2049.18359375
2072.515625
2102.6328125
2146.5703125
2210.09375
2289.703125
2373.703125
2448.24609375
2502.24609375
2529.6015625
2529.51171875
2505.75390625
2466.09375
2421.59375
2382.86328125
2352.3203125
2319.046875
2263.734375
2171.828125
2044.12109375
1897.2265625
1755.390625
1639.453125
1558.76953125
1510.72265625
1489.39453125
1496.55078125
1543.6171875
1641.61328125
1789.13671875
1970.1953125
2162.1171875
2344.03125
2499.50390625
2615.609375
2684.15234375
2706.078125
2694.93359375
2674.01171875
2666.203125
2681.984375
2713.66015625
2739.80078125
2736.27734375
2686.9609375
2589.71484375
2456.60546875
2309.0234375
2169.87890625
2057.703125
1986.29296875
1966.91015625
2006.63671875
2101.80078125
2234.07421875
2375.8046875
2501.10546875
2593.21875
2644.5078125
2653.6796875
2624.75390625
2566.4609375
2489.38671875
2402.6953125
2313.5390625
2228.7421875
2155.74609375
2102.29296875
2075.6328125
2080.875
2118.0234375
2180.83984375
2260.75
2352.84765625
2457.171875
2573.65234375
2696.49609375
2812.625
2903.3046875
2948.07421875
2932.97265625
2860.453125
2751.16796875
2632.58203125
2523.81640625
2431.87109375
2359.8828125
2314.046875
2299.83984375
2313.62109375
2341.0703125
2364.2890625
2370.33984375
2355.07421875
2321.8515625
2277.921875
2230.8828125
2186.38671875
2146.6796875
2108.69921875
2062.4140625
1992.265625
1883.32421875
1729.75390625
1540.68359375
1339.71484375
1157.6640625
1021.7421875
946.67578125
931.59765625
962.4140625
1016.92578125
1072.109375
1112.953125
1138.2265625
1157.68359375
1182.4453125
1218.01953125
1265.53125
1326.046875
1400.75
1487.234375
1577.22265625
1657.98828125
1716.01953125
1742.41015625
1738.71484375
1717.87890625
1696.56640625
1685.140625
1685.68359375
1698.5703125
1727.71875
1777.96875
1850.0078125
1940.08984375
2043.20703125
2153.07421875
2258.22265625
2340.078125
2377.65625
2357.43359375
2282.5546875
2174.875
2066.40625
1983.421875
1932.59765625
1898.671875
1855.15234375
1781.41015625
1675.58984375
1555.22265625
1445.02734375
1360.8046875
1301.484375
1253.9453125
1203.99609375
1144.296875
1076.1953125
1007.515625
947.59375
901.0859375
865.98828125
840.14453125
831.40234375
859.8828125
947.66796875
1104.3515625
1320.0859375
1569.59375
1821.546875
2047.13671875
2225.09765625
2343.46484375
2399.98046875
2402.59765625
2369.4921875
2325.22265625
2292.08984375
2280.5625
2285.30859375
2289.49609375
2275.12109375
2233.78125
2171.8203125
2105.8046875
2050.79296875
2010.79296875
1979.46875
1949.16796875
1917.9296875
1888.0234375
1860.20703125
1832.05078125
1802.03515625
1773.703125
1754.46484375
1750.125
1760.25
1778.296875
1795.57421875
1805.58984375
1805.59765625
1795.09765625
1774.0625
1743.48828125
1708.40234375
1680.3515625
1676.3125
1714.42578125
1809.3671875
1968.90625
2190.25
2454.95703125
2726.2421875
2955.03515625
3096.41796875
3127.99609375
3057.59375
2915.12109375
2735.33984375
2544.5078125
2358.47265625
2189.35546875
2050.58203125
1953.09375
1896.06640625
1863.3203125
1832.1171875
1788.0078125
1732.609375
1678.94140625
1641.23046875
1628.0
1639.828125
1669.29296875
1703.33984375
1729.64453125
1743.44921875
1748.50390625
1751.44140625
1755.796875
1760.7578125
1763.62109375
1762.859375
1760.37890625
1761.828125
1773.04296875
1794.31640625
1818.28515625
1835.02734375
1839.97265625
1837.41015625
1837.88671875
1853.17578125
1891.3671875
1952.45703125
2026.40625
2097.02734375
2150.58203125
2182.609375
2197.36328125
2201.43359375
2198.16796875
2188.328125
2175.4921875
2169.7421875
2184.0
2224.953125
2287.60546875
2359.47265625
2429.94140625
2494.4453125
2550.7109375
2594.1171875
2619.28125
2626.1171875
2624.16015625
2631.8359375
2671.6328125
2761.8359375
2907.70703125
3097.63671875
3308.09375
3513.7890625
3694.984375
3838.59375
3936.34765625
3983.8671875
3981.6875
3937.9375
3871.3828125
3809.5390625
3777.234375
3780.48046875
3800.31640625
3804.578125
3767.73046875
3680.6171875
3544.6953125
3362.30859375
3135.5078125
2872.93359375
2595.12890625
2331.671875
2111.06640625
1948.671875
1839.82421875
1764.3359375
1701.58984375
1645.625
1608.2421875
1608.84765625
1660.97265625
1764.84765625
1907.1015625
2064.79296875
2212.890625
2334.12109375
2425.73828125
2496.9765625
2558.4296875
2611.94140625
2649.25390625
2660.3359375
2644.6328125
2615.3203125
2590.85546875
2579.03515625
2567.90625
2533.0625
2455.1640625
2332.109375
2178.078125
2015.2421875
1866.765625
1752.34765625
1683.82421875
1662.12109375
1678.8515625
1722.06640625
1782.234375
1855.73828125
1945.25
2056.640625
2193.42578125
2353.02734375
2528.078125
2711.01953125
2897.43359375
3086.30078125
3277.92578125
3469.70703125
3651.25390625
3803.79296875
3907.46484375
3951.4921875
3937.734375
3875.7578125
3777.265625
3655.8828125
3529.1640625
3416.81640625
3334.8828125
3290.12890625
3277.11328125
3278.93359375
3272.46875
3237.1875
3162.24609375
3047.72265625
2901.9375
2738.9375
2576.46484375
2431.8984375
2316.8203125
2234.05078125
2177.88671875
2135.4609375
2088.4296875
2016.96875
1905.9609375
1750.4453125
1558.6328125
1352.38671875
1163.375
1022.4921875
946.453125
931.59765625
960.66015625
1016.10546875
1088.4921875
1175.55859375
1276.39453125
1386.46484375
1495.859375
1591.74609375
1663.9921875
1709.859375
1733.76171875
1743.67578125
1749.2265625
1761.79296875
1791.65625
1841.8046875
1906.55078125
1979.68359375
2063.359375
2164.18359375
2278.046875
2381.60546875
2442.828125
2441.15625
2377.5078125
2267.82421875
2131.71484375
1987.828125
1854.0625
1744.8359375
1665.390625
1610.421875
1570.28125
1538.87890625
1516.75
1509.33984375
1524.41796875
1570.15625
1652.22265625
1768.8828125
1906.62890625
2039.80859375
2136.5703125
2170.60546875
2133.98828125
2042.828125
1929.7578125
1826.421875
1748.72265625
1695.87890625
1661.9140625
1646.671875
1655.44140625
1689.23046875
1737.19921875
1779.1484375
1795.359375
1775.3125
1720.921875
1646.140625
1575.65234375
1540.86328125
1569.7578125
1672.94921875
1835.2734375
2021.4296875
2193.53515625
2328.18359375
2422.23046875
2487.3203125
2540.39453125
2595.76171875
2660.12109375
2732.2109375
2807.88671875
2885.61328125
2964.75
3037.72265625
3087.578125
3097.59765625
3063.734375
2995.44921875
2904.921875
2798.71484375
2680.62890625
2558.94140625
2447.7265625
2361.61328125
2309.9140625
2293.14453125
2301.4609375
2316.83203125
2320.1171875
2298.2734375
2245.7890625
2161.71875
2049.05078125
1917.2109375
1781.5390625
1657.546875
1556.765625
1489.40625
1468.46484375
1506.46875
1605.52734375
1750.4921875
1912.19921875
2058.60546875
2166.921875
2231.03515625
2261.23046875
2276.53125
2294.59375
2325.5078125
2371.35546875
2428.71875
2491.55859375
2554.75
2616.58984375
2676.1171875
2725.88671875
2748.859375
2726.41015625
2651.7421875
2535.40625
2398.296875
2260.765625
2137.70703125
2039.375
1971.9609375
1936.58203125
1930.51953125
1951.6171875
2001.58203125
2084.7421875
2203.77734375
2356.234375
2533.19140625
2719.171875
2893.609375
3035.5234375
3131.45703125
3182.46875
3203.68359375
3214.07421875
3222.74609375
3222.734375
3198.0234375
3137.44921875
3043.50390625
2929.625
2810.19921875
2692.2890625
2574.55078125
2453.0625
2329.91015625
2218.93359375
2144.12109375
2129.90625
2187.5234375
2305.43359375
2451.14453125
2585.64453125
2682.234375
2736.37109375
2759.5703125
2764.73828125
2757.65625
2740.9296875
2721.95703125
2712.9765625
2721.796875
2743.13671875
2759.765625
2753.41015625
2717.01171875
2659.1484375
2597.30859375
2545.68359375
2507.6796875
2478.8046875
2455.265625
2438.8671875
2434.421875
2443.80078125
2462.6640625
2481.171875
2487.51953125
2473.05078125
2436.94140625
2386.65234375
2332.39453125
2279.6875
2226.70703125
2168.71484375
2104.90625
2041.24609375
1987.22265625
1949.56640625
1928.6796875
1920.328125
1921.046875
1932.05859375
1958.75390625
2007.546875
2083.84375
2191.7109375
2332.59375
2502.73828125
2692.8671875
2891.8515625
3090.69140625
3282.3125
3458.32421875
3608.375
3723.8671875
3801.96875
3846.1015625
3863.79296875
3863.97265625
3853.9921875
3836.6875
3810.203125
3771.27734375
3717.40625
3644.58984375
3545.1875
3412.90625
3251.9921875
3079.36328125
2915.18359375
2771.68359375
2651.484375
2554.55859375
2483.8046875
2444.0859375
2437.82421875
2461.36328125
2503.33203125
2546.9453125
2578.14453125
2595.046875
2608.078125
2627.0703125
2646.953125
2648.46875
2615.9453125
2554.9453125
2491.83203125
2455.5390625
2459.15625
2497.48046875
2559.25390625
2639.65625
2741.3515625
2865.046875
2999.6875
3121.46875
3203.62109375
3230.7265625
3207.62109375
3156.48828125
3104.921875
3073.890625
3071.93359375
3094.79296875
3127.69140625
3150.9140625
3149.3125
3121.078125
3078.5
3039.05078125
3013.78125
3001.83984375
2993.96875
2980.359375
2955.65625
2918.1796875
2866.72265625
2799.7421875
2716.75390625
2618.28515625
2504.8125
2379.19921875
2251.6328125
2138.70703125
2052.86328125
1993.03125
1948.53515625
1912.34765625
1887.90234375
1883.1328125
1900.78125
1934.7109375
1972.17578125
1998.671875
2004.91796875
1993.0078125
1975.3984375
1967.06640625
1979.74609375
2022.82421875
2103.3828125
2220.0546875
2358.7265625
2499.30859375
2627.375
2737.9609375
2831.796875
2913.7734375
2993.97265625
3081.74609375
3173.5859375
3249.76953125
3287.63671875
3279.0
3235.0625
3178.14453125
3131.375
3112.61328125
3131.30859375
3187.6171875
3274.34375
3379.54296875
3486.81640625
3576.06640625
3629.7109375
3641.65234375
3619.8125
3578.546875
3528.0234375
3469.98828125
3401.2421875
3319.1796875
3224.5078125
3120.98828125
3014.62109375
2913.33203125
2825.94921875
2758.7265625
2710.53125
2671.171875
2626.82421875
2570.34765625
2507.70703125
2453.73828125
2420.578125
2410.23828125
2418.57421875
2444.3125
2491.37890625
2562.1015625
2651.31640625
2749.7265625
2851.703125
2957.40234375
3068.1484375
3182.82421875
3299.2734375
3416.640625
3535.11328125
3655.04296875
3776.7734375
3898.3203125
4010.42578125
4095.33984375
4133.9921875
4116.23046875
4045.0078125
3932.66796875
3794.90234375
3646.54296875
3498.703125
3357.28125
3224.16015625
3100.30078125
2987.09375
2885.0
2792.64453125
2709.09765625
2637.27734375
2584.15625
2556.48828125
2555.46875
2574.9140625
2604.640625
2635.62109375
2662.20703125
2680.484375
2685.92578125
2672.9453125
2636.1171875
2572.0703125
2481.8203125
2371.86328125
2251.63671875
2129.18359375
2010.13671875
1900.90625
1810.0625
1744.7109375
1707.18359375
1697.40234375
1716.28125
1762.921875
1828.65625
1897.6171875
1954.6328125
1990.79296875
2001.34375
1981.40625
1925.91796875
1832.45703125
1702.80859375
1543.48828125
1366.19140625
1186.28125
1018.875
876.1171875
767.4609375
699.4453125
673.28515625
684.87109375
729.80078125
807.078125
914.8515625
1043.703125
1178.69140625
1309.953125
1438.671875
1570.109375
1702.2578125
1824.2734375
1926.14453125
2007.40625
2075.21875
2135.56640625
2188.82421875
2233.0390625
2267.7890625
2291.95703125
2299.0703125
2278.65234375
2223.79296875
2136.796875
2028.6796875
1917.01953125
1825.1953125
1778.203125
1791.73046875
1862.58984375
1971.78515625
2098.28125
2229.62890625
2361.21875
2490.2109375
2612.96484375
2726.6171875
2830.05078125
2923.76953125
3010.921875
3097.68359375
3188.83984375
3279.69140625
3352.94140625
3386.66796875
3368.67578125
3304.67578125
3212.84375
3110.546875
3005.41015625
2897.1171875
2785.08203125
2674.19140625
2575.7109375
2504.71484375
2474.359375
2487.73046875
2532.44140625
2584.87109375
2623.875
2643.58984375
2654.8203125
2674.53125
2713.34765625
2770.81640625
2839.6953125
2912.3515625
2982.7265625
3043.671875
3085.01953125
3096.0703125
3070.6796875
3011.08203125
2928.9765625
2843.91015625
2778.421875
2750.4140625
2766.7734375
2823.2421875
2910.49609375
3020.90234375
3150.19140625
3292.88671875
3435.40234375
3553.32421875
3617.19921875
3604.11328125
3506.72265625
3334.4765625
3110.2421875
2866.7421875
2641.15625
2464.46875
2350.6640625
2295.1875
2283.19921875
2297.703125
2321.76953125
2340.0078125
2343.80078125
2334.99609375
2321.9140625
2312.4296875
2313.390625
2335.19921875
2391.98828125
2493.55859375
2637.05859375
2806.5234375
2979.578125
3135.15234375
3259.0546875
3347.40234375
3406.8359375
3449.1015625
3481.40234375
3499.16796875
3488.68359375
3439.59765625
3357.72265625
3267.0
3198.5859375
3175.81640625
3205.171875
3276.609375
3370.21875
3464.37890625
3541.04296875
3586.7578125
3592.99609375
3560.41796875
3503.91796875
3448.859375
3416.69140625
3413.21484375
3432.12890625
3468.265625
3523.7109375
3601.61328125
3698.76171875
3806.2265625
3914.94921875
4019.30078125
4118.34375
4216.22265625
4318.63671875
4425.22265625
4525.734375
4606.4921875
4660.7734375
4691.12109375
4701.83203125
4691.38671875
4651.95703125
4573.53515625
4448.34375
4275.0078125
4061.96484375
3826.53515625
3589.1796875
3368.69921875
3182.58203125
3047.47265625
2973.0078125
2952.91796875
2965.55078125
2987.71875
3009.2421875
3033.5703125
3065.40234375
3100.33984375
3126.84375
3135.63671875
3125.8359375
3103.80859375
3077.87109375
3052.265625
3023.35546875
2982.66015625
2927.4765625
2869.98828125
2833.0390625
2833.95703125
2871.7578125
2929.921875
2989.93359375
3041.6796875
3084.00390625
3119.140625
3146.91015625
3162.1484375
3157.12109375
3127.8515625
3078.515625
3018.015625
2951.30859375
2874.8515625
2780.50390625
2662.23828125
2518.37109375
2350.65234375
2166.82421875
1987.1171875
1845.0859375
1775.00390625
1791.8515625
1881.19921875
2009.6875
2146.93359375
2279.13671875
2404.984375
2523.17578125
2626.22265625
2704.0703125
2750.4296875
2765.57421875
2755.96484375
2733.375
2714.28515625
2718.10546875
2762.3359375
2854.625
2986.609375
3137.00390625
3284.10546875
3416.0234375
3528.13671875
3613.3125
3660.078125
3662.4765625
3628.33984375
3574.92578125
3517.921875
3466.5859375
3426.90625
3404.7734375
3405.0703125
3430.20703125
3480.03515625
3550.56640625
3630.7734375
3702.47265625
3746.9609375
3754.28515625
3727.4296875
3678.53515625
3621.45703125
3567.28515625
3524.71484375
3501.12109375
3500.0390625
3517.3203125
3542.28515625
3565.26171875
3583.7421875
3600.2734375
3615.640625
3626.4765625
3629.0625
3622.4453125
3606.16796875
3576.984375
3530.5859375
3466.94921875
3392.4296875
3314.83203125
3234.77734375
3141.34375
3017.7890625
2855.18359375
2663.06640625
2467.6796875
2299.64453125
2182.609375
2129.94140625
2145.01171875
2219.22265625
2330.796875
2451.109375
2556.65234375
2636.40234375
2689.5546875
2719.6171875
2732.16796875
2735.7421875
2740.671875
2755.42578125
2784.62109375
2830.2734375
2893.01171875
2970.9375
3058.5
3149.140625
3239.98046875
3333.17578125
3431.66796875
3533.83203125
3632.94921875
3721.91015625
3797.74609375
3861.5625
3915.5234375
3960.59765625
3996.5703125
4022.59765625
4037.1171875
4037.8671875
4022.921875
3992.26953125
3948.3984375
3895.15625
3835.3046875
3769.19921875
3696.515625
3620.1171875
3547.90234375
3490.625
3458.734375
3462.19140625
3512.1484375
3618.95703125
3785.4375
4001.51171875
4246.3359375
4496.859375
4735.66015625
4952.61328125
5140.90625
5292.15234375
5395.53125
5442.6953125
5434.484375
5382.77734375
5305.5546875
5219.77734375
5137.33203125
5063.8125
4997.359375
4929.0078125
4848.01953125
4750.171875
4642.04296875
4537.7109375
4451.46875
4391.08984375
4353.6328125
4325.64453125
4290.77734375
4241.3359375
4183.76171875
4132.34765625
4098.35546875
4085.24609375
4089.94140625
4103.0390625
4107.234375
4080.875
4007.8828125
3885.69140625
3725.171875
3546.2421875
3374.30078125
3235.59375
3149.01953125
3119.71484375
3140.95703125
3201.54296875
3290.1015625
3393.96484375
3497.74609375
3585.2578125
3643.078125
3664.59375
3654.46484375
3630.12890625
3615.76953125
3631.640625
3687.42578125
3782.41015625
3905.73046875
4033.953125
4134.07421875
4177.7578125
4156.72265625
4083.390625
3976.5234375
3848.6171875
3706.58984375
3558.6953125
3414.6015625
3278.36328125
3146.015625
3013.41015625
2885.5859375
2776.03125
2696.61328125
2650.0625
2632.15234375
2637.26953125
2658.27734375
2682.53125
2693.40625
2678.6875
2635.234375
2564.015625
2463.96875
2335.60546875
2190.30859375
2051.3125
1943.09765625
1880.94921875
1870.41015625
1912.5078125
2005.76171875
2144.44921875
2319.12890625
2520.6171875
2742.66796875
2979.83203125
3222.88671875
3456.96484375
3665.41796875
3837.20703125
3970.8046875
4069.1640625
4129.89453125
4142.48046875
4097.703125
3999.62890625
3866.29296875
3717.64453125
3562.6328125
3396.4765625
3208.5078125
2993.40234375
2758.015625
2519.48828125
2296.33203125
2100.03515625
1933.60546875
1794.8828125
1678.48046875
1576.5078125
1483.5078125
1404.05859375
1352.3359375
1339.9453125
1364.20703125
1411.48828125
1472.265625
1550.53125
1658.21484375
1802.734375
1981.0703125
2183.27734375
2398.5078125
2617.1875
2829.078125
3020.65234375
3175.4453125
3278.3828125
3321.12890625
3304.171875
3234.8046875
3124.52734375
2988.26953125
2842.890625
2702.375
2573.21875
2456.40234375
2355.01171875
2278.53515625
2238.15234375
2238.2109375
2273.51171875
2333.44921875
2406.69921875
2482.85546875
2554.0390625
2617.46484375
2674.0078125
2720.98828125
2747.4453125
2740.5625
2698.3671875
2634.69921875
2571.6015625
2528.2421875
2516.1171875
2539.78515625
2598.625
2690.01953125
2814.6171875
2977.66015625
3180.91015625
3411.2265625
3638.08984375
3823.05078125
3932.15625
3944.015625
3855.44140625
3686.75390625
3481.47265625
3294.19140625
3169.85546875
3126.0859375
3147.96484375
3197.109375
3230.64453125
3220.87109375
3165.609375
3084.3046875
3004.86328125
2951.5390625
2940.17578125
2979.49609375
3073.78515625
3223.58984375
3424.00390625
3662.41796875
3918.96484375
4170.7265625
4397.2578125
4583.5859375
4719.91796875
4800.86328125
4826.1484375
4802.43359375
4743.4296875
4666.52734375
4586.1484375
4507.96484375
4429.34765625
4347.05859375
4266.21875
4202.0078125
4172.12109375
4185.99609375
4239.1171875
4315.875
4398.44921875
4475.41796875
4543.64453125
4602.65234375
4648.01953125
4672.109375
4671.625
4652.21875
4622.78515625
4584.90234375
4529.3984375
4443.875
4322.4140625
4168.2890625
3990.546875
3801.640625
3617.73046875
3456.203125
3328.55859375
3235.20703125
3168.93359375
3123.07421875
3094.51953125
3079.7109375
3071.71875
3063.73828125
3053.140625
3038.4609375
3013.2109375
2966.16796875
2889.17578125
2783.09375
2656.53515625
2522.66796875
2399.32421875
2307.96875
2265.82421875
2276.05078125
2326.55078125
2398.17578125
2472.171875
2531.078125
2558.82421875
2546.203125
2496.76953125
2424.1328125
2342.01171875
2258.28125
2178.80859375
2113.70703125
2075.7109375
2070.984375
2092.2890625
2122.07421875
2142.96875
2146.36328125
2131.890625
2098.6484375
2036.890625
1929.92578125
1767.48828125
1559.7734375
1338.62890625
1143.87890625
1006.3984375
940.8125
948.703125
1023.875
1153.64453125
1317.9921875
1491.1640625
1646.921875
1766.23828125
1844.859375
1896.41796875
1946.03125
2015.8046875
2113.02734375
2231.38671875
2363.22265625
2509.42578125
2677.19140625
2870.33984375
3083.26171875
3302.46484375
3509.91015625
3683.43359375
3798.234375
3834.44140625
3787.16015625
3669.71484375
3507.0234375
3326.69140625
3154.6015625
3012.76171875
2914.01171875
2856.51953125
2826.8828125
2811.953125
2807.984375
2817.7734375
2841.16796875
2871.40625
2900.44921875
2925.078125
2946.375
2965.1875
2980.12890625
2989.03125
2990.55078125
2983.9765625
2968.671875
2944.015625
2909.45703125
2865.16015625
2814.48046875
2766.5703125
2734.9375
2730.12890625
2751.34765625
2784.65625
2810.49609375
2815.38671875
2798.9296875
2770.63671875
2738.7734375
2700.40625
2641.765625
2549.26171875
2421.484375
2271.5859375
2119.8203125
1985.80859375
1887.55078125
1843.28515625
1867.7734375
1962.578125
2109.28125
2273.99609375
2421.53125
2529.0625
2590.21484375
2609.46484375
2595.12109375
2558.35546875
2515.53515625
2484.29296875
2470.92578125
2461.58203125
2430.98828125
2364.33203125
2271.68359375
2181.2421875
2119.7578125
2098.38671875
2112.40234375
2149.9921875
2201.87109375
2267.25390625
2354.03125
2473.09765625
2630.60546875
2822.35546875
3031.3359375
3228.25390625
3377.40625
3449.265625
3433.12109375
3340.125
3194.75
3022.23828125
2839.7578125
2653.69140625
2463.30078125
2269.4296875
2081.77734375
1916.6953125
1787.28515625
1697.86328125
1649.2578125
1646.7109375
1699.19921875
1811.296875
1977.125
2180.48046875
2397.9609375
2603.796875
2777.3203125
2909.44921875
3002.359375
3063.56640625
3102.14453125
3128.48828125
3151.8203125
3174.33984375
3190.7890625
3197.76171875
3203.0234375
3223.12890625
3272.0078125
3352.546875
3455.63671875
3562.2109375
3647.54296875
3692.21484375
3695.9140625
3679.4140625
3668.23828125
3672.984375
3686.08203125
3695.1484375
3695.32421875
3689.91015625
3685.45703125
3689.49609375
3708.15625
3739.1171875
3766.0390625
3764.70703125
3717.96875
3625.25390625
3498.69140625
3352.4765625
3195.74609375
3031.7265625
2860.796875
2685.12109375
[truncated: 45,730 more chars]
