# Supplementary material for: Widespread extracellular electron transfer pathways for charging microbial cytochrome OmcS nanowires via periplasmic cytochromes PpcABCDE
Source: Nat Commun. 2024 Mar 20;15:2434. doi: 10.1038/s41467-024-46192-0 (PMC10954620; doi:10.1038/s41467-024-46192-0)
Supplement: Supplementary file 4 — Source Data [file 41467_2024_46192_MOESM4_ESM.zip › 9. Malvankar_Source_Data/9. Malvankar_Source_Data_NMR/Fig_5_Electron Transfer/Fig5b_ET_PpcC_OmcS_1_1.txt]

# File created = Friday, November 24, 2023 at 5:22:29 PM Western European Standard Time
# Data set = OmcS_PpcC_electron_transfer_29nov2022  34  1  /Users/pilarcportela/Topspin_examdata
# Spectral Region:
# LEFT = 29.606189727783203 ppm. RIGHT = -19.986245233555266 ppm.
#
# SIZE = 32768 ( = number of points)
#
# In the following ordering is from the 'left' to the 'right' limits!
# Lines beginning with '#' must be considered as comment lines.
#
-8117.33984375
-8132.97265625
-8182.07421875
-8256.18359375
-8337.83984375
-8409.44921875
-8458.72265625
-8479.08203125
-8467.9921875
-8426.56640625
-8359.78515625
-8275.859375
-8185.265625
-8101.0234375
-8038.08203125
-8008.4453125
-8013.57421875
-8040.66015625
-8067.8125
-8075.2421875
-8054.88671875
-8012.484375
-7961.84375
-7915.33984375
-7876.4765625
-7839.3203125
-7795.28125
-7741.8984375
-7685.65234375
-7635.45703125
-7592.04296875
-7543.61328125
-7472.4140625
-7366.57421875
-7226.3671875
-7061.21875
-6883.53515625
-6706.3828125
-6544.375
-6412.34375
-6320.74609375
-6271.9921875
-6261.06640625
-6278.95703125
-6316.08203125
-6364.16015625
-6416.06640625
-6464.16015625
-6500.19140625
-6518.89453125
-6522.1796875
-6518.09375
-6514.58203125
-6515.25
-6521.39453125
-6535.8359375
-6562.0234375
-6600.00390625
-6645.48828125
-6693.609375
-6742.6640625
-6794.68359375
-6853.84375
-6924.83203125
-7011.03515625
-7112.4765625
-7224.61328125
-7338.58984375
-7442.63671875
-7524.88671875
-7577.46484375
-7599.578125
-7596.5390625
-7575.40625
-7541.59375
-7498.9140625
-7451.44921875
-7405.23046875
-7369.17578125
-7354.93359375
-7373.203125
-7426.953125
-7506.62109375
-7593.0859375
-7667.53515625
-7721.25
-7758.66796875
-7792.8125
-7837.109375
-7898.26171875
-7972.83203125
-8047.40625
-8102.0078125
-8116.4375
-8078.01171875
-7986.59375
-7853.7890625
-7698.046875
-7539.7734375
-7398.27734375
-7288.48828125
-7217.11328125
-7181.4921875
-7173.1328125
-7182.71484375
-7202.31640625
-7224.875
-7244.11328125
-7256.40625
-7262.4296875
-7266.50390625
-7273.8203125
-7286.859375
-7303.01171875
-7315.04296875
-7314.6796875
-7296.71875
-7261.4296875
-7214.7734375
-7166.796875
-7127.10546875
-7098.43359375
-7073.62890625
-7040.61328125
-6991.32421875
-6925.70703125
-6848.07421875
-6762.70703125
-6675.01953125
-6595.1328125
-6536.4453125
-6508.66015625
-6511.90625
-6536.93359375
-6570.0234375
-6598.40234375
-6614.39453125
-6617.98828125
-6616.98046875
-6623.31640625
-6646.9609375
-6690.80078125
-6750.12109375
-6816.625
-6883.52734375
-6947.91796875
-7009.9375
-7071.20703125
-7133.80078125
-7198.296875
-7260.61328125
-7311.4296875
-7341.7578125
-7351.08984375
-7349.51171875
-7350.58203125
-7362.08203125
-7383.68359375
-7411.58203125
-7442.37890625
-7472.0390625
-7494.08203125
-7502.19921875
-7494.7578125
-7474.50390625
-7442.83984375
-7396.3125
-7330.7109375
-7248.20703125
-7158.62890625
-7073.46484375
-7000.43359375
-6943.88671875
-6907.5546875
-6893.32421875
-6897.20703125
-6908.64453125
-6915.23828125
-6908.37109375
-6885.90234375
-6853.18359375
-6823.61328125
-6815.86328125
-6845.7265625
-6917.25
-7020.4453125
-7136.98828125
-7248.04296875
-7339.15234375
-7401.984375
-7434.06640625
-7436.4765625
-7410.57421875
-7357.40625
-7280.80859375
-7189.46875
-7093.2890625
-6997.046875
-6899.296875
-6798.9453125
-6702.28515625
-6621.80859375
-6566.8125
-6534.453125
-6509.76953125
-6475.1640625
-6421.77734375
-6353.54296875
-6281.32421875
-6213.16015625
-6149.671875
-6087.34375
-6023.8359375
-5959.87109375
-5898.859375
-5848.4140625
-5822.1015625
-5835.78125
-5898.7890625
-6008.78515625
-6156.015625
-6331.21484375
-6526.890625
-6731.1875
-6923.59765625
-7079.80859375
-7182.35546875
-7227.91796875
-7226.05078125
-7191.28515625
-7134.765625
-7061.23828125
-6972.4296875
-6871.87109375
-6765.2265625
-6656.5703125
-6546.6875
-6436.5703125
-6331.51953125
-6240.55859375
-6172.35546875
-6131.88671875
-6118.671875
-6125.76953125
-6141.90234375
-6157.81640625
-6170.671875
-6179.37109375
-6175.58984375
-6143.60546875
-6072.765625
-5969.80859375
-5858.51953125
-5768.7421875
-5725.578125
-5742.59765625
-5817.046875
-5928.703125
-6047.52734375
-6147.9609375
-6219.36328125
-6266.2890625
-6302.33203125
-6343.78515625
-6403.76953125
-6486.4140625
-6584.48046875
-6683.95703125
-6772.60546875
-6845.5703125
-6905.50390625
-6959.30859375
-7014.3671875
-7074.4921875
-7136.578125
-7189.82421875
-7219.3046875
-7212.72265625
-7167.3984375
-7093.0546875
-7007.85546875
-6929.4453125
-6866.56640625
-6816.046875
-6765.97265625
-6702.7734375
-6618.91015625
-6516.86328125
-6405.9140625
-6293.71484375
-6180.6875
-6063.23828125
-5941.7890625
-5823.79296875
-5718.1328125
-5627.8984375
-5550.375
-5483.8515625
-5432.5546875
-5402.70703125
-5392.41796875
-5385.62109375
-5357.4453125
-5288.5625
-5177.921875
-5044.82421875
-4919.8828125
-4831.625
-4796.51953125
-4816.86328125
-4886.078125
-4996.6875
-5144.71484375
-5328.39453125
-5544.16015625
-5783.8046875
-6033.18359375
-6272.19921875
-6478.2421875
-6634.328125
-6737.1484375
-6797.4375
-6831.54296875
-6851.453125
-6860.5390625
-6855.4375
-6829.85546875
-6777.2265625
-6692.453125
-6574.859375
-6432.74609375
-6286.26171875
-6162.55078125
-6082.421875
-6047.46484375
-6039.484375
-6032.87109375
-6008.98046875
-5962.29296875
-5898.7890625
-5831.95703125
-5778.390625
-5753.1640625
-5767.46484375
-5829.6015625
-5944.51953125
-6107.8828125
-6300.58984375
-6493.71875
-6663.35546875
-6801.61328125
-6913.45703125
-7004.2265625
-7071.53515625
-7107.82421875
-7107.91796875
-7072.66796875
-7006.8359375
-6916.11328125
-6807.02734375
-6687.71484375
-6565.22265625
-6439.96484375
-6303.12890625
-6141.46484375
-5947.171875
-5726.9296875
-5505.21484375
-5318.7109375
-5201.2109375
-5166.04296875
-5199.90625
-5275.87890625
-5375.05859375
-5496.53125
-5647.7109375
-5827.515625
-6019.57421875
-6198.94140625
-6343.6875
-6442.44140625
-6495.02734375
-6507.15625
-6483.4375
-6424.484375
-6331.046875
-6210.76171875
-6080.59765625
-5963.078125
-5879.69921875
-5844.60546875
-5859.875
-5914.80859375
-5991.14453125
-6071.84375
-6146.5390625
-6210.98046875
-6264.56640625
-6310.56640625
-6357.3046875
-6414.61328125
-6485.78515625
-6562.828125
-6631.51171875
-6682.796875
-6719.96875
-6755.22265625
-6800.1796875
-6859.41796875
-6930.25390625
-7005.48828125
-7076.0859375
-7134.3828125
-7177.66796875
-7208.6171875
-7230.76171875
-7243.3359375
-7241.28125
-7220.3671875
-7181.65234375
-7130.7265625
-7072.5546875
-7006.51171875
-6926.25390625
-6825.37890625
-6704.28125
-6570.6875
-6432.8828125
-6294.05078125
-6156.1171875
-6029.25390625
-5934.07421875
-5890.51171875
-5902.1640625
-5950.55078125
-6004.55078125
-6037.515625
-6039.3359375
-6015.99609375
-5979.12890625
-5935.69140625
-5885.328125
-5823.84765625
-5746.19921875
-5647.05078125
-5523.04296875
-5378.3203125
-5227.9140625
-5092.8515625
-4989.171875
-4918.84765625
-4869.55078125
-4824.3359375
-4775.6796875
-4733.68359375
-4719.62109375
-4747.91015625
-4811.734375
-4885.94140625
-4944.09765625
-4974.4375
-4982.73828125
-4983.65625
-4989.59375
-5004.19921875
-5022.37890625
-5034.953125
-5034.890625
-5022.46484375
-5007.30078125
-5005.17578125
-5029.25
-5080.59765625
-5146.4921875
-5208.78515625
-5253.89453125
-5275.0234375
-5268.8046875
-5236.1796875
-5188.4765625
-5147.7734375
-5134.25
-5149.8984375
-5174.953125
-5181.3984375
-5151.82421875
-5088.33984375
-5006.71484375
-4922.921875
-4843.81640625
-4768.4453125
-4696.19921875
-4631.20703125
-4577.8359375
-4533.3046875
-4487.24609375
-4429.91796875
-4360.875
-4290.87890625
-4237.15625
-4216.34375
-4237.80078125
-4298.85546875
-4384.3984375
-4473.13671875
-4548.0625
-4604.49609375
-4650.12890625
-4697.39453125
-4753.65625
-4815.69140625
-4870.828125
-4903.046875
-4900.3125
-4859.8828125
-4789.6328125
-4704.55078125
-4620.03125
-4546.23828125
-4487.89453125
-4448.77734375
-4435.42578125
-4454.7421875
-4507.01171875
-4581.359375
-4658.6328125
-4719.90234375
-4753.890625
-4759.58984375
-4744.953125
-4724.08203125
-4713.30078125
-4726.2890625
-4770.75390625
-4848.93359375
-4959.6171875
-5096.78515625
-5245.453125
-5381.93359375
-5483.63671875
-5542.9921875
-5573.61328125
-5602.72265625
-5655.359375
-5741.1171875
-5850.33203125
-5959.76953125
-6043.34765625
-6082.20703125
-6069.4296875
-6008.66015625
-5909.4765625
-5783.58984375
-5643.8671875
-5505.1484375
-5383.77734375
-5293.80078125
-5241.078125
-5220.19921875
-5218.234375
-5223.78515625
-5234.06640625
-5254.1171875
-5289.84765625
-5342.07421875
-5406.46484375
-5477.05859375
-5547.71484375
-5609.19921875
-5645.890625
-5637.05859375
-5563.76171875
-5417.75390625
-5207.33984375
-4957.29296875
-4702.5859375
-4478.6875
-4312.6875
-4218.6484375
-4196.51171875
-4232.265625
-4300.12890625
-4369.94921875
-4419.453125
-4443.1328125
-4450.39453125
-4455.46484375
-4468.90625
-4495.5859375
-4534.71484375
-4577.75390625
-4608.07421875
-4607.44140625
-4565.73046875
-4484.41015625
-4370.90234375
-4232.296875
-4076.3203125
-3916.59375
-3772.5859375
-3661.77734375
-3591.69921875
-3559.98828125
-3560.7734375
-3589.296875
-3641.046875
-3709.56640625
-3788.1953125
-3874.66796875
-3972.78515625
-4088.265625
-4222.01953125
-4366.953125
-4511.44921875
-4646.84765625
-4772.7109375
-4895.10546875
-5019.4296875
-5144.16015625
-5260.30078125
-5355.34375
-5417.734375
-5440.87890625
-5427.64453125
-5393.37109375
-5363.02734375
-5362.7578125
-5411.890625
-5519.953125
-5686.0390625
-5896.52734375
-6123.60546875
-6330.84375
-6485.64453125
-6569.8515625
-6581.32421875
-6529.20703125
-6431.34375
-6316.1953125
-6221.1796875
-6179.921875
-6203.8359375
-6274.58984375
-6356.40625
-6417.78515625
-6442.609375
-6424.24609375
-6355.7265625
-6231.0234375
-6054.72265625
-5845.7890625
-5628.47265625
-5418.72265625
-5218.109375
-5018.38671875
-4811.4765625
-4598.52734375
-4393.73828125
-4220.65234375
-4101.98046875
-4048.27734375
-4051.68359375
-4088.07421875
-4125.84375
-4136.50390625
-4101.53125
-4013.80078125
-3876.8046875
-3705.43359375
-3526.87109375
-3376.48046875
-3286.72265625
-3274.21484375
-3332.4375
-3434.609375
-3546.4453125
-3642.8828125
-3718.66796875
-3784.921875
-3855.2265625
-3933.82421875
-4015.14453125
-4091.50390625
-4159.9765625
-4223.578125
-4288.21484375
-4358.0625
-4432.28515625
-4506.69921875
-4580.09375
-4658.34765625
-4749.62890625
-4854.14453125
-4959.27734375
-5045.03515625
-5093.78515625
-5096.22265625
-5052.21875
-4969.171875
-4859.09765625
-4734.34765625
-4604.1875
-4474.87890625
-4352.50390625
-4245.23828125
-4162.3515625
-4110.078125
-4087.01953125
-4083.58984375
-4088.1484375
-4096.81640625
-4118.8671875
-4172.1875
-4271.77734375
-4419.99609375
-4604.53515625
-4803.2578125
-4990.921875
-5144.16796875
-5244.5703125
-5281.3046875
-5253.8203125
-5172.6796875
-5057.578125
-4933.3515625
-4825.08984375
-4750.8671875
-4712.484375
-4690.51953125
-4652.05859375
-4569.80859375
-4439.046875
-4279.25390625
-4121.546875
-3994.234375
-3916.4921875
-3898.90234375
-3944.12109375
-4044.15234375
-4177.46875
-4312.015625
-4416.14453125
-4471.4296875
-4477.6171875
-4446.578125
-4392.703125
-4328.8203125
-4267.68359375
-4221.9765625
-4199.72265625
-4199.93359375
-4213.97265625
-4231.796875
-4248.14453125
-4264.8125
-4288.23828125
-4324.1328125
-4372.8828125
-4428.98046875
-4483.73828125
-4527.3515625
-4549.1484375
-4539.1328125
-4492.3203125
-4411.45703125
-4304.046875
-4176.77734375
-4034.703125
-3885.89453125
-3744.68359375
-3627.3046875
-3543.19140625
-3490.421875
-3460.0078125
-3445.2734375
-3448.01953125
-3476.4140625
-3536.78125
-3626.5546875
-3733.63671875
-3841.86328125
-3938.46875
-4019.86328125
-4093.328125
-4172.97265625
-4270.30859375
-4384.88671875
-4501.4453125
-4595.53515625
-4643.4375
-4630.62109375
-4556.2734375
-4433.3046875
-4283.73046875
-4130.81640625
-3992.0546875
-3876.53515625
-3786.36328125
-3719.6796875
-3673.640625
-3646.83203125
-3639.23046875
-3649.03515625
-3669.578125
-3690.8203125
-3704.65234375
-3708.02734375
-3700.953125
-3683.14453125
-3654.203125
-3616.1875
-3574.28125
-3534.69921875
-3502.75390625
-3482.01171875
-3472.92578125
-3470.875
-3466.46875
-3449.4375
-3411.421875
-3376.9453125
-3340.6171875
-3322.32421875
-3338.79296875
-3391.8359375
-3464.5703125
-3530.76171875
-3570.15234375
-3577.703125
-3561.52734375
-3534.46484375
-3506.40234375
-3481.07421875
-3457.7265625
-3435.67578125
-3417.0078125
-3403.890625
-3393.828125
-3379.96484375
-3357.6875
-3330.4921875
-3308.9921875
-3304.94140625
-3325.7421875
-3371.09765625
-3430.8984375
-3485.90625
-3513.7265625
-3498.10546875
-3435.453125
-3335.1953125
-3215.21484375
-3095.08984375
-2988.55859375
-2897.671875
-2812.2890625
-2716.3515625
-2597.6953125
-2455.83203125
-2303.8671875
-2164.20703125
-2060.96484375
-2013.328125
-2032.11328125
-2118.35546875
-2262.515625
-2445.5703125
-2644.18359375
-2837.89453125
-3013.1953125
-3162.609375
-3282.3515625
-3372.1953125
-3436.98828125
-3486.703125
-3533.7734375
-3588.19921875
-3652.1328125
-3717.43359375
-3769.92578125
-3798.64453125
-3802.2109375
-3786.53515625
-3757.9609375
-3720.21875
-3677.078125
-3635.03515625
-3602.22265625
-3586.02734375
-3591.34375
-3617.734375
-3655.2421875
-3684.96875
-3689.27734375
-3665.95703125
-3633.7109375
-3622.69140625
-3656.17578125
-3735.765625
-3838.8515625
-3929.7890625
-3978.41796875
-3974.41796875
-3928.45703125
-3861.8984375
-3795.59765625
-3745.37890625
-3722.140625
-3731.49609375
-3773.328125
-3843.8125
-3938.18359375
-4049.44140625
-4164.5
-4264.3671875
-4330.703125
-4352.828125
-4329.3515625
-4265.8359375
-4173.2265625
-4067.6484375
-3968.171875
-3890.8046875
-3841.6796875
-3814.38671875
-3794.80078125
-3770.89453125
-3739.73046875
-3705.125
-3669.390625
-3629.640625
-3582.92578125
-3531.90625
-3482.55078125
-3437.58984375
-3395.5390625
-3355.7265625
-3319.453125
-3282.8828125
-3230.01953125
-3136.390625
-2983.12890625
-2771.23828125
-2525.91796875
-2287.7734375
-2095.5234375
-1970.72265625
-1914.06640625
-1913.51171875
-1955.0703125
-2027.765625
-2122.33203125
-2228.37890625
-2333.4921875
-2425.78515625
-2499.734375
-2561.12109375
-2623.88671875
-2698.38671875
-2781.578125
-2859.53125
-2918.87109375
-2953.9453125
-2963.40625
-2944.12109375
-2892.76171875
-2814.81640625
-2731.21484375
-2673.62890625
-2669.11328125
-2724.15625
-2820.26953125
-2924.94140625
-3009.64453125
-3061.53515625
-3082.796875
-3081.63671875
-3062.81640625
-3022.94140625
-2952.65234375
-2844.62109375
-2701.71484375
-2538.41796875
-2374.2265625
-2225.33984375
-2100.8671875
-2003.90625
-1934.1171875
-1889.66796875
-1868.3828125
-1867.81640625
-1884.734375
-1915.921875
-1960.859375
-2022.8984375
-2105.7578125
-2206.94140625
-2314.39453125
-2410.4765625
-2481.22265625
-2523.703125
-2545.7421875
-2558.7421875
-2570.85546875
-2586.50390625
-2610.171875
-2647.05859375
-2698.12890625
-2755.9140625
-2806.91015625
-2837.94921875
-2839.96484375
-2807.8984375
-2740.4921875
-2641.69921875
-2520.58203125
-2387.96875
-2252.2421875
-2117.16796875
-1981.95703125
-1843.01953125
-1697.88671875
-1550.48046875
-1413.78515625
-1306.29296875
-1243.37890625
-1229.59765625
-1256.9609375
-1309.72265625
-1371.5078125
-1430.76171875
-1483.2734375
-1532.609375
-1588.4375
-1662.08984375
-1760.83203125
-1884.8125
-2028.72265625
-2185.37890625
-2346.7734375
-2501.83203125
-2634.8828125
-2728.37890625
-2770.00390625
-2760.15625
-2713.6953125
-2652.22265625
-2591.03515625
-2531.8125
-2468.21484375
-2398.41015625
-2330.5625
-2275.73046875
-2237.109375
-2207.578125
-2176.72265625
-2138.83984375
-2095.203125
-2051.859375
-2017.15234375
-2000.16796875
-2007.84765625
-2040.43359375
-2088.75390625
-2137.35546875
-2172.94140625
-2192.234375
-2203.41015625
-2220.265625
-2253.6015625
-2305.1328125
-2366.734375
-2424.37109375
-2463.48828125
-2471.99609375
-2439.8671875
-2358.33984375
-2221.68359375
-2030.2734375
-1792.25
-1523.85546875
-1250.37890625
-1005.5546875
-824.265625
-728.58984375
-716.5546875
-763.68359375
-837.12109375
-911.76953125
-977.23828125
-1033.12109375
-1079.40625
-1110.9140625
-1119.06640625
-1097.4921875
-1047.00390625
-979.4296875
-919.7890625
-902.0078125
-955.1015625
-1087.80078125
-1285.53515625
-1522.22265625
-1772.95703125
-2015.21875
-2223.1640625
-2368.25
-2428.5390625
-2396.7109375
-2279.33984375
-2090.953125
-1849.44140625
-1574.2578125
-1286.06640625
-1007.1796875
-762.41015625
-578.2421875
-478.921875
-479.83984375
-580.4921875
-760.921875
-986.13671875
-1218.1875
-1428.06640625
-1598.96875
-1722.2890625
-1794.59375
-1818.58984375
-1803.07421875
-1759.39453125
-1698.91015625
-1634.9140625
-1584.29296875
-1564.1484375
-1586.046875
-1653.02734375
-1758.9921875
-1887.88671875
-2015.15234375
-2115.37109375
-2172.8515625
-2186.90234375
-2169.09765625
-2137.38671875
-2111.44921875
-2108.39453125
-2137.5
-2195.65625
-2266.73046875
-2326.8515625
-2355.09375
-2344.56640625
-2304.96484375
-2252.77734375
-2198.04296875
-2141.2265625
-2081.64453125
-2024.203125
-1974.90234375
-1932.18359375
-1887.03125
-1832.859375
-1773.70703125
-1722.12890625
-1689.77734375
-1679.2109375
-1682.60546875
-1687.55078125
-1685.80078125
-1677.68359375
-1667.48046875
-1653.7265625
-1624.78515625
-1565.31640625
-1467.38671875
-1335.90625
-1185.30078125
-1032.91015625
-894.609375
-783.19921875
-707.86328125
-674.40625
-685.4296875
-738.6328125
-823.62109375
-922.2890625
-1015.88671875
-1093.4609375
-1152.54296875
-1191.23046875
-1201.7109375
-1172.9140625
-1098.25
-978.859375
-821.515625
-638.13671875
-449.73046875
-287.40625
-183.1015625
-154.1796875
-194.5703125
-280.65234375
-386.68359375
-496.953125
-606.1640625
-711.9375
-810.109375
-897.65625
-976.98046875
-1053.4765625
-1128.7265625
-1198.82421875
-1260.5546875
-1316.7421875
-1373.6953125
-1434.54296875
-1496.8828125
-1554.984375
-1600.98828125
-1624.4453125
-1615.50390625
-1572.96875
-1509.96484375
-1450.05859375
-1415.5625
-1416.46875
-1447.18359375
-1492.625
-1539.79296875
-1587.10546875
-1644.09765625
-1721.2421875
-1818.19921875
-1920.27734375
-2004.90234375
-2051.69921875
-2049.09375
-1995.8125
-1899.84765625
-1776.8984375
-1647.43359375
-1530.7578125
-1437.3671875
-1364.30859375
-1297.62109375
-1221.0703125
-1125.609375
-1014.1953125
-900.28515625
-801.5234375
-731.3828125
-692.4140625
-675.2421875
-664.875
-650.625
-632.44921875
-619.08203125
-620.35546875
-640.57421875
-677.52734375
-725.53125
-778.1015625
-828.47265625
-869.9140625
-896.9296875
-906.17578125
-896.859375
-872.296875
-842.32421875
-822.0390625
-825.046875
-857.4609375
-919.421875
-1010.7734375
-1130.4453125
-1268.20703125
-1400.20703125
-1497.23046875
-1539.1953125
-1522.8125
-1458.421875
-1361.8359375
-1246.52734375
-1118.58203125
-977.96875
-828.265625
-686.75390625
-581.69140625
-535.59375
-550.60546875
-610.71484375
-696.7109375
-797.40625
-908.42578125
-1024.56640625
-1135.27734375
-1225.91015625
-1282.75
-1299.97265625
-1286.296875
-1265.96875
-1269.77734375
-1319.89453125
-1419.30859375
-1553.9609375
-1703.33203125
-1848.21484375
-1970.2578125
-2050.61328125
-2076.68359375
-2053.390625
-2005.2109375
-1962.67578125
-1944.5703125
-1951.64453125
-1973.953125
-1999.953125
-2018.296875
-2016.12890625
-1982.0234375
-1912.92578125
-1816.31640625
-1703.16796875
-1578.80859375
-1442.27734375
-1295.015625
-1148.46484375
-1021.01953125
-926.99609375
-868.19140625
-833.87890625
-805.5234375
-761.9140625
-685.953125
-574.203125
-443.140625
-323.96875
-247.28515625
-227.91015625
-259.125
-317.57421875
-375.00390625
-411.625
-424.40625
-425.3828125
-432.015625
-457.7109375
-507.1640625
-574.7265625
-644.7421875
-697.53125
-721.62109375
-722.91796875
-721.14453125
-736.85546875
-782.31640625
-862.85546875
-981.5078125
-1137.97265625
-1323.14453125
-1517.23828125
-1694.9375
-1833.44921875
-1918.30859375
-1946.03515625
-1924.82421875
-1872.5625
-1810.85546875
-1756.37890625
-1714.63671875
-1680.390625
-1644.07421875
-1598.79296875
-1542.92578125
-1477.7109375
-1403.05859375
-1315.359375
-1209.58203125
-1084.578125
-947.5859375
-813.43359375
-698.265625
-612.75390625
-559.84375
-537.12109375
-540.00390625
-563.0234375
-599.5078125
-641.57421875
-681.6875
-715.28515625
-741.68359375
-760.6328125
-766.8203125
-749.25390625
-698.7109375
-616.578125
-515.48828125
-411.28125
-315.296875
-232.9765625
-165.16015625
-107.0
-46.4140625
32.0078125
137.22265625
263.03515625
387.40234375
480.9296875
519.14453125
490.58984375
396.23828125
243.66015625
43.7421875
-187.26171875
-426.3203125
-649.125
-839.73046875
-995.28515625
-1121.8359375
-1225.91015625
-1308.8203125
-1366.21484375
-1391.0390625
-1377.5078125
-1324.11328125
-1234.61328125
-1117.2890625
-982.87109375
-841.76953125
-702.0
-569.75390625
-452.36328125
-359.3125
-298.00390625
-267.21875
-255.125
-244.4140625
-220.8671875
-179.8046875
-127.28125
-75.57421875
-34.921875
-7.671875
10.10546875
22.26171875
30.0859375
36.5390625
49.43359375
76.53515625
117.265625
161.08203125
194.14453125
205.82421875
189.77734375
143.5078125
71.140625
-13.6796875
-91.5234375
-146.33203125
-171.984375
-171.07421875
-150.21484375
-118.33984375
-87.93359375
-73.328125
-84.62890625
-122.6171875
-179.78125
-244.8203125
-305.24609375
-348.58203125
-367.328125
-366.6796875
-365.69140625
-386.50390625
-439.7109375
-519.4765625
-610.98828125
-699.6953125
-772.76171875
-815.0234375
-808.62890625
-740.00390625
-608.54296875
-429.12890625
-226.09375
-23.390625
161.91796875
319.0703125
438.1015625
505.66796875
507.15234375
435.08203125
298.66796875
126.41796875
-42.83984375
-176.9765625
-264.1015625
-313.16015625
-343.3984375
-373.46875
-417.62109375
-486.125
-583.50390625
-705.01953125
-837.296875
-965.2109375
-1079.2890625
-1177.27734375
-1260.078125
-1327.44921875
-1377.2890625
-1407.5
-1416.984375
-1403.7109375
-1361.08984375
-1277.5390625
-1143.8046875
-965.484375
-769.890625
-596.97265625
-477.92578125
-418.1015625
-397.80859375
-387.66796875
-364.0
-315.39453125
-243.05859375
-160.015625
-87.53125
-45.171875
-38.11328125
-51.37890625
-57.390625
-33.15234375
24.4609375
96.60546875
156.0078125
186.11328125
190.03125
182.48828125
174.16015625
163.93359375
144.1796875
110.45703125
65.921875
18.91015625
-21.45703125
-48.359375
-58.67578125
-53.10546875
-35.3671875
-11.31640625
12.26171875
30.421875
43.44921875
57.2890625
78.484375
107.12890625
134.1640625
145.94140625
132.125
90.28125
23.921875
-62.84765625
-168.09765625
-290.02734375
-424.41796875
-565.984375
-711.3203125
-857.609375
-997.4296875
-1117.28125
-1203.6015625
-1249.74609375
-1255.4921875
-1220.234375
-1138.36328125
-1001.6484375
-805.9609375
-557.4296875
-274.7265625
14.15625
279.9453125
500.921875
668.28515625
787.46875
875.8984375
955.5078125
1040.67578125
1130.09375
1211.734375
1276.32421875
1323.37109375
1352.5078125
1352.48046875
1304.359375
1198.046875
1044.42578125
870.109375
700.109375
545.18359375
404.0
274.6953125
162.171875
74.15625
13.0234375
-25.42578125
-45.00390625
-43.390625
-14.58984375
44.3828125
129.734375
230.78515625
330.82421875
409.125
446.11328125
429.69140625
359.69140625
250.21484375
129.83984375
35.48828125
-1.6875
30.4921875
124.66796875
264.9453125
436.34765625
624.5
811.59765625
976.859375
1100.984375
1169.5078125
1174.32421875
1115.5078125
1002.140625
849.9921875
677.73046875
504.74609375
349.8984375
229.13671875
153.046875
126.62890625
149.77734375
216.25390625
313.05859375
423.91796875
535.0859375
637.96875
727.015625
796.88671875
841.828125
856.71484375
838.8671875
791.08984375
724.11328125
654.5546875
597.6953125
559.546875
533.43359375
503.0078125
450.453125
366.2578125
254.46484375
129.14453125
5.421875
-106.48046875
-200.6171875
-272.7421875
-320.9765625
-347.60546875
-357.75
-355.22265625
-339.46875
-305.45703125
-245.84375
-155.32421875
-35.96875
101.16015625
242.12890625
380.17578125
520.1015625
671.765625
837.5078125
1003.98828125
1145.41796875
1237.33203125
1272.28125
1266.1328125
1248.75390625
1244.4609375
1256.734375
1269.234375
1261.81640625
1227.58984375
1176.546875
1124.08984375
1077.23828125
1031.69140625
979.46875
915.4609375
836.38671875
738.26953125
619.640625
485.87109375
345.81640625
203.44921875
56.69921875
-93.25
-233.82421875
-344.1640625
-404.73828125
-403.265625
-336.92578125
-216.6953125
-70.78515625
63.44921875
158.859375
212.51171875
240.12109375
257.70703125
270.4609375
278.28515625
287.29296875
311.5625
362.5703125
437.53125
517.69140625
576.8203125
592.390625
552.9140625
460.1484375
328.56640625
183.51171875
57.17578125
-19.296875
-26.375
37.38671875
159.46875
325.33984375
525.66796875
750.01953125
974.69921875
1161.3671875
1272.0703125
1287.91796875
1216.0234375
1082.72265625
922.328125
767.78515625
643.66796875
561.8203125
521.67578125
514.28125
525.6875
539.0234375
538.546875
515.92578125
472.89453125
416.5234375
351.89453125
279.56640625
198.79296875
111.6875
24.69140625
-52.54296875
-110.23046875
-142.515625
-149.28515625
-132.51171875
-90.08203125
-14.296875
102.41796875
260.81640625
453.63671875
668.5
889.3203125
1096.2265625
1269.37109375
1396.58984375
1476.7109375
1513.390625
1506.4375
1451.66796875
1349.53515625
1211.74609375
1058.59765625
911.89453125
790.796875
710.69921875
680.125
696.1484375
743.671875
801.27734375
849.921875
879.046875
886.8515625
874.73046875
840.67578125
779.92578125
695.42578125
607.234375
546.6171875
535.39453125
569.140625
620.2890625
657.5
664.50390625
646.65625
625.08984375
623.73046875
655.12890625
712.953125
776.33984375
823.30078125
843.0546875
839.41796875
825.41015625
814.515625
814.515625
826.78125
849.33203125
878.6953125
908.16015625
926.81640625
924.1015625
896.8984375
850.94921875
794.62109375
732.55859375
665.90625
596.796875
530.3359375
471.74609375
422.60546875
380.64453125
343.9375
316.03125
306.24609375
322.9375
364.921875
419.3203125
467.453125
492.1953125
481.80859375
432.484375
352.55859375
263.79296875
193.53125
161.0078125
169.19921875
208.71875
267.6796875
337.15234375
408.32421875
467.77734375
499.5234375
495.63671875
466.07421875
435.83203125
428.8203125
452.49609375
497.44140625
549.56640625
600.21484375
646.28125
686.953125
724.6875
766.77734375
819.91015625
880.8515625
934.6484375
964.53515625
964.0078125
939.921875
905.91015625
874.18359375
852.203125
844.85546875
858.90234375
905.6015625
997.4453125
1139.3046875
1320.10546875
1512.56640625
1681.54296875
1794.97265625
1832.07421875
1788.203125
1676.0078125
1520.05859375
1345.859375
1171.546875
1009.296875
871.44140625
770.19140625
709.8515625
682.953125
677.6875
688.640625
718.6640625
771.79296875
847.3359375
940.03515625
1041.58203125
1139.69140625
1218.53515625
1264.34375
1272.3671875
1248.671875
1206.1015625
1159.43359375
1122.765625
1107.4453125
1118.96875
1155.03515625
1208.1484375
1271.8671875
1345.5859375
1433.6015625
1539.703125
1662.23046875
1792.37890625
1914.796875
2010.1328125
2061.7109375
2065.47265625
2035.4765625
1997.53125
1974.27734375
1974.234375
1992.79296875
2020.84765625
2051.5078125
2081.33203125
2108.91015625
2134.69140625
2162.58203125
2201.3515625
2262.73046875
2355.5078125
2479.68359375
2626.42578125
2783.71484375
2941.17578125
3089.42578125
3217.625
3314.26953125
3370.3046875
3380.49609375
3343.05859375
3260.73828125
3142.48046875
3002.41015625
2856.8359375
2723.5
2622.01953125
2569.49609375
2571.0859375
2614.9453125
2679.19140625
2745.5
2806.85546875
2864.3359375
2919.21875
2968.86328125
3008.37109375
3033.71875
3042.2109375
3029.96484375
2990.32421875
2916.50390625
2806.9921875
2668.83203125
2516.29296875
2367.34765625
2240.44921875
2150.25
2101.2265625
2084.42578125
2083.02734375
2083.98046875
2085.06640625
2092.01171875
2112.10546875
2151.9609375
2217.66015625
2310.53125
2419.6796875
2520.6875
2584.78515625
2591.0234375
2532.13671875
2413.91796875
2253.40625
2076.55078125
1911.88671875
1781.3671875
1695.2578125
1654.0078125
1652.36328125
1680.765625
1725.56640625
1770.46484375
1797.625
1787.05078125
1719.203125
1584.60546875
1393.58203125
1174.6484375
960.796875
776.23828125
633.25
535.92578125
483.1484375
469.6796875
488.765625
535.3515625
606.609375
700.79296875
817.90625
960.8359375
1132.37890625
1328.89453125
1537.875
1743.31640625
1933.84765625
2105.92578125
2260.98828125
2401.25
2528.0859375
2642.57421875
2745.5390625
2835.609375
2906.82421875
2949.421875
2955.5078125
2926.0390625
2872.734375
2812.83984375
2761.50390625
2727.66796875
2714.02734375
2717.43359375
2727.72265625
2727.3125
2695.125
2614.97265625
2484.25390625
2317.14453125
2139.7734375
1980.59765625
1861.77734375
1795.26171875
1783.0625
1819.6796875
1895.21484375
1998.16015625
2116.61328125
2238.57421875
2352.953125
2451.7421875
2531.328125
2591.98828125
2636.9609375
2671.5078125
2700.12109375
2721.95703125
2728.84375
2709.44140625
2655.828125
2566.08984375
2442.14453125
2288.06640625
2111.859375
1927.83203125
1756.37109375
1620.53515625
1539.60546875
1520.01171875
1549.03515625
1598.9921875
1641.578125
1660.27734375
1650.69921875
1612.953125
1547.5234375
1457.7109375
1352.5703125
1246.8828125
1160.77734375
1118.54296875
1140.98046875
1232.48828125
1375.15625
1538.84765625
1699.01953125
1845.76171875
1978.6171875
2096.79296875
2195.30078125
2268.140625
2313.65625
2337.47265625
2350.4609375
2361.640625
2370.85546875
2368.28515625
2341.8828125
2286.171875
2205.6953125
2112.8984375
2023.51953125
1950.484375
1897.51171875
1856.9296875
1815.2578125
1762.8046875
1698.7265625
1628.26171875
1557.1796875
1489.25
1426.33203125
1367.7265625
1309.39453125
1247.3046875
1184.953125
1137.62109375
1125.98046875
1161.30078125
1234.109375
1315.8828125
1372.0625
1376.93359375
1323.10546875
1223.875
1108.6328125
1011.76171875
960.19140625
967.59375
1037.921875
1170.9921875
1362.1328125
1596.7578125
1847.859375
2080.703125
2261.74609375
2366.91015625
2386.9140625
2328.7890625
2213.53125
2070.65625
1931.20703125
1820.109375
1749.7734375
1719.20703125
1720.2421875
1745.67578125
1791.8828125
1855.5546875
1931.42578125
2014.3984375
2101.91015625
2192.140625
2280.328125
2357.91796875
2414.9375
2442.828125
2436.60546875
2396.34765625
2326.60546875
2233.09765625
2119.84765625
1990.32421875
1851.21875
1713.8046875
1591.01953125
1493.37109375
1427.2265625
1395.46484375
1397.69921875
1427.875
1471.0
1504.640625
1509.36328125
1482.921875
1445.48828125
1428.6328125
1456.296875
1533.69140625
1650.453125
1790.77734375
1940.484375
2088.5234375
2226.5703125
2348.9765625
2452.3125
2533.421875
2586.390625
2601.47265625
2568.828125
2486.48046875
2366.109375
2230.625
2104.93359375
2007.51953125
1947.56640625
1925.58984375
1934.52734375
1962.25390625
1996.421875
2028.85546875
2055.99609375
2076.265625
2087.9921875
2088.9765625
2076.5390625
2047.9375
2002.46875
1944.2109375
1882.0859375
1825.44140625
1778.2890625
1737.70703125
1698.4140625
1658.70703125
1621.41796875
1589.35546875
1562.40234375
1541.44921875
1534.16796875
1553.4296875
1608.0
1695.515625
1804.23828125
1919.48828125
2028.14453125
2121.25
2196.328125
2256.00390625
2300.6640625
2322.921875
2312.91796875
2270.23828125
2207.48828125
2140.79296875
2079.4296875
2026.6796875
1987.30078125
1968.7421875
1973.36328125
1992.109375
2008.72265625
2011.1640625
1999.59375
1984.3671875
1976.87890625
1981.09765625
1991.1875
1994.19921875
1974.33203125
1917.2109375
1815.0078125
1671.08984375
1500.78125
1327.12890625
1174.0078125
1059.3203125
989.1953125
955.25390625
938.4140625
918.78515625
885.63671875
841.4375
799.88671875
780.50390625
801.109375
869.97265625
981.921875
1120.41796875
1261.39453125
1375.328125
1431.9453125
1413.09375
1326.921875
1208.28125
1100.58984375
1033.62890625
1014.54296875
1034.37890625
1079.35546875
1138.01953125
1204.15234375
1277.6796875
1363.03125
1464.30078125
1579.3828125
1697.48046875
1802.734375
1882.7421875
1936.2578125
1974.01171875
2011.79296875
2061.8828125
2128.93359375
2210.5390625
2298.71875
2381.359375
2445.84765625
2484.828125
2499.81640625
2499.4765625
2494.81640625
2495.50390625
2508.03515625
2533.15625
2561.796875
2573.890625
2545.26953125
2461.40234375
2328.66015625
2173.68359375
2031.20703125
1930.0
1885.3515625
1898.04296875
1956.28125
2041.1640625
2136.1171875
2234.10546875
2334.51171875
2432.52734375
2514.23046875
2564.50390625
2579.23828125
2568.66796875
2549.875
2537.07421875
2536.19921875
2543.67578125
2548.20703125
2536.00390625
2497.59765625
2431.53125
2342.578125
2236.97265625
2119.0234375
1990.9609375
1855.6953125
1719.6171875
1591.3515625
1475.68359375
1369.2109375
1264.1875
1157.3046875
1052.90625
957.765625
876.5
814.546875
782.6796875
793.44140625
851.5625
949.48046875
1071.5859375
1199.83984375
1314.48046875
1393.0390625
1413.8671875
1364.2578125
1248.28515625
1090.09765625
929.9453125
811.890625
767.00390625
801.2578125
895.796875
1018.50390625
1138.42578125
1235.03125
1299.7578125
1332.16015625
1335.30859375
1314.13671875
1276.421875
1232.80078125
1193.7578125
1165.74609375
1149.671875
1141.98046875
1136.375
1125.515625
1102.75390625
1063.53125
1006.54296875
936.359375
866.8125
819.83984375
815.65625
859.7734375
938.55078125
1028.2578125
1109.6875
1176.26953125
1232.2421875
1286.26953125
1346.37890625
1416.79296875
1495.0859375
1570.0390625
1623.83984375
1640.375
1615.6875
1562.0390625
1500.5625
1447.9453125
1409.18359375
1382.171875
1367.1328125
1369.75390625
1395.19921875
1440.33203125
1492.11328125
1533.3046875
1550.8984375
1541.92578125
1513.23828125
1475.59375
1436.87890625
1400.28515625
1367.95703125
1344.6484375
1336.02734375
1343.91015625
1364.59375
1393.09765625
1428.6640625
1475.8359375
1540.8046875
1627.2265625
1734.86328125
1860.3515625
1997.69921875
2138.61328125
2274.1796875
2397.703125
2505.77734375
2595.87109375
2663.4765625
2703.3359375
2714.63671875
2703.75390625
2679.65625
2645.1953125
2593.39453125
2513.375
2400.9296875
2264.125
2119.4765625
1982.5625
1860.87109375
1753.18359375
1654.078125
1559.296875
1469.30078125
1390.4453125
1332.83984375
1303.76953125
1299.12890625
1301.05859375
1287.6640625
1248.8515625
1192.98046875
1137.109375
1091.9609375
1058.765625
1039.6328125
1045.296875
1087.73828125
1165.171875
1257.02734375
1335.109375
1379.4609375
1385.40625
1359.1875
1309.43359375
1241.44921875
1157.2578125
1060.65234375
963.09375
884.203125
843.94921875
851.94140625
902.984375
982.4453125
1075.85546875
1174.875
1277.58203125
1386.62109375
1507.80078125
1647.76171875
1808.95703125
1984.67578125
2159.359375
2315.62890625
2442.40625
2536.98828125
2600.68359375
2634.32421875
2639.08203125
2620.11328125
2586.859375
2548.59765625
2510.21484375
2472.61328125
2436.02734375
2401.2578125
2367.9140625
2333.17578125
2293.6796875
2247.8359375
2194.515625
2129.44921875
2045.3984375
1939.33203125
1820.3515625
1708.26171875
1620.7890625
1560.609375
1515.46875
1471.59765625
1426.0078125
1384.9453125
1351.5
1317.49609375
1268.7578125
1197.73046875
1111.01171875
1027.140625
968.86328125
954.77734375
991.50390625
1068.8203125
1163.5703125
1253.5625
1331.98046875
1409.20703125
1499.8828125
1607.37890625
1719.42578125
1817.19921875
1887.90234375
1930.03515625
1949.0078125
1949.89453125
1935.40625
1910.2265625
1884.5703125
1870.31640625
1872.1484375
1883.83984375
1894.91015625
1901.4375
1909.7734375
1930.24609375
1968.4375
2022.71875
2088.64453125
2163.56640625
2245.84375
2329.890625
2403.6640625
2452.8125
2468.01953125
2448.50390625
2399.72265625
2330.58984375
2253.8515625
2185.46484375
2137.56640625
2108.54296875
2080.7109375
2029.79296875
1938.54296875
1804.0625
1636.80859375
1455.7734375
1283.05859375
1137.36328125
1026.8203125
945.4296875
876.86328125
804.28515625
719.3828125
624.265625
526.64453125
435.3359375
361.48828125
321.78125
335.5078125
414.99609375
558.9296875
755.87109375
992.4296875
1254.88671875
1522.6953125
1764.03125
1942.34765625
2030.953125
2024.94140625
1943.04296875
1819.81640625
1693.46875
1595.203125
1543.93359375
1546.9453125
1603.75
1708.73046875
1850.05078125
2006.86328125
2150.71875
2255.2421875
2309.56640625
2324.0
2321.125
2319.125
2321.6640625
2320.828125
2306.7578125
2274.046875
2222.07421875
2152.3515625
2065.890625
1961.4765625
1836.0546875
1687.79296875
1520.08984375
1343.57421875
1175.19140625
1035.12109375
942.23046875
908.4609375
934.04296875
1006.078125
1101.78125
1195.97265625
1271.23046875
1326.4765625
1378.0625
1450.33984375
1560.32421875
1706.234375
1866.76171875
2010.01171875
2105.29296875
2131.703125
2081.6640625
1961.51171875
1790.875
1599.54296875
1420.28125
1279.66796875
1192.04296875
1158.2578125
1166.58203125
1194.76171875
1216.6640625
1213.9765625
1184.9140625
1141.69140625
1099.46875
1067.83203125
1049.53125
1041.921875
1037.484375
1026.32421875
1002.3125
967.390625
929.65625
898.73046875
883.81640625
892.94921875
929.53125
988.6328125
1058.80078125
1128.140625
1187.49609375
1229.0390625
1246.796875
1242.671875
1231.33984375
1235.28515625
1271.19140625
1338.90234375
1422.546875
1502.7578125
1569.29296875
1623.62109375
1671.734375
1717.703125
1765.7890625
1826.05859375
1912.44921875
2031.8671875
2175.5546875
2321.7109375
2446.22265625
2532.35546875
2575.49609375
2583.1328125
2568.90234375
2541.75390625
2498.55859375
2428.92578125
2329.140625
2211.3125
2099.01171875
2014.765625
1970.75
1967.50390625
1997.75
2050.34375
2111.94921875
2166.91796875
2198.30078125
2192.765625
2147.4921875
2072.61328125
1985.6328125
1902.15234375
1830.87109375
1775.39453125
1738.6640625
1724.7421875
1736.953125
1774.8203125
1833.0390625
1903.9921875
1982.265625
2066.55859375
2156.3125
2246.22265625
2324.9921875
2380.33203125
2405.22265625
2400.14453125
2371.2421875
2327.30859375
2275.98828125
2219.01953125
2150.234375
2061.171875
1951.61328125
1834.60546875
1729.96875
1653.04296875
1609.296875
1596.29296875
1606.22265625
1626.4453125
1642.4921875
1645.42578125
1637.0078125
1627.12109375
1626.671875
1642.5703125
1675.71484375
1720.03515625
1764.36328125
1799.390625
1824.51171875
1846.73046875
1873.3046875
1908.3046875
1956.546875
2026.49609375
2125.76171875
2254.97265625
2408.58984375
2580.33984375
2764.234375
2949.2265625
3115.53515625
3239.04296875
3301.45703125
3299.359375
3246.1015625
3164.56640625
3074.69921875
2984.8984375
2893.83984375
2799.0625
2703.03125
2612.88671875
2537.6328125
2485.6484375
2461.1015625
2459.65625
2468.86328125
2475.69140625
2475.06640625
2471.40234375
2472.19921875
2478.9453125
2481.2265625
2457.9375
2387.79296875
2264.015625
2100.8984375
1924.390625
1754.87890625
1598.68359375
1454.0546875
1321.140625
1204.6484375
1109.91796875
1039.91796875
994.98046875
972.0625
964.32421875
965.19140625
975.7109375
1006.0390625
1066.38671875
1155.3671875
1258.6953125
1359.99609375
1452.12890625
1537.45703125
1618.625
1691.265625
1746.67578125
1781.5625
1805.10546875
1836.23828125
1892.34375
1977.51953125
2078.9375
2173.078125
2235.65234375
2248.5
2202.80859375
2102.359375
1966.7734375
1829.48046875
1727.26171875
1686.40625
1714.28125
1800.140625
1921.4609375
2050.34375
2158.453125
2222.35546875
2230.15625
2186.22265625
2109.46875
2024.9921875
1954.8984375
1914.23046875
1910.953125
1944.66796875
2003.546875
2065.77734375
2108.8515625
2120.12890625
2099.52734375
2053.40234375
1987.0234375
1902.41015625
1801.83984375
1693.71875
1595.93359375
1532.3828125
1522.12109375
1568.2890625
1655.953125
1760.90625
1862.0625
1949.41796875
2024.4765625
2094.66015625
2164.85546875
2231.87890625
2286.6796875
2322.59765625
2341.30078125
2351.1875
2362.19921875
2383.40234375
2423.28515625
2488.33984375
2579.37109375
2690.0
2809.91796875
2929.890625
3043.5625
3144.5234375
3222.12109375
3261.203125
3248.30078125
3180.6484375
3070.7109375
2942.26171875
2821.65234375
2730.8046875
2684.23828125
2687.58203125
2736.1171875
2815.28125
2905.40234375
2988.92578125
3055.31640625
3100.36328125
3122.359375
3121.2890625
3103.1484375
3083.2421875
3080.9921875
3108.4921875
3163.85546875
3235.265625
3308.734375
3370.484375
3405.2734375
3398.49609375
3343.453125
3247.11328125
3129.54296875
3017.9765625
2937.0859375
2897.15625
2886.5234375
2876.3125
2836.30078125
2750.140625
2620.54296875
2466.25390625
2316.0859375
2200.95703125
2143.6796875
2151.3828125
2215.546875
2317.5859375
2434.7578125
2545.1015625
2632.2421875
2687.875
2710.32421875
2703.26171875
2678.1328125
2654.81640625
2653.15625
2680.66796875
2730.23046875
2790.4140625
2854.625
2918.921875
2975.82421875
3016.33203125
3038.2109375
3048.76953125
3058.74609375
3075.73828125
3103.45703125
3143.6953125
3196.74609375
3261.02734375
3332.94140625
3404.4921875
3459.484375
3475.3828125
3435.00390625
3339.35546875
3208.02734375
3065.63671875
2927.44921875
2796.26171875
2668.59375
2540.4140625
2408.0703125
2268.546875
2122.3984375
1976.38671875
1841.3671875
1726.79296875
1637.08984375
1573.13671875
1536.1015625
1529.19140625
1555.45703125
1613.91796875
1697.74609375
1796.33984375
1899.41015625
1999.421875
2090.703125
2167.25
2222.12890625
2248.8203125
2242.58203125
2201.16015625
2126.140625
2024.77734375
1909.421875
1792.546875
1680.59765625
1572.42578125
1464.1171875
1355.546875
1252.484375
1163.32421875
1094.36328125
1047.95703125
1024.19140625
1023.9375
1051.37890625
1114.8671875
1224.75390625
1387.21875
1595.78515625
1825.97265625
2039.34375
2197.49609375
2278.87890625
2287.71484375
2249.67578125
2198.30078125
2161.4453125
2154.4453125
2179.8203125
2230.08203125
2291.5703125
2349.11328125
2390.484375
2408.37109375
2399.0234375
2359.62109375
2287.2109375
2180.10546875
2040.49609375
1876.95703125
1705.4609375
1547.68359375
1426.51171875
1360.77734375
1361.07421875
1426.9921875
1545.578125
1693.625
1846.19140625
1987.45703125
2114.88671875
2232.34375
2340.3203125
2435.28125
2519.0
2605.0
2710.75390625
2840.83203125
2977.73046875
3090.61328125
3154.8046875
3165.5234375
3136.4453125
3087.203125
3031.9609375
2977.41796875
2928.5078125
2893.19140625
2879.9296875
2890.58984375
2916.98046875
2944.65234375
2959.3359375
2950.49609375
2912.8984375
2849.78515625
2775.26171875
2709.46875
2666.81640625
2646.703125
2634.40625
2609.5546875
2554.72265625
2460.984375
2330.5625
2175.34375
2010.921875
1851.30078125
1709.265625
1598.40234375
1528.62109375
1496.93359375
1485.87109375
1475.484375
1458.203125
1441.83203125
1439.4375
1457.36328125
1490.859375
1527.90234375
1557.11328125
1574.453125
1583.6015625
1589.29296875
1590.5625
1581.4140625
1557.16796875
1517.37109375
1462.4296875
1390.7734375
1301.69140625
1198.99609375
1088.7734375
973.8671875
853.3984375
729.2578125
612.2109375
520.04296875
468.19140625
460.19140625
486.15625
531.18359375
586.88671875
654.26171875
734.0859375
815.01953125
873.90625
889.65625
857.03125
787.44140625
699.44921875
611.1015625
539.54296875
501.85546875
510.65625
567.86328125
665.1796875
792.4375
944.12109375
1115.890625
1295.75390625
1462.41015625
1595.58203125
1688.26953125
1748.69921875
1791.9609375
1831.0234375
1873.51953125
1921.74609375
1973.0625
2022.50390625
2068.0078125
2112.69140625
2159.8359375
2205.8828125
2240.71484375
2256.33203125
2255.22265625
2250.7109375
2259.87109375
2294.00390625
2351.53125
2417.6875
2472.42578125
2501.6953125
2502.6875
2480.67578125
2444.68359375
2407.86328125
2387.47265625
2397.2734375
2437.15625
2492.50390625
2545.3984375
2585.0390625
2607.0390625
2607.18359375
2581.3828125
2532.49609375
2473.81640625
2423.18359375
2393.3125
2386.8828125
2398.64453125
2420.625
2446.14453125
2471.109375
2493.72265625
2514.69140625
2538.1328125
2570.37109375
2614.3203125
2663.15234375
2700.6328125
2709.73828125
2682.34375
2622.61328125
2544.0546875
2465.046875
2404.25390625
2374.65234375
2378.19140625
2405.9375
2444.18359375
2480.921875
2508.03515625
2520.89453125
2518.7578125
2505.734375
2489.88671875
2481.0546875
2489.21484375
2522.03515625
2579.75
2650.93359375
2716.09375
2758.71875
2773.40234375
2762.38671875
2726.4609375
2663.5234375
2577.41796875
2484.28515625
2404.99609375
2349.4453125
2309.11328125
2264.94921875
2200.97265625
2111.07421875
1997.09765625
1865.08984375
1724.10546875
1585.42578125
1459.6171875
1353.15625
1267.7890625
1203.296875
1160.70703125
1142.71484375
1150.625
1180.77734375
1224.8203125
1274.9296875
1329.8984375
1396.08203125
1481.109375
1584.78125
1694.171875
1787.8203125
1847.796875
1871.81640625
1875.1328125
1878.71875
1892.0625
1904.62109375
1892.21875
1832.3984375
1717.88671875
1562.19140625
1396.63671875
1259.88671875
1182.91796875
1176.46875
1228.1640625
1310.421875
1393.484375
1456.85546875
1495.4296875
1518.5234375
1541.8203125
1575.5078125
1615.74609375
1645.89453125
1648.2734375
1618.9609375
1573.65625
1537.19921875
1523.64453125
1525.28125
1522.47265625
1505.0
1482.796875
1476.5
1500.64453125
1557.1796875
1640.578125
1742.03125
1846.078125
1927.0546875
1954.640625
1906.796875
1780.1796875
1591.64453125
1372.59765625
1161.13671875
993.93359375
897.2734375
879.14453125
927.99609375
1021.95703125
1142.73046875
1282.25390625
1436.66015625
1595.73046875
1740.01953125
1847.2265625
1899.30078125
1884.76953125
1799.41796875
1648.765625
1449.30078125
1224.70703125
999.5625
795.6171875
631.1953125
520.6484375
472.890625
490.48828125
569.38671875
698.58203125
861.30078125
1038.984375
1215.25
1375.87890625
1506.75390625
1595.70703125
1638.98828125
1645.38671875
1632.18359375
1616.01953125
1606.6328125
1606.984375
1616.0390625
1628.734375
1632.90234375
1608.25390625
1532.84375
1394.8203125
1200.76953125
973.703125
743.1015625
534.07421875
359.66015625
217.7578125
95.91796875
-15.04296875
-108.5234375
-164.90625
-170.25
-132.81640625
-81.03125
-46.4296875
-48.109375
-88.1171875
-155.19921875
-232.2734375
-305.5703125
-371.23828125
-433.74609375
-496.99609375
-556.87109375
-601.5390625
-617.17578125
-593.78125
-528.99609375
-429.328125
-307.15625
-174.09765625
-36.2265625
103.92578125
240.828125
362.18359375
453.1328125
506.41015625
530.41015625
546.48046875
574.14453125
615.12890625
651.14453125
659.44921875
632.484375
584.18359375
539.35546875
517.734375
525.640625
558.2109375
607.32421875
669.30859375
749.0
858.08203125
1007.37109375
1195.8828125
1403.609375
1595.18359375
1734.9609375
1804.0234375
1806.4296875
1761.7734375
1693.79296875
1625.859375
1583.11328125
1591.76953125
1669.8203125
1814.171875
1994.7734375
2162.69921875
2269.81640625
2289.59765625
2226.40234375
2108.37109375
1970.97265625
1843.046875
1740.84375
1667.5859375
1615.6171875
1571.89453125
1526.69140625
1480.72265625
1445.68359375
1438.5078125
1473.26171875
1554.140625
1672.20703125
1808.828125
1945.375
2071.62890625
2184.3671875
2277.65625
2337.0
2346.765625
2304.55859375
2226.734375
2137.59765625
2052.64453125
1972.00390625
1888.28515625
1797.88671875
1704.03125
1611.22265625
1519.8046875
1426.75
1331.14453125
1238.68359375
1160.8046875
1108.23828125
1083.3125
1077.41015625
1075.82421875
1065.4921875
1039.25390625
995.89453125
939.1796875
877.25
820.45703125
778.61328125
760.8828125
777.77734375
839.51953125
948.7890625
1094.97265625
1257.828125
1418.2109375
1565.6875
1696.8671875
1808.375
1892.72265625
1941.22265625
1951.4296875
1932.203125
1901.3515625
1877.0546875
1870.140625
1882.53515625
1910.80859375
1950.02734375
1995.5546875
2042.74609375
2084.72265625
2110.2109375
2105.97265625
2065.171875
1994.6015625
1912.078125
1835.65625
1775.37890625
1733.43359375
1707.4921875
1691.11328125
1673.47265625
1642.7890625
1591.38671875
1517.04296875
1421.32421875
1310.11328125
1196.05078125
1096.4453125
1023.8046875
975.90625
935.47265625
881.11328125
801.58203125
701.94921875
597.07421875
498.3125
405.61328125
311.3046875
209.81640625
102.8046875
-2.73828125
-96.46484375
-162.609375
-179.7890625
-129.34765625
-8.69140625
162.87890625
352.9296875
533.16796875
692.1640625
834.3359375
967.8046875
1092.4765625
1198.7734375
1276.40625
1322.48828125
1340.83984375
1336.1328125
1311.92578125
1273.80078125
1230.61328125
1190.27734375
1155.6640625
1126.015625
1101.046875
1081.33984375
1064.58984375
1042.83984375
1003.765625
935.12109375
830.05859375
691.15625
530.38671875
364.20703125
207.52734375
70.953125
-38.578125
-116.203125
-156.78125
-152.4140625
-94.1328125
19.671875
175.68359375
349.91015625
522.21484375
685.44921875
839.9921875
982.875
1105.40625
1199.46484375
1262.07421875
1293.5625
1294.02734375
1262.5234375
1198.66015625
1105.921875
996.13671875
890.328125
811.01953125
769.82421875
761.43359375
768.8125
773.37890625
762.45703125
733.1796875
693.78125
660.01171875
646.0234375
655.7578125
681.83203125
711.56640625
734.21484375
745.09765625
745.77734375
740.8359375
733.92578125
726.98046875
723.48046875
730.734375
757.3828125
808.87109375
885.8984375
985.87890625
1104.0703125
1234.21875
1371.13671875
1513.9921875
1666.5859375
1833.65234375
2016.01953125
2206.7734375
2390.01171875
2544.87109375
2655.16796875
2718.36328125
2746.015625
2756.26171875
2765.48046875
2783.1796875
2808.36328125
2828.30078125
2823.9765625
2780.9453125
2696.37890625
2576.79296875
2432.2734375
2274.01953125
2113.04296875
1954.9921875
1795.25
1622.625
1430.80859375
1226.28125
1025.76171875
847.69140625
705.953125
608.33203125
557.8984375
555.7734375
603.9375
705.28125
859.9296875
1061.3828125
1296.94140625
1552.49609375
1816.9375
2081.890625
2336.8984375
2564.6796875
2742.46484375
2851.05078125
2885.58203125
2858.51953125
2791.35546875
2702.890625
2605.32421875
2510.65234375
2437.859375
2409.75390625
2438.91015625
2514.44921875
2602.76171875
2664.2890625
2674.8359375
2636.35546875
2571.38671875
2507.921875
2466.4296875
2454.88671875
2470.484375
2504.34375
2546.87890625
2591.64453125
2635.03125
2672.64453125
2697.6875
2705.1796875
2697.8671875
2685.8984375
2679.52734375
2683.1015625
2695.828125
2715.02734375
2735.078125
2744.58203125
2729.41015625
2681.2265625
2602.16015625
2500.9453125
2387.359375
2272.18359375
2169.16796875
2091.37109375
2043.234375
2017.58203125
2001.10546875
1982.453125
1956.4140625
1923.89453125
1889.25
1854.94921875
1815.546875
1757.4296875
1667.33984375
1543.0625
1395.6796875
1241.453125
1091.8984375
950.65234375
817.12109375
691.0859375
574.39453125
470.5078125
384.21875
321.41796875
287.09375
281.36328125
296.46484375
318.30078125
332.64453125
332.09765625
319.453125
305.62890625
303.66015625
321.84765625
359.95703125
410.6484375
464.23046875
511.44140625
541.8203125
541.83984375
498.91015625
410.50390625
290.20703125
163.7890625
57.046875
-16.0625
-57.359375
-78.98046875
-92.75390625
-101.8203125
-100.0234375
-78.12109375
-29.98046875
46.3046875
150.0390625
276.49609375
413.08984375
540.09375
639.53125
705.69140625
747.48046875
780.6875
817.3671875
859.6875
900.1328125
926.6796875
930.79296875
914.4609375
891.44140625
881.19140625
900.01953125
955.5625
1046.14453125
1162.4140625
1289.33203125
1408.6328125
1502.00390625
1553.68359375
1551.9453125
1490.16015625
1368.46875
1196.05078125
992.734375
787.54296875
612.1328125
490.69921875
432.7734375
434.046875
483.18359375
567.359375
673.1875
786.734375
896.15625
994.23046875
1076.6171875
1138.01953125
1172.90234375
1182.05078125
1177.08203125
1175.2109375
1186.8984375
1207.37109375
1219.80859375
1206.83203125
1160.765625
1086.66015625
999.25
917.9375
861.09375
839.65234375
852.19921875
885.6875
922.88671875
951.5234375
968.25390625
975.6015625
976.7109375
973.8046875
970.6875
974.33984375
992.50390625
1030.43359375
1091.06640625
1176.82421875
1287.05078125
1411.69921875
1530.07421875
1620.1015625
1670.72265625
1685.33984375
1675.015625
1651.2109375
1624.4453125
1605.125
1601.08203125
1613.63671875
1636.9609375
1661.0546875
1675.453125
1672.265625
1647.703125
1600.7109375
1529.7890625
1433.21484375
1313.80859375
1181.48828125
1048.2265625
921.6171875
806.3671875
710.5
643.7578125
606.5390625
583.91015625
555.16796875
509.7109375
452.58984375
397.44140625
358.3203125
347.06640625
371.57421875
431.23046875
515.10546875
608.10546875
699.78515625
786.30859375
865.27734375
932.5
985.875
1030.59765625
1077.7734375
1136.9140625
1209.921875
1290.73046875
1367.95703125
1427.27734375
1454.9609375
1444.23046875
1400.55078125
1339.42578125
1276.4921875
1217.92578125
1159.10546875
1091.4453125
1010.7734375
921.37890625
834.01953125
759.6015625
701.8828125
653.765625
600.94921875
531.68359375
446.14453125
358.25
289.1015625
257.89453125
275.96875
344.62890625
454.2265625
584.78515625
711.1328125
811.50390625
874.11328125
897.79296875
889.28515625
861.13671875
829.05859375
806.22265625
797.84765625
802.7890625
821.81640625
863.36328125
939.20703125
1054.0078125
1198.9453125
1354.984375
1501.92578125
1625.03515625
1714.453125
1759.84765625
1747.54296875
1664.90234375
1508.61328125
1289.3125
1029.68359375
759.6171875
511.34765625
313.15234375
180.99609375
112.7734375
90.52734375
90.265625
93.578125
95.50390625
104.9296875
136.828125
200.05859375
289.05859375
384.89453125
464.39453125
511.30078125
523.98828125
515.515625
504.2734375
500.66015625
501.22265625
495.703125
478.734375
454.08984375
430.1015625
413.66015625
406.84375
404.53515625
394.45703125
364.3125
314.046875
262.5
241.33984375
280.28515625
393.23046875
572.07421875
791.33984375
1022.1328125
1246.125
1457.84375
1654.5078125
1826.24609375
1957.61328125
2037.18359375
2064.91796875
2052.9921875
2021.25
1988.15625
1960.26171875
1929.4765625
1883.7421875
1821.828125
1756.234375
1701.3515625
1660.66796875
1626.13671875
1587.578125
1541.54296875
1492.99609375
1451.10546875
1423.7421875
1414.125
1420.39453125
1436.71875
1454.64453125
1465.609375
1464.70703125
1452.00390625
1428.39453125
1389.99609375
1328.70703125
1239.61328125
1126.9765625
1001.91796875
874.328125
746.46484375
612.796875
465.625
303.00390625
133.64453125
-25.09375
-154.62109375
-241.546875
-279.5625
-268.33203125
-211.65234375
-114.33984375
20.609375
189.5390625
379.30078125
561.296875
698.04296875
759.74609375
737.578125
644.82421875
509.51953125
366.94140625
254.35546875
204.7421875
238.1015625
354.6875
535.62890625
751.421875
972.9140625
1178.73828125
1357.5703125
1506.77734375
1628.1875
1721.72265625
1781.59375
1801.13671875
1784.70703125
1755.21484375
1747.52734375
1791.22265625
1895.140625
2042.3515625
2195.35546875
2308.4765625
2344.6875
2290.73828125
2161.890625
1992.67578125
1820.21484375
1671.04296875
1557.3984375
1481.3359375
1440.57421875
1430.87109375
1444.5078125
1469.48828125
1493.0859375
1507.1328125
1508.875
1497.15625
1470.3515625
1429.40234375
1380.52734375
1332.32421875
1291.01953125
1261.56640625
1253.72265625
1283.66796875
1365.68359375
1499.03515625
1660.43359375
1808.453125
1899.5625
1907.94921875
1836.4296875
1709.7578125
1556.59765625
1397.15625
1245.51953125
1117.60546875
1031.1484375
997.34765625
1014.3828125
1067.7734375
1133.8359375
1184.546875
1197.02734375
1164.62109375
1099.078125
1020.1875
943.984375
880.16796875
834.17578125
804.32421875
777.796875
737.24609375
676.19140625
606.46875
548.75390625
517.41796875
514.5703125
533.54296875
563.05859375
589.11328125
598.23046875
582.53125
543.5390625
493.43359375
453.3125
445.45703125
480.359375
548.5234375
626.65234375
692.50390625
733.44921875
744.44921875
725.84375
687.48046875
650.375
636.04296875
650.18359375
677.46875
693.98828125
686.00390625
659.125
632.17578125
622.91015625
637.015625
666.1484375
692.6484375
696.4921875
663.796875
596.1796875
514.11328125
446.2578125
409.90234375
400.1953125
398.453125
389.10546875
367.51953125
335.66015625
297.2265625
259.2734375
234.65625
238.3671875
279.94140625
358.80078125
465.22265625
584.63671875
702.63671875
809.01953125
899.3984375
974.3046875
1037.3046875
1093.51171875
1148.29296875
1206.1484375
1270.19921875
1341.78515625
1419.1328125
1496.0546875
1562.37109375
1606.1796875
1616.58984375
1587.18359375
1520.71484375
1431.38671875
1339.8046875
1262.1015625
1202.36328125
1154.41015625
1109.26171875
1061.19140625
1010.36328125
963.4609375
930.94140625
919.15625
922.34765625
923.62109375
907.3125
872.83203125
837.3046875
824.015625
846.3515625
899.90625
967.1953125
1028.19140625
1067.0703125
1072.875
1039.18359375
966.44140625
863.74609375
745.22265625
622.30078125
497.8515625
366.453125
220.29296875
57.41015625
-112.6171875
-270.61328125
-397.1328125
-481.24609375
-520.80078125
-516.375
-468.203125
-379.0078125
-256.09375
-108.11328125
58.17578125
235.0390625
409.5390625
567.18359375
702.4921875
824.33984375
948.9296875
1087.296875
1238.76171875
1392.59765625
1532.24609375
1639.07421875
1697.28515625
1699.046875
1644.52734375
1535.71484375
1371.9921875
1154.50390625
894.33203125
613.15234375
334.03515625
72.7734375
-162.12109375
-365.18359375
-534.17578125
-673.8203125
-794.91796875
-907.59375
-1015.95703125
-1118.828125
-1212.12890625
-1288.1640625
-1334.98828125
-1340.8046875
-1300.94921875
-1220.0859375
-1107.8515625
-973.16015625
-821.69140625
-656.09375
-477.3515625
-287.50390625
-93.296875
92.2265625
252.25390625
371.0078125
438.3515625
453.515625
427.0859375
378.171875
325.80078125
280.01953125
241.2421875
208.6484375
188.4765625
192.453125
227.41796875
287.15234375
355.3671875
417.51171875
470.390625
520.99609375
576.21875
633.57421875
681.58984375
709.375
715.8984375
709.87890625
700.5
688.33203125
665.6171875
625.7578125
572.85546875
522.21875
490.6640625
484.12109375
492.57421875
497.1640625
484.96484375
460.35546875
444.46484375
463.15625
532.0234375
646.62109375
781.8671875
900.6328125
969.296875
973.50390625
923.9375
846.04296875
759.828125
665.93359375
550.09765625
402.59375
234.80859375
77.10546875
-40.79296875
-108.765625
-137.3828125
-142.59375
-131.390625
-102.171875
-55.83203125
-3.6796875
35.203125
43.19921875
12.80859375
-48.796875
-121.31640625
-179.96484375
-208.46484375
-208.21484375
-196.62109375
-195.44921875
-216.9609375
-256.765625
-297.6171875
-321.18359375
-318.33203125
-289.9921875
-240.27734375
-171.75390625
-88.171875
1.59765625
87.18359375
165.8359375
245.51953125
336.37890625
438.28515625
536.69921875
610.0703125
641.640625
626.73046875
572.42578125
492.5546875
402.10546875
312.84375
230.1171875
151.859375
72.20703125
-10.75
-89.1484375
-147.33984375
-170.15234375
-149.5859375
-85.9765625
12.9375
131.953125
250.4296875
350.1328125
423.84375
475.8125
513.24609375
538.2265625
547.44140625
537.07421875
505.81640625
454.70703125
386.99609375
309.046875
229.99609375
159.48828125
105.03515625
69.55078125
48.8046875
31.8515625
8.16015625
-22.0703125
-45.55859375
-46.8359375
-23.31640625
10.17578125
30.765625
20.76171875
-24.4765625
-94.734375
-167.1484375
-214.29296875
-217.55078125
-177.24609375
-109.81640625
-34.3046875
39.3671875
112.02734375
189.90234375
279.0390625
380.453125
485.328125
574.21875
625.3203125
627.77734375
587.90234375
521.75390625
442.6640625
357.87109375
276.609375
216.26171875
193.63671875
206.6796875
226.8515625
214.5078125
145.9140625
27.78515625
-111.41796875
-241.18359375
-340.58203125
-397.6484375
-406.1484375
-367.0546875
-291.359375
-197.88671875
-106.62890625
-32.49609375
17.984375
47.1953125
63.55078125
75.4921875
86.4140625
95.42578125
102.6796875
112.91796875
134.15234375
174.78125
241.5546875
335.5390625
445.01953125
542.0625
590.66796875
562.9453125
450.35546875
262.83984375
21.828125
-244.3828125
-503.3125
-724.34765625
-887.11328125
-985.375
-1023.71484375
-1011.6484375
-960.00390625
-880.15625
-785.33984375
-693.19921875
-625.6171875
-600.578125
-619.33203125
-661.75390625
-698.109375
-708.27734375
-690.78125
-655.515625
-610.5078125
-555.80078125
-486.8828125
-401.578125
-304.890625
-209.40625
-131.5
-85.41796875
-78.78515625
-111.0859375
-173.48046875
-249.02734375
-315.734375
-353.55078125
-351.04296875
-306.140625
-221.55859375
-101.08984375
49.35546875
219.01171875
392.76953125
555.5859375
697.0234375
812.44140625
901.21875
965.07421875
1008.29296875
1038.2578125
1062.9453125
1085.12109375
1098.14453125
1088.3671875
1043.30078125
958.96484375
840.96484375
700.19140625
547.7421875
392.16796875
238.31640625
86.12109375
-69.73046875
-236.546875
-416.26953125
-598.76171875
-762.09765625
-881.21484375
-939.58984375
-936.640625
-887.82421875
-818.9609375
-757.69140625
-725.6328125
-734.58984375
-786.94140625
-875.8671875
-982.6171875
-1075.8203125
-1120.43359375
-1094.46875
-1001.140625
-866.66796875
-727.51171875
-617.6875
-561.625
-570.82421875
-642.953125
-764.35546875
-914.8984375
-1071.76171875
-1211.11328125
-1311.01953125
-1357.01171875
-1346.6328125
-1288.921875
-1199.5859375
-1096.49609375
-997.515625
-919.00390625
-872.609375
-860.625
-873.296875
-891.828125
-897.19921875
-879.984375
-844.515625
-805.02734375
-777.19140625
-770.32421875
-783.6796875
-808.07421875
-832.4765625
-851.93359375
-870.421875
-895.7578125
-931.37109375
-973.21875
-1014.0234375
-1048.6328125
-1074.078125
-1085.328125
-1073.94921875
-1033.14453125
-964.7734375
-880.42578125
-795.0859375
-719.57421875
-658.32421875
-611.28125
-574.53125
-538.87890625
-491.93359375
-426.171875
-346.59765625
-269.98046875
-215.859375
-197.03515625
-214.703125
-257.65625
-304.73046875
-331.4921875
-319.28125
-260.2421875
-155.38671875
-11.33984375
157.7421875
326.28515625
461.18359375
535.484375
541.33203125
490.9609375
406.71484375
310.44140625
219.27734375
145.36328125
94.80078125
66.13671875
52.16015625
45.078125
41.20703125
42.2265625
53.90234375
83.453125
135.19921875
205.38671875
281.02734375
345.6484375
387.73828125
404.109375
396.734375
368.63671875
323.71484375
268.87890625
214.73828125
174.234375
159.88671875
179.21484375
230.19921875
301.96484375
382.31640625
464.56640625
545.55078125
618.02734375
668.3671875
683.2578125
657.25
593.80078125
501.9921875
393.9453125
281.8359375
172.58984375
64.72265625
-47.625
-167.515625
-293.421875
-422.68359375
-551.74609375
-671.37890625
-766.31640625
-825.4296875
-853.27734375
-869.23828125
-893.55859375
-933.23828125
-978.8046875
-1011.13671875
-1012.0625
-973.59375
-902.46484375
-816.609375
-735.234375
-670.203125
-624.9609375
-597.98046875
-582.8046875
-563.8828125
-516.49609375
-417.07421875
-258.9453125
-61.93359375
131.6484375
273.26953125
329.140625
295.91796875
201.31640625
87.3046875
-13.72265625
-92.66015625
-158.9296875
-225.08984375
-295.32421875
-363.76171875
-418.890625
-449.56640625
-451.44921875
-432.1796875
-410.5703125
-408.21484375
-438.96484375
-503.78125
-592.66015625
-690.0859375
-780.76171875
-854.73828125
-910.19921875
-951.58203125
-983.94921875
-1008.640625
-1023.9296875
-1028.5859375
-1022.83984375
-1005.2109375
-969.9453125
-910.4609375
-828.16796875
-738.9921875
-669.8515625
-645.40234375
-673.765625
-741.51171875
-821.01171875
-884.74609375
-917.84375
-923.25390625
-918.5703125
-926.96875
-965.8046875
-1037.3515625
-1126.38671875
-1207.2421875
-1256.890625
-1265.48046875
-1236.9375
-1180.6953125
-1103.26171875
-1007.0
-895.53515625
-779.57421875
-678.1640625
-614.625
-608.91015625
-669.89453125
-791.79296875
-956.3203125
-1137.3828125
-1304.58984375
-1427.125
-1481.73828125
-1462.4609375
-1383.05078125
-1268.25
-1141.72265625
-1021.26171875
-921.15234375
-852.73828125
-819.0
-810.1484375
-808.4921875
-800.41796875
-784.6953125
-769.88671875
-764.34765625
-768.16015625
-772.8359375
-766.85546875
-741.69921875
-695.375
-633.890625
-570.78515625
-523.375
-506.01953125
-524.5703125
-576.03515625
-651.8828125
-740.4296875
-827.53515625
-899.62109375
-950.3046875
-984.51953125
-1013.39453125
-1042.3984375
-1063.76953125
-1060.7578125
-1019.30859375
-936.140625
-817.6015625
-673.8125
-515.6484375
-356.23828125
-212.27734375
-100.78515625
-32.37109375
-6.01953125
-9.20703125
-24.37109375
-39.31640625
-56.30078125
-92.89453125
-171.87890625
-305.94140625
-488.40625
-696.90625
-906.4296875
-1100.62890625
-1272.78515625
-1417.34375
-1521.7890625
-1568.62890625
-1546.85546875
-1461.92578125
-1334.69921875
-1191.6875
-1056.52734375
-946.91796875
-872.86328125
-833.75390625
-818.6328125
-812.08984375
-800.27734375
-772.05859375
-719.31640625
-642.1171875
-553.828125
-476.6796875
-429.67578125
-421.37109375
-452.8203125
-521.86328125
-621.34765625
-736.80078125
-851.546875
-954.93359375
-1043.40625
-1114.20703125
-1161.17578125
-1177.375
-1159.75390625
-1110.48828125
-1035.6015625
-942.58203125
-837.46484375
-723.68359375
-605.9140625
-495.62890625
-409.44921875
-358.83203125
-341.90625
-347.2109375
-364.453125
-389.42578125
-419.41015625
-447.67578125
-464.6875
-463.73046875
-444.40234375
-411.453125
-371.60546875
-331.15625
-295.0703125
-266.20703125
-243.50390625
-220.5
-188.046875
-141.40625
-85.3125
-29.859375
19.76171875
68.4921875
125.59375
195.00390625
272.52734375
350.984375
425.8359375
496.43359375
564.60546875
633.37890625
704.7734375
775.67578125
835.21484375
867.94140625
862.46875
818.98046875
748.5859375
664.22265625
570.55078125
462.39453125
332.921875
182.859375
20.96484375
-143.25390625
-304.55859375
-458.94921875
-598.71484375
-714.12890625
-800.546875
-861.32421875
-902.42578125
-925.2890625
-926.046875
-900.765625
-850.4375
-782.60546875
-710.875
-652.90625
-624.7734375
-632.44140625
-666.48828125
-706.58203125
-734.60546875
-746.78125
-754.5625
-772.57421875
-803.3359375
-832.16796875
-836.7109375
-802.06640625
-728.65234375
-629.0078125
-520.453125
-419.9296875
-340.4296875
-287.20703125
-256.73828125
-241.0390625
-232.45703125
-222.4765625
-197.4765625
-141.5234375
-48.51953125
67.62890625
176.41796875
245.62890625
255.4296875
202.9921875
99.1484375
-37.375
-184.703125
-321.10546875
-427.74609375
-491.55078125
-507.8671875
-481.6484375
-426.29296875
-360.8984375
-305.54296875
-273.76171875
-264.46875
-260.91796875
-241.55078125
-196.62109375
-136.68359375
-86.2109375
-68.9453125
-97.34765625
-170.984375
-280.1015625
-409.62890625
-543.0625
-667.359375
-776.7109375
-871.17578125
-950.08984375
-1006.52734375
-1029.75390625
-1014.42578125
-967.203125
-904.234375
-842.4921875
-793.09375
-759.375
-736.9921875
-715.5703125
-684.359375
-640.52734375
-592.85546875
-556.265625
-541.18359375
-545.5390625
-553.375
-539.83984375
-481.734375
-370.16796875
-217.7109375
-53.484375
91.35546875
197.48046875
262.40625
296.55859375
315.80859375
335.1328125
364.47265625
405.53515625
449.5390625
479.40625
479.03125
445.078125
391.06640625
339.1328125
307.06640625
300.90625
314.484375
330.59765625
324.01171875
271.453125
166.4296875
25.94140625
-119.6015625
-245.3359375
-343.28125
-419.1015625
-481.91015625
-537.44140625
-586.5
-624.265625
-639.1171875
-615.48828125
-543.61328125
-429.9375
-297.0390625
-170.7890625
-66.66015625
11.25390625
59.8828125
69.4296875
27.015625
-74.234375
-231.0390625
-432.1328125
-661.59375
-900.3046875
-1127.04296875
-1320.2421875
-1460.09765625
-1531.96875
-1532.20703125
-1473.09765625
-1380.72265625
-1283.99609375
-1201.40625
-1134.87890625
-1074.52734375
-1010.03125
-939.91796875
-873.25390625
-824.94140625
-809.51171875
-835.6640625
-901.1796875
-990.046875
-1075.69140625
-1130.12890625
-1132.79296875
-1074.7734375
-960.5
-809.17578125
-651.88671875
-520.8828125
-436.5703125
-401.88671875
-405.9296875
-430.421875
-454.9296875
-462.07421875
-442.55078125
-396.01171875
-327.05859375
-240.88671875
-142.44921875
-37.953125
63.3125
147.72265625
199.15234375
206.84765625
174.6953125
121.4296875
68.8046875
28.390625
-1.56640625
-30.03125
-67.15234375
-122.51171875
-204.3671875
-317.02734375
-457.95703125
-617.34375
-781.1484375
-936.671875
-1077.36328125
-1202.625
-1312.89453125
-1405.7734375
-1477.5859375
-1526.9140625
-1554.88671875
-1562.7109375
-1550.96875
-1521.01953125
-1475.57421875
-1417.421875
-1347.9140625
-1265.5078125
-1164.6640625
-1038.27734375
-885.42578125
-718.84375
-564.33203125
-452.234375
-407.36328125
-440.8515625
-544.41015625
-690.7734375
-844.53125
-977.3046875
-1074.6015625
-1131.265625
-1145.7421875
-1120.546875
-1064.140625
-988.1015625
-903.703125
-823.2734375
-762.3359375
-735.40625
-748.015625
-793.01953125
-853.2265625
-906.26171875
-930.234375
-911.2109375
-848.96484375
-755.3984375
-646.8046875
-536.98828125
-433.9921875
-338.8046875
-246.97265625
-155.3671875
-69.04296875
1.11328125
49.078125
79.1875
98.66796875
106.37109375
92.046875
46.91015625
-26.53125
-114.31640625
-198.28515625
-263.66796875
-302.671875
-314.41015625
-303.43359375
-278.375
-250.125
-228.88671875
-222.44921875
-237.98046875
-285.0859375
-373.8046875
-506.8359375
-673.41796875
-851.62890625
-1016.36328125
-1145.62890625
-1223.6171875
-1244.02734375
-1214.08203125
-1154.40234375
-1092.07421875
-1050.20703125
-1039.74609375
-1057.0546875
-1088.1953125
-1117.6015625
-1135.42578125
-1138.171875
-1124.05078125
-1089.875
-1032.96484375
-954.6875
-860.9375
-760.296875
-663.03515625
-580.796875
-524.07421875
-497.828125
-499.8359375
-524.12890625
-565.65625
-620.0390625
-678.00390625
-722.08203125
-732.62890625
-701.28125
-640.65234375
-580.640625
-552.6640625
-572.92578125
-636.12890625
-722.37890625
-810.3359375
-886.40625
-944.390625
-979.51953125
-985.2578125
-957.48828125
-902.015625
-838.52734375
-797.359375
-809.35546875
-891.734375
-1036.99609375
-1214.625
-1387.98046875
-1533.94140625
-1648.83203125
-1738.76171875
-1808.3984375
-1859.56640625
-1895.2578125
-1919.33984375
-1931.65234375
-1926.11328125
-1895.0234375
-1835.671875
-1754.9921875
-1670.6328125
-1606.828125
-1584.8203125
-1612.94921875
-1683.328125
-1775.6953125
-1862.9921875
-1915.96484375
-1909.31640625
-1829.828125
-1681.26171875
-1482.03125
-1258.46875
-1038.11328125
-844.25
-691.76171875
-586.125
-525.6953125
-503.671875
-507.94921875
-522.9375
-535.921875
-542.40234375
-543.3828125
-537.65234375
-518.984375
-480.75
-420.30078125
-338.0546875
-235.828125
-120.16796875
-7.171875
79.1640625
116.4921875
94.99609375
22.73828125
-76.80859375
-173.76171875
-243.53515625
-275.3359375
-272.3125
-244.01953125
-197.5859375
-134.53125
-55.09765625
34.48828125
119.515625
182.55078125
211.9765625
203.99609375
157.30859375
70.1328125
-53.8671875
-198.640625
-340.140625
-460.60546875
-557.19921875
-636.5390625
-703.73046875
-758.28515625
-797.44921875
-819.4765625
-825.28125
-821.71875
-824.11328125
-851.27734375
-914.390625
-1010.73046875
-1128.05859375
-1252.03125
-1367.57421875
-1457.30859375
-1506.44921875
-1513.05859375
-1492.0234375
-1465.95703125
-1451.17578125
-1451.8125
-1465.00390625
-1489.19140625
-1526.50390625
-1577.69921875
-1635.35546875
-1683.328125
-1706.5859375
-1706.16015625
-1706.12890625
-1742.8515625
-1842.08984375
-2001.6171875
-2192.32421875
-2373.87890625
-2511.40234375
-2584.87109375
-2591.9921875
-2546.50390625
-2471.1015625
-2387.02734375
-2307.984375
-2242.46875
-2198.515625
-2182.16015625
-2191.125
-2213.66015625
-2236.8125
-2256.1875
-2277.26171875
-2307.34765625
-2345.6484375
-2378.83203125
-2385.42578125
-2347.015625
-2259.25
-2133.68359375
-1988.7265625
-1838.30078125
-1687.80859375
-1537.4609375
-1386.84765625
-1238.12109375
-1099.51953125
-986.6484375
-915.93359375
-891.80078125
-899.30859375
-910.65234375
-900.73828125
-859.87109375
-797.6328125
-738.453125
-710.984375
-734.06640625
-806.5234375
-907.71875
-1007.890625
-1080.44140625
-1110.2734375
-1097.25390625
-1054.859375
-1003.984375
-965.0390625
-953.23046875
-977.5390625
-1039.9296875
-1134.4375
-1249.7890625
-1374.96875
-1501.60546875
-1620.578125
-1719.34375
-1785.57421875
-1813.16796875
-1803.3203125
-1761.40234375
-1695.75390625
-1619.56640625
-1550.75
-1507.078125
-1498.9921875
-1523.28515625
-1559.984375
-1576.57421875
-1541.87890625
-1442.75
-1291.37109375
-1118.765625
-961.6328125
-851.35546875
-807.2734375
-833.94140625
-923.25
-1059.875
-1224.11328125
-1390.4453125
-1529.296875
-1617.015625
-1646.65625
-1627.56640625
-1574.34375
-1497.7421875
-1405.703125
-1309.33984375
-1224.07421875
-1163.25
-1129.1796875
-1109.59765625
-1084.40625
-1040.01171875
-979.72265625
-919.8828125
-875.29296875
-848.89453125
-834.82421875
-828.359375
-830.8203125
-846.75
-879.3828125
-928.69140625
-990.6796875
-1056.98046875
-1116.5
-1160.3046875
-1186.91015625
-1202.84765625
-1216.51171875
-1229.859375
-1236.828125
-1232.94921875
-1228.0078125
-1246.875
-1313.87109375
-1433.6796875
-1586.046875
-1736.6015625
-1851.62109375
-1905.98046875
-1884.69140625
-1783.6484375
-1611.94921875
-1393.52734375
-1164.3359375
-962.2109375
-811.7734375
-714.09765625
-651.02734375
-601.99609375
-559.35546875
-530.64453125
-530.0546875
-568.9609375
-651.22265625
-772.68359375
-924.08984375
-1096.75
-1286.59375
-1491.7734375
-1705.33203125
-1911.07421875
-2087.82421875
-2218.4609375
-2296.84765625
-2329.32421875
-2331.89453125
-2324.41015625
-2323.09375
-2334.70703125
-2356.0703125
-2379.08984375
-2396.47265625
-2403.53515625
-2396.3828125
-2370.53125
-2322.55078125
-2253.01953125
-2167.640625
-2076.49609375
-1993.640625
-1936.6640625
-1922.859375
-1960.84765625
-2042.9140625
-2145.70703125
-2240.640625
-2306.921875
-2338.37109375
-2341.78515625
-2331.1953125
-2322.359375
-2327.60546875
-2349.85546875
-2379.2578125
-2398.4296875
-2395.609375
-2374.16796875
-2347.86328125
-2325.78125
-2303.90234375
-2272.34765625
-2228.40234375
-2178.87890625
-2130.1953125
-2079.9140625
-2020.03125
-1946.9375
-1866.6484375
-1791.9375
-1736.828125
-1712.96875
-1727.33984375
-1779.6171875
-1860.7421875
-1955.5234375
-2049.29296875
-2134.2734375
-2209.9453125
-2276.65625
-2329.046875
-2357.45703125
-2356.8046875
-2332.953125
-2298.2890625
-2260.51953125
-2216.33984375
-2155.8359375
-2072.3046875
-1968.63671875
-1856.7734375
-1752.56640625
-1669.4765625
-1613.59375
-1581.53515625
-1562.37890625
-1542.8515625
-1513.2421875
-1469.9375
-1412.828125
-1340.8515625
-1252.1796875
-1151.2109375
-1054.796875
-988.1875
-971.00390625
-1005.17578125
-1075.2109375
-1158.984375
-1238.8125
-1306.02734375
-1359.328125
-1400.53125
-1431.08984375
-1451.9921875
-1466.63671875
-1481.953125
-1503.8984375
-1531.24609375
-1556.0078125
-1571.87109375
-1580.8828125
-1589.5703125
-1598.375
-1596.9296875
-1570.91796875
-1513.71875
-1432.203125
-1343.6015625
-1268.203125
-1223.16796875
-1219.0703125
-1258.16015625
-1333.875
-1432.890625
-1540.859375
-1649.65625
-1760.4296875
-1878.36328125
-2003.234375
-2125.6015625
-2233.55859375
-2322.6640625
-2397.61328125
-2464.24609375
-2522.16015625
-2566.26953125
-2593.65234375
-2606.79296875
-2611.05078125
-2611.33203125
-2610.34375
-2606.62109375
-2593.42578125
-2563.1953125
-2516.703125
-2466.81640625
-2430.44921875
-2416.94140625
-2426.16015625
-2456.62890625
-2510.98046875
-2591.46484375
-2692.35546875
-2798.578125
-2889.40625
-2942.0546875
-2935.77734375
-2860.125
-2723.05078125
-2549.53125
-2369.76953125
-2206.71484375
-2070.7734375
-1959.8671875
-1860.12890625
-1749.046875
-1605.05859375
-1420.98046875
-1212.01953125
-1011.87890625
-858.75
-779.265625
-779.265625
-845.55078125
-955.5078125
-1086.22265625
-1217.421875
-1330.34375
-1408.5546875
-1442.56640625
-1434.02734375
-1394.9921875
-1342.53125
-1292.18359375
-1253.96484375
-1231.58203125
-1223.6796875
-1225.5078125
-1231.1640625
-1236.859375
-1243.4453125
-1255.29296875
-1275.5859375
-1302.60546875
-1330.0234375
-1349.19921875
-1350.484375
-1324.99609375
-1269.328125
-1190.3203125
-1103.42578125
-1023.9375
-957.9765625
-900.265625
-839.859375
-769.7890625
-694.640625
-630.24609375
-593.53515625
-589.125
-603.109375
-608.1484375
-575.30078125
-486.47265625
-344.0390625
-172.94921875
-10.3359375
112.4609375
179.875
185.69921875
122.1171875
-18.6875
-231.73046875
-493.16796875
-770.1484375
-1035.03125
-1269.69140625
-1461.5546875
-1602.48828125
-1693.37890625
-1746.3125
-1778.4453125
-1801.88671875
-1818.3046875
-1821.96875
-1807.78125
-1777.43359375
-1739.59765625
-1705.00390625
-1681.18359375
-1670.48046875
-1671.14453125
-1679.5703125
-1692.66015625
-1709.75390625
-1733.07421875
-1766.14453125
-1811.49609375
-1869.59765625
-1939.55078125
-2019.87890625
-2106.86328125
-2189.7421875
-2246.77734375
-2248.9140625
-2172.4296875
-2011.6953125
-1781.2734375
-1507.69140625
-1221.71484375
-957.625
-753.19140625
-642.29296875
-642.734375
-749.14453125
-935.59375
-1164.71875
-1398.5078125
-1607.42578125
-1774.55078125
-1893.44921875
-1963.78515625
-1989.92578125
-1982.40234375
-1957.546875
-1933.890625
-1927.6015625
-1948.078125
-1993.98828125
-2053.87109375
-2115.47265625
-2177.9609375
-2253.84765625
-2356.50390625
-2485.24609375
-2622.11328125
-2741.4609375
-2822.51953125
-2856.85546875
-2848.8984375
-2810.92578125
-2755.48828125
-2690.08984375
-2616.57421875
-2532.89453125
-2435.0
-2321.00390625
-2197.7265625
-2083.04296875
-1998.3359375
-1956.84765625
-1959.55859375
-2000.20703125
-2069.98046875
-2156.40625
-2242.37890625
-2311.90625
-2358.3671875
-2386.4453125
-2405.921875
-2423.33984375
-2437.625
-2441.32421875
-2426.203125
-2389.03125
-2332.43359375
-2259.7109375
-2169.5703125
-2057.51953125
-1922.59765625
-1772.015625
-1619.91796875
-1483.25390625
-1378.42578125
-1317.9765625
-1306.234375
-1336.84765625
-1396.2265625
-1471.3984375
-1555.6171875
-1647.171875
-1744.1171875
-1841.49609375
-1933.62890625
-2018.08203125
-2096.44921875
-2170.94921875
-2239.87890625
-2295.828125
-2329.07421875
-2335.32421875
-2322.76953125
-2311.21875
-2321.08203125
-2359.640625
-2415.546875
-2464.90234375
-2482.66015625
-2452.54296875
-2373.60546875
-2262.3984375
-2147.0546875
-2053.63671875
-1993.921875
-1964.8984375
-1958.34765625
-1969.640625
-1999.06640625
-2048.6015625
-2118.87109375
-2207.0625
-2305.8671875
-2405.5078125
-2497.67578125
-2576.01171875
-2631.58203125
-2650.41796875
-2619.01953125
-2532.8984375
-2398.73828125
-2229.890625
-2043.30078125
-1860.7578125
-1707.82421875
-1605.9296875
-1563.234375
-1572.66015625
-1616.80859375
-1673.73828125
-1721.3515625
-1742.87109375
-1733.2734375
-1701.83203125
-1667.2890625
-1648.625
-1657.140625
-1693.31640625
-1748.67578125
-1811.49609375
-1873.6796875
-1934.46484375
-1997.82421875
-2064.65625
-2125.34765625
-2158.8046875
-2140.75390625
-2058.109375
-1920.9296875
-1763.01953125
-1628.34765625
-1550.41015625
-1537.3984375
-1572.74609375
-1629.8984375
-1690.38671875
-1752.4765625
-1826.26953125
-1921.40234375
-2037.94140625
-2165.3515625
-2287.08984375
-2386.43359375
-2451.28515625
-2476.9375
-2464.95703125
-2418.82421875
-2341.31640625
-2237.0390625
-2115.875
-1990.1953125
-1866.98046875
-1744.3046875
-1617.5859375
-1488.7109375
-1368.484375
-1272.1171875
-1214.640625
-1207.88671875
-1255.3515625
-1345.9296875
-1454.54296875
-1553.98828125
-1630.078125
-1688.5
-1749.88671875
-1838.46484375
-1970.27734375
-2145.41015625
-2348.5234375
-2558.49609375
-2759.7265625
-2944.91015625
-3108.2734375
-3239.09765625
-3323.7578125
-3353.63671875
-3330.73828125
-3267.23046875
-3181.0546875
-3089.796875
-3004.16796875
-2924.17578125
-2840.85546875
-2742.2109375
-2618.71875
-2466.421875
-2289.1953125
-2100.6953125
-1922.75390625
-1777.73828125
-1678.0859375
-1620.0703125
-1586.42578125
-1555.7265625
-1511.70703125
-1446.4765625
-1358.00390625
-1247.52734375
-1120.828125
-990.5703125
-874.4296875
-789.3046875
-746.73046875
-751.84375
-803.46484375
-894.12109375
-1012.546875
-1148.44921875
-1293.83984375
-1438.19921875
-1564.82421875
-1656.54296875
-1706.42578125
-1720.72265625
-1710.5078125
-1682.94140625
-1641.93359375
-1593.9375
-1548.453125
-1512.27734375
-1485.890625
-1466.87109375
-1455.4140625
-1455.37109375
-1470.9453125
-1503.96484375
-1554.12109375
-1620.0703125
-1698.12890625
-1778.3203125
-1842.17578125
-1867.28125
-1838.96484375
-1761.16015625
-1656.62890625
-1554.578125
-1475.14453125
-1422.8359375
-1391.9140625
-1375.86328125
-1371.69140625
-1377.6953125
-1390.35546875
-1404.84375
-1417.234375
-1424.08203125
-1419.42578125
-1394.1796875
-1340.85546875
-1260.296875
-1164.31640625
-1072.4609375
-1006.16015625
-983.5625
-1015.56640625
-1102.53125
-1232.7734375
-1385.1875
-1536.9765625
-1674.16796875
-1798.8046875
-1926.63671875
-2075.3671875
-2252.39453125
-2451.5859375
-2658.859375
-2857.7421875
-3029.84765625
-3155.59375
-3220.83984375
-3224.6640625
-3178.16015625
-3094.2109375
-2979.44921875
-2836.49609375
-2670.9921875
-2493.484375
-2315.30859375
-2145.83203125
-1994.01171875
-1869.484375
-1779.390625
-1725.171875
-1704.265625
-1714.1328125
-1752.04296875
-1810.63671875
-1876.53515625
-1935.91796875
-1981.30859375
-2012.3984375
-2031.8046875
-2041.984375
-2045.2578125
-2043.6328125
-2037.98046875
-2030.50390625
-2030.1953125
-2052.8984375
-2110.390625
-2196.59375
-2285.59765625
-2345.13671875
-2354.2265625
-2312.64453125
-2240.28125
-2170.16015625
-2136.3515625
-2157.8828125
-2226.92578125
-2311.80078125
-2374.97265625
-2392.85546875
-2363.92578125
-2303.40234375
-2232.91015625
-2172.921875
-2139.57421875
-2143.34765625
-2187.1171875
-2263.06640625
-2351.4765625
-2425.51953125
-2462.25390625
-2452.9296875
-2404.1484375
-2329.203125
-2238.18359375
-2135.4609375
-2024.78125
-1915.484375
-1824.36328125
-1772.2578125
-1776.58984375
-1841.8203125
-1952.4765625
-2075.23828125
-2171.9765625
-2216.359375
-2202.85546875
-2143.65625
-2059.0234375
-1968.83984375
-1887.7421875
-1822.5078125
-1772.12109375
-1731.99609375
-1699.61328125
-1675.99609375
-1662.42578125
-1658.625
-1666.22265625
-1692.265625
-1745.59375
-1828.47265625
-1933.48828125
-2049.31640625
-2168.23046875
-2287.55078125
-2406.38671875
-2523.29296875
-2635.87890625
-2739.546875
-2825.828125
-2883.9375
-2906.05859375
-2892.0390625
-2849.88671875
-2792.35546875
-2731.21875
-2671.30078125
-2608.10546875
-2532.08984375
-2436.71875
-2323.3828125
-2200.84765625
-2083.609375
-1991.6328125
-1947.65625
-1969.10546875
-2059.77734375
-2208.42578125
-2393.97265625
-2591.51953125
-2776.65625
-2929.7265625
-3039.01953125
-3099.90234375
-3111.25390625
-3074.9375
-2999.1796875
-2900.18359375
-2798.18359375
-2711.44921875
-2652.24609375
-2623.71875
-2616.7109375
-2611.19921875
-2585.67578125
-2528.73046875
-2442.61328125
-2337.2890625
-2223.24609375
-2109.84375
-2007.33203125
-1927.70703125
-1883.44921875
-1885.6953125
-1941.52734375
-2049.16796875
-2193.1171875
-2344.43359375
-2469.2265625
-2541.98828125
-2555.640625
-2521.546875
-2460.32421875
-2391.6171875
-2329.8984375
-2285.37890625
-2264.23828125
-2266.390625
-2285.38671875
-2313.14453125
-2344.85546875
-2378.1953125
-2408.18359375
-2424.5625
-2413.98828125
-2362.79296875
-2257.71484375
-2088.46875
-1855.2578125
-1576.46484375
-1287.58203125
-1029.91796875
-836.8671875
-725.7578125
-696.46875
-734.40234375
-816.48828125
-918.86328125
-1022.09765625
-1111.25390625
-1174.1640625
-1203.33984375
-1200.09765625
-1174.50390625
-1139.1953125
-1102.95703125
-1068.9296875
-1035.57421875
-997.3359375
-946.37109375
-877.08984375
-789.9453125
-690.68359375
-587.6640625
-491.97265625
-418.0
-378.7890625
-378.046875
-408.0
-456.515625
-515.16015625
-580.47265625
-650.4921875
-722.99609375
-796.06640625
-867.70703125
-934.94921875
-996.296875
-1056.91015625
-1130.98046875
-1236.9453125
-1387.41015625
-1579.66015625
-1793.421875
-1999.09765625
-2172.23046875
-2303.71875
-2398.46875
-2466.08984375
-2513.55859375
-2544.44921875
-2561.18359375
-2566.5546875
-2564.375
-2559.5234375
-2555.8828125
-2553.125
-2546.86328125
-2533.7734375
-2516.42578125
-2501.91015625
-2495.61328125
-2496.48828125
-2497.5703125
-2489.5234375
-2464.23046875
-2417.26171875
-2349.3828125
-2266.48046875
-2177.10546875
-2088.11328125
-2000.6015625
-1909.9765625
-1812.26171875
-1713.046875
-1630.17578125
-1584.63671875
-1585.0390625
-1618.9375
-1659.44921875
-1682.32421875
-1680.2109375
-1664.19140625
-1653.65625
-1663.71484375
-1698.90234375
-1754.7265625
-1822.1796875
-1890.41015625
-1947.76171875
-1984.28515625
-1996.06640625
-1987.52734375
-1968.15625
-1945.70703125
-1921.4921875
-1891.59765625
-1852.0625
-1803.10546875
-1748.86328125
-1693.56640625
-1638.22265625
-1581.79296875
-1526.5390625
-1482.16015625
-1462.86328125
-1477.640625
-1521.8125
-1578.0546875
-1626.84765625
-1658.15625
-1676.53515625
-1698.18359375
-1743.32421875
-1828.0390625
-1958.515625
-2129.8125
-2328.05078125
-2532.9140625
-2718.91796875
-2858.22265625
-2927.41796875
-2915.84375
-2830.62890625
-2696.30859375
-2549.421875
-2428.4296875
-2361.515625
-2359.41796875
-2418.2890625
-2527.22265625
-2669.85546875
-2820.16015625
-2944.31640625
-3014.83203125
-3025.80078125
-2994.0703125
-2946.09765625
-2903.41796875
-2875.92578125
-2862.21875
-2853.49609375
-2839.98828125
-2816.49609375
-2782.265625
-2736.68359375
-2678.90625
-2613.91015625
-2556.3046875
-2523.921875
-2526.75
-2563.1015625
-2625.265625
-2705.234375
-2793.57421875
-2875.890625
-2934.9765625
-2958.56640625
-2945.515625
-2904.94921875
-2850.0078125
-2791.54296875
-2735.31640625
-2682.3359375
-2630.171875
-2573.9140625
-2508.0
-2430.5859375
-2348.80078125
-2279.26953125
-2240.55078125
-2241.82421875
-2277.4140625
-2331.13671875
-2384.8671875
-2423.578125
-2437.0078125
-2422.61328125
-2389.35546875
-2355.26171875
-2336.2890625
-2334.81640625
-2338.29296875
-2328.69140625
-2294.12109375
-2234.25390625
-2157.57421875
-2073.5703125
-1985.765625
-1891.12890625
-1786.12890625
-1672.5703125
-1556.9609375
-1445.66015625
-1342.859375
-1252.734375
-1180.9375
-1133.53515625
-1116.87109375
-1139.2109375
-1208.86328125
-1326.81640625
-1480.3515625
-1645.26171875
-1795.7265625
-1914.625
-1999.15234375
-2060.1015625
-2114.75390625
-2177.15625
-2252.796875
-2340.73828125
-2436.70703125
-2531.0390625
-2606.2265625
-2643.0703125
-2633.29296875
-2585.328125
-2516.828125
-2442.58203125
-2370.11328125
-2303.51953125
-2248.22265625
-2211.72265625
-2201.640625
-2222.8125
-2274.3046875
-2348.3046875
-2432.22265625
-2512.16796875
-2574.2421875
-2603.92578125
-2587.8046875
-2519.49609375
-2405.54296875
-2265.25390625
-2123.80078125
-2003.796875
-1920.75
-1882.66015625
-1890.1796875
-1935.7890625
-2004.43359375
-2077.7265625
-2140.42578125
-2184.89453125
-2211.34765625
-2224.03125
-2225.82421875
-2215.72265625
-2192.890625
-2164.64453125
-2148.515625
-2162.3203125
-2209.875
-2277.640625
-2346.78125
-2408.6171875
-2468.765625
-2538.95703125
-2627.0234375
-2733.49609375
-2853.390625
-2977.63671875
-3092.72265625
-3182.6015625
-3235.55859375
-3251.2890625
-3239.40234375
-3208.265625
-3155.72265625
-3073.34375
-2960.2265625
-2830.4296875
-2706.04296875
-2604.91796875
-2534.8359375
-2494.8984375
-2478.1484375
-2474.34375
-2474.55859375
-2474.390625
-2471.484375
-2460.92578125
-2435.95703125
-2393.578125
-2337.39453125
-2275.01953125
-2215.67578125
-2170.53125
-2151.21484375
-2164.1953125
-2206.96875
-2271.78515625
-2352.9921875
-2449.94140625
-2563.453125
-2690.13671875
-2818.6796875
-2929.7734375
-3000.5390625
-3012.4921875
-2958.8984375
-2847.296875
-2697.05078125
-2533.7734375
-2382.1171875
-2258.96484375
-2170.51171875
-2114.4140625
-2083.21875
-2065.78515625
-2048.71484375
-2020.63671875
-1976.4296875
-1916.9140625
-1845.97265625
-1770.4140625
-1701.234375
-1649.33203125
-1616.7265625
-1594.734375
-1574.5546875
-1558.796875
-1559.125
-1582.9609375
-1626.3671875
-1680.69921875
-1741.546875
-1807.21875
-1870.625
-1917.4453125
-1933.58203125
-1912.67578125
-1857.55859375
-1779.03515625
-1695.125
-1627.31640625
-1591.38671875
-1589.58984375
-1611.8828125
-1644.50390625
-1677.3984375
-1706.21875
-1730.6796875
-1751.19921875
-1765.3203125
-1767.70703125
-1755.3515625
-1731.71484375
-1702.640625
-1669.11328125
-1628.953125
-1587.671875
-1563.7109375
-1579.38671875
-1647.87109375
-1769.5703125
-1935.55859375
-2128.04296875
-2319.16015625
-2477.64453125
-2582.21875
-2629.37109375
-2629.92578125
-2601.55859375
-2563.078125
-2527.71875
-2495.74609375
-2456.046875
-2400.59375
-2338.33203125
-2291.91796875
-2280.3359375
-2305.84375
-2355.7109375
-2411.42578125
-2454.875
-2471.54296875
-2455.40234375
-2413.8203125
-2365.859375
-2332.59375
-2326.0703125
-2343.84765625
-2371.01953125
-2387.84375
-2379.203125
-2340.90625
-2278.1796875
-2198.0
-2103.73828125
-1998.00390625
-1888.703125
-1788.08203125
-1704.18359375
-1635.8984375
-1579.0546875
-1535.796875
-1514.9375
-1523.94140625
-1564.4921875
-1636.98046875
-1745.59765625
-1895.55078125
-2085.2578125
-2302.5703125
-2527.515625
-2737.4375
-2911.94140625
-3038.01953125
-3114.48828125
-3152.22265625
-3168.22265625
-3176.1015625
-3178.484375
-3166.75390625
-3129.6875
-3064.765625
-2982.1484375
-2897.66015625
-2823.0703125
-2763.4765625
-2721.46875
-2699.5
-2697.0546875
-2708.01953125
-2723.63671875
-2738.6484375
-2754.9375
-2780.078125
-2822.046875
-2882.83203125
-2954.7890625
-3022.92578125
-3071.71875
-3090.4453125
-3073.69140625
-3020.1640625
-2933.75
-2825.17578125
-2710.0
-2603.5
-2517.66015625
-2461.99609375
-2443.76953125
-2464.27734375
-2514.4453125
-2575.859375
-2628.12890625
-2657.3359375
-2660.421875
-2644.43359375
-2622.390625
-2607.0703125
-2605.234375
-2615.78125
-2633.1953125
-2652.74609375
-2672.875
-2694.828125
-2722.6796875
-2763.421875
-2823.98046875
-2905.703125
-3002.43359375
-3104.71875
-3204.36328125
-3293.5390625
-3361.49609375
-3396.0390625
-3389.77734375
-3344.65625
-3271.35546875
-3185.8828125
-3105.16796875
-3041.20703125
-2995.87890625
-2961.4375
-2926.8125
-2883.703125
-2828.890625
-2764.66015625
-2698.3671875
-2637.88671875
-2583.88671875
-2527.8984375
-2461.6171875
-2389.28125
-2330.1796875
-2309.2890625
-2345.25
-2442.9375
-2591.5625
-2768.45703125
-2948.94140625
-3116.625
-3264.98828125
-3389.296875
-3479.20703125
-3520.51953125
-3503.046875
-3426.74609375
-3304.1953125
-3160.84375
-3030.94921875
-2946.0703125
-2921.1171875
-2948.7265625
-3007.4375
-3077.1171875
-3150.3671875
-3233.5859375
-3338.73828125
-3471.52734375
-3622.91796875
-3768.79296875
-3877.5078125
-3920.44921875
-3880.08984375
-3753.44921875
-3551.80859375
-3298.0625
-3022.25390625
-2755.48828125
-2523.0390625
-2338.89453125
-2205.1875
-2117.48046875
-2071.80859375
-2067.171875
-2101.7734375
-2168.41015625
-2254.84765625
-2348.11328125
-2437.0234375
-2510.9140625
-2558.17578125
-2567.87890625
-2532.94921875
-2453.14453125
-2338.734375
-2213.67578125
-2111.4296875
-2059.23046875
-2060.23828125
-2090.73828125
-2117.3984375
-2119.7421875
-2099.21484375
-2072.11328125
-2057.71875
-2071.3359375
-2121.42578125
-2207.609375
-2320.53515625
-2446.29296875
-2573.8125
-2699.7265625
-2826.65625
-2955.94140625
-3080.73046875
-3185.98828125
-3256.74609375
-3287.7421875
-3286.1328125
-3265.83984375
-3239.38671875
-3213.2890625
-3188.09765625
-3161.5546875
-3132.39453125
-3101.47265625
-3068.2890625
-3027.14453125
-2970.4375
-2899.06640625
-2829.23046875
-2786.01171875
-2787.640625
-2833.7734375
-2905.39453125
-2972.78125
-3004.390625
-2974.2890625
-2869.19921875
-2693.890625
-2471.32421875
-2234.99609375
-2016.80078125
-1837.59765625
-1706.09375
-1624.2265625
-1592.1015625
-1608.64453125
-1670.50390625
-1772.7421875
-1909.5859375
-2072.734375
-2249.68359375
-2426.82421875
-2595.9765625
-2757.2890625
-2914.58984375
-3067.68359375
-3207.97265625
-3319.50390625
-3384.19140625
-3388.85546875
-3330.75390625
-3217.96484375
-3064.95703125
-2887.90234375
-2702.796875
-2524.11328125
-2361.55078125
-2217.76171875
-2091.50390625
-1984.453125
-1904.4921875
-1861.65625
-1860.8046875
-1898.01171875
-1962.92578125
-2043.84765625
-2131.3984375
-2219.16015625
-2302.72265625
-2378.44140625
-2442.24609375
-2488.56640625
-2510.92578125
-2505.19921875
-2473.328125
-2422.796875
-2360.52734375
-2286.328125
-2192.87109375
-2073.47265625
-1930.953125
-1779.6015625
-1637.89453125
-1517.6484375
-1418.19921875
-1329.859375
-1242.640625
-1152.2109375
-1059.24609375
-965.5859375
-872.31640625
-780.62890625
-693.1875
-614.60546875
-551.6953125
-513.375
-509.46875
-548.9609375
-638.42578125
-779.80078125
-966.9296875
-1183.8671875
-1408.609375
-1620.39453125
-1803.890625
-1947.62109375
-2042.11328125
-2083.71484375
-2081.48046875
-2058.55078125
-2043.859375
-2059.421875
-2112.16015625
-2194.9296875
-2294.26171875
-2398.328125
-2500.3125
-2597.57421875
-2690.66796875
-2783.75
-2883.34375
-2993.26953125
-3109.91015625
-3223.8515625
-3326.60546875
-3414.0703125
-3482.45703125
-3523.09765625
-3524.875
-3483.25390625
-3406.671875
-3314.27734375
-3228.34375
-3167.21875
-3140.6328125
-3146.91796875
-3173.94921875
-3205.6171875
-3230.62109375
-3246.5390625
-3256.6328125
-3263.734375
-3266.94921875
-3261.8203125
-3241.46875
-3198.1953125
-3127.37109375
-3032.7421875
-2928.46484375
-2834.109375
-2765.40234375
-2727.8671875
-2717.703125
-2727.1328125
-2748.52734375
-2774.92578125
-2799.8984375
-2819.56640625
-2835.1484375
-2851.7578125
-2872.2578125
-2891.1640625
-2895.53125
-2874.16015625
-2828.12890625
-2772.56640625
-2726.515625
-2699.37890625
-2686.453125
-2677.2109375
-2667.37890625
-2662.94140625
-2673.65625
-2703.796875
-2748.4921875
-2797.91796875
-2845.54296875
-2893.94921875
-2952.890625
-3029.5625
-3119.2578125
-3205.91796875
-3273.12890625
-3315.2890625
-3339.53125
-3359.203125
-3386.078125
-3425.7265625
-3476.15234375
-3529.70703125
-3578.5
-3620.09375
-3658.484375
-3699.40625
-3743.89453125
-3784.6640625
-3807.06640625
-3794.95703125
-3739.375
-3644.87890625
-3528.38671875
-3411.1875
-3309.9921875
-3231.40234375
-3170.625
-3115.296875
-3054.79296875
-2989.875
-2933.48828125
-2900.31640625
-2894.98828125
-2910.12890625
-2934.01953125
-2958.1953125
-2978.78515625
-2993.54296875
-2999.375
-2992.16796875
-2968.71875
-2929.92578125
-2882.74609375
-2837.9296875
-2804.59375
-2786.421875
-2782.97265625
-2793.6796875
-2819.61328125
-2861.0703125
-2914.0859375
-2970.28515625
-3021.1171875
-3063.4609375
-3102.359375
-3149.3359375
-3217.6015625
-3315.9140625
-3442.37890625
-3580.94921875
-3704.140625
-3782.2734375
-3794.15625
-3733.58203125
-3610.046875
-3444.83984375
-3263.96484375
-3090.4296875
-2940.28515625
-2824.31640625
-2750.4453125
-2721.9375
-2733.84765625
-2774.703125
-2833.90234375
-2906.77734375
-2991.83203125
-3084.51171875
-3175.7421875
-3257.3828125
-3329.2265625
-3400.609375
-3484.140625
-3586.171875
-3702.69140625
-3824.9921875
-3948.14453125
-4071.30859375
-4189.3203125
-4287.609375
-4349.46875
-4369.34375
-4358.33984375
-4337.09765625
-4323.5390625
-4324.7109375
-4336.06640625
-4346.19140625
-4343.47265625
-4320.96875
-4277.7578125
-4217.9453125
-4148.77734375
-4077.1484375
-4005.0390625
-3927.76953125
-3837.99609375
-3732.29296875
-3614.20703125
-3492.24609375
-3375.55859375
-3269.16015625
-3169.83984375
-3066.28125
-2946.6640625
-2809.1484375
-2666.25
-2539.60546875
-2450.56640625
-2412.49609375
-2426.29296875
-2480.171875
-2555.4375
-2635.046875
-2706.953125
-2760.26171875
-2782.46875
-2764.63671875
-2708.57421875
-2625.5078125
-2526.6796875
-2417.01953125
-2298.25390625
-2175.54296875
-2058.30078125
-1954.0
-1862.07421875
-1775.41015625
-1690.2734375
-1616.6953125
-1578.35546875
-1598.81640625
-1684.28515625
-1816.98828125
-1963.27734375
-2088.44921875
-2169.359375
-2202.0234375
-2202.73046875
-2199.2265625
-2213.5
-2248.12109375
-2288.16796875
-2316.0546875
-2323.84765625
-2313.25
-2289.375
-2258.69140625
-2231.0859375
-2217.69921875
-2223.26171875
-2241.9296875
-2262.37109375
-2275.01171875
-2272.44140625
-2245.6875
-2186.2421875
-2094.23828125
-1981.55078125
-1864.4609375
-1754.97265625
-1661.41796875
-1595.0390625
-1570.9921875
-1601.29296875
-1687.69140625
-1820.4140625
-1980.48046875
-2142.82421875
-2281.4921875
-2376.87890625
-2420.140625
-2411.671875
-2357.25390625
-2266.65234375
-2153.87109375
-2035.71875
-1928.26953125
-1843.0078125
-1782.98046875
-1740.109375
-1698.1015625
-1642.95703125
-1573.984375
-1504.66015625
-1452.34765625
-1427.7265625
-1433.33984375
-1468.9375
-1534.57421875
-1628.109375
-1742.0703125
-1864.40625
-1981.7578125
-2081.57421875
-2153.30859375
-2191.87109375
-2202.34765625
-2200.171875
-2203.41796875
-2222.40234375
-2255.42578125
-2293.03125
-2324.85546875
-2342.77734375
-2340.6484375
-2314.140625
-2262.61328125
-2191.9765625
-2116.76953125
-2058.73046875
-2039.49609375
-2069.71875
-2142.7421875
-2238.80859375
-2336.4296875
-2420.67578125
-2482.9453125
-2515.78125
-2510.03125
-2457.99609375
-2361.05078125
-2236.2109375
-2115.12109375
-2032.8671875
-2012.54296875
-2055.4609375
-2142.24609375
-2240.96875
-2316.16015625
-2336.76953125
-2284.15625
-2159.29296875
-1985.10546875
-1800.09375
-1643.703125
-1539.734375
-1488.015625
-1470.57421875
-1467.67578125
-1470.2734375
-1479.703125
-1498.3984375
-1523.29296875
-1547.94921875
-1568.8125
-1587.07421875
-1603.609375
-1612.89453125
-1603.96875
-1569.6328125
-1515.578125
-1459.37109375
-1418.7109375
-1399.7734375
-1396.07421875
-1397.01171875
-1396.078125
-1391.9140625
-1384.375
-1371.734375
-1352.0546875
-1327.12890625
-1305.5
-1301.1640625
-1326.69921875
-1384.25390625
-1461.19140625
-1534.90625
-1584.20703125
-1600.08984375
-1590.8046875
-1580.16796875
-1599.73046875
-1675.1015625
-1810.875
-1984.23828125
-2155.49609375
-2290.640625
-2378.62109375
-2430.1328125
-2462.34375
-2485.171875
-2498.234375
-2494.34375
-2463.1875
-2395.8359375
-2291.34765625
-2159.9453125
-2016.75390625
-1871.80859375
-1728.625
-1593.83203125
-1485.11328125
-1425.8515625
-1430.70703125
-1496.7890625
-1607.4296875
-1742.52734375
-1886.13671875
-2028.4609375
-2164.73046875
-2292.5390625
-2407.62109375
-2500.3359375
-2557.3359375
-2569.89453125
-2542.78515625
-2494.8671875
-2448.87109375
-2418.27734375
-2401.9140625
-2390.16015625
-2376.8203125
-2367.33203125
-2377.859375
-2426.5546875
-2523.625
-2667.2578125
-2846.6953125
-3046.859375
-3249.05859375
-3429.875
-3564.765625
-3636.93359375
-3643.73828125
-3594.5
-3503.1953125
-3383.4921875
-3248.29296875
-3110.421875
-2982.21484375
-2874.3515625
-2793.64453125
-2739.4609375
-2702.12109375
-2667.5546875
-2625.671875
-2573.5
-2509.76171875
-2428.9921875
-2325.33984375
-2203.57421875
-2083.8828125
-1992.54296875
-1946.22265625
-1945.1328125
-1980.1328125
-2044.0703125
-2134.8984375
-2249.9765625
-2381.35546875
-2518.0078125
-2649.609375
-2765.171875
-2849.71484375
-2887.9765625
-2874.73046875
-2820.31640625
-2744.64453125
-2667.53125
-2605.6328125
-2573.4375
-2578.74609375
-2614.52734375
-2660.27734375
-2696.91015625
-2720.234375
-2737.9296875
-2755.30859375
-2768.0390625
-2768.7890625
-2756.83984375
-2739.48828125
-2726.48046875
-2725.0234375
-2737.6171875
-2761.27734375
-2789.2578125
-2816.328125
-2843.59375
-2877.3203125
-2922.578125
-2978.0546875
-3036.18359375
-3087.58984375
-3126.76171875
-3155.8984375
-3183.91015625
-3220.609375
-3271.01953125
-3334.078125
-3403.5859375
-3467.36328125
-3507.36328125
-3506.37890625
-3458.2578125
-3371.02734375
-3259.546875
-3137.3125
-3015.61328125
-2906.2578125
-2820.50390625
-2765.359375
-2742.80859375
-2750.87109375
-2782.375
-2823.84765625
-2860.4609375
-2884.9296875
-2900.9140625
-2918.0390625
-2945.171875
-2987.51171875
-3045.50390625
-3113.1328125
-3178.02734375
-3224.734375
-3238.04296875
-3204.66796875
-3117.03515625
-2980.828125
-2819.1953125
-2665.1640625
-2544.6484375
-2462.92578125
-2404.9375
-2348.62890625
-2280.93359375
-2205.08984375
-2134.890625
-2081.65234375
-2044.51171875
-2010.7265625
-1964.36328125
-1897.2578125
-1815.58203125
-1737.12890625
-1679.75390625
-1649.9140625
-1642.1953125
-1649.6640625
-1672.59375
-1716.23046875
-1782.6328125
-1867.20703125
-1962.12890625
-2061.02734375
-2161.359375
-2264.62109375
-2373.703125
-2487.09375
-2594.796875
-2681.2109375
-2732.578125
-2742.20703125
-2711.49609375
-2649.50390625
-2569.96484375
-2483.62109375
-2392.0
-2292.24609375
-2190.15625
-2105.1796875
-2059.10546875
-2060.16015625
-2098.6015625
-2154.8125
-2209.265625
-2248.43359375
-2267.98828125
-2273.01171875
-2272.8671875
-2273.79296875
-2276.640625
-2281.36328125
-2291.34375
-2312.00390625
-2345.77734375
-2389.20703125
-2434.81640625
-2476.73828125
-2516.375
-2563.23828125
-2628.05078125
-2712.34765625
-2803.671875
-2881.4375
-2928.95703125
-2942.3984375
-2931.25
-2911.7265625
-2898.3671875
-2898.41796875
-2910.46484375
-2925.8515625
-2931.1953125
-2912.5703125
-2861.6875
-2781.67578125
-2687.09765625
-2595.98046875
-2518.39453125
-2450.37109375
-2378.7421875
-2293.4140625
-2197.06640625
-2104.4375
-2032.88671875
-1992.71484375
-1983.12109375
-1993.05859375
-2004.82421875
-2000.19140625
-1967.6875
-1905.80078125
-1819.26171875
-1713.37890625
-1593.31640625
-1467.953125
-1351.9453125
-1262.875
-1216.0078125
-1219.3359375
-1270.1796875
-1355.80078125
-1459.91796875
-1570.359375
-1680.19140625
-1782.578125
-1868.12109375
-1929.26171875
-1965.47265625
-1981.9375
-1984.01171875
-1973.88671875
-1951.03515625
-1913.609375
-1860.2109375
-1792.3359375
-1714.90625
-1633.37890625
-1551.05078125
-1470.54296875
-1396.1640625
-1331.74609375
-1276.16015625
-1223.53515625
-1168.4375
-1109.21484375
-1047.07421875
-985.89453125
-934.83203125
-907.875
-916.80078125
-963.98828125
-1042.66796875
-1142.76171875
-1255.203125
-1372.68359375
-1490.3203125
-1607.2265625
-1726.33984375
-1851.77734375
-1986.16015625
-2129.4453125
-2278.96484375
-2430.56640625
-2580.85546875
-2727.6796875
-2866.76171875
-2988.16015625
-3079.03125
-3132.046875
-3150.25390625
-3142.25390625
-3113.24609375
-3062.3359375
-2988.8671875
-2899.91015625
-2810.6875
-2737.35546875
-2689.03515625
-2665.875
-2663.67578125
-2679.3203125
-2711.04296875
-2753.71875
-2795.06640625
-2816.73828125
-2799.32421875
-2728.43359375
-2600.9453125
-2430.02734375
-2244.37890625
-2078.62109375
-1959.77734375
-1899.28125
-1894.703125
-1936.91015625
-2016.578125
-2127.76953125
-2268.45703125
-2437.01953125
-2625.94921875
-2818.1171875
-2990.51171875
-3123.828125
-3210.69921875
-3256.61328125
-3273.53515625
-3270.765625
-3248.58203125
-3197.98828125
-3105.78125
-2961.23046875
-2761.58984375
-2515.9140625
-2246.3828125
-1984.9375
-1764.79296875
-1610.72265625
-1533.11328125
-1526.84375
-1573.5859375
-1647.21484375
-1721.33984375
-1775.2265625
-1794.77734375
-1771.32421875
-1703.046875
-1598.50390625
-1476.671875
-1361.625
-1275.9609375
-1236.01171875
-1247.67578125
-1304.046875
-1389.390625
-1488.25
-1590.0390625
-1684.17578125
-1754.91015625
-1787.29296875
-1780.05078125
-1750.234375
-1724.09765625
-1724.6875
-1767.35546875
-1861.578125
-2011.375
-2212.6015625
-2451.328125
-2705.96484375
-2952.140625
-3168.76953125
-3343.0859375
-3471.62890625
-3556.55859375
-3601.39453125
-3610.00390625
-3587.796875
-3541.5625
-3477.58203125
-3400.9921875
-3317.20703125
-3233.41796875
-3158.6875
-3103.2421875
-3076.9296875
-3085.8359375
-3127.40234375
-3187.41015625
-3242.015625
-3265.21875
-3238.0546875
-3154.7578125
-3022.796875
-2857.890625
-2678.26953125
-2501.29296875
-2341.51171875
-2207.29296875
-2096.34375
-1994.328125
-1881.08984375
-1743.78515625
-1589.33984375
-1446.54296875
-1353.41796875
-1336.81640625
-1397.71484375
-1511.44921875
-1640.23828125
-1748.44140625
-1812.890625
-1826.26171875
-1794.31640625
-1729.4765625
-1644.87890625
-1552.41015625
-1464.05078125
-1392.1328125
-1346.63671875
-1332.015625
-1346.484375
-1383.421875
-1432.76953125
-1482.109375
-1518.58203125
-1531.9140625
-1517.75390625
-1480.52734375
-1434.7578125
-1402.46484375
-1404.83984375
-1450.3515625
-1526.21875
-1600.78515625
-1638.58984375
-1620.80859375
-1557.77734375
-1483.75390625
-1436.25
-1434.26171875
-1470.484375
-1521.1328125
-1563.30859375
-1586.3203125
-1591.98046875
-1588.796875
-1586.7890625
-1594.75
-1618.55078125
-1660.5078125
-1720.640625
-1797.94140625
-1889.0625
-1985.90234375
-2077.34765625
-2155.56640625
-2220.29296875
-2275.5859375
-2322.83203125
-2358.05859375
-2376.02734375
-2375.84375
-2362.9453125
-2346.79296875
-2336.125
-2334.58984375
-2339.9765625
-2348.43359375
-2359.2265625
-2374.3359375
-2393.67578125
-2412.8828125
-2427.046875
-2435.4375
-2441.875
-2451.921875
-2470.83203125
-2501.94921875
-2543.1640625
-2583.83203125
-2607.73828125
-2602.6015625
-2568.4921875
-2517.2421875
-2462.87109375
-2410.69921875
-2353.6171875
-2277.41015625
-2170.20703125
-2029.81640625
-1866.484375
-1701.015625
-1557.1171875
-1448.3359375
-1367.5
-1290.0859375
-1192.60546875
-1071.6875
-947.8984375
-853.55859375
-815.94140625
-845.6796875
-932.4609375
-1048.5625
-1160.54296875
-1244.0078125
-1291.7890625
-1311.4296875
-1317.03515625
-1322.08984375
-1334.95703125
-1357.12890625
-1386.06640625
-1421.66015625
-1470.1171875
-1539.9609375
-1632.89453125
-1736.92578125
-1826.6328125
-1871.2109375
-1848.03125
-1754.640625
-1609.3984375
-1438.43359375
-1260.54296875
-1083.390625
-910.4296875
-746.1484375
-594.1484375
-455.78125
-336.1328125
-250.23828125
-217.73046875
-246.84765625
-322.71484375
-412.20703125
-482.23828125
-517.08203125
-522.390625
-515.5390625
-512.41796875
-521.56640625
-548.30859375
-601.58984375
-695.18359375
-841.86328125
-1046.19140625
-1301.22265625
-1589.89453125
-1889.0546875
-2173.96875
-2422.453125
-2618.29296875
-2753.859375
-2831.4296875
-2861.13671875
-2855.08203125
-2821.3046875
-2762.72265625
-2681.51171875
-2583.51953125
-2478.33984375
-2376.6171875
-2288.16796875
-2220.61328125
-2176.19921875
-2149.21484375
-2129.046875
-2108.90234375
-2092.45703125
-2092.39453125
-2122.7890625
-2191.69140625
-2296.765625
-2423.14453125
-2543.83984375
-2625.3125
-2638.5546875
-2571.78515625
-2437.98828125
-2271.2109375
-2110.9375
-1983.09375
-1891.42578125
-1824.91015625
-1771.4296875
-1723.96875
-1678.12890625
-1630.87109375
-1584.28125
-1546.8203125
-1526.6328125
-1523.828125
-1530.44921875
-1536.36328125
-1533.75
-1519.2421875
-1496.95703125
-1479.0546875
-1477.8671875
-1493.87109375
-1512.84375
-1517.02734375
-1499.0390625
-1465.484375
-1430.49609375
-1408.12890625
-1408.9453125
-1439.6640625
-1503.60546875
-1600.453125
-1724.03125
-1859.87890625
-1987.87890625
-2091.33203125
-2165.23046875
-2215.81640625
-2253.8828125
-2290.75390625
-2338.83984375
-2409.48046875
-2504.65234375
-2610.72265625
-2704.27734375
-2767.78515625
-2801.4296875
-2820.19140625
-2839.37890625
-2862.10546875
-2879.61328125
-2882.15234375
-2868.40234375
-2844.6640625
-2816.8828125
-2784.9453125
-2743.546875
-2686.25
-2608.60546875
-2509.58203125
-2392.3046875
-2264.22265625
-2137.20703125
-2027.28125
-1951.09765625
-1917.59375
-1921.03515625
-1944.63671875
-1973.2421875
-2001.76171875
-2031.19921875
-2061.0
-2089.8046875
-2121.7578125
-2166.1171875
-2228.3671875
-2304.703125
-2386.62109375
-2467.640625
-2542.58203125
-2602.26953125
-2632.8359375
-2621.11328125
-2560.0859375
-2450.3984375
-2299.5625
-2121.21484375
-1934.7890625
-1764.83984375
-1638.1171875
-1575.56640625
-1581.5390625
-1639.3359375
-1720.5546875
-1802.61328125
-1879.58984375
-1957.921875
-2043.33984375
-2132.05078125
-2213.00390625
-2277.2578125
-2324.69140625
-2361.30078125
-2390.33984375
-2408.36328125
-2411.7265625
-2405.14453125
-2399.796875
-2402.15625
-2407.62890625
-2406.7109375
-2394.51171875
-2372.23046875
-2342.375
-2307.0546875
-2270.31640625
-2238.0625
-2213.73046875
-2195.44140625
-2177.60546875
-2153.4765625
-2116.65625
-2064.25
-2001.890625
-1944.5390625
-1909.3984375
-1906.06640625
-1931.9375
-1973.8359375
-2012.55078125
-2029.55078125
-2016.90625
-1986.16796875
-1967.4609375
-1996.03515625
-2094.44921875
-2261.9765625
-2476.3515625
-2704.26171875
-2913.98828125
-3084.90625
-3210.75
-3295.83203125
-3346.54296875
-3363.51171875
-3339.875
-3266.734375
-3141.25390625
-2970.9375
-2771.0703125
-2558.30078125
-2346.1484375
-2145.94921875
-1971.23828125
-1839.09375
-1763.6796875
-1745.34375
-1765.6640625
-1795.79296875
-1813.30078125
-1814.51953125
-1813.9921875
-1834.37109375
-1894.8046875
-2002.48828125
-2148.234375
-2307.859375
-2450.421875
-2549.859375
-2593.203125
-2581.79296875
-2527.71484375
-2448.828125
-2363.26953125
-2284.2265625
-2217.21875
-2161.36328125
-2112.2265625
-2063.20703125
-2006.13671875
-1934.6953125
-1850.66796875
-1767.8828125
-1708.99609375
-1696.671875
-1744.90625
-1854.05859375
-2009.13671875
-2181.609375
-2336.70703125
-2445.15234375
-2492.43359375
-2479.7578125
-2419.2265625
-2330.12109375
-2236.98828125
-2164.1328125
-2125.94140625
-2121.1796875
-2137.5546875
-2161.50390625
-2183.43359375
-2196.5546875
-2195.58203125
-2178.74609375
-2149.44140625
-2113.4296875
-2073.453125
-2026.01171875
-1962.8046875
-1875.8671875
-1763.5703125
-1633.73046875
-1500.93359375
-1379.3046875
-1276.09375
-1190.70703125
-1119.0078125
-1058.2578125
-1008.08203125
-967.40625
-932.3125
-899.34375
-871.4140625
-858.09375
-866.890625
-893.53125
-921.4375
-930.296875
-904.69921875
-837.609375
-731.4140625
-598.3515625
-457.15625
-325.3828125
-214.05859375
-130.1171875
-82.05859375
-80.3515625
-131.32421875
-231.1328125
-365.0
-511.2890625
-647.26171875
-753.703125
-816.62109375
-826.796875
-780.01953125
-679.1484375
-535.1015625
-364.8515625
-188.67578125
-29.07421875
91.44921875
156.3046875
160.6875
111.5234375
22.5
-89.75390625
-207.5703125
-316.90625
-414.65625
-510.625
-619.65234375
-749.7421875
-895.23046875
-1037.82421875
-1153.66796875
-1223.68359375
-1242.92578125
-1222.15625
-1179.28125
-1127.55078125
-1070.65234375
-1007.28515625
-939.78125
-879.28515625
-843.6328125
-848.5390625
-897.4921875
-978.0625
-1067.2578125
-1141.015625
-1181.55078125
-1182.0234375
-1149.5
-1103.0703125
-1064.3671875
-1046.3984375
-1050.87109375
-1075.30859375
-1120.296875
-1188.68359375
-1279.23046875
-1382.39453125
-1481.68359375
-1558.8515625
-1600.33984375
-1601.9765625
-1568.69921875
-1509.3046875
-1431.05078125
-1338.3046875
-1234.18359375
-1121.63671875
-1003.8359375
-885.8671875
-777.0234375
-690.19140625
-637.7265625
-627.3984375
-660.80078125
-733.33984375
-834.7578125
-951.68359375
-1073.3359375
-1197.0234375
-1328.0625
-1472.671875
-1629.2109375
-1785.20703125
-1922.81640625
-2028.1171875
-2096.7734375
-2132.578125
-2142.07421875
-2130.75390625
-2102.3046875
-2058.4296875
-1997.734375
-1916.26953125
-1812.2109375
-1691.984375
-1571.453125
-1469.421875
-1398.28515625
-1359.55859375
-1346.8515625
-1352.1796875
-1369.98828125
-1397.359375
-1433.05078125
-1477.86328125
-1535.703125
-1612.60546875
-1712.0625
-1829.08984375
-1948.44921875
-2050.4296875
-2120.9609375
-2157.48828125
-2165.828125
-2151.98046875
-2117.59765625
-2062.34375
-1988.54296875
-1902.765625
-1814.2109375
-1732.47265625
-1665.12109375
-1614.3359375
-1575.19921875
-1539.63671875
-1504.61328125
-1477.12109375
-1470.46875
-1495.11328125
-1552.07421875
-1632.0703125
-1717.5
-1784.68359375
-1808.390625
-1770.875
-1671.859375
-1531.75390625
-1384.078125
-1261.15234375
-1181.765625
-1148.11328125
-1153.14453125
-1192.53125
-1271.46875
-1399.3359375
-1574.8671875
-1774.5390625
-1956.33984375
-2078.828125
-2121.40234375
-2090.54296875
-2009.921875
-1906.01953125
-1801.33984375
-1715.01171875
-1662.0703125
-1647.56640625
-1662.53515625
-1689.90234375
-1717.31640625
-1745.3125
-1783.265625
-1837.5234375
-1902.03125
-1958.578125
-1986.48828125
-1975.71875
-1933.91796875
-1880.56640625
-1831.9453125
-1790.3125
-1747.3203125
-1696.265625
-1638.4765625
-1577.9375
-1513.55078125
-1440.46484375
-1358.96484375
-1279.06640625
-1214.60546875
-1173.484375
-1154.38671875
-1152.2109375
-1164.82421875
-1194.25
-1242.55859375
-1307.54296875
-1381.6796875
-1454.39453125
-1516.41015625
-1564.046875
-1599.6171875
-1625.21875
-1634.2421875
-1610.265625
-1537.09765625
-1411.10546875
-1243.5625
-1051.85546875
-850.0234375
-647.04296875
-450.9296875
-271.828125
-121.1796875
-8.27734375
63.6015625
98.82421875
106.40234375
94.34765625
67.17578125
28.98828125
-12.890625
-49.35546875
-73.08984375
-78.4453125
-58.62890625
-7.28515625
74.53515625
173.91796875
269.96875
342.07421875
375.39453125
362.4375
303.8359375
208.54296875
91.296875
-31.66015625
-145.53125
-238.578125
-305.3515625
-350.2578125
-385.83984375
-424.44921875
-470.67578125
-522.33203125
-577.69921875
-639.625
-711.9375
-793.234375
-875.234375
-946.79296875
-1000.0625
-1035.6171875
-1064.04296875
-1101.68359375
-1161.43359375
-1245.1171875
-1343.83984375
-1444.53515625
-1535.04296875
-1604.73046875
-1644.51953125
-1649.14453125
-1618.921875
-1559.45703125
-1482.5234375
-1408.6953125
-1364.52734375
-1369.9921875
-1425.40234375
-1511.75
-1604.40234375
-1686.08203125
-1749.3984375
-1792.94921875
-1818.3125
-1827.8515625
-1821.9765625
-1799.7109375
-1764.5703125
-1728.4921875
-1706.08203125
-1703.5390625
-1714.49609375
-1726.26171875
-1728.7109375
-1718.42578125
-1698.6171875
-1676.66015625
-1658.23046875
-1639.98828125
-1608.37890625
-1547.96875
-1451.47265625
-1320.81640625
-1160.0859375
-971.50390625
-760.77734375
-544.7890625
-350.578125
-204.765625
-123.3671875
-110.31640625
-162.046875
-270.01171875
-419.0390625
-587.59375
-754.1015625
-904.1015625
-1030.00390625
-1124.7578125
-1178.90625
-1185.83203125
-1148.05859375
-1075.1796875
-975.3125
-850.7265625
-703.8359375
-546.5703125
-401.8359375
-293.4765625
-233.3671875
-217.13671875
-231.68359375
-266.29296875
-316.05859375
-375.42578125
-430.31640625
-459.08984375
-443.40234375
-380.5078125
-287.5859375
-195.38671875
-135.640625
-129.7109375
-183.859375
-291.171875
-435.8359375
-596.453125
-749.6640625
-877.01171875
-972.71484375
-1045.73828125
-1112.7109375
-1186.77734375
-1270.515625
-1356.515625
-1432.703125
-1488.26953125
-1517.82421875
-1522.921875
-1510.48046875
-1489.28515625
-1466.58984375
-1446.07421875
-1427.34765625
-1407.125
-1382.14453125
-1352.09375
-1320.03515625
-1290.32421875
-1266.44921875
-1249.93359375
-1238.5625
-1223.94140625
-1192.33203125
-1132.375
-1046.07421875
-954.33203125
-891.2578125
-889.15234375
-961.30859375
-1091.17578125
-1234.81640625
-1337.86328125
-1358.265625
-1280.9765625
-1117.734375
-897.5859375
-657.3203125
-433.61328125
-253.56640625
-125.7109375
-39.85546875
21.20703125
67.671875
99.16015625
113.1953125
114.55859375
114.83203125
123.984375
144.08984375
171.09375
200.28125
228.390625
251.9921875
267.2109375
272.03125
267.28515625
254.00390625
231.75
202.078125
173.40234375
159.4609375
170.84375
207.375
258.21875
308.29296875
345.375
364.41796875
369.0625
370.76171875
385.8359375
430.62109375
514.92578125
635.75390625
776.00390625
911.60546875
1022.8828125
1100.80078125
1144.0390625
1153.546875
1132.234375
1088.2265625
1034.421875
982.60546875
938.30078125
901.5390625
872.07421875
853.5390625
852.84765625
874.46484375
913.41796875
953.50390625
973.8671875
959.02734375
903.57421875
809.38671875
681.80859375
529.92578125
367.83984375
211.91015625
75.34375
-34.3125
-113.68359375
-162.09375
-182.171875
-179.62109375
-160.19140625
-126.9765625
-81.98046875
-30.86328125
14.4375
38.2734375
26.9453125
-26.76171875
-122.5625
-254.78125
-415.66015625
-597.3046875
-790.3203125
-980.40234375
-1147.81640625
-1273.515625
-1348.75
-1379.609375
-1382.34765625
-1374.859375
-1372.15234375
-1385.7109375
-1420.45703125
-1468.52734375
-1508.41015625
-1515.84375
-1479.73046875
-1408.73828125
-1322.86328125
-1239.0078125
-1163.5703125
-1095.81640625
-1035.2109375
-985.0078125
-950.40234375
-934.96875
-938.64453125
-957.02734375
-980.75390625
-995.9921875
-988.82421875
-952.62109375
-892.62109375
-822.51953125
-755.4296875
-697.171875
-646.57421875
-599.66796875
-552.80078125
-503.9140625
-454.1328125
-409.2109375
-378.015625
-368.7265625
-386.73828125
-435.53125
-516.26953125
-623.06640625
-738.58203125
-837.12890625
-895.03515625
-899.7109375
-851.109375
-757.8671875
-634.0
-497.37109375
-366.703125
-256.484375
-173.25
-116.55078125
-83.23828125
-70.359375
-74.16015625
-87.8359375
-102.57421875
-112.90234375
-120.70703125
-132.3359375
-150.97265625
-172.78515625
-190.8203125
-200.49609375
-199.046875
-180.078125
-130.70703125
-35.21484375
116.76953125
321.19140625
553.63671875
772.921875
936.86328125
1021.0703125
1025.25
962.42578125
843.9765625
675.23828125
462.70703125
223.06640625
-14.22265625
-212.73046875
-341.21484375
-386.125
-355.28125
-269.515625
-151.140625
-20.2421875
102.14453125
195.28125
248.98046875
273.640625
297.98828125
352.6640625
449.64453125
571.83203125
681.484375
742.75
741.1015625
685.140625
594.140625
486.96875
380.53125
290.97265625
230.265625
201.4375
197.890625
205.140625
201.90234375
164.9921875
81.6640625
-39.41796875
-171.9921875
-288.8984375
-374.7421875
-423.96875
-432.96875
-399.31640625
-327.56640625
-231.25390625
-127.5625
-31.80078125
42.53125
81.96875
75.35546875
19.1484375
-80.171875
-208.08984375
-344.5546875
-465.58203125
-547.73046875
-577.453125
-559.00390625
-512.25
-460.6875
-418.8671875
-387.00390625
-353.0390625
-299.625
-214.8671875
-102.5859375
16.42578125
116.21484375
181.92578125
217.00390625
237.28125
259.21875
290.72265625
327.4375
355.40625
360.7734375
341.61328125
311.2734375
287.44921875
275.609375
262.65234375
227.62109375
159.8828125
68.16015625
-26.81640625
-108.578125
-175.40625
-237.73828125
-306.87890625
-384.578125
-459.49609375
-510.87890625
-517.6640625
-469.40234375
-372.7109375
-249.265625
-127.8984375
-37.03125
0.9609375
-24.453125
-107.8515625
-230.8984375
-371.98046875
-512.984375
-637.20703125
-725.2890625
-758.98828125
-730.79296875
-648.203125
-528.4140625
-390.84375
-254.8359375
-140.26171875
-64.875
-38.90625
-62.3828125
-126.9453125
-217.921875
-313.9296875
-388.62890625
-419.734375
-401.15625
-345.99609375
-274.984375
-201.09765625
-126.47265625
-52.70703125
10.390625
48.7734375
53.9609375
25.83203125
-31.5
-110.4609375
-195.6328125
-264.7890625
-300.62890625
-302.5703125
-285.171875
-264.8359375
-248.953125
-236.34375
-224.69140625
-215.62890625
-213.578125
-220.79296875
-232.99609375
-238.70703125
-223.2265625
-175.37890625
-93.5546875
12.2734375
124.25
224.6953125
304.45703125
366.28125
421.48046875
483.91796875
565.85546875
675.79296875
815.171875
974.140625
1131.6015625
1263.35546875
1354.55859375
1407.32421875
1438.0
1467.140625
1509.90234375
1571.48828125
1646.19140625
1717.6796875
1761.8203125
1755.46875
1688.625
1571.39453125
1429.1484375
1289.7265625
1172.28125
1083.22265625
1016.953125
958.12890625
885.62890625
779.1640625
626.44140625
427.84765625
198.02734375
-36.12890625
-242.828125
-397.45703125
-492.46875
-537.15625
-548.078125
-539.87890625
-523.671875
-509.41015625
-504.6015625
-508.30078125
-507.8203125
-484.09765625
-423.62890625
-328.87890625
-219.93359375
-125.7890625
-70.4609375
-62.4296875
-93.5625
-146.02734375
-200.78515625
-243.11328125
-264.7734375
-263.5625
-239.72265625
-190.55859375
-108.140625
16.234375
183.71875
382.640625
590.11328125
778.609375
923.63671875
1009.26953125
1029.05078125
981.625
865.16015625
677.6953125
425.99609375
135.99609375
-146.43359375
-369.12109375
-494.59765625
-515.16015625
-453.01171875
-347.1015625
-236.5234375
-149.56640625
-100.8984375
-94.10546875
-126.20703125
-191.94140625
-285.9375
-401.38671875
-527.1640625
-647.5546875
-746.03125
-810.171875
-834.359375
-820.2890625
-776.484375
-716.05078125
-651.6640625
-590.23046875
-531.96875
-474.75
-419.7578125
-373.88671875
-348.203125
-353.59375
-394.5546875
-463.41015625
-540.44921875
-603.42578125
-640.55078125
-654.7734375
-654.68359375
-642.765625
-615.04296875
-571.19921875
-520.203125
-472.72265625
-430.0703125
-383.46484375
-322.6875
-241.82421875
-138.19921875
-12.2890625
127.9453125
267.28125
393.62109375
508.765625
625.2265625
750.7265625
876.32421875
978.6328125
1031.8359375
1019.51953125
941.0
810.58984375
649.953125
477.734375
303.9375
132.12109375
-35.5
-195.80859375
-344.5078125
-474.94140625
-577.69140625
-645.46484375
-681.1796875
-700.50390625
-723.31640625
-760.484375
-808.6640625
-858.04296875
-904.0390625
-949.25
-993.38671875
-1023.6640625
-1018.66796875
-963.87890625
-864.13671875
-741.2421875
-619.15625
-509.15234375
-405.52734375
-293.71484375
-163.65234375
-17.9375
130.8125
268.59765625
385.69921875
476.61328125
538.09375
567.80859375
561.796875
512.09375
410.96875
262.08203125
87.203125
-81.69921875
-219.00390625
-314.51171875
-368.67578125
-383.37109375
-358.71875
-296.1171875
-201.6640625
-87.1875
31.0859375
136.62109375
218.5625
275.1796875
310.671875
328.24609375
326.6796875
303.734375
261.75390625
208.92578125
154.65625
104.171875
57.52734375
12.89453125
-30.3046875
-70.80078125
-105.765625
-131.19921875
-144.55078125
-149.64453125
-158.4375
-184.56640625
-232.99609375
-295.78125
-357.42578125
-403.44921875
-425.53125
-422.9765625
-401.8828125
-370.55859375
-331.99609375
-280.484375
-208.36328125
-117.8828125
-26.46484375
40.65625
64.69921875
44.04296875
-4.86328125
-56.21875
-87.66015625
-89.29296875
-64.140625
-21.90625
27.6015625
77.38671875
123.359375
163.99609375
199.91796875
232.2734375
260.08984375
278.2734375
278.7578125
255.3203125
208.5703125
146.078125
76.48046875
3.19140625
-75.4375
-159.7265625
-243.171875
-314.2890625
-365.19140625
-400.05078125
-435.625
-491.5390625
-576.171875
-679.1953125
-777.09765625
-846.49609375
-874.58203125
-861.32421875
-816.19140625
-753.2421875
-685.55859375
-620.60546875
-559.90234375
-503.1328125
-451.43359375
-406.671875
-370.01953125
-343.79296875
-332.98828125
-341.140625
-363.00390625
-383.15625
-384.01953125
-356.16796875
-302.390625
-234.3828125
-166.2421875
-108.109375
-61.5546875
-19.09375
31.68359375
102.51171875
200.5234375
324.90625
462.7578125
588.68359375
674.3515625
704.37109375
684.8046875
636.25390625
579.6171875
528.109375
488.32421875
462.4609375
448.23046875
441.0
439.6953125
449.2890625
475.09765625
515.51171875
561.6328125
601.62109375
622.328125
609.890625
557.078125
474.69921875
392.1328125
340.453125
332.01953125
355.59765625
388.90234375
413.85546875
422.5859375
415.1328125
395.44140625
368.88671875
340.9765625
316.703125
299.49609375
289.44140625
282.23828125
271.03125
250.5390625
220.1171875
184.01953125
149.97265625
126.59765625
119.76953125
129.875
152.69921875
182.50390625
212.953125
235.9296875
243.32421875
232.80078125
210.3828125
184.3359375
156.68359375
123.296875
83.23046875
46.0546875
28.69921875
45.26171875
100.03515625
188.44140625
302.4375
433.6796875
570.92578125
695.0703125
780.16796875
804.57421875
764.34765625
675.27734375
560.30078125
435.1015625
305.8671875
177.44921875
58.87890625
-40.41796875
-116.921875
-172.890625
-210.2890625
-225.69140625
-210.484375
-155.48046875
-57.3359375
76.0
224.00390625
358.83203125
455.734375
503.11328125
505.9765625
480.296875
441.921875
398.625
351.39453125
301.81640625
256.65625
225.953125
219.92578125
249.24609375
324.796875
451.4765625
620.38671875
809.4765625
993.73046875
1154.6796875
1281.30859375
1366.25
1405.0390625
1399.38671875
1360.12890625
1307.1171875
1265.5
1257.6015625
1292.515625
1361.33984375
1444.33984375
1524.875
1597.09375
1661.390625
1714.92578125
1748.34375
1751.46484375
1721.2421875
1664.0859375
1590.73828125
1509.34375
1424.2109375
1341.25390625
1272.8828125
1234.85546875
1236.94921875
1276.77734375
1341.9609375
1416.53515625
1485.1484375
1533.78125
1550.046875
1525.22265625
1457.44140625
1353.94140625
1229.9375
1103.52734375
989.75
898.26171875
834.41015625
799.4453125
788.5625
790.90625
794.4765625
792.19921875
784.34375
777.734375
784.1953125
816.4453125
879.5703125
963.34375
1044.0078125
1095.69140625
1101.81640625
1058.72265625
973.15625
858.73828125
732.5390625
610.1640625
500.7578125
405.36328125
319.04296875
234.0390625
142.125
36.421875
-86.27734375
-223.3046875
-365.8046875
-501.49609375
-618.96875
-709.72265625
-766.46875
-781.76171875
-751.84375
-682.90234375
-590.9609375
-492.61328125
-395.734375
-299.72265625
-203.00390625
-106.5546875
-9.68359375
94.3046875
215.10546875
358.03125
520.6171875
695.1796875
872.69921875
1044.58984375
1203.71875
1345.61328125
1467.82421875
1566.3359375
1633.3515625
1660.8828125
1648.0078125
1604.140625
1544.65234375
1483.203125
1427.66796875
1381.40234375
1346.97265625
1329.5859375
1338.046875
1381.18359375
1460.203125
1562.9375
1666.61328125
1747.79296875
1790.671875
1787.95703125
1737.609375
1641.79296875
1508.64453125
1353.390625
1196.73046875
1060.9609375
964.0078125
913.203125
903.24609375
920.6484375
949.515625
972.56640625
969.9375
924.6796875
835.046875
720.82421875
612.94140625
532.9375
479.82421875
434.07421875
372.58984375
282.28515625
164.80859375
32.8359375
-96.98046875
-208.7890625
-287.203125
-315.52734375
-278.6875
-171.35546875
-3.640625
202.6484375
424.484375
645.09765625
853.25
1038.1484375
1187.40625
1290.3984375
1344.01171875
1355.9765625
1342.78125
1322.640625
1307.7734375
1301.3828125
1300.41796875
1299.609375
1293.32421875
1277.30078125
1253.40234375
1233.53515625
1235.28125
1269.9140625
1333.87890625
1412.68359375
1493.01171875
1571.01953125
1650.35546875
1733.3359375
1812.33984375
1866.92578125
1868.97265625
1794.41796875
1635.16015625
1403.9140625
1129.9765625
849.1875
592.546875
377.33203125
205.2265625
69.65234375
-33.41796875
-100.84765625
-126.66015625
-108.42578125
-48.7421875
47.09765625
172.4375
319.1796875
478.30078125
640.47265625
794.90234375
928.0234375
1025.3203125
1075.9375
1076.40234375
1031.640625
954.09375
860.8203125
768.4765625
689.0625
630.6328125
602.07421875
615.3515625
680.4921875
796.54296875
946.28125
1100.27734375
1228.80859375
1314.56640625
1357.953125
1372.49609375
1375.453125
1380.81640625
1396.90625
1426.203125
1465.48828125
1506.953125
1540.8125
1559.078125
1560.109375
1551.45703125
1546.26953125
1553.17578125
1569.546875
1587.89453125
1608.87109375
1643.609375
1700.421875
1772.30859375
1841.08984375
1892.48046875
1924.9296875
1947.0390625
1972.15625
2014.7421875
2084.2265625
2176.765625
2274.5078125
2356.54296875
2411.234375
2438.0
2440.43359375
2421.58984375
2385.23828125
2337.3671875
2283.55859375
2225.35546875
2160.546875
2087.83203125
2011.73828125
1943.828125
1898.46484375
1884.828125
1899.7734375
1926.44140625
1940.8515625
1923.43359375
1868.37890625
1783.7578125
1683.00390625
1576.796875
1473.71875
1386.23046875
1330.91015625
1319.4921875
1350.28515625
1409.1953125
1477.2578125
1536.203125
1570.9609375
1573.6328125
1548.390625
1511.359375
1484.49609375
1488.61328125
1538.66796875
1639.42578125
1782.703125
1951.51953125
2130.4609375
2312.33203125
2494.1640625
2668.88671875
2823.6953125
2946.27734375
3030.234375
3074.10546875
3077.25390625
3038.12109375
2956.12109375
2834.44140625
2680.6015625
2504.17578125
2313.9140625
2117.4765625
1923.24609375
1740.2578125
1575.265625
1431.9375
1314.7890625
1231.48046875
1186.00390625
1167.6953125
1149.953125
1103.3671875
1011.39453125
875.0703125
707.33203125
527.05078125
357.2265625
222.109375
139.0
109.32421875
117.75390625
142.25
168.203125
195.86328125
235.6796875
296.015625
373.30859375
451.35546875
509.03515625
531.08203125
516.48828125
480.4609375
448.58203125
446.58984375
492.14453125
591.8515625
741.62890625
927.71484375
1128.7578125
1320.41015625
1481.58984375
1600.546875
1679.4453125
1734.69921875
1789.1796875
1858.18359375
1939.4453125
2015.85546875
2066.84765625
2077.0546875
2037.7265625
1946.6484375
1810.390625
1644.6640625
1468.8515625
1299.1875
1148.0
1028.5
957.48828125
950.66015625
1013.71484375
1137.34765625
1301.1015625
1483.4140625
1670.07421875
1856.0390625
2043.4140625
2240.8984375
2463.0625
2722.984375
3018.7578125
3325.4375
3602.05859375
3809.6796875
3927.08203125
3955.16015625
3910.44921875
3813.19921875
3677.0703125
3507.05859375
3306.5625
3085.02734375
2857.51953125
2638.0390625
2435.69921875
2256.54296875
2104.8671875
1980.9765625
1880.4296875
1798.40234375
1734.47265625
1692.2421875
1675.88671875
1687.97265625
1727.3671875
1784.57421875
1840.12109375
1873.4765625
1878.20703125
1867.91015625
1865.11328125
1883.3203125
1918.6796875
1955.3828125
1975.6015625
1965.02734375
1914.13671875
1819.23828125
1684.328125
1521.37890625
1348.0078125
1183.5703125
1045.24609375
945.171875
889.65625
880.19921875
914.109375
983.1171875
1072.31640625
1163.4375
1242.25
1303.9140625
1351.4375
1389.625
1420.609375
1443.2421875
1453.9921875
1448.67578125
1426.46484375
1394.78125
1369.140625
1364.8828125
1385.90625
1419.96875
1445.390625
1445.97265625
1424.32421875
1402.9921875
1410.09375
1459.83984375
1545.06640625
1647.80859375
1755.65234375
1867.33203125
1985.84375
2110.85546875
2237.87109375
2360.32421875
2469.60546875
2555.09375
2607.53125
2622.85546875
2602.0625
2548.53125
2467.4765625
2368.046875
2264.125
2171.6875
2104.51953125
2070.171875
2066.8984375
2083.16015625
2102.125
2110.03515625
2103.76953125
2092.97265625
2096.15625
2132.84375
2214.3046875
2336.4296875
2478.890625
2612.86328125
2713.76171875
2770.46484375
2784.48046875
2760.90234375
2700.62890625
2601.5859375
2466.05859375
2304.37109375
2129.90234375
1951.37890625
1771.07421875
1589.62890625
1410.69140625
1240.4921875
1084.75
947.6796875
834.54296875
754.48828125
719.6015625
739.046875
811.79296875
923.66796875
1051.3828125
1170.43359375
1262.296875
1319.42578125
1347.58203125
1362.37109375
1378.6171875
1399.53515625
1416.2265625
1418.16796875
1402.59375
1373.42578125
1335.0
1291.2578125
1250.5078125
1225.83203125
1226.6875
1249.8828125
1280.19140625
1300.7109375
1304.27734375
1296.96875
1291.34375
1294.58984375
1301.92578125
1302.1953125
1290.91015625
1277.09765625
1276.04296875
1295.3203125
1328.85546875
1364.19921875
1394.23046875
1421.30078125
1450.9921875
1482.56640625
1505.92578125
1508.59375
1487.203125
1452.78125
1424.1875
1415.515625
1429.47265625
1462.34375
1513.5546875
1588.8359375
1693.578125
1823.3984375
1960.9140625
2081.27734375
2161.8125
2189.59375
2164.91796875
2102.2109375
2028.62890625
1977.19921875
1973.03515625
2018.9140625
2091.8515625
2155.08984375
2176.90625
2142.39453125
2053.07421875
1920.0859375
1758.7265625
1586.1328125
1420.125
1278.1484375
1175.98046875
1125.01171875
1128.46484375
1180.27734375
1269.921875
1389.65625
1536.33984375
1705.2109375
1882.74609375
2047.515625
2179.73828125
2271.3984375
2329.390625
2370.8828125
2415.02734375
2474.9453125
2552.5078125
2637.75
2713.48046875
2762.875
2775.80859375
2750.31640625
2688.79296875
2592.265625
2458.5546875
2287.5234375
2089.890625
1890.66015625
1721.46484375
1607.05078125
1557.03515625
1567.8125
1629.1953125
1728.453125
1851.25
1983.31640625
2112.87109375
2230.65625
2327.51953125
2394.15234375
2424.55078125
2418.421875
2378.2265625
2304.203125
2194.77734375
2052.95703125
1890.71875
1724.53125
1565.45703125
1413.98828125
1264.76953125
1116.078125
974.84765625
853.31640625
761.00390625
698.46875
657.30078125
626.3046875
599.328125
578.41015625
570.1328125
580.5234375
614.921875
681.01953125
786.609375
930.55859375
1097.0625
1262.04296875
1405.83984375
1518.90625
1597.44921875
1638.1796875
1638.98828125
1601.27734375
1528.34375
1422.03515625
1283.40625
1117.3828125
936.98828125
763.34375
620.21875
524.13671875
476.28515625
464.23828125
472.8203125
492.16796875
515.69140625
536.16796875
550.9375
570.21875
612.76171875
688.62109375
788.66015625
893.66796875
991.1640625
1079.9609375
1160.59375
1226.5
1266.32421875
1273.04296875
1250.81640625
1215.953125
1192.2890625
1201.94921875
1254.30078125
1339.05078125
1428.7578125
1491.171875
1505.26171875
1471.16015625
1406.78125
1333.78515625
1265.3828125
1206.5390625
1163.60546875
1150.2890625
1182.625
1268.8203125
1404.21484375
1573.9453125
1758.1171875
1935.2421875
2085.6171875
2196.90625
2269.2890625
2313.84765625
2343.15234375
2361.69140625
2365.625
2351.8359375
2325.90234375
2300.3359375
2285.72265625
2284.41796875
2291.390625
2297.9921875
2293.625
2265.33984375
2199.62109375
2088.30078125
1935.98828125
1763.296875
1601.44140625
1480.20703125
1417.82421875
1419.6640625
1483.3359375
1601.6640625
1760.2421875
1935.8125
2102.15234375
2241.11328125
2349.1484375
2433.05078125
2498.27734375
2540.0703125
2545.33984375
2504.71875
2424.99609375
2330.984375
2254.3359375
2217.96875
2227.67578125
2275.78125
2351.546875
2449.015625
2567.2109375
2704.87890625
2856.0078125
3009.56640625
3152.1640625
3270.390625
3351.94921875
3386.4609375
3366.25
3287.36328125
3152.1328125
2972.93359375
2772.94921875
2580.1640625
2417.5078125
2296.8046875
2219.99609375
2183.69140625
2181.90625
2206.4375
2247.30078125
2294.71484375
2342.390625
2389.79296875
2439.953125
2492.24609375
2536.67578125
2557.56640625
2544.62109375
2500.08203125
2435.61328125
2364.59765625
2298.3359375
2246.20703125
2215.82421875
2212.85546875
2241.79296875
2305.0390625
2398.58203125
2509.03515625
2617.36328125
2706.171875
2764.2578125
2789.1484375
2790.80859375
2791.15625
2811.484375
2854.2578125
2897.5625
2909.15625
2866.609375
2767.84765625
2630.91015625
2488.5546875
2377.2890625
2321.20703125
2321.1015625
2359.67578125
2417.66015625
2484.9296875
2559.62109375
2642.48828125
2733.22265625
2828.33203125
2919.81640625
2997.171875
3051.796875
3077.40625
3065.7265625
3006.11328125
2894.48046875
2743.234375
2579.90625
2434.62890625
2327.9140625
2267.1015625
2249.7421875
2268.5390625
2315.53125
2384.11328125
2467.921875
2558.49609375
2646.4453125
2726.65625
2801.640625
2878.0
2959.37109375
3043.48046875
3124.62109375
3196.0546875
3248.92578125
3271.76171875
3255.453125
3201.2265625
3123.7421875
3045.46484375
2986.6171875
2958.05078125
2960.34765625
2987.0859375
3028.33203125
3072.22265625
3105.5078125
3115.01953125
3090.671875
3028.7109375
2933.33203125
2816.37109375
2695.515625
2590.99609375
2521.17578125
2498.0078125
2523.3359375
2586.59765625
2666.00390625
2736.30078125
2781.03515625
2800.0703125
2804.54296875
2804.42578125
2802.4140625
2799.58984375
2802.953125
2823.5390625
2867.2109375
2929.6328125
3000.4140625
3070.4453125
3135.4921875
3195.94140625
3255.15625
3316.82421875
3380.9296875
3440.7734375
3484.33203125
3499.23828125
3477.1640625
3415.23046875
3316.234375
3190.4296875
3057.109375
2940.47265625
2858.22265625
2811.25390625
2785.23046875
2763.8828125
2740.359375
2715.31640625
2687.25390625
2650.41796875
2604.84765625
2565.61328125
2557.640625
2598.7109375
2686.3203125
2800.05078125
2916.2421875
3022.1875
3119.18359375
3214.1484375
3307.91796875
3390.03125
3442.9296875
3450.671875
3405.48046875
3310.3359375
3179.125
3034.63671875
2902.34375
2800.4140625
2732.171875
2687.6796875
2653.55078125
2621.98828125
2591.66015625
2562.5234375
2532.51953125
2499.03125
2460.4765625
2414.5703125
2356.20703125
2279.11328125
2179.4140625
2056.48046875
1911.83203125
1750.38671875
1584.359375
1434.4375
1324.5390625
1272.83203125
1284.5
1350.12890625
1450.33203125
1563.83203125
1673.45703125
1766.78125
1835.13671875
1875.93359375
1896.10546875
1908.88671875
1923.48046875
1937.48046875
1939.68359375
1918.77734375
1868.8046875
1789.2578125
1684.20703125
1562.46484375
1436.6875
1320.37890625
1225.08203125
1159.39453125
1129.8515625
1142.2265625
1200.453125
1300.984375
1426.09375
1544.97265625
1626.34765625
1653.85546875
1632.17578125
1581.63671875
1528.78125
1498.2265625
1505.5234375
1552.2734375
1628.25390625
1720.82421875
1823.6171875
1937.25
2063.9921875
2203.76171875
2354.40625
2512.6328125
2671.5390625
2816.21484375
2924.1484375
2975.328125
2967.3125
2922.28515625
2877.2734375
2864.109375
2895.24609375
2963.56640625
3050.58203125
3133.70703125
3191.21875
3207.875
3180.0625
3116.0
3030.01953125
2935.44921875
2840.93359375
2751.5390625
2672.55859375
2612.28515625
2580.46484375
2582.828125
2616.421875
2670.2421875
2730.33203125
2784.234375
2821.5078125
2832.203125
2807.64453125
2744.62109375
2649.3359375
2536.90625
2426.33984375
2334.86328125
2273.984375
2246.1796875
2242.05859375
2242.203125
2226.34375
2184.48046875
2121.10546875
2050.65234375
1990.5234375
1956.37890625
1958.48046875
1997.8359375
2065.33203125
2146.296875
2227.328125
2300.8359375
2365.8828125
2425.68359375
2482.00390625
2529.61328125
2556.55859375
2551.140625
2508.75
2432.6328125
2331.0
2215.44140625
2099.953125
1997.86328125
1919.046875
1870.7578125
1858.58984375
1882.453125
1932.36328125
1993.94921875
2062.34375
2149.17578125
2272.59765625
2439.3125
2635.91015625
2835.78515625
3012.765625
3150.01953125
3241.36328125
3289.41796875
3304.8671875
3305.10546875
3307.76171875
3319.2265625
3327.39453125
3307.6796875
3239.69921875
3121.0390625
2967.6171875
2803.80859375
2652.59375
2530.99609375
2448.640625
2406.47265625
2396.69140625
2406.15625
2422.1171875
2436.015625
2442.48046875
2435.96875
2410.01953125
2360.52734375
2289.359375
2205.51171875
2125.0
2069.73828125
2061.29296875
2108.3828125
2197.953125
2301.51171875
2393.20703125
2462.3046875
2510.37890625
2541.85546875
2561.21484375
2576.75
2601.69921875
2649.0234375
2725.0234375
2826.46484375
2941.92578125
3056.69921875
3159.63671875
3246.81640625
3318.5625
3374.4375
3414.16796875
3443.34375
3474.328125
3517.78515625
3572.9609375
3626.75390625
3661.26171875
3661.6796875
3620.30078125
3539.09375
3432.5234375
3326.88671875
3252.1484375
3229.55078125
3263.94921875
3346.13671875
3461.03515625
3593.42578125
3728.36328125
3850.69140625
3947.5859375
4011.67578125
4040.42578125
4032.796875
3987.75390625
3906.2421875
3793.1328125
3656.0
3501.6015625
3333.5
3153.13671875
2964.1484375
2776.65625
2606.91015625
2470.890625
2375.8984375
2316.34765625
2276.140625
2236.29296875
2185.20703125
2127.7734375
2085.734375
2084.515625
2133.02734375
2212.921875
2287.51953125
2323.609375
2309.38671875
2257.921875
2198.55859375
2164.63671875
2183.21484375
2267.8203125
2413.71875
2596.78515625
2778.984375
2921.6953125
3002.484375
3025.42578125
3016.7265625
3008.0
3018.88671875
3050.328125
3089.6640625
3120.05078125
3128.0
3108.796875
3070.828125
3034.46875
3020.875
3036.12109375
3064.67578125
3079.03515625
3055.85546875
2983.8828125
2861.76953125
2695.3359375
2499.50390625
2298.9609375
2121.9375
1990.94140625
1917.73828125
1903.22265625
1937.96875
2002.8125
2072.8203125
2125.2109375
2147.203125
2139.375
2113.83203125
2088.88671875
2082.82421875
2109.5078125
2177.30859375
2289.84375
2445.5859375
2636.109375
2845.9453125
3056.421875
3251.9296875
3424.03125
3570.27734375
3689.18359375
3776.41015625
3825.8125
3833.796875
3802.29296875
3738.5078125
3654.40234375
3567.76171875
3501.51171875
3476.25
3498.078125
3551.859375
3607.8515625
3638.1796875
3630.015625
3586.44921875
3518.65625
3439.546875
3362.73046875
3301.3125
3263.16796875
3247.6953125
3249.02734375
3261.14453125
3277.58984375
3288.80078125
3286.08984375
3270.44140625
3252.85546875
3241.5625
3230.41796875
3203.20703125
3149.08203125
3071.57421875
2983.9921875
2899.0546875
2822.1484375
2750.69140625
2679.07421875
2607.4921875
2548.0546875
2520.6171875
2541.01171875
2613.51953125
2733.53515625
2893.17578125
3081.49609375
3281.69921875
3473.140625
3638.83203125
3771.484375
3873.15234375
3949.890625
4006.41796875
4044.82421875
4067.65625
4081.08984375
4092.57421875
4103.69140625
4106.6171875
4090.3046875
4051.50390625
3999.5625
3949.890625
3911.953125
3881.92578125
3846.28125
3794.0546875
3727.72265625
3662.38671875
3613.3984375
3584.88671875
3570.5234375
3563.40234375
3562.75390625
3571.9453125
3594.125
3631.09375
3683.05859375
3745.734375
3809.20703125
3863.71484375
3908.2109375
3951.25
4001.7734375
4059.77734375
4116.32421875
4161.27734375
4189.29296875
4199.4140625
4191.546875
4165.1171875
4120.88671875
4063.73828125
4004.22265625
3957.109375
3936.25
3947.5234375
3984.90234375
4033.53125
4078.58984375
4113.94921875
4145.0390625
4184.80859375
4246.1953125
4336.78515625
4459.00390625
4613.36328125
4798.51171875
5005.60546875
5213.109375
5390.578125
5511.4140625
5564.49609375
5555.3984375
5497.8515625
5403.83984375
5279.25390625
5125.97265625
4946.51171875
4746.73046875
4534.69921875
4317.9296875
4102.9453125
3897.9609375
3714.703125
3566.12890625
3461.72265625
3405.6328125
3398.9609375
3441.98828125
3531.65234375
3655.84375
3791.89453125
3914.56640625
4009.2109375
4078.41015625
4135.203125
4189.14453125
4238.3671875
4273.01953125
4283.61328125
4265.34375
4217.2578125
4140.4765625
4038.54296875
3919.62109375
3798.69140625
3696.31640625
3631.23828125
3609.9453125
3622.8671875
3652.8828125
3688.90625
3731.66015625
3788.26171875
3864.65234375
3963.91015625
4088.515625
4239.203125
4408.9453125
4578.23828125
4717.97265625
4800.0234375
4809.3828125
4749.99609375
4640.6953125
4504.21484375
4356.83984375
4205.12890625
4050.98828125
3900.05078125
3765.78125
3665.51171875
3612.27734375
3609.953125
3654.1484375
3734.0234375
3831.5546875
3921.90625
3979.8359375
3989.90625
3952.71484375
3883.50390625
3805.8828125
3744.68359375
3719.7734375
3741.8359375
3810.6640625
3914.92578125
4033.22265625
4139.609375
4214.78125
4256.328125
4278.09375
4297.828125
4323.23828125
4346.7265625
4350.78125
4319.8984375
4252.140625
4162.34375
4073.18359375
4001.30078125
3951.05859375
3918.875
3898.71875
3882.05078125
3857.33203125
3815.80078125
3759.25
3700.99609375
3659.30859375
3649.734375
3679.72265625
3745.59375
3833.0703125
3922.47265625
3995.29296875
4037.953125
4043.6328125
4013.70703125
3955.3984375
3873.97265625
3767.54296875
3633.31640625
3479.5546875
3327.9375
3202.58984375
3118.734375
3081.6328125
3090.91015625
3140.6015625
3215.08984375
3288.21875
3329.03515625
3311.62890625
3225.37109375
3080.640625
2905.12890625
2731.203125
2583.2890625
2473.17578125
2402.5078125
2366.66796875
2358.45703125
2373.07421875
2412.08203125
2481.98046875
2587.11328125
2722.44921875
2871.33984375
3009.80078125
3115.99609375
3179.953125
3206.13671875
3206.08984375
3187.90625
3152.8125
3100.67578125
3036.73828125
2972.828125
2923.46875
2900.69921875
2909.359375
2943.91796875
2989.04296875
3025.1953125
3036.87109375
3019.18359375
2979.7421875
2935.265625
2904.40234375
2900.31640625
2926.07421875
2974.34375
3031.41796875
3085.5625
3136.04296875
3194.546875
3274.140625
3374.1015625
3476.96875
3562.4609375
3623.65625
3668.328125
3707.1640625
3745.2265625
3785.15625
3832.6328125
3892.77734375
3961.0234375
4021.96875
4059.92578125
4069.66796875
4055.5
4021.28125
3964.703125
3883.0859375
3783.76953125
3686.81640625
3616.2578125
3588.140625
3604.8671875
3657.17578125
3727.984375
3795.00390625
3834.79296875
3830.69140625
3780.09765625
3694.06640625
3589.1015625
3478.80078125
3371.578125
3272.52734375
3184.2265625
3105.83984375
3033.625
2963.8828125
2895.84765625
2832.6796875
2781.65625
2753.93359375
2762.62109375
2818.8359375
2927.73828125
3086.40625
3282.99609375
3496.7734375
3700.9765625
3870.28125
3990.37890625
4063.67578125
4106.84765625
4141.80859375
4186.9765625
4254.08203125
4349.44921875
4473.41015625
4616.328125
4758.0859375
4877.08984375
4962.49609375
5016.50390625
5044.3046875
5044.5078125
5011.140625
4942.05078125
4841.51953125
4715.59375
4569.84375
4413.71875
4264.19921875
4140.99609375
4056.37890625
4008.99609375
3986.54296875
3974.65625
3966.13671875
3965.34375
3984.8984375
4035.78515625
4116.38671875
4208.01171875
4281.375
4310.86328125
4286.60546875
4214.81640625
4108.24609375
3979.28515625
3844.01953125
3729.40625
3668.82421875
3685.01171875
3776.1171875
3918.43359375
4082.13671875
4246.3125
4404.87890625
4563.484375
4730.79296875
4909.16796875
5091.46484375
5266.40234375
5425.30078125
5561.8359375
5666.953125
5729.23828125
5743.8359375
5719.7578125
5675.56640625
5626.1796875
5573.25
5506.5859375
5412.97265625
5283.796875
5117.53515625
4919.32421875
4700.6015625
4477.93359375
4268.796875
4085.55859375
3932.2578125
3805.875
3699.265625
3603.80859375
3513.796875
3432.30859375
3371.40234375
3341.65625
3338.83984375
3341.54296875
3322.56640625
3262.765625
3157.7734375
3019.16015625
2873.06640625
2752.40625
2680.8046875
2659.26953125
2669.33984375
2690.7734375
2716.9609375
2756.77734375
2826.359375
2939.26171875
3098.0078125
3288.6875
3483.80078125
3655.0
3786.85546875
3880.35546875
3945.6796875
3993.8828125
4033.890625
4072.36328125
4112.359375
4151.62109375
4183.78125
4201.8046875
4201.0234375
4180.90625
4146.703125
4110.26171875
4087.21484375
4090.19921875
4122.81640625
4179.765625
4252.828125
4336.125
4425.09375
4512.19140625
4586.26171875
4637.42578125
4661.21484375
4656.8046875
4623.12890625
4559.65234375
4471.78515625
4373.578125
4283.0703125
4213.98828125
4170.38671875
4147.015625
4134.12109375
4123.6328125
4113.82421875
4110.359375
4124.2109375
4167.7734375
4249.2265625
4365.82421875
4501.19921875
4632.3203125
4742.60546875
4829.1875
4897.4609375
4950.58984375
4986.1328125
5001.3359375
4998.3984375
4983.52734375
4962.19921875
4935.6484375
4901.04296875
4855.546875
4802.04296875
4751.3046875
4716.796875
4705.86328125
4716.09765625
4739.8203125
4771.01171875
4808.4296875
4854.29296875
4910.58203125
4974.16015625
5032.76953125
5066.23046875
5054.0
4984.16796875
4858.4296875
4692.265625
4511.2890625
4343.44921875
4208.28125
4109.75
4038.7265625
3982.578125
3933.5625
3891.4375
3862.6328125
3859.140625
3895.7109375
3983.046875
4119.76171875
4289.6953125
4468.71875
4636.59765625
4784.296875
4911.72265625
5020.96484375
5112.7734375
5187.078125
5242.09765625
5271.81640625
5267.86328125
5227.54296875
5159.1484375
5076.6953125
4989.12890625
4896.02734375
4793.6328125
4683.25
4573.6171875
4476.8203125
4402.734375
4356.1484375
4336.8671875
4340.28125
4357.125
4375.23046875
4386.76171875
4396.328125
4419.40625
4468.953125
4543.32421875
4628.125
4707.5546875
4770.9453125
4810.90234375
4821.41796875
4800.0625
4748.76953125
4670.78515625
4569.94921875
4455.0625
4342.23828125
4249.66796875
4190.015625
4167.953125
4181.96875
4225.91796875
4290.078125
4363.9765625
4439.109375
4509.4765625
4571.953125
4627.50390625
4679.52734375
4727.96484375
4766.515625
4788.93359375
4797.609375
4802.57421875
4811.390625
4822.65234375
4830.42578125
4832.8828125
4835.09765625
4844.42578125
4863.8671875
4888.4765625
4906.69140625
4906.0859375
4880.078125
4830.96875
4767.2890625
4697.94140625
4627.48828125
4555.390625
4478.75390625
4395.17578125
4302.1875
4194.72265625
4065.484375
3910.21484375
3733.15625
3547.54296875
3371.86328125
3224.859375
3120.00390625
3060.203125
3037.1875
3037.35546875
3048.19921875
3059.70703125
3064.65625
3064.09765625
3072.98046875
3114.234375
3201.6796875
3326.9375
3462.4921875
3576.80859375
3649.69140625
3679.87109375
3682.5625
3678.328125
3680.875
3693.26953125
3713.32421875
3738.76953125
3766.73046875
3792.75
3813.875
3830.1328125
3839.25
3831.8359375
3797.203125
3735.5234375
3661.89453125
3596.94921875
3553.9140625
3533.16015625
3524.98046875
3516.21484375
3498.14453125
3473.8828125
3460.27734375
3480.24609375
3547.8828125
3656.125
3777.44921875
3879.8515625
3947.37890625
3988.39453125
4024.55078125
4070.77734375
4123.578125
4165.078125
4176.4609375
4150.77734375
4098.58203125
4043.65234375
4010.47265625
4011.1640625
4040.36328125
4079.2734375
4103.01953125
4087.80078125
4019.25
3900.78125
3754.63671875
3611.90234375
3498.51953125
3428.41015625
3405.75
3429.63671875
3496.015625
3598.4296875
3730.33984375
3887.01953125
4063.578125
4250.59375
4433.4140625
4598.46484375
4741.90234375
4871.8828125
5000.40234375
5130.60546875
5250.66015625
5340.45703125
5386.70703125
5393.6953125
5379.4921875
5359.5390625
5331.98828125
5278.53515625
5180.50390625
5036.09375
4865.03125
4698.8125
4564.90234375
4474.65234375
4421.2109375
4388.07421875
4361.875
4339.1484375
4322.74609375
4313.94921875
4308.55859375
4297.79296875
4270.00390625
4213.578125
4123.23046875
4005.95703125
3878.68359375
3757.69140625
3650.33984375
3557.0
3479.12890625
3423.8046875
3401.09765625
3417.8984375
3473.11328125
3556.34375
3649.87890625
3732.203125
3781.88671875
3782.78515625
3730.80859375
3638.0234375
3528.60546875
3428.0390625
3353.71875
3312.0546875
3300.38671875
3311.1796875
3338.9609375
3387.0390625
3465.74609375
3579.765625
3716.1015625
3846.4375
3942.44140625
3989.4296875
3988.89453125
3953.94921875
3904.6484375
3863.01953125
3844.58984375
3848.9921875
3857.26953125
3840.15625
3773.3125
3650.38671875
3486.0078125
3306.734375
3135.58203125
2980.07421875
2832.4375
2682.22265625
2531.28515625
2397.81640625
2305.5859375
2268.7578125
2286.28515625
2347.44140625
2438.734375
2545.625
2653.20703125
2750.72265625
2835.9765625
2913.921875
2991.89453125
3077.296875
3176.55078125
3290.7578125
3411.28515625
3523.12890625
3614.9765625
3685.2734375
3738.7265625
3780.328125
3814.73828125
3848.23046875
3886.88671875
3931.85546875
3978.234375
4019.40625
4052.1796875
4077.88671875
4099.05859375
4115.44921875
4123.95703125
4123.921875
4122.67578125
4133.3984375
4164.69140625
4210.81640625
4251.578125
4261.23828125
4220.20703125
4125.1484375
3994.41796875
3863.33203125
3768.03125
3728.59375
3745.734375
3811.3828125
3918.015625
4056.65234375
4210.66796875
4358.07421875
4481.03125
4571.046875
4625.69140625
4644.671875
4631.3046875
4594.23828125
4543.1484375
4482.59765625
4412.93359375
4338.1640625
4269.94921875
4221.33203125
4196.8671875
4190.80078125
4195.890625
4213.9609375
4257.79296875
4342.0234375
4469.59375
4623.875
4772.65234375
4882.296875
4933.6640625
4930.53515625
4896.34375
4861.16015625
4845.85546875
4852.53515625
4867.4140625
4873.7265625
4864.01171875
4842.57421875
4818.8359375
4800.12890625
4789.79296875
4789.70703125
4802.83984375
4833.23046875
4883.06640625
4947.9609375
5013.9921875
5060.7578125
5071.0859375
5041.7578125
4987.38671875
4933.859375
4905.35546875
4913.66796875
4955.65234375
5017.6640625
5081.16015625
5126.546875
5137.703125
5108.234375
5044.546875
4960.84765625
4869.78515625
4777.56640625
4686.37890625
4598.671875
4518.07421875
4448.1875
4391.98828125
4351.3125
4325.94140625
4314.21484375
4315.7421875
4332.140625
4363.28125
4403.1015625
4441.27734375
4469.90625
4487.62890625
4496.375
4494.32421875
4472.96875
4421.78125
4336.66015625
4224.7265625
4101.75390625
3984.8671875
3886.06640625
3809.1015625
3749.76953125
3700.30078125
3657.28515625
3627.87890625
3627.6953125
3671.37890625
3763.89453125
3897.9375
4055.7109375
4212.78125
4345.640625
4441.41015625
4502.20703125
4540.4453125
4571.421875
4610.19921875
4669.61328125
4754.00390625
4853.17578125
4945.96484375
5011.99609375
5040.6484375
5031.796875
4993.18359375
4938.2265625
4881.7109375
4833.03515625
4792.8125
4755.84375
4715.80078125
4667.4140625
4607.9609375
4539.29296875
4466.328125
4390.6796875
4306.89453125
4208.02734375
4095.8359375
3984.953125
3897.64453125
3854.25390625
3864.8671875
3924.16796875
4011.49609375
4097.8203125
4157.37890625
4178.59765625
4169.06640625
4151.3671875
4149.484375
4172.34375
4206.640625
4225.44140625
4204.7265625
4134.765625
4022.15234375
3887.8046875
3762.65625
3677.37890625
3648.53125
3672.171875
3730.734375
3804.03125
3872.73828125
3916.7421875
3919.75
3881.05859375
3821.28515625
3771.91796875
3756.5546875
3780.6484375
3835.9921875
3910.96484375
3995.01953125
4076.19921875
4138.56640625
4164.9296875
4143.83203125
4076.3203125
3977.87890625
3873.125
3784.984375
3725.34375
3694.32421875
3687.7109375
3703.5234375
3739.79296875
3786.01953125
3819.16015625
3811.06640625
3742.26953125
3610.50390625
3428.0234375
3212.890625
2983.5546875
2759.26171875
2561.01953125
2408.29296875
2313.48828125
2279.46875
2301.31640625
2369.73828125
2473.9375
2603.98828125
2751.984375
2911.16015625
3074.4140625
3234.84375
3388.125
3534.28515625
3677.80078125
3826.3125
3986.10546875
4153.60546875
4309.16015625
4422.2578125
4466.859375
4432.796875
4323.35546875
4146.359375
3912.77734375
3643.73828125
3372.9140625
3135.96484375
2954.734375
2830.171875
2748.90234375
2695.51953125
2660.26171875
2638.61328125
2627.90234375
2626.2734375
2634.05859375
2653.4765625
2685.48828125
2727.2265625
2772.328125
2812.94140625
2842.6015625
2861.4921875
2881.75
2925.37890625
3011.59375
3142.53125
3300.12109375
3456.46484375
3588.8046875
3689.41015625
3766.11328125
3833.90234375
3902.76171875
3971.34765625
4031.48828125
4076.81640625
4105.234375
4115.23828125
4105.04296875
4077.2109375
4041.48046875
4011.046875
3997.04296875
4006.39453125
4041.78515625
4101.04296875
4177.0625
4258.9375
4331.58203125
4375.1640625
4370.71875
4312.3828125
4214.8828125
4106.2578125
4011.4609375
3941.4921875
3894.31640625
3862.01953125
3837.32421875
3817.609375
3806.1796875
3809.8515625
3833.8671875
3877.17578125
3930.43359375
3977.94140625
4004.0703125
4001.953125
3978.26171875
3949.9453125
3935.6015625
3947.08203125
3984.31640625
4034.66796875
4079.19921875
4104.1328125
4108.1953125
4098.5
4080.734375
4056.0390625
4026.734375
4000.50390625
3986.20703125
3987.04296875
3999.6484375
4018.73828125
4041.48828125
4069.0625
4106.05859375
4157.19921875
4220.74609375
4283.08203125
4321.21875
4313.8984375
4253.2578125
4148.25
4019.38671875
3891.42578125
3789.33203125
3735.40234375
3743.890625
3815.4453125
3937.93359375
4093.80859375
4265.921875
4437.25
4590.58203125
4714.3515625
4808.51953125
4880.03515625
4930.65625
4952.38671875
4937.39453125
4890.73046875
4831.3046875
4781.53515625
4757.76953125
4768.51171875
4817.0
4902.65625
5020.64453125
5161.75390625
5313.77734375
5463.7578125
5600.49609375
5717.16015625
5813.71875
5897.6640625
5980.6875
6071.453125
6169.1796875
6263.28515625
6338.52734375
6380.03125
6375.00390625
6314.07421875
6195.4296875
6029.49609375
5838.8203125
5651.078125
5488.328125
5358.4296875
5254.10546875
5160.59765625
5066.55078125
4970.03515625
4877.0390625
4796.65625
4737.27734375
4703.75
4694.0234375
4698.16015625
4703.03125
4701.31640625
4698.0078125
4708.7890625
4750.07421875
4826.79296875
4926.609375
5025.1015625
5097.65625
5128.56640625
5113.265625
5057.37890625
4976.2421875
4892.4765625
4828.12890625
4795.234375
4792.65625
4811.78125
4845.65625
4893.99609375
4960.8515625
5047.12890625
5143.7109375
5230.92578125
5285.7421875
5292.6015625
5251.41015625
5178.0859375
5096.7109375
5027.48828125
4978.41015625
4946.171875
4923.375
4904.23046875
4886.51171875
4873.19140625
4873.29296875
4896.21875
4940.8125
4991.171875
5026.2578125
5033.11328125
5009.7109375
4958.87109375
4885.9296875
4802.94921875
4729.578125
4684.89453125
4677.76171875
4705.0390625
4757.55859375
4827.32421875
4910.91796875
5006.88671875
5108.93359375
5201.91796875
5267.08203125
5292.328125
5276.53125
5224.91015625
5144.74609375
5047.796875
4952.671875
4878.19921875
4831.17578125
4800.5703125
4764.24609375
4702.6875
4610.13671875
4496.8203125
4382.203125
4284.8671875
4215.8515625
4177.66015625
4165.75390625
4170.72265625
4182.60546875
4196.1328125
4211.37890625
4228.55078125
4244.25
4255.18359375
4264.1640625
4279.65625
4309.328125
4355.44140625
4415.35546875
4483.6484375
4554.12890625
4623.3515625
4693.7421875
4770.88671875
4855.15234375
4935.7734375
4993.171875
5006.1171875
4957.59375
4839.25
4656.390625
4430.23828125
4192.109375
3971.625
3788.87109375
3655.96484375
3581.63671875
3569.78515625
3613.0625
3691.70703125
3782.5859375
3870.7734375
3953.515625
4036.171875
4126.71875
4230.91015625
4345.82421875
4455.05859375
4533.98046875
4565.28515625
4551.58203125
4513.5546875
4477.4296875
4464.43359375
4487.5703125
4551.78125
4653.80859375
4782.4453125
4920.50390625
5048.41015625
5150.09765625
5220.265625
5267.30078125
5307.3125
5353.28515625
5408.76953125
5469.29296875
5526.62890625
5571.96484375
5599.28515625
5609.61328125
5612.984375
5625.5
5662.6328125
5731.0390625
5821.32421875
5907.02734375
5954.1640625
5937.1484375
5849.62109375
5703.4296875
5519.94140625
5321.19140625
5123.77734375
4936.44921875
4763.10546875
4609.1328125
4483.6015625
4393.56640625
4337.36328125
4306.24609375
4292.90625
4296.87890625
4321.33984375
4365.77734375
4422.07421875
4476.94140625
4518.61328125
4543.23828125
4556.21875
4567.42578125
4584.0546875
4606.5390625
4628.76171875
4640.37109375
4630.14453125
4590.546875
4522.15234375
4434.765625
4344.70703125
4271.0
4232.15625
4241.53515625
4300.203125
4392.0078125
4488.5390625
4565.08203125
4616.1171875
4655.73046875
4700.80078125
4753.203125
4799.2578125
4826.29296875
4838.015625
4853.87109375
4896.20703125
4979.2578125
5105.859375
5267.51171875
5444.640625
5610.41796875
5740.2890625
5821.55859375
5855.1640625
5848.984375
5810.17578125
5743.46875
5654.7890625
5553.7265625
5451.30859375
5356.73828125
5277.73828125
5222.55078125
5197.62109375
5201.37890625
5222.4375
5246.8125
5267.77734375
5288.71875
5317.98046875
5362.22265625
5422.484375
5493.12890625
5563.578125
5623.07421875
5664.98046875
5686.9140625
5688.50390625
5671.78125
5643.3515625
5612.30859375
5584.0859375
5558.09375
5533.78515625
5517.375
5519.05859375
5541.71875
5572.92578125
5589.42578125
5570.93359375
5512.0
5423.984375
5328.63671875
5250.9453125
5215.26171875
5241.65234375
5338.4140625
5494.375
5679.078125
5853.37109375
5983.37109375
6049.12109375
6046.16796875
5983.33984375
5879.65234375
5760.015625
5649.24609375
5565.5859375
5517.0859375
5502.90625
5517.19921875
5550.43359375
5587.6796875
5609.7421875
5600.65234375
5555.00390625
5477.16796875
5375.5234375
5261.6171875
5154.51953125
5079.68359375
5058.03515625
5095.8203125
5185.33984375
5312.83203125
5464.1640625
5627.51171875
5796.875
5973.140625
6156.74609375
6336.38671875
6486.5
6578.09765625
6593.87890625
6536.48828125
6426.83203125
6296.04296875
6175.5625
6089.5
6050.93359375
6060.2109375
6103.97265625
6158.56640625
6200.9296875
6220.20703125
6219.3671875
6206.33984375
6185.65625
6157.7265625
6121.44921875
6074.76953125
6015.5703125
5945.578125
5872.296875
5804.0703125
5742.98046875
5684.00390625
5620.59375
5549.7421875
5473.546875
5399.0703125
5335.7578125
5287.76171875
5245.73828125
5188.1171875
5094.5703125
4961.06640625
4804.078125
4652.76953125
4536.48046875
4473.99609375
4466.98046875
4500.171875
4550.109375
4597.80859375
4635.76953125
4664.33984375
4683.296875
4688.5703125
4676.734375
4650.4453125
4618.5234375
4592.0546875
4581.58984375
4596.37890625
4642.3984375
4719.06640625
4818.83203125
4931.16796875
5046.60546875
5156.1640625
5248.10546875
5307.0078125
5316.50390625
5263.36328125
5141.9296875
4959.03515625
4736.28515625
4505.29296875
4297.84765625
4139.359375
4049.40625
4043.203125
4127.04296875
4291.46484375
4511.80859375
4757.484375
5000.7734375
5218.59765625
5392.3203125
5512.03125
5581.0703125
5611.34375
5611.1796875
5579.0546875
5511.234375
5414.0859375
5306.51953125
5210.73046875
5141.859375
5104.515625
5093.51953125
5094.7421875
5087.9140625
5055.34765625
4993.5703125
4918.79296875
4859.85546875
4841.73828125
4870.73828125
4932.28515625
5002.484375
5062.67578125
5104.9765625
5128.21484375
5133.40234375
5124.234375
5108.0078125
5092.12109375
5079.82421875
5070.8125
5064.71875
5061.90625
5061.68359375
5062.1953125
5061.66015625
5057.1875
5043.2734375
5015.17578125
4974.87890625
4930.40234375
4886.94921875
4841.046875
4785.68359375
4719.5625
4648.80078125
4581.1171875
4521.83203125
4475.9140625
4451.15625
4457.5625
4503.56640625
4591.70703125
4715.31640625
4858.4453125
5000.9609375
5126.875
5230.25
5314.80078125
5387.94140625
5452.9765625
5504.59765625
5532.42578125
5531.0859375
5507.14453125
5474.609375
5443.57421875
5414.58984375
5382.875
5344.359375
5296.7734375
5239.2421875
5174.53125
5110.20703125
5054.53515625
5011.453125
4980.92578125
4961.40234375
4948.0546875
4929.99609375
4895.421875
4842.40234375
4781.67578125
4726.51171875
4682.20703125
4648.1015625
4627.921875
4634.33984375
4682.91796875
4782.91015625
4932.01171875
5115.45703125
5308.76171875
5484.97265625
5624.734375
5722.6171875
5785.4609375
5825.37109375
5853.09375
5875.06640625
5893.8125
5909.8203125
5922.60546875
5930.3125
5930.02734375
5920.953125
5907.88671875
5898.4921875
5894.04296875
5882.7578125
5845.3359375
5769.77734375
5661.71875
5540.45703125
5425.30078125
5325.12890625
5238.6328125
5161.31640625
5091.296875
5031.0078125
4987.14453125
4969.97265625
4989.92578125
5051.12109375
5146.203125
5257.68359375
5365.03515625
5452.23046875
5511.73046875
5544.6328125
5557.4453125
5556.5078125
5543.3359375
5515.17578125
5470.0625
5410.43359375
5341.265625
5265.74609375
5184.296875
5098.26171875
5014.4921875
4946.59375
4910.48046875
4915.640625
4957.61328125
5018.5390625
5076.6015625
5116.6171875
5133.421875
5128.1953125
5103.703125
5062.53125
5007.6796875
4944.33203125
4881.65625
4831.84765625
4804.5078125
4800.38671875
4810.92578125
4823.90234375
4829.19140625
4820.8046875
4797.35546875
4762.8046875
4725.3671875
4692.83984375
4667.79296875
4646.8125
4623.78515625
4594.546875
4560.546875
4529.421875
4511.08203125
4512.28515625
4535.03515625
4578.796875
4640.08984375
4708.2578125
4765.9609375
4800.4453125
4816.3203125
4835.046875
4880.5078125
4965.15234375
5087.2890625
5236.36328125
5397.89453125
5556.09375
5695.5234375
5801.6640625
5860.8046875
5862.41796875
5805.046875
5700.98046875
5574.68359375
5455.46484375
5368.515625
5327.17578125
5328.57421875
5355.55859375
5384.515625
5394.08984375
5370.3515625
5309.58984375
5219.90234375
5118.515625
5022.66796875
4940.86328125
4873.62109375
4822.2265625
4793.90625
4797.48046875
4835.875
4904.34765625
4993.65625
5091.8515625
5183.171875
5248.82421875
5272.93359375
5250.08203125
5188.15625
5103.296875
5009.67578125
4911.171875
4801.51171875
4673.5
4530.51171875
4390.734375
4280.31640625
4220.5859375
4218.9609375
4269.16796875
4357.92578125
4470.52734375
4591.32421875
4701.734375
4780.6640625
4808.609375
4773.6484375
4677.078125
4536.3203125
4381.16015625
4242.36328125
4138.87109375
4072.75390625
4033.703125
4006.13671875
3973.28515625
3920.12890625
3838.77734375
3733.66796875
3621.08984375
3522.59765625
3456.59375
3432.3125
3447.87109375
3493.390625
3557.3046875
3630.06640625
3701.921875
3759.9375
3792.08984375
3796.953125
3787.9453125
3786.3984375
3810.12109375
3867.28125
3957.015625
4071.4765625
4197.29296875
4318.64453125
4422.17578125
4500.41015625
4551.44921875
4576.9765625
4581.375
4572.09765625
4559.390625
4554.234375
4565.30078125
4596.859375
4648.69140625
4717.01171875
4794.7890625
4871.796875
4935.9921875
4975.95703125
4982.0390625
4946.16796875
4863.9921875
4739.96875
4589.9765625
4436.24609375
4298.38671875
4188.40234375
4111.671875
4068.43359375
4052.828125
4053.640625
4059.890625
4067.71875
4082.50390625
4115.1796875
4175.6953125
4266.4140625
4378.125
4492.265625
4589.96484375
4661.67578125
4709.640625
4742.6328125
4769.5
4796.1796875
4824.69140625
4851.41015625
4866.17578125
4855.5703125
4809.3359375
4725.171875
4608.5390625
4469.6484375
4321.73828125
4181.3515625
4066.8984375
3993.1015625
3964.8046875
3976.5078125
4017.984375
4079.40234375
4150.69921875
4218.91015625
4270.42578125
4298.1796875
4305.94140625
4304.8359375
4306.125
4317.31640625
4342.71875
4384.1015625
4438.58203125
4496.390625
4542.87890625
4565.421875
4560.984375
4538.63671875
4515.1953125
4507.9765625
4529.859375
4587.7890625
4680.9296875
4796.76171875
4909.79296875
4988.8828125
5011.8046875
4977.27734375
4905.25390625
4825.89453125
4765.25390625
4735.51953125
4731.80859375
4734.8828125
4719.6484375
4667.83203125
4578.0625
4465.75
4352.83984375
4257.1328125
4189.5234375
4157.1328125
4164.4140625
4209.95703125
4284.28125
4372.44140625
4458.89453125
4531.04296875
4581.8515625
4612.28125
4630.703125
4646.7421875
4663.44921875
4674.84375
4670.7421875
4644.24609375
4596.4921875
4536.46484375
4475.7890625
4420.6484375
4367.19921875
4306.71484375
4238.09375
4175.05859375
4137.77734375
4134.1015625
4148.34765625
4150.5625
4120.32421875
4064.2734375
4011.3671875
3989.8828125
4006.4453125
4043.6171875
4073.69140625
4073.6640625
4030.98828125
3943.0
3816.91796875
3670.4296875
3528.19140625
3414.0234375
3343.94140625
3323.23046875
3345.56640625
3392.65234375
3437.5625
3454.76171875
3432.81640625
3380.578125
3321.9140625
3283.109375
3281.625
3321.171875
3392.4453125
3476.92578125
3553.0625
3604.5625
3628.23046875
3636.46484375
3651.51953125
3693.73046875
3771.00390625
3876.19140625
3993.703125
4109.5546875
4216.83203125
4313.78125
4399.375
4472.5703125
4534.76171875
4589.0234375
4634.203125
4660.9375
4657.4375
4621.796875
4568.37890625
4521.19140625
4500.609375
4514.95703125
4560.41015625
4624.11328125
4686.44921875
4724.2109375
4717.2734375
4656.13671875
4545.1640625
4399.59375
4238.73828125
4078.98828125
3929.8125
3794.94921875
3677.78515625
3586.03125
3530.45703125
3518.6015625
3549.52734375
3613.91015625
3697.21875
3782.14453125
3850.234375
3885.46875
3878.99609375
3831.6875
3753.59375
3663.5703125
3589.30859375
3562.67578125
3606.6640625
3721.38671875
3882.44921875
4056.171875
4219.91015625
4371.1484375
4520.33984375
4676.7421875
4838.84765625
4994.0703125
5125.5625
5221.29296875
5279.890625
5308.7890625
5315.9765625
5303.2109375
5267.3984375
5208.15625
5133.453125
5059.0625
5004.09375
4985.80078125
5013.67578125
5083.40234375
5175.17578125
5260.27734375
5313.42578125
5323.171875
5294.40625
5242.9921875
5187.01171875
5139.8828125
5108.48828125
5095.046875
5098.34375
5112.078125
5123.36328125
5116.29296875
5080.5
5018.6015625
4946.140625
4883.60546875
4845.90234375
4836.07421875
4846.546875
4866.58984375
4891.1796875
4926.18359375
4986.70703125
5088.66796875
5237.59765625
5421.50390625
5612.69140625
5777.25
5886.15625
5923.55078125
5891.12890625
5807.54296875
5700.8984375
5596.74609375
5509.15234375
5439.75390625
5381.07421875
5318.53125
5232.44921875
5104.63671875
4927.18359375
4706.109375
4458.00390625
4205.24609375
3972.8984375
3783.51171875
3648.69140625
3564.1953125
3515.3828125
3489.984375
3487.99609375
3522.0625
3608.7421875
3756.06640625
3955.33203125
4183.4609375
4414.78125
4633.0390625
4835.0859375
5026.12890625
5211.8359375
5392.09765625
5559.37109375
5702.8203125
5815.04296875
5893.7109375
5935.875
5933.0390625
5875.80859375
5764.375
5613.12890625
5444.46875
5278.484375
5127.02734375
4994.79296875
4884.9609375
4804.46875
4762.921875
4764.3046875
4799.69921875
4850.51953125
4899.765625
4939.4609375
4968.89453125
4990.8671875
5012.7734375
5048.64453125
5115.27734375
5223.10546875
5368.6796875
5533.25390625
5688.34765625
5806.9609375
5875.44921875
5897.59375
5887.23828125
5856.7578125
5811.46875
5752.0859375
5679.71875
5598.9609375
5518.8984375
5452.00390625
5410.703125
5403.390625
5432.81640625
5496.73828125
5588.58984375
5697.328125
5807.546875
5901.23046875
5961.99609375
5981.80859375
5966.578125
5934.8515625
5909.0390625
5906.43359375
5935.72265625
5995.8984375
6073.85546875
6145.9296875
6189.875
6200.12109375
6189.828125
6176.24609375
6165.3515625
6151.3984375
6128.515625
6100.0
6077.83984375
6075.98828125
6102.9453125
6156.96875
6226.63671875
6297.4375
6359.3359375
6408.41796875
6442.546875
6458.53125
6455.42578125
6439.8359375
6426.05859375
6429.89453125
6461.55078125
6522.42578125
6605.7734375
6698.73828125
6785.078125
6849.34765625
6881.24609375
6877.12109375
6838.54296875
6771.609375
6689.08984375
6610.828125
6556.9765625
6536.86328125
6544.0859375
6563.859375
6586.6484375
6616.33984375
6666.6484375
6749.890625
6867.078125
7006.19921875
7148.44140625
7275.98046875
7375.3125
7436.8515625
7455.87890625
7436.38671875
7392.7734375
7345.03125
7309.92578125
7294.5390625
7296.2734375
7308.7734375
7329.58984375
7363.28125
7415.8359375
7484.65625
7554.9453125
7607.6796875
7631.1484375
7624.24609375
7589.98046875
7528.55078125
7437.50390625
7317.26953125
7175.69921875
7027.734375
6890.40234375
6775.8359375
6686.34375
6614.3671875
6547.20703125
6473.84765625
6391.0546875
6305.81640625
6231.890625
6181.89453125
6161.19140625
6167.7265625
6194.91015625
6232.94140625
6270.31640625
6299.71484375
6324.515625
6356.546875
6404.1953125
6462.41796875
6514.6484375
6543.27734375
6538.88671875
6504.12109375
6453.23046875
6406.859375
6381.57421875
6380.26953125
6392.44921875
6405.1015625
6414.30859375
6427.4375
6455.41796875
6502.6328125
6562.58984375
6622.99609375
6676.36328125
6726.984375
6786.76953125
6862.65625
6947.6484375
7024.52734375
7078.4296875
7106.21484375
7115.46875
7117.2578125
7120.32421875
7128.92578125
7141.2109375
7148.03125
7136.421875
7098.53125
7038.51171875
6969.7421875
6905.35546875
6852.21484375
6812.26953125
6785.1875
6767.37109375
6751.12109375
6728.703125
6697.6953125
6661.01953125
6622.53515625
6584.92578125
6551.5078125
6527.21875
6516.41015625
6520.94140625
6540.8671875
6575.75390625
6625.15234375
6689.91015625
6773.98828125
6882.5078125
7015.80859375
7166.703125
7325.765625
7488.26171875
7652.6640625
7812.12890625
7950.39453125
8048.59765625
8096.3046875
8096.7109375
8064.08203125
8018.51953125
7981.61328125
7972.1484375
8001.046875
8067.328125
8157.52734375
8249.43359375
8319.8046875
8354.22265625
8354.74609375
8339.43359375
8331.1953125
8342.16015625
8365.2109375
8379.9375
8367.55078125
8322.0
8249.7265625
8162.1640625
8069.62109375
7979.28515625
7894.76171875
7815.58984375
7738.85546875
7663.34765625
7592.65625
7534.34765625
7496.40234375
7483.9296875
7496.65625
7527.34765625
7563.2421875
7592.4375
7612.109375
7631.703125
7666.97265625
7727.703125
7807.421875
7883.0703125
7926.76171875
7922.47265625
7875.03125
7804.24609375
7730.0078125
7661.83203125
7599.6328125
7540.8359375
7485.15625
7434.7734375
7393.10546875
7364.2890625
7352.01953125
7356.80859375
7373.11328125
7388.83203125
7388.4765625
7359.79296875
7300.9140625
7223.73046875
7150.609375
7105.91015625
7106.25390625
7152.98046875
7229.6796875
7307.82421875
7360.3359375
7375.734375
7362.95703125
7343.625
7338.91796875
7360.4921875
7409.359375
7480.3125
7567.7734375
7668.69921875
7780.1015625
7893.7421875
7994.8515625
8068.09765625
8105.40234375
8107.79296875
8081.140625
8032.84765625
7972.8203125
7914.62109375
7872.671875
7858.09375
7877.98828125
7937.05859375
8036.68359375
8170.84765625
8324.28515625
8476.46484375
8608.03515625
8704.57421875
8756.984375
8761.52734375
8720.390625
8640.84765625
8533.1328125
8409.8671875
8287.44921875
8184.8671875
8116.65234375
8085.1796875
8081.3203125
8094.08984375
8119.74609375
8161.296875
8220.69921875
8292.89453125
8366.578125
8429.33203125
8472.67578125
8494.5625
8497.56640625
8482.65625
8443.28125
8366.98828125
8245.62109375
8085.72265625
7909.609375
7746.2109375
7619.0703125
7538.9140625
7503.05078125
7499.86328125
7515.08203125
7536.48046875
7555.26171875
7566.08984375
7568.16796875
7566.72265625
7571.60546875
7592.52734375
7634.52734375
7697.10546875
7775.41015625
7860.328125
7938.3203125
7994.87890625
8021.94140625
8022.6953125
8007.75
7985.82421875
7959.453125
7930.68359375
7909.27734375
7911.68359375
7950.0859375
8023.45703125
8119.90234375
8226.0390625
8332.69921875
8434.05078125
8526.42578125
8610.515625
8692.2265625
8777.84765625
8867.58984375
8955.17578125
9034.06640625
9103.73046875
9170.27734375
9241.9375
9322.63671875
9407.05859375
9480.60546875
9526.3515625
9535.453125
9513.046875
9474.97265625
9438.43359375
9413.125
9396.5625
9374.6875
9328.60546875
9245.46484375
9126.28515625
8984.30078125
8836.72265625
8699.12890625
8586.19140625
8512.40234375
8487.08984375
8507.46484375
8557.703125
8615.5546875
8661.0390625
8682.26171875
8677.6328125
8654.40625
8623.63671875
8595.0703125
8576.984375
8579.94140625
8616.3125
8690.77734375
8789.53515625
8881.80078125
8937.31640625
8946.90234375
8928.328125
8912.5625
8923.3203125
8967.11328125
9038.1484375
9127.2265625
9223.3828125
9309.953125
9365.0859375
9370.48046875
9320.5703125
9223.51171875
9094.60546875
8949.375
8801.1484375
8662.4609375
8547.03125
8469.0078125
8437.7734375
8450.984375
8492.24609375
8536.51953125
8559.23828125
8543.01953125
8481.49609375
8382.73828125
8269.9140625
8173.6796875
8118.24609375
8111.88671875
8149.2109375
8219.58203125
8311.328125
8410.2265625
8499.73046875
8566.95703125
8609.37109375
8635.328125
8658.5234375
8691.67578125
8742.35546875
8810.7421875
8889.59765625
8968.08203125
9038.0546875
9097.234375
9146.15234375
9183.52734375
9207.0078125
9218.3984375
9225.05859375
9233.66796875
9243.453125
9247.06640625
9237.10546875
9209.953125
9164.91015625
9104.6171875
9038.2578125
8981.0859375
8946.4296875
8938.22265625
8953.625
8992.50390625
9061.2109375
9165.53515625
9301.59765625
9455.39453125
9611.4296875
9762.05078125
9910.0078125
10062.26171875
10219.4765625
10369.77734375
10493.88671875
10578.2265625
10623.1171875
10637.2890625
10625.83984375
10585.94921875
10514.09765625
10414.07421875
10296.49609375
10172.78515625
10051.62109375
9938.828125
9837.05078125
9745.203125
9661.453125
9588.546875
9535.3828125
9512.22265625
9523.49609375
9562.49609375
9609.359375
9634.34375
9608.984375
9520.87890625
9380.87109375
9216.3984375
9057.8515625
8928.69140625
8840.7734375
8790.8046875
8759.703125
8721.6953125
8660.86328125
8582.19921875
8507.53125
8461.6171875
8461.203125
8512.9140625
8615.39453125
8759.5
8926.08203125
9087.109375
9214.953125
9295.88671875
9336.33984375
9355.36328125
9371.23046875
9396.19140625
9441.48046875
9520.87109375
9644.64453125
9810.93359375
10004.78125
10204.6796875
10389.01953125
10540.3828125
10650.67578125
10725.54296875
10781.828125
10838.18359375
10906.44921875
10989.33984375
11082.23046875
11175.33984375
11257.16015625
11320.19140625
11365.69140625
11402.87890625
11442.8828125
11492.2109375
11550.15234375
11610.59765625
11665.55859375
11707.12109375
11727.47265625
11719.48046875
11679.08984375
11606.703125
11504.7578125
11374.08203125
11213.94140625
11025.74609375
10815.86328125
10595.5078125
10380.78515625
10194.40625
10065.125
10021.0625
10078.52734375
10232.55078125
10454.79296875
10701.71484375
10929.99609375
11110.69921875
11233.72265625
11302.77734375
11328.22265625
11322.62890625
11297.73828125
11262.23828125
11223.1796875
11189.9375
11173.7265625
11180.13671875
11203.3046875
11230.828125
11255.3984375
11281.328125
11321.4609375
11390.03125
11496.265625
11639.04296875
11803.94921875
11966.890625
12103.671875
12198.5859375
12246.3984375
12249.46484375
12214.24609375
12148.76171875
12060.828125
11957.3046875
11843.8984375
11724.86328125
11604.2109375
11489.6953125
11395.125
11333.8671875
11306.13671875
11293.89453125
11271.7265625
11223.73828125
11148.8828125
11051.546875
10930.99609375
10782.07421875
10604.75390625
10412.09765625
10230.83203125
10095.31640625
10037.00390625
10072.19140625
10194.1875
10376.38671875
10585.26171875
10794.296875
10989.72265625
11166.8046875
11322.36328125
11450.36328125
11543.796875
11601.3828125
11632.80078125
11655.75390625
11685.0234375
11722.0546875
11753.88671875
11760.69140625
11724.46484375
11634.8125
11493.12109375
11313.84765625
11118.25390625
10922.48046875
10731.69140625
10547.2890625
10377.609375
10237.6328125
10137.6640625
10075.20703125
10038.29296875
10013.984375
9993.328125
9972.41015625
9952.70703125
9939.92578125
9940.55859375
9959.57421875
10002.08984375
10075.30078125
10185.99609375
10335.14453125
10514.8515625
10710.16015625
10905.35546875
11093.05859375
11279.9375
11479.54296875
11693.4453125
11898.7890625
12059.1953125
12150.57421875
12175.46484375
12153.60546875
12104.5078125
12041.79296875
11977.78515625
11923.171875
11878.9296875
11833.57421875
11774.05859375
11700.41015625
11628.75390625
11580.328125
11568.4609375
11595.01953125
11655.70703125
11745.62890625
11859.1328125
11986.52734375
12114.10546875
12229.046875
12324.421875
12399.33984375
12455.37109375
12494.08203125
12517.4453125
12528.16015625
12527.63671875
12514.23828125
12485.62890625
12444.19921875
12399.875
12366.03515625
12351.3046875
12354.34765625
12366.1171875
12377.390625
12385.640625
12396.51953125
12419.3125
12459.34765625
12512.45703125
12565.5546875
12603.16015625
12615.109375
12600.12109375
12564.1640625
12516.59375
12466.7109375
12421.0078125
12380.65234375
12340.1796875
12289.22265625
12218.390625
12127.51953125
12031.421875
11957.40625
11933.30859375
11973.1953125
12071.37109375
12208.93359375
12366.23828125
12530.328125
12692.890625
12843.8984375
12969.2734375
13055.40234375
13096.15625
13096.13671875
13068.2734375
13028.59375
12991.70703125
12968.015625
12962.94921875
12978.66796875
13016.77734375
13077.83203125
13155.67578125
13232.171875
13279.9921875
13273.84765625
13201.453125
13066.90234375
12887.2109375
12687.07421875
12493.32421875
12328.296875
12204.01171875
12121.46484375
12075.81640625
12062.69140625
12079.48828125
12120.3046875
12169.48828125
12201.80078125
12191.85546875
12126.11328125
12006.79296875
11846.1640625
11661.28515625
11476.22265625
11324.5625
11240.2734375
11239.8359375
11313.26171875
11434.35546875
11579.33984375
11735.2578125
11893.67578125
12041.80078125
12162.21484375
12240.671875
12273.20703125
12266.23828125
12229.54296875
12167.5625
12076.58203125
11951.234375
11794.203125
11618.46875
11438.9296875
11263.03515625
11091.17578125
10925.07421875
10772.72265625
10643.28125
10538.2265625
10448.30078125
10357.98828125
10252.29296875
10121.859375
9965.625
9789.87109375
9602.4453125
9406.078125
9198.62109375
8982.16796875
8772.4453125
8597.546875
8485.53125
8451.0703125
8491.16015625
8590.3671875
8728.65234375
8886.12109375
9044.69921875
9190.1484375
9315.23828125
9421.16015625
9514.3359375
9600.66015625
9682.296875
9758.8515625
9828.796875
9887.07421875
9920.9140625
9910.421875
9836.859375
9694.125
9495.3125
9269.46875
9050.66796875
8866.3671875
8731.33203125
8648.015625
8610.0
8605.98046875
8624.51171875
8658.62890625
8706.66796875
8768.1640625
8840.13671875
8919.265625
9006.68359375
9107.03125
9220.390625
9336.69140625
9440.33984375
9520.9765625
9579.19921875
9622.078125
9653.8984375
9670.921875
9664.10546875
9626.41015625
9558.48046875
9468.9609375
9371.33203125
9280.51953125
9210.01953125
9168.67578125
9159.0703125
9180.5859375
9234.22265625
9321.23046875
9433.93359375
9549.03515625
9634.09765625
9663.87890625
9631.6640625
9546.68359375
9422.953125
9271.07421875
9098.51953125
8915.125
8737.46484375
8587.75
8487.05078125
8446.62890625
8462.65234375
8517.3046875
8585.78125
8645.53125
8683.02734375
8695.21484375
8686.69921875
8666.421875
8645.140625
8632.0078125
8630.6875
8639.734375
8659.3046875
8697.70703125
8769.6015625
8887.12109375
9052.265625
9255.015625
9474.7734375
9684.5390625
9860.08984375
9991.390625
10086.53515625
10163.45703125
10237.19140625
10313.15625
10387.78515625
10451.46875
10492.078125
10499.859375
10471.3203125
10408.34375
10313.86328125
10189.44140625
10036.67578125
9860.80859375
9674.9140625
9502.78125
9375.546875
9320.078125
9346.375
9444.69921875
9593.18359375
9767.078125
9944.6796875
10112.84375
10272.38671875
10436.546875
10619.66015625
10825.0625
11042.75
11256.1328125
11449.23828125
11609.93359375
11730.3671875
11805.9140625
11833.18359375
11810.765625
11744.84765625
11654.22265625
11566.62890625
11507.59765625
11491.640625
11521.59375
11592.5
11694.3359375
11813.484375
11934.98828125
12045.0390625
12132.52734375
12190.19140625
12215.18359375
12206.86328125
12162.4921875
12076.11328125
11944.22265625
11773.97265625
11585.91796875
11408.6953125
11269.26953125
11184.0703125
11154.0078125
11164.80859375
11191.37109375
11202.5078125
11164.578125
11047.66796875
10837.17578125
10544.26953125
10203.44140625
9855.359375
9528.98828125
9238.46875
8993.8515625
8810.4765625
8706.46875
8693.25390625
8770.13671875
8925.1328125
9136.109375
9370.80859375
9592.39453125
9772.72265625
9903.27734375
9992.48828125
10053.00390625
10093.37890625
10120.578125
10144.51171875
10175.19140625
10215.79296875
10260.94140625
10301.65234375
10330.66796875
10345.140625
10348.27734375
10349.93359375
10363.16015625
10397.796875
10456.9765625
10538.33984375
10635.25390625
10734.9453125
10817.91015625
10863.6640625
10860.50390625
10812.21875
10737.48046875
10662.33203125
10609.15625
10587.32421875
10591.78125
10610.3984375
10633.23046875
10655.90625
10677.25
10697.00390625
10716.9453125
10742.64453125
10782.53125
10844.02734375
10929.5078125
11034.87890625
11152.265625
11275.00390625
11400.58203125
11530.17578125
11667.72265625
11820.265625
11995.1953125
12191.54296875
12392.4296875
12569.6640625
12699.390625
12774.0078125
12799.48046875
12783.81640625
12730.7578125
12643.55078125
12531.59375
12411.40625
12300.84765625
12212.67578125
12154.04296875
12132.21875
12159.07421875
12246.33984375
12393.94921875
12583.2578125
12782.953125
12962.3203125
13101.5390625
13196.31640625
13259.28515625
13316.875
13397.85546875
13518.12109375
13673.69921875
13847.7421875
14023.1796875
14189.98046875
14344.921875
14489.29296875
14627.68359375
14767.234375
14916.52734375
15084.046875
15275.07421875
15486.78515625
15705.640625
15911.5
16086.6015625
16221.9921875
16317.27734375
16377.40234375
16411.453125
16432.32421875
16452.48828125
16475.81640625
16492.93359375
16486.63671875
16443.828125
16363.109375
16251.7109375
16117.38671875
15965.0546875
15799.8203125
15629.0703125
15459.0234375
15290.62109375
15121.51953125
14952.015625
14787.08984375
14631.953125
14487.69921875
14352.94921875
14229.09765625
14122.25390625
14039.078125
13980.4765625
13938.71484375
13900.23046875
13852.2265625
13788.02734375
13706.96484375
13609.171875
13491.41015625
13349.7109375
13187.43359375
13020.703125
12874.5625
12771.3359375
12718.7109375
12704.45703125
12700.26171875
12672.87890625
12598.125
12471.0859375
12306.71484375
12130.47265625
11965.078125
11821.4140625
11697.83203125
11586.27734375
11480.34765625
11380.21875
11291.625
11220.1796875
11166.7578125
11129.0390625
11108.14453125
11112.99609375
11156.60546875
11247.06640625
11381.125
11544.98046875
11719.1640625
11882.12890625
12011.8828125
12089.0546875
12102.8828125
12055.6328125
11960.4375
11834.18359375
11693.1953125
11555.78515625
11445.53125
11386.2578125
11389.8359375
11448.625
11540.69140625
11642.55859375
11738.265625
11820.90234375
11891.02734375
11954.44140625
12017.0625
12078.16796875
12129.30078125
12162.3125
12178.65625
12189.4296875
12206.47265625
12234.51171875
12270.90234375
12310.33984375
12349.62109375
12391.015625
12443.08203125
12515.21484375
12606.6484375
12699.52734375
12765.9453125
12785.46484375
12757.97265625
12701.79296875
12642.25390625
12601.84765625
12595.2421875
12625.16015625
12678.80859375
12730.59765625
12753.3046875
12730.140625
12659.109375
12549.8984375
12419.546875
12289.078125
12177.5
12092.7890625
12026.53515625
11958.03125
11864.828125
11731.93359375
11556.203125
11348.0859375
11131.61328125
10939.51171875
10801.86328125
10733.49609375
10728.609375
10766.1875
10821.9765625
10878.98046875
10931.5078125
10982.8125
11039.6015625
11106.6484375
11183.35546875
11263.74609375
11340.0078125
11407.09375
11463.921875
11509.36328125
11537.70703125
11540.265625
11513.47265625
11465.32421875
11412.42578125
11369.43359375
11340.75390625
11321.70703125
11306.5078125
11295.06640625
11293.75
11311.51171875
11355.01953125
11425.08984375
11515.33203125
11614.265625
11710.6640625
11798.57421875
11878.3671875
11953.94140625
12030.49609375
12115.1640625
12217.3671875
12345.08984375
12498.2421875
12665.22265625
12826.546875
12963.08984375
13063.3515625
13126.1484375
13158.7109375
13172.4375
13179.05859375
13188.97265625
13211.2734375
13253.578125
13320.65234375
13412.58984375
13524.15625
13646.51171875
13771.7421875
13898.34765625
14033.46484375
14188.40234375
14370.15625
14575.99609375
14795.36328125
15015.765625
15226.984375
15421.953125
15595.96875
15744.9765625
15863.53125
15944.41015625
15981.390625
15972.015625
15916.53515625
15815.3125
15670.6171875
15492.30859375
15299.484375
15113.72265625
14950.3359375
14816.5703125
14716.49609375
14654.63671875
14633.625
14649.359375
14688.94921875
14732.6796875
14758.25
14745.8515625
14683.80859375
14573.27734375
14428.59765625
14270.59765625
14115.15234375
13965.40625
13815.265625
13661.11328125
13509.4609375
13372.84375
13260.0546875
13172.18359375
13106.578125
13060.9296875
13032.42578125
13015.35546875
13001.66796875
12983.734375
12956.88671875
12921.11328125
12880.8046875
12840.578125
12799.140625
12748.33984375
12679.92578125
12592.95703125
12493.515625
12389.23046875
12286.52734375
12191.66796875
12108.9140625
12034.53125
11955.28125
11857.70703125
11741.96484375
11627.25
11543.35546875
11514.953125
11548.609375
11628.89453125
11724.56640625
11802.390625
11842.9609375
11849.765625
11844.66796875
11851.30078125
11878.8359375
11919.6328125
11961.74609375
12002.16015625
12046.484375
12097.140625
12145.2734375
12175.5390625
12177.296875
12150.24609375
12101.95703125
12043.21875
11984.7578125
11934.15234375
11892.65234375
11855.30078125
11815.2421875
11768.03125
11712.40234375
11649.43359375
11583.09375
11520.37109375
11467.203125
11422.65234375
11379.0546875
11330.87890625
11283.98828125
11254.1953125
11255.17578125
11287.76953125
11341.078125
11402.5546875
11465.484375
11528.23046875
11590.359375
11652.4609375
11718.5
11794.60546875
11883.28125
11979.75
12075.37109375
12164.41796875
12245.875
12318.15234375
12373.74609375
12401.484375
12394.79296875
12356.69140625
12295.625
12216.84375
12118.890625
11998.66796875
11858.66015625
11708.9140625
11563.23828125
11434.5859375
11332.734375
11262.625
11221.4140625
11196.29296875
11167.06640625
11114.515625
11030.140625
10920.7265625
10804.59765625
10702.89453125
10631.97265625
10600.7265625
10611.85546875
10664.359375
10755.83203125
10883.69921875
11044.05859375
11227.94140625
11418.68359375
11594.5390625
11736.32421875
11834.58984375
11891.77734375
11919.703125
11935.86328125
11959.39453125
12005.1953125
12077.0078125
12164.9296875
12251.9140625
12325.6328125
12385.53515625
12439.8359375
12498.140625
12568.28515625
12656.33984375
12762.0078125
12869.93359375
12949.4375
12969.9375
12920.3984375
12814.72265625
12680.640625
12545.83203125
12430.4140625
12342.27734375
12272.81640625
12200.8671875
12109.1171875
12000.01171875
11894.01171875
11811.75
11759.39453125
11730.0625
11714.08203125
11703.93359375
11690.9609375
11662.1640625
11604.28125
11513.08984375
11400.15625
11290.32421875
11210.04296875
11174.0625
11178.80078125
11204.55078125
11223.16015625
11208.4765625
11148.2578125
11052.1796875
10947.9296875
10865.4609375
10821.03515625
10812.5234375
10825.09375
10838.91796875
10835.35546875
10803.4765625
10745.40234375
10675.29296875
10611.38671875
10567.578125
10548.63671875
10547.265625
10542.73828125
10506.2890625
10415.609375
10269.92578125
10093.7421875
9926.6015625
9807.26953125
9761.4375
9796.27734375
9901.6171875
10056.36328125
10237.34765625
10426.1640625
10611.2734375
10786.30859375
10947.984375
11096.2890625
11236.8828125
11381.34765625
11540.890625
11716.17578125
11893.51953125
12054.26171875
12189.72265625
12306.59765625
12418.01953125
12531.15234375
12643.66015625
12749.2265625
12843.75390625
12927.34375
13002.75390625
13072.1953125
13133.953125
13182.41796875
13213.62890625
13231.484375
13246.69921875
13268.32421875
13297.11328125
13328.4453125
13362.0234375
13408.9140625
13489.99609375
13626.53125
13827.94921875
14083.30078125
14361.8046875
14623.41796875
14833.8828125
14976.03515625
15052.16015625
15077.5859375
15070.15234375
15042.26953125
15000.3828125
14950.00390625
14899.125
14855.46484375
14821.5703125
14794.71484375
14771.53515625
14750.36328125
14727.6171875
14693.6171875
14635.03515625
14543.01953125
14419.1484375
14273.75
14118.7578125
13960.796875
13797.71484375
13619.1796875
13411.296875
13163.6015625
12874.7734375
12553.4453125
12214.90234375
11877.63671875
11561.12890625
11282.49609375
11050.69140625
10862.2109375
10702.5078125
10552.62109375
10396.6484375
10227.5625
10050.26171875
9879.6328125
9732.73046875
9620.703125
9547.72265625
9516.10546875
9528.37890625
9582.00390625
9663.5703125
9750.16796875
9816.42578125
9841.46484375
9814.9921875
9742.6875
9645.109375
9545.58203125
9455.890625
9374.69921875
9299.7109375
9237.51953125
9199.6171875
9191.01953125
9204.3828125
9222.16796875
9222.19140625
9185.48046875
9106.4296875
8998.62109375
8888.44140625
8800.515625
8747.87109375
8732.8671875
8752.50390625
8800.96484375
8869.8359375
8948.91015625
9026.9375
9091.5234375
9130.40625
9134.25390625
9097.0703125
9013.04296875
8875.91796875
8685.6171875
8456.05078125
8213.91796875
7987.97265625
7798.5
7654.06640625
7553.5234375
7488.48828125
7446.25
7414.74609375
7388.15625
7369.609375
7369.671875
7401.046875
7470.94140625
7574.234375
7692.69921875
7802.00390625
7881.71875
7921.3671875
7920.796875
7888.140625
7837.39453125
7784.8203125
7743.6328125
7719.28125
7707.8984375
7699.0625
7682.9921875
7659.76171875
7643.609375
7655.2890625
7705.82421875
7785.87109375
7872.17578125
7946.15625
8007.91015625
8074.984375
8169.87109375
8308.03515625
8493.67578125
8722.40234375
8986.046875
9276.046875
9584.58984375
9903.7265625
10220.609375
10507.89453125
10715.859375
10779.40625
10644.890625
10300.87890625
9787.38671875
9175.29296875
8534.6875
7916.7734375
7355.14453125
6874.01953125
6491.16796875
6214.546875
6038.07421875
5941.09765625
5893.6796875
5865.5703125
5833.625
5784.234375
5714.0390625
5632.72265625
5563.04296875
5530.30859375
5544.984375
5594.00390625
5650.01171875
5688.78125
5698.36328125
5675.73828125
5620.828125
5536.1484375
5430.328125
5318.8828125
5220.0546875
5148.92578125
5113.921875
5117.66015625
5160.28125
5240.890625
5354.47265625
5486.62109375
5612.08984375
5700.95703125
5730.12109375
5693.3671875
5603.17578125
5483.14453125
5356.6640625
5240.08984375
5143.375
5073.140625
5031.84765625
5013.98828125
5005.90625
4992.703125
4967.2578125
4933.2734375
4900.328125
4876.4609375
4864.81640625
4865.29296875
4877.43359375
4902.05078125
4942.0390625
5002.3984375
5087.4296875
5195.40234375
5316.296875
5436.65625
5546.796875
5642.1953125
5719.890625
5778.96484375
5827.37890625
5884.15234375
5968.40234375
6083.61328125
6213.5703125
6333.2734375
6422.66796875
6472.69921875
6484.91015625
6469.44921875
6441.328125
6414.5078125
6398.19140625
6399.21484375
6425.8359375
6485.53125
6577.8203125
6691.4765625
6811.14453125
6926.8359375
7035.6953125
7134.4609375
7212.15625
7252.6875
7245.71875
7194.5234375
7113.19140625
7017.671875
6920.9453125
6835.04296875
6773.8515625
6751.0546875
6774.61328125
6842.22265625
6940.2890625
7047.85546875
7145.703125
7225.8828125
7293.3203125
7357.71875
7425.296875
7499.5625
7586.47265625
7692.02734375
7811.3671875
7922.46484375
7994.21484375
8002.23828125
7938.86328125
7813.15625
7646.94921875
7470.75390625
7316.7890625
7207.93359375
7149.03125
7127.4140625
7121.74609375
7111.78125
7084.296875
7035.2265625
6968.8828125
6893.52734375
6814.75
6731.33984375
6636.19921875
6519.796875
6373.0234375
6190.609375
5976.58203125
5747.84765625
5529.90625
5345.78125
5206.140625
5106.46875
5030.0625
4954.77734375
4863.19140625
4752.66796875
4636.94140625
4535.87109375
4462.57421875
4420.4140625
4410.890625
4441.3671875
4523.77734375
4666.33203125
4865.9921875
5106.6953125
5363.9921875
5613.68359375
5839.859375
6037.85546875
6211.125
6365.7578125
6507.15234375
6640.53125
6773.37109375
6916.0859375
7078.41015625
7263.45703125
7464.82421875
7669.453125
7863.07421875
8033.890625
8175.171875
8288.6640625
8386.234375
8485.140625
8599.57421875
8736.3203125
8896.8671875
9079.83203125
9279.59765625
9485.171875
9683.90625
9867.2421875
10033.05859375
10184.609375
10329.6328125
10480.02734375
10649.640625
10850.515625
11090.8203125
11375.6015625
11708.62109375
12093.40234375
12533.78125
13034.96484375
13606.453125
14266.328125
15042.640625
15967.23828125
17064.52734375
18344.88671875
19808.59765625
21454.05859375
23279.96484375
25279.921875
27437.12890625
29724.31640625
32104.6875
34522.59375
36875.83203125
38978.52734375
40548.73828125
41260.69921875
40862.36328125
39296.74609375
36743.953125
33552.26953125
30105.953125
26710.40234375
23544.3984375
20676.83984375
18115.21875
15850.6015625
13877.6484375
12189.92578125
10767.76953125
9574.66015625
8562.94140625
7681.37109375
6882.5703125
6132.625
5418.67578125
4746.2734375
4126.98828125
3566.55078125
3061.47265625
2602.921875
2183.62890625
1804.9140625
1478.9375
1220.91015625
1034.83203125
905.3828125
804.66015625
708.01171875
606.171875
506.59765625
426.02734375
380.03125
375.29296875
407.78125
465.5390625
532.0625
589.28515625
623.1484375
631.13671875
625.26171875
625.75390625
649.953125
704.80859375
785.99609375
881.21484375
975.9375
1060.75
1136.81640625
1215.36328125
1311.6484375
1437.3046875
1594.1484375
1771.359375
1949.38671875
2110.61328125
2248.31640625
2364.5859375
2460.21875
2530.10546875
2570.23828125
2586.4765625
2593.45703125
2605.28515625
2629.12109375
2666.234375
2715.55078125
2775.4765625
2845.23828125
2926.65625
3022.47265625
3129.3828125
3232.32421875
3308.65234375
3341.3125
3328.75390625
3281.58984375
3210.13671875
3117.28515625
3003.81640625
2877.66015625
2753.82421875
2644.46875
2551.83984375
2473.0546875
2410.58984375
2375.98046875
2383.40625
2440.78125
2545.46484375
2684.52734375
2836.9375
2977.69921875
3084.8046875
3146.39453125
3163.875
3149.30859375
3119.21875
3088.12109375
3064.53125
3051.30078125
3050.14453125
3067.390625
3115.828125
3209.15625
3351.52734375
3529.9453125
3716.9375
3883.1640625
4011.15625
4100.77734375
4163.94921875
4213.61328125
4254.234375
4279.44921875
4278.90234375
4249.58203125
4201.73046875
4152.75390625
4114.890625
4089.46484375
4072.046875
4059.20703125
4047.04296875
4025.15625
3978.0234375
3897.27734375
3793.92578125
3697.59375
3641.24609375
3642.6484375
3695.77734375
3777.26171875
3861.32421875
3931.51171875
3982.33984375
4014.046875
4028.37890625
4028.609375
4020.90625
4013.5859375
4014.39453125
4027.26953125
4049.1953125
4068.34375
4066.36328125
4025.8515625
3939.72265625
3817.41015625
3684.4609375
3574.45703125
3514.49609375
3510.265625
3540.953125
3570.046875
3565.08203125
3511.05078125
3408.33984375
3261.91796875
3075.25
2854.1953125
2613.09765625
2373.55078125
2156.09765625
1973.36328125
1830.4609375
1729.296875
1670.31640625
1650.2578125
1659.61328125
1682.75390625
1700.41015625
1693.92578125
1651.5390625
1573.85546875
1473.09765625
1364.48046875
1256.6015625
1149.65625
1042.0703125
937.75390625
847.19140625
783.19140625
755.7265625
768.3671875
816.30078125
887.08984375
965.3828125
1039.703125
1106.06640625
1164.95703125
1214.33203125
1245.8359375
1248.9609375
1219.359375
1162.72265625
1089.953125
1009.6484375
926.98828125
850.11328125
794.76953125
778.8125
809.70703125
876.6484375
955.27734375
1021.9453125
1066.7109375
1096.05078125
1124.25
1161.1015625
1205.546875
1248.703125
1280.85546875
1294.5390625
1282.609375
1237.35546875
1155.10546875
1042.5390625
916.84765625
797.79296875
697.9765625
619.0859375
555.7421875
501.9921875
455.7734375
420.72265625
406.609375
427.0
491.59765625
595.3125
713.16015625
808.5625
851.609375
833.88671875
769.125
681.27734375
590.84765625
508.12109375
434.58984375
368.93359375
313.2265625
276.2109375
272.03125
315.55859375
416.80078125
576.125
780.75390625
1004.71484375
1215.30859375
1385.0703125
1501.4921875
1566.94921875
1590.65625
1582.3125
1553.25390625
1519.8984375
1500.62890625
1506.23046875
1533.88671875
1572.13671875
1611.5234375
1649.4296875
1685.23828125
1713.65234375
1724.6953125
1709.73046875
1666.16796875
1597.35546875
1510.6015625
1416.4609375
1328.1875
1259.01953125
1217.65625
1204.515625
1210.79296875
1221.78515625
1224.77734375
1217.69921875
1211.7265625
1225.28125
1274.8984375
1370.34765625
1514.23046875
1701.2734375
1916.8984375
2140.35546875
2353.84375
2550.2109375
2732.0625
2904.5078125
3069.9140625
3228.046875
3377.73828125
3516.609375
3640.5
3745.265625
3830.06640625
3898.52734375
3956.1484375
4005.9609375
4045.98046875
4071.3203125
4080.34375
4080.37109375
4086.8203125
4114.45703125
4167.2890625
4237.2734375
4314.8671875
4402.7578125
4519.3984375
4688.21875
4922.3125
5217.88671875
5559.28515625
5927.74609375
6306.3203125
6681.2578125
7042.8125
7385.03515625
7703.45703125
7993.7265625
8253.95703125
8487.01953125
8696.63671875
8879.796875
9025.3046875
9122.2578125
9169.05078125
9172.52734375
9139.90234375
9075.04296875
8983.55078125
8878.4921875
8777.76171875
8695.54296875
8637.7421875
8606.45703125
8607.19921875
8649.51953125
8739.24609375
8870.22265625
9025.01171875
9185.44140625
9344.78515625
9511.83984375
9704.37890625
9937.43359375
10214.7578125
10528.3125
10864.25390625
11210.46875
11560.50390625
11912.58203125
12265.65234375
12615.66015625
12954.625
13273.4375
13566.8046875
13836.3203125
14088.1953125
14326.62109375
14548.0859375
14741.33203125
14892.34765625
14990.29296875
15031.29296875
15020.109375
14970.89453125
14906.609375
14855.87890625
14847.375
14904.2578125
15041.4765625
15265.4609375
15572.9609375
15948.0390625
16361.25390625
16776.25
17162.16015625
17503.62890625
17802.37109375
18071.78515625
18330.4453125
18597.7578125
18891.53515625
19226.5
19612.8984375
20054.37890625
20545.80078125
21073.7578125
21620.8125
22170.1640625
22706.80078125
23216.015625
23683.62890625
24099.3984375
24461.0
24776.61328125
25066.6015625
25363.25
25705.00390625
26123.828125
26631.66015625
27215.42578125
27844.90625
28488.22265625
29124.1953125
29744.890625
30351.125
30948.16015625
31543.91796875
32145.453125
32752.53125
33355.63671875
33944.33203125
34518.18359375
35086.4453125
35655.64453125
36220.08203125
36766.10546875
37282.6796875
37764.65625
38208.29296875
38608.921875
38964.05078125
39274.31640625
39537.84375
39744.39453125
39877.21484375
39921.05078125
39868.46875
39720.19140625
39481.453125
39157.703125
38751.796875
38264.43359375
37698.46875
37064.734375
36385.01953125
35688.85546875
35004.14453125
34345.23828125
33704.984375
33057.48046875
32372.734375
31635.13671875
30853.51171875
30056.25
29277.16796875
28543.125
27869.80859375
27264.2265625
26729.41015625
26268.99609375
25889.64453125
25598.21484375
25393.82421875
25261.9296875
25178.89453125
25125.23828125
25095.63671875
25096.7734375
25137.3125
25219.9765625
25338.8984375
25478.46875
25612.76953125
25710.28125
25744.73828125
25705.08203125
25596.75390625
25434.953125
25237.14453125
25019.69921875
24797.4921875
24582.83203125
24382.4921875
24195.74609375
24016.88671875
23842.37890625
23677.28125
23535.58203125
23434.6171875
23388.28125
23402.125
23469.5546875
23570.359375
23675.7265625
23759.60546875
23808.0
23817.77734375
23787.5625
23710.7578125
23575.90234375
23371.703125
23092.99609375
22746.8125
22355.35546875
21950.421875
21560.47265625
21201.48828125
20880.41015625
20605.38671875
20388.98828125
20240.421875
20156.63671875
20122.54296875
20118.96875
20130.5078125
20149.109375
20174.66796875
20214.19921875
20279.5703125
20384.72265625
20543.51953125
20767.453125
21061.98828125
21423.8203125
21842.43359375
22305.4609375
22802.64453125
23326.0703125
23869.421875
24428.828125
25002.7421875
25587.71484375
26172.515625
26736.9375
27257.50390625
27716.02734375
28105.4140625
28430.08984375
28702.21875
28936.98046875
29150.63671875
29361.875
29592.15234375
29861.17578125
30179.98828125
30547.88671875
30954.40234375
31381.3828125
31802.1796875
32182.98046875
32491.80078125
32711.6796875
32848.015625
32924.42578125
32971.22265625
33015.19921875
33075.55859375
33164.8984375
33290.67578125
33453.1796875
33640.98828125
33830.59765625
33996.3671875
34127.5234375
34238.8203125
34363.171875
34529.71484375
34745.00390625
34992.40625
35247.7578125
35494.734375
35727.31640625
35942.39453125
36135.34765625
36305.03515625
36461.4375
36625.39453125
36818.421875
37051.11328125
37320.04296875
37614.7734375
37927.08203125
38253.7109375
38591.64453125
38932.890625
39264.59765625
39572.33203125
39841.7890625
40060.33984375
40223.40234375
40343.26171875
40448.96875
40570.71484375
40719.1953125
40878.58984375
41020.51953125
41126.87890625
41202.30859375
41267.36328125
41339.82421875
41420.19140625
41491.734375
41531.71484375
41522.17578125
41454.2265625
41330.3671875
41169.75390625
41010.671875
40899.72265625
40868.5859375
40914.1640625
40997.8203125
41063.75390625
41062.1796875
40963.4296875
40759.828125
40461.53515625
40092.4140625
39685.59765625
39275.15234375
38884.59765625
38519.40625
38169.60546875
37820.5234375
37464.3359375
37106.703125
36765.80078125
36463.5
36212.2890625
36007.78515625
35833.95703125
35676.40234375
35531.4453125
35405.421875
35309.33203125
35253.96484375
35244.15625
35272.06640625
35316.09765625
35349.92578125
35354.44140625
35321.609375
35249.12890625
35135.1953125
34979.79296875
34789.27734375
34576.9609375
34357.55859375
34139.06640625
33918.10546875
33682.1953125
33417.25
33114.9375
32776.546875
32413.84375
32047.453125
31700.5625
31388.609375
31112.265625
30860.8046875
30623.21875
30397.08984375
30189.44921875
30012.33203125
29878.55859375
29800.06640625
29788.20703125
29853.7265625
30003.9140625
30236.89453125
30538.69921875
30888.35546875
31268.5546875
31672.890625
32104.515625
32570.0
33074.23828125
33618.140625
34197.63671875
34803.43359375
35422.828125
36044.77734375
36668.23828125
37310.0703125
38005.69921875
38799.94921875
39735.08203125
40846.5703125
42167.12890625
43729.5859375
45562.66015625
47684.1484375
50097.37890625
52788.015625
55713.6484375
58783.2734375
61831.796875
64603.7109375
66769.2109375
67992.0859375
68036.671875
66859.81640625
64628.26171875
61649.49609375
58263.296875
54757.03125
51333.84375
48121.4609375
45195.234375
42597.734375
40348.140625
38440.85546875
36839.359375
35477.2421875
34274.26953125
33161.30859375
32098.37109375
31075.3671875
30100.33984375
29186.9140625
28347.25390625
27588.59765625
26911.234375
26309.578125
25776.2890625
25305.31640625
24890.6328125
24523.3359375
24191.3359375
23881.609375
23582.453125
23284.91015625
22983.78515625
22677.1875
22364.48046875
22045.51953125
21722.87890625
21402.96484375
21091.80859375
20789.06640625
20488.18359375
20183.546875
19876.7578125
19576.5234375
19294.96484375
19045.26171875
18840.12109375
18688.42578125
18591.0234375
18539.953125
18523.328125
18533.44140625
18572.4453125
18650.66796875
18777.7109375
18953.3671875
19165.7421875
19396.58984375
19627.47265625
19843.0625
20033.3515625
20196.20703125
20337.2890625
20465.39453125
20586.5703125
20701.21875
20804.41796875
20888.35546875
20947.15234375
20982.15625
21002.34765625
21017.359375
21029.171875
21030.3359375
21008.6484375
20952.0390625
20850.80859375
20699.140625
20497.10546875
20251.31640625
19973.8984375
19681.05859375
19390.76171875
19117.73828125
18867.88671875
18637.55859375
18419.1484375
18207.87890625
18004.734375
17815.296875
17646.71484375
17503.82421875
17385.94140625
17287.5625
17203.58203125
17134.28515625
17084.4375
17057.2578125
17049.72265625
17054.5546875
17067.66796875
17094.8125
17151.29296875
17252.640625
17400.0546875
17569.50390625
17714.640625
17786.77734375
17762.1015625
17657.09765625
17519.34765625
17401.3046875
17338.265625
17343.33984375
17412.6171875
17527.8671875
17657.5390625
17766.15234375
17832.0078125
17858.515625
17868.0546875
17885.1796875
17923.9375
17985.20703125
18059.50390625
18131.01171875
18183.16015625
18204.81640625
18193.2265625
18151.72265625
18085.61328125
18001.234375
17908.609375
17823.0546875
17761.3125
17733.77734375
17740.28515625
17774.48046875
17832.55078125
17917.08203125
18033.5078125
18185.42578125
18373.68359375
18596.28515625
18846.0078125
19109.6875
19373.9609375
19633.2890625
19891.46484375
20155.6796875
20430.63671875
20716.7109375
21008.8671875
21294.296875
21553.0234375
21764.7421875
21917.9921875
22015.3203125
22072.0703125
22109.703125
22145.21875
22181.046875
22202.9375
22188.9609375
22122.62109375
21999.26953125
21823.17578125
21601.90625
21344.68359375
21064.0859375
20776.26171875
20497.23046875
20237.890625
20002.30078125
19791.04296875
19606.03515625
19450.796875
19325.12109375
19219.6875
19117.08984375
18999.0703125
18854.0625
18679.9140625
18481.125
18263.546875
18030.83984375
17786.15625
17538.125
17304.125
17104.484375
16950.54296875
16837.78125
16750.97265625
16675.66015625
16603.98046875
16530.91796875
16448.68359375
16347.55859375
16221.71875
16072.109375
15903.9765625
15725.0703125
15548.4375
15394.16015625
15282.4140625
15221.05859375
15199.7265625
15195.796875
15184.1171875
15141.0859375
15044.84765625
14879.47265625
14643.0078125
14350.11328125
14024.05859375
13684.03515625
13337.7578125
12982.359375
12609.32421875
12208.76953125
11772.09375
11294.92578125
10781.30859375
10246.5
9713.97265625
9206.1796875
8736.4296875
8310.19140625
7934.9453125
7627.484375
7410.23046875
7299.51171875
7295.52734375
7379.76953125
7519.1796875
7674.95703125
7813.921875
7918.35546875
7988.46875
8035.890625
8073.19140625
8106.64453125
8135.328125
8153.37109375
8150.67578125
8111.02734375
8011.8828125
7830.88671875
7557.87109375
7204.484375
6803.9375
6401.046875
6039.10546875
5749.81640625
5548.578125
5434.7421875
5395.3359375
5409.87890625
5454.03515625
5501.8203125
5527.84765625
5510.41796875
5435.73828125
5303.234375
5130.2734375
4951.37890625
4808.140625
4733.7109375
4741.5546875
4824.5625
4961.3671875
5123.6875
5283.3671875
5420.41796875
5529.359375
5618.12109375
5699.2890625
5781.3515625
5867.046875
5956.99609375
6051.73046875
6149.79296875
6246.96875
6340.94921875
6437.82421875
6552.73828125
6702.125
6893.75
7122.28515625
7372.48046875
7625.78125
7865.65625
8079.6328125
8258.609375
8395.20703125
8483.6484375
8522.28515625
8517.0546875
8482.296875
8437.3203125
8399.84375
8379.41796875
8374.4375
8375.5078125
8374.48046875
8372.69140625
8381.34375
8413.81640625
8477.13671875
8568.796875
8678.10546875
8789.265625
8886.11328125
8958.26171875
9003.87109375
9024.265625
9014.84375
8962.96484375
8856.4921875
8694.76953125
8491.18359375
8266.0234375
8036.51953125
7811.0546875
7589.82421875
7370.2109375
7152.69140625
6942.33984375
6744.83984375
6561.94140625
6392.1875
6235.95703125
6098.1484375
5984.2578125
5893.49609375
5815.4296875
5733.19921875
5631.36328125
5504.44921875
5361.3984375
5222.16796875
5107.18359375
5027.203125
4981.52734375
4964.69921875
4972.484375
4999.74609375
5033.5390625
5052.4609375
5037.0390625
4983.296875
4906.66796875
4832.02734375
4778.56640625
4751.5078125
4744.74609375
4748.41796875
4753.671875
4752.8359375
4738.76953125
4706.515625
4655.3828125
4588.16796875
4507.5625
4413.54296875
4304.76171875
4182.921875
4057.265625
3946.421875
3875.62890625
3868.05859375
3933.21484375
4059.90625
4220.09375
4381.4453125
4519.26171875
4621.1484375
4685.26171875
4716.0234375
4719.17578125
4696.6171875
4644.265625
4555.00390625
4423.98046875
4250.9921875
4039.82421875
3799.41015625
3547.53515625
3310.98828125
3116.6953125
2978.78515625
2891.8359375
2834.83203125
2780.9375
2706.57421875
2598.12109375
2456.44140625
2297.41796875
2146.0625
2027.04296875
1957.47265625
1945.08984375
1989.1171875
2080.62109375
2202.95703125
2334.72265625
2455.30859375
2550.32421875
2614.57421875
2651.8203125
2671.5
2682.8125
2688.80078125
2684.02734375
2658.09765625
2602.890625
2519.1796875
2418.74609375
2321.1328125
2247.13671875
2212.7890625
2227.00390625
2292.60546875
2407.9921875
2566.72265625
2755.671875
2955.109375
3143.34765625
3305.26953125
3439.35546875
3556.7890625
3671.52734375
3788.890625
3903.53125
4009.109375
4109.859375
4221.7734375
4361.59375
4533.8203125
4726.67578125
4918.59375
5088.25
5220.56640625
5306.5546875
5340.890625
5322.40234375
5258.3125
5167.3125
5075.9453125
5009.12109375
4982.3125
5001.30078125
5067.421875
5181.08984375
5339.8515625
5534.4453125
5748.54296875
5963.5234375
6163.9140625
6339.05859375
6481.171875
6584.5546875
6649.21484375
6686.70703125
6721.9140625
6786.64453125
6906.625
7087.94140625
7310.24609375
7532.234375
7708.96484375
7812.23046875
7841.265625
7817.2734375
7767.5078125
7711.1484375
7655.08203125
7599.1328125
7544.76171875
7500.36328125
7478.796875
7488.8046875
7528.3984375
7587.20703125
7655.83984375
7732.8671875
7824.30078125
7939.171875
8086.46484375
8272.75390625
8498.3828125
8754.76171875
9027.33203125
9302.328125
9570.859375
9827.796875
10069.39453125
10293.03515625
10497.84765625
10685.34765625
10861.6484375
11040.15625
11238.44140625
11467.58984375
11723.12109375
11988.16796875
12246.453125
12491.05859375
12721.75
12938.1796875
13139.5703125
13330.09765625
13520.73046875
13723.81640625
13946.40234375
14189.63671875
14453.58984375
14740.4765625
15051.31640625
15378.56640625
15702.890625
15999.6171875
16250.9765625
16453.703125
16615.98828125
16748.609375
16859.48828125
16954.0625
17036.2421875
17106.21875
17158.4296875
17184.0625
17177.38671875
17140.76171875
17085.140625
17026.14453125
16977.45703125
16944.50390625
16923.02734375
16904.8125
16886.26953125
16871.59765625
16867.23046875
16873.58984375
16883.05078125
16885.875
16877.21484375
16857.94921875
16829.51953125
16789.12890625
16729.83984375
16644.1015625
16526.78515625
16376.63671875
16197.7421875
16000.86328125
15802.01953125
15617.64453125
15459.6171875
15333.89453125
15241.97265625
15181.796875
15147.25390625
15129.26171875
15120.15234375
15118.3984375
15128.65234375
15156.26171875
15200.609375
15253.01953125
15301.17578125
15337.13671875
15363.5
15393.76953125
15446.2265625
15534.26953125
15658.6875
15806.5078125
15957.41796875
16093.37109375
16204.859375
16290.52734375
16352.6796875
16394.08203125
16418.765625
16434.34765625
16450.91015625
16475.203125
16504.76953125
16528.203125
16532.66015625
16512.6796875
16473.8984375
16430.62109375
16400.52734375
16398.79296875
16432.21875
16495.765625
16575.30078125
16655.72265625
16727.7265625
16787.6640625
16832.87109375
16858.99609375
16862.43359375
16844.87890625
16815.8984375
16791.40234375
16788.4296875
16819.3984375
16889.59375
16998.328125
17139.7578125
17301.453125
17465.69140625
17618.6953125
17762.5625
17917.24609375
18108.1015625
18349.32421875
18636.59375
18951.21484375
19268.984375
19567.86328125
19833.3984375
20061.50390625
20257.484375
20432.3359375
20598.94140625
20769.09375
20949.921875
21140.48046875
21331.36328125
21508.84765625
21661.09375
21781.8359375
21869.671875
21924.41015625
21944.7109375
21929.93359375
21884.5859375
21819.62109375
21747.28515625
21674.203125
21600.9609375
21529.4140625
21469.578125
21437.59765625
21446.234375
21497.078125
21580.78515625
21683.1640625
21790.80859375
21893.87890625
21988.234375
22078.0859375
22175.8046875
22295.5
22443.1640625
22611.453125
22783.921875
22944.71875
23085.78125
23207.8359375
23317.87109375
23426.234375
23543.82421875
23678.6796875
23832.984375
24002.3203125
24177.6015625
24348.2734375
24505.12109375
24642.3828125
24759.69921875
24864.12109375
24970.7265625
25099.57421875
25268.8515625
25487.58203125
25752.33984375
26049.78515625
26363.078125
26678.296875
26987.44921875
27286.80859375
27573.0234375
27841.12890625
28085.92578125
28303.6484375
28490.7890625
28641.7890625
28749.79296875
28811.39453125
28831.80078125
28826.37109375
28817.01171875
28824.5859375
28861.609375
28931.57421875
29036.4140625
29183.48828125
29381.92578125
29630.4765625
29910.921875
30195.7578125
30462.22265625
30699.2421875
30905.02734375
31083.53515625
31244.27734375
31401.5703125
31569.83984375
31758.3046875
31969.88671875
32203.71484375
32456.89453125
32723.87890625
32995.29296875
33259.01171875
33504.57421875
33728.76953125
33937.74609375
34142.5546875
34350.6484375
34560.9140625
34766.6015625
34962.4296875
35148.26953125
35326.5625
35498.140625
35662.3828125
35821.7421875
35985.40234375
36167.39453125
36380.4453125
36630.515625
36915.328125
37226.1171875
37550.24609375
37873.78125
38183.9453125
38471.66015625
38733.58984375
38973.02734375
39198.03515625
39416.609375
39632.4140625
39845.625
40057.88671875
40273.9140625
40496.29296875
40720.01953125
40935.1171875
41134.8515625
41319.75
41494.5
41664.8046875
41838.328125
42024.21484375
42226.70703125
42439.40625
42649.125
42846.79296875
43034.0625
43220.19921875
43415.1953125
43625.68359375
43853.7734375
44096.625
44347.69140625
44600.55859375
44852.08203125
45101.34375
45346.890625
45587.32421875
45825.265625
46068.63671875
46325.8671875
46599.4296875
46885.17578125
47178.83984375
47483.125
47807.9765625
48163.1484375
48548.984375
48952.9296875
49354.5234375
49735.53125
50088.0703125
50415.421875
50725.9140625
51025.8984375
51317.51953125
51601.3203125
51879.15234375
52153.7890625
52426.11328125
52693.2109375
52949.2578125
53188.984375
53412.078125
53625.21875
53838.984375
54061.11328125
54292.99609375
54533.6640625
54786.8984375
55062.3125
55368.55078125
55706.1640625
56067.57421875
56442.26171875
56820.44921875
57193.36328125
57553.875
57899.42578125
58233.8671875
58564.859375
58899.30859375
59241.35546875
59593.3671875
59956.18359375
60326.9375
60697.640625
61057.95703125
61400.43359375
61723.18359375
62028.41796875
62319.82421875
62601.34765625
62876.36328125
63146.03125
63409.04296875
63664.8828125
63917.70703125
64175.05078125
64441.7890625
64716.4140625
64994.6796875
65275.7890625
65563.2578125
65859.70703125
66162.7890625
66466.76953125
66766.70703125
67060.36328125
67347.57421875
67629.94140625
67911.12109375
68195.8515625
68488.08203125
68790.296875
69103.98046875
69428.93359375
69761.4453125
70094.765625
70423.55859375
70748.83984375
71078.26953125
71421.3046875
71783.07421875
72161.2265625
72547.20703125
72931.3828125
73309.0546875
73682.7578125
74058.34765625
74438.625
74821.4453125
75204.67578125
75592.23046875
75993.92578125
76418.54296875
76866.73828125
77330.30859375
77798.4140625
78265.4453125
78734.8515625
79216.63671875
79721.1171875
80253.30859375
80810.6328125
81383.9765625
81960.56640625
82526.97265625
83071.02734375
83582.515625
84054.375
84485.59765625
84884.1328125
85266.140625
85650.73828125
86053.71484375
86484.19140625
86944.8359375
87433.73046875
87946.5390625
88478.1015625
89023.03125
89576.1171875
90134.1484375
90698.48828125
91274.45703125
91865.92578125
92469.9140625
93076.875
93675.703125
94257.38671875
94815.08984375
95343.890625
95842.16796875
96311.98828125
96756.765625
97179.63671875
97585.39453125
97983.4375
98387.140625
98810.10546875
99263.453125
99755.640625
100292.48828125
100876.01171875
101503.05078125
102165.66796875
102853.75390625
103559.4140625
104280.828125
105021.7890625
105785.6796875
106568.65234375
107358.92578125
108143.31640625
108914.3671875
109672.0546875
110420.38671875
111163.828125
111906.625
112653.89453125
113412.09765625
114187.58203125
114984.13671875
115802.078125
116640.13671875
117498.21484375
118376.96875
119273.3359375
120176.15625
121067.02734375
121926.51171875
122740.91796875
123504.69921875
124217.76953125
124880.48046875
125490.05859375
126040.703125
126526.55859375
126944.7421875
127295.90234375
127582.1015625
127804.35546875
127962.14453125
128055.95703125
128091.546875
128082.94921875
128051.03515625
128017.4921875
127997.640625
127996.8046875
128011.7578125
128035.40625
128061.50390625
128087.6875
128116.16015625
128152.30078125
128202.1328125
128269.953125
128356.57421875
128458.21484375
128567.05078125
128674.890625
128778.9765625
128885.26171875
129005.4140625
129149.81640625
129323.13671875
129525.7421875
129757.74609375
130020.5
130315.0703125
130640.921875
130996.359375
131378.7265625
131782.97265625
132201.07421875
132624.86328125
133050.75
133481.796875
133925.015625
134386.9296875
134871.26171875
135379.08984375
135908.48046875
136452.51171875
136998.3046875
137530.62109375
138038.7890625
138521.56640625
138985.27734375
139437.05859375
139879.26953125
140309.30859375
140723.71484375
141122.34765625
141509.59765625
141892.4921875
142277.6171875
142669.109375
143069.328125
143481.55078125
143911.8203125
144367.2265625
144851.51953125
145361.56640625
145888.35546875
146422.140625
146957.85546875
147496.36328125
148040.79296875
148591.828125
149146.69921875
149702.375
150258.9296875
150819.40234375
151386.796875
151961.8359375
152543.05078125
153127.890625
153713.3203125
154296.09375
154873.49609375
155444.26953125
156008.8046875
156568.5234375
157124.9765625
157679.47265625
158233.26171875
158787.90234375
159345.3125
159907.66796875
160477.40625
161056.80859375
161646.3671875
162243.140625
162841.578125
163437.45703125
164031.12109375
164626.55859375
165227.38671875
165834.14453125
166444.74609375
167055.953125
167664.2265625
168266.6171875
168862.1015625
169451.6640625
170036.75
170618.203125
171197.47265625
171777.89453125
172363.453125
172955.98046875
173553.8125
174152.8828125
174748.46875
175336.62109375
175915.7890625
176488.11328125
177058.75390625
177633.47265625
178216.546875
178810.484375
179416.23046875
180033.0078125
180658.61328125
181291.03515625
181929.734375
182574.62890625
183223.3828125
183870.1640625
184507.265625
185128.12890625
185729.31640625
186310.84375
186875.57421875
187427.83203125
187971.26171875
188506.96484375
189033.72265625
189550.484375
190058.6484375
190561.83203125
191064.1640625
191569.5078125
192082.015625
192605.66796875
193142.2265625
193689.9296875
194245.19921875
194805.8984375
195372.80859375
195948.33203125
196534.1328125
197129.40625
197730.32421875
198330.97265625
198925.953125
199512.984375
200093.30859375
200669.484375
201242.8046875
201812.64453125
202377.64453125
202937.4921875
203493.91015625
204050.578125
204612.015625
205182.3125
205764.46875
206360.390625
206970.9453125
207595.84375
208233.625
208881.87109375
209537.44140625
210196.90625
210857.359375
211517.0390625
212174.84375
212829.15625
213477.78125
214119.4375
214755.2578125
215388.42578125
216022.140625
216657.58203125
217293.1015625
217924.74609375
218547.890625
219159.22265625
219758.40625
220348.3828125
220934.375
221522.1484375
222116.6171875
222721.359375
223338.66015625
223969.32421875
224611.94921875
225262.58984375
225915.69140625
226566.06640625
227210.6640625
227849.32421875
228484.26953125
229118.48046875
229753.79296875
230389.9453125
231025.2109375
231657.37109375
232283.91796875
232902.02734375
233509.828125
234108.12109375
234700.328125
235290.26171875
235880.1484375
236470.5703125
237061.13671875
237650.390625
238235.453125
238813.0546875
239381.7578125
239943.66796875
240504.33203125
241070.94140625
241649.375
242241.65625
242845.19140625
243454.29296875
244062.5078125
244664.359375
245256.54296875
245839.12109375
246416.1484375
246994.26171875
247579.7265625
248175.71875
248781.6484375
249394.51953125
250011.09765625
250629.28515625
251248.00390625
251866.421875
252483.9453125
253101.12890625
253719.9140625
254342.5390625
254970.46875
255604.4453125
256244.84375
256890.7734375
257538.703125
258182.6640625
258816.65625
259437.5234375
260046.20703125
260646.80078125
261244.19921875
261842.05859375
262442.32421875
263046.09765625
263654.19921875
264266.7265625
264882.91796875
265502.41015625
266126.484375
266757.42578125
267396.44140625
268042.46875
268692.84375
269344.765625
269996.48828125
270647.89453125
271300.31640625
271955.36328125
272613.8671875
273275.90625
273941.390625
274609.84765625
275280.03515625
275950.81640625
276622.7421875
277297.890625
277977.8203125
278662.140625
279349.57421875
280039.6328125
280732.7421875
281429.0625
282127.80859375
282827.8671875
283528.85546875
284231.95703125
284939.78125
285655.0
286378.66796875
287110.1015625
287848.31640625
288592.8984375
289342.95703125
290095.8125
290847.40625
291593.75390625
292331.50390625
293057.2578125
293767.16015625
294457.3046875
295124.33203125
295765.7734375
296380.4921875
296968.91796875
297532.81640625
298074.5859375
298596.74609375
299101.6171875
299591.0234375
300066.18359375
300527.94921875
300977.03515625
301413.8671875
301838.85546875
302253.4609375
302661.125
303066.91796875
303476.29296875
303894.30078125
304325.39453125
304772.96875
305238.83203125
305723.4765625
306227.17578125
306750.54296875
307294.15234375
307858.0625
308442.046875
309045.7890625
309668.61328125
310309.1015625
310965.30078125
311634.99609375
312315.4609375
313003.046875
313693.26171875
314381.6484375
315064.34375
315737.86328125
316398.171875
317039.96875
317656.98046875
318243.171875
318794.11328125
319307.85546875
319785.24609375
320229.640625
320646.1171875
321040.5625
321419.18359375
321788.3203125
322153.91796875
322520.58984375
322891.15625
323267.3125
323650.3203125
324040.91796875
324438.76953125
324842.41015625
325249.4921875
325656.48828125
326058.08203125
326447.34375
326816.9609375
327160.6484375
327474.03515625
327755.09375
328004.06640625
328222.8984375
328414.6953125
328583.82421875
328736.37109375
328879.77734375
329021.51953125
329167.7421875
329322.59375
329488.14453125
329664.71875
329851.62109375
330047.83984375
330252.08203125
330462.58984375
330677.47265625
330895.484375
331116.34375
331340.26953125
331567.58984375
331798.90625
332034.95703125
332276.04296875
332521.62890625
332770.69140625
333022.3203125
333275.90625
333531.0390625
333787.53515625
334045.25390625
334303.69921875
334561.76171875
334817.90625
335070.546875
335318.3203125
335560.47265625
335797.1015625
336028.86328125
336256.12109375
336478.546875
336695.546875
336906.86328125
337112.796875
337314.16796875
337512.140625
337707.765625
337901.25390625
338091.86328125
338278.5
338460.3046875
338636.5
338806.1953125
338968.7265625
339123.9765625
339272.0625
339412.83203125
339545.9140625
339671.15234375
339788.69921875
339898.90234375
340002.28515625
340099.59765625
340191.640625
340279.1484375
340363.05859375
340444.6484375
340525.078125
340604.80078125
340683.5625
340760.796875
340835.91796875
340908.37109375
340977.83984375
341044.359375
341108.03515625
341168.75
341226.28515625
341280.55859375
341331.43359375
341378.55078125
341421.4765625
341460.09375
341494.4140625
341524.1875
341548.96484375
341568.45703125
341582.6640625
341591.61328125
341595.26953125
341593.71484375
341587.09375
341575.52734375
341559.2109375
341538.58203125
341514.1171875
341485.890625
341453.7109375
341417.51171875
341377.4609375
341333.6875
341286.24609375
341235.32421875
341181.21484375
341123.99609375
341063.515625
340999.64453125
340932.31640625
340861.38671875
340786.67578125
340708.21875
340626.26953125
340540.98046875
340452.37890625
340360.65625
340266.18359375
340169.2421875
340069.86328125
339968.125
339864.2421875
339758.33984375
339650.42578125
339540.65234375
339429.37890625
339316.9453125
339203.4921875
339089.1953125
338974.35546875
338859.2109375
338743.86328125
338628.46484375
338513.23046875
338398.1875
338283.140625
338167.9921875
338052.90234375
337938.046875
337823.44140625
337709.125
337595.26953125
337481.88671875
337368.78125
337255.79296875
337143.01171875
337030.55859375
336918.43359375
336806.71875
336695.7265625
336585.83984375
336477.3984375
336370.9609375
336267.50390625
336168.3046875
336074.83203125
335988.875
335912.66796875
335848.5625
335798.85546875
335765.91796875
335752.3046875
335760.5078125
335792.6015625
335850.3046875
335934.99609375
336047.55859375
336188.3203125
336357.40625
336555.00390625
336781.109375
337035.203125
337316.23828125
337622.80078125
337953.0390625
338304.55078125
338674.734375
339061.0859375
339461.16015625
339872.3671875
340292.140625
340718.34375
341149.3046875
341583.69140625
342020.50390625
342459.12890625
342899.109375
343339.91796875
343781.08984375
344222.38671875
344663.6953125
345104.76953125
345545.328125
345985.265625
346424.56640625
346863.07421875
347300.59375
347737.09375
348172.6171875
348607.07421875
349040.29296875
349472.265625
349903.07421875
350332.6328125
350760.76171875
351187.41015625
351612.64453125
352036.41015625
352458.5859375
352879.19140625
353298.34765625
353716.0546875
354132.23828125
354546.94140625
354960.3125
355372.34375
355782.890625
356191.91015625
356599.46875
357005.546875
357410.01953125
357812.89453125
358214.2890625
358614.19140625
359012.484375
359409.11328125
359804.140625
360197.53515625
360589.203125
360979.2109375
361367.8203125
361755.16015625
362141.19140625
362525.89453125
362909.296875
363291.31640625
363671.76171875
364050.5859375
364427.97265625
364804.05859375
365178.85546875
365552.47265625
365925.1015625
366296.83203125
366667.56640625
367037.16796875
367405.51171875
367772.265625
368136.92578125
368499.20703125
368859.23828125
369217.2890625
369573.57421875
369928.3046875
370281.73046875
370633.91796875
370984.65234375
371333.6484375
371680.7890625
372026.0625
372369.46484375
372711.05859375
373050.890625
373388.76953125
373724.21484375
374056.8515625
374386.72265625
374714.19921875
375039.76171875
375363.99609375
375687.53125
376010.8828125
376334.38671875
376658.32421875
376982.9453125
377308.1875
377633.67578125
377959.09765625
378284.50390625
378610.08984375
378935.828125
379261.4453125
379586.65625
379911.23046875
380234.90625
380557.41796875
380878.515625
381197.859375
381515.015625
381829.6640625
382141.66015625
382450.86328125
382757.078125
383060.3359375
383361.09375
383659.94140625
383957.26953125
384253.3203125
384548.33984375
384842.45703125
385135.453125
385426.80078125
385715.93359375
386002.41796875
386286.16796875
386567.63671875
386847.68359375
387127.06640625
387406.05078125
387684.671875
387963.0
388241.01171875
388518.328125
388794.515625
389069.62109375
389344.1796875
389618.75
389893.51171875
390168.15625
390441.96484375
390714.14453125
390984.4765625
391253.73046875
391523.2109375
391793.859375
392065.9453125
392339.42578125
392614.23828125
392890.31640625
393167.66015625
393446.54296875
393727.55859375
394011.3515625
394298.50390625
394589.546875
394884.7734375
395183.88671875
395485.90625
395789.51171875
396093.57421875
396397.578125
396701.9453125
397007.890625
397316.8203125
397629.45703125
397945.4765625
398263.63671875
398582.0078125
398898.21484375
399209.8515625
399515.08984375
399812.8671875
400102.76171875
400384.8671875
400659.82421875
400928.77734375
401193.18359375
401454.78515625
401715.62109375
401977.63671875
402242.09375
402509.48828125
402780.11328125
403054.46484375
403332.9375
403615.2421875
403900.28515625
404186.83203125
404474.28515625
404762.99609375
405053.7734375
405346.98828125
405642.203125
405938.62109375
406235.63671875
406532.76953125
406829.234375
407123.9375
407416.0234375
407705.18359375
407991.6953125
408276.21875
408559.51953125
408841.94921875
409123.17578125
409402.7890625
409681.2109375
409959.828125
410240.2734375
410523.98828125
410812.625
411108.45703125
411413.98046875
411731.265625
412061.73828125
412406.0234375
412763.04296875
413128.6328125
413494.734375
413850.5703125
414185.83984375
414494.09375
414773.62109375
415024.5546875
415244.89453125
415429.1953125
415570.765625
415664.6640625
415709.5
415708.23046875
415668.41015625
415600.296875
415512.50390625
415408.328125
415286.640625
415146.48046875
414990.86328125
414826.69921875
414662.29296875
414505.2578125
414361.84375
414236.84765625
414133.546875
414053.57421875
413997.0
413962.7890625
413949.75
413957.54296875
413986.9765625
414039.359375
414115.609375
414215.72265625
414338.8359375
414483.46875
414647.734375
414829.390625
415026.078125
415235.7421875
415457.19140625
415690.23046875
415935.19140625
416192.40625
416462.140625
416744.84765625
417041.15234375
417351.6796875
417677.0703125
418018.3125
418376.73046875
418753.6796875
419150.1484375
419566.30078125
420001.03515625
420451.8984375
420915.78125
421389.9375
421872.45703125
422362.20703125
422858.890625
423363.265625
423876.22265625
424396.640625
424919.75
425437.89453125
425943.671875
426433.015625
426905.8515625
427363.75390625
427806.16796875
428227.62890625
428617.87890625
428965.328125
429262.6171875
429511.7421875
429726.03515625
429927.15625
430138.484375
430378.3984375
430657.18359375
430978.0625
431340.37890625
431742.0859375
432179.703125
432644.8359375
433118.94140625
433570.6484375
433959.79296875
434247.35546875
434404.859375
434417.3125
434280.35546875
433997.39453125
433580.72265625
433054.671875
432455.34375
431824.4921875
431200.01953125
430607.796875
430057.90625
429545.94140625
429058.5234375
428580.99609375
428104.05859375
427626.15625
427151.69140625
426688.36328125
426246.42578125
425838.79296875
425479.2890625
425178.98828125
424943.49609375
424772.9765625
424663.40625
424607.51171875
424595.953125
424619.6875
424672.30078125
424750.67578125
424854.5234375
424986.63671875
425153.82421875
425366.16015625
425633.76171875
425963.08203125
426355.03125
426805.1328125
427304.1953125
427839.078125
428394.0625
428952.74609375
429499.08203125
430016.39453125
430484.80859375
430879.51171875
431172.3203125
431337.16015625
431357.51171875
431232.12109375
430976.21875
430617.421875
430188.0546875
429717.37890625
429227.2890625
428733.078125
428247.3125
427783.34765625
427355.7578125
426978.12890625
426660.5
426408.6171875
426225.2890625
426112.05859375
426068.94921875
426092.09765625
426172.1875
426296.6015625
426454.29296875
426638.5546875
426844.9765625
427067.296875
427295.87109375
427519.734375
427729.015625
427915.8046875
428074.56640625
428203.2265625
428303.109375
428375.75390625
428418.6796875
428424.3359375
428383.44921875
428289.55078125
428140.921875
427939.3828125
427687.8125
427388.9375
427046.484375
426667.91796875
426266.19140625
425858.0546875
425459.1484375
425079.359375
424721.9453125
424387.0234375
424076.87890625
423799.39453125
423567.01953125
423391.92578125
423280.9453125
423234.65234375
423251.14453125
423330.37109375
423474.77734375
423686.140625
423962.4453125
424297.94921875
424686.5859375
425125.91796875
425618.703125
426170.62890625
426785.87109375
427463.66796875
428197.5546875
428976.31640625
429785.3828125
430608.8828125
431432.796875
432247.0703125
433044.6171875
433817.9765625
434556.8515625
435247.9453125
435875.8515625
436424.09765625
436877.09765625
437223.1015625
437456.6640625
437579.09375
437597.41796875
437522.55859375
437366.67578125
437139.98046875
436849.109375
436498.56640625
436094.2578125
435646.421875
435169.76953125
434680.65234375
434193.0234375
433716.07421875
433255.765625
432819.01171875
432416.5234375
432061.48046875
431765.375
431534.25390625
431367.67578125
431260.63671875
431207.54296875
431206.19140625
431259.203125
431372.109375
431549.95703125
431794.8984375
432104.8359375
432472.3984375
432884.75
433324.91015625
433774.12109375
434213.37109375
434623.7578125
434986.71875
435284.96875
435504.42578125
435637.17578125
435684.796875
435659.9140625
435584.02734375
435482.23046875
435377.55859375
435287.55859375
435224.40234375
435198.4140625
435222.94921875
435316.72265625
435501.19921875
435794.8828125
436208.859375
436745.55078125
437399.3203125
438157.29296875
439000.609375
439906.9765625
440853.87109375
441821.11328125
442791.75
443751.484375
444687.9375
445591.21484375
446455.7734375
447281.44140625
448071.890625
448831.84375
449565.3515625
450275.1015625
450960.69921875
451616.296875
452230.984375
452793.61328125
453298.26953125
453744.56640625
454132.109375
454455.05859375
454703.24609375
454869.3203125
454954.7890625
454968.96484375
454922.62890625
454823.265625
454675.08203125
454480.90234375
454242.6328125
453961.49609375
453640.390625
453286.58984375
452911.890625
452530.5
452157.2421875
451805.63671875
451483.7734375
451190.01953125
450913.53515625
450640.35546875
450359.7421875
450066.62890625
449760.55078125
449443.26953125
449115.80859375
448776.93359375
448425.984375
448068.93359375
447720.5546875
447398.5
447113.8515625
446867.1953125
446652.953125
446466.74609375
446308.98828125
446182.984375
446091.328125
446035.90234375
446021.94921875
446060.703125
446164.69140625
446337.3984375
446564.45703125
446810.234375
447019.82421875
447129.30859375
447088.35546875
446886.703125
446563.17578125
446185.66796875
445817.6171875
445498.06640625
445244.234375
445062.83984375
444956.71875
444926.48828125
444971.640625
445090.265625
445276.66796875
445520.90625
445812.1640625
446141.421875
446499.5859375
446875.08984375
447255.6953125
447631.75
447995.3046875
448336.04296875
448639.92578125
448892.94921875
449087.0859375
449225.203125
449322.9296875
449405.42578125
449499.64453125
449627.14453125
449802.4765625
450035.65234375
450333.8828125
450701.32421875
451139.5078125
451649.2265625
452231.609375
452887.96484375
453620.1171875
454430.828125
455321.38671875
456286.6875
457312.4375
458377.94140625
459462.0390625
460546.984375
461617.59375
462656.96875
463642.734375
464547.09375
465341.53515625
466003.4375
466520.81640625
466893.22265625
467128.51171875
467235.9609375
467219.3203125
467075.98046875
466804.76953125
466415.16015625
465927.9765625
465366.2421875
464745.41796875
464072.07421875
463352.26953125
462604.2265625
461865.1171875
461180.55078125
460575.51953125
460027.86328125
459474.45703125
458854.3671875
458151.12109375
457389.34375
456584.85546875
455697.5390625
454636.62890625
453317.44140625
451719.55078125
449895.51171875
447924.62109375
445855.72265625
443691.84375
441428.12109375
439101.94140625
436803.19140625
434634.75390625
432661.7265625
430891.48046875
429290.41015625
427813.92578125
426428.7890625
425122.28125
423898.90625
422767.12890625
421725.91796875
420763.1015625
419865.40625
419026.16015625
418240.83984375
417496.375
416766.09765625
416014.3125
415206.48046875
414319.703125
413348.2578125
412299.92578125
411186.23046875
410016.78515625
408802.33203125
407558.06640625
406298.57421875
405029.3359375
403747.16796875
402451.05078125
401152.5234375
399876.9921875
398657.33203125
397524.8984375
396501.8046875
395598.5
394818.40234375
394164.4609375
393639.8671875
393242.90625
392963.94140625
392789.625
392712.12109375
392738.6015625
392895.46484375
393220.94921875
393746.4140625
394477.13671875
395379.1015625
396362.27734375
397258.8515625
397831.92578125
397856.0078125
397243.83984375
396122.89453125
394791.1015625
393590.03125
392795.51171875
392577.1953125
392999.8984375
394025.33984375
395504.57421875
397166.2421875
398612.109375
399359.32421875
398973.42578125
397257.6171875
394367.46484375
390743.62109375
386905.0703125
383258.05859375
380030.27734375
377310.703125
375113.54296875
373419.7890625
372197.5703125
371410.55078125
371018.50390625
370979.6015625
371261.55078125
371852.046875
372752.9921875
373959.9375
375442.02734375
377132.98828125
378936.25
380747.27734375
382489.30859375
384140.2421875
385726.7734375
387290.078125
388854.3203125
390419.69921875
391970.62890625
393478.20703125
394893.9140625
396148.44921875
397164.671875
397880.1640625
398270.37890625
398367.06640625
398266.46484375
398117.6796875
398085.38671875
398295.75
398790.46484375
399513.74609375
400338.60546875
401116.5703125
401725.99609375
402098.640625
402213.8671875
402064.93359375
401623.625
400839.91796875
399687.87109375
398221.6640625
396588.8515625
394986.0234375
393592.9609375
392527.9921875
391834.87890625
391488.69921875
391412.22265625
391499.015625
391631.49609375
391684.5703125
391526.34375
391035.5234375
390132.69921875
388800.69140625
387081.15234375
385061.16015625
382865.95703125
380652.79296875
378591.40234375
376829.453125
375455.828125
374478.2421875
373829.57421875
373406.1875
373118.140625
372916.1328125
372781.703125
372706.24609375
372689.6015625
372753.8359375
372943.94921875
373307.09765625
373871.30859375
374641.4296875
375606.85546875
376747.7109375
378033.58203125
379414.0
380807.98828125
382116.23828125
383272.2421875
384300.02734375
385310.1953125
386410.55078125
387600.1875
388743.875
389647.11328125
390162.453125
390250.76171875
389980.3125
389490.98828125
388951.578125
388524.1484375
388339.5078125
388477.8125
388947.1171875
389670.0703125
390501.0546875
391276.07421875
391868.23046875
392225.8984375
392394.93359375
392521.26171875
392804.51953125
393394.56640625
394295.72265625
395372.24609375
396467.46484375
397534.57421875
398662.21484375
399978.89453125
401525.67578125
403198.4921875
404794.265625
406118.0234375
407073.4375
407677.78515625
408002.19140625
408095.13671875
407950.94140625
407533.65234375
406818.39453125
405812.74609375
404549.64453125
403058.53125
401323.453125
399253.34375
396706.22265625
393581.9140625
389929.48828125
385979.2578125
382059.3515625
378453.12890625
375299.609375
372593.828125
370260.16796875
368228.5390625
366464.73828125
364956.58984375
363688.03515625
362628.52734375
361738.13671875
360969.61328125
360256.48046875
359503.11328125
358605.625
357505.62109375
356236.9375
354919.44140625
353698.6015625
352675.99609375
351874.29296875
351242.94140625
350687.98828125
350113.51171875
349464.00390625
348746.85546875
348021.40625
347370.33984375
346879.08984375
346619.5625
346613.8515625
346786.8125
346961.49609375
346933.0390625
346581.84375
345942.93359375
345183.94140625
344512.1875
344068.15234375
343859.19921875
343764.08984375
343601.78515625
343218.94921875
342543.8359375
341591.4609375
340443.8359375
339228.87890625
338097.48828125
337191.5546875
336607.78515625
336369.93359375
336420.76171875
336644.9921875
336924.58984375
337200.4453125
337498.1953125
337901.29296875
338495.33203125
339317.44140625
340326.4453125
341403.5546875
342397.859375
343207.75390625
343847.1875
344444.94140625
345179.00390625
346194.19140625
347543.83984375
349167.58203125
350907.87890625
352564.5
353965.30078125
355017.5234375
355723.06640625
356166.80078125
356486.11328125
356821.265625
357262.35546875
357826.8671875
358481.3046875
359181.203125
359899.58203125
360641.875
361454.27734375
362413.76953125
363588.38671875
364990.734375
366567.5390625
368234.62890625
369916.06640625
371539.29296875
372989.14453125
374081.69140625
374619.00390625
374509.94140625
373857.37109375
372919.55859375
371969.2578125
371175.87890625
370601.484375
370272.73046875
370227.32421875
370497.86328125
371081.4375
371941.14453125
373028.2265625
374295.36328125
375699.63671875
377208.19921875
378803.96875
380481.53125
382236.66015625
384057.7578125
385918.82421875
387773.08984375
389556.75
391207.17578125
392681.50390625
393959.27734375
395032.16015625
395894.91796875
396540.8984375
396956.13671875
397114.33984375
396983.20703125
396543.25390625
395805.41796875
394812.61328125
393622.828125
392285.98046875
390832.4140625
389281.69140625
387660.3515625
386007.3984375
384361.93359375
382750.25390625
381188.58203125
379695.11328125
378293.3125
377001.63671875
375820.93359375
374730.828125
373697.921875
372692.56640625
371705.19140625
370749.5390625
369848.36328125
369013.55078125
368236.44140625
367490.9375
366742.078125
365956.0625
365111.78125
364208.015625
363259.76171875
362288.125
361315.01171875
360363.76953125
359456.69140625
358605.9296875
357805.375
357030.55078125
356245.48828125
355413.81640625
354511.09375
353531.69140625
352484.390625
351382.609375
350241.5703125
349082.62890625
347932.9140625
346816.91015625
345752.765625
344761.4140625
343877.3671875
343146.47265625
342613.78515625
342315.64453125
342280.47265625
342531.01171875
343083.8125
343948.93359375
345130.5390625
346622.02734375
348391.75
350366.25
352426.28125
354427.15234375
356239.26953125
357785.46484375
359048.0859375
360041.3984375
360776.890625
361257.10546875
361506.1796875
361608.921875
361720.48828125
362032.92578125
362718.6953125
363885.55078125
365561.33203125
367698.5625
370178.9453125
372817.63671875
375389.37109375
377686.74609375
379581.75
381044.06640625
382103.7109375
382797.359375
383149.109375
383196.53515625
383027.2734375
382786.18359375
382644.65234375
382755.39453125
383221.375
384090.80078125
385370.88671875
387045.64453125
389088.30859375
391467.16015625
394143.51171875
397054.6875
400080.4921875
403016.04296875
405591.125
407550.88671875
408750.75390625
409184.77734375
408914.42578125
407960.42578125
406262.6796875
403749.2109375
400443.71484375
396500.4140625
392127.7265625
387474.55859375
382589.42578125
377487.99609375
372256.7265625
367089.51171875
362226.4453125
357856.8671875
354068.12109375
350861.7578125
348198.83203125
346033.1171875
344323.83984375
343038.6953125
342152.375
341640.55078125
341473.421875
341614.4296875
342025.2421875
342675.1015625
343551.7265625
344666.234375
346043.828125
347704.28515625
349648.95703125
351864.43359375
354333.4296875
357038.625
359959.16015625
363069.0078125
366339.17578125
369738.8046875
373235.5234375
376799.890625
380410.62890625
384049.921875
387686.58203125
391260.21484375
394682.51171875
397859.76171875
400725.46484375
403264.65234375
405514.4296875
407538.703125
409391.31640625
411088.94921875
412608.46875
413910.34765625
414976.5078125
415841.26171875
416593.63671875
417345.83203125
418183.55078125
419121.92578125
420084.65625
420918.83984375
421452.13671875
421575.12890625
421301.984375
420766.3671875
420156.58984375
419636.28515625
419290.75390625
419107.1015625
418984.6484375
418780.15625
418382.03125
417777.23828125
417064.92578125
416404.26171875
415929.59375
415684.80859375
415614.390625
415615.7578125
415621.51171875
415659.09375
415849.34375
416347.78515625
417268.9375
418634.83203125
420365.23046875
422305.7890625
424280.85546875
426150.78125
427848.1796875
429373.953125
430758.05859375
432014.83984375
433125.41015625
434054.3828125
434777.71484375
435291.93359375
435597.57421875
435673.58203125
435462.15625
434870.4140625
433786.390625
432106.38671875
429767.3046875
426771.4609375
423192.640625
419161.97265625
414839.015625
410375.125
405880.5234375
401410.50390625
396977.78125
392580.203125
388225.609375
383945.30859375
379797.953125
375864.2109375
372230.44140625
368967.09375
366114.58984375
363683.125
361661.3046875
360025.83203125
358749.88671875
357808.9375
357181.875
356848.46875
356789.2109375
356990.55859375
357450.63671875
358179.37890625
359193.90625
360514.6328125
362164.5546875
364169.89453125
366559.62890625
369362.58203125
372601.28125
376283.8359375
380398.78125
384918.24609375
389808.69140625
395040.74609375
400588.57421875
406417.36328125
412468.375
418653.9453125
424865.94921875
430989.8828125
436914.5078125
442534.32421875
447748.94140625
452462.91015625
456586.28125
460034.703125
462728.828125
464592.96484375
465555.19140625
465552.70703125
464543.6484375
462520.5625
459518.90234375
455617.55859375
450931.64453125
445597.35546875
439751.88671875
433517.89453125
427002.33984375
420308.05078125
413544.87890625
406830.24609375
400280.09765625
393998.19921875
388069.57421875
382559.0390625
377512.62890625
372958.4765625
368905.640625
365344.49609375
362252.83984375
359605.4375
357379.0390625
355549.234375
354084.78125
352946.9921875
352095.87109375
351498.65625
351135.46875
350998.91796875
351088.32421875
351403.99609375
351946.30859375
352717.56640625
353719.98828125
354949.3828125
356391.8671875
358028.5625
359842.8671875
361822.0546875
363953.62109375
366223.16015625
368617.04296875
371125.69140625
373742.76171875
376460.79296875
379268.38671875
382152.54296875
385104.375
388121.91796875
391205.4375
394347.6953125
397526.6015625
400705.953125
403843.9609375
406904.9140625
409866.47265625
412716.18359375
415438.41796875
418003.23828125
420367.859375
422487.1875
424320.6328125
425831.203125
426985.38671875
427758.64453125
428137.8203125
428113.46484375
427670.44921875
426790.30078125
425464.21875
423703.1640625
421537.16015625
419009.11328125
416170.08203125
413076.07421875
409783.140625
406341.34765625
402791.7421875
399168.96875
395508.10546875
391848.8046875
388230.8359375
384683.08203125
381216.79296875
377830.16015625
374519.63671875
371288.19921875
368147.4453125
365115.84375
362213.55859375
359453.69921875
356835.73828125
354348.609375
351981.546875
349731.875
347602.8984375
345595.765625
343702.94140625
341907.34765625
340187.64453125
338527.1171875
336920.5234375
335373.65625
333896.91796875
332498.6953125
331181.67578125
329941.828125
328771.34765625
327666.84765625
326637.29296875
325702.25
324879.5703125
324172.30078125
323563.80859375
323021.4296875
322504.53515625
321973.7734375
321396.80859375
320747.01171875
320000.4296875
319142.19921875
318182.609375
317165.8515625
316156.9140625
315213.9765625
314367.91796875
313620.375
312954.4765625
312347.80859375
311783.4921875
311257.8828125
310781.48828125
310371.60546875
310041.43359375
309793.76953125
309622.94140625
309521.578125
309485.5078125
309513.4609375
309604.515625
309757.4921875
309972.109375
310248.5078125
310585.6171875
310982.68359375
311443.84765625
311978.67578125
312594.78515625
313289.6328125
314051.0859375
314865.8984375
315727.0546875
316634.96875
317595.390625
318617.28515625
319710.06640625
320880.2890625
322130.3359375
323458.6328125
324857.4921875
326308.40625
327782.1796875
329249.5546875
330696.59765625
332131.7109375
333577.6015625
335054.2109375
336564.3046875
338090.05078125
339602.125
341077.39453125
342515.171875
343939.75
345385.34765625
346875.05078125
348411.45703125
349982.78125
351571.24609375
353153.30078125
354699.515625
356186.85546875
357617.4765625
359023.421875
360449.88671875
361934.33203125
363500.59375
365165.82421875
366944.85546875
368846.05078125
370865.640625
372986.05859375
375176.37890625
377393.859375
379590.36328125
381724.22265625
383771.42578125
385729.875
387616.88671875
389464.3046875
391314.203125
393215.296875
395218.24609375
397368.1796875
399696.36328125
402217.1484375
404933.54296875
407845.65234375
410952.796875
414248.1640625
417714.62109375
421328.28515625
425065.99609375
428908.05859375
432832.7421875
436806.98046875
440780.91796875
444691.09765625
448470.9921875
452062.2265625
455420.28515625
458514.25390625
461325.05078125
463845.59765625
466082.46875
468056.04296875
469796.6875
471337.390625
472708.02734375
473937.828125
475065.75390625
476148.55859375
477256.6640625
478458.84375
479804.21484375
481307.0703125
482936.6953125
484618.19921875
486250.5078125
487736.06640625
489005.859375
490028.41015625
490804.578125
491354.66015625
491700.24609375
491845.33984375
491767.40625
491424.79296875
490773.640625
489782.3359375
488439.921875
486762.078125
484793.484375
482601.109375
480258.3203125
477828.0
475351.27734375
472841.671875
470282.6875
467631.22265625
464830.875
461834.75390625
458630.52734375
455255.66015625
451792.515625
448342.984375
444995.828125
441804.7890625
438786.859375
435936.09765625
433241.35546875
430699.08984375
428318.6953125
426121.09765625
424131.04296875
422364.16796875
420813.265625
419442.9375
418199.34375
417031.44921875
415909.98046875
414832.66796875
413815.9140625
412881.4765625
412045.7265625
411314.34375
410682.70703125
410139.86328125
409671.8671875
409262.5390625
408894.45703125
408552.6796875
408227.98046875
407914.328125
407602.27734375
407276.06640625
406918.50390625
406519.34375
406080.33203125
405613.79296875
405136.01171875
404659.25
404187.6015625
403719.4296875
403252.71484375
402787.78125
402327.28125
401877.95703125
401453.55078125
401072.44140625
400749.0703125
400489.1484375
400296.7890625
400186.2421875
400182.921875
400310.05859375
400574.02734375
400962.66015625
401457.53515625
402050.359375
402752.76171875
403594.46484375
404610.66796875
405826.33984375
407248.28125
408870.78515625
410689.29296875
412710.453125
414950.828125
417425.1015625
420131.0
423040.828125
426107.41796875
429281.42578125
432525.26953125
435811.7734375
439114.87109375
442411.25390625
445696.8828125
448997.37890625
452351.4765625
455774.1953125
459227.078125
462613.71484375
465797.76171875
468633.9140625
471006.14453125
472862.66015625
474228.82421875
475186.6875
475831.546875
476227.109375
476374.29296875
476200.875
475580.55078125
474384.90625
472549.4453125
470116.45703125
467228.83984375
464082.72265625
460868.69140625
457725.42578125
454714.05078125
451816.96875
448966.32421875
446096.34765625
443194.046875
440317.16015625
437570.86328125
435064.58203125
432877.51171875
431044.1640625
429555.328125
428370.30078125
427439.58203125
426729.54296875
426232.9921875
425958.84375
425911.7890625
426076.875
426414.11328125
426862.3671875
427354.2578125
427840.49609375
428310.54296875
428795.578125
429353.62890625
430048.92578125
430933.87109375
432035.48046875
433349.640625
434847.6796875
436491.19921875
438243.7578125
440074.61328125
441959.15234375
443877.9609375
445809.44140625
447716.45703125
449539.62109375
451208.2421875
452663.58203125
453877.94140625
454858.67578125
455637.52734375
456252.50390625
456732.13671875
457092.33203125
457348.359375
457532.3125
457701.11328125
457928.37890625
458285.6796875
458824.76171875
459569.328125
460518.796875
461659.4921875
462975.41015625
464453.390625
466083.74609375
467859.5234375
469775.11328125
471823.65625
473995.36328125
476280.4453125
478675.73046875
481188.8984375
483834.13671875
486620.3984375
489540.0390625
492564.71484375
495648.36328125
498733.25
501759.11328125
504678.97265625
507477.515625
510177.40625
512823.40625
515453.75
518080.359375
520688.22265625
523246.22265625
525717.24609375
528064.3828125
530255.5390625
532267.23046875
534086.8125
535712.71484375
537150.83203125
538406.4765625
539478.2265625
540362.65625
541067.3828125
541617.69921875
542047.7421875
542385.0859375
542643.453125
542826.21484375
542932.50390625
542960.46875
542908.56640625
542776.5
542565.46875
542277.5078125
541914.0703125
541473.2578125
540947.8828125
540328.63671875
539611.7734375
538803.49609375
537915.70703125
536956.59375
535922.62890625
534794.30078125
533537.75390625
532117.31640625
530517.85546875
528763.21484375
526916.6640625
525063.08984375
523282.52734375
521622.9609375
520080.8203125
518603.60546875
517121.95703125
515594.44140625
514034.00390625
512500.33203125
511069.58984375
509802.80859375
508726.203125
507828.22265625
507072.4453125
506418.24609375
505836.68359375
505315.7109375
504858.72265625
504482.0625
504212.47265625
504082.64453125
504123.5234375
504353.12109375
504765.9296875
505331.953125
506008.6953125
506755.34765625
507536.390625
508317.2265625
509064.71484375
509754.12109375
510370.796875
510903.6328125
511342.17578125
511684.171875
511942.0859375
512136.01953125
512278.765625
512368.3046875
512393.234375
512344.453125
512224.890625
512051.96875
511849.71875
511633.73046875
511400.54296875
511130.86328125
510803.44140625
510408.87890625
509956.53125
509474.296875
509002.22265625
508581.30078125
508241.64453125
507996.0390625
507842.83203125
507778.19921875
507811.56640625
507971.96484375
508297.4609375
508815.03125
509528.3359375
510420.87109375
511466.01171875
512633.90625
513895.2890625
515224.7890625
516601.51953125
518006.28515625
519421.66015625
520837.40625
522253.69921875
523675.4609375
525104.07421875
526535.1875
527960.3984375
529365.7421875
530729.6640625
532028.6953125
533249.50390625
534396.35546875
535487.625
536545.28125
537584.27734375
538606.8359375
539605.27734375
540573.0078125
541516.58984375
542459.72265625
543436.640625
544478.62109375
545599.640625
546788.0546875
548009.91796875
549221.984375
550385.0703125
551472.17578125
552474.51953125
553406.85546875
554304.7890625
555209.8125
556151.734375
557141.70703125
558176.8203125
559249.1171875
560356.55859375
561516.44921875
562775.1015625
564204.55859375
565885.8984375
567887.76953125
570249.9453125
572980.01953125
576067.5625
579507.3671875
583311.0
587495.2734375
592061.7421875
596989.6640625
602246.4375
607800.9453125
613627.73828125
619700.79296875
625980.41015625
632399.78125
638861.4453125
645246.4296875
651424.84765625
657257.328125
662591.3984375
667260.99609375
671086.83984375
673876.3359375
675436.66015625
675611.30859375
674323.76953125
671601.90234375
667578.41796875
662479.8984375
656604.80859375
650282.2578125
643821.84765625
637479.56640625
631447.30078125
625853.24609375
620767.40625
616217.4765625
612209.41796875
608737.515625
605783.90625
603320.6015625
601313.51953125
599719.0625
598482.1875
597553.54296875
596915.18359375
596584.3515625
596592.11328125
596964.19921875
597716.58203125
598854.64453125
600376.6328125
602293.01171875
604646.140625
607502.10546875
610929.88671875
615007.796875
619843.515625
625551.16015625
632179.51953125
639628.08984375
647526.80078125
655043.84765625
660780.58984375
663069.88671875
660726.4375
653759.28125
643425.08203125
631556.29296875
619738.1640625
608912.0625
599453.21484375
591401.6328125
584623.65234375
578913.20703125
574074.0234375
569952.73828125
566417.46875
563341.09765625
560620.69921875
558195.66015625
556035.71484375
554122.4140625
552445.92578125
551002.1015625
549779.2109375
548752.30078125
547895.1796875
547192.37890625
546639.671875
546244.109375
546027.0390625
546015.80078125
546224.13671875
546644.4375
547260.453125
548059.96875
549032.03515625
550160.09765625
551423.5
552801.53125
554274.17578125
555826.76953125
557459.08984375
559184.76171875
561016.62890625
562956.15234375
564999.84375
567150.625
569417.4921875
571805.55859375
574307.86328125
576901.796875
579549.57421875
582206.578125
584835.9453125
587416.74609375
589938.375
592389.44921875
594753.2109375
597010.7578125
599148.90625
601169.68359375
603092.5234375
604938.94140625
606707.3125
608363.0
609855.41796875
611142.8984375
612201.86328125
613021.45703125
613599.67578125
613945.4609375
614078.9453125
614026.75
613817.12109375
613477.0390625
613030.01171875
612495.796875
611892.4375
611235.4453125
610530.765625
609768.45703125
608926.51171875
607983.6953125
606931.97265625
605781.62109375
604558.078125
603292.3828125
602009.58984375
600721.73828125
599428.51953125
598122.2109375
596793.46875
595437.73046875
594060.3828125
592676.01953125
591301.984375
589953.05078125
588640.8515625
587373.890625
586156.16015625
584988.828125
583876.1953125
582829.02734375
581861.5234375
580987.29296875
580218.4453125
579563.9765625
579025.98828125
578601.2890625
578290.4140625
578102.91796875
578050.57421875
578137.6328125
578360.23828125
578711.296875
579180.35546875
579751.546875
580410.11328125
581154.3984375
581998.4140625
582960.08203125
584046.03125
585243.81640625
586522.92578125
587842.83984375
589166.63671875
590474.171875
591766.9375
593063.39453125
594389.09375
595763.69921875
597186.79296875
598631.56640625
600056.21484375
601428.01953125
602741.8515625
604020.1796875
605297.5625
606601.03515625
607935.99609375
609283.66796875
610610.75390625
611883.55078125
613077.15625
614177.62890625
615180.72265625
616087.9453125
616899.41796875
617608.5390625
618204.6796875
618680.1953125
619032.828125
619263.22265625
619375.31640625
619380.2265625
619294.71875
619131.27734375
618889.09765625
618554.00390625
618104.875
617520.875
616788.1796875
615904.125
614874.21484375
613703.08203125
612389.37109375
610930.8515625
609333.54296875
607614.56640625
605796.6484375
603899.68359375
601935.25390625
599907.984375
597824.25390625
595702.6328125
593576.953125
591489.8515625
589483.2265625
587591.75
585838.92578125
584235.42578125
582783.015625
581483.89453125
580348.11328125
579393.234375
578639.765625
578108.109375
577816.73046875
577779.2421875
578003.640625
578497.7890625
579277.83984375
580371.19140625
581810.484375
583622.99609375
585822.3125
588406.2890625
591360.90234375
594665.6875
598296.796875
602228.40234375
606436.1953125
610901.91015625
615613.81640625
620561.93359375
625733.0859375
631109.3125
636667.66015625
642379.875
648214.79296875
654142.9453125
660137.625
666169.4609375
672200.734375
678185.77734375
684075.1875
689818.5234375
695364.6328125
700661.3671875
705654.2734375
710285.2890625
714496.1328125
718237.078125
721473.57421875
724185.36328125
726363.546875
728011.20703125
729142.6015625
729773.65234375
729910.4921875
729550.203125
728694.5234375
727361.94921875
725587.40625
723413.9140625
720885.55078125
718043.53125
714923.15625
711552.19921875
707953.16796875
704148.41796875
700164.78515625
696035.6171875
691800.1171875
687500.17578125
683175.07421875
678856.0703125
674564.90234375
670320.20703125
666150.6640625
662105.9140625
658254.70703125
654670.27734375
651414.12109375
648527.390625
646028.2421875
643909.91015625
642141.1171875
640673.3046875
639452.859375
638431.99609375
637575.46484375
636863.5546875
636289.88671875
635853.98046875
635554.25
635386.93359375
635347.89453125
635431.27734375
635627.71875
635929.58203125
636341.03515625
636880.625
637570.20703125
638418.3828125
639411.3359375
640516.5234375
641696.4765625
642925.89453125
644203.9296875
645556.01953125
647025.07421875
648654.5078125
650464.71875
652429.9296875
654471.7265625
656482.28125
658368.58203125
660090.015625
661667.078125
663159.52734375
664627.67578125
666096.5625
667543.3984375
668918.13671875
670182.51953125
671336.71484375
672415.796875
673467.8125
674537.0078125
675661.0390625
676874.24609375
678207.04296875
679679.84765625
681296.46875
683044.19921875
684904.03515625
686865.34375
688933.01171875
691121.58984375
693443.421875
695901.15234375
698487.57421875
701189.5234375
703991.9140625
706879.08984375
709832.45703125
712828.01953125
715838.81640625
718841.29296875
721818.1796875
724754.88671875
727635.578125
730444.69921875
733171.82421875
735814.14453125
738375.015625
740860.15234375
743273.859375
745619.19921875
747903.81640625
750145.36328125
752367.390625
754586.35546875
756800.640625
758988.34375
761110.73046875
763118.97265625
764965.64453125
766616.3203125
768050.12109375
769247.890625
770181.69140625
770814.7109375
771105.37890625
771009.72265625
770488.6484375
769523.421875
768125.59765625
766329.0546875
764174.08984375
761701.75
758957.94921875
755992.82421875
752851.94921875
749570.87890625
746180.5859375
742719.2734375
739241.6953125
735817.4921875
732513.94140625
729371.796875
726394.2890625
723558.24609375
720832.3984375
718187.9453125
715607.1328125
713098.234375
710703.7578125
708485.2109375
706494.390625
704754.71875
703258.21875
701971.74609375
700858.546875
699917.515625
699211.63671875
698854.71875
698971.83984375
699675.32421875
701061.1875
703196.58203125
706090.59375
709659.94921875
713670.21875
717639.11328125
720795.703125
722254.09765625
721404.60546875
718264.69921875
713484.0234375
707956.33203125
702292.34765625
696480.75
689922.54296875
681816.91015625
671683.84765625
659700.65625
646632.8828125
633444.640625
620907.64453125
609450.78515625
599222.8359375
590201.609375
582263.90234375
575237.87109375
568953.09375
563265.40234375
558056.26953125
553235.85546875
548752.07421875
544579.3125
540688.0234375
537029.30078125
533545.24609375
530179.19140625
526872.60546875
523566.96875
520219.41796875
516812.28125
513344.0703125
509818.0078125
506242.09375
502631.21484375
499002.58984375
495375.05859375
491778.546875
488258.85546875
484865.234375
481632.5625
478575.52734375
475693.96484375
472979.62109375
470421.69921875
468010.890625
465736.5234375
463578.953125
461511.078125
459512.9765625
457581.9296875
455722.95703125
453931.234375
452188.30859375
450475.5390625
448790.484375
447153.7734375
445603.03515625
444176.4140625
442896.90625
441773.65234375
440820.48046875
440069.8046875
439563.8046875
439331.7265625
439374.6171875
439664.87890625
440155.7265625
440798.67578125
441565.14453125
442457.859375
443502.59765625
444731.94140625
446178.56640625
447876.21875
449856.8125
452145.3359375
454761.37109375
457721.6328125
461033.98046875
464692.0390625
468684.41015625
473006.7265625
477654.984375
482610.93359375
487850.140625
493364.95703125
499155.859375
505182.90625
511341.75
517522.984375
523721.37109375
530097.75
536932.359375
544488.59375
552855.265625
561851.1015625
571067.62890625
580064.77734375
588620.609375
596872.609375
605262.6015625
614347.515625
624615.21875
636395.75
649874.45703125
665178.22265625
682498.31640625
702186.33203125
724737.26171875
750609.7109375
779914.92578125
812077.38671875
845620.4375
878273.62109375
907555.59375
931728.5703125
950615.11328125
965595.05859375
978522.3515625
990155.62890625
999258.40234375
1003161.5625
999466.48828125
987629.21875
969250.32421875
946948.71484375
922807.05078125
897595.7265625
871185.36328125
843520.21875
815181.21484375
787133.015625
760072.1796875
734066.703125
708755.38671875
683813.08203125
659246.23046875
635365.21875
612584.51953125
591254.59375
571602.828125
553747.70703125
537725.08203125
523491.2734375
510907.26171875
499739.109375
489704.9140625
480554.8359375
472134.53515625
464394.62109375
457352.99609375
451045.609375
445494.6640625
440700.8359375
436649.0078125
433313.18359375
430655.2109375
428623.2421875
427157.5859375
426202.7734375
425718.03515625
425681.2265625
426085.94921875
426932.56640625
428215.296875
429911.53515625
431979.984375
434367.84375
437020.71484375
439886.796875
442909.0546875
446008.46875
449074.51953125
451979.7421875
454614.41015625
456914.92578125
458865.1015625
460475.22265625
461756.96875
462704.78515625
463288.43359375
463463.37890625
463197.01171875
462490.47265625
461378.71875
459918.8046875
458187.328125
456283.6796875
454315.84765625
452365.578125
450461.80078125
448587.3203125
446712.36328125
444832.1796875
442991.90234375
441288.046875
439840.171875
438745.30859375
438047.515625
437742.76171875
437804.01171875
438197.73046875
438884.6875
439819.2265625
440955.3125
442254.27734375
443689.73828125
445251.47265625
446948.265625
448805.9765625
450859.8359375
453143.12890625
455673.7265625
458442.875
461415.3046875
464541.6796875
467767.42578125
471022.9296875
474205.91015625
477183.7265625
479826.4453125
482049.359375
483833.68359375
485210.0703125
486212.46875
486827.30859375
486972.39453125
486527.9921875
485406.8125
483616.8515625
481275.7421875
478573.01953125
475710.359375
472853.83203125
470114.63671875
467555.36328125
465208.76953125
463095.625
461234.90234375
459644.54296875
458332.78125
457283.69140625
456450.0859375
455767.875
455187.7890625
454699.16796875
454322.4453125
454075.5625
453943.9375
453879.45703125
453826.89453125
453753.6796875
453659.4296875
453561.40625
453471.90234375
453387.51171875
453297.48828125
453203.85546875
453139.171875
453169.07421875
453373.16015625
453812.1796875
454503.734375
455425.9375
456544.60546875
457838.21484375
459301.16796875
460929.62109375
462707.265625
464600.8125
466564.43359375
468549.79296875
470518.609375
472452.265625
474353.265625
476237.5859375
478120.55859375
480000.6328125
481850.45703125
483627.0703125
485300.90234375
486884.44921875
488438.578125
490053.51953125
491819.796875
493804.22265625
496036.83984375
498511.9296875
501203.328125
504083.29296875
507126.9453125
510297.96484375
513532.375
516739.26171875
519817.13671875
522670.07421875
525213.98828125
527377.54296875
529103.68359375
530351.87890625
531099.61328125
531344.58203125
531107.3828125
530429.40234375
529363.38671875
527962.91015625
526279.77734375
524369.53515625
522296.53125
520132.4453125
517950.6953125
515821.421875
513808.171875
511966.1171875
510344.1171875
508990.73828125
507957.7421875
507293.3359375
507026.72265625
507153.16015625
507624.91796875
508346.91015625
509177.91015625
509944.28125
510468.20703125
510598.7734375
510228.81640625
509291.421875
507744.37890625
505555.2109375
502695.53125
499148.375
494926.05078125
490088.11328125
484747.05859375
479056.54296875
473188.546875
467309.15625
461559.359375
456043.546875
450826.90234375
445940.55078125
441390.1015625
437162.859375
433232.30078125
429561.8671875
426110.21484375
422837.99609375
419713.65625
416716.203125
413835.703125
411074.75390625
408450.640625
405992.78125
403732.12109375
401688.44921875
399866.3515625
398262.34375
396874.4921875
395704.953125
394755.30078125
394021.015625
393489.63671875
393142.2421875
392955.42578125
392901.08203125
392942.421875
393028.796875
393095.27734375
393070.796875
392891.5703125
392511.74609375
391905.87109375
391063.95703125
389983.703125
388664.875
387108.14453125
385316.796875
383297.91796875
381062.44921875
378626.69140625
376016.30078125
373268.4453125
370427.34375
367534.52734375
364619.83203125
361697.328125
358766.3671875
355817.390625
352841.4453125
349838.80859375
346819.78515625
343796.78125
340775.25
337751.546875
334716.90234375
331661.06640625
328572.7578125
325440.078125
322253.359375
319008.40234375
315706.6484375
312352.4921875
308950.515625
305504.9921875
302021.953125
298512.75
294996.5625
291499.2265625
288048.91015625
284672.4375
281394.85546875
278239.9453125
275228.76953125
272377.8984375
269702.03515625
267220.4296875
264960.53125
262953.6015625
261226.24609375
259796.171875
258675.8125
257877.93359375
257414.7734375
257288.74609375
257483.109375
257963.8828125
258695.765625
259660.7578125
260864.31640625
262324.765625
264056.51171875
266060.04296875
268321.80859375
270818.22265625
273518.0859375
276382.078125
279359.49609375
282382.91796875
285364.30859375
288197.7734375
290769.71875
292969.93359375
294694.7109375
295840.0546875
296293.078125
295933.84375
294652.1484375
292370.73046875
289060.62109375
284741.70703125
279472.95703125
273340.66796875
266449.17578125
258916.28515625
250874.8203125
242477.74609375
233898.0
225316.7265625
216904.24609375
208804.140625
201125.58203125
193941.9921875
187293.546875
181192.52734375
175628.40625
170570.00390625
165968.74609375
161769.296875
157925.30078125
154408.82421875
151206.5546875
148307.91796875
145694.21484375
143333.8828125
141185.5546875
139209.08984375
137378.265625
135684.08984375
134125.5234375
132698.19921875
131391.94921875
130194.56640625
129091.984375
128063.125
127076.78515625
126095.9453125
125087.6328125
124033.515625
122934.8125
121804.4453125
120648.02734375
119449.640625
118179.296875
116818.0703125
115377.33984375
113896.01171875
112423.28515625
111004.7265625
109677.703125
108470.125
107398.8125
106469.87109375
105682.17578125
105029.78515625
104500.95703125
104077.28515625
103736.38671875
103455.9609375
103214.859375
102991.66796875
102765.6015625
102521.515625
102254.27734375
101967.22265625
101664.8671875
101345.6640625
100999.62109375
100611.8515625
100170.25
99673.8515625
99137.09765625
98586.640625
98052.6328125
97559.96484375
97122.91015625
96743.41015625
96413.75390625
96124.91796875
95876.984375
95683.0859375
95562.9609375
95532.3359375
95596.8828125
95752.87890625
95991.3515625
96303.359375
96684.27734375
97133.65234375
97649.91796875
98225.5234375
98846.76171875
99495.10546875
100146.08203125
100769.234375
101333.80859375
101814.66796875
102189.92578125
102433.7734375
102516.671875
102414.90625
102118.16015625
101628.8671875
100960.55859375
100141.1640625
99214.6015625
98232.7578125
97242.83203125
96280.84765625
95372.9453125
94538.1875
93790.06640625
93139.171875
92596.94140625
92176.2890625
91886.49609375
91724.97265625
91672.08203125
91695.2890625
91763.546875
91862.265625
91995.5234375
92174.2109375
92404.15625
92686.41015625
93025.56640625
93434.19140625
93929.09375
94524.19921875
95224.609375
96024.5
96911.83203125
97877.58203125
98918.96875
100030.62890625
101194.015625
102379.90234375
103561.921875
104725.04296875
105861.32421875
106962.55859375
108020.11328125
109030.52734375
109999.953125
110943.8359375
111880.75
112821.66796875
113762.29296875
114688.57421875
115593.47265625
116490.59375
117413.74609375
118406.359375
119509.5546875
120751.97265625
122142.75390625
123672.8125
125325.3671875
127086.41796875
128945.58203125
130890.09375
132901.671875
134958.65625
137038.0234375
139114.2109375
141156.6484375
143127.73828125
144981.04296875
146660.30078125
148100.33984375
149229.05859375
149971.53125
150260.4765625
150052.44140625
149338.6484375
148140.00390625
146491.20703125
144429.546875
141995.33203125
139236.38671875
136207.828125
132967.765625
129573.484375
126078.80078125
122531.7109375
118973.97265625
115443.96875
111980.203125
108621.61328125
105403.8984375
102353.1640625
99478.98828125
96770.32421875
94198.515625
91728.01171875
89330.35546875
86995.29296875
84734.40625
82574.1015625
80539.8984375
78641.60546875
76871.26171875
75214.5390625
73663.20703125
72218.58203125
70888.62890625
69686.2890625
68627.671875
67724.203125
66971.75390625
66347.796875
65820.2265625
65358.86328125
64940.9609375
64552.0
64186.01171875
63843.61328125
63525.3125
63225.48828125
62934.44140625
62645.37890625
62355.9609375
62062.76171875
61758.9375
61440.921875
61114.79296875
60790.52734375
60468.86328125
60136.98046875
59779.265625
59390.9296875
58980.546875
58562.328125
58148.9453125
57750.05859375
57371.828125
57013.62109375
56665.23828125
56310.3671875
55935.99609375
55541.48046875
55141.10546875
54758.34375
54415.46875
54124.8125
53886.60546875
53693.31640625
53535.609375
53405.5
53296.26953125
53202.06640625
53118.8984375
53045.51953125
52982.27734375
52928.84765625
52884.27734375
52850.296875
52833.3515625
52840.109375
52868.23046875
52901.875
52919.37109375
52908.53125
52876.74609375
52847.88671875
52850.28515625
52905.55859375
53023.1171875
53198.59765625
53414.53515625
53645.0
53864.4296875
54056.16015625
54215.1328125
54344.32421875
54448.76171875
54530.5625
54586.48828125
54609.4765625
54594.46875
54544.32421875
54469.765625
54382.72265625
54289.76953125
54191.4921875
54086.41796875
53974.640625
53859.15234375
53745.2890625
53638.00390625
53538.1953125
53442.28125
53346.77734375
53252.57421875
53163.7890625
53085.1875
53025.078125
53000.36328125
53033.5
53140.64453125
53323.33984375
53572.8125
53881.1015625
54247.94921875
54680.44140625
55189.19140625
55783.8125
56469.1484375
57245.23046875
58111.82421875
59074.3046875
60146.9375
61352.21875
62714.21875
64245.9140625
65936.08203125
67739.96484375
69564.7421875
71244.02734375
72530.203125
73154.45703125
72953.88671875
71978.77734375
70482.08984375
68792.43359375
67174.203125
65768.640625
64616.32421875
63703.59375
62995.91796875
62458.58984375
62068.01171875
61809.00390625
61663.66015625
61607.265625
61614.16015625
61662.07421875
61730.21484375
61798.98046875
61854.7421875
61893.0546875
61916.7890625
61934.40234375
61959.44921875
62004.89453125
62072.9140625
62151.8046875
62225.75390625
62287.03125
62338.23828125
62386.4140625
62438.56640625
62501.51953125
62582.015625
62685.04296875
62811.78125
62958.26171875
63115.85546875
63275.8359375
63436.78515625
63607.18359375
63798.28515625
64013.33203125
64244.26953125
64479.19921875
64713.35546875
64954.87890625
65221.95703125
65533.203125
65896.7578125
66304.875
66737.37109375
67170.79296875
67587.44921875
67981.78125
68364.55078125
68763.18359375
69214.23828125
69747.94140625
70372.74609375
71070.09375
71803.0625
72532.87109375
73232.984375
73894.83984375
74526.43359375
75147.7421875
75784.49609375
76459.5859375
77183.98046875
77951.75390625
78742.22265625
79527.8984375
80284.5390625
80999.8984375
81677.5546875
82333.76953125
82989.02734375
83659.41015625
84351.81640625
85063.40234375
85783.9140625
86499.87890625
87198.12109375
87865.41796875
88485.08984375
89036.13671875
89499.1953125
89865.8828125
90143.0546875
90346.2421875
90484.94921875
90550.0546875
90514.09765625
90346.1015625
90029.67578125
89570.05859375
88987.09765625
88304.03125
87540.8359375
86710.8125
85815.99609375
84844.7890625
83778.25
82603.70703125
81325.03125
79961.4765625
78537.45703125
77072.68359375
75580.24609375
74071.93359375
72562.51171875
71065.9296875
69586.98046875
68119.6875
66656.41015625
65197.37109375
63749.02734375
62314.86328125
60892.28125
59479.76953125
58084.14453125
56718.59765625
55395.8984375
54126.4765625
52922.9453125
51803.45703125
50788.04296875
49889.8828125
49108.58984375
48430.3515625
47833.87109375
47296.79296875
46798.328125
46319.69921875
45846.7109375
45374.5625
44910.0546875
44467.4140625
44060.16796875
43694.28515625
43366.2734375
43066.03515625
42781.71484375
42502.5234375
42217.625
41913.91015625
41577.4765625
41199.24609375
40779.0390625
40323.23046875
39837.31640625
39319.45703125
38760.53125
38151.671875
37494.47265625
36805.515625
36110.84765625
35435.22265625
34795.2265625
34199.1640625
33648.890625
33140.73828125
32668.07421875
32225.9296875
31811.8984375
31420.8359375
31041.06640625
30660.05078125
30274.65625
29893.828125
29531.28125
29197.51953125
28897.89453125
28632.83203125
28395.54296875
28170.5703125
27938.6171875
27685.5
27408.33203125
27115.890625
26824.796875
26552.8515625
26309.99609375
26091.60546875
25880.3671875
25656.30078125
25406.08984375
25124.59765625
24811.046875
24467.66015625
24102.890625
23733.69140625
23381.90234375
23066.68359375
22798.453125
22576.8984375
22392.375
22229.4609375
22071.9453125
21905.84765625
21717.83203125
21491.3984375
21208.2578125
20857.578125
20445.83984375
19996.9140625
19541.34765625
19104.26953125
18701.6328125
18344.62890625
18044.1796875
17808.91015625
17637.7578125
17514.42578125
17410.19140625
17294.67578125
17146.96875
16959.61328125
16734.9140625
16480.0546875
16205.984375
15928.10546875
15663.82421875
15426.78515625
15222.9609375
15051.59375
14907.20703125
14778.5078125
14647.5703125
14496.359375
14319.59765625
14131.703125
13958.45703125
13819.46484375
13717.16015625
13639.64453125
13570.62109375
13497.35546875
13414.3671875
13323.9140625
13231.6328125
13138.29296875
13035.25
12909.98046875
12756.55078125
12579.81640625
12390.875
12201.8828125
12025.28125
11873.0390625
11751.40625
11655.09375
11567.2734375
11465.4375
11329.625
11150.890625
10937.53515625
10713.07421875
10503.78125
10324.4765625
10174.01171875
10041.05078125
9911.20703125
9771.37890625
9615.77734375
9453.83984375
9310.66015625
9214.265625
9179.37109375
9202.51171875
9269.91796875
9366.70703125
9479.3984375
9595.99609375
9709.21484375
9820.1875
9936.45703125
10064.87109375
10206.42578125
10357.0078125
10510.91796875
10662.2265625
10803.9765625
10929.04296875
11034.43359375
11125.4765625
11214.25390625
11311.08203125
11414.74609375
11509.7734375
11574.765625
11597.44921875
11586.01953125
11567.26171875
11571.4921875
11616.203125
11702.29296875
11824.24609375
11980.55859375
12171.80859375
12390.75390625
12619.28125
12837.66796875
13035.640625
13214.1171875
13379.3203125
13537.27734375
13691.79296875
13843.48828125
13989.453125
14124.421875
14241.88671875
14334.46875
14397.2734375
14436.17578125
14473.66015625
14542.421875
14669.31640625
14862.89453125
15112.9609375
15398.828125
15700.5546875
16010.0703125
16336.546875
16698.74609375
17107.96875
17557.87109375
18032.08203125
18521.1015625
19032.18359375
19586.7578125
20210.1796875
20918.3984375
21706.09765625
22545.546875
23401.46875
24251.09765625
25091.796875
25933.21484375
26786.640625
27660.234375
28556.1953125
29466.58984375
30373.4140625
31255.2734375
32092.9609375
32867.85546875
33559.70703125
34152.12109375
34640.79296875
35033.3203125
35339.84375
35564.69140625
35705.44140625
35756.984375
35716.57421875
35588.015625
35381.4453125
35105.58984375
34757.32421875
34318.984375
33766.82421875
33082.15234375
32256.03515625
31288.23828125
30186.78125
28970.73046875
27672.53125
26335.1015625
25002.38671875
23707.515625
22466.4296875
21282.12109375
20155.5078125
19092.46484375
18100.984375
17183.15625
16330.546875
15526.42578125
14752.34765625
13995.765625
13255.84765625
12544.390625
11880.05859375
11279.19140625
10748.75390625
10284.81640625
9875.83203125
9508.171875
9170.77734375
8855.81640625
8555.48046875
8259.77734375
7959.6171875
7652.27734375
7341.734375
7032.34375
6723.17578125
6409.578125
6089.18359375
5764.76171875
5442.16015625
5127.52734375
4826.70703125
4544.4765625
4282.54296875
4039.140625
3812.16796875
3602.796875
3415.3671875
3254.37890625
3122.41015625
3020.31640625
2947.34375
2900.08984375
2871.48828125
2851.50390625
2829.34375
2796.734375
2751.2421875
2697.58203125
2645.8125
2608.41015625
2598.38671875
2626.921875
2698.25390625
2805.32421875
2932.5703125
3064.6640625
3191.34375
3303.546875
3389.5234375
3441.40625
3467.85546875
3497.1015625
3563.24609375
3686.5234375
3863.23046875
4070.52734375
4279.61328125
4467.9375
4624.5390625
4747.91796875
4840.515625
4906.17578125
4952.61328125
4994.0
5048.08984375
5129.32421875
5244.7109375
5395.6015625
5581.09765625
5797.30859375
6033.34765625
6270.57421875
6488.71875
6675.46484375
6832.484375
6974.31640625
7121.91015625
7294.4921875
7503.0078125
7747.1484375
8016.07421875
8289.94921875
8540.49609375
8734.14453125
8842.44921875
8856.0546875
8789.38671875
8669.47265625
8519.14453125
8350.734375
8172.921875
7998.03125
7839.36328125
7701.953125
7576.7109375
7443.15625
7279.3828125
7074.58203125
6836.5859375
6587.55078125
6349.4765625
6131.23828125
5927.09765625
5725.125
5517.171875
5305.25390625
5103.2421875
4932.171875
4809.61328125
4739.9609375
4713.4453125
4712.3125
4716.23828125
4704.96484375
4663.234375
4588.6875
4495.0234375
4406.02734375
4346.359375
4335.25
4380.34765625
4469.26171875
4567.59375
4633.453125
4640.70703125
4589.3828125
4494.4296875
4368.1015625
4215.34375
4041.93359375
3860.921875
3690.59375
3549.7265625
3454.5859375
3414.53515625
3426.33984375
3475.08203125
3545.30859375
3632.06640625
3739.96875
3873.43359375
4031.5703125
4211.953125
4413.54296875
4631.02734375
4846.203125
5027.36328125
5139.61328125
5159.91015625
5088.4765625
4950.26953125
4784.29296875
4626.34765625
4497.21484375
4404.1171875
4350.16015625
4340.04296875
4377.01171875
4456.71875
4565.796875
4686.9140625
4806.64453125
4920.4921875
5031.3515625
5142.65625
5252.91015625
5357.23828125
5454.09375
5549.0
5650.76171875
5763.7421875
5883.71484375
6000.46875
6104.1875
6189.68359375
6255.6171875
6301.6796875
6328.92578125
6343.5625
6357.6796875
6382.6015625
6420.40625
6463.31640625
6501.6640625
6530.0546875
6544.1875
6534.1171875
6485.546875
6390.765625
6258.15625
6109.3359375
5966.6484375
5843.92578125
5748.5
5688.3984375
5672.84375
5704.26171875
5772.27734375
5858.59765625
5948.41796875
6037.37109375
6129.84765625
6233.0078125
6351.44140625
6483.421875
6619.71484375
6746.03515625
6847.40234375
6911.44140625
6932.57421875
6919.69140625
6901.5625
6918.37109375
6999.6640625
7146.515625
7334.14453125
7530.15625
7709.40234375
7855.03515625
7952.91796875
7990.82421875
7964.57421875
7884.54296875
7775.21875
7666.31640625
7580.875
7529.140625
7511.87890625
7526.94921875
7570.1484375
7630.13671875
7686.6640625
7718.66796875
7716.94921875
7689.74609375
7655.26171875
7627.796875
7609.90234375
7597.16796875
7588.9453125
7592.5859375
7617.078125
7664.73046875
7730.48046875
7807.22265625
7889.2890625
7973.08203125
8060.0703125
8161.4765625
8295.3515625
8472.4296875
8681.8515625
8891.69921875
9065.38671875
9180.41796875
9235.71484375
9244.91015625
9223.3671875
9179.9765625
9120.0546875
9055.203125
9007.80859375
9001.87890625
9047.02734375
9131.39453125
9230.27734375
9320.703125
9388.3046875
9424.88671875
9425.70703125
9391.6484375
9331.88671875
9261.88671875
9199.109375
9161.4140625
9166.82421875
9229.11328125
9349.58203125
9513.03125
9693.48828125
9865.25
10009.87109375
10115.58203125
10173.48828125
10176.375
10121.0859375
10011.87109375
9862.07421875
9693.51171875
9533.953125
9412.4375
9352.515625
9365.83984375
9450.71875
9596.52734375
9788.7109375
10008.78515625
10232.2890625
10433.1796875
10595.6953125
10722.98046875
10832.84375
10943.6953125
11062.53515625
11182.2578125
11287.3359375
11363.5546875
11406.78515625
11425.078125
11432.43359375
11439.984375
11451.36328125
11462.14453125
11459.5625
11424.8984375
11343.12109375
11215.40625
11062.5
10915.1640625
10801.28515625
10739.17578125
10735.91015625
10786.23046875
10874.39453125
10982.2890625
11099.48046875
11226.77734375
11371.6171875
11540.31640625
11731.55859375
11932.71875
12121.09765625
12270.9921875
12362.84375
12389.90625
12361.6484375
12304.2109375
12254.265625
12243.93359375
12284.88671875
12365.2734375
12462.48046875
12558.890625
12646.8984375
12723.26953125
12783.57421875
12823.3125
12842.2265625
12845.69921875
12842.6171875
12843.33203125
12858.70703125
12897.58203125
12962.28125
13047.28515625
13144.19140625
13247.33984375
13352.5234375
13451.62890625
13534.1171875
13597.0
13650.859375
13712.7265625
13794.16796875
13898.76953125
14028.60546875
14187.359375
14374.8515625
14581.609375
14791.73046875
14991.80859375
15177.94140625
15355.54296875
15530.64453125
15697.0
15829.99609375
15896.859375
15877.9765625
15781.51171875
15640.03125
15495.46875
15385.33984375
15335.13671875
15354.9765625
15440.21484375
15576.60546875
15747.31640625
15938.23828125
16141.9375
16360.859375
16606.32421875
16890.77734375
17218.8125
17585.3828125
17981.21875
18396.8359375
18820.27734375
19234.09765625
19619.58203125
19967.59375
20285.96484375
20594.80078125
20912.91015625
21248.28125
21601.14453125
21973.23828125
22370.34765625
22795.59375
23244.0390625
23705.72265625
24171.1015625
24631.08203125
25075.39453125
25497.13671875
25900.6328125
26301.94921875
26719.703125
27165.11328125
27638.8515625
28133.51953125
28639.1953125
29151.953125
29681.7890625
30252.0078125
30887.24609375
31599.296875
32381.78125
33216.30859375
34085.00390625
34983.65234375
35929.69921875
36958.6015625
38107.93359375
39399.40234375
40832.046875
42389.0703125
44048.828125
45791.26953125
47600.95703125
49471.875
51413.0078125
53447.8515625
55605.37109375
57908.8046875
60370.94140625
62995.9296875
65780.6015625
68712.21875
71767.67578125
74919.078125
78141.6328125
81417.02734375
84732.36328125
88080.203125
91458.84375
94865.5078125
98281.74609375
101662.6015625
104940.16015625
108037.91796875
110883.13671875
113409.8203125
115555.25
117256.02734375
118447.63671875
119069.30078125
119073.03515625
118431.8984375
117142.55078125
115223.4765625
112714.13671875
109675.77734375
106188.42578125
102340.65625
98216.859375
93890.359375
89425.44140625
84883.73046875
80328.19140625
75820.8203125
71415.77734375
67153.17578125
63058.99609375
59151.30859375
55447.625
51967.28125
48727.84375
45739.98046875
43006.26171875
40524.39453125
38290.16015625
36295.5546875
34523.59765625
32946.37890625
31530.65625
30248.1796875
29083.38671875
28033.69921875
27103.4765625
26296.44921875
25611.2890625
25042.25390625
24582.42578125
24225.03125
23961.41015625
23779.1171875
23664.43359375
23607.54296875
23604.38671875
23651.9453125
23740.7890625
23851.328125
23956.859375
24031.51953125
24059.06640625
24038.72265625
23985.6015625
23924.6484375
23878.98828125
23856.5703125
23842.30078125
23802.64453125
23702.43359375
23523.40625
23271.171875
22965.8203125
22624.81640625
22251.57421875
21836.98046875
21370.45703125
20850.44921875
20285.5234375
19685.87109375
19054.34375
18386.42578125
17678.22265625
16932.4765625
16156.359375
15356.03125
14536.765625
13708.21484375
12886.62890625
12090.3203125
11334.4296875
10631.4921875
9995.0703125
9438.38671875
8966.09375
8567.16796875
8217.1796875
7888.953125
7562.93359375
7230.41796875
6890.8203125
6548.7890625
6214.234375
5902.39453125
5629.2421875
5401.9921875
5210.7734375
5029.5078125
4827.92578125
4587.80859375
4312.328125
4022.8046875
3746.88671875
3507.05078125
3315.05859375
3171.66015625
3068.71875
2992.26953125
2925.875
2853.328125
2760.35546875
2636.5859375
2478.53515625
2291.4765625
2087.1953125
1878.40625
1674.37109375
1481.0078125
1303.39453125
1146.6015625
1014.296875
908.5078125
831.77734375
787.44140625
774.0859375
778.41015625
776.66796875
748.0234375
689.2109375
616.26171875
551.921875
512.0546875
503.08984375
527.63671875
587.48828125
681.06640625
802.21875
944.203125
1102.1640625
1267.375
1419.46484375
1529.640625
1576.72265625
1561.76171875
1506.8515625
1440.46875
1383.515625
1345.17578125
1325.55859375
1318.73828125
1315.23828125
1305.3828125
1281.90234375
1239.203125
1171.4609375
1074.203125
949.62109375
810.41796875
677.6015625
573.296875
512.73828125
499.140625
523.82421875
571.625
628.10546875
683.015625
727.81640625
751.34765625
739.6015625
680.6484375
570.55859375
415.30078125
227.734375
23.24609375
-181.9375
-369.87890625
-522.16015625
-626.8359375
-686.65234375
-718.96484375
-744.59375
-774.80859375
-808.49609375
-840.2734375
-868.71875
-895.67578125
-920.21484375
-937.515625
-946.16796875
-955.56640625
-982.38671875
-1036.0078125
-1105.578125
-1161.5859375
-1171.60546875
-1117.0703125
-1000.1953125
-840.953125
-669.640625
-517.58984375
-406.87890625
-343.87890625
-321.8671875
-329.59375
-356.93359375
-394.6328125
-433.4921875
-466.2578125
-488.3359375
-495.42578125
-484.4921875
-462.19140625
-451.6953125
-484.90234375
-582.546875
-740.2265625
-932.7265625
-1129.76171875
-1308.4609375
-1456.90625
-1573.54296875
-1665.796875
-1745.8359375
-1822.4296875
-1894.25
-1950.69140625
-1979.5546875
-1974.17578125
-1934.296875
-1863.39453125
-1768.7734375
-1664.94140625
-1572.66796875
-1509.08203125
-1476.26171875
-1460.83203125
-1446.015625
-1424.66015625
-1402.640625
-1393.70703125
-1411.890625
-1464.13671875
-1544.23046875
-1632.58203125
-1704.62109375
-1741.56640625
-1734.48828125
-1681.48046875
-1585.17578125
-1453.11328125
-1296.78515625
-1128.6875
-962.01953125
-813.078125
-699.31640625
-630.65234375
-602.96484375
-601.40625
-609.08203125
-612.51953125
-603.875
-584.1328125
-564.1328125
-557.2578125
-568.16796875
-589.9921875
-612.95703125
-633.43359375
-654.1171875
-678.81640625
-709.65234375
-747.39453125
-791.734375
-841.5859375
-897.171875
-961.92578125
-1041.16796875
-1138.8125
-1255.5859375
-1389.25390625
-1535.89453125
-1692.36328125
-1858.73046875
-2036.390625
-2220.6796875
-2395.65234375
-2539.5
-2637.69140625
-2691.64453125
-2715.5625
-2725.640625
-2730.72265625
-2729.56640625
-2714.82421875
-2679.68359375
-2621.5625
-2540.421875
-2436.39453125
-2312.65234375
-2180.8359375
-2060.0625
-1967.51953125
-1909.74609375
-1883.0546875
-1879.9453125
-1893.01171875
-1914.16015625
-1933.4609375
-1940.6875
-1928.546875
-1896.1796875
-1851.51171875
-1809.6484375
-1785.5625
-1785.42578125
-1804.484375
-1833.79296875
-1869.26953125
-1915.4921875
-1982.8671875
-2082.53515625
-2222.38671875
-2404.12890625
-2620.515625
-2854.17578125
-3080.4921875
-3274.4140625
-3417.41796875
-3500.55078125
-3523.359375
-3491.84765625
-3417.66796875
-3317.3359375
-3209.75390625
-3112.4140625
-3038.09375
-2993.296875
-2979.22265625
-2994.76953125
-3039.09375
-3110.28515625
-3200.77734375
-3294.83984375
-3372.36328125
-3416.21484375
-3417.6015625
-3377.73046875
-3307.875
-3228.05078125
-3161.421875
-3124.9140625
-3121.81640625
-3142.640625
-3173.484375
-3205.13671875
-3235.97265625
-3267.453125
-3297.484375
-3318.80078125
-3323.94921875
-3310.72265625
-3281.3984375
-3237.11328125
-3175.27734375
-3094.07421875
-2998.96484375
-2903.71484375
-2824.51171875
-2772.12109375
-2747.04296875
-2739.390625
-2733.28515625
-2714.4375
-2677.390625
-2627.81640625
-2578.17578125
-2540.03125
-2519.328125
-2516.98046875
-2531.25
-2556.703125
-2581.0
-2586.796875
-2562.26171875
-2512.47265625
-2459.92578125
-2432.58984375
-2450.109375
-2517.83203125
-2627.6875
-2760.40234375
-2888.7578125
-2985.1953125
-3031.578125
-3023.80859375
-2968.87109375
-2879.71875
-2773.0234375
-2667.6796875
-2580.30078125
-2520.2421875
-2490.7265625
-2496.05859375
-2546.265625
-2651.390625
-2808.87890625
-2996.10546875
-3176.4296875
-3315.31640625
-3395.1640625
-3419.84765625
-3407.79296875
-3379.26953125
-3345.88671875
-3308.203125
-3261.453125
-3202.78515625
-3132.66796875
-3050.59765625
-2952.48828125
-2834.68359375
-2700.26171875
-2559.67578125
-2424.87890625
-2303.9140625
-2201.36328125
-2122.14453125
-2072.734375
-2058.3203125
-2079.35546875
-2130.75
-2203.5859375
-2287.515625
-2373.08984375
-2453.984375
-2528.4453125
-2598.1953125
-2664.4609375
-2723.77734375
-2768.23828125
-2791.9609375
-2799.71484375
-2809.98046875
-2847.83984375
-2931.1875
-3059.96484375
-3216.50390625
-3376.37890625
-3520.3125
-3637.8515625
-3722.44921875
-3765.81640625
-3758.98046875
-3698.98046875
-3594.6328125
-3466.33203125
-3340.1171875
-3238.4453125
-3171.15625
-3131.03515625
-3097.796875
-3048.90234375
-2969.95703125
-2857.7421875
-2716.265625
-2551.875
-2372.5
-2189.921875
-2020.3125
-1880.48828125
-1782.3203125
-1729.7109375
-1719.20703125
-1741.63671875
-1782.82421875
-1825.35546875
-1853.75390625
-1861.00390625
-1850.6640625
-1831.890625
-1811.23046875
-1787.84765625
-1755.53125
-1709.3984375
-1652.14453125
-1595.44140625
-1555.84375
-1547.9609375
-1578.7421875
-1644.86328125
-1734.3828125
-1833.109375
-1932.7890625
-2033.9921875
-2139.51171875
-2244.55859375
-2335.6875
-2401.26953125
-2442.421875
-2472.66015625
-2507.546875
-2556.0
-2620.0859375
-2699.71484375
-2795.01171875
-2903.9296875
-3018.0859375
-3121.3515625
-3193.578125
-3217.91015625
-3187.5625
-3109.46484375
-3004.58984375
-2903.2109375
-2832.74609375
-2802.5078125
-2799.0
-2799.98046875
-2796.015625
-2798.2578125
-2826.2890625
-2891.484375
-2992.1328125
-3119.2421875
-3262.1953125
-3410.4765625
-3554.75
-3687.640625
-3801.25390625
-3883.76953125
-3921.9375
-3910.15234375
-3857.76171875
-3787.04296875
-3723.08203125
-3682.19140625
-3665.6328125
-3662.1171875
-3657.578125
-3644.7890625
-3625.40234375
-3605.34765625
-3590.8515625
-3587.8984375
-3600.7890625
-3627.6015625
-3657.65625
-3675.23046875
-3665.64453125
-3618.11328125
-3526.515625
-3392.5703125
-3229.20703125
-3057.6640625
-2897.89453125
-2760.046875
-2644.0390625
-2546.4296875
-2468.671875
-2420.70703125
-2416.01953125
-2460.15234375
-2541.6953125
-2635.50390625
-2717.1953125
-2776.72265625
-2820.08203125
-2860.32421875
-2907.6796875
-2965.65234375
-3033.09765625
-3108.2109375
-3190.72265625
-3280.640625
-3374.8515625
-3464.90234375
-3538.15234375
-3581.2109375
-3584.01171875
-3543.8515625
-3468.51171875
-3375.41796875
-3284.765625
-3209.5234375
-3148.734375
-3089.14453125
-3014.484375
-2916.72265625
-2801.6640625
-2684.27734375
-2577.13671875
-2482.25390625
-2393.93359375
-2309.25
-2235.21484375
-2185.58203125
-2171.03515625
-2191.5078125
-2235.67578125
-2286.37109375
-2327.69140625
-2350.23046875
-2352.26171875
-2336.75390625
-2306.70703125
-2262.7265625
-2204.97265625
-2137.3203125
-2069.0859375
-2012.13671875
-1976.12890625
-1966.23828125
-1983.50390625
-2023.859375
-2074.828125
-2115.42578125
-2125.234375
-2099.10546875
-2055.48046875
-2028.76953125
-2049.47265625
-2126.296875
-2242.953125
-2370.65234375
-2485.3984375
-2577.109375
-2646.16015625
-2693.49609375
-2713.765625
-2696.66015625
-2634.546875
-2530.66015625
-2401.34765625
-2269.4375
-2153.0859375
-2059.5546875
-1988.9140625
-1941.41796875
-1918.6640625
-1917.85546875
-1929.17578125
-1942.59765625
-1957.8203125
-1985.4453125
-2037.28515625
-2115.703125
-2212.47265625
-2316.50390625
-2420.59375
-2519.79296875
-2604.890625
-2660.7421875
-2672.7578125
-2634.375
-2546.984375
-2413.875
-2237.0390625
-2020.78515625
-1777.21875
-1527.59765625
-1299.0546875
-1118.90625
-1007.375
-970.375
-996.7890625
-1062.765625
-1140.35546875
-1205.96875
-1246.359375
-1260.6875
-1257.0
-1245.2421875
-1233.15234375
-1228.171875
-1239.67578125
-1275.31640625
-1334.484375
-1407.125
-1479.28515625
-1539.52734375
-1582.0234375
-1607.640625
-1623.76171875
-1641.42578125
-1670.484375
-1716.18359375
-1777.75390625
-1847.24609375
-1910.05078125
-1950.78515625
-1962.125
-1948.30078125
-1920.44921875
-1889.9609375
-1864.76953125
-1846.04296875
-1823.96875
-1779.71484375
-1698.015625
-1581.1953125
-1449.6875
-1327.76953125
-1228.8359375
-1153.11328125
-1096.61328125
-1060.30078125
-1050.4765625
-1070.37890625
-1111.44921875
-1154.234375
-1180.28515625
-1184.7734375
-1178.5546875
-1179.4609375
-1202.0078125
-1251.875
-1324.66796875
-1407.46875
-1484.33984375
-1543.66015625
-1581.36328125
-1597.59765625
-1592.19921875
-1564.984375
-1519.78125
-1466.40625
-1418.09375
-1386.71484375
-1379.03515625
-1395.7109375
-1432.80078125
-1483.7578125
-1539.671875
-1588.75390625
-1619.01171875
-1625.0625
-1613.00390625
-1596.8203125
-1587.2109375
-1581.91015625
-1565.85546875
-1521.5390625
-1441.57421875
-1333.6796875
-1214.6015625
-1099.46484375
-996.55078125
-910.2578125
-845.21875
-805.05078125
-788.96484375
-793.80859375
-821.0078125
-879.0546875
-975.7578125
-1106.6484375
-1250.953125
-1378.95703125
-1464.33984375
-1492.72265625
-1463.33203125
-1386.86328125
-1283.4921875
-1181.50390625
-1112.8046875
-1102.69140625
-1158.03515625
-1262.96484375
-1388.0
-1506.73046875
-1606.62890625
-1686.0234375
-1743.2734375
-1771.5
-1764.76171875
-1728.1640625
-1680.05859375
-1642.95703125
-1630.54296875
-1640.4453125
-1656.93359375
-1660.8203125
-1640.32421875
-1596.390625
-1539.79296875
-1483.10546875
-1434.1640625
-1394.83203125
-1364.06640625
-1341.6640625
-1329.453125
-1328.2578125
-1331.9296875
-1324.10546875
-1283.66796875
-1197.05078125
-1067.8046875
-915.54296875
-766.84765625
-645.94140625
-569.4453125
-544.23046875
-567.5
-629.4375
-717.06640625
-816.74609375
-915.4765625
-1002.75390625
-1072.05859375
-1119.6875
-1142.73046875
-1140.80859375
-1120.76953125
-1097.34765625
-1086.36328125
-1096.92578125
-1130.4765625
-1185.453125
-1260.43359375
-1353.40625
-1461.09375
-1580.86328125
-1711.9609375
-1852.7734375
-1995.9296875
-2126.234375
-2224.15625
-2273.33984375
-2268.39453125
-2218.12890625
-2141.6875
-2058.8046875
-1980.171875
-1904.08203125
-1820.78125
-1720.28515625
-1597.48046875
-1452.86328125
-1292.05078125
-1126.83203125
-975.06640625
-854.7890625
-774.2734375
-726.9765625
-697.1953125
-671.22265625
-643.4453125
-614.3125
-586.703125
-566.515625
-565.30859375
-598.46484375
-676.81640625
-796.3359375
-933.515625
-1051.7578125
-1117.39453125
-1115.9140625
-1056.76953125
-963.58203125
-858.6328125
-753.41015625
-648.37890625
-536.71875
-407.37109375
-248.51171875
-54.04296875
168.80078125
396.31640625
593.44140625
726.21484375
775.2421875
742.8125
650.0078125
526.9296875
402.17578125
295.2734375
212.54296875
147.35546875
86.60546875
20.68359375
-50.4609375
-120.1484375
-182.70703125
-238.72265625
-295.5546875
-365.296875
-460.5625
-586.77734375
-734.8671875
-882.6875
-1006.75
-1094.3671875
-1145.84765625
-1167.9375
-1167.66796875
-1150.6171875
-1120.203125
-1075.96875
-1014.16796875
-932.01953125
-831.265625
-717.79296875
-600.3828125
-492.0234375
-409.91015625
-368.45703125
-368.734375
-395.46875
-426.6171875
-447.0234375
-453.95703125
-451.453125
-441.19140625
-418.4921875
-375.3125
-306.53515625
-214.23828125
-107.0390625
4.61328125
113.11328125
214.43359375
305.37890625
381.8515625
440.984375
484.453125
517.78515625
545.484375
567.58203125
582.25390625
591.3671875
602.2734375
623.87890625
661.45703125
714.1796875
775.21484375
833.796875
881.14453125
918.61328125
959.7109375
1019.55859375
1099.1640625
1180.27734375
1236.44921875
1248.78515625
1212.26171875
1131.875
1017.515625
881.47265625
735.25
584.47265625
427.29296875
260.265625
87.38671875
-75.63671875
-205.671875
-282.40625
-299.08203125
-267.65234375
-214.64453125
-169.92578125
-155.59765625
-181.125
-244.26953125
-333.828125
-432.9140625
-524.26171875
-596.4609375
-646.21484375
-673.52734375
-673.69140625
-634.66796875
-544.67578125
-404.984375
-236.3046875
-71.43359375
59.94921875
140.63671875
162.75
119.94140625
6.765625
-173.5078125
-402.82421875
-652.1015625
-891.76171875
-1100.45703125
-1267.859375
-1393.33203125
-1482.58203125
-1542.6015625
-1576.71484375
-1583.92578125
-1564.484375
-1526.3828125
-1484.5078125
-1450.7265625
-1424.49609375
-1395.1171875
-1355.09375
-1310.78125
-1278.98046875
-1274.2109375
-1300.421875
-1352.4765625
-1419.73046875
-1485.3359375
-1526.36328125
-1522.0703125
-1466.66796875
-1374.7265625
-1273.33203125
-1187.4609375
-1128.6796875
-1092.1171875
-1061.13671875
-1016.4921875
-945.0703125
-843.8671875
-719.16015625
-584.46484375
-459.05859375
-364.609375
-318.109375
-324.125
-371.375
-435.41796875
-486.15234375
-497.4921875
-456.11328125
-365.0546875
-240.39453125
-104.18359375
21.6328125
118.625
174.29296875
184.84375
157.34375
109.6640625
66.34765625
49.9296875
71.01953125
124.26171875
194.5625
268.203125
338.31640625
401.0078125
449.15625
472.046875
460.41015625
411.2578125
329.5625
228.0390625
124.59765625
35.875
-31.0
-81.67578125
-129.44140625
-186.625
-259.546875
-348.734375
-450.64453125
-559.1015625
-667.671875
-772.7265625
-873.08984375
-964.6875
-1035.78515625
-1070.22265625
-1058.515625
-1007.0546875
-935.73828125
-864.6328125
-800.6015625
-735.4921875
-656.92578125
-561.046875
-454.69140625
-345.33984375
-229.98046875
-95.109375
71.8046875
270.421875
485.33203125
694.0234375
877.71875
1027.765625
1144.5546875
1230.95703125
1286.35546875
1306.66796875
1289.71875
1239.2734375
1163.40234375
1070.4453125
967.7890625
862.7890625
761.3125
663.96484375
565.64453125
461.20703125
352.59765625
250.8671875
171.62109375
127.30859375
120.43359375
140.9140625
169.65625
187.62109375
185.3359375
166.58984375
143.40625
125.3046875
110.48828125
86.5625
41.96875
-20.1875
-78.39453125
-102.94140625
-71.52734375
21.875
168.015625
347.30859375
533.109375
694.1953125
800.171875
830.03125
779.68359375
663.390625
507.8125
342.20703125
190.77734375
69.7578125
-12.98046875
-58.39453125
-75.21484375
-74.84375
-65.21484375
-49.7109375
-31.6171875
-16.6484375
-8.51171875
-2.8046875
11.5859375
43.72265625
94.125
157.34765625
229.03125
308.8515625
397.421875
492.109375
585.55859375
666.32421875
720.9921875
739.1640625
720.06640625
675.22265625
623.36328125
581.859375
562.1875
570.96484375
611.140625
680.19921875
768.8359375
863.7734375
952.30859375
1024.015625
1069.94921875
1083.83203125
1065.8984375
1024.25
970.328125
912.421875
853.98828125
797.82421875
749.5234375
714.375
690.2421875
665.1640625
624.51953125
562.421875
487.29296875
417.41796875
371.359375
360.24609375
384.3359375
433.18359375
489.44921875
535.73046875
560.7109375
560.9453125
539.81640625
507.5390625
481.4765625
481.07421875
516.15234375
576.41015625
632.0390625
647.12890625
597.83984375
484.5859375
331.640625
175.4765625
49.90234375
-22.953125
-33.80859375
15.25390625
110.97265625
230.94921875
351.09375
454.06640625
530.3203125
572.01953125
569.43359375
515.64453125
413.4140625
274.65625
113.2109375
-60.1953125
-236.1328125
-402.51171875
-544.8671875
-650.7890625
-713.8828125
-734.33984375
-716.328125
-663.84765625
-577.9140625
-457.8515625
-306.12890625
-131.48046875
53.828125
239.76953125
420.75390625
592.30859375
746.89453125
873.0234375
957.3671875
988.24609375
960.5703125
880.83984375
767.30859375
642.453125
522.68359375
413.78125
314.8671875
225.98046875
152.65234375
104.86328125
92.04296875
118.19140625
180.96484375
274.7578125
392.83984375
524.97265625
654.06640625
758.6796875
821.7109375
838.140625
816.13671875
772.41015625
725.35546875
687.72265625
661.1328125
636.67578125
602.01171875
548.86328125
474.73046875
379.98828125
265.84375
135.0
-7.46484375
-154.40625
-296.9453125
-425.10546875
-530.5703125
-611.33984375
-673.86328125
-729.3359375
-786.13671875
-844.83203125
-900.41796875
-949.296875
-993.3125
-1036.23046875
-1077.296875
-1110.3125
-1128.84765625
-1129.875
-1112.3046875
-1076.6484375
-1030.390625
-991.34375
-979.01953125
-999.34765625
-1039.49609375
-1078.7265625
-1102.765625
-1107.8671875
-1096.10546875
-1072.44921875
-1046.24609375
-1031.19140625
-1040.55859375
-1082.26953125
-1158.171875
-1265.35546875
-1394.67578125
-1527.10546875
-1634.23828125
-1687.33203125
-1670.40234375
-1586.98046875
-1455.453125
-1298.93359375
-1138.734375
-992.88671875
-873.84765625
-783.22265625
-708.4921875
-626.65234375
-513.2265625
-352.6171875
-147.30078125
77.8203125
281.08984375
419.9765625
468.3125
424.359375
307.70703125
149.89453125
-16.33203125
-165.1015625
-278.88671875
-344.1640625
-349.4453125
-291.63671875
-184.171875
-54.921875
66.3515625
158.41015625
209.0078125
212.140625
170.83984375
102.40625
36.27734375
2.79296875
20.90625
92.3359375
202.71484375
327.04296875
437.4296875
510.92578125
534.53515625
506.609375
436.14453125
340.734375
242.234375
160.1328125
105.4296875
78.0546875
68.7265625
63.73046875
50.30078125
19.5546875
-35.1484375
-122.59375
-254.859375
-441.09375
-677.40625
-942.41015625
-1203.515625
-1429.3671875
-1598.4921875
-1700.01953125
-1730.9140625
-1695.7578125
-1608.859375
-1492.9453125
-1371.55078125
-1260.20703125
-1164.375
-1085.40625
-1026.69140625
-992.33203125
-980.87890625
-983.69140625
-991.234375
-999.27734375
-1006.80859375
-1008.9453125
-994.56640625
-950.98046875
-869.45703125
-748.2578125
-595.67578125
-432.43359375
-286.484375
-179.28125
-115.23046875
-85.09765625
-78.31640625
-89.8828125
-117.3828125
-156.12890625
-198.70703125
-236.81640625
-262.05078125
-267.48046875
-250.9765625
-216.61328125
-170.46875
-113.5546875
-38.19140625
68.23046875
212.7890625
386.06640625
559.76171875
697.63671875
772.84375
778.60546875
726.61328125
638.98828125
540.921875
454.9375
395.75
367.953125
368.4375
391.59375
434.17578125
497.84765625
586.33203125
695.7109375
805.45703125
882.98046875
902.09375
858.3125
765.9453125
642.93359375
500.91796875
346.37109375
184.30859375
18.57421875
-148.21484375
-312.17578125
-466.29296875
-601.75
-710.29296875
-785.640625
-825.03515625
-830.5078125
-807.61328125
-762.40234375
-700.30078125
-627.02734375
-548.16796875
-467.91796875
-390.72265625
-324.515625
-278.60546875
-255.703125
-247.2890625
-239.15234375
-221.45703125
-193.73828125
-162.859375
-138.89453125
-132.0859375
-150.28515625
-196.9140625
-269.671875
-359.66015625
-452.16796875
-531.8984375
-590.6171875
-629.47265625
-652.140625
-655.89453125
-630.69140625
-567.26171875
-466.88671875
-346.34765625
-235.80859375
-169.06640625
-168.70703125
-234.25390625
-341.30078125
-451.109375
-523.84765625
-530.4140625
-461.5078125
-330.85546875
-168.9140625
-9.4296875
123.18359375
219.7265625
284.73046875
329.1484375
359.73046875
371.74609375
351.94921875
289.4921875
184.08984375
44.3515625
-118.98046875
-296.625
-479.453125
-656.97265625
-818.62890625
-956.59765625
-1067.3125
-1150.6640625
-1208.27734375
-1243.2421875
-1261.6953125
-1273.171875
-1287.15625
-1308.6171875
-1337.68359375
-1372.98828125
-1413.1953125
-1454.6875
-1490.81640625
-1516.7890625
-1535.54296875
-1556.6484375
-1587.4140625
-1623.53515625
-1647.41796875
-1636.390625
-1575.515625
-1465.4765625
-1319.0390625
-1150.5390625
-969.69140625
-785.5078125
-612.93359375
-472.05859375
-379.50390625
-340.578125
-348.70703125
-391.37890625
-457.5859375
-541.546875
-639.890625
-745.75390625
-847.9453125
-938.55859375
-1020.64453125
-1105.51953125
-1201.94140625
-1309.1953125
-1419.53125
-1522.7578125
-1606.33984375
-1654.73828125
-1654.30859375
-1601.73828125
-1508.08984375
-1395.4453125
-1289.046875
-1208.9765625
-1164.609375
-1155.390625
-1177.71875
-1230.4453125
-1311.3671875
-1408.046875
-1495.28515625
-1545.68359375
-1545.546875
-1502.40625
-1439.26953125
-1381.23046875
-1343.171875
-1323.8671875
-1308.5234375
-1279.35546875
-1229.36328125
-1170.0
-1125.46875
-1116.65625
-1147.515625
-1204.8046875
-1268.90625
-1323.53125
-1356.97265625
-1359.80078125
-1327.3046875
-1264.9609375
-1187.89453125
-1111.40625
-1041.1328125
-971.85546875
-894.31640625
-802.734375
-698.89453125
-593.1328125
-501.70703125
-439.4765625
-411.640625
-411.38671875
-425.828125
-444.08984375
-460.66015625
-473.27734375
-479.48046875
-474.5625
-451.73046875
-405.09375
-334.6328125
-249.05078125
-163.203125
-92.36328125
-48.953125
-42.578125
-78.65625
-153.35546875
-250.0078125
-343.48828125
-412.03125
-448.15234375
-460.68359375
-466.08984375
-475.15234375
-485.02734375
-483.125
-458.88671875
-411.5546875
-346.81640625
-267.90625
-172.703125
-59.41796875
67.55078125
199.640625
331.390625
463.92578125
600.01953125
735.12109375
852.73828125
929.09375
945.3125
899.80078125
812.55078125
717.20703125
644.62109375
607.65625
596.80078125
589.109375
563.39453125
510.71875
435.234375
349.328125
269.3125
212.125
189.54296875
200.890625
230.3671875
252.84765625
244.63671875
193.1171875
101.4375
-13.05078125
-127.01953125
-222.45703125
-293.7421875
-346.43359375
-391.140625
-438.05859375
-492.89453125
-553.3984375
-609.65625
-651.69140625
-679.33984375
-703.99609375
-739.99609375
-794.85546875
-866.92578125
-948.84375
-1030.75
-1101.82421875
-1151.4609375
-1169.30078125
-1143.515625
-1061.7265625
-918.484375
-724.6015625
-508.34375
-305.78515625
-147.88671875
-52.9296875
-25.7421875
-60.41015625
-143.6171875
-257.0234375
-378.265625
-483.0625
-551.31640625
-574.6953125
-558.28515625
-513.27734375
-447.1328125
-359.61328125
-245.2890625
-98.00390625
84.7265625
297.0546875
522.7578125
740.83984375
936.6171875
1108.59765625
1264.31640625
1409.5546875
1541.1640625
1649.2890625
1726.21484375
1774.21875
1805.93359375
1836.359375
1872.87890625
1911.6953125
1942.9453125
1958.921875
1958.41796875
1945.17578125
1922.8515625
1889.90625
1837.9296875
1755.984375
1638.66796875
1491.1484375
1327.19921875
1163.71484375
1016.8515625
899.51953125
818.09375
770.40234375
749.03125
747.375
761.66796875
787.69140625
818.1640625
844.05078125
856.6875
848.09375
812.28125
749.1875
666.4375
575.35546875
485.24609375
402.29296875
331.9765625
279.37890625
246.68359375
231.7734375
229.2109375
231.1796875
228.34375
213.296875
185.29296875
150.0625
112.97265625
72.04296875
18.4921875
-56.0078125
-152.48046875
-263.73828125
-379.171875
-490.83984375
-595.71875
-692.80078125
-778.81640625
-848.13671875
-896.6484375
-924.23046875
-932.77734375
-923.49609375
-897.40625
-857.05078125
-805.19140625
-741.875
-665.046875
-575.390625
-479.98828125
-390.42578125
-317.640625
-268.65625
-247.453125
-257.14453125
-299.89453125
-373.48046875
-467.234375
-561.1796875
-629.80078125
-648.5859375
-601.1953125
-486.0
-319.7890625
-134.98828125
29.90625
141.08203125
175.9453125
126.62109375
3.78125
-162.79296875
-334.12890625
-479.76171875
-588.07421875
-658.9375
-688.01171875
-661.19921875
-564.97265625
-399.99609375
-184.640625
52.08984375
279.91015625
473.765625
617.6640625
705.9296875
741.453125
733.5546875
698.97265625
663.14453125
654.5078125
690.5625
766.58203125
858.67578125
939.36328125
991.6484375
1011.37890625
1001.52734375
967.8828125
919.1640625
867.41796875
825.734375
804.984375
811.59765625
845.83984375
900.77734375
964.16015625
1023.65625
1071.9375
1107.48828125
1131.26171875
1142.3828125
1135.57421875
1101.62890625
1031.25
920.72265625
775.74609375
610.921875
446.14453125
302.609375
198.17578125
141.4375
127.3125
139.09765625
157.33984375
168.921875
169.65234375
160.359375
141.984375
114.98046875
82.8828125
55.125
44.01953125
56.50390625
87.89453125
124.19140625
151.02734375
161.17578125
155.7890625
141.76953125
128.6796875
124.8046875
132.55078125
147.44921875
163.140625
176.85546875
188.18359375
193.55078125
185.91015625
162.3203125
130.26953125
104.14453125
95.40234375
106.546875
132.90234375
167.51953125
204.328125
239.4921875
272.1484375
303.80859375
335.796875
366.61328125
391.79296875
405.734375
403.1171875
378.66015625
327.125
245.95703125
139.96875
23.9453125
-80.44140625
-152.19921875
-177.79296875
-153.80078125
-86.60546875
8.87109375
112.6953125
207.07421875
283.27734375
341.37890625
382.46484375
401.77734375
390.42578125
343.19140625
263.625
162.3515625
52.26953125
-54.69921875
-149.28515625
-226.35546875
-284.87890625
-324.45703125
-340.73828125
-325.51953125
-273.0859375
-186.9453125
-79.796875
33.2890625
140.91015625
234.23828125
300.8359375
321.8828125
278.640625
164.34375
-8.55078125
-212.859375
-419.74609375
-609.75
-774.28125
-910.45703125
-1017.88671875
-1100.10546875
-1163.75390625
-1209.69921875
-1223.1171875
-1177.09765625
-1052.74609375
-859.33203125
-634.45703125
-423.4375
-257.19921875
-145.5546875
-83.6484375
-58.171875
-48.7890625
-33.1171875
-0.125
38.046875
50.1796875
5.92578125
-104.5859375
-266.25390625
-448.171875
-614.93359375
-733.2421875
-776.6875
-732.09375
-604.69921875
-416.984375
-200.49609375
14.70703125
207.54296875
367.92578125
494.3203125
590.3203125
663.43359375
725.921875
794.30078125
884.71875
1005.98046875
1154.5859375
1314.75
1463.3828125
1577.89453125
1643.3203125
1655.5234375
1620.11328125
1550.046875
1463.80078125
1382.125
1321.6640625
1289.078125
1281.26171875
1290.62109375
1308.5703125
1324.21484375
1323.828125
1296.4609375
1241.5859375
1170.05078125
1096.65625
1031.734375
978.75390625
937.01953125
904.0625
875.2421875
843.03515625
799.0234375
738.58203125
665.31640625
591.83984375
535.8671875
512.8046875
528.10546875
573.515625
630.80859375
682.40625
721.59765625
754.1484375
790.484375
837.23828125
895.35546875
961.78125
1028.29296875
1079.19140625
1096.41015625
1072.6875
1020.29296875
964.13671875
924.421875
904.6796875
894.1640625
878.83984375
850.2578125
807.43359375
754.01171875
695.078125
636.26953125
584.6953125
548.18359375
530.89453125
528.96484375
532.515625
534.3671875
537.0234375
550.2734375
582.17578125
633.15234375
698.13671875
772.43359375
854.96484375
947.55078125
1052.49609375
1169.70703125
1293.48046875
1410.96875
1504.57421875
1557.9921875
1562.26171875
1518.66015625
1437.98828125
1337.4453125
1236.3984375
1152.03515625
1095.703125
1070.53125
1071.0078125
1085.69921875
1102.84375
1116.10546875
1126.92578125
1142.27734375
1169.69921875
1212.078125
1263.90234375
1311.08203125
1335.94921875
1325.73046875
1279.30859375
1208.62890625
1135.5546875
1086.41015625
1085.09765625
1145.9765625
1270.44921875
1448.86328125
1663.3125
1886.76953125
2082.9453125
2215.71875
2266.57421875
2245.1171875
2180.734375
2102.25390625
2023.4765625
1944.0703125
1859.828125
1771.5859375
1687.671875
1620.30078125
1577.69140625
1555.9453125
1536.60546875
1493.82421875
1408.375
1280.17578125
1130.4375
990.4140625
883.71875
815.70703125
777.7109375
758.96875
752.60546875
753.00390625
754.99609375
760.0234375
779.03125
821.86328125
881.55859375
932.015625
942.60546875
894.0625
782.5703125
616.609375
415.98046875
211.5
37.11328125
-83.91796875
-147.546875
-166.03515625
-158.65625
-143.5234375
-132.33203125
-127.37109375
-122.1328125
-106.578125
-73.73828125
-23.4296875
37.828125
98.53125
144.8046875
164.875
154.8671875
122.0625
81.63671875
47.76171875
25.85546875
13.109375
6.66015625
10.44140625
33.09375
80.38671875
151.734375
244.48046875
358.7734375
495.9765625
652.5625
816.8984375
972.2578125
1103.1640625
1201.2421875
1267.61328125
1309.84765625
1334.86328125
1344.078125
1336.20703125
1314.0546875
1285.81640625
1257.75390625
1226.94140625
1184.015625
1124.765625
1059.16015625
1007.96875
988.38671875
1000.03515625
1023.41015625
1032.765625
1012.703125
964.58203125
899.55078125
827.71875
752.9453125
673.10546875
580.6640625
463.8046875
312.33984375
126.69140625
-78.5859375
-281.2421875
-461.921875
-610.2890625
-724.42578125
-806.6953125
-858.77734375
-878.0078125
-858.08984375
-795.1171875
-693.0546875
-561.44921875
-407.45703125
-232.47265625
-38.85546875
160.46875
341.125
476.91796875
551.91796875
567.09765625
540.1015625
499.6953125
476.08203125
489.58984375
543.27734375
623.6953125
708.1328125
772.87109375
797.88671875
768.296875
675.69921875
522.265625
325.53515625
117.30859375
-67.796875
-208.26953125
-302.80078125
-362.44140625
-396.4609375
-405.49609375
-384.96875
-330.60546875
-240.4765625
-116.0546875
34.53515625
194.5546875
342.06640625
456.61328125
523.91796875
537.42578125
498.69140625
416.58203125
304.2265625
175.76953125
46.18359375
-68.0
-151.71484375
-197.50390625
-208.2578125
-193.1640625
-162.29296875
-125.83984375
-96.28125
-86.9453125
-105.515625
-148.13671875
-200.61328125
-246.7578125
-277.47265625
-293.5078125
-300.234375
-299.96484375
-289.23828125
-262.7265625
-218.51171875
-159.3984375
-90.94140625
-19.7890625
46.6015625
101.109375
139.90625
165.42578125
187.0
218.3828125
272.71484375
356.4140625
464.37109375
579.0859375
675.38671875
730.1640625
734.046875
698.078125
648.69140625
612.109375
599.7265625
606.01171875
618.51953125
628.6796875
634.828125
638.84375
642.4921875
645.94140625
647.52734375
644.34765625
633.34765625
611.578125
575.921875
524.76953125
461.41796875
393.640625
326.05859375
252.33203125
158.12890625
34.51171875
-112.1796875
-264.890625
-409.16015625
-540.7265625
-661.546875
-771.93359375
-867.5625
-940.65234375
-979.8671875
-969.2734375
-892.71875
-745.09765625
-541.28125
-311.61328125
-85.84765625
119.8515625
301.34765625
455.01953125
570.81640625
636.25
644.71875
599.5703125
513.48828125
406.86328125
304.89453125
230.859375
197.64453125
203.39453125
233.94921875
269.5234375
292.4296875
294.06640625
278.1328125
257.2109375
245.36328125
253.45703125
289.15625
356.16015625
449.375
551.39453125
637.2890625
686.08203125
690.21875
658.14453125
610.98046875
574.78125
569.85546875
601.8828125
661.32421875
730.7109375
791.97265625
829.3203125
831.0625
794.0625
726.421875
642.4765625
553.25
462.16015625
369.8125
280.71875
203.25
142.65234375
95.12109375
49.98828125
-0.54296875
-52.84375
-93.37890625
-110.53125
-106.2578125
-96.109375
-97.6640625
-118.86328125
-156.98046875
-207.046875
-269.50390625
-349.16796875
-447.31640625
-555.4609375
-657.0
-735.01953125
-779.41796875
-788.296875
-764.87109375
-714.0625
-641.19140625
-552.734375
-458.5390625
-373.84375
-317.53125
-304.72265625
-338.2109375
-406.34375
-488.79296875
-563.74609375
-610.56640625
-609.421875
-543.03125
-401.453125
-186.70703125
85.62109375
388.734375
691.1953125
966.15625
1197.9921875
1382.55859375
1522.875
1625.31640625
1697.13671875
1742.93359375
1761.5234375
1748.42578125
1703.64453125
1635.94921875
1557.515625
1474.8203125
1386.671875
1290.94140625
1190.80078125
1093.4765625
1005.0390625
929.04296875
870.79296875
841.01171875
852.73046875
911.796875
1008.4609375
1117.93359375
1210.94921875
1265.875
1272.875
1229.3515625
1134.6015625
989.90234375
801.70703125
582.671875
349.91796875
123.19140625
-77.50390625
-237.0
-349.87109375
-419.23828125
-449.39453125
-440.546875
-391.76171875
-307.95703125
-202.6796875
-94.91796875
-4.18359375
53.53515625
69.47265625
43.72265625
-18.3203125
-112.79296875
-239.7578125
-397.40234375
-574.18359375
-748.05859375
-894.3515625
-995.5703125
-1046.96484375
-1056.2734375
-1039.0703125
-1011.671875
-985.03125
-963.609375
-949.4765625
-946.11328125
-956.16796875
-974.90625
-988.05859375
-979.80078125
-945.3359375
-895.98046875
-851.42578125
-827.46875
-830.5859375
-860.86328125
-915.484375
-988.125
-1068.046875
-1143.11328125
-1203.73828125
-1243.34765625
-1257.6875
-1248.01953125
-1225.625
-1208.66015625
-1209.44140625
-1223.4921875
-1233.03515625
-1223.64453125
-1198.7890625
-1178.96875
-1187.12109375
-1234.05078125
-1314.14453125
-1409.3671875
-1492.859375
-1530.546875
-1487.54296875
-1342.17578125
-1098.03515625
-782.08984375
-430.19140625
-73.29296875
266.2734375
572.11328125
831.36328125
1033.015625
1165.04296875
1214.10546875
1173.1484375
1053.265625
888.30078125
725.52734375
607.9921875
559.87109375
581.37890625
652.2734375
740.16015625
810.578125
837.4609375
812.1953125
747.58984375
672.73828125
619.015625
604.51953125
626.71484375
667.2578125
704.13671875
722.4375
718.38671875
696.2421875
661.40625
615.0
554.296875
477.90625
389.1875
293.16796875
190.57421875
77.59765625
-46.63671875
-173.6328125
-289.08203125
-383.9375
-461.6015625
-534.50390625
-614.6640625
-706.76171875
-806.515625
-902.625
-981.14453125
-1031.46484375
-1050.34375
-1040.4609375
-1005.8828125
-950.03125
-877.125
-792.76171875
-702.12109375
-609.6640625
-521.609375
-446.16796875
-388.515625
-346.13671875
-311.09765625
-276.84375
-241.22265625
-203.359375
-159.94140625
-105.73046875
-37.58203125
41.02734375
117.66015625
173.5625
191.3203125
161.93359375
85.703125
-30.61328125
-174.171875
-325.0234375
-461.3984375
-570.9609375
-656.015625
-725.18359375
-780.3359375
-812.0859375
-805.44140625
-747.73046875
-635.2421875
-479.77734375
-311.1328125
-168.4921875
-83.08203125
-65.9921875
-110.390625
-202.2421875
-327.56640625
-472.46875
-621.1328125
-757.1640625
-868.35546875
-951.34375
-1011.5703125
-1056.6953125
-1087.953125
-1097.53515625
-1074.83203125
-1015.46484375
-925.66796875
-821.19921875
-723.37890625
-652.18359375
-616.48046875
-607.421875
-603.26171875
-583.83203125
-543.01953125
-490.30859375
-444.0859375
-423.984375
-444.4921875
-509.234375
-609.40234375
-730.2421875
-861.23046875
-998.72265625
-1137.4375
-1260.5859375
-1341.3203125
-1356.03125
-1298.19921875
-1182.69921875
-1039.29296875
-900.40234375
-788.65234375
-709.15625
-650.6328125
-594.8984375
-528.71484375
-449.94921875
-365.05859375
-281.59765625
-202.16796875
-124.39453125
-46.33203125
27.75390625
87.03125
119.39453125
116.83203125
76.30078125
-1.7421875
-112.1015625
-241.6015625
-370.4921875
-481.08984375
-566.7265625
-631.77734375
-683.54296875
-725.609375
-759.25
-787.59375
-813.46875
-831.27734375
-824.12890625
-773.86328125
-676.7109375
-549.30859375
-419.37890625
-310.21484375
-231.0078125
-176.3125
-131.66015625
-83.05078125
-27.37109375
24.2421875
55.68359375
60.0859375
43.4296875
13.55859375
-31.2734375
-100.01171875
-195.51171875
-305.65234375
-407.17578125
-477.4609375
-504.96875
-493.328125
-458.78125
-424.03515625
-412.62109375
-444.6328125
-530.7578125
-664.44921875
-820.125
-964.0546875
-1071.3125
-1134.05859375
-1156.671875
-1147.5703125
-1116.48828125
-1073.890625
-1027.33203125
-978.38671875
-925.8046875
-871.4921875
-821.515625
-782.12109375
-757.19140625
-748.40234375
-754.2109375
-768.94140625
-787.59375
-814.0234375
-860.96484375
-938.0625
-1040.1328125
-1149.42578125
-1248.953125
-1332.11328125
-1400.5859375
-1456.0
-1494.1953125
-1505.19140625
-1477.59375
-1405.25
-1292.32421875
-1153.01171875
-1006.03125
-868.11328125
-750.08984375
-655.62890625
-581.83984375
-522.33203125
-472.0078125
-430.8203125
-404.54296875
-403.2265625
-437.5234375
-512.05078125
-618.4765625
-735.90625
-841.84375
-925.50390625
-990.19140625
-1041.93359375
-1075.8828125
-1073.625
-1013.22265625
-883.60546875
-693.58984375
-470.31640625
-247.06640625
-46.85546875
126.6015625
283.03125
430.1953125
563.23046875
666.78515625
724.3046875
724.5
662.8828125
543.27734375
380.4609375
198.92578125
24.9296875
-123.1015625
-238.484375
-322.85546875
-380.4609375
-415.2109375
-431.66015625
-436.96875
-439.94140625
-446.46875
-455.8125
-462.8046875
-464.296875
-461.44921875
-454.0625
-434.5234375
-391.8125
-324.01953125
-245.59375
-179.83203125
-142.60546875
-132.23046875
-133.51953125
-131.15625
-120.8046875
-109.80859375
-108.41015625
-119.8125
-137.203125
-148.9296875
-145.8671875
-125.33984375
-90.66796875
-48.359375
-4.9375
35.1796875
69.703125
97.484375
119.08203125
138.10546875
159.5625
184.5390625
206.46484375
213.171875
191.7890625
131.71484375
26.1953125
-124.4140625
-309.5703125
-510.21484375
-704.203125
-870.0625
-989.01171875
-1050.07421875
-1056.8359375
-1026.6171875
-979.01171875
-924.1015625
-861.71484375
-789.328125
-707.8203125
-621.78515625
-539.2265625
-471.9609375
-431.953125
-423.015625
-436.61328125
-458.13671875
-478.08203125
-496.90625
-520.31640625
-552.08984375
-591.453125
-634.75390625
-677.2265625
-713.0859375
-735.53125
-737.7421875
-714.484375
-664.14453125
-591.86328125
-512.1875
-446.86328125
-415.6796875
-426.1796875
-471.46484375
-537.96484375
-614.87109375
-696.828125
-780.71484375
-863.14453125
-940.55078125
-1008.9609375
-1063.05078125
-1097.72265625
-1111.96484375
-1108.85546875
-1088.95703125
-1044.15625
-960.67578125
-829.8203125
-656.265625
-457.90625
-260.94921875
-95.58203125
9.30859375
35.99609375
-12.10546875
-110.578125
-227.65625
-340.68359375
-441.19140625
-526.84375
-591.76953125
-626.2734375
-624.6015625
-591.171875
-539.4375
-485.6171875
-442.8515625
-418.63671875
-415.2421875
-431.0390625
-460.5390625
-492.4609375
-508.0703125
-483.9453125
-400.80078125
-255.09765625
-65.82421875
129.98828125
292.828125
398.6171875
447.70703125
460.09765625
461.3671875
467.66796875
476.296875
466.28515625
410.1796875
290.9609375
111.7109375
-108.875
-348.6875
-590.52734375
-823.8515625
-1044.765625
-1255.7109375
-1460.9765625
-1659.21484375
-1840.921875
-1993.91796875
-2109.828125
-2184.99609375
-2218.390625
-2210.625
-2162.53125
-2071.30078125
-1929.97265625
-1735.26953125
-1496.984375
-1236.96484375
-977.28125
-730.0546875
-498.53515625
-286.171875
-104.453125
26.12109375
83.0234375
54.05078125
-52.1875
-206.59375
-372.52734375
-522.671875
-647.82421875
-753.26953125
-848.22265625
-937.6328125
-1021.8515625
-1101.3671875
-1179.17578125
-1258.17578125
-1338.97265625
-1422.93359375
-1515.53125
-1622.08984375
-1738.0390625
-1845.109375
-1918.28125
-1936.69140625
-1890.6328125
-1784.3828125
-1635.27734375
-1465.58984375
-1288.81640625
-1102.62109375
-898.02734375
-676.75
-458.640625
-272.75
-142.52734375
-77.13671875
-70.4921875
-103.65625
-148.984375
-177.44140625
-168.6953125
-120.51953125
-52.4140625
1.42578125
9.03125
-42.171875
-140.42578125
-260.50390625
-380.19921875
-488.61328125
-582.078125
-655.3125
-698.60546875
-704.4140625
-676.46484375
-631.28125
-589.31640625
-563.64453125
-555.109375
-554.26953125
-544.390625
-504.2421875
-415.0546875
-271.8671875
-90.546875
97.4140625
259.69140625
377.0546875
448.60546875
487.265625
509.25
523.66796875
528.89453125
517.74609375
485.9765625
436.25
376.15234375
314.94140625
262.375
227.55078125
215.6328125
224.25390625
243.24609375
257.5546875
250.46484375
206.2890625
114.38671875
-24.7578125
-195.4921875
-370.00390625
-518.74609375
-621.86328125
-674.77734375
-686.3125
-673.52734375
-656.9921875
-656.890625
-688.44140625
-757.28125
-857.34375
-973.1171875
-1084.97265625
-1174.62109375
-1227.96484375
-1235.27734375
-1191.05078125
-1095.44921875
-956.48828125
-789.66015625
-613.3515625
-442.1796875
-282.06640625
-129.87890625
22.171875
178.97265625
335.5703125
475.73828125
578.33203125
628.31640625
625.3515625
584.39453125
528.39453125
477.95703125
444.2265625
428.42578125
426.55859375
434.58984375
450.16796875
471.02734375
493.28125
511.74609375
521.2890625
516.91796875
492.7109375
442.34375
362.98828125
259.98828125
147.34375
42.2265625
-42.40234375
-101.7734375
-138.43359375
-159.2578125
-172.390625
-184.34765625
-198.3984375
-215.875
-238.97265625
-270.765625
-311.26953125
-355.21484375
-396.703125
-437.71875
-491.15625
-573.4296875
-691.37109375
-833.34765625
-970.8828125
-1070.35546875
-1107.9609375
-1078.88671875
-995.1640625
-875.12890625
-734.0703125
-582.91015625
-433.1171875
-300.125
-200.1328125
-142.2890625
-122.64453125
-124.6953125
-126.85546875
-113.1796875
-81.45703125
-43.63671875
-17.1953125
-12.37109375
-24.09375
-34.92578125
-26.3828125
10.3125
70.85546875
141.09765625
202.20703125
234.96484375
222.921875
154.46484375
24.58984375
-161.5234375
-383.328125
-603.86328125
-779.24609375
-875.8671875
-883.83984375
-817.34375
-703.671875
-569.84765625
-434.390625
-306.16015625
-188.19921875
-82.0390625
10.76171875
88.9140625
149.9375
187.28515625
191.5546875
158.3984375
96.7734375
28.921875
-18.95703125
-28.46875
3.1015625
61.5859375
123.04296875
167.9921875
193.23046875
209.62109375
226.6171875
239.18359375
230.8515625
188.7890625
115.34765625
27.1796875
-54.03125
-111.18359375
-136.9921875
-133.38671875
-105.6640625
-56.6015625
13.2421875
99.24609375
188.47265625
263.078125
307.9375
315.796875
287.92578125
232.01171875
157.66796875
70.07421875
-33.33984375
-158.30078125
-304.24609375
-459.63671875
-606.9375
-732.375
-832.7265625
-915.3671875
-991.73046875
-1066.4453125
-1128.62890625
-1153.8125
-1117.61328125
-1010.50390625
-841.37890625
-629.58984375
-395.65234375
-158.234375
64.53515625
254.64453125
396.33203125
479.2109375
500.6171875
465.66796875
384.78515625
271.57421875
144.64453125
30.87109375
-37.98046875
-38.20703125
31.9453125
149.828125
279.56640625
388.3828125
458.546875
491.4921875
503.8203125
516.12109375
539.55859375
568.95703125
588.0078125
581.95703125
547.1953125
491.3125
426.34375
362.34765625
305.8359375
261.859375
236.2265625
235.60546875
266.59375
334.58203125
441.0390625
577.984375
723.49609375
845.7265625
917.35546875
930.33203125
897.51171875
839.453125
769.11328125
687.53515625
590.30859375
475.01953125
343.4453125
200.41015625
52.41015625
-94.73046875
-239.42578125
-385.12890625
-535.46875
-687.4140625
-829.3984375
-945.7109375
-1022.12109375
-1048.8203125
-1022.28515625
-948.35546875
-845.0
-740.265625
-663.7578125
-634.90625
-654.81640625
-707.2421875
-768.76171875
-821.7734375
-862.35546875
-899.359375
-946.62890625
-1012.18359375
-1088.76953125
-1151.56640625
-1167.328125
-1110.87890625
-977.421875
-782.87109375
-555.859375
-330.3125
-140.87890625
-16.94140625
25.625
-10.75
-108.6484375
-244.0859375
-394.328125
-542.828125
-682.0078125
-812.8984375
-940.26171875
-1066.40234375
-1190.21875
-1312.6875
-1440.86328125
-1581.62890625
-1728.55078125
-1855.98828125
-1929.67578125
-1926.375
-1846.03125
-1708.96484375
-1545.296875
-1386.046875
-1257.16015625
-1173.21484375
-1132.88671875
-1121.29296875
-1119.36328125
-1113.68359375
-1101.23046875
-1088.44921875
-1086.4609375
-1104.49609375
-1145.140625
-1204.08984375
-1273.17578125
-1342.80078125
-1403.87109375
-1451.76171875
-1490.3125
-1529.3046875
-1575.1328125
-1623.9296875
-1664.51171875
-1686.1875
-1682.12890625
-1647.890625
-1582.0078125
-1489.8515625
-1384.0546875
-1277.94921875
-1177.8046875
-1080.671875
-977.7890625
-859.453125
-719.94921875
-562.140625
-399.13671875
-250.66796875
-136.30078125
-69.6640625
-54.6953125
-83.0859375
-135.7421875
-191.41796875
-238.453125
-278.39453125
-316.86328125
-351.640625
-371.80859375
-368.51171875
-343.9375
-308.5546875
-271.64453125
-236.62890625
-203.9765625
-175.109375
-152.46484375
-138.41796875
-135.84765625
-147.87890625
-174.12109375
-207.046875
-234.71875
-248.91796875
-250.3125
-245.00390625
-236.52734375
-222.30859375
-197.9140625
-164.09375
-129.67578125
-108.61328125
-114.3359375
-154.66796875
-228.4921875
-325.5
-430.47265625
-530.7421875
-620.8046875
-700.1640625
-767.25390625
-816.46484375
-840.203125
-831.78125
-785.99609375
-699.46484375
-573.2109375
-416.12109375
-245.9921875
-87.421875
33.2265625
94.9140625
87.75
12.8359375
-123.1875
-311.28515625
-536.5703125
-775.21875
-1000.3359375
-1192.90625
-1345.21484375
-1453.2109375
-1509.15625
-1505.30859375
-1445.36328125
-1350.55859375
-1252.95703125
-1179.9375
-1141.09375
-1127.59375
-1124.88671875
-1127.8359375
-1144.54296875
-1186.34375
-1255.90234375
-1344.625
-1437.8046875
-1518.90234375
-1570.7265625
-1578.19140625
-1534.21875
-1444.0390625
-1323.62109375
-1193.69921875
-1072.95703125
-972.80859375
-895.86328125
-838.8828125
-797.546875
-768.2890625
-746.828125
-727.66796875
-706.390625
-680.83984375
-648.46484375
-604.125
-543.609375
-469.7734375
-392.78515625
-322.80859375
-263.56640625
-214.3984375
-178.06640625
-164.8984375
-188.578125
-256.859375
-363.95703125
-489.5703125
-606.32421875
-692.0
-737.7265625
-745.46875
-719.41796875
-662.96484375
-585.23046875
-507.0234375
-455.35546875
-449.47265625
-491.58984375
-569.640625
-667.34765625
-773.29296875
-884.4375
-1003.12890625
-1129.61328125
-1256.76171875
-1373.08984375
-1471.0078125
-1550.16015625
-1611.90234375
-1652.57421875
-1663.51953125
-1636.27734375
-1567.05859375
-1459.53515625
-1326.625
-1188.734375
-1066.4375
-972.97265625
-913.2890625
-888.1171875
-896.6015625
-936.63671875
-1006.59375
-1106.84375
-1235.453125
-1380.34765625
-1518.7109375
-1628.10546875
-1699.41015625
-1739.23046875
-1761.53515625
-1778.453125
-1797.28515625
-1822.4375
-1857.2734375
-1902.97265625
-1955.95703125
-2007.42578125
-2047.00390625
-2068.015625
-2070.76953125
-2062.59765625
-2055.08203125
-2057.85546875
-2070.53515625
-2080.0234375
-2069.37890625
-2032.27734375
-1979.0234375
-1928.66796875
-1896.796875
-1889.94140625
-1906.1484375
-1935.640625
-1960.3046875
-1955.796875
-1898.0390625
-1772.94140625
-1586.07421875
-1365.58203125
-1152.328125
-981.875
-872.65625
-827.37109375
-837.99609375
-884.3828125
-932.828125
-946.90625
-906.84765625
-820.66796875
-719.5703125
-645.13671875
-635.4375
-710.82421875
-864.7890625
-1070.23828125
-1298.80078125
-1533.65234375
-1764.015625
-1973.859375
-2143.96875
-2265.5859375
-2347.0546875
-2405.04296875
-2450.25
-2480.3828125
-2482.73828125
-2442.58984375
-2353.6875
-2225.4765625
-2080.56640625
-1942.73828125
-1825.15234375
-1727.921875
-1644.67578125
-1570.453125
-1505.40625
-1453.48828125
-1418.359375
-1399.890625
-1395.04296875
-1403.5390625
-1432.76171875
-1495.0859375
-1597.62109375
-1733.3671875
-1882.29296875
-2020.81640625
-2129.8515625
-2195.46484375
-2207.01171875
-2159.7265625
-2059.78125
-1923.24609375
-1767.06640625
-1601.17578125
-1429.58984375
-1257.46875
-1095.60546875
-959.19921875
-863.109375
-815.40625
-810.75390625
-828.703125
-840.84765625
-822.58203125
-760.0546875
-649.3359375
-493.6015625
-303.5625
-98.79296875
94.46875
249.015625
342.71484375
363.04296875
309.546875
193.2421875
33.19140625
-147.8125
-327.47265625
-488.2890625
-621.10546875
-724.89453125
-802.515625
-856.06640625
-885.3671875
-889.234375
-867.77734375
-825.328125
-772.5
-724.64453125
-696.734375
-699.73828125
-741.78125
-830.109375
-968.6484375
-1152.97265625
-1368.9921875
-1596.16796875
-1810.203125
-1983.30078125
-2086.78515625
-2099.2578125
-2015.8984375
-1851.27734375
-1633.625
-1394.6796875
-1160.75
-948.390625
-764.98828125
-611.83203125
-486.65234375
-384.86328125
-301.24609375
-232.87890625
-181.7421875
-155.12109375
-163.55859375
-216.46875
-316.24609375
-454.14453125
-612.30078125
-771.21875
-916.0234375
-1037.30859375
-1129.9765625
-1194.87109375
-1240.12890625
-1275.94921875
-1305.27734375
-1320.98828125
-1314.1015625
-1284.20703125
-1241.60546875
-1202.45703125
-1185.7109375
-1212.8828125
-1303.30859375
-1462.14453125
-1671.0
-1892.60546875
-2087.9296875
-2232.109375
-2318.3515625
-2351.26171875
-2339.03515625
-2290.9296875
-2218.70703125
-2136.609375
-2057.265625
-1986.640625
-1923.3125
-1863.3984375
-1806.00390625
-1753.59765625
-1707.6171875
-1665.30078125
-1621.703125
-1574.3515625
-1525.609375
-1481.3671875
-1448.3671875
-1431.87109375
-1433.49609375
-1449.8125
-1473.01953125
-1493.41015625
-1501.421875
-1488.8828125
-1451.671875
-1394.08203125
-1329.84765625
-1275.58203125
-1240.63671875
-1223.6875
-1219.890625
-1229.9921875
-1259.375
-1306.4609375
-1353.0078125
-1368.15625
-1324.91796875
-1216.8125
-1063.265625
-901.65234375
-771.3984375
-698.37890625
-686.99609375
-723.3515625
-786.17578125
-856.74609375
-921.390625
-968.7265625
-988.65234375
-975.80078125
-932.49609375
-865.96484375
-781.89453125
-681.35546875
-564.65234375
-438.19140625
-317.71875
-224.5546875
-176.94140625
-181.76953125
-231.59375
-308.390625
-390.28125
-456.29296875
-488.2265625
-473.13671875
-407.83203125
-301.36328125
-171.29296875
-36.875
83.78125
171.6953125
207.2109375
177.15625
83.0703125
-58.74609375
-225.55859375
-396.68359375
-556.40625
-693.78125
-802.63671875
-880.69140625
-926.7109375
-939.875
-924.48828125
-894.41015625
-868.25
-856.88671875
-856.49609375
-855.68359375
-848.98828125
-842.3984375
-847.4921875
-873.51171875
-925.43359375
-1005.3828125
-1111.6640625
-1236.28515625
-1366.5859375
-1491.11328125
-1603.24609375
-1698.6875
-1771.3515625
-1814.65625
-1827.76171875
-1819.6484375
-1806.0859375
-1802.2890625
-1816.76171875
-1848.19921875
-1884.93359375
-1908.3828125
-1902.3671875
-1864.03515625
-1806.92578125
-1752.359375
-1716.8984375
-1706.84765625
-1720.6328125
-1751.55859375
-1786.90234375
-1808.44921875
-1799.05859375
-1751.23046875
-1670.40234375
-1571.546875
-1473.51171875
-1393.4609375
-1341.28515625
-1315.37109375
-1303.76171875
-1291.23828125
-1268.12890625
-1236.30859375
-1210.421875
-1212.91796875
-1262.19140625
-1359.01953125
-1481.703125
-1595.46484375
-1669.0546875
-1686.0625
-1645.44921875
-1555.6484375
-1428.19140625
-1273.19140625
-1097.58984375
-907.3515625
-712.171875
-527.796875
-372.83984375
-262.46484375
-203.73828125
-194.60546875
-225.421875
-282.3046875
-351.59765625
-422.7265625
-486.90625
-534.15234375
-554.90625
-547.91796875
-525.98828125
-509.69140625
-511.66015625
-526.4921875
-537.16796875
-531.203125
-509.96484375
-484.15234375
-464.29296875
-456.51171875
-463.30078125
-483.33203125
-510.0546875
-533.53515625
-545.2578125
-540.35546875
-515.45703125
-467.10546875
-394.53515625
-303.67578125
-207.4609375
-122.203125
-63.4296875
-42.83203125
-65.84375
-130.16015625
-226.0703125
-338.890625
-452.8359375
-555.52734375
-641.5625
-713.015625
-776.54296875
-838.62109375
-900.1796875
-952.65625
-980.46875
-972.484375
-935.05859375
-892.46484375
-871.59765625
-886.25
-936.90625
-1022.4921875
-1145.87890625
-1305.625
-1484.91796875
-1651.90625
-1771.77734375
-1821.125
-1796.69921875
-1715.3046875
-1604.65625
-1489.484375
-1381.80078125
-1281.7421875
-1185.7734375
-1093.78515625
-1010.37109375
-941.89453125
-892.703125
-862.8671875
-848.68359375
-844.88671875
-845.109375
-839.3125
-812.47265625
-749.75
-646.42578125
-514.125
-377.09375
-260.34765625
-177.4296875
-125.33203125
-89.69140625
-56.890625
-24.67578125
-4.14453125
-12.19921875
-60.37109375
-146.828125
-255.6015625
-363.375
-450.19921875
-508.2734375
-543.921875
-573.03125
-613.66015625
-679.3359375
-774.7890625
-895.26953125
-1029.01953125
-1160.35546875
-1271.6484375
-1345.76171875
-1370.65625
-1343.18359375
-1267.71875
-1151.296875
-1001.8828125
-831.92578125
-660.76171875
-509.79296875
-393.2421875
-312.7734375
-260.19140625
-225.25390625
-203.109375
-197.06640625
-215.703125
-266.3359375
-349.4921875
-457.29296875
-575.5859375
-688.078125
-781.015625
-846.32421875
-880.9765625
-884.21484375
-857.4296875
-807.6328125
-748.01171875
-690.90625
-639.05078125
-585.5078125
-523.4375
-455.69140625
-395.15625
-356.58984375
-346.47265625
-356.75
-366.625
-353.265625
-305.43359375
-228.91796875
-139.421875
-50.95703125
28.7890625
95.28125
144.41796875
175.02734375
192.43359375
207.30078125
230.4296875
268.41796875
322.77734375
391.12890625
467.7578125
543.34375
605.83203125
644.87890625
658.1640625
654.09375
646.97265625
647.74609375
658.2421875
672.625
682.4140625
679.8515625
659.0703125
617.6328125
558.48828125
489.546875
419.5390625
352.921875
287.375
215.1015625
127.25
20.546875
-96.0703125
-199.55859375
-260.19140625
-256.4140625
-186.3828125
-66.23828125
82.6328125
243.47265625
401.9375
538.9140625
632.37109375
669.78125
657.16796875
613.859375
559.0390625
504.1015625
454.6015625
413.515625
379.28515625
342.1640625
285.4921875
192.5546875
54.4140625
-125.58984375
-332.23046875
-543.1015625
-735.47265625
-892.3359375
-1005.42578125
-1074.13671875
-1100.2578125
-1081.66015625
-1011.7109375
-887.7421875
-721.3984375
-538.65625
-367.5625
-225.7890625
-119.12890625
-47.9921875
-11.7578125
-8.375
-34.265625
-86.28515625
-161.6015625
-253.70703125
-349.1953125
-429.48828125
-477.1640625
-484.7421875
-463.62109375
-447.0859375
-480.11328125
-597.609375
-804.77734375
-1073.3125
-1354.578125
-1600.203125
-1779.8671875
-1889.34375
-1944.92578125
-1966.8984375
-1963.69140625
-1929.26171875
-1854.21875
-1739.390625
-1600.125
-1459.76171875
-1338.44140625
-1244.515625
-1173.18359375
-1112.7265625
-1053.74609375
-994.7890625
-941.31640625
-900.3828125
-875.09375
-861.24609375
-847.77734375
-822.046875
-777.63671875
-718.5
-655.1328125
-596.109375
-542.99609375
-492.53125
-441.5625
-388.2578125
-329.3984375
-260.1796875
-179.92578125
-98.1328125
-31.78515625
5.41015625
11.0
-9.2578125
-49.9609375
-109.7734375
-188.828125
-286.84375
-404.51953125
-542.15625
-693.6796875
-844.0859375
-976.8671875
-1084.5859375
-1170.50390625
-1240.76171875
-1298.30859375
-1345.3359375
-1388.12890625
-1435.2890625
-1489.62109375
-1542.43359375
-1576.7421875
-1577.69140625
-1541.96484375
-1478.734375
-1402.12890625
-1322.57421875
-1244.3828125
-1168.01171875
-1090.6328125
-1004.234375
-897.546875
-764.4453125
-611.30859375
-455.234375
-315.58984375
-207.703125
-141.390625
-119.6171875
-135.5859375
-173.01953125
-212.484375
-239.34375
-247.40625
-238.13671875
-218.4453125
-197.6015625
-182.640625
-174.33984375
-167.4296875
-155.41796875
-136.25
-114.73828125
-99.55859375
-95.765625
-98.140625
-92.515625
-66.09375
-18.31640625
37.2890625
79.98828125
89.76171875
52.31640625
-36.203125
-164.671875
-308.51171875
-439.83984375
-538.5546875
-595.296875
-606.76171875
-571.515625
-490.69921875
-370.93359375
-225.796875
-74.65234375
61.89453125
169.31640625
244.375
292.6875
320.48828125
329.59375
320.54296875
297.953125
269.48046875
239.3984375
206.0859375
168.5703125
135.77734375
127.6484375
164.76953125
254.6875
385.91796875
533.11328125
667.61328125
766.265625
816.59765625
819.02734375
784.6953125
727.828125
657.359375
575.765625
486.125
398.7890625
329.8671875
293.8125
297.42578125
338.15234375
403.73828125
472.703125
519.10546875
522.390625
476.578125
391.69140625
286.6015625
179.41796875
81.5859375
-2.40234375
-72.19921875
-128.0234375
-167.40625
-183.6484375
-168.53515625
-118.83984375
-40.75390625
53.65625
155.61328125
263.79296875
377.76171875
488.17578125
576.01171875
623.35546875
625.3828125
593.0703125
546.55859375
506.58984375
489.11328125
502.3984375
544.91015625
605.21875
666.1875
712.2734375
734.80078125
731.61328125
703.3984375
651.4453125
577.82421875
485.30078125
376.11328125
252.48046875
119.68359375
-12.15234375
-130.6015625
-225.16796875
-289.5703125
-323.05078125
-332.9765625
-335.953125
-352.5234375
-397.61328125
-474.51953125
-576.390625
-690.8828125
-803.20703125
-897.88671875
-961.2421875
-984.16015625
-963.921875
-905.8046875
-824.0546875
-739.60546875
-673.34765625
-638.6328125
-638.3671875
-667.74609375
-719.40625
-786.74609375
-863.68359375
-942.5078125
-1013.48828125
-1067.375
-1097.0546875
-1095.23828125
-1052.30859375
-960.765625
-824.0546875
-659.546875
-491.31640625
-341.19140625
-226.25390625
-159.921875
-149.43359375
-191.40625
-272.546875
-375.1328125
-480.1640625
-566.12109375
-609.55859375
-591.87890625
-508.27734375
-372.171875
-212.671875
-65.6640625
38.41015625
84.484375
74.04296875
17.3828125
-75.671875
-199.42578125
-349.54296875
-518.140625
-691.59375
-853.70703125
-992.65234375
-1105.48828125
-1194.875
-1261.27734375
-1299.16796875
-1300.390625
-1259.4140625
-1175.6171875
-1053.92578125
-905.55859375
-746.3125
-590.74609375
-447.40234375
-320.15234375
-212.1953125
-125.5
-55.96484375
7.97265625
78.8984375
160.98046875
245.14453125
311.77734375
339.07421875
313.18359375
235.53515625
123.37109375
3.1640625
-99.37890625
-168.01171875
-200.14453125
-205.2578125
-198.53125
-193.51953125
-198.328125
-216.19921875
-247.90234375
-293.30859375
-351.90625
-422.51171875
-502.10546875
-585.26953125
-667.26953125
-750.29296875
-846.22265625
-969.19140625
-1121.03515625
-1282.578125
-1419.98828125
-1501.0703125
-1506.7578125
-1430.27734375
-1270.5859375
-1030.8671875
-723.40625
-373.703125
-18.39453125
301.453125
548.6953125
699.24609375
749.75
718.48046875
636.9765625
537.81640625
446.796875
382.015625
355.96875
376.33984375
444.46875
552.71484375
682.8828125
808.73046875
903.5546875
949.3203125
941.765625
888.96484375
806.00390625
709.7109375
615.17578125
533.90625
472.59375
432.35546875
409.41796875
398.3046875
395.98828125
403.2890625
422.00390625
450.4453125
481.11328125
501.10546875
494.859375
450.05859375
366.01953125
258.76953125
157.125
91.3046875
81.42578125
131.08203125
226.59765625
342.61328125
454.0
547.9765625
626.21484375
694.1484375
747.92578125
771.76171875
747.14453125
664.40234375
527.0078125
347.08984375
137.89453125
-89.6953125
-323.92578125
-546.87109375
-734.6328125
-864.9765625
-925.79296875
-917.76171875
-851.2734375
-742.171875
-607.953125
-463.23046875
-315.84765625
-167.15625
-16.375
135.44140625
284.80078125
426.5703125
553.70703125
657.1328125
727.84375
760.35546875
754.23828125
714.08984375
650.68359375
583.09375
535.8515625
527.984375
560.640625
615.6328125
667.46875
697.546875
698.37890625
669.015625
611.28125
529.79296875
430.50390625
316.30078125
186.609375
44.41015625
-97.37109375
-219.23046875
-305.7109375
-353.12109375
-369.81640625
-372.453125
-380.875
-411.3515625
-469.77734375
-549.76171875
-637.41015625
-719.05078125
-787.6015625
-844.88671875
-898.30078125
-952.578125
-1003.03515625
-1037.20703125
-1043.08984375
-1014.69921875
-950.64453125
-851.72265625
-723.37109375
-579.578125
-441.01171875
-327.0546875
-247.99609375
-202.3671875
-179.7265625
-167.703125
-160.23828125
-161.60546875
-182.54296875
-231.58984375
-309.22265625
-408.87109375
-522.26171875
-644.16015625
-773.60546875
-911.03515625
-1053.6171875
-1192.7265625
-1316.10546875
-1412.47265625
-1474.8984375
-1502.79296875
-1503.90625
-1493.578125
-1487.1015625
-1488.82421875
-1489.0
-1473.36328125
-1435.8671875
-1381.36328125
-1317.8984375
-1249.62109375
-1177.03125
-1100.25
-1020.40234375
-941.59765625
-875.875
-844.61328125
-868.26171875
-949.6328125
-1067.44140625
-1189.015625
-1291.25390625
-1371.33984375
-1440.49609375
-1510.05859375
-1581.7890625
-1647.375
-1694.9453125
-1717.3046875
-1716.03125
-1698.21875
-1669.609375
-1632.234375
-1589.3359375
-1551.01953125
-1532.3046875
-1544.0390625
-1585.421875
-1645.29296875
-1710.609375
-1774.02734375
-1834.1953125
-1889.765625
-1934.0625
-1956.6640625
-1950.44140625
-1917.0703125
-1865.85546875
-1808.14453125
-1752.7421875
-1704.609375
-1665.24609375
-1633.0625
-1603.875
-1571.6171875
-1528.46875
-1464.48046875
-1368.44140625
-1231.9375
-1055.77734375
-854.671875
-655.26171875
-486.5859375
-368.921875
-309.21484375
-304.75
-348.5703125
-430.06640625
-532.89453125
-637.484375
-729.6640625
-807.796875
-880.7578125
-957.61328125
-1037.49609375
-1107.5078125
-1149.86328125
-1152.6171875
-1116.44140625
-1053.5234375
-980.79296875
-912.6484375
-856.265625
-809.58203125
-762.83203125
-705.08203125
-633.15625
-555.34375
-484.98046875
-428.90625
-382.0625
-333.15234375
-275.2109375
-211.51171875
-153.875
-117.5703125
-116.6875
-159.75390625
-245.00390625
-358.26953125
-476.37109375
-574.55859375
-633.47265625
-643.9453125
-610.63671875
-553.0703125
-499.828125
-475.93359375
-491.546875
-540.6328125
-608.93359375
-683.20703125
-755.96484375
-826.1328125
-898.28515625
-980.83984375
-1083.21875
-1212.96875
-1373.078125
-1559.3046875
-1759.0
-1954.15625
-2127.8359375
-2268.9140625
-2371.703125
-2433.3515625
-2452.984375
-2432.34765625
-2374.92578125
-2283.671875
-2160.45703125
-2009.10546875
-1839.76171875
-1670.83203125
-1525.3984375
-1421.5625
-1362.1015625
-1332.34375
-1310.27734375
-1280.7578125
-1240.734375
-1192.77734375
-1137.32421875
-1073.0625
-1001.9765625
-929.6953125
-860.30078125
-794.1796875
-733.4609375
-688.390625
-675.32421875
-706.59765625
-781.078125
-882.75390625
-986.9921875
-1069.5078125
-1113.6875
-1114.21875
-1077.04296875
-1016.91796875
-953.640625
-906.19921875
-884.8984375
-885.546875
-891.56640625
-884.015625
-851.49609375
-792.60546875
-712.00390625
-616.4609375
-512.98046875
-406.84765625
-299.609375
-191.0390625
-85.27734375
5.8984375
68.63671875
97.86328125
103.39453125
105.046875
119.6484375
148.29296875
172.22265625
160.859375
88.5078125
-50.76171875
-239.51953125
-445.58203125
-635.12890625
-781.75
-869.29296875
-891.97265625
-855.3671875
-777.84765625
-689.05859375
-623.03125
-607.23828125
-652.0703125
-745.4921875
-856.0703125
-945.3125
-985.5546875
-974.00390625
-933.0078125
-895.87109375
-888.6640625
-920.58203125
-985.9140625
-1071.7421875
-1164.4453125
-1252.7890625
-1328.671875
-1386.89453125
-1424.71875
-1441.16796875
-1435.6328125
-1406.72265625
-1354.07421875
-1283.50390625
-1210.8828125
-1158.90234375
-1147.078125
-1182.7421875
-1259.87890625
-1365.1875
-1483.88671875
-1599.80078125
-1692.77734375
-1742.1796875
-1739.671875
-1701.5859375
-1666.16015625
-1673.36328125
-1742.48046875
-1864.765625
-2013.07421875
-2157.171875
-2275.1953125
-2359.30859375
-2415.1796875
-2454.29296875
-2482.87890625
-2496.5
-2484.71875
-2440.8828125
-2368.77734375
-2282.5703125
-2200.90234375
-2138.0625
-2097.6640625
-2073.76953125
-2057.3515625
-2040.76171875
-2017.6328125
-1983.91796875
-1942.87109375
-1906.74609375
-1888.453125
-1889.03515625
-1892.9765625
-1874.9453125
-1811.1484375
-1689.14453125
-1514.3046875
-1310.22265625
-1109.69140625
-940.015625
-813.23046875
-727.21484375
-673.58984375
-644.7890625
-636.98828125
-648.703125
-675.55078125
-705.35546875
-720.546875
-709.69921875
-678.640625
-649.30859375
-645.6796875
-679.0390625
-744.46875
-828.51171875
-917.22265625
-997.09765625
-1052.3203125
-1067.73828125
-1039.0390625
-980.00390625
-917.09765625
-874.69140625
-863.6796875
-881.18359375
-917.64453125
-963.578125
-1012.26171875
-1058.97265625
-1098.83984375
-1126.06640625
-1135.55078125
-1124.09765625
-1089.20703125
-1029.03125
-948.32421875
-865.69140625
-810.1484375
-804.8359375
-851.78515625
-932.1015625
-1019.14453125
-1091.11328125
-1135.78515625
-1150.7265625
-1142.171875
-1121.296875
-1097.58984375
-1073.59375
-1044.796875
-1004.34375
-949.8125
-888.3828125
-836.1171875
-810.3515625
-820.765625
-866.4375
-939.5625
-1030.8515625
-1133.625
-1246.98046875
-1376.30078125
-1527.72265625
-1699.41796875
-1878.56640625
-2047.359375
-2191.16796875
-2301.609375
-2375.73046875
-2414.890625
-2422.26953125
-2397.90625
-2336.54296875
-2233.30078125
-2092.01171875
-1926.59375
-1754.75390625
-1592.1796875
-1450.43359375
-1333.53515625
-1232.43359375
-1126.18359375
-995.0703125
-835.3125
-660.2265625
-486.9765625
-323.6953125
-168.80859375
-19.43359375
121.8984375
247.34375
348.11328125
418.98828125
461.03125
481.1171875
487.95703125
486.79296875
476.6796875
451.91796875
406.390625
338.77734375
256.80859375
177.11328125
117.4296875
84.1796875
65.48828125
37.6953125
-18.6875
-106.98046875
-215.27734375
-326.5703125
-427.0546875
-506.703125
-556.32421875
-568.48828125
-543.4296875
-493.734375
-441.49609375
-409.31640625
-412.01953125
-453.45703125
-527.26171875
-619.70703125
-715.3984375
-804.6640625
-886.25390625
-961.31640625
-1024.984375
-1066.19140625
-1076.3203125
-1055.69921875
-1011.0703125
-950.60546875
-885.34765625
-833.99609375
-820.28515625
-860.56640625
-951.90625
-1071.58203125
-1188.13671875
-1275.40625
-1320.19921875
-1320.35546875
-1277.796875
-1194.52734375
-1074.7421875
-927.65625
-765.06640625
-596.546875
-429.625
-274.34375
-143.8046875
-47.5234375
14.3515625
48.06640625
58.3046875
44.15234375
1.46484375
-72.234375
-173.14453125
-288.0234375
-395.96484375
-476.88671875
-520.87109375
-529.59375
-509.765625
-467.2578125
-406.7578125
-333.69921875
-255.45703125
-183.7578125
-137.77734375
-140.82421875
-207.7578125
-333.51953125
-495.4609375
-667.4921875
-831.5703125
-977.85546875
-1099.2265625
-1189.18359375
-1244.109375
-1265.02734375
-1256.7421875
-1225.84765625
-1179.08984375
-1122.73046875
-1063.37109375
-1009.1328125
-968.60546875
-947.5
-946.96875
-965.56640625
-1001.3046875
-1050.09375
-1103.9921875
-1154.65625
-1198.97265625
-1237.8359375
-1267.01953125
-1271.07421875
-1229.4453125
-1129.56640625
-974.61328125
-781.62890625
-575.40234375
-382.51171875
-224.0859375
-108.15234375
-28.0546875
28.703125
67.69921875
82.8515625
64.3828125
11.91796875
-58.98828125
-122.72265625
-157.5859375
-157.890625
-135.515625
-110.41796875
-97.48046875
-98.16015625
-100.8828125
-88.6015625
-49.78515625
12.30078125
78.1484375
120.8046875
119.65234375
69.05859375
-23.42578125
-145.49609375
-286.984375
-441.16796875
-602.1953125
-762.859375
-915.1640625
-1053.25
-1175.359375
-1282.00390625
-1371.46875
-1437.6796875
-1473.2890625
-1474.78125
-1444.26953125
-1387.0234375
-1308.609375
-1214.1484375
-1108.25390625
-994.53125
-876.50390625
-761.1953125
-661.625
-592.86328125
-562.5625
-563.421875
-574.45703125
-570.28125
-531.45703125
-450.12890625
-330.265625
-185.55078125
-36.69921875
93.16796875
186.73046875
241.53515625
272.328125
302.140625
348.046875
413.6953125
493.39453125
579.3125
661.65234375
724.2421875
747.19921875
719.953125
652.13671875
568.7421875
492.2890625
429.328125
373.41796875
320.07421875
277.98046875
265.46875
294.83984375
358.4609375
429.890625
479.82421875
493.25390625
473.5859375
433.76171875
385.21484375
332.78125
274.1796875
201.73046875
107.29296875
-10.48046875
-143.51953125
-280.27734375
-413.5546875
-540.66015625
-657.1796875
-754.24609375
-823.6953125
-865.1328125
-888.0390625
-908.2890625
-941.421875
-994.7265625
-1062.375
-1129.4140625
-1183.53125
-1223.953125
-1258.95703125
-1296.328125
-1338.296875
-1384.80078125
-1437.89453125
-1499.62890625
-1564.859375
-1617.21484375
-1634.19140625
-1599.2890625
-1512.71875
-1392.2265625
-1263.05078125
-1144.2578125
-1040.62109375
-943.8359375
-839.96484375
-717.87109375
-574.34765625
-414.84765625
-251.09765625
-97.51953125
33.30078125
135.875
214.51953125
278.859375
333.87890625
374.19140625
388.74609375
370.57421875
320.65625
243.69140625
143.44140625
23.59765625
-107.9921875
-237.4375
-347.5234375
-423.86328125
-461.07421875
-464.91796875
-448.4375
-425.8125
-409.2265625
-408.17578125
-426.7890625
-459.484375
-491.953125
-510.02734375
-509.3671875
-497.58984375
-488.74609375
-495.7265625
-523.94921875
-567.6875
-611.35546875
-636.3828125
-629.078125
-584.26953125
-504.6484375
-398.84765625
-278.8046875
-156.4375
-42.78515625
48.33984375
97.7265625
86.75390625
9.62890625
-119.47265625
-271.47265625
-415.0703125
-528.36328125
-604.6171875
-651.44140625
-684.25
-717.92578125
-761.99609375
-820.046875
-889.31640625
-959.72265625
-1017.1796875
-1052.125
-1065.55859375
-1065.21875
-1056.625
-1039.484375
-1011.21875
-969.34375
-907.97265625
-814.44921875
-673.79296875
-478.6953125
-236.17578125
33.9375
305.2109375
549.98828125
743.015625
865.05859375
906.55859375
868.8984375
762.05859375
601.08203125
404.546875
194.84765625
-2.98828125
-166.31640625
-281.6171875
-348.4453125
-377.296875
-382.73046875
-376.828125
-367.28125
-359.43359375
-356.77734375
-357.24609375
-350.01171875
-320.375
-261.9921875
-185.49609375
-113.55859375
-65.8828125
-48.15625
-53.7109375
-72.48046875
-94.81640625
-107.7734375
-93.8515625
-40.6796875
45.5625
138.57421875
206.55859375
229.49609375
204.05078125
136.91015625
37.9296875
-81.6171875
-209.703125
-335.81640625
-452.08203125
-552.24609375
-632.91796875
-698.4609375
-763.23046875
-845.734375
-958.0546875
-1098.51171875
-1251.75
-1395.4375
-1510.09765625
-1585.8671875
-1620.640625
-1612.17578125
-1554.42578125
-1443.02734375
-1281.9765625
-1082.18359375
-854.8515625
-609.890625
-361.4609375
-133.01171875
44.90625
143.828125
150.06640625
75.015625
-45.76171875
-168.21875
-259.58203125
-306.4140625
-307.81640625
-266.296875
-186.0234375
-75.41796875
53.0234375
186.11328125
313.2734375
429.05078125
533.765625
629.7265625
714.18359375
775.8125
798.328125
766.64453125
670.859375
509.87109375
295.90625
53.90625
-188.53515625
-412.62890625
-609.52734375
-771.75390625
-887.42578125
-944.078125
-936.83203125
-872.7421875
-770.01171875
-653.84765625
-549.7421875
-475.65625
-437.47265625
-430.08984375
-441.42578125
-455.04296875
-451.35546875
-410.734375
-320.515625
-182.6171875
-15.48046875
153.0234375
297.86328125
405.51171875
474.62890625
512.09765625
529.87890625
542.27734375
560.7890625
588.48828125
619.55859375
645.09765625
659.03515625
658.70703125
641.2890625
601.19921875
531.328125
426.8046875
288.11328125
121.421875
-63.21875
-253.51171875
-435.5546875
-595.79296875
-724.9609375
-821.4296875
-890.75
-942.2890625
-985.7421875
-1027.7421875
-1068.09765625
-1097.79296875
-1101.74609375
-1065.60546875
-982.98046875
-860.55859375
-718.953125
-585.7890625
-481.6796875
-408.64453125
-351.37109375
-289.92578125
-212.234375
-118.54296875
-19.0625
71.9609375
144.05859375
195.5078125
229.7890625
246.6484375
239.23046875
201.69140625
137.85546875
61.17578125
-11.76171875
-66.92578125
-96.25390625
-99.9375
-84.5
-55.56640625
-13.10546875
43.765625
108.65234375
168.59375
213.8125
244.4921875
267.76171875
290.46484375
315.0546875
339.17578125
357.2890625
364.62109375
361.6328125
354.26953125
348.87890625
347.390625
347.5625
346.8046875
345.48828125
348.71875
366.82421875
413.01171875
498.015625
624.78515625
786.6796875
969.34765625
1154.3359375
1323.19921875
1460.74609375
1556.109375
1602.08984375
1595.171875
1537.11328125
1436.5390625
1308.94140625
1175.046875
1056.06640625
964.62890625
894.9453125
820.90234375
707.30859375
529.84375
291.9375
27.80859375
-211.73828125
-383.94921875
-474.01953125
-497.234375
-484.3125
-463.890625
-454.453125
-465.67578125
-501.54296875
-560.9296875
-637.01171875
-718.0625
-790.64453125
-844.33203125
-875.26171875
-885.44921875
-878.6796875
-857.4375
-822.8515625
-775.23828125
-713.66015625
-637.16796875
-548.78125
-456.9921875
-370.18359375
-288.5390625
-202.8671875
-102.8359375
12.30078125
129.2109375
225.5
281.49609375
291.328125
265.36328125
222.3828125
178.93359375
144.37109375
121.953125
111.07421875
108.5703125
110.65625
114.36328125
115.67578125
106.24609375
74.46875
12.0859375
-79.71484375
-189.9375
-302.44140625
-402.46484375
-482.00390625
-540.68359375
-580.52734375
-599.953125
-595.359375
-569.68359375
-536.58984375
-512.41015625
-503.15625
-499.8515625
-484.93359375
-441.640625
-360.21484375
-242.44140625
-106.078125
15.67578125
85.21875
78.234375
-3.78125
-135.85546875
-284.24609375
-421.8046875
-534.94921875
-623.25390625
-697.08203125
-774.390625
-873.71875
-1004.2734375
-1159.68359375
-1319.8671875
-1458.57421875
-1552.546875
-1590.546875
-1579.859375
-1544.3828125
-1512.0234375
-1499.40234375
-1505.90625
-1520.44921875
-1532.640625
-1537.84765625
-1534.12109375
-1517.37109375
-1482.30078125
-1428.9453125
-1366.0546875
-1304.14453125
-1244.015625
-1174.75390625
-1086.078125
-982.265625
-882.265625
-806.5625
-764.80078125
-753.8828125
-764.62890625
-790.2421875
-831.48828125
-894.20703125
-978.91796875
-1070.85546875
-1141.58203125
-1162.34375
-1117.2109375
-1007.4296875
-849.24609375
-669.86328125
-499.8359375
-361.16796875
-259.140625
-185.88671875
-131.58984375
-91.55859375
-65.13671875
-52.87109375
-57.6328125
-86.8671875
-150.6640625
-254.86328125
-393.81640625
-548.19140625
-690.3359375
-794.1875
-843.28515625
-832.8984375
-768.0859375
-661.09375
-528.37890625
-386.86328125
-251.69140625
-136.7265625
-53.953125
-8.6953125
3.71875
-7.16796875
-36.63671875
-86.87890625
-158.63671875
-243.92578125
-329.51953125
-406.1328125
-472.02734375
-528.89453125
-576.59765625
-611.77734375
-630.3203125
-631.9609375
-624.3125
-622.13671875
-640.7109375
-688.3984375
-763.58984375
-854.73046875
-940.88671875
-996.33984375
-1002.38671875
-958.65625
-881.2265625
-788.00390625
-686.91015625
-578.359375
-465.26171875
-356.62109375
-262.2734375
-187.80078125
-135.88671875
-110.4140625
-116.58203125
-156.40234375
-225.0078125
-312.7421875
-411.57421875
-518.6171875
-632.2421875
-745.6328125
-847.03515625
-928.00390625
-990.14453125
-1042.45703125
-1093.0625
-1144.5390625
-1195.52734375
-1243.40625
-1283.9140625
-1309.0390625
-1306.42578125
-1261.94921875
-1165.20703125
-1015.4375
-823.19921875
-605.9609375
-381.8203125
-167.33984375
20.51953125
163.95703125
248.63671875
270.8046875
242.8046875
192.51171875
153.69921875
150.578125
187.79296875
254.7109375
338.5390625
431.25
525.578125
610.296875
673.6953125
710.25
721.42578125
711.515625
685.66796875
650.68359375
613.23828125
575.296875
532.2578125
475.44921875
395.1640625
282.51171875
132.9140625
-48.5859375
-245.32421875
-432.79296875
-584.5703125
-676.9140625
-694.0390625
-634.94140625
-515.984375
-363.9765625
-204.12109375
-52.84375
81.41796875
195.69921875
293.34765625
384.89453125
483.2890625
594.75
713.14453125
822.97265625
907.875
957.375
967.85546875
939.6640625
874.7421875
777.3359375
656.72265625
528.4765625
411.32421875
319.91015625
257.7734375
215.39453125
175.19921875
121.4296875
50.1953125
-26.234375
-86.0625
-113.87890625
-114.05859375
-108.31640625
-118.08984375
-148.46875
-188.703125
-226.25390625
-258.83984375
-295.3125
-349.29296875
-433.125
-554.2421875
-712.8046875
-900.22265625
-1098.703125
-1282.3125
-1421.74609375
-1494.0
-1492.21484375
-1428.08203125
-1325.640625
-1212.40234375
-1112.0625
-1038.14453125
-990.33203125
-958.9609375
-936.0703125
-921.4765625
-917.26171875
-920.25390625
-924.3046875
-927.63671875
-931.4140625
-929.3515625
-904.1640625
-838.88671875
-731.33984375
-596.1953125
-454.7578125
-324.40234375
-215.25390625
-132.21875
-78.078125
-55.13671875
-64.19921875
-102.05078125
-160.9921875
-232.24609375
-309.63671875
-388.859375
-463.87109375
-525.90625
-567.41015625
-587.85546875
-597.21484375
-614.5703125
-661.0546875
-749.42578125
-876.6640625
-1025.09765625
-1170.73046875
-1292.16796875
-1376.2265625
-1420.80859375
-1434.94921875
-1434.05078125
-1431.37890625
-1432.21484375
-1435.17578125
-1438.27734375
-1443.74609375
-1459.1875
-1495.7265625
-1562.85546875
-1660.83203125
-1776.26953125
-1887.10546875
-1974.3515625
-2029.4921875
-2050.8984375
-2035.828125
-1979.6640625
-1883.453125
-1760.28125
-1632.67578125
-1524.36328125
-1453.69140625
-1430.4921875
-1453.62109375
-1510.0625
-1579.65234375
-1644.2421875
-1693.23046875
-1720.4609375
-1718.46484375
-1679.484375
-1603.01171875
-1499.87890625
-1386.44140625
-1274.62109375
-1167.390625
-1061.765625
-953.27734375
-837.625
-711.16796875
-572.64453125
-424.6796875
-273.0625
-125.84765625
5.27734375
103.99609375
154.375
151.33203125
107.3125
47.05078125
-6.6015625
-44.375
-71.8125
-102.35546875
-149.34375
-221.3203125
-320.0078125
-439.46875
-566.9921875
-687.14453125
-788.2109375
-867.28515625
-930.40625
-987.66796875
-1047.02734375
-1110.609375
-1174.5546875
-1231.4140625
-1274.11328125
-1300.24609375
-1313.81640625
-1322.32421875
-1330.75
-1337.33203125
-1334.53515625
-1313.7265625
-1269.53515625
-1200.66015625
-1107.8125
-991.96484375
-856.0234375
-708.72265625
-565.1796875
-440.86328125
-343.19140625
-268.74609375
-208.640625
-156.19140625
-110.74609375
-76.9375
-61.4609375
-68.51953125
-95.84765625
-135.90625
-183.71875
-244.484375
-331.80078125
-456.171875
-613.56640625
-783.171875
-935.01953125
-1042.19140625
-1091.59375
-1088.42578125
-1051.3671875
-1001.13671875
-951.11328125
-906.6640625
-870.98828125
-849.0234375
-845.0859375
-858.10546875
-881.03125
-905.3203125
-925.20703125
-937.56640625
-939.5546875
-929.484375
-911.71484375
-899.15625
-907.68359375
-945.3046875
-1005.9921875
-1074.37890625
-1137.703125
-1195.3125
-1258.4375
-1339.734375
-1438.75
-1533.796875
-1588.5625
-1571.84375
-1476.59375
-1323.2109375
-1145.296875
-971.05859375
-814.62890625
-679.18359375
-563.140625
-462.48828125
-371.08984375
-283.703125
-201.31640625
-133.52734375
-94.12890625
-92.1640625
-124.46875
-175.0
-222.16015625
-249.6796875
-252.81640625
-235.24609375
-200.91015625
-149.9375
-81.62109375
1.50390625
94.1015625
190.63671875
285.68359375
373.41796875
450.46484375
520.00390625
590.046875
665.25
740.59375
803.6171875
841.890625
848.12109375
820.2578125
759.83984375
671.79296875
566.0625
458.99609375
370.796875
316.86328125
297.6015625
296.46875
290.5234375
265.6328125
224.04296875
180.69140625
153.9140625
156.4375
188.578125
235.67578125
272.94921875
276.5234375
233.51171875
145.09375
23.51171875
-112.41015625
-241.32421875
-343.87109375
-407.82421875
-432.28125
-429.15625
-420.390625
-430.1484375
-474.2890625
-553.24609375
-652.9453125
-751.83203125
-827.51953125
-860.16015625
-835.83984375
-752.734375
-625.9453125
-484.05859375
-356.90625
-262.7578125
-203.19921875
-166.7109375
-136.23046875
-96.97265625
-42.1640625
26.59765625
104.94921875
190.8828125
281.28125
362.69921875
409.9609375
399.03515625
322.84765625
193.921875
33.29296875
-140.8671875
-315.66015625
-480.62890625
-626.11328125
-742.7890625
-821.25390625
-853.8125
-838.4609375
-779.23828125
-679.890625
-537.83203125
-347.62890625
-111.9921875
151.20703125
412.9609375
644.0
824.19140625
946.2578125
1014.50390625
1041.16796875
1042.71875
1036.328125
1034.59765625
1038.65625
1035.578125
1006.47265625
941.9921875
852.23828125
761.26953125
690.2578125
643.2265625
606.3203125
559.6484375
491.05078125
400.65234375
294.95703125
179.9921875
63.0859375
-39.87890625
-104.51953125
-110.39453125
-55.140625
43.55859375
158.546875
264.53515625
342.890625
382.53125
380.5
340.56640625
268.66796875
169.78125
50.1953125
-79.015625
-203.640625
-311.578125
-394.5625
-445.19921875
-456.59765625
-428.22265625
-371.375
-306.26953125
-252.56640625
-222.40625
-220.55078125
-248.50390625
-307.87890625
-401.203125
-529.73046875
-688.5703125
-862.67578125
-1028.6328125
-1162.14453125
-1244.78125
-1265.53125
-1220.125
-1113.578125
-964.046875
-800.7109375
-653.03125
-538.6796875
-459.82421875
-409.35546875
-379.546875
-365.2421875
-361.828125
-364.30859375
-370.66796875
-384.58984375
-411.16015625
-447.95703125
-481.78125
-496.09375
-481.703125
-439.9296875
-376.8828125
-297.44921875
-205.390625
-106.890625
-11.93359375
67.703125
120.9296875
138.88671875
116.95703125
57.98046875
-25.203125
-111.140625
-176.328125
-204.6328125
-194.609375
-160.59765625
-126.58984375
-115.63671875
-139.87890625
-196.765625
-273.5859375
-356.3515625
-435.55859375
-506.328125
-567.49609375
-623.234375
-683.6796875
-759.7421875
-855.71875
-967.5234375
-1086.55859375
-1201.4140625
-1295.28515625
-1346.85546875
-1339.328125
-1269.91796875
-1150.40625
-1000.671875
-843.390625
-700.16796875
-583.45703125
-487.48828125
-390.49609375
-272.01953125
-130.8671875
13.55859375
136.6875
224.31640625
274.890625
290.91015625
271.953125
216.89453125
131.0859375
29.1953125
-69.984375
-151.46484375
-207.7109375
-237.33984375
-243.13671875
-231.68359375
-212.6953125
-196.28125
-189.125
-191.390625
-195.42578125
-187.97265625
-157.16015625
-100.83984375
-28.796875
44.04296875
107.421875
159.66015625
203.984375
242.28515625
270.98828125
280.65625
259.5078125
200.04296875
104.38671875
-16.2734375
-147.87109375
-279.25
-403.34375
-515.1640625
-610.515625
-686.49609375
-742.29296875
-779.0859375
-798.86328125
-802.40625
-787.50390625
-749.05078125
-681.640625
-583.46484375
-459.609375
-323.2734375
-193.10546875
-85.6484375
-6.984375
49.21484375
94.72265625
137.953125
181.95703125
227.8125
275.1953125
317.828125
342.60546875
338.92578125
310.796875
277.375
259.390625
264.4375
284.78515625
306.83203125
321.0234375
325.54296875
326.44921875
338.12109375
381.2421875
473.82421875
618.2734375
795.171875
971.01953125
1115.46484375
1215.140625
1274.8203125
1307.8984375
1326.13671875
1336.5078125
1343.921875
1352.7578125
1363.546875
1369.5703125
1359.60546875
1325.71875
1267.6640625
1189.2890625
1092.2109375
974.76171875
836.6328125
682.4921875
520.7890625
360.61328125
210.890625
81.30859375
-17.70703125
-77.22265625
-94.12109375
-76.203125
-43.6328125
-21.54296875
-26.00390625
-54.83203125
-92.3125
-122.453125
-137.484375
-136.3515625
-119.8984375
-89.84375
-50.96875
-13.171875
7.51171875
-9.63671875
-82.91015625
-218.01171875
-404.48828125
-623.54296875
-857.96875
-1092.7265625
-1309.0
-1485.140625
-1607.38671875
-1677.78515625
-1709.078125
-1713.02734375
-1696.16796875
-1665.2578125
-1632.41015625
-1611.671875
-1610.44921875
-1624.6171875
-1641.75
-1648.80859375
-1637.89453125
-1607.0703125
-1558.52734375
-1497.6640625
-1432.75390625
-1372.92578125
-1325.04296875
-1293.47265625
-1282.79296875
-1297.4921875
-1335.75
-1383.89453125
-1420.46484375
-1428.22265625
-1402.43359375
-1348.8203125
-1276.5234375
-1194.73828125
-1112.6875
-1037.015625
-965.703125
-885.61328125
-779.1953125
-636.328125
-461.40234375
-270.40234375
-82.44921875
85.96875
220.9765625
310.109375
345.890625
333.0
291.546875
250.33203125
233.26171875
248.87109375
290.171875
342.94140625
394.0390625
434.4921875
459.34765625
468.5859375
468.37109375
467.38671875
468.03515625
460.48828125
427.77734375
359.14453125
259.96875
150.00390625
53.6328125
-9.21484375
-27.96484375
-4.9375
41.81640625
81.73046875
85.28125
41.90625
-31.578125
-100.28125
-130.875
-106.203125
-27.3203125
91.28125
225.5078125
345.9765625
427.91015625
462.8203125
460.62890625
438.953125
410.9453125
383.8203125
365.6171875
367.4453125
396.1171875
445.54296875
497.46875
531.4453125
535.54296875
510.9453125
469.55859375
427.69140625
399.1875
390.33984375
397.8671875
410.4375
414.25
401.29296875
375.26953125
349.32421875
336.36328125
340.953125
360.484375
392.21484375
436.0703125
489.78515625
544.3125
587.12109375
610.85546875
617.88671875
616.72265625
614.07421875
609.0234375
592.48046875
552.81640625
485.8828125
403.3125
330.6328125
293.03125
297.671875
326.55078125
346.515625
329.0859375
265.07421875
164.41796875
44.546875
-80.9609375
-205.3828125
-325.375
-437.3984375
-535.8046875
-610.99609375
-648.4296875
-632.484375
-555.37109375
-424.375
-260.60546875
-89.94921875
67.5078125
203.08984375
317.0703125
410.44140625
478.6953125
515.28125
521.54296875
510.43359375
497.05078125
485.76953125
468.4375
433.83984375
376.3515625
296.609375
198.68359375
88.2890625
-29.34765625
-151.78515625
-276.546875
-394.0078125
-486.48828125
-539.125
-551.2109375
-533.75390625
-497.08203125
-445.10546875
-381.72265625
-317.09765625
-263.33984375
-226.12109375
-204.1796875
-196.53125
-206.4140625
-236.1484375
-279.16015625
-318.8125
-336.359375
-321.953125
-279.79296875
-223.19921875
-164.10546875
-106.83984375
-52.16796875
-6.578125
13.9921875
-9.1953125
-87.30859375
-219.52734375
-396.41015625
-604.09765625
-824.33203125
-1033.6875
-1208.13671875
-1331.3671875
-1398.50390625
-1411.7734375
-1374.81640625
-1293.9921875
-1184.515625
-1072.171875
-986.140625
-948.515625
-968.2109375
-1041.2265625
-1154.04296875
-1287.1171875
-1417.984375
-1524.8125
-1591.02734375
-1609.30078125
-1581.5
-1513.6171875
-1409.98828125
-1272.10546875
-1101.6875
-902.625
-679.7890625
-437.921875
-183.3046875
74.34375
322.25390625
545.890625
729.0625
854.60546875
908.21875
883.9765625
788.16796875
639.6640625
466.6640625
299.75
163.3125
70.640625
25.109375
23.3828125
56.265625
109.30078125
167.265625
220.66015625
268.45703125
316.48828125
375.0625
455.5546875
562.828125
687.0859375
804.0234375
884.90234375
907.1328125
858.578125
739.59375
567.42578125
376.96875
209.99609375
97.82421875
51.3046875
63.91015625
120.2109375
200.87890625
283.74609375
345.05078125
363.0390625
323.3359375
224.19921875
77.71484375
-95.59375
-274.90234375
-442.609375
-582.35546875
-678.71484375
-722.921875
-718.48828125
-678.6328125
-617.03125
-540.81640625
-450.15625
-341.671875
-212.1875
-62.5625
100.07421875
264.7734375
423.1953125
574.0390625
721.265625
869.37890625
1020.5
1173.26171875
1321.12109375
1452.42578125
1556.58984375
1633.6015625
1696.19140625
1759.29296875
1825.55859375
1881.6796875
1909.19140625
1898.56640625
1853.79296875
1786.23046875
1706.46875
1621.578125
1537.40234375
1461.4765625
1403.37109375
1371.07421875
1364.69921875
1372.22265625
1373.48828125
1352.71484375
1309.97265625
1261.22265625
1226.84765625
1219.32421875
1239.109375
1277.81640625
1322.6796875
1359.87109375
1378.13671875
1372.109375
1342.171875
1290.7578125
1219.55859375
1130.9375
1030.7890625
928.32421875
832.57421875
749.6328125
682.9921875
634.58203125
603.5859375
583.8671875
564.23046875
533.26953125
485.453125
423.65234375
356.83203125
296.203125
252.50390625
233.76953125
242.328125
272.9609375
315.09375
357.7109375
392.35546875
412.4765625
413.27734375
394.98828125
366.0390625
339.890625
326.22265625
325.02734375
329.9140625
337.0859375
350.32421875
376.8671875
418.75390625
468.1171875
510.96875
536.33984375
543.4765625
541.53125
542.09765625
550.78125
564.796875
578.16015625
588.8203125
600.15234375
616.0
636.2265625
659.0234375
687.06640625
728.81640625
791.43359375
871.99609375
956.13671875
1025.3203125
1066.21484375
1075.50390625
1058.92578125
1026.91015625
989.46484375
952.3671875
916.05859375
877.84375
836.28125
794.92578125
762.22265625
746.21875
747.61328125
757.5546875
763.515625
758.56640625
745.48046875
732.3125
724.08984375
717.625
701.98046875
662.5625
586.48828125
467.81640625
310.7890625
128.87109375
-60.46875
-241.69921875
-403.7109375
-538.7734375
-641.796875
-712.94921875
-760.59375
-799.01953125
-840.36328125
-887.59375
-935.078125
-975.3046875
-1004.8046875
-1024.8046875
-1037.8515625
-1044.56640625
-1043.44921875
-1034.0859375
-1020.49609375
-1010.07421875
-1007.6640625
-1011.3125
-1014.890625
-1014.0703125
-1007.9765625
-996.0234375
-976.5703125
-949.4453125
-916.6015625
-878.10546875
-828.8359375
-760.234375
-662.80078125
-525.7578125
-339.46484375
-105.53125
154.04296875
402.4140625
606.19140625
749.55859375
833.6484375
868.46875
868.234375
849.66796875
827.7578125
811.15625
803.8125
811.66015625
845.48046875
915.2109375
1021.33203125
1151.5078125
1285.0078125
1401.00390625
1485.40625
1532.421875
1540.90234375
1509.39453125
1435.1640625
1318.5078125
1168.2421875
1002.76171875
845.26171875
716.62890625
630.328125
590.03515625
588.44140625
608.0546875
627.21875
630.77734375
616.9140625
592.6640625
562.50390625
522.921875
468.171875
398.265625
319.40234375
239.46484375
166.80859375
111.9765625
84.875
87.3359375
110.875
144.14453125
181.453125
222.3515625
265.26953125
305.3203125
338.0546875
361.71875
374.12890625
369.98828125
344.4453125
299.3828125
245.16796875
196.5234375
166.9140625
164.46875
189.14453125
232.125
279.69921875
320.0234375
346.51953125
354.91796875
338.85546875
290.62890625
206.828125
92.8046875
-37.8671875
-167.28125
-277.55078125
-354.22265625
-387.94140625
-373.51953125
-307.77734375
-189.41796875
-22.375
179.62109375
391.3359375
579.8984375
714.3671875
777.234375
770.375
710.640625
618.890625
512.4140625
404.828125
307.81640625
228.58203125
166.13671875
113.31640625
64.08984375
17.828125
-24.0625
-64.2890625
-110.6328125
-170.67578125
-245.84375
-330.51171875
-416.5234375
-498.44921875
-575.12890625
-647.0625
-713.44921875
-771.94140625
-820.48046875
-858.04296875
-882.9375
-890.2421875
-870.93359375
-814.421875
-714.0
-572.2421875
-402.58203125
-226.00390625
-65.70703125
57.7734375
131.04296875
151.5859375
128.671875
79.7890625
25.49609375
-14.2265625
-23.28125
5.7578125
67.5703125
145.62890625
219.33984375
272.08203125
296.6015625
296.65234375
283.5078125
268.09375
255.2890625
247.11328125
250.375
276.59765625
331.54296875
406.65625
483.28515625
544.36328125
580.42578125
587.0859375
561.984375
506.453125
428.5390625
342.7890625
266.421875
213.51171875
189.08984375
187.0234375
194.9765625
202.9140625
207.08203125
206.3984375
197.43359375
174.4609375
133.6875
76.62890625
10.7421875
-50.796875
-89.875
-86.9765625
-28.39453125
86.1015625
240.5625
408.48046875
564.79296875
696.3046875
802.6328125
887.12890625
946.94140625
972.125
954.17578125
894.52734375
804.6171875
699.3046875
591.80859375
493.33984375
412.30859375
349.203125
292.63671875
224.55078125
132.34765625
15.66015625
-119.1484375
-269.12109375
-437.6484375
-628.62890625
-839.23828125
-1056.4765625
-1256.796875
-1409.203125
-1484.66015625
-1469.828125
-1374.9765625
-1228.30859375
-1060.015625
-887.3984375
-709.76953125
-514.09765625
-287.421875
-29.046875
243.9609375
501.01171875
708.546875
840.9375
887.7734375
856.6796875
770.8359375
661.0625
554.9609375
469.3046875
410.12109375
378.78515625
377.15625
406.390625
461.546875
529.5390625
594.828125
648.16015625
689.96484375
725.87109375
760.13671875
793.04296875
821.7421875
840.875
842.40625
817.92578125
764.734375
692.08984375
621.96875
581.67578125
591.43359375
653.9296875
752.16015625
857.16015625
941.265625
990.00390625
1006.80078125
1007.96484375
1010.140625
1017.875
1019.86328125
996.48046875
932.2734375
824.1171875
681.3203125
520.33203125
358.8984375
211.9296875
89.91796875
-0.0703125
-51.953125
-59.99609375
-22.0859375
55.65234375
158.50390625
269.6328125
377.92578125
479.2109375
570.95703125
649.60546875
716.2109375
782.640625
866.15234375
972.52734375
1083.1875
1158.68359375
1155.25390625
1042.1171875
812.1484375
485.76171875
107.6171875
-265.55078125
-582.9375
-814.56640625
-955.23828125
-1017.4296875
-1019.42578125
-976.640625
-900.58984375
-803.4140625
-701.18359375
-611.47265625
-547.45703125
-514.3515625
-509.66796875
-524.85546875
-546.80859375
-560.4609375
-552.84375
-516.59765625
-451.12890625
-361.0703125
-252.69921875
-130.61328125
1.39453125
134.69921875
252.1015625
333.77734375
370.3828125
370.91015625
356.5
344.73828125
336.7578125
315.8671875
258.46484375
151.1640625
3.07421875
-156.6640625
-295.62109375
-395.56640625
-457.109375
-491.4921875
-510.4140625
-521.8984375
-529.8671875
-533.24609375
-525.94921875
-501.359375
-459.56640625
-410.4609375
-369.08203125
-347.5
-349.86328125
-372.796875
-408.28125
-447.13671875
-483.25
-517.234375
-555.2578125
-602.140625
-655.203125
-706.390625
-750.75
-791.77734375
-838.81640625
-900.67578125
-980.87109375
-1073.94921875
-1162.67578125
-1221.09765625
-1227.12109375
-1176.99609375
-1088.1953125
-987.88671875
-898.99609375
-836.234375
-810.625
-831.27734375
-899.41015625
-1002.03125
-1115.07421875
-1215.4765625
-1291.6875
-1344.00390625
-1377.0859375
-1393.11328125
-1389.9296875
-1362.26171875
-1303.99609375
-1212.6484375
-1095.62890625
-972.96875
-871.33984375
-811.49609375
-796.96875
-811.203125
-825.234375
-812.3125
-761.00390625
-677.56640625
-576.07421875
-465.90234375
-348.40625
-223.66015625
-97.2890625
21.1171875
125.84765625
220.6640625
317.1015625
427.7890625
560.4296875
715.6484375
887.85546875
1066.453125
1237.3125
1386.8203125
1508.12890625
1604.140625
1682.98828125
1749.45703125
1799.9453125
1824.22265625
1810.17578125
1748.0078125
1634.33984375
1476.37109375
1292.8203125
1108.96484375
947.9765625
823.71484375
738.2109375
684.21484375
651.25
631.390625
620.28125
613.1015625
601.0234375
573.73828125
526.5546875
464.4765625
398.69921875
338.45703125
285.53515625
235.99609375
187.2890625
144.59765625
121.0546875
131.69140625
185.6953125
281.7890625
408.234375
545.76171875
671.546875
763.34375
804.03515625
786.22265625
715.140625
607.25
484.54296875
367.8828125
273.5859375
213.76953125
197.3203125
228.625
304.26953125
410.42578125
523.90625
618.87890625
677.1796875
696.2578125
689.11328125
676.86328125
679.1796875
707.25
760.63671875
828.671875
895.94140625
948.2890625
974.9375
967.984375
924.19140625
848.7109375
754.0546875
651.859375
545.5078125
431.51953125
306.65234375
171.65625
30.046875
-112.2109375
-243.65234375
-345.81640625
-397.64453125
-383.5390625
-300.28515625
-160.375
9.765625
177.64453125
316.06640625
410.9921875
460.44140625
466.46875
428.66796875
346.13671875
226.20703125
90.1796875
-32.671875
-119.83984375
-165.2421875
-174.46484375
-151.671875
-92.984375
7.6796875
148.3671875
314.796875
484.7734375
637.4296875
762.484375
864.20703125
956.66796875
1053.3984375
1160.37109375
1277.28125
1401.953125
1530.60546875
1654.578125
1760.49609375
1836.53515625
1879.515625
1896.52734375
1900.53515625
1904.0625
1914.890625
1934.671875
1960.1484375
1985.75
2006.26171875
2017.5078125
2014.3359375
1989.1015625
1935.5234375
1857.01171875
1769.7578125
1692.44921875
1628.80078125
1560.28515625
1457.609375
1300.0390625
1085.06640625
824.10546875
533.90234375
232.7890625
-58.6015625
-316.796875
-517.25
-638.78125
-670.4375
-617.734375
-502.50390625
-354.63671875
-201.8828125
-65.296875
39.62890625
102.44140625
120.20703125
98.109375
44.1328125
-37.22265625
-143.62109375
-266.1875
-384.265625
-472.046875
-512.58984375
-507.21875
-473.55859375
-435.55859375
-411.5859375
-405.453125
-404.38671875
-386.140625
-331.57421875
-233.90234375
-99.75390625
55.28515625
212.15234375
353.78515625
470.671875
563.5625
641.4453125
716.99609375
802.15234375
902.84765625
1012.80859375
1111.9296875
1174.19140625
1180.8125
1128.046875
1025.05859375
887.0
729.73828125
567.74609375
413.74609375
279.1171875
173.5234375
102.07421875
61.1484375
37.046875
9.71875
-40.0546875
-123.19140625
-237.35546875
-367.55859375
-492.9140625
-595.4375
-664.0703125
-692.3671875
-674.9609375
-608.00390625
-493.453125
-343.70703125
-182.6875
-40.52734375
57.5859375
101.90625
99.9140625
69.05859375
27.83984375
-9.4296875
-35.44140625
-51.9765625
-68.14453125
-93.15625
-129.171875
-170.7421875
-209.578125
-238.796875
-254.6015625
-257.48828125
-252.76953125
-247.77734375
-246.359375
-245.26171875
-235.44921875
-206.375
-149.90234375
-62.03125
57.71484375
207.41015625
381.80078125
569.6171875
753.20703125
913.37109375
1035.140625
1108.9296875
1127.890625
1088.15234375
993.56640625
858.79296875
705.265625
552.609375
412.66796875
289.8984375
186.7265625
109.56640625
70.55078125
82.88671875
153.17578125
277.71484375
445.80078125
645.31640625
864.32421875
1088.41796875
1299.25390625
1478.05078125
1611.25390625
1692.80859375
1721.01171875
1694.1484375
1610.62109375
1473.65234375
1294.453125
1089.2109375
873.3828125
660.390625
465.01953125
304.2578125
191.30859375
128.375
106.8359375
114.96484375
145.12109375
194.5234375
261.49609375
342.8359375
434.1171875
530.52734375
626.28515625
714.37890625
789.24609375
851.2109375
907.96484375
970.3359375
1045.42578125
1132.67578125
1224.47265625
1308.6640625
1371.25390625
1399.97265625
1388.71875
1339.5859375
1260.32421875
1159.4453125
1043.68359375
919.5703125
796.9765625
691.1015625
620.51953125
601.23828125
639.53125
728.28515625
849.9375
984.2421875
1115.8125
1237.375
1348.57421875
1452.81640625
1554.7578125
1658.47265625
1765.01953125
1869.37890625
1959.6640625
2021.6640625
2046.9375
2038.671875
2010.65234375
1980.140625
1959.453125
1950.59765625
1944.9921875
1927.58203125
1882.3515625
1796.13671875
1660.40625
1473.296875
1242.45703125
986.62109375
733.5234375
514.58984375
357.8984375
281.2109375
287.51953125
365.6171875
494.71875
648.984375
800.171875
921.78515625
997.03125
1026.0234375
1024.62890625
1013.8984375
1007.3125
1004.4375
994.41015625
966.40234375
919.97265625
867.7734375
828.14453125
813.49609375
823.4375
847.19140625
871.7890625
889.859375
902.6171875
917.2421875
941.265625
977.98828125
1025.3515625
1077.2421875
1125.51953125
1162.71484375
1185.12890625
1193.609375
1190.046875
1172.95703125
1137.171875
1077.1484375
989.01953125
870.1953125
720.5546875
546.8828125
365.3359375
196.68359375
57.015625
-48.15234375
-121.1875
-163.578125
-169.25390625
-127.25
-33.03125
101.36328125
248.62109375
378.453125
470.58984375
520.11328125
535.859375
535.1953125
535.5859375
544.86328125
558.30859375
567.48828125
572.890625
585.98828125
618.13671875
669.5859375
731.265625
796.453125
868.6640625
958.1171875
1071.78515625
1207.2109375
1354.09765625
1499.84375
1634.28125
1752.3046875
1855.05078125
1948.08984375
2035.2421875
2111.6015625
2163.70703125
2179.25
2157.6953125
2110.06640625
2046.54296875
1963.90625
1845.93359375
1677.859375
1462.44921875
1223.77734375
995.25
801.51171875
648.07421875
524.84765625
418.42578125
323.40625
246.58203125
203.59375
210.84375
276.4453125
394.28515625
544.52734375
701.1953125
843.46875
963.58984375
1064.96484375
1151.44140625
1218.359375
1255.90625
1262.0859375
1250.74609375
1245.3203125
1264.66015625
1314.0703125
1385.6875
1462.96875
1525.75390625
1556.88671875
1549.3671875
1509.48828125
1453.5234375
1400.95703125
1367.58203125
1359.71484375
1371.55859375
1388.640625
1395.328125
1380.35546875
1337.4765625
1264.61328125
1164.6328125
1045.2421875
915.80078125
784.57421875
660.84375
559.125
498.03515625
491.3125
537.24609375
615.70703125
697.01953125
758.171875
795.01953125
820.6484375
851.17578125
891.82421875
935.4140625
972.73046875
1003.59765625
1038.875
1093.140625
1174.45703125
1277.75390625
1384.8359375
1469.93359375
1507.3828125
1478.21484375
1374.81640625
1203.484375
984.39453125
747.84765625
527.34765625
351.4765625
237.6953125
190.77734375
205.6015625
270.73828125
369.50390625
480.0234375
578.19921875
643.53125
663.8203125
637.14453125
573.7109375
496.4296875
434.640625
410.37890625
427.38671875
472.453125
525.5390625
567.46484375
581.69921875
555.23828125
480.9296875
358.37890625
193.390625
0.69921875
-191.28125
-343.39453125
-420.55859375
-408.5546875
-318.046875
-174.203125
-3.13671875
174.46875
342.2890625
485.90625
593.41796875
658.7109375
684.03515625
678.97265625
656.078125
625.99609375
594.71875
563.8359375
532.70703125
500.75
468.265625
436.1484375
406.96484375
387.390625
387.92578125
417.12890625
475.03125
552.77734375
637.75390625
716.9375
776.41015625
802.9921875
790.25
741.6328125
665.19921875
566.2734375
447.72265625
316.90234375
189.36328125
84.85546875
20.25
3.77734375
30.4140625
79.47265625
119.37890625
121.29296875
74.3125
-8.20703125
-95.28125
-153.23046875
-160.05859375
-112.65234375
-25.625
74.96875
160.046875
207.58984375
212.6953125
191.35546875
172.37890625
181.12890625
227.0078125
303.11328125
395.12890625
489.8671875
576.87890625
645.33203125
683.04296875
682.1015625
646.9765625
595.62109375
549.1796875
517.84765625
495.17578125
464.9375
413.42578125
338.1171875
248.79296875
162.12890625
93.26171875
49.71484375
31.55859375
35.265625
55.6171875
84.46875
111.2421875
127.31640625
130.5078125
125.671875
122.59375
132.80078125
164.68359375
218.24609375
284.921875
354.06640625
419.42578125
479.2421875
532.99609375
580.875
624.671875
665.25
698.65625
717.78125
718.76953125
704.0
678.71875
647.9375
617.71484375
595.94921875
588.6015625
596.234375
616.421875
647.68359375
687.234375
725.03125
743.99609375
728.85546875
674.46875
585.98046875
474.0859375
352.83203125
239.83203125
153.56640625
106.3671875
99.00390625
121.96484375
162.015625
208.4375
255.0625
298.28515625
333.94140625
356.6484375
363.33203125
358.31640625
354.52734375
368.01953125
409.96875
482.72265625
582.02734375
701.6015625
836.08984375
981.91796875
1137.1015625
1299.8828125
1466.0234375
1627.0
1772.265625
1895.390625
1999.2265625
2094.00390625
2187.06640625
2270.9609375
2320.84375
2306.125
2208.76953125
2034.75
1811.67578125
1577.3203125
1366.9140625
1204.03125
1096.9296875
1041.375
1027.265625
1042.84765625
1074.51171875
1107.1640625
1128.84375
1134.5078125
1123.8125
1097.25390625
1058.9453125
1022.94921875
1011.72265625
1043.5546875
1120.71484375
1229.15234375
1347.69140625
1457.625
1548.01171875
1616.0234375
1662.12109375
1683.18359375
1671.41796875
1622.98828125
1548.20703125
1471.30859375
1417.9921875
1400.90234375
1413.77734375
1437.12890625
1451.15234375
1447.16015625
1429.38671875
1406.40234375
1381.703125
1353.06640625
1319.234375
1284.02734375
1253.6015625
1231.84375
1219.5234375
1215.53515625
1216.69140625
1216.56640625
1206.6171875
1180.16015625
1136.56640625
1082.53125
1028.6640625
982.72265625
944.6328125
908.55078125
871.23828125
839.00390625
826.71875
849.12109375
910.9140625
1002.3359375
1103.2109375
1192.6015625
1256.41015625
1287.60546875
1282.67578125
1242.5546875
1178.51171875
1113.296875
1070.65625
1060.890625
1076.46484375
1101.3671875
1123.4375
1137.94140625
1141.87109375
1127.65234375
1083.9921875
1003.703125
892.02734375
767.34375
651.96484375
558.91796875
485.23046875
417.42578125
344.38671875
266.6796875
196.0703125
149.01953125
141.28125
184.5703125
280.7109375
413.88671875
551.484375
660.0546875
725.4609375
757.4609375
774.58984375
786.95703125
794.25
794.9140625
791.1015625
785.18359375
777.8515625
772.67578125
778.24609375
800.47265625
832.33984375
854.87890625
851.640625
824.4609375
796.86328125
802.2265625
864.95703125
987.24609375
1150.0234375
1325.98046875
1493.4375
1640.96875
1762.9453125
1854.1640625
1909.29296875
1925.49609375
1903.77734375
1848.30859375
1766.1640625
1669.21875
1576.25390625
1510.55859375
1490.390625
1516.453125
1567.21484375
1609.37890625
1617.45703125
1586.78125
1529.90625
1462.4453125
1392.40625
1320.15625
1244.59375
1167.171875
1090.15234375
1011.859375
924.3984375
818.046875
689.546875
546.21484375
400.97265625
264.26953125
142.9140625
45.24609375
-18.234375
-43.2109375
-38.4375
-20.38671875
-1.00390625
17.19140625
36.05859375
57.54296875
86.078125
130.59375
199.1171875
290.98828125
395.3203125
495.953125
577.1875
628.296875
647.8046875
645.05859375
636.00390625
635.8984375
655.1484375
699.19921875
768.92578125
860.87109375
969.68359375
1090.609375
1216.96484375
1334.7109375
1423.109375
1464.5859375
1454.76953125
1403.52734375
1329.08984375
1252.734375
1195.00390625
1169.3515625
1174.50390625
1193.64453125
1204.03515625
1189.7734375
1147.421875
1082.265625
1002.1328125
915.55859375
833.13671875
766.625
724.22265625
707.68359375
715.61328125
749.3203125
813.73046875
912.37109375
1042.8203125
1196.64453125
1360.7890625
1517.3828125
1644.84375
1723.31640625
1741.8203125
1701.953125
1617.5390625
1512.41796875
1415.390625
1350.30859375
1325.19140625
1328.80078125
1338.4765625
1333.66015625
1306.1171875
1261.73046875
1214.68359375
1178.7578125
1161.76171875
1165.06640625
1184.86328125
1211.453125
1229.07421875
1221.44921875
1181.83203125
1118.7265625
1051.671875
1001.2265625
981.41015625
997.078125
1043.8828125
1109.5078125
1178.02734375
1236.9609375
1282.2109375
1316.26171875
1341.50390625
1355.69921875
1354.1328125
1334.95703125
1301.08203125
1257.6171875
1210.16796875
1166.40625
1136.22265625
1126.7734375
1137.57421875
1163.0625
1199.6640625
1247.28515625
1302.68359375
1353.734375
1382.359375
1372.93359375
1318.51171875
1222.765625
1098.59375
963.1484375
830.5390625
708.51171875
602.76171875
522.75
479.171875
474.07421875
495.0859375
521.23046875
535.19921875
530.98828125
511.82421875
482.37890625
443.453125
393.7265625
335.38671875
275.87890625
222.38671875
175.42578125
129.59375
80.859375
31.890625
-9.625
-36.2890625
-44.3671875
-34.09765625
-8.10546875
30.99609375
82.234375
145.44921875
219.74609375
304.45703125
401.60546875
514.7109375
643.328125
780.67578125
919.28515625
1058.14453125
1201.15234375
1347.18359375
1483.078125
1587.9921875
1645.39453125
1652.51171875
1620.4296875
1565.59375
1499.26171875
1422.625
1331.01953125
1222.9765625
1105.87890625
994.765625
906.94140625
855.828125
844.375
859.98828125
876.8046875
868.6171875
824.80078125
756.09765625
685.49609375
633.53515625
610.36328125
617.00390625
649.14453125
698.640625
755.66015625
814.7265625
880.90625
968.29296875
1089.41015625
1243.8984375
1416.28125
1584.10546875
1728.4453125
1838.50390625
1908.703125
1933.7265625
1907.625
1828.3671875
1703.5234375
1551.578125
1397.26953125
1264.24609375
1169.53515625
1120.51171875
1112.33984375
1126.390625
1134.16015625
1109.3828125
1042.3203125
944.90625
842.10546875
757.3671875
704.19140625
686.55859375
701.78125
741.4609375
793.828125
849.8203125
907.390625
968.046875
1029.38671875
1083.41015625
1122.61328125
1145.87890625
1157.734375
1163.83984375
1168.1328125
1172.06640625
1174.23828125
1171.93359375
1165.60546875
1161.8125
1169.5078125
1192.70703125
1227.953125
1269.0390625
1312.0859375
1354.90234375
1392.96875
1418.375
1423.42578125
1403.87890625
1358.08203125
1283.68359375
1177.390625
1038.8828125
873.84765625
691.2421875
498.2578125
301.40234375
114.09765625
-40.37109375
-139.05078125
-174.40625
-157.671875
-106.26953125
-28.78125
78.44921875
223.5078125
409.515625
630.50390625
872.953125
1120.8515625
1360.25390625
1578.55859375
1759.36328125
1881.28515625
1926.89453125
1895.8828125
1809.86328125
1704.00390625
1611.92578125
1552.98046875
1526.76953125
1516.984375
1503.6875
1476.75390625
1440.3203125
1405.20703125
1377.62109375
1354.3984375
1326.34765625
1283.68359375
1219.234375
1129.59375
1016.47265625
888.33984375
761.08984375
655.6875
591.671875
578.23046875
607.5078125
655.06640625
688.9140625
683.8125
633.89453125
555.4765625
476.99609375
422.28515625
398.875
398.10546875
403.41796875
399.31640625
377.796875
341.7265625
302.58984375
270.5234375
243.12109375
205.0390625
141.83984375
55.91796875
-30.703125
-88.40234375
-94.39453125
-39.24609375
73.453125
227.578125
395.06640625
542.24609375
642.76953125
689.15234375
693.625
677.48828125
656.89453125
634.82421875
604.484375
562.1328125
519.33984375
502.89453125
539.64453125
638.265625
783.58984375
946.5234375
1097.74609375
1214.2109375
1279.5703125
1285.671875
1236.17578125
1147.20703125
1041.8671875
941.046875
855.1015625
780.59765625
705.375
619.89453125
525.33984375
430.01171875
338.3125
245.34375
142.8984375
28.66796875
-90.75390625
-202.125
-287.171875
-324.65234375
-298.19921875
-207.578125
-72.75
74.96484375
207.37109375
307.76953125
370.09765625
394.78125
387.53125
360.59375
332.4375
323.3359375
348.50390625
412.1875
505.72265625
610.9453125
708.05078125
783.9375
836.0546875
869.0234375
887.37109375
890.88671875
876.26171875
842.9921875
798.15625
755.85546875
730.74609375
728.94140625
742.99609375
756.39453125
755.07421875
736.59375
709.43359375
685.578125
674.45703125
681.796875
709.4609375
753.75390625
804.84765625
850.48828125
882.015625
897.66796875
901.53125
900.23828125
899.65625
901.8203125
902.4140625
890.72265625
853.46875
780.84765625
670.41015625
526.1640625
356.0
172.85546875
0.1640625
-126.0390625
-166.01171875
-93.7578125
88.72265625
350.7109375
644.94140625
923.85546875
1151.65625
1309.40625
1395.19140625
1421.65234375
1410.59375
1383.45703125
1350.84375
1309.01171875
1247.70703125
1162.44140625
1059.09375
948.32421875
839.01171875
738.2265625
653.47265625
590.58984375
549.99609375
528.9765625
529.15234375
559.48046875
630.12890625
743.328125
889.44140625
1049.375
1200.12109375
1321.203125
1400.27734375
1435.14453125
1431.7578125
1402.0390625
1363.83984375
1339.40234375
1347.9140625
1395.66015625
1472.73046875
1560.41015625
1643.015625
1714.8125
1778.0703125
1835.68359375
1884.515625
1914.4375
1913.60546875
1876.1640625
1806.43359375
1717.46875
1626.61328125
1551.6171875
1506.69921875
1496.80859375
1513.09765625
1535.87890625
1545.69921875
1532.9765625
1496.62109375
1434.69921875
1340.4453125
1210.3671875
1055.6796875
903.33984375
784.4765625
721.19140625
721.9453125
785.29296875
904.41796875
1067.46875
1255.3046875
1442.52734375
1605.52734375
1734.43359375
1839.6875
1946.44921875
2079.390625
2248.46875
2444.234375
2643.7421875
2822.0546875
2962.14453125
3057.0078125
3102.98828125
3091.9765625
3012.52734375
2860.94921875
2651.76953125
2416.6484375
2192.01953125
2004.44140625
1862.31640625
1757.1328125
1672.859375
1597.6015625
1529.46875
1472.87109375
1430.51953125
1399.64453125
1374.98046875
1353.30859375
1334.62109375
1319.3359375
1304.33203125
1280.40234375
1233.73828125
1152.375
1034.53125
892.24609375
746.8125
619.58203125
525.92578125
475.7421875
475.20703125
522.3359375
598.19921875
666.71484375
692.16015625
663.8984375
605.578125
559.00390625
558.1484375
615.1875
723.4921875
866.46484375
1023.84765625
1176.6953125
1312.03125
1423.9609375
1510.4921875
1570.65625
1604.7578125
1615.234375
1606.50390625
1585.875
1564.96484375
1557.12109375
1570.5390625
1603.41796875
1644.85546875
1677.51171875
1678.796875
1624.984375
1501.1796875
1310.1484375
1071.50390625
813.2265625
563.85546875
347.390625
177.7890625
55.30078125
-28.8828125
-81.2734375
-99.53125
-77.92578125
-18.484375
63.87109375
146.66015625
210.765625
248.9140625
266.33203125
274.1015625
281.7109375
294.4609375
314.62109375
341.37890625
369.78515625
393.69921875
412.51953125
433.78515625
466.55859375
511.921875
560.7890625
601.1796875
627.9921875
647.18359375
671.9375
713.84765625
775.6015625
850.390625
926.89453125
993.671875
1039.66015625
1054.53125
1032.9609375
979.78515625
909.36328125
838.78515625
780.6796875
740.12109375
715.02734375
698.71875
684.76953125
672.89453125
671.05078125
690.64453125
738.375
811.54296875
899.8671875
991.1015625
1075.99609375
1150.67578125
1216.3671875
1276.77734375
1333.98828125
1386.30078125
1431.02734375
1469.7109375
1508.71484375
1552.390625
1596.359375
1630.46875
1649.890625
1661.90625
1680.44140625
1714.0859375
1759.47265625
1803.86328125
1832.6484375
1836.875
1818.19921875
1787.80078125
1756.9453125
1724.828125
1675.203125
1586.8359375
1449.10546875
1269.22265625
1066.59375
861.875
670.6953125
505.1953125
378.890625
308.390625
309.52734375
390.22265625
544.78125
752.48828125
981.41796875
1197.12890625
1374.06640625
1504.0234375
1595.515625
1664.2421875
1722.88671875
1778.15234375
1834.2890625
1895.33984375
1962.25390625
2029.81640625
2089.11328125
2133.8203125
2162.8828125
2176.99609375
2174.171875
2149.97265625
2101.26953125
2029.07421875
1938.94921875
1840.546875
1745.953125
1665.56640625
1604.3125
1562.96484375
1543.453125
1550.140625
1583.671875
1634.73828125
1686.74609375
1725.0546875
1742.296875
1735.953125
1704.8359375
1650.71875
1581.96875
1511.9765625
1451.578125
1401.609375
1351.89453125
1288.2734375
1203.828125
1107.3359375
1022.26171875
975.421875
982.359375
1039.2421875
1125.5703125
1214.453125
1283.91796875
1324.12890625
1338.75
1340.95703125
1346.50390625
1366.90625
1405.50390625
1458.125
1518.34765625
1584.359375
1662.125
1760.609375
1880.515625
2004.87109375
2101.21875
2137.63671875
2102.61328125
2013.17578125
1904.62109375
1811.26171875
1754.23046875
1742.23046875
1777.52734375
1857.76953125
1974.18359375
2111.96484375
2253.53515625
2380.35546875
2472.828125
2513.7421875
2496.71484375
2431.62109375
2338.6484375
2234.99609375
2127.71875
2019.828125
1921.4296875
1852.28515625
1832.328125
1868.92578125
1950.6484375
2050.12109375
2133.0078125
2169.94921875
2147.04296875
2068.8828125
1951.87890625
1814.1328125
1671.390625
1540.484375
1442.19921875
1396.63671875
1413.69921875
1487.28515625
1597.421875
1718.1328125
1826.703125
1910.71875
1970.125
2013.5078125
2051.734375
2093.91796875
2147.1015625
2216.6015625
2304.22265625
2406.390625
2515.40625
2623.0859375
2722.7734375
2808.16796875
2872.390625
2910.05078125
2919.5859375
2901.51953125
2854.34765625
2774.15625
2659.7109375
2517.02734375
2358.0625
2196.90625
2048.984375
1931.89453125
1861.24609375
1842.0234375
1864.2890625
1908.9140625
1957.7109375
1998.98046875
2027.3359375
2042.51953125
2048.98828125
2053.28515625
2058.63671875
2061.5078125
2054.7578125
2035.09765625
2007.61328125
1982.5703125
1967.92578125
1965.484375
1974.0546875
1993.72265625
2024.25390625
2060.1015625
2091.2421875
2111.34765625
2123.40625
2134.65234375
2146.3828125
2150.390625
2135.078125
2094.7734375
2035.859375
1976.7265625
1939.390625
1934.515625
1951.20703125
1964.25390625
1955.046875
1926.3671875
1897.12109375
1884.9375
1895.55078125
1926.49609375
1976.15625
2046.51953125
2137.70703125
2241.328125
2340.66796875
2418.80859375
2467.84765625
2491.61328125
2501.79296875
2513.97265625
2546.48046875
2617.6796875
2737.99609375
2901.92578125
3088.16796875
3268.421875
3417.8125
3521.32421875
3575.96875
3589.69140625
3577.28515625
3554.75
3534.67578125
3523.1015625
3516.93359375
3503.81640625
3467.9765625
3400.76953125
3308.0078125
3207.76953125
3120.59375
3059.50390625
3024.94140625
3005.3984375
2983.046875
2943.0859375
2882.640625
2812.74609375
2750.75
2708.78515625
2687.85546875
2681.484375
2683.08203125
2689.24609375
2698.04296875
2707.0078125
2713.09375
2711.55078125
2693.1015625
2644.75
2557.26171875
2432.93359375
2284.6953125
2127.71875
1973.6875
1833.19921875
1719.9453125
1648.875
1629.234375
1659.55859375
1727.94921875
1816.16796875
1905.7421875
1985.19921875
2053.81640625
2116.89453125
2175.30859375
2220.93359375
2244.6015625
2248.23046875
2246.0546875
2252.44921875
2269.46875
2286.55078125
2289.62890625
2268.46875
2218.38671875
2140.6328125
2043.578125
1940.5
1843.50390625
1760.0625
1695.7109375
1657.2265625
1649.81640625
1672.0390625
1715.89453125
1771.2890625
1827.72265625
1872.4921875
1892.7109375
1883.8125
1856.91796875
1836.75390625
1851.6171875
1922.61328125
2056.56640625
2243.3203125
2458.5390625
2672.5859375
2861.08984375
3010.58984375
3116.890625
3180.2421875
3202.8984375
3190.3203125
3153.30078125
3107.4375
3068.28515625
3044.22265625
3031.5546875
3016.078125
2981.625
2921.01171875
2842.1953125
2765.03125
2710.88671875
2691.93359375
2705.265625
2732.66796875
2745.36328125
2714.48828125
2624.359375
2479.95703125
2301.9609375
2114.01171875
1933.75
1772.49609375
1637.89453125
1534.03515625
1460.5546875
1413.65625
1387.72265625
1376.16796875
1374.1796875
1384.56640625
1420.90625
1502.19921875
1642.046875
1840.94921875
2084.97265625
2347.90625
2595.41796875
2792.73828125
2914.40625
2950.20703125
2904.58203125
2793.18359375
2640.72265625
2478.4765625
2337.60546875
2239.29296875
2187.80078125
2171.65234375
2171.6484375
2169.41015625
2151.140625
2107.73828125
2035.5859375
1938.9453125
1829.72265625
1722.5625
1629.90234375
1561.65625
1526.33203125
1527.6796875
1559.0078125
1604.6015625
1650.8125
1697.171875
1756.6953125
1845.671875
1972.109375
2130.05078125
2300.828125
2459.21875
2582.09765625
2656.24609375
2681.3046875
2666.20703125
2621.66796875
2554.4609375
2468.75
2372.72265625
2282.13671875
2213.6640625
2172.65625
2148.0390625
2121.08984375
2080.42578125
2030.32421875
1987.6328125
1972.52734375
1999.6171875
2072.12109375
2179.6796875
2300.32421875
2405.77734375
2468.578125
2469.77734375
2405.65234375
2289.93359375
2148.3125
2006.296875
1876.65625
1753.765625
1619.1328125
1456.53125
1268.0390625
1078.77734375
925.0
834.34765625
814.04296875
854.26171875
938.609375
1050.76953125
1175.97265625
1303.05078125
1428.08203125
1553.90234375
1682.8984375
1809.9296875
1922.91796875
2009.6640625
2062.51953125
2077.56640625
2053.15234375
1992.15234375
1904.67578125
1805.56640625
1706.91796875
1612.203125
1516.578125
1411.7109375
1291.2421875
1154.8203125
1010.62109375
875.5
771.52734375
718.484375
724.375
779.28515625
858.7265625
937.609375
1005.95703125
1073.38671875
1157.828125
1268.328125
1396.546875
1522.70703125
1628.86328125
1708.30078125
1765.91796875
1812.30078125
1857.140625
1905.02734375
1953.4296875
1993.1015625
2012.3515625
2004.671875
1974.2890625
1934.3203125
1899.8046875
1883.5859375
1897.875
1954.90625
2060.296875
2203.76171875
2358.078125
2490.01953125
2574.984375
2604.75
2585.4453125
2530.57421875
2454.8671875
2371.4453125
2291.35546875
2223.234375
2172.22265625
2139.234375
2122.46484375
2120.46875
2133.73046875
2162.69921875
2203.95703125
2248.26953125
2282.453125
2293.38671875
2271.828125
2214.8515625
2126.9609375
2018.7109375
1901.90234375
1783.71484375
1665.0703125
1545.1328125
1427.32421875
1320.94921875
1238.02734375
1189.01953125
1178.64453125
1201.609375
1242.3515625
1283.50390625
1318.8125
1357.90234375
1417.25390625
1506.58203125
1622.40625
1750.359375
1870.9765625
1966.80078125
2030.06640625
2065.58203125
2085.04296875
2099.328125
2118.1875
2154.2265625
2219.8671875
2316.51953125
2429.41796875
2536.12109375
2620.0703125
2676.5078125
2710.48046875
2733.953125
2764.19921875
2820.31640625
2917.1796875
3059.50390625
3237.26953125
3424.59765625
3586.58203125
3694.2421875
3737.20703125
3723.03515625
3665.9609375
3578.34375
3470.56640625
3352.0625
3227.03515625
3090.76953125
2935.19140625
2760.4921875
2579.98046875
2412.6171875
2271.62890625
2161.12890625
2081.76953125
2036.640625
2030.84375
2066.68359375
2139.75
2237.66796875
2341.36328125
2430.234375
2491.13671875
2524.765625
2542.0234375
2552.2265625
2554.625
2540.93359375
2504.5859375
2446.609375
2374.0625
2294.53515625
2212.4453125
2130.12109375
2052.6484375
1991.125
1958.83203125
1961.51953125
1990.08984375
2022.15234375
2030.8671875
1995.91015625
1913.33203125
1800.44140625
1690.18359375
1614.9296875
1590.45703125
1612.04296875
1662.6484375
1723.19140625
1778.28515625
1818.9140625
1843.953125
1859.625
1876.44140625
1905.7109375
1955.99609375
2029.08984375
2117.7578125
2208.7734375
2289.12890625
2349.65625
2384.84375
2392.99609375
2377.76953125
2347.046875
2308.296875
2266.1953125
2225.88671875
2197.26953125
2194.3984375
2231.0546875
2316.21484375
2450.19140625
2621.47265625
2807.671875
2983.19140625
3129.5390625
3241.28515625
3325.10546875
3394.43359375
3462.75
3537.80859375
3618.8203125
3697.13671875
3758.30078125
3784.6796875
3760.80078125
3681.38671875
3556.19140625
3406.08984375
3252.859375
3111.1953125
2987.7578125
2885.0703125
2805.12890625
2749.8125
2718.09765625
2703.35546875
2694.6484375
2682.60546875
2664.984375
2647.6015625
2640.77734375
2654.109375
2690.8515625
2743.9140625
2797.59765625
2835.7578125
2850.1640625
2841.734375
2815.78515625
2777.58203125
2731.0
2678.1796875
2619.4375
2554.3203125
2481.8203125
2397.34375
2290.38671875
2150.109375
1976.72265625
1786.73828125
1605.4765625
1454.96875
1348.4296875
1291.4921875
1282.12890625
1307.234375
1342.91015625
1363.0078125
1350.75390625
1304.06640625
1231.36328125
1143.015625
1045.47265625
941.51171875
834.96484375
735.51953125
658.7109375
618.3828125
615.8515625
636.19140625
658.6640625
673.67578125
689.18359375
720.0
773.0078125
844.6953125
930.0859375
1028.78515625
1142.21875
1269.99609375
1411.265625
1565.4765625
1726.94921875
1879.5234375
2000.62890625
2072.7421875
2091.64453125
2065.6484375
2008.9453125
1934.35546875
1848.8984375
1754.7578125
1655.48046875
1561.26953125
1487.0625
1444.41015625
1434.640625
1448.0078125
1467.68359375
1476.32421875
1463.625
1431.00390625
1389.12890625
1350.14453125
1321.65625
1306.4921875
1304.3203125
1310.984375
1316.77734375
1307.0546875
1265.4765625
1178.8203125
1043.5703125
872.1875
692.5546875
536.734375
426.16796875
366.1796875
353.1796875
384.671875
460.87890625
578.609375
726.69921875
888.96875
1051.3046875
1205.890625
1349.67578125
1479.609375
1589.078125
1668.515625
1710.1875
1714.07421875
1690.4921875
1656.703125
1629.13671875
1616.01953125
1615.546875
1620.6640625
1626.1875
1632.015625
1640.69921875
1654.578125
1677.6484375
1719.94140625
1796.48046875
1918.0390625
2080.22265625
2258.87890625
2413.77734375
2498.6484375
2476.0859375
2333.3203125
2089.34765625
1786.73046875
1474.37890625
1194.0234375
974.73828125
829.6875
753.9765625
730.078125
741.671875
783.57421875
857.5390625
960.8984375
1082.19140625
1206.1328125
1318.41796875
1405.82421875
1457.01953125
1467.484375
1443.421875
1399.42578125
1352.35546875
1316.04296875
1297.23828125
1292.1015625
1286.21875
1261.16796875
1204.64453125
1116.671875
1007.6640625
891.609375
780.96484375
686.85546875
621.109375
593.99609375
607.05859375
648.58984375
698.9140625
742.19140625
774.0078125
799.33203125
825.37109375
855.875
888.50390625
915.0234375
925.16796875
913.3203125
882.3671875
840.7265625
795.8671875
751.125
707.7734375
668.7578125
640.5546875
632.55078125
654.6484375
713.6171875
809.5625
934.390625
1073.8984375
1213.11328125
1342.11328125
1457.44921875
1556.5625
1629.83203125
1659.1953125
1626.41015625
1524.2734375
1362.0703125
1163.5234375
960.61328125
784.94921875
657.953125
584.80859375
558.12890625
569.375
617.5625
707.01953125
837.06640625
994.3828125
1155.8125
1299.47265625
1414.75390625
1503.3984375
1572.44921875
1626.4140625
1664.3828125
1681.55078125
1671.7421875
1629.84375
1554.6328125
1450.7265625
1328.2265625
1200.68359375
1082.9921875
988.8671875
927.21875
899.65234375
901.81640625
927.46484375
971.7265625
1031.6484375
1104.8984375
1187.4921875
1271.94921875
1349.1875
1415.33984375
1477.9765625
1553.25390625
1653.3125
1773.40234375
1889.66015625
1969.703125
1989.203125
1943.7890625
1848.80078125
1728.13671875
1601.8046875
1481.44921875
1373.41015625
1281.76171875
1207.7734375
1149.328125
1103.28125
1068.19921875
1044.51953125
1033.1875
1034.22265625
1044.4921875
1055.58203125
1055.875
1037.66015625
1003.1328125
962.9765625
929.5390625
911.2578125
911.40234375
928.87890625
959.07421875
994.53125
1025.3828125
1040.3984375
1030.2265625
991.80859375
929.39453125
850.33203125
761.05078125
668.80859375
585.84375
528.203125
508.0234375
526.25
571.26171875
622.9453125
660.2421875
670.125
652.99609375
619.14453125
578.42578125
532.80078125
477.37109375
406.29296875
318.68359375
223.8671875
143.8125
106.4296875
128.74609375
203.46484375
303.27734375
400.1015625
479.90234375
540.57421875
579.98828125
589.6640625
559.421875
485.91796875
376.96875
249.94140625
126.44140625
25.12109375
-45.05859375
-86.55078125
-107.203125
-110.36328125
-89.953125
-34.98828125
61.31640625
196.60546875
360.8125
539.65625
717.19140625
879.5625
1020.40625
1142.3671875
1250.8203125
1345.98828125
1423.30859375
1481.87890625
1529.41796875
1576.81640625
1628.7578125
1681.26171875
1726.87890625
1759.1953125
1772.38671875
1759.61328125
1715.33203125
1640.26171875
1544.33984375
1444.546875
1357.61328125
1290.34765625
1233.765625
1167.67578125
1075.22265625
957.0859375
833.9375
736.453125
692.203125
718.0625
818.3125
985.015625
1199.8359375
1438.78515625
1678.703125
1901.59765625
2094.890625
2249.74609375
2360.9375
2428.25
2456.2578125
2450.0546875
2409.98046875
2331.8984375
2215.28515625
2071.89453125
1924.015625
1791.70703125
1681.19140625
1586.04296875
1498.35546875
1416.73046875
1344.5078125
1284.359375
1237.203125
1204.796875
1190.6328125
1197.8984375
1227.2265625
1275.19140625
1332.5234375
1383.9453125
1412.87890625
1409.33203125
1373.8046875
1313.36328125
1234.44140625
1139.62890625
1029.68359375
906.56640625
773.796875
634.3515625
488.37890625
333.70703125
170.625
8.5546875
-132.6171875
-231.4609375
-278.734375
-283.60546875
-265.9921875
-242.58984375
-219.26171875
-194.15234375
-164.859375
-131.76953125
-96.33984375
-58.078125
-13.56640625
41.9453125
111.265625
192.21875
277.05859375
355.0625
416.9921875
458.984375
484.1953125
501.46875
521.5
552.41015625
597.4140625
654.70703125
717.97265625
777.0
820.56640625
841.65625
840.80078125
823.984375
798.52734375
773.45703125
763.6875
789.1796875
863.78125
981.765625
1116.3671875
1234.7421875
1317.7578125
1368.3984375
1403.73046875
1440.2578125
1485.890625
1541.83984375
1607.1640625
1678.90234375
1749.58984375
1807.9921875
1843.515625
1849.0703125
1820.16796875
1754.921875
1658.56640625
1547.8125
1447.25
1377.140625
1341.57421875
1326.34375
1307.7890625
1265.72265625
1192.15234375
1091.77734375
976.62109375
859.68359375
750.76171875
655.0
574.5078125
513.2109375
481.3125
492.4921875
552.66015625
649.828125
756.44921875
843.5625
893.97265625
904.46484375
879.7734375
827.16015625
754.95703125
672.3984375
588.83203125
513.7109375
458.1171875
434.98828125
455.4296875
522.125
625.13671875
744.70703125
859.99609375
956.9296875
1028.83984375
1071.8125
1082.3984375
1060.94921875
1015.16796875
957.94140625
901.7265625
855.4140625
824.1328125
808.0859375
800.5078125
789.0078125
760.97265625
707.71875
625.17578125
514.55078125
384.15625
247.484375
115.6953125
-7.5
-121.33203125
-220.23046875
-294.90625
-342.14453125
-369.88671875
-390.39453125
-409.765625
-425.43359375
-431.5390625
-424.5390625
-405.1796875
-378.36328125
-350.7109375
-324.828125
-294.41796875
-247.3203125
-176.49609375
-89.34765625
-5.71484375
54.85546875
[truncated: 37,898 more chars]
