# Supplementary material for: Widespread extracellular electron transfer pathways for charging microbial cytochrome OmcS nanowires via periplasmic cytochromes PpcABCDE
Source: Nat Commun. 2024 Mar 20;15:2434. doi: 10.1038/s41467-024-46192-0 (PMC10954620; doi:10.1038/s41467-024-46192-0)
Supplement: Supplementary file 4 — Source Data [file 41467_2024_46192_MOESM4_ESM.zip › 9. Malvankar_Source_Data/9. Malvankar_Source_Data_NMR/Fig_5_Electron Transfer/Fig5b_ET_PpcC_OmcS_1_4.txt]

# File created = Friday, November 24, 2023 at 5:22:59 PM Western European Standard Time
# Data set = OmcS_PpcC_electron_transfer_29nov2022  35  1  /Users/pilarcportela/Topspin_examdata
# Spectral Region:
# LEFT = 29.606189727783203 ppm. RIGHT = -19.986245233555266 ppm.
#
# SIZE = 32768 ( = number of points)
#
# In the following ordering is from the 'left' to the 'right' limits!
# Lines beginning with '#' must be considered as comment lines.
#
-12361.625
-12396.0078125
-12433.9921875
-12459.05078125
-12463.015625
-12449.421875
-12430.453125
-12420.04296875
-12426.94921875
-12451.41796875
-12487.33984375
-12526.9375
-12562.94921875
-12586.69140625
-12586.92578125
-12554.40234375
-12488.92578125
-12401.53515625
-12309.66796875
-12229.8125
-12172.1171875
-12137.546875
-12118.2265625
-12103.015625
-12085.6875
-12068.5234375
-12058.27734375
-12060.0625
-12075.859375
-12105.8359375
-12147.421875
-12193.18359375
-12233.203125
-12261.640625
-12279.7890625
-12291.46875
-12296.89453125
-12293.3515625
-12281.82421875
-12270.34375
-12268.90234375
-12280.98046875
-12300.8671875
-12318.4296875
-12325.15625
-12315.9765625
-12288.30859375
-12242.8671875
-12185.95703125
-12129.1171875
-12084.75390625
-12060.6015625
-12056.4765625
-12064.1875
-12071.36328125
-12069.03125
-12058.46875
-12050.2421875
-12055.12890625
-12075.67578125
-12106.4140625
-12140.5390625
-12174.5234375
-12207.26171875
-12236.58984375
-12256.6875
-12257.71875
-12228.89453125
-12164.8828125
-12071.33984375
-11963.80078125
-11859.96484375
-11771.859375
-11703.31640625
-11652.640625
-11616.3359375
-11590.71484375
-11570.69140625
-11548.2265625
-11514.38671875
-11464.82421875
-11402.640625
-11334.2421875
-11262.859375
-11188.6328125
-11114.921875
-11051.6015625
-11010.1640625
-10996.74609375
-11010.43359375
-11046.1875
-11097.1484375
-11155.69140625
-11215.28515625
-11272.21875
-11325.24609375
-11374.1875
-11420.11328125
-11465.58984375
-11512.28125
-11557.83984375
-11596.671875
-11624.06640625
-11638.46484375
-11639.8046875
-11627.89453125
-11604.3203125
-11575.33203125
-11551.4296875
-11543.09375
-11555.8828125
-11588.4375
-11634.25
-11685.578125
-11736.234375
-11781.55859375
-11817.37109375
-11840.984375
-11853.6484375
-11860.3515625
-11865.3359375
-11867.58203125
-11861.99609375
-11846.06640625
-11825.6875
-11813.9453125
-11823.44921875
-11858.8203125
-11915.58203125
-11985.16796875
-12060.1015625
-12134.3984375
-12200.8828125
-12250.49609375
-12275.51171875
-12273.6484375
-12249.2578125
-12210.859375
-12167.35546875
-12125.04296875
-12086.59765625
-12051.70703125
-12018.23828125
-11983.2890625
-11944.140625
-11899.109375
-11847.3203125
-11787.08203125
-11715.0
-11627.9765625
-11526.78125
-11417.6171875
-11309.6796875
-11210.53125
-11122.6484375
-11043.55859375
-10970.65234375
-10908.265625
-10870.2890625
-10873.14453125
-10922.98828125
-11008.78125
-11108.18359375
-11200.234375
-11272.65234375
-11318.76171875
-11330.03125
-11293.828125
-11199.58203125
-11048.625
-10859.44140625
-10663.19140625
-10491.8984375
-10366.9453125
-10294.2734375
-10266.96484375
-10271.83203125
-10295.9765625
-10330.31640625
-10368.71484375
-10405.19140625
-10433.7421875
-10451.4609375
-10460.265625
-10463.73046875
-10462.6796875
-10455.859375
-10444.9140625
-10436.52734375
-10438.234375
-10452.09765625
-10472.57421875
-10489.890625
-10496.58984375
-10493.59765625
-10492.0546875
-10508.7265625
-10557.70703125
-10644.65234375
-10766.33203125
-10912.33203125
-11065.78515625
-11205.51953125
-11311.828125
-11372.484375
-11383.8203125
-11347.92578125
-11271.4609375
-11167.390625
-11054.703125
-10953.1640625
-10875.93359375
-10824.8125
-10790.09375
-10754.96484375
-10704.14453125
-10632.78125
-10549.18359375
-10468.671875
-10403.94140625
-10359.1328125
-10329.2890625
-10302.86328125
-10266.86328125
-10214.77734375
-10152.8046875
-10097.640625
-10065.81640625
-10063.7265625
-10086.1015625
-10120.98828125
-10154.50390625
-10173.55078125
-10169.45703125
-10142.98828125
-10105.203125
-10070.55078125
-10046.9140625
-10032.16796875
-10021.1875
-10016.51953125
-10031.33203125
-10080.84765625
-10169.73828125
-10286.91015625
-10411.625
-10524.73828125
-10616.18359375
-10685.2734375
-10736.234375
-10773.453125
-10799.14453125
-10814.1640625
-10819.984375
-10819.2578125
-10814.5546875
-10807.48828125
-10799.48828125
-10792.47265625
-10787.703125
-10785.0234375
-10785.31640625
-10793.953125
-10819.8046875
-10869.17578125
-10940.875
-11028.0390625
-11123.91796875
-11224.21484375
-11323.171875
-11408.453125
-11462.07421875
-11468.6171875
-11424.15625
-11338.2265625
-11227.41015625
-11107.0390625
-10987.359375
-10874.0703125
-10769.2109375
-10671.44921875
-10578.04296875
-10488.34375
-10404.73828125
-10330.40625
-10267.85546875
-10220.6953125
-10194.53515625
-10193.48828125
-10216.4375
-10259.328125
-10320.6328125
-10401.22265625
-10497.04296875
-10593.54296875
-10670.18359375
-10711.49609375
-10714.2734375
-10686.1484375
-10639.30859375
-10585.05859375
-10530.171875
-10473.14453125
-10401.56640625
-10295.58984375
-10140.078125
-9939.3359375
-9722.18359375
-9531.2109375
-9402.7265625
-9350.74609375
-9363.015625
-9408.44140625
-9451.62890625
-9468.91796875
-9457.02734375
-9427.92578125
-9395.04296875
-9364.91015625
-9341.22265625
-9331.9375
-9347.234375
-9390.28125
-9453.18359375
-9523.03125
-9589.8359375
-9648.046875
-9694.0546875
-9725.96484375
-9745.51171875
-9757.15625
-9763.53125
-9761.91015625
-9745.35546875
-9707.078125
-9645.23046875
-9566.23046875
-9484.890625
-9419.1796875
-9380.4296875
-9365.75
-9359.703125
-9345.1875
-9314.828125
-9274.37890625
-9237.921875
-9221.51171875
-9239.79296875
-9304.13671875
-9418.97265625
-9577.54296875
-9761.77734375
-9948.42578125
-10118.23828125
-10262.25
-10381.3125
-10479.7265625
-10558.2890625
-10613.03125
-10641.04296875
-10647.19921875
-10643.36328125
-10639.7734375
-10637.62890625
-10631.34375
-10617.34765625
-10598.34765625
-10578.10546875
-10553.83203125
-10516.6953125
-10460.9453125
-10391.71484375
-10323.0546875
-10267.9609375
-10229.42578125
-10199.68359375
-10167.72265625
-10128.69140625
-10087.0703125
-10049.40625
-10012.1640625
-9957.4453125
-9863.75390625
-9724.34375
-9556.46484375
-9393.5859375
-9268.34375
-9199.21875
-9186.16796875
-9212.828125
-9252.9140625
-9280.17578125
-9278.11328125
-9243.9453125
-9185.734375
-9117.5234375
-9056.546875
-9020.81640625
-9024.14453125
-9070.359375
-9151.23828125
-9250.24609375
-9349.65234375
-9437.390625
-9511.47265625
-9580.3359375
-9658.48046875
-9759.04296875
-9887.31640625
-10038.7890625
-10201.8828125
-10362.57421875
-10508.3125
-10630.37890625
-10724.36328125
-10787.76171875
-10815.90625
-10801.27734375
-10740.1640625
-10641.75
-10528.63671875
-10424.89453125
-10342.60546875
-10280.2421875
-10231.16015625
-10188.47265625
-10139.9921875
-10063.9609375
-9937.59375
-9753.53125
-9527.57421875
-9289.80859375
-9068.33984375
-8879.94140625
-8731.66796875
-8626.17578125
-8563.19140625
-8536.66796875
-8533.015625
-8535.3203125
-8531.40234375
-8519.12890625
-8504.2578125
-8493.95703125
-8492.23046875
-8499.9140625
-8516.41015625
-8540.6171875
-8570.8984375
-8604.95703125
-8639.57421875
-8671.3046875
-8699.30078125
-8728.23046875
-8766.16015625
-8816.58984375
-8871.6875
-8915.0234375
-8933.1484375
-8926.0546875
-8907.765625
-8897.390625
-8908.54296875
-8944.734375
-9002.06640625
-9074.6015625
-9156.46875
-9240.109375
-9315.3203125
-9373.046875
-9410.71875
-9432.3828125
-9442.2265625
-9438.74609375
-9415.921875
-9369.41796875
-9300.87109375
-9217.48046875
-9129.81640625
-9049.48828125
-8984.6953125
-8934.61328125
-8888.7734375
-8835.26171875
-8771.51953125
-8707.07421875
-8656.1796875
-8628.25390625
-8624.04296875
-8637.421875
-8659.4921875
-8683.671875
-8710.71875
-8748.9765625
-8807.33984375
-8886.078125
-8974.25
-9055.19921875
-9113.78125
-9140.37890625
-9132.953125
-9098.1015625
-9048.40234375
-8995.40625
-8943.62109375
-8891.17578125
-8834.8515625
-8773.20703125
-8706.53515625
-8636.74609375
-8567.23828125
-8499.703125
-8429.16015625
-8343.78515625
-8231.7734375
-8088.87890625
-7920.25
-7738.05078125
-7559.0078125
-7401.3671875
-7279.10546875
-7197.24609375
-7153.9140625
-7146.84375
-7175.81640625
-7238.55078125
-7326.7265625
-7428.08984375
-7531.62109375
-7630.6875
-7723.55859375
-7812.39453125
-7899.3359375
-7980.328125
-8043.60546875
-8077.84375
-8083.578125
-8076.02734375
-8076.421875
-8100.26953125
-8150.421875
-8216.046875
-8276.74609375
-8312.73828125
-8316.76171875
-8298.0
-8273.4921875
-8255.62109375
-8247.71484375
-8248.921875
-8259.5078125
-8279.9375
-8305.859375
-8325.32421875
-8321.97265625
-8282.99609375
-8205.99609375
-8098.1328125
-7968.0234375
-7819.30078125
-7652.828125
-7473.97265625
-7295.05859375
-7130.5390625
-6991.55859375
-6884.328125
-6809.6171875
-6761.07421875
-6725.52734375
-6688.46875
-6640.86328125
-6580.9921875
-6511.19921875
-6434.6171875
-6354.9375
-6277.98828125
-6212.97265625
-6172.8359375
-6172.8984375
-6226.30859375
-6337.47265625
-6497.765625
-6687.80859375
-6885.82421875
-7076.234375
-7252.7265625
-7415.57421875
-7567.69921875
-7712.81640625
-7853.78515625
-7989.35546875
-8113.1953125
-8219.375
-8310.6328125
-8399.16015625
-8496.69921875
-8603.39453125
-8706.3515625
-8787.56640625
-8832.4453125
-8833.19140625
-8789.11328125
-8707.19921875
-8602.578125
-8496.296875
-8408.83203125
-8351.28515625
-8320.13671875
-8301.0703125
-8280.7265625
-8256.6953125
-8237.40625
-8234.2578125
-8254.9453125
-8302.0703125
-8374.125
-8466.43359375
-8573.78125
-8694.22265625
-8828.81640625
-8974.51171875
-9116.25
-9227.8671875
-9283.6171875
-9271.47265625
-9197.8515625
-9081.80078125
-8945.74609375
-8810.578125
-8695.375
-8615.796875
-8578.9921875
-8580.09375
-8605.125
-8636.8515625
-8657.34765625
-8649.05078125
-8599.921875
-8510.63671875
-8393.2734375
-8259.54296875
-8111.68359375
-7947.3671875
-7771.99609375
-7602.22265625
-7456.59375
-7344.39453125
-7263.05078125
-7202.54296875
-7151.26171875
-7101.265625
-7051.82421875
-7007.765625
-6972.046875
-6939.52734375
-6899.6953125
-6846.06640625
-6782.49609375
-6720.24609375
-6669.46875
-6633.02734375
-6606.8125
-6585.15625
-6566.90234375
-6557.30859375
-6564.2890625
-6592.51953125
-6640.515625
-6702.03125
-6768.15234375
-6827.42578125
-6866.82421875
-6876.44921875
-6855.6171875
-6814.421875
-6769.21875
-6736.03125
-6726.3046875
-6745.515625
-6793.8828125
-6868.671875
-6966.76953125
-7085.06640625
-7218.4921875
-7358.85546875
-7496.0078125
-7619.140625
-7716.96875
-7778.6484375
-7796.4765625
-7767.13671875
-7690.17578125
-7568.34375
-7412.93359375
-7247.55859375
-7102.0703125
-6999.88671875
-6950.828125
-6953.05859375
-6996.02734375
-7060.02734375
-7118.8203125
-7150.125
-7145.9609375
-7112.50390625
-7061.92578125
-7005.984375
-6954.2734375
-6912.8515625
-6882.3671875
-6860.05078125
-6845.1875
-6840.953125
-6849.05078125
-6862.55859375
-6864.82421875
-6836.94921875
-6770.2109375
-6675.33984375
-6580.50390625
-6516.84765625
-6501.984375
-6534.55078125
-6601.4609375
-6688.12109375
-6783.46484375
-6880.34375
-6974.02734375
-7059.18359375
-7127.109375
-7167.5625
-7174.3984375
-7148.30859375
-7093.60546875
-7015.30078125
-6922.1796875
-6830.74609375
-6762.0859375
-6733.31640625
-6751.859375
-6815.80078125
-6915.80078125
-7035.59765625
-7153.88671875
-7250.37890625
-7314.41015625
-7351.7265625
-7384.66015625
-7442.47265625
-7544.140625
-7684.54296875
-7836.1328125
-7966.27734375
-8056.546875
-8109.296875
-8138.8046875
-8156.78125
-8163.6875
-8150.3203125
-8105.87890625
-8025.3046875
-7911.72265625
-7774.625
-7625.96484375
-7475.39453125
-7326.5078125
-7177.96875
-7030.6640625
-6894.99609375
-6790.1953125
-6734.328125
-6733.05078125
-6776.484375
-6846.72265625
-6929.65625
-7021.4375
-7123.47265625
-7231.23046875
-7329.0859375
-7397.55859375
-7424.8203125
-7409.80078125
-7355.8046875
-7265.44921875
-7143.7109375
-7002.96875
-6861.21875
-6733.14453125
-6622.3203125
-6521.50390625
-6422.0625
-6326.515625
-6253.0859375
-6224.2109375
-6245.140625
-6290.7578125
-6314.02734375
-6270.47265625
-6140.95703125
-5940.1328125
-5708.78125
-5495.3046875
-5335.15625
-5239.4765625
-5199.3828125
-5199.45703125
-5227.17578125
-5273.51171875
-5331.30859375
-5397.375
-5474.0
-5563.28515625
-5657.47265625
-5736.15234375
-5775.92578125
-5765.5
-5713.59375
-5643.23046875
-5577.18359375
-5520.21875
-5490.83203125
-5463.16796875
-5431.96484375
-5400.1875
-5376.28125
-5368.72265625
-5381.9453125
-5414.3359375
-5457.375
-5496.0703125
-5512.58203125
-5492.8046875
-5431.62890625
-5332.23046875
-5200.37109375
-5040.3671875
-4857.125
-4661.16796875
-4470.546875
-4307.546875
-4192.59375
-4137.578125
-4140.7578125
-4186.84765625
-4254.2890625
-4324.703125
-4386.5859375
-4432.734375
-4458.66796875
-4466.22265625
-4466.55859375
-4475.88671875
-4506.69921875
-4563.09765625
-4642.453125
-4738.109375
-4839.16015625
-4929.85546875
-4992.96484375
-5016.7734375
-5001.39453125
-4960.12890625
-4915.0625
-4889.69140625
-4902.8984375
-4965.9296875
-5080.2578125
-5235.28125
-5409.63671875
-5579.48046875
-5729.015625
-5853.84765625
-5954.87109375
-6031.46875
-6082.33984375
-6111.51953125
-6130.40625
-6151.734375
-6180.01953125
-6205.80078125
-6207.78515625
-6161.56640625
-6049.859375
-5868.25390625
-5624.859375
-5337.20703125
-5029.0078125
-4725.11328125
-4444.078125
-4194.26953125
-3979.33984375
-3808.6875
-3701.06640625
-3676.44921875
-3744.11328125
-3897.1328125
-4114.44921875
-4365.92578125
-4617.703125
-4837.57421875
-4999.01171875
-5082.515625
-5076.60546875
-4981.26171875
-4811.41015625
-4595.23046875
-4366.546875
-4156.484375
-3989.34765625
-3882.5703125
-3847.69921875
-3889.6796875
-4004.05078125
-4174.67578125
-4376.35546875
-4582.8515625
-4774.72265625
-4941.29296875
-5078.1953125
-5186.0234375
-5270.375
-5338.62890625
-5393.390625
-5429.4375
-5438.140625
-5414.109375
-5356.83984375
-5267.57421875
-5147.0390625
-4996.83203125
-4822.53125
-4635.390625
-4450.75390625
-4283.3203125
-4142.6875
-4033.234375
-3957.6171875
-3918.0
-3912.3515625
-3931.3359375
-3961.0546875
-3988.58203125
-4004.328125
-4001.6171875
-3978.33984375
-3940.00390625
-3899.28125
-3871.48046875
-3870.25390625
-3903.76171875
-3968.41796875
-4043.77734375
-4098.13671875
-4105.43359375
-4059.46875
-3973.140625
-3867.1484375
-3761.3671875
-3673.0390625
-3615.6171875
-3594.8203125
-3606.4140625
-3639.234375
-3680.65234375
-3720.515625
-3754.44140625
-3787.79296875
-3836.86328125
-3922.1875
-4054.84375
-4224.359375
-4397.76171875
-4531.296875
-4588.0390625
-4551.88671875
-4432.3515625
-4259.65234375
-4072.015625
-3900.1328125
-3757.1484375
-3641.02734375
-3546.68359375
-3475.55078125
-3433.90625
-3423.93359375
-3438.94140625
-3467.37890625
-3499.91015625
-3531.86328125
-3559.66015625
-3575.9921875
-3569.01171875
-3527.28515625
-3447.19921875
-3336.78125
-3212.9453125
-3094.921875
-2998.6171875
-2933.484375
-2901.23828125
-2897.0625
-2913.98046875
-2947.3515625
-2994.9609375
-3053.46875
-3116.80078125
-3178.703125
-3235.30078125
-3283.9921875
-3320.8046875
-3340.72265625
-3341.43359375
-3327.54296875
-3312.28515625
-3314.51171875
-3349.76953125
-3418.48828125
-3500.23828125
-3561.1875
-3571.15234375
-3517.7265625
-3408.15234375
-3261.25390625
-3098.265625
-2938.125
-2796.2890625
-2684.55859375
-2612.078125
-2587.84375
-2621.82421875
-2721.03125
-2882.06640625
-3087.08203125
-3308.13671875
-3516.3671875
-3689.22265625
-3813.1484375
-3884.14453125
-3907.1015625
-3891.5546875
-3844.43359375
-3765.93359375
-3654.19921875
-3515.6328125
-3371.15234375
-3251.27734375
-3182.40625
-3174.4453125
-3218.80078125
-3296.703125
-3388.3984375
-3474.81640625
-3533.96875
-3542.046875
-3482.85546875
-3357.59765625
-3184.80859375
-2990.43359375
-2796.53515625
-2615.640625
-2451.56640625
-2303.9921875
-2173.09375
-2060.7265625
-1967.74609375
-1891.94140625
-1830.921875
-1787.23046875
-1768.82421875
-1783.171875
-1831.32421875
-1908.046875
-2006.4453125
-2120.75390625
-2245.0625
-2371.25390625
-2489.9453125
-2594.08984375
-2681.87890625
-2756.99609375
-2827.63671875
-2906.109375
-3007.4296875
-3143.7578125
-3316.1640625
-3511.07421875
-3706.12109375
-3880.8515625
-4022.63671875
-4124.71484375
-4181.69921875
-4188.58203125
-4143.390625
-4050.55859375
-3922.57421875
-3778.40234375
-3638.265625
-3517.4921875
-3423.9921875
-3360.44140625
-3327.27734375
-3323.30078125
-3345.4609375
-3390.2421875
-3455.09765625
-3537.39453125
-3631.8203125
-3729.43359375
-3819.3359375
-3891.7890625
-3942.0546875
-3973.3984375
-3995.6640625
-4017.27734375
-4035.59765625
-4034.47265625
-3992.19921875
-3894.19140625
-3741.8125
-3552.734375
-3353.31640625
-3167.23828125
-3006.66796875
-2870.796875
-2750.703125
-2635.2421875
-2514.82421875
-2385.05078125
-2251.3828125
-2130.6171875
-2044.52734375
-2007.9765625
-2020.1875
-2065.375
-2120.94140625
-2166.90234375
-2191.375
-2191.1640625
-2169.8125
-2136.51953125
-2106.9375
-2102.15625
-2141.51953125
-2231.0859375
-2357.22265625
-2492.98046875
-2613.08984375
-2704.54296875
-2764.984375
-2794.34765625
-2790.49609375
-2751.81640625
-2681.39453125
-2588.1953125
-2487.1796875
-2399.88671875
-2352.3515625
-2366.796875
-2451.05859375
-2594.4453125
-2773.3515625
-2960.89453125
-3133.125
-3270.6015625
-3359.26171875
-3393.33203125
-3378.23046875
-3329.09375
-3263.50390625
-3192.0
-3112.91796875
-3015.4453125
-2888.26171875
-2727.8203125
-2543.00390625
-2355.859375
-2197.14453125
-2094.6796875
-2058.06640625
-2071.78125
-2105.6953125
-2136.41796875
-2160.56640625
-2188.83203125
-2229.671875
-2280.33203125
-2331.77734375
-2377.79296875
-2417.296875
-2450.82421875
-2479.60546875
-2509.09765625
-2550.00390625
-2611.578125
-2692.2890625
-2777.390625
-2846.171875
-2882.28515625
-2879.53125
-2840.96484375
-2774.37890625
-2687.8984375
-2587.55859375
-2477.71484375
-2363.48046875
-2253.19921875
-2158.66796875
-2092.4140625
-2062.94921875
-2070.30078125
-2103.92578125
-2144.3515625
-2168.26171875
-2155.875
-2098.515625
-2003.11328125
-1889.96484375
-1782.94921875
-1697.50390625
-1634.3203125
-1582.1875
-1525.9765625
-1454.15234375
-1363.7421875
-1262.3203125
-1164.97265625
-1085.6875
-1029.7578125
-995.3125
-982.64453125
-999.0703125
-1051.0078125
-1131.0
-1215.23046875
-1276.3515625
-1299.93359375
-1290.2265625
-1262.859375
-1233.40234375
-1210.77734375
-1197.40234375
-1192.78125
-1196.63671875
-1209.69140625
-1232.46875
-1263.83984375
-1300.8125
-1339.76171875
-1378.328125
-1417.09765625
-1460.046875
-1512.6015625
-1577.46875
-1650.90625
-1722.234375
-1777.0625
-1801.6796875
-1786.796875
-1730.58984375
-1641.08984375
-1536.38671875
-1440.62109375
-1376.3671875
-1357.44140625
-1385.95703125
-1454.28125
-1548.921875
-1653.703125
-1752.25
-1831.171875
-1882.91796875
-1906.07421875
-1903.26171875
-1879.85546875
-1844.48828125
-1807.78125
-1777.28515625
-1753.39453125
-1732.3125
-1712.97265625
-1698.79296875
-1691.2421875
-1683.84375
-1664.66015625
-1624.37890625
-1561.51171875
-1482.234375
-1398.828125
-1328.27734375
-1288.20703125
-1289.70703125
-1331.87109375
-1402.2265625
-1482.25390625
-1554.33203125
-1607.35546875
-1638.56640625
-1650.2421875
-1643.57421875
-1615.4296875
-1561.07421875
-1479.890625
-1379.23828125
-1274.4140625
-1185.12890625
-1129.125
-1114.38671875
-1133.58984375
-1164.48046875
-1177.3125
-1147.3984375
-1067.4765625
-951.95703125
-827.875
-717.9609375
-629.1953125
-555.15234375
-486.57421875
-419.0078125
-353.93359375
-297.38671875
-258.01953125
-242.421875
-248.4765625
-263.1875
-269.2265625
-256.22265625
-227.8515625
-199.18359375
-185.58203125
-191.05078125
-205.39453125
-213.13671875
-205.26171875
-182.48828125
-149.67578125
-112.2109375
-79.35546875
-66.05859375
-84.58984375
-133.1640625
-196.30078125
-258.29296875
-314.80859375
-371.01953125
-431.6484375
-495.30078125
-556.21484375
-607.265625
-640.3515625
-647.33984375
-624.29296875
-576.0390625
-515.83984375
-458.76171875
-412.47265625
-371.44921875
-318.78125
-234.671875
-106.21484375
67.36328125
275.1953125
497.96875
711.515625
891.30078125
1017.99609375
1081.1640625
1078.21484375
1010.0
878.0703125
687.140625
451.0859375
197.2421875
-36.6484375
-214.3828125
-317.2578125
-353.828125
-355.12109375
-356.54296875
-378.01171875
-415.25
-446.37109375
-446.953125
-403.01953125
-315.44140625
-196.953125
-66.78515625
53.07421875
139.6796875
170.9296875
129.79296875
10.86328125
-174.2890625
-398.87890625
-631.57421875
-849.12109375
-1039.8125
-1195.65234375
-1304.34375
-1352.40625
-1335.81640625
-1264.38671875
-1154.46484375
-1019.875
-871.87890625
-725.55859375
-601.94921875
-521.7265625
-496.20703125
-522.40625
-584.3515625
-660.05859375
-731.72265625
-793.3671875
-850.21875
-910.8203125
-978.53515625
-1047.875
-1105.64453125
-1135.94921875
-1128.7734375
-1088.6328125
-1035.45703125
-993.953125
-978.69140625
-988.18359375
-1013.24609375
-1050.6015625
-1106.65234375
-1186.05078125
-1277.2421875
-1352.921875
-1389.15625
-1385.48828125
-1366.0078125
-1361.36328125
-1389.609375
-1449.22265625
-1521.40234375
-1575.21875
-1577.44140625
-1508.51171875
-1374.1953125
-1200.171875
-1013.125
-826.91796875
-644.79296875
-469.47265625
-307.5078125
-166.08984375
-50.9921875
30.06640625
64.37890625
38.46484375
-52.0625
-196.1953125
-371.08984375
-552.14453125
-720.6171875
-864.28515625
-975.22265625
-1049.12890625
-1084.77734375
-1080.1796875
-1028.953125
-924.0703125
-768.71875
-583.36328125
-400.046875
-248.45703125
-146.859375
-103.625
-122.37890625
-201.41015625
-328.03125
-477.69921875
-622.625
-742.48046875
-826.84375
-870.14453125
-869.26171875
-827.5703125
-757.08203125
-671.96875
-580.41015625
-485.73828125
-394.5546875
-319.09375
-269.23828125
-244.1796875
-233.34765625
-224.04296875
-207.68359375
-181.62890625
-148.24609375
-112.46484375
-78.94140625
-51.20703125
-32.81640625
-26.5859375
-31.515625
-42.90234375
-57.9609375
-79.83984375
-112.60546875
-152.33984375
-185.93359375
-199.42578125
-186.015625
-146.2265625
-84.02734375
-5.4140625
80.52734375
162.4921875
231.08984375
283.21484375
323.109375
358.515625
393.7265625
424.64453125
440.1875
429.32421875
387.44921875
317.71484375
228.03125
127.05078125
20.85546875
-88.68359375
-202.35546875
-318.640625
-429.33984375
-521.328125
-584.87109375
-621.46484375
-642.65625
-658.98046875
-668.8125
-658.19921875
-611.89453125
-525.140625
-407.45703125
-279.57421875
-168.02734375
-96.65234375
-74.125
-85.29296875
-97.0703125
-77.0234375
-9.25
103.9609375
250.265625
414.28515625
580.21484375
733.8671875
865.6015625
971.44921875
1051.20703125
1106.12109375
1138.53515625
1153.0390625
1156.79296875
1156.58203125
1152.8046875
1135.4921875
1089.35546875
1006.7578125
897.6875
786.58984375
699.4140625
653.19921875
654.3359375
700.85546875
782.5703125
880.19921875
968.5078125
1024.421875
1035.79296875
1005.63671875
949.26171875
886.12890625
831.1953125
790.95703125
765.57421875
753.2734375
752.22265625
758.46875
763.671875
757.453125
734.546875
700.2890625
667.69140625
647.46484375
640.5625
640.203125
639.7109375
636.5078125
628.64453125
609.47265625
567.9765625
496.36328125
399.3125
296.88671875
216.75
180.0546875
191.67578125
242.21484375
318.60546875
413.40625
526.5234375
659.984375
810.05859375
961.8515625
1092.2578125
1181.99609375
1227.5234375
1240.73828125
1236.515625
1221.49609375
1194.6328125
1154.63671875
1102.87109375
1039.51171875
960.80859375
862.75
746.87109375
620.9140625
492.95703125
365.38671875
235.7734375
105.05859375
-14.8359375
-102.60546875
-137.39453125
-107.546875
-12.71875
136.67578125
318.6953125
501.68359375
654.08203125
756.8515625
808.109375
819.09375
810.19140625
809.84375
848.59765625
944.54296875
1090.58984375
1256.37890625
1403.9140625
1504.62890625
1548.6875
1545.17578125
1514.50390625
1476.1640625
1439.421875
1404.4375
1371.0703125
1344.52734375
1332.13671875
1336.5390625
1352.8046875
1369.80859375
1373.12109375
1349.34765625
1291.87890625
1204.1953125
1097.69140625
987.6484375
891.875
829.99609375
818.23828125
862.05859375
953.88671875
1077.4609375
1212.39453125
1336.4453125
1430.62890625
1488.5546875
1520.83984375
1546.16796875
1575.640625
1605.3984375
1622.9921875
1618.54296875
1590.16796875
1542.6015625
1484.140625
1424.91015625
1375.43359375
1343.890625
1333.078125
1339.89453125
1358.7421875
1385.26171875
1415.0859375
1438.98046875
1443.10546875
1418.86328125
1372.984375
1325.08984375
1293.7265625
1284.8828125
1290.91796875
1295.12890625
1276.625
1218.578125
1120.41015625
1003.125
897.96875
826.390625
789.6953125
775.37109375
769.80078125
764.91796875
756.859375
741.875
714.09375
667.515625
601.54296875
524.5625
448.98046875
379.6171875
306.8828125
213.7421875
91.98828125
-45.84765625
-169.1328125
-245.0390625
-257.1796875
-214.5546875
-145.08984375
-79.125
-34.3984375
-10.9140625
4.5078125
28.87890625
73.796875
140.0
217.796875
292.17578125
349.1171875
379.94140625
382.97265625
361.91015625
321.37890625
263.015625
186.48828125
95.01953125
-0.5703125
-83.58984375
-136.94140625
-148.3125
-113.83203125
-39.83203125
59.26171875
167.44921875
273.86328125
374.5390625
468.7109375
554.0
625.015625
677.22265625
713.5
747.01953125
795.8046875
873.81640625
988.40234375
1145.6640625
1352.84375
1610.17578125
1901.171875
2195.57421875
2464.34765625
2691.6015625
2874.54296875
3017.4375
3128.51171875
3219.35546875
3302.15625
3384.59765625
3465.4765625
3532.640625
3564.765625
3539.4375
3445.265625
3289.04296875
3091.11328125
2873.64453125
2652.5859375
2437.9140625
2238.03125
2063.34375
1926.9921875
1841.13671875
1809.1484375
1819.20703125
1847.64453125
1871.77734375
1881.05859375
1876.55078125
1861.58203125
1835.37109375
1795.1328125
1740.6796875
1673.765625
1593.03125
1491.71484375
1361.75
1201.078125
1019.1328125
837.859375
686.71875
591.125
559.38671875
578.2109375
621.9296875
667.640625
703.390625
725.984375
735.95703125
736.06640625
730.625
722.0703125
707.53125
680.15625
634.17578125
569.01953125
490.64453125
411.0234375
344.296875
298.515625
268.05859375
235.234375
181.8515625
100.58203125
-3.32421875
-118.16015625
-230.72265625
-326.40625
-389.78515625
-410.3359375
-389.12109375
-337.65234375
-268.48828125
-187.8125
-98.5859375
-8.8828125
68.18359375
126.3125
176.82421875
244.59375
351.05078125
499.06640625
671.1640625
839.6640625
980.0859375
1079.453125
1135.484375
1148.90625
1117.1640625
1036.81640625
912.4140625
761.82421875
611.15625
482.5
383.828125
307.95703125
241.7109375
179.52734375
131.1796875
116.30859375
150.36328125
234.71875
358.02734375
502.7421875
648.55078125
773.6796875
859.6875
898.5546875
894.59375
859.24609375
805.5703125
748.2734375
706.3984375
702.05078125
753.34765625
865.625
1025.953125
1204.45703125
1363.203125
1469.44921875
1506.33984375
1474.90625
1387.16796875
1256.67578125
1093.33203125
904.9609375
702.0234375
499.86328125
315.71875
163.21484375
49.640625
-21.5
-45.4609375
-14.1796875
79.58984375
234.5234375
435.8359375
658.92578125
880.11328125
1086.55859375
1278.15234375
1461.8359375
1644.4921875
1828.53515625
2009.71484375
2176.55078125
2313.625
2408.99609375
2460.07421875
2472.15625
2452.12890625
2405.73828125
2341.37890625
2273.19140625
2216.45703125
2178.65625
2155.9140625
2138.05078125
2115.5234375
2081.46875
2030.5234375
1960.4609375
1877.56640625
1799.72265625
1751.41015625
1751.28515625
1799.98046875
1877.54296875
1954.63671875
2010.515625
2043.484375
2065.54296875
2088.22265625
2114.6875
2143.62109375
2176.2109375
2215.55078125
2259.28125
2294.61328125
2301.8671875
2264.26953125
2177.5703125
2053.2578125
1912.44921875
1774.3984375
1649.046875
1540.0625
1453.31640625
1399.6015625
1387.375
1412.859375
1457.6484375
1496.05078125
1507.17578125
1484.5078125
1437.28125
1382.46484375
1333.1015625
1292.359375
1257.0546875
1225.15625
1199.32421875
1185.00390625
1186.9296875
1206.6484375
1240.89453125
1281.65625
1319.06640625
1345.03125
1353.07421875
1334.5859375
1278.375
1178.21484375
1042.953125
897.33203125
769.71484375
676.48046875
616.6875
580.04296875
558.43359375
551.01171875
562.82421875
602.0546875
677.39453125
793.02734375
943.1171875
1112.56640625
1286.08984375
1456.828125
1625.3671875
1790.9609375
1945.5859375
2076.83203125
2175.23828125
2238.41015625
2269.29296875
2272.0859375
2250.78515625
2212.45703125
2172.0
2151.140625
2168.14453125
2225.44921875
2307.5078125
2392.47265625
2466.984375
2530.8203125
2589.84375
2647.07421875
2699.79296875
2741.671875
2765.00390625
2762.15625
2728.42578125
2666.015625
2585.70703125
2504.078125
2438.08984375
2399.74609375
2392.14453125
2407.9765625
2432.92578125
2454.296875
2469.1796875
2484.5078125
2508.8359375
2544.5703125
2588.69140625
2639.74609375
2702.3125
2784.1484375
2889.12890625
3011.6875
3135.85546875
3238.86328125
3297.7109375
3295.6875
3226.375
3094.56640625
2914.4453125
2704.5859375
2481.4375
2256.59375
2041.2265625
1852.0078125
1708.65625
1622.6484375
1588.80859375
1589.03515625
1603.96484375
1621.75
1639.859375
1662.69921875
1697.703125
1750.4453125
1821.67578125
1908.8125
2009.0703125
2119.02734375
2232.34765625
2341.81640625
2445.68359375
2550.0234375
2662.87109375
2786.609375
2916.6484375
3044.71875
3159.77734375
3245.65234375
3281.9453125
3252.08984375
3153.6796875
3002.14453125
2824.0234375
2644.61328125
2479.55078125
2335.8359375
2218.03515625
2130.2421875
2070.4375
2024.78125
1970.875
1889.30859375
1773.75
1631.73828125
1477.60546875
1324.92578125
1184.42578125
1067.21875
987.31640625
957.54296875
980.01953125
1039.70703125
1108.30078125
1156.0
1162.265625
1120.39453125
1037.234375
930.34375
822.703125
735.99609375
686.30859375
684.41015625
737.5703125
848.328125
1010.18359375
1204.92578125
1406.0078125
1587.375
1732.55078125
1838.01953125
1909.57421875
1956.265625
1987.09765625
2011.0234375
2036.8125
2071.48046875
2118.75390625
2178.1875
2244.06640625
2306.15234375
2355.421875
2391.6796875
2424.2421875
2462.7265625
2507.37109375
2549.05859375
2576.23046875
2578.671875
2546.4609375
2471.99609375
2357.4296875
2218.734375
2079.17578125
1957.7109375
1863.28125
1797.50390625
1759.94921875
1751.26953125
1774.05859375
1831.390625
1922.26171875
2036.3515625
2154.2265625
2255.41796875
2328.96484375
2377.796875
2413.6484375
2446.65234375
2477.20703125
2494.96484375
2485.1015625
2437.73828125
2354.93359375
2250.67578125
2143.16015625
2044.3203125
1954.90625
1869.53515625
1786.70703125
1713.8828125
1663.1953125
1643.44921875
1655.69921875
1694.06640625
1749.12890625
1812.95703125
1884.6796875
1971.8671875
2083.5625
2219.06640625
2363.33203125
2493.74609375
2592.015625
2650.98046875
2673.03515625
2663.7109375
2626.140625
2560.37890625
2468.2734375
2358.76171875
2246.55078125
2143.33984375
2049.83984375
1956.3515625
1850.375
1724.33984375
1581.07421875
1438.1640625
1327.73046875
1285.58203125
1331.984375
1457.99609375
1629.74609375
1807.54296875
1965.20703125
2097.3671875
2212.96875
2322.01171875
2425.03125
2512.57421875
2574.06640625
2607.5703125
2621.59765625
2628.53515625
2637.1484375
2650.36328125
2667.27734375
2685.34765625
2701.12109375
2710.21484375
2706.96875
2683.734375
2631.63671875
2545.0390625
2427.9921875
2296.859375
2174.28515625
2076.7734375
2004.59765625
1942.30078125
1870.3984375
1780.8671875
1686.05859375
1614.95703125
1598.77734375
1654.328125
1774.94921875
1933.61328125
2094.76953125
2226.9375
2309.875
2335.33203125
2303.64453125
2218.69140625
2084.234375
1904.62890625
1690.13671875
1461.16015625
1245.16015625
1066.84375
939.4375
863.765625
833.375
839.87890625
875.3828125
932.91796875
1006.00390625
1087.90234375
1172.24609375
1256.03125
1341.37890625
1431.9765625
1526.82421875
1620.06640625
1708.43359375
1796.23046875
1888.98046875
1982.4765625
2061.89453125
2113.796875
2137.76953125
2146.125
2155.15625
2178.39453125
2224.765625
2297.5546875
2392.91796875
2500.63671875
2607.171875
2697.875
2758.94140625
2782.4296875
2772.31640625
2744.140625
2716.15625
2700.24609375
2699.97265625
2712.61328125
2728.67578125
2731.29296875
2703.14453125
2639.18359375
2552.3046875
2464.2265625
2390.5234375
2335.18359375
2297.75390625
2281.19921875
2289.5703125
2319.0
2354.8046875
2380.59765625
2391.3046875
2397.1484375
2414.90625
2454.96484375
2514.62890625
2580.83984375
2638.52734375
2679.2421875
2706.0078125
2731.3828125
2768.65625
2821.7578125
2881.32421875
2929.03125
2945.41796875
2915.76171875
2833.23828125
2700.91796875
2531.875
2345.359375
2160.1796875
1990.22265625
1845.1640625
1733.66796875
1663.63671875
1637.78125
1648.51953125
1677.55859375
1701.3828125
1699.33984375
1660.51953125
1587.2578125
1493.88671875
1399.9765625
1320.6875
1260.796875
1216.86328125
1184.21875
1161.28515625
1147.96484375
1141.7265625
1136.19921875
1123.5546875
1099.42578125
1068.30078125
1045.41015625
1051.08203125
1099.390625
1189.87109375
1308.82421875
1437.171875
1556.765625
1652.3125
1712.52734375
1732.640625
1715.9765625
1671.984375
1611.7421875
1543.8046875
1472.54296875
1399.74609375
1328.25
1263.75
1212.0703125
1175.42578125
1153.23046875
1146.61328125
1159.19921875
1191.8515625
1239.1171875
1294.08203125
1355.68359375
1427.55859375
1509.1953125
1592.00390625
1667.03125
1735.23046875
1807.171875
1892.15625
1988.34765625
2083.4765625
2163.98828125
2223.92578125
2266.05859375
2294.91015625
2308.43359375
2297.796875
2257.4921875
2195.9140625
2133.99609375
2091.8828125
2077.046875
2084.05859375
2101.49609375
2115.93359375
2112.27734375
2077.89453125
2011.16796875
1925.49609375
1842.44140625
1780.15234375
1746.75390625
1740.95703125
1755.4140625
1780.6484375
1809.484375
1839.1953125
1867.4609375
1885.44140625
1877.30078125
1830.2109375
1747.1484375
1650.8046875
1575.015625
1549.40234375
1585.66796875
1672.2734375
1780.62109375
1879.734375
1950.078125
1987.3828125
1996.35546875
1983.2734375
1954.875
1921.49609375
1897.1328125
1894.0
1917.0
1963.703125
2028.74609375
2107.20703125
2194.6796875
2286.52734375
2378.6953125
2468.484375
2553.453125
2630.1875
2695.45703125
2748.91796875
2793.96484375
2835.4375
2875.9609375
2912.7578125
2936.5625
2934.8046875
2898.8828125
2830.0234375
2737.87890625
2634.140625
2529.93359375
2438.6875
2376.15625
2351.72265625
2359.03125
2377.36328125
2382.80859375
2357.65234375
2292.4921875
2186.65625
2050.9140625
1907.4296875
1781.9296875
1693.45703125
1650.95703125
1657.140625
1712.01171875
1811.95703125
1947.94921875
2107.21484375
2276.71875
2444.53515625
2599.14453125
2729.72265625
2829.05859375
2896.83984375
2940.73046875
2974.2109375
3012.1640625
3065.63671875
3137.4609375
3220.85546875
3302.48828125
3369.15625
3414.75390625
3443.2109375
3465.0390625
3489.31640625
3516.84375
3540.2734375
3551.40625
3548.28515625
3534.15625
3509.55859375
3468.1328125
3403.3046875
3319.86328125
3237.42578125
3181.70703125
3172.21875
3216.34765625
3309.62109375
3436.69921875
3572.125
3685.47265625
3752.71484375
3767.66796875
3745.4921875
3715.70703125
3708.96484375
3744.2265625
3821.23828125
3920.85546875
4013.05859375
4069.546875
4074.91796875
4030.40234375
3948.66796875
3844.3046875
3727.296875
3603.03125
3476.6875
3356.78125
3254.546875
3179.66796875
3135.67578125
3118.19140625
3117.015625
3120.375
3119.46875
3111.984375
3102.953125
3100.76953125
3109.80859375
3126.171875
3141.2109375
3148.10546875
3142.62109375
3118.66796875
3069.34375
2998.30078125
2929.4765625
2900.03125
2938.05078125
3043.4140625
3186.10546875
3319.59375
3397.8125
3388.2890625
3279.5625
3082.07421875
2822.6015625
2535.88671875
2257.98828125
2021.5859375
1850.0078125
1750.21484375
1711.3203125
1714.1484375
1747.24609375
1816.046875
1935.828125
2114.546875
2342.03515625
2594.7734375
2848.51171875
3084.890625
3289.8828125
3453.62890625
3576.640625
3673.74609375
3766.28125
3867.11328125
3972.58984375
4067.515625
4135.36328125
4164.06640625
4147.36328125
4086.734375
3994.16015625
3890.49609375
3797.99609375
3732.15234375
3698.578125
3694.98828125
3714.4453125
3747.9296875
3786.85546875
3825.63671875
3862.0859375
3894.50390625
3917.19921875
3918.20703125
3881.9296875
3796.359375
3660.41796875
3485.109375
3286.30859375
3075.66015625
2858.921875
2642.94921875
2441.77734375
2273.44921875
2150.8125
2076.16796875
2043.54296875
2043.609375
2066.4765625
2103.0859375
2147.30078125
2197.6171875
2256.01171875
2324.21484375
2400.23046875
2478.29296875
2553.2421875
2626.0078125
2703.75390625
2792.33203125
2887.49609375
2974.07421875
3033.31640625
3050.43359375
3017.7265625
2936.5234375
2818.9375
2684.15625
2547.28515625
2410.23046875
2265.35546875
2109.0390625
1952.6875
1823.6328125
1757.90625
1787.94921875
1927.53125
2160.5
2442.54296875
2716.28515625
2928.734375
3041.47265625
3035.01953125
2912.20703125
2698.640625
2434.82421875
2162.078125
1911.7734375
1703.83984375
1550.609375
1458.6171875
1426.28515625
1442.01953125
1486.9921875
1542.09375
1594.9296875
1642.91015625
1691.4765625
1748.703125
1818.66015625
1897.02734375
1971.7890625
2029.10546875
2061.26171875
2072.375
2078.44921875
2099.8671875
2148.93359375
2220.92578125
2296.9140625
2356.01171875
2385.01953125
2378.34375
2334.8671875
2260.02734375
2168.703125
2079.1015625
2000.66015625
1930.14453125
1860.58984375
1790.6328125
1722.640625
1654.9140625
1580.4375
1494.03515625
1399.08984375
1306.88671875
1229.81640625
1172.94140625
1129.26171875
1082.80859375
1019.09375
935.24609375
842.13671875
758.40234375
701.62890625
681.0546875
694.41796875
731.66796875
784.09375
850.82421875
936.81640625
1046.8984375
1184.42578125
1353.484375
1556.4375
1785.70703125
2019.0078125
2224.08984375
2368.81640625
2430.26171875
2401.390625
2294.66015625
2138.34375
1964.828125
1799.13671875
1656.29296875
1546.46484375
1479.6640625
1465.03125
1506.58203125
1598.9453125
1725.87109375
1863.74609375
1989.91796875
2090.96484375
2164.9140625
2217.20703125
2256.1171875
2291.96875
2338.12890625
2408.47265625
2510.01171875
2636.375
2768.99609375
2886.4609375
2974.65625
3029.97265625
3055.7109375
3057.23828125
3039.27734375
3004.765625
2955.6171875
2897.0390625
2842.34375
2810.9609375
2817.96875
2864.25390625
2936.390625
3014.484375
3078.90625
3112.50390625
3102.2890625
3043.796875
2944.86328125
2824.26171875
2704.70703125
2604.0859375
2530.26953125
2482.36328125
2455.7421875
2444.38671875
2438.73828125
2426.28515625
2400.81640625
2373.01171875
2367.421875
2403.32421875
2476.7265625
2562.13671875
2632.55078125
2678.08984375
2706.90625
2730.4140625
2748.2578125
2745.45703125
2702.20703125
2607.09375
2464.0390625
2289.99609375
2107.60546875
1938.21484375
1797.6328125
1693.52734375
1623.7890625
1577.40625
1539.08203125
1495.71484375
1440.0546875
1369.13671875
1280.6953125
1173.01171875
1049.19140625
920.765625
806.171875
724.75
690.1328125
705.234375
760.37890625
837.328125
920.05078125
1005.74609375
1106.609375
1240.0703125
1416.25390625
1632.51171875
1876.31640625
2130.453125
2375.953125
2593.73046875
2767.4921875
2888.06640625
2956.80078125
2985.9375
2995.265625
3005.5625
3030.19921875
3068.22265625
3104.27734375
3117.98828125
3097.97265625
3049.64453125
2990.30078125
2936.34765625
2894.16015625
2860.8828125
2831.3828125
2803.5546875
2777.9453125
2753.515625
2724.64453125
2683.05078125
2623.22265625
2546.08984375
2457.71484375
2366.109375
2280.5546875
2212.19140625
2171.5390625
2163.671875
2187.234375
2239.1953125
2319.2890625
2428.5703125
2564.46875
2718.80078125
2880.2578125
3037.77734375
3181.81640625
3304.19921875
3398.66015625
3463.1328125
3501.00390625
3517.03125
3508.453125
3461.10546875
3360.3125
3209.86328125
3038.421875
2882.33203125
2760.15234375
2664.05078125
2574.12109375
2478.23046875
2379.46875
2289.76171875
2219.83203125
2173.65625
2149.58984375
2145.94921875
2165.0546875
2209.76171875
2274.23046875
2339.33203125
2380.78125
2385.05859375
2359.671875
2329.359375
2322.2421875
2356.515625
2434.7578125
2545.55078125
2668.34375
2779.3125
2858.4375
2896.671875
2899.3125
2883.24609375
2869.78125
2875.62109375
2903.48828125
2935.703125
2938.37890625
2879.0703125
2747.54296875
2563.1328125
2363.234375
2183.12109375
2041.12109375
1935.375
1851.578125
1777.37890625
1714.296875
1677.46875
1683.90234375
1741.640625
1849.40625
2001.87109375
2190.12890625
2396.97265625
2595.09765625
2752.390625
2840.25390625
2840.88671875
2752.984375
2594.328125
2397.19921875
2196.453125
2017.28125
1870.578125
1757.19921875
1674.734375
1619.3828125
1581.69140625
1543.52734375
1484.97265625
1399.33203125
1302.28125
1224.33984375
1191.765625
1211.34765625
1268.20703125
1334.203125
1381.65625
1398.28515625
1396.328125
1407.125
1462.27734375
1574.55078125
1731.06640625
1899.81640625
2042.9453125
2131.5390625
2157.13671875
2133.18359375
2084.265625
2031.30859375
1984.046875
1942.80859375
1903.5234375
1862.46484375
1822.0
1795.74609375
1805.92578125
1870.25390625
1986.875
2130.33203125
2262.296875
2348.875
2372.984375
2337.2578125
2260.70703125
2173.51171875
2109.09765625
2091.41796875
2122.07421875
2178.73046875
2229.9375
2255.69921875
2256.67578125
2246.9921875
2241.65625
2250.46875
2278.17578125
2324.12890625
2380.3359375
2432.640625
2466.55859375
2472.4609375
2445.45703125
2382.60546875
2283.5
2155.81640625
2020.05859375
1906.15234375
1840.84375
1834.28515625
1876.69140625
1947.859375
2030.58203125
2116.03515625
2198.87109375
2270.484375
2318.96484375
2335.23828125
2318.72265625
2278.27734375
2229.62109375
2191.109375
2178.3984375
2198.7109375
2247.34375
2308.7265625
2361.36328125
2384.08984375
2361.50390625
2287.1640625
2163.72265625
2000.83203125
1812.95703125
1617.87890625
1434.25
1277.359375
1155.4765625
1069.46875
1014.8984375
983.9609375
967.71484375
960.30078125
963.1875
984.76953125
1035.30078125
1122.53515625
1251.234375
1422.7109375
1630.59765625
1856.27734375
2070.66015625
2243.0234375
2351.59375
2390.29296875
2369.0859375
2307.37890625
2223.54296875
2128.43359375
2028.37109375
1932.578125
1854.86328125
1807.7265625
1798.09765625
1830.51171875
1911.6171875
2047.6796875
2237.15234375
2466.95703125
2715.4453125
2957.41796875
3168.01171875
3327.11328125
3424.9453125
3465.5
3464.9921875
3445.703125
3427.328125
3418.19921875
3411.64453125
3392.1015625
3347.48828125
3276.53125
3184.390625
3073.30859375
2940.37109375
2784.81640625
2615.71875
2451.65625
2313.97265625
2220.27734375
2181.1171875
2197.703125
2259.484375
2344.203125
2423.02734375
2469.6796875
2468.9453125
2420.76953125
2338.86328125
2244.4375
2156.79296875
2084.8125
2025.1015625
1968.62109375
1910.0859375
1851.56640625
1798.3125
1753.5390625
1719.07421875
1700.328125
1708.4140625
1755.42578125
1846.328125
1973.578125
2118.4375
2258.31640625
2375.8359375
2463.48828125
2521.64453125
2553.58984375
2563.5546875
2558.515625
2549.3046875
2548.0859375
2563.8828125
2599.0625
2647.59375
2696.07421875
2729.6484375
2741.40625
2737.53125
2731.5234375
2731.3984375
2732.23828125
2721.58984375
2691.9609375
2647.10546875
2595.171875
2535.39453125
2452.6484375
2327.33984375
2152.74609375
1944.0234375
1731.69921875
1547.33984375
1413.3046875
1339.3984375
1323.50390625
1356.0703125
1429.76953125
1547.703125
1719.0390625
1943.30859375
2200.20703125
2457.77734375
2690.59765625
2889.5625
3057.359375
3199.83984375
3322.6484375
3430.8359375
3526.078125
3602.5703125
3646.45703125
3640.015625
3568.60546875
3428.484375
3232.953125
3011.96875
2802.328125
2632.984375
2514.8828125
2441.234375
2396.0859375
2364.546875
2339.40625
2322.37890625
2321.44921875
2346.10546875
2401.64453125
2483.6796875
2576.4140625
2658.33984375
2714.08203125
2744.09765625
2763.33203125
2789.03125
2827.6875
2871.79296875
2907.28125
2922.67578125
2911.15234375
2866.84765625
2784.59375
2667.3203125
2533.05859375
2410.73046875
2326.1171875
2291.484375
2307.2421875
2368.46875
2465.75390625
2581.6171875
2693.16015625
2782.9453125
2847.546875
2894.7109375
2933.1796875
2965.39453125
2987.2109375
2991.8046875
2974.93359375
2939.84375
2897.9765625
2862.53515625
2839.609375
2825.9296875
2815.04296875
2803.20703125
2787.140625
2757.07421875
2694.7265625
2579.94140625
2400.9921875
2162.1015625
1885.06640625
1602.99609375
1346.99609375
1132.55078125
956.1953125
805.10546875
670.3671875
552.39453125
457.17578125
390.3984375
353.94140625
344.3515625
353.3125
372.1875
398.13671875
435.14453125
487.921875
555.92578125
634.0
716.62109375
798.43359375
871.28515625
924.54296875
950.62109375
949.80859375
929.3515625
899.27734375
870.0234375
852.140625
855.46875
886.6640625
945.63671875
1021.6640625
1091.234375
1122.6875
1089.9609375
988.6171875
841.984375
691.84375
580.7109375
537.51171875
571.80859375
674.5625
823.0
989.59765625
1152.89453125
1303.109375
1438.4296875
1557.3828125
1657.27734375
1739.9765625
1815.859375
1898.71875
1995.9609375
2104.0703125
2211.97265625
2306.33984375
2374.08984375
2403.4375
2386.7265625
2324.6640625
2229.7578125
2126.6015625
2047.4765625
2022.81640625
2070.6015625
2190.8828125
2367.78125
2575.46484375
2784.74609375
2969.85546875
3114.2109375
3210.78515625
3256.15625
3245.41796875
3175.62109375
3054.58984375
2904.28125
2753.48828125
2626.37890625
2536.04296875
2485.0859375
2469.3046875
2481.14453125
2512.7890625
2558.64453125
2615.88671875
2682.5703125
2755.1171875
2828.28125
2898.3984375
2966.5625
3037.18359375
3111.55078125
3182.1328125
3233.82421875
3252.01953125
3231.40234375
3179.2734375
3111.8984375
3046.546875
2994.140625
2956.765625
2931.35546875
2915.51953125
2909.93359375
2915.4140625
2927.80078125
2935.6796875
2923.80078125
2881.4765625
2810.9453125
2728.3203125
2654.515625
2603.07421875
2575.08203125
2563.62890625
2560.48828125
2558.84765625
2553.98828125
2545.765625
2540.98046875
2551.18359375
2586.734375
2652.77734375
2749.9609375
2876.90234375
3030.16015625
3201.30859375
3374.03515625
3525.41796875
3633.24609375
3686.328125
3690.328125
3664.11328125
3629.15234375
3599.32421875
3576.01953125
3548.64453125
3499.93359375
3415.56640625
3294.40625
3152.08203125
3013.87890625
2901.3984375
2822.71484375
2772.34375
2739.05078125
2714.11328125
2693.78125
2675.95703125
2656.8046875
2632.203125
2603.0859375
2578.94140625
2575.265625
2605.7578125
2673.86328125
2769.08203125
2871.35546875
2961.87109375
3032.625
3086.86328125
3130.5546875
3163.671875
3179.48828125
3171.28515625
3139.24609375
3092.06640625
3043.49609375
3007.23828125
2993.0546875
3004.9375
3040.44140625
3090.73046875
3142.5234375
3183.1484375
3206.078125
3211.62109375
3201.7421875
3175.55859375
3131.7578125
3074.15234375
3010.7109375
2944.23046875
2865.625
2760.1875
2622.1875
2462.734375
2302.99609375
2160.2578125
2040.07421875
1939.0859375
1853.56640625
1786.40625
1748.75
1755.7265625
1818.12890625
1935.0078125
2092.53125
2270.20703125
2449.73046875
2621.12890625
2784.01171875
2944.6015625
3109.48828125
3278.65234375
3442.078125
3583.359375
3688.16796875
3751.30859375
3777.609375
3776.51953125
3754.046875
3706.92578125
3623.54296875
3492.7109375
3315.578125
3111.78515625
2913.92578125
2752.87109375
2644.10546875
2584.18359375
2557.5625
2545.90234375
2533.05078125
2506.94140625
2462.46484375
2402.9609375
2334.51171875
2255.9453125
2157.02734375
2029.95703125
1881.41796875
1730.7109375
1598.109375
1499.34765625
1449.26171875
1461.546875
1538.484375
1663.41015625
1808.2734375
1949.30078125
2074.6875
2181.21875
2268.9921875
2339.41015625
2394.0546875
2433.75390625
2460.67578125
2481.38671875
2505.1171875
2538.54296875
2584.71484375
2647.140625
2730.89453125
2836.6171875
2955.05078125
3069.5234375
3164.109375
3230.3125
3270.13671875
3295.48828125
3321.67578125
3356.18359375
3392.1484375
3414.484375
3413.30859375
3391.28125
3359.58203125
3329.0546875
3304.67578125
3284.68359375
3262.91796875
3233.5234375
3196.1796875
3157.1953125
3123.984375
3096.8984375
3065.8515625
3015.90625
2938.8046875
2841.63671875
2745.28125
2673.484375
2641.1484375
2649.3828125
2687.0078125
2734.33203125
2768.48046875
2771.578125
2739.0703125
2682.0625
2621.33984375
2576.82421875
2557.37109375
2554.47265625
2543.46875
2494.640625
2389.0625
2228.515625
2032.8671875
1829.015625
1639.7578125
1477.6640625
1344.5859375
1236.35546875
1149.515625
1084.06640625
1039.47265625
1010.01171875
988.01953125
974.64453125
986.65625
1049.51953125
1179.91796875
1372.10546875
1599.78515625
1831.6640625
2047.140625
2239.96484375
2409.9765625
2553.3359375
2660.25
2719.98828125
2727.4921875
2687.08984375
2612.80078125
2526.38671875
2454.68359375
2426.71484375
2468.91796875
2596.22265625
2802.125
3056.86328125
3319.28125
3555.11328125
3746.37890625
3885.0234375
3960.1171875
3953.546875
3848.52734375
3641.76953125
3348.20703125
2996.453125
2621.01953125
2255.83984375
1928.76953125
1657.22265625
1449.46484375
1313.48046875
1265.23828125
1324.14453125
1495.41796875
1755.21875
2053.99609375
2336.0390625
2559.77734375
2706.765625
2779.30078125
2791.76171875
2760.00390625
2693.18359375
2593.15625
2461.984375
2310.77734375
2162.26171875
2045.3046875
1985.34765625
1995.47265625
2072.09765625
2197.8046875
2350.48828125
2512.91796875
2676.30859375
2836.53125
2988.08984375
3121.66796875
3227.2265625
3299.8046875
3343.5546875
3371.1328125
3398.875
3440.859375
3504.96484375
3591.98046875
3696.96484375
3811.31640625
3924.71875
4026.67578125
4107.4296875
4157.44140625
4165.8984375
4121.68359375
4019.67578125
3868.80078125
3692.4296875
3517.08203125
3358.5625
3218.015625
3089.265625
2966.9921875
2849.171875
2737.41015625
2639.05859375
2566.31640625
2527.828125
2519.23046875
2523.3671875
2520.75
2499.22265625
2454.921875
2388.25
2302.48046875
2206.37890625
2115.6328125
2049.06640625
2021.28515625
2037.1171875
2091.13671875
2170.609375
2257.57421875
2330.52734375
2370.35546875
2370.3671875
2340.8515625
2300.390625
2261.21875
2224.6015625
2189.5546875
2160.58203125
2142.69921875
2131.4375
2113.3984375
2078.34765625
2028.21484375
1973.61328125
1924.625
1886.87109375
1862.9921875
1853.08203125
1852.5078125
1852.25390625
1843.33984375
1821.09765625
1786.51953125
1747.20703125
1718.546875
1719.8359375
1763.02734375
1843.30078125
1942.73046875
2043.73046875
2136.8359375
2215.76953125
2270.8828125
2293.56640625
2286.75
2267.21875
2256.16796875
2268.6875
2310.01171875
2375.8125
2452.6953125
2521.91015625
2568.36328125
2588.29296875
2587.390625
2570.5859375
2533.05078125
2459.98046875
2335.25390625
2153.21484375
1925.1171875
1674.75
1426.96875
1200.078125
1007.62109375
863.1171875
779.38671875
763.171875
811.51953125
911.70703125
1042.4140625
1177.41015625
1294.40234375
1384.86328125
1456.5078125
1527.28125
1617.1875
1741.3203125
1902.18359375
2084.484375
2260.94140625
2408.515625
2520.00390625
2599.63671875
2650.79296875
2672.42578125
2666.5703125
2643.5390625
2616.05078125
2589.38671875
2559.46875
2520.296875
2472.43359375
2424.9140625
2390.5390625
2379.4765625
2395.28125
2434.296875
2487.0
2540.66015625
2583.3359375
2607.90625
2612.77734375
2598.45703125
2563.60546875
2504.72265625
2418.8515625
2305.51953125
2166.40234375
2004.5546875
1824.19921875
1630.40625
1428.83984375
1227.203125
1037.49609375
875.3125
754.32421875
679.8515625
647.93359375
651.36328125
687.09765625
758.0625
867.76953125
1013.83984375
1186.69140625
1373.50390625
1561.5
1737.12109375
1883.59375
1981.85546875
2015.80078125
1979.5
1882.8671875
1751.6640625
1618.62109375
1509.71875
1436.51171875
1400.78125
1403.51953125
1445.58203125
1520.48828125
1611.89453125
1701.3046875
1775.93359375
1826.890625
1843.18359375
1813.53125
1736.11328125
1623.890625
1497.609375
1372.859375
1252.90625
1132.34765625
1007.44921875
884.63671875
780.84765625
715.359375
699.61328125
732.85546875
805.55078125
905.8359375
1023.72265625
1151.44921875
1282.0625
1409.046875
1528.671875
1642.98046875
1758.3984375
1878.2734375
1995.58203125
2094.75390625
2162.69140625
2198.8515625
2215.41015625
2228.41796875
2248.07421875
2274.33984375
2299.66796875
2316.5234375
2323.6953125
2324.796875
2319.703125
2299.4296875
2253.23046875
2182.546875
2106.890625
2054.91015625
2049.50390625
2099.765625
2202.47265625
2347.18359375
2519.53515625
2702.58203125
2877.0078125
3021.2890625
3114.41015625
3143.41796875
3112.0234375
3041.9375
2963.2890625
2900.49609375
2863.8125
2849.78515625
2846.60546875
2839.76171875
2816.84765625
2771.1953125
2702.58984375
2614.2890625
2508.72265625
2385.125
2240.98828125
2077.1171875
1903.9375
1743.3671875
1620.734375
1549.87109375
1523.52734375
1518.95703125
1513.9375
1499.01953125
1478.03515625
1462.046875
1464.30078125
1497.16015625
1567.796875
1673.1171875
1797.828125
1917.3515625
2004.20703125
2036.03515625
2002.765625
1908.8515625
1768.6796875
1599.68359375
1419.82421875
1249.33984375
1110.19921875
1020.078125
986.5859375
1008.59765625
1083.125
1210.09375
1390.19921875
1618.8125
1882.30859375
2160.31640625
2432.0546875
2681.5546875
2898.0390625
3072.7421875
3197.4609375
3267.26171875
3283.79296875
3254.59765625
3188.7265625
3093.53125
2975.22265625
2841.0859375
2700.19140625
2561.78515625
2432.7109375
2315.921875
2211.33203125
2118.4609375
2037.59765625
1967.19921875
1900.67578125
1828.43359375
1745.52734375
1658.1640625
1582.37890625
1536.4375
1533.125
1575.65234375
1657.04296875
1762.59765625
1875.5546875
1983.11328125
2079.0390625
2162.08203125
2233.66015625
2296.98828125
2356.12890625
2413.9453125
2471.36328125
2530.12109375
2595.9453125
2676.80859375
2775.35546875
2882.17578125
2977.390625
3041.0234375
3063.43359375
3045.9375
2991.4921875
2896.0390625
2751.046875
2555.0625
2321.890625
2077.49609375
1849.94140625
1661.65625
1527.10546875
1452.64453125
1436.28515625
1468.55859375
1535.2421875
1621.21484375
1714.92578125
1812.5625
1918.2890625
2037.58984375
2167.54296875
2292.87109375
2392.11328125
2448.84375
2459.34375
2432.93359375
2387.05078125
2340.80859375
2309.83984375
2303.56640625
2323.453125
2361.30859375
2400.203125
2422.0390625
2418.70703125
2396.828125
2370.5859375
2350.20703125
2337.44921875
2328.4921875
2315.9609375
2287.05078125
2225.22265625
2120.04296875
1977.70703125
1820.85546875
1676.765625
1563.93359375
1486.453125
1437.203125
1405.12890625
1381.57421875
1363.03515625
1350.21484375
1345.12890625
1348.30078125
1357.4765625
1368.640625
1379.62890625
1393.36328125
1416.4765625
1452.8203125
1498.69140625
1545.68359375
1588.04296875
1625.64453125
1660.44921875
1693.8125
1729.55859375
1776.91796875
1845.69921875
1937.140625
2041.39453125
2144.60546875
2236.15234375
2308.3515625
2352.91796875
2363.30859375
2341.51953125
2299.05078125
2247.80078125
2190.19140625
2120.00390625
2033.0625
1935.37890625
1839.73828125
1754.49609375
1676.30859375
1593.6953125
1498.03125
1392.62890625
1293.09375
1219.0234375
1183.4921875
1188.0546875
1226.37109375
1291.91796875
1382.01953125
1495.50390625
1628.89453125
1776.640625
1933.578125
2093.76171875
2246.16796875
2375.06640625
2468.20703125
2524.48046875
2551.22265625
2554.140625
2531.91796875
2480.0703125
2396.46875
2281.6015625
2137.40625
1970.453125
1796.0859375
1635.4375
1505.625
1412.140625
1349.77734375
1309.04296875
1282.13671875
1265.8203125
1260.57421875
1266.703125
1280.71875
1296.6484375
1311.296875
1326.515625
1345.21484375
1367.05078125
1390.1796875
1415.82421875
1447.30078125
1483.7265625
1517.734375
1542.1640625
1558.140625
1574.0625
1596.421875
1623.47265625
1648.828125
1670.14453125
1692.81640625
1724.8828125
1767.9765625
1811.37109375
1833.0078125
1808.10546875
1722.47265625
1582.9453125
1415.8359375
1252.453125
1113.62890625
1006.5625
933.40234375
898.03125
902.2421875
938.1875
989.08984375
1038.10546875
1074.828125
1093.76953125
1090.5234375
1062.44921875
1011.2890625
941.01171875
852.0546875
740.86328125
608.5234375
469.1953125
346.58203125
260.16015625
216.32421875
213.44921875
250.8359375
326.296875
424.7265625
516.5078125
574.72265625
595.734375
602.296875
628.34765625
701.4375
832.59375
1011.640625
1207.68359375
1381.29296875
1506.234375
1583.80859375
1635.91015625
1684.35546875
1736.24609375
1785.1015625
1821.47265625
1843.4765625
1862.20703125
1898.87109375
1972.75390625
2086.80859375
2223.03515625
2352.5546875
2451.8515625
2512.59765625
2540.40625
2546.9375
2542.09765625
2530.52734375
2513.59765625
2494.171875
2478.88671875
2475.1484375
2485.1875
2502.421875
2513.37890625
2504.62890625
2470.875
2418.80859375
2362.90625
2316.03515625
2282.88671875
2261.5859375
2249.9765625
2248.4921875
2257.08984375
2271.1796875
2281.41015625
2276.98828125
2248.578125
2189.8515625
2099.19140625
1982.3515625
1853.23046875
1729.58203125
1624.1953125
1537.1953125
1456.3203125
1366.53125
1261.75390625
1148.390625
1038.11328125
938.77734375
853.9609375
790.85546875
765.05859375
793.9296875
883.53515625
1020.890625
1176.796875
1315.08984375
1402.703125
1418.46875
1358.83203125
1237.2109375
1076.9921875
903.62109375
740.45703125
606.94921875
516.1484375
472.75
474.52734375
515.76953125
589.3203125
687.375
803.5390625
934.75390625
1080.11328125
1238.453125
1409.26171875
1595.2265625
1799.35546875
2016.17578125
2226.84375
2405.3046875
2529.91015625
2589.89453125
2585.01953125
2523.859375
2423.13671875
2304.4609375
2187.2734375
2082.484375
1991.640625
1911.61328125
1840.7421875
1781.78515625
1739.453125
1715.5546875
1707.828125
1714.23046875
1736.6484375
1778.46875
1839.33984375
1914.67578125
1999.96875
2093.5546875
2195.73046875
2308.49609375
2436.06640625
2580.3671875
2731.3203125
2863.0078125
2944.08203125
2954.91015625
2896.375
2785.0546875
2642.2890625
2485.46484375
2324.34375
2163.01171875
2006.5078125
1866.2265625
1757.140625
1688.6171875
1659.5625
1663.546875
1696.953125
1759.8984375
1849.8359375
1956.20703125
2061.54296875
2147.55859375
2202.55859375
2227.65234375
2238.0390625
2255.35546875
2293.72265625
2350.0625
2407.5859375
2449.4765625
2469.94140625
2473.80859375
2468.52734375
2459.14453125
2450.36328125
2449.75
2464.42578125
2492.90234375
2521.1171875
2529.1171875
2503.828125
2447.921875
2378.60546875
2319.21875
2290.30078125
2303.55078125
2358.4453125
2441.296875
2528.74609375
2596.16015625
2626.8125
2616.1875
2570.6484375
2504.1015625
2435.14453125
2382.40234375
2356.3046875
2351.19921875
2345.046875
2308.90625
2221.11328125
2077.8203125
1894.15625
1695.1953125
1502.0859375
1322.9765625
1155.2265625
994.984375
843.58984375
705.7265625
585.0859375
484.40625
408.0859375
361.15625
344.15625
350.29296875
368.2265625
387.06640625
398.66015625
396.52734375
373.796875
322.76171875
238.27734375
124.6796875
0.79296875
-103.890625
-161.05859375
-154.3828125
-82.421875
44.46875
208.69921875
391.46484375
579.98046875
769.04296875
952.125
1110.875
1218.2890625
1255.609375
1225.17578125
1145.37890625
1035.640625
909.1328125
777.95703125
659.87890625
576.46484375
543.7734375
563.23046875
618.75390625
682.6171875
727.91796875
740.046875
720.01171875
679.83203125
635.98046875
603.81640625
591.30078125
593.75
596.38671875
585.65625
559.80078125
529.02734375
508.01953125
509.9765625
545.0625
618.33203125
725.2578125
850.02734375
970.57421875
1066.70703125
1125.15234375
1140.00390625
1111.65625
1046.9765625
960.29296875
872.875
808.91796875
789.0
824.75390625
917.4921875
1058.95703125
1230.875
1404.94921875
1548.8671875
1639.14453125
1672.8046875
1667.890625
1650.93359375
1640.10546875
1636.05859375
1626.50390625
1599.38671875
1551.98046875
1488.171875
1409.6015625
1313.6171875
1200.98828125
1082.80078125
976.55859375
896.25390625
848.3046875
835.09375
857.046875
908.2265625
972.86328125
1031.12109375
1070.44140625
1090.76953125
1098.98046875
1099.81640625
1092.9296875
1076.65625
1050.75
1012.65234375
951.59765625
849.98828125
695.1484375
493.39453125
274.8515625
84.0625
-38.21484375
-72.015625
-24.63671875
77.54296875
206.87109375
348.51953125
499.671875
656.9453125
807.2265625
931.90625
1018.328125
1065.08984375
1077.265625
1059.1796875
1012.90234375
941.984375
854.4140625
760.8515625
669.546875
583.078125
501.21484375
428.34765625
377.84375
366.73046875
404.046875
483.6015625
587.140625
692.98828125
781.7421875
837.3359375
847.87890625
808.62109375
723.8984375
605.37109375
468.078125
327.5859375
198.69921875
94.375
23.9140625
-9.35546875
-10.13671875
9.11328125
33.19140625
53.38671875
74.89453125
115.33984375
194.19921875
320.6015625
487.56640625
674.8203125
856.63671875
1010.26171875
1121.66796875
1186.73046875
1207.86328125
1189.4296875
1135.78125
1053.16015625
953.03125
853.5625
777.05859375
742.76171875
757.16796875
807.83203125
867.15625
906.4140625
911.2109375
887.3125
853.14453125
825.55078125
808.98046875
793.828125
762.73046875
699.71875
597.28125
458.43359375
293.49609375
113.78515625
-73.953125
-268.65625
-470.6796875
-675.7734375
-872.66796875
-1046.50390625
-1184.65625
-1279.05859375
-1323.86328125
-1313.56640625
-1246.87109375
-1133.49609375
-994.46875
-851.44921875
-713.6328125
-575.80078125
-429.84765625
-277.12890625
-128.5234375
6.109375
126.47265625
239.640625
350.1640625
450.76171875
520.2109375
531.87890625
470.83203125
348.734375
202.85546875
77.26171875
0.97265625
-20.16796875
2.890625
51.46484375
102.99609375
134.41015625
130.57421875
94.421875
49.328125
29.671875
64.5
163.859375
314.36328125
484.2421875
633.3359375
724.03125
732.5078125
659.03515625
531.28125
394.7421875
294.01953125
257.13671875
291.16015625
385.8671875
517.83203125
653.72265625
757.5078125
802.59765625
782.44140625
711.33203125
613.56640625
508.03125
399.890625
285.75390625
166.14453125
51.53125
-44.78515625
-118.20703125
-175.2578125
-224.265625
-264.953125
-287.1640625
-278.8125
-235.5703125
-165.65625
-87.17578125
-19.58984375
25.26953125
46.1484375
47.671875
34.01171875
7.34765625
-29.0078125
-69.171875
-107.50390625
-141.21484375
-167.37109375
-177.1875
-156.5703125
-96.39453125
-4.0625
95.53125
171.796875
203.6875
188.25390625
139.23828125
77.6953125
18.90625
-36.74609375
-100.07421875
-176.9453125
-254.2578125
-302.3125
-291.875
-210.18359375
-65.03125
120.52734375
316.5703125
495.48046875
640.15625
745.5703125
811.91015625
836.484375
813.23046875
739.1640625
620.05078125
470.6796875
311.12890625
160.93359375
33.0703125
-68.69921875
-146.671875
-204.15625
-244.625
-273.796875
-298.1640625
-319.77734375
-335.37890625
-343.5859375
-351.36328125
-370.00390625
-403.91015625
-444.62890625
-475.7265625
-481.85546875
-454.0859375
-391.08203125
-299.328125
-192.12890625
-84.71875
13.05859375
101.3359375
188.30078125
284.12109375
394.98046875
519.92578125
650.31640625
771.11328125
863.5078125
908.67578125
892.53515625
811.1640625
675.47265625
511.78125
355.0390625
235.6171875
166.5
139.78515625
135.1875
133.92578125
127.51953125
116.89453125
106.19140625
97.86328125
90.42578125
77.12890625
46.73046875
-10.72265625
-96.0546875
-199.53125
-308.484375
-414.7265625
-512.5859375
-591.890625
-637.796875
-639.59765625
-598.01953125
-523.875
-432.796875
-342.203125
-268.171875
-218.66015625
-187.96484375
-160.1484375
-119.22265625
-56.88671875
25.3828125
115.84375
192.83203125
230.91796875
212.859375
138.01171875
19.51953125
-126.078125
-287.11328125
-458.41015625
-638.48828125
-825.37890625
-1013.1171875
-1190.8203125
-1345.0859375
-1464.125
-1540.97265625
-1574.703125
-1569.63671875
-1532.54296875
-1469.61328125
-1385.57421875
-1284.94140625
-1172.56640625
-1052.5
-928.13671875
-804.765625
-691.015625
-596.5078125
-527.92578125
-486.9765625
-469.23046875
-463.046875
-452.31640625
-426.21484375
-389.0546875
-359.51171875
-358.51171875
-397.36328125
-475.11328125
-581.5546875
-698.94140625
-803.78515625
-874.63671875
-903.359375
-899.09375
-879.56640625
-858.53125
-842.09375
-834.85546875
-844.6328125
-877.7734375
-930.96875
-991.58203125
-1048.26171875
-1100.17578125
-1154.33984375
-1213.62109375
-1267.875
-1296.69921875
-1282.04296875
-1221.55078125
-1133.16796875
-1046.16796875
-983.41015625
-947.93359375
-925.3359375
-899.8515625
-869.390625
-846.4140625
-845.39453125
-869.7421875
-909.76953125
-951.6796875
-987.12109375
-1014.01171875
-1030.515625
-1031.48046875
-1011.98828125
-972.79296875
-920.953125
-867.02734375
-823.96875
-807.17578125
-830.64453125
-898.828125
-1001.1484375
-1114.85546875
-1214.71484375
-1283.80078125
-1319.28125
-1330.015625
-1327.671875
-1319.73046875
-1311.20703125
-1311.51171875
-1335.609375
-1395.73046875
-1491.49609375
-1607.421875
-1718.42578125
-1798.80859375
-1830.7421875
-1808.94921875
-1738.59375
-1629.45703125
-1493.98046875
-1350.87109375
-1225.6484375
-1141.50390625
-1106.96875
-1112.046875
-1134.69921875
-1150.4453125
-1140.16796875
-1096.0859375
-1024.4609375
-941.55078125
-864.66796875
-805.4765625
-769.23046875
-756.80078125
-765.703125
-790.328125
-823.34375
-858.16796875
-891.28125
-922.3125
-950.28125
-968.4296875
-964.26171875
-927.9375
-861.86328125
-781.5
-706.99609375
-654.09765625
-629.15234375
-626.859375
-631.359375
-625.5234375
-606.3203125
-593.29296875
-619.64453125
-710.90625
-867.40625
-1062.6953125
-1257.57421875
-1419.19921875
-1532.55078125
-1598.609375
-1625.3671875
-1622.0078125
-1598.69140625
-1566.203125
-1532.625
-1501.48828125
-1473.76953125
-1449.80859375
-1428.83984375
-1410.5390625
-1399.31640625
-1403.7109375
-1426.90234375
-1458.8203125
-1481.83984375
-1485.11328125
-1471.4609375
-1451.765625
-1437.2578125
-1437.94140625
-1463.12890625
-1517.93359375
-1598.5625
-1693.265625
-1789.3125
-1879.97265625
-1966.0234375
-2051.44921875
-2137.9140625
-2224.62890625
-2315.109375
-2422.4140625
-2562.7890625
-2739.57421875
-2932.875
-3107.35546875
-3233.546875
-3305.42578125
-3340.94921875
-3366.265625
-3395.90625
-3423.36328125
-3427.92578125
-3391.30078125
-3310.765625
-3200.83203125
-3085.22265625
-2985.7578125
-2913.65234375
-2866.81640625
-2834.17578125
-2803.62890625
-2767.03515625
-2719.58203125
-2657.1484375
-2576.12890625
-2475.13671875
-2356.0
-2223.41796875
-2084.4453125
-1947.40625
-1819.53125
-1704.7890625
-1603.7578125
-1515.13671875
-1436.96484375
-1366.69140625
-1300.23828125
-1231.19921875
-1152.16015625
-1059.3359375
-957.51953125
-859.48046875
-778.78515625
-722.53125
-690.52734375
-679.125
-683.6796875
-698.28515625
-717.1328125
-739.0546875
-770.43359375
-821.9296875
-901.1171875
-1007.44140625
-1132.17578125
-1260.6640625
-1373.88671875
-1451.05078125
-1476.8046875
-1451.08984375
-1393.6171875
-1337.296875
-1313.91015625
-1340.5703125
-1412.515625
-1504.37109375
-1580.7421875
-1613.27734375
-1593.546875
-1531.7890625
-1445.16796875
-1349.01171875
-1256.6328125
-1179.39453125
-1121.12890625
-1074.8046875
-1029.875
-984.71484375
-951.1171875
-948.4453125
-994.609375
-1097.91796875
-1250.109375
-1425.94921875
-1595.828125
-1744.04296875
-1874.796875
-1999.4140625
-2119.61328125
-2224.07421875
-2298.22265625
-2333.78515625
-2329.3359375
-2285.03515625
-2199.32421875
-2072.2265625
-1912.86328125
-1743.37109375
-1593.37890625
-1488.51171875
-1442.1328125
-1454.31640625
-1513.47265625
-1598.05859375
-1682.6328125
-1749.2265625
-1794.6953125
-1825.1796875
-1842.203125
-1833.94921875
-1778.1875
-1652.9921875
-1449.05859375
-1179.01171875
-878.49609375
-595.12109375
-369.875
-223.06640625
-153.22265625
-146.6171875
-188.6640625
-269.68359375
-382.69140625
-517.03515625
-654.9609375
-775.29296875
-860.6015625
-900.52734375
-889.79296875
-826.65234375
-716.484375
-577.95703125
-443.79296875
-350.875
-323.0
-358.0625
-431.0703125
-512.05859375
-584.5703125
-651.20703125
-727.0625
-830.75
-977.484375
-1171.5234375
-1399.41796875
-1631.8203125
-1835.90625
-1989.1015625
-2084.2109375
-2126.359375
-2128.5078125
-2108.21484375
-2083.93359375
-2070.66796875
-2077.11328125
-2105.36328125
-2152.40625
-2212.5625
-2279.05078125
-2342.66796875
-2389.47265625
-2402.94140625
-2372.33203125
-2300.171875
-2201.52734375
-2096.33203125
-2001.9921875
-1929.453125
-1881.14453125
-1851.4453125
-1831.73046875
-1816.609375
-1804.72265625
-1794.06640625
-1780.05859375
-1760.3359375
-1739.296875
-1724.62890625
-1719.23046875
-1718.68359375
-1717.15625
-1714.48828125
-1716.65234375
-1729.27734375
-1750.25390625
-1768.296875
-1770.21484375
-1752.30078125
-1725.29296875
-1705.74609375
-1700.47265625
-1700.14453125
-1689.98046875
-1666.6484375
-1642.58984375
-1632.7265625
-1638.09375
-1643.796875
-1632.3828125
-1597.38671875
-1544.2578125
-1481.64453125
-1415.47265625
-1351.2421875
-1298.0390625
-1266.5859375
-1263.41796875
-1289.1171875
-1342.43359375
-1423.74609375
-1532.71875
-1663.64453125
-1805.30078125
-1946.38671875
-2081.13671875
-2210.09765625
-2335.65234375
-2455.60546875
-2559.8125
-2633.8671875
-2668.76953125
-2668.24609375
-2645.7421875
-2612.51171875
-2567.97265625
-2501.421875
-2403.07421875
-2274.9140625
-2133.37109375
-2002.015625
-1898.90234375
-1827.46484375
-1778.609375
-1742.0234375
-1715.48046875
-1703.48046875
-1709.109375
-1729.265625
-1756.40234375
-1781.4375
-1794.35546875
-1785.51171875
-1750.17578125
-1693.01171875
-1627.8828125
-1572.1484375
-1538.24609375
-1526.5078125
-1524.078125
-1512.7421875
-1480.72265625
-1427.62890625
-1357.86328125
-1270.65234375
-1158.62890625
-1017.21875
-855.5625
-698.8515625
-579.3828125
-521.7109375
-531.14453125
-592.765625
-680.296875
-767.140625
-832.87109375
-864.76953125
-857.1171875
-808.9765625
-721.796875
-600.109375
-455.765625
-309.0234375
-180.8984375
-82.5390625
-12.75390625
34.5390625
62.3671875
69.33203125
52.26171875
8.46484375
-62.1015625
-153.953125
-256.4296875
-359.796875
-462.078125
-569.48046875
-690.0859375
-826.66015625
-973.30078125
-1117.109375
-1244.125
-1345.93359375
-1421.21875
-1470.64453125
-1491.796875
-1481.83984375
-1445.96875
-1401.453125
-1371.6171875
-1374.76953125
-1416.63671875
-1489.82421875
-1577.8515625
-1660.26953125
-1717.30859375
-1734.515625
-1708.40234375
-1650.65625
-1584.64453125
-1531.8984375
-1497.0703125
-1466.015625
-1420.30078125
-1354.296875
-1278.171875
-1206.09375
-1143.83203125
-1086.15234375
-1021.03125
-934.05078125
-813.63671875
-660.0234375
-492.0859375
-341.78515625
-237.6640625
-192.46875
-205.578125
-272.2734375
-385.76171875
-531.29296875
-685.11328125
-824.1328125
-937.06640625
-1026.296875
-1100.86328125
-1168.09765625
-1228.1171875
-1272.5546875
-1289.58984375
-1273.734375
-1231.43359375
-1175.671875
-1115.63671875
-1053.87890625
-993.0234375
-941.8359375
-913.3359375
-918.37109375
-960.87890625
-1035.66796875
-1128.71875
-1222.60546875
-1306.8515625
-1385.05859375
-1471.79296875
-1582.22265625
-1723.44921875
-1891.375
-2071.8125
-2245.8203125
-2400.16015625
-2536.55078125
-2668.90234375
-2807.31640625
-2943.04296875
-3049.875
-3100.81640625
-3083.40625
-3000.69140625
-2861.66796875
-2675.18359375
-2453.63671875
-2218.984375
-2000.42578125
-1823.2578125
-1698.7109375
-1622.796875
-1583.27734375
-1567.875
-1569.0
-1584.28515625
-1613.9609375
-1656.94140625
-1708.12109375
-1758.9765625
-1801.5
-1832.93359375
-1857.6484375
-1883.45703125
-1913.76171875
-1942.97265625
-1962.11328125
-1971.02734375
-1983.796875
-2019.03515625
-2083.66796875
-2166.6015625
-2247.0625
-2307.21484375
-2338.3984375
-2341.109375
-2323.39453125
-2297.45703125
-2273.10546875
-2252.71484375
-2233.8828125
-2217.26171875
-2210.1484375
-2222.0078125
-2258.1875
-2318.44140625
-2398.69140625
-2491.44921875
-2584.6953125
-2662.68359375
-2709.15234375
-2711.125
-2663.1953125
-2571.8046875
-2454.79296875
-2332.08984375
-2212.81640625
-2091.16796875
-1955.73828125
-1802.96875
-1642.8515625
-1494.8984375
-1379.8359375
-1310.94140625
-1287.515625
-1295.96875
-1321.328125
-1360.58984375
-1424.5078125
-1526.44921875
-1671.21484375
-1854.0234375
-2065.3515625
-2293.390625
-2524.40625
-2746.19140625
-2952.671875
-3143.0703125
-3314.97265625
-3458.65625
-3558.23828125
-3598.5859375
-3574.45703125
-3497.81640625
-3397.93359375
-3310.44140625
-3260.375
-3251.13671875
-3266.21875
-3279.55078125
-3266.41796875
-3211.29296875
-3112.5859375
-2983.078125
-2844.03515625
-2714.7734375
-2603.80078125
-2507.8828125
-2420.30859375
-2341.21875
-2278.859375
-2238.7421875
-2212.1328125
-2178.6953125
-2121.9453125
-2039.95703125
-1939.66796875
-1824.3359375
-1691.25
-1541.83203125
-1390.5390625
-1262.75
-1185.109375
-1176.375
-1241.203125
-1366.80078125
-1524.95703125
-1681.51953125
-1808.2578125
-1889.1171875
-1918.52734375
-1897.12109375
-1830.2421875
-1728.65234375
-1607.1171875
-1480.546875
-1361.40625
-1260.38671875
-1185.96875
-1139.34765625
-1109.13671875
-1075.20703125
-1022.09375
-950.3046875
-875.015625
-815.2421875
-784.55859375
-787.8203125
-820.5625
-869.8046875
-919.64453125
-960.84765625
-996.35546875
-1036.9375
-1091.15625
-1158.125
-1226.83203125
-1281.0
-1307.68359375
-1306.03515625
-1289.671875
-1279.30078125
-1291.25390625
-1331.12890625
-1395.01171875
-1473.6875
-1556.58984375
-1636.89453125
-1717.1953125
-1810.6484375
-1933.87890625
-2095.4375
-2287.640625
-2486.4921875
-2659.32421875
-2777.03125
-2825.68359375
-2811.01953125
-2752.15234375
-2669.25
-2574.8828125
-2474.41796875
-2370.9296875
-2267.1171875
-2163.15625
-2056.171875
-1944.66015625
-1833.27734375
-1731.78515625
-1649.30078125
-1590.6484375
-1557.82421875
-1551.6328125
-1568.87890625
-1598.171875
-1621.359375
-1621.76171875
-1593.19921875
-1543.84375
-1493.9453125
-1468.6953125
-1487.45703125
-1553.015625
-1648.48828125
-1746.90234375
-1827.875
-1888.45703125
-1940.16015625
-1996.72265625
-2063.7578125
-2136.65234375
-2204.9375
-2258.68359375
-2294.17578125
-2316.5234375
-2336.23046875
-2360.04296875
-2383.6015625
-2394.15234375
-2382.26953125
-2351.1953125
-2314.1328125
-2282.46484375
-2256.74609375
-2228.0859375
-2187.40625
-2134.59375
-2082.046875
-2050.62890625
-2059.3515625
-2113.53125
-2199.13671875
-2288.51953125
-2354.1328125
-2380.390625
-2366.25
-2320.20703125
-2254.3125
-2180.8984375
-2109.9453125
-2045.59375
-1985.19140625
-1924.44140625
-1865.3125
-1817.71875
-1791.7890625
-1788.15625
-1796.765625
-1805.32421875
-1808.53515625
-1809.984375
-1817.203125
-1836.54296875
-1872.55859375
-1930.5078125
-2016.984375
-2136.2578125
-2285.21875
-2452.60546875
-2624.01953125
-2787.20703125
-2932.0234375
-3046.6484375
-3116.5234375
-3128.1328125
-3073.71484375
-2953.95703125
-2779.95703125
-2574.01171875
-2364.6328125
-2175.6015625
-2018.640625
-1897.671875
-1818.1328125
-1787.02734375
-1802.3515625
-1846.7890625
-1896.24609375
-1934.34375
-1957.34375
-1968.296875
-1972.21875
-1977.64453125
-1997.07421875
-2040.046875
-2104.96875
-2179.58203125
-2249.69140625
-2307.48828125
-2353.640625
-2394.1484375
-2434.67578125
-2474.70703125
-2506.0
-2519.3046875
-2514.5234375
-2503.140625
-2498.3828125
-2503.1640625
-2508.69140625
-2503.90625
-2484.375
-2453.1640625
-2417.421875
-2386.27734375
-2368.91015625
-2369.66015625
-2383.69140625
-2400.63671875
-2415.296875
-2434.68359375
-2472.4453125
-2535.69140625
-2617.2578125
-2700.23046875
-2768.62890625
-2814.06640625
-2835.36328125
-2835.8828125
-2823.2734375
-2810.52734375
-2814.08984375
-2847.26171875
-2911.7109375
-2993.12109375
-3065.28125
-3101.82421875
-3088.625
-3028.97265625
-2939.078125
-2837.796875
-2736.4453125
-2633.17578125
-2515.37890625
-2370.62890625
-2200.125
-2023.09765625
-1866.92578125
-1750.859375
-1676.7109375
-1631.16015625
-1593.8203125
-1544.78515625
-1470.69140625
-1369.09765625
-1248.8046875
-1125.484375
-1016.34765625
-936.69140625
-897.15234375
-900.890625
-943.62109375
-1018.06640625
-1118.46875
-1240.60546875
-1378.47265625
-1522.2734375
-1658.8515625
-1773.33984375
-1852.765625
-1891.90234375
-1897.12109375
-1883.7109375
-1869.578125
-1871.9140625
-1907.15625
-1988.08203125
-2116.953125
-2281.4765625
-2458.71484375
-2623.5078125
-2756.171875
-2848.01171875
-2903.96484375
-2939.5
-2971.80859375
-3011.09765625
-3057.14453125
-3099.86328125
-3121.69140625
-3103.45703125
-3033.67578125
-2914.4765625
-2758.31640625
-2580.3671875
-2395.17578125
-2217.47265625
-2060.61328125
-1932.921875
-1838.98828125
-1785.84375
-1784.96875
-1845.80078125
-1968.375
-2142.3046875
-2349.4765625
-2565.6953125
-2764.01953125
-2923.6796875
-3038.91796875
-3118.4375
-3175.62890625
-3218.81640625
-3247.9921875
-3256.96875
-3238.796875
-3192.4140625
-3125.3984375
-3048.11328125
-2964.171875
-2869.03515625
-2759.46875
-2642.30078125
-2531.30859375
-2435.99609375
-2355.078125
-2280.48046875
-2206.0703125
-2133.171875
-2069.75390625
-2024.80859375
-2002.203125
-1998.6015625
-2006.453125
-2017.73828125
-2024.68359375
-2020.203125
-2002.54296875
-1981.00390625
-1973.6640625
-1995.0703125
-2043.90625
-2102.55078125
-2149.29296875
-2173.390625
-2181.98046875
-2194.375
-2227.75
-2284.12890625
-2347.6953125
-2392.640625
-2393.6171875
-2332.390625
-2201.90234375
-2010.40234375
-1782.03125
-1549.015625
-1339.140625
-1168.63671875
-1044.41796875
-968.98828125
-940.87109375
-952.0234375
-988.359375
-1034.88671875
-1081.25390625
-1124.0546875
-1165.72265625
-1211.75
-1267.90625
-1338.41015625
-1425.4609375
-1529.5
-1649.7109375
-1784.4765625
-1931.44921875
-2086.80078125
-2244.38671875
-2396.20703125
-2533.8984375
-2650.2734375
-2741.25390625
-2809.28125
-2865.51953125
-2926.00390625
-3002.03125
-3093.26953125
-3190.5234375
-3284.65625
-3371.75
-3450.12109375
-3514.05859375
-3551.3125
-3547.41796875
-3494.77734375
-3400.09375
-3282.875
-3164.53125
-3058.046875
-2968.48828125
-2901.30078125
-2865.0078125
-2863.0859375
-2885.11328125
-2909.078125
-2913.11328125
-2885.9765625
-2829.87890625
-2757.00390625
-2681.98828125
-2612.8203125
-2546.1484375
-2472.8984375
-2390.77734375
-2311.8828125
-2257.640625
-2245.5
-2278.3125
-2342.94921875
-2417.1015625
-2479.36328125
-2516.796875
-2527.0546875
-2516.0546875
-2495.02734375
-2478.5
-2481.203125
-2512.50390625
-2571.23046875
-2645.23046875
-2716.25390625
-2766.68359375
-2784.1875
-2763.52734375
-2706.7734375
-2622.96875
-2526.18359375
-2430.70703125
-2344.9765625
-2269.046875
-2198.6484375
-2132.53515625
-2076.296875
-2040.09375
-2033.96484375
-2065.30078125
-2138.09765625
-2251.28125
-2396.29296875
-2556.69921875
-2711.3984375
-2840.078125
-2927.97265625
-2967.9375
-2958.9140625
-2902.26953125
-2798.77734375
-2648.86328125
-2456.23828125
-2232.89453125
-2001.92578125
-1794.1015625
-1637.03515625
-1542.62109375
-1502.48046875
-1495.26953125
-1498.84765625
-1497.1875
-1480.421875
-1444.40625
-1393.30078125
-1340.83203125
-1305.6796875
-1303.18359375
-1339.69921875
-1412.73828125
-1515.1796875
-1640.4140625
-1785.4296875
-1950.1640625
-2133.91796875
-2332.1875
-2535.90625
-2732.34375
-2906.69921875
-3045.6640625
-3142.859375
-3201.74609375
-3232.07421875
-3242.83203125
-3238.67578125
-3221.8359375
-3194.79296875
-3160.29296875
-3120.60546875
-3078.34375
-3037.06640625
-2999.11328125
-2962.6640625
-2921.63671875
-2869.32421875
-2803.8203125
-2732.765625
-2674.1015625
-2648.95703125
-2668.83203125
-2727.34375
-2805.390625
-2885.09375
-2959.0
-3028.140625
-3095.76171875
-3164.6953125
-3237.2734375
-3313.1953125
-3386.95703125
-3450.1640625
-3498.34765625
-3534.8671875
-3567.49609375
-3601.07421875
-3633.5546875
-3658.921875
-3674.04296875
-3682.30859375
-3689.265625
-3693.7578125
-3684.65625
-3648.68359375
-3582.1015625
-3493.53515625
-3395.20703125
-3292.93359375
-3185.24609375
-3070.8359375
-2954.93359375
-2848.01953125
-2757.921875
-2682.08203125
-2607.31640625
-2518.9765625
-2412.7890625
-2298.47265625
-2191.58984375
-2101.8828125
-2029.05078125
-1967.50390625
-1912.578125
-1862.01171875
-1814.1171875
-1767.59765625
-1724.46875
-1692.59375
-1683.3203125
-1703.796875
-1749.9375
-1807.515625
-1862.140625
-1908.98828125
-1952.90234375
-2000.03125
-2051.5234375
-2105.97265625
-2165.77734375
-2238.41796875
-2330.75390625
-2442.37890625
-2563.46484375
-2677.01953125
-2763.42578125
-2807.21875
-2804.84375
-2768.2890625
-2719.08984375
-2675.609375
-2644.40625
-2623.13671875
-2609.7578125
-2606.40625
-2613.921875
-2625.16015625
-2626.60546875
-2608.26953125
-2573.421875
-2539.41015625
-2526.9609375
-2543.71484375
-2574.4140625
-2588.484375
-2562.6484375
-2501.21875
-2436.81640625
-2410.421875
-2445.76953125
-2534.6484375
-2640.87890625
-2720.08984375
-2744.12109375
-2714.37890625
-2654.8984375
-2592.17578125
-2539.69140625
-2497.9296875
-2464.19921875
-2439.6953125
-2428.2421875
-2430.6328125
-2441.05859375
-2449.49609375
-2449.26953125
-2444.13671875
-2447.875
-2475.00390625
-2529.5625
-2600.15234375
-2663.7578125
-2695.4765625
-2680.29296875
-2622.3828125
-2546.140625
-2485.640625
-2466.31640625
-2489.53515625
-2530.12890625
-2549.87890625
-2519.24609375
-2432.5625
-2306.546875
-2165.765625
-2029.32421875
-1907.73046875
-1806.8984375
-1731.9609375
-1689.3828125
-1688.203125
-1738.39453125
-1844.45703125
-1998.73828125
-2180.8828125
-2363.4609375
-2519.296875
-2628.1640625
-2682.2890625
-2687.11328125
-2655.40234375
-2599.96875
-2531.94140625
-2462.43359375
-2400.421875
-2347.46875
-2297.015625
-2239.8359375
-2168.28515625
-2076.671875
-1963.8203125
-1839.8671875
-1728.359375
-1657.0859375
-1644.49609375
-1692.8359375
-1789.6484375
-1913.3984375
-2042.12890625
-2163.48046875
-2277.9765625
-2390.515625
-2499.5859375
-2598.2421875
-2684.984375
-2768.56640625
-2859.4140625
-2958.328125
-3055.08984375
-3135.56640625
-3188.3046875
-3206.828125
-3189.69921875
-3139.43359375
-3059.84765625
-2953.8515625
-2823.9921875
-2674.1328125
-2508.68359375
-2329.5234375
-2135.078125
-1924.71875
-1705.61328125
-1495.328125
-1315.43359375
-1179.68359375
-1086.96875
-1026.203125
-988.50390625
-974.7265625
-992.39453125
-1047.4765625
-1139.609375
-1263.35546875
-1412.2890625
-1581.66796875
-1766.92578125
-1959.03125
-2142.8203125
-2304.24609375
-2441.98828125
-2569.328125
-2699.5
-2826.87109375
-2923.34765625
-2954.32421875
-2899.97265625
-2766.06640625
-2580.49609375
-2380.796875
-2199.171875
-2051.4609375
-1935.875
-1841.4765625
-1758.8671875
-1684.7890625
-1620.140625
-1566.67578125
-1525.87890625
-1498.96875
-1486.51171875
-1487.98046875
-1501.37890625
-1522.6484375
-1545.88671875
-1566.2265625
-1584.52734375
-1609.1171875
-1651.1640625
-1716.71484375
-1802.03515625
-1895.4609375
-1982.296875
-2048.1953125
-2080.5078125
-2070.59765625
-2017.93359375
-1932.8203125
-1834.05078125
-1741.79296875
-1670.28515625
-1625.07421875
-1605.33984375
-1607.69140625
-1627.83984375
-1661.33203125
-1706.75390625
-1770.1171875
-1863.6328125
-1996.01953125
-2162.69921875
-2347.44140625
-2534.6484375
-2718.81640625
-2901.28125
-3079.7578125
-3242.88671875
-3374.34765625
-3461.6484375
-3503.75390625
-3513.859375
-3514.37890625
-3524.5546875
-3548.9765625
-3576.80859375
-3591.4921875
-3580.6953125
-3539.890625
-3472.5703125
-3391.046875
-3314.99609375
-3264.34765625
-3250.86328125
-3275.18359375
-3329.36328125
-3399.69921875
-3469.1953125
-3523.12890625
-3556.34375
-3574.46484375
-3585.78515625
-3590.82421875
-3579.5859375
-3538.5625
-3460.84375
-3351.86328125
-3227.76953125
-3108.0703125
-3007.73828125
-2934.33203125
-2891.10546875
-2880.48046875
-2901.734375
-2944.1875
-2984.515625
-2994.77734375
-2957.31640625
-2875.27734375
-2770.1875
-2668.3203125
-2586.2265625
-2525.15625
-2475.7890625
-2426.9375
-2371.1640625
-2305.56640625
-2230.625
-2149.70703125
-2068.765625
-1994.75390625
-1932.2109375
-1879.95703125
-1830.74609375
-1776.01171875
-1713.70703125
-1653.09765625
-1611.24609375
-1603.2578125
-1634.69921875
-1702.04296875
-1798.5546875
-1918.48828125
-2055.88671875
-2199.8828125
-2330.23828125
-2416.80078125
-2426.51171875
-2338.578125
-2160.0
-1928.59765625
-1697.53515625
-1510.53125
-1385.34765625
-1315.43359375
-1284.359375
-1279.10546875
-1293.3828125
-1323.4375
-1365.20703125
-1417.140625
-1483.7734375
-1572.87109375
-1686.9296875
-1817.8203125
-1949.87890625
-2066.74609375
-2154.03125
-2198.0078125
-2186.43359375
-2113.015625
-1980.1796875
-1796.890625
-1575.7890625
-1334.43359375
-1097.8359375
-896.05078125
-755.65234375
-690.77734375
-699.4453125
-766.24609375
-869.34375
-988.90625
-1113.6171875
-1242.5859375
-1381.97265625
-1538.79296875
-1715.2578125
-1906.3203125
-2101.2109375
-2287.63671875
-2455.66796875
-2599.015625
-2714.18359375
-2799.23828125
-2853.3515625
-2876.296875
-2867.51171875
-2825.6484375
-2750.27734375
-2645.8125
-2524.66796875
-2405.36328125
-2304.5859375
-2229.06640625
-2175.18359375
-2137.40625
-2117.2890625
-2123.5390625
-2163.41015625
-2234.29296875
-2323.5234375
-2415.6796875
-2500.1953125
-2572.28515625
-2626.78515625
-2651.5078125
-2628.09765625
-2540.95703125
-2385.80078125
-2170.1328125
-1907.94140625
-1616.4921875
-1316.76953125
-1031.59765625
-779.5703125
-571.7578125
-416.0859375
-322.62890625
-300.1171875
-346.1953125
-443.73828125
-568.83984375
-701.76953125
-830.953125
-950.62109375
-1058.87109375
-1157.1640625
-1246.58984375
-1321.46875
-1367.7578125
-1370.8125
-1326.234375
-1243.60546875
-1140.859375
-1036.55859375
-946.85546875
-886.08984375
-865.58984375
-888.921875
-948.30078125
-1027.7890625
-1112.86328125
-1198.80859375
-1289.84765625
-1389.26171875
-1490.03515625
-1575.66015625
-1630.18359375
-1647.35546875
-1631.50390625
-1593.359375
-1548.97265625
-1522.58203125
-1546.15625
-1649.78515625
-1847.5390625
-2129.25
-2464.34375
-2813.4375
-3138.796875
-3408.8671875
-3600.21484375
-3701.60546875
-3718.59375
-3672.10546875
-3589.21875
-3493.96484375
-3405.93359375
-3343.92578125
-3325.09765625
-3357.43359375
-3434.8671875
-3542.59765625
-3667.48046875
-3802.29296875
-3941.03515625
-4072.9375
-4182.69140625
-4256.15234375
-4285.89453125
-4273.00390625
-4225.0625
-4151.76953125
-4060.2109375
-3952.328125
-3825.8125
-3676.9296875
-3503.015625
-3304.25
-3085.4921875
-2857.46484375
-2634.66796875
-2429.8515625
-2250.04296875
-2098.43359375
-1979.375
-1897.73828125
-1850.7109375
-1821.421875
-1784.609375
-1720.83203125
-1625.40234375
-1505.89453125
-1375.87890625
-1253.296875
-1160.0234375
-1115.140625
-1124.734375
-1178.76171875
-1258.5546875
-1346.91015625
-1432.9765625
-1512.87890625
-1590.09375
-1674.62890625
-1777.5234375
-1902.01171875
-2038.1328125
-2166.17578125
-2267.546875
-2335.2109375
-2375.6171875
-2401.0859375
-2420.46484375
-2436.79296875
-2451.8515625
-2469.484375
-2492.796875
-2519.53515625
-2542.265625
-2553.69921875
-2551.7109375
-2539.8203125
-2523.40625
-2505.015625
-2483.265625
-2456.859375
-2429.46484375
-2408.19140625
-2395.6484375
-2384.375
-2360.76953125
-2313.98046875
-2239.69921875
-2136.6796875
-2003.44921875
-1841.01953125
-1658.83203125
-1477.546875
-1325.09765625
-1227.20703125
-1197.69921875
-1236.10546875
-1334.9765625
-1489.28125
-1696.40234375
-1946.40234375
-2215.2578125
-2471.6015625
-2691.859375
-2869.703125
-3012.625
-3130.8046875
-3227.5
-3296.23828125
-3325.203125
-3305.50390625
-3237.5703125
-3131.046875
-2999.109375
-2853.4140625
-2704.04296875
-2562.0859375
-2438.87890625
-2339.92578125
-2259.08984375
-2180.40625
-2087.76171875
-1974.5234375
-1846.2421875
-1718.65625
-1616.43359375
-1570.890625
-1609.12890625
-1736.28125
-1926.7265625
-2136.703125
-2329.73046875
-2492.953125
-2633.03125
-2760.7265625
-2879.15234375
-2981.0546875
-3052.3046875
-3078.609375
-3053.3515625
-2982.6875
-2884.375
-2781.82421875
-2697.45703125
-2647.5625
-2638.80859375
-2667.94921875
-2725.93359375
-2803.73046875
-2895.3359375
-2996.95703125
-3105.13671875
-3215.65625
-3322.5546875
-3418.1015625
-3495.46484375
-3552.91015625
-3594.40625
-3624.484375
-3642.40234375
-3641.7265625
-3615.5859375
-3562.41015625
-3488.578125
-3408.00390625
-3339.06640625
-3298.6171875
-3294.46875
-3320.7265625
-3359.1015625
-3385.1953125
-3376.7109375
-3321.2578125
-3222.06640625
-3098.73046875
-2980.703125
-2895.67578125
-2859.15625
-2870.9140625
-2918.55078125
-2983.96875
-3048.76953125
-3097.65625
-3120.6796875
-3114.43359375
-3081.7578125
-3030.60546875
-2973.29296875
-2925.39453125
-2901.6015625
-2908.33984375
-2938.375
-2973.51171875
-2994.96484375
-2993.23828125
-2970.17578125
-2933.4921875
-2890.0859375
-2842.91796875
-2791.76171875
-2736.02734375
-2677.79296875
-2622.35546875
-2574.1953125
-2530.8125
-2480.90625
-2410.36328125
-2311.33984375
-2186.42578125
-2045.515625
-1900.109375
-1760.21484375
-1634.78125
-1533.41796875
-1467.19140625
-1446.53125
-1476.0234375
-1549.62109375
-1652.0078125
-1766.58203125
-1883.14453125
-1998.07421875
-2108.34375
-2206.4453125
-2280.20703125
-2316.13671875
-2304.59375
-2246.33984375
-2156.95703125
-2063.09375
-1990.53515625
-1952.94140625
-1950.171875
-1974.921875
-2019.25
-2076.125
-2138.1953125
-2197.55859375
-2247.55859375
-2285.58984375
-2315.078125
-2343.91796875
-2378.9921875
-2420.953125
-2464.03125
-2500.0390625
-2521.82421875
-2525.15625
-2512.1640625
-2494.9765625
-2492.78125
-2520.57421875
-2579.0546875
-2655.46484375
-2732.70703125
-2795.9609375
-2832.74609375
-2832.2421875
-2788.39453125
-2703.43359375
-2587.515625
-2455.78125
-2326.80078125
-2221.640625
-2160.05859375
-2153.3671875
-2197.90625
-2273.89453125
-2351.8046875
-2404.47265625
-2418.88671875
-2399.984375
-2363.49609375
-2323.26171875
-2283.03125
-2237.765625
-2180.93359375
-2110.30859375
-2028.421875
-1940.2421875
-1852.65234375
-1775.63671875
-1721.47265625
-1700.328125
-1716.45703125
-1768.515625
-1850.90234375
-1950.9453125
-2045.41796875
-2106.1640625
-2115.51953125
-2077.42578125
-2011.29296875
-1934.1484375
-1849.04296875
-1748.55859375
-1625.74609375
-1481.390625
-1325.5859375
-1176.4765625
-1056.04296875
-981.94921875
-959.7890625
-982.37890625
-1037.0078125
-1113.7734375
-1208.29296875
-1317.484375
-1432.00390625
-1531.375
-1587.60546875
-1578.4140625
-1503.06640625
-1388.87890625
-1282.05078125
-1228.21484375
-1254.5859375
-1361.91015625
-1526.4375
-1708.25
-1862.8828125
-1954.46484375
-1966.96484375
-1909.0
-1809.46484375
-1705.58203125
-1628.875
-1595.3515625
-1604.30859375
-1645.3046875
-1707.64453125
-1785.34765625
-1875.5
-1974.96484375
-2081.03515625
-2195.3828125
-2325.1953125
-2477.79296875
-2651.99609375
-2832.62109375
-2992.515625
-3101.76953125
-3139.83984375
-3103.36328125
-3004.65625
-2863.48828125
-2700.34765625
-2535.34765625
-2388.0234375
-2272.87890625
-2194.39453125
-2148.81640625
-2131.62109375
-2141.35546875
-2175.69921875
-2226.796875
-2282.97265625
-2333.63671875
-2370.16796875
-2383.05078125
-2362.140625
-2301.81640625
-2205.4765625
-2085.4296875
-1960.23046875
-1851.2578125
-1776.6796875
-1742.98828125
-1740.93359375
-1751.1796875
-1754.95703125
-1739.81640625
-1698.1796875
-1625.83203125
-1525.80859375
-1414.01953125
-1318.62109375
-1270.52734375
-1289.36328125
-1372.5
-1493.99609375
-1615.3125
-1701.80078125
-1734.078125
-1708.4609375
-1631.11328125
-1514.21875
-1375.81640625
-1238.2265625
-1121.91015625
-1038.015625
-984.68359375
-949.18359375
-914.55859375
-867.62109375
-804.375
-729.84765625
-653.46875
-584.171875
-528.36328125
-490.7734375
-477.4375
-499.45703125
-573.84765625
-717.453125
-935.39453125
-1213.1796875
-1520.140625
-1822.16015625
-2094.41015625
-2326.4375
-2518.41015625
-2672.1875
-2783.6484375
-2842.29296875
-2839.15234375
-2776.41015625
-2670.2421875
-2545.546875
-2427.85546875
-2337.96484375
-2289.92578125
-2290.87109375
-2341.15234375
-2433.2265625
-2549.6328125
-2663.75390625
-2747.19921875
-2780.578125
-2759.06640625
-2689.390625
-2583.984375
-2458.6953125
-2332.26953125
-2222.703125
-2142.3984375
-2098.1640625
-2095.90234375
-2142.0234375
-2237.609375
-2371.7890625
-2522.76953125
-2666.1328125
-2782.78515625
-2862.30078125
-2903.75390625
-2916.125
-2915.8515625
-2919.55078125
-2935.65234375
-2961.2109375
-2984.8671875
-2991.59765625
-2966.6328125
-2900.6015625
-2796.30078125
-2671.5546875
-2552.79296875
-2462.3359375
-2408.953125
-2387.765625
-2388.15625
-2404.3125
-2442.12890625
-2516.1171875
-2634.89453125
-2786.37109375
-2939.1015625
-3062.71484375
-3148.921875
-3212.70703125
-3274.609375
-3343.5078125
-3413.3671875
-3470.140625
-3499.05078125
-3489.2734375
-3437.36328125
-3348.05859375
-3231.421875
-3100.08984375
-2970.63671875
-2866.08203125
-2813.29296875
-2834.171875
-2935.95703125
-3105.6875
-3311.14453125
-3509.53125
-3662.34375
-3748.8046875
-3768.3203125
-3731.4921875
-3649.57421875
-3531.140625
-3384.62109375
-3220.2890625
-3049.5078125
-2883.73046875
-2733.9921875
-2609.23046875
-2513.9296875
-2448.0234375
-2409.2890625
-2394.171875
-2394.6796875
-2395.4609375
-2377.52734375
-2328.59765625
-2252.28515625
-2168.37109375
-2104.10546875
-2083.3359375
-2119.3828125
-2212.2109375
-2348.203125
-2503.7578125
-2654.97265625
-2789.92578125
-2913.796875
-3040.9453125
-3181.07421875
-3332.75
-3488.0234375
-3638.60546875
-3774.4140625
-3878.65234375
-3929.49609375
-3910.109375
-3818.06640625
-3667.71875
-3487.18359375
-3312.37890625
-3176.46484375
-3096.48828125
-3067.46484375
-3071.0
-3089.75
-3111.71484375
-3122.6015625
-3101.52734375
-3031.43359375
-2915.1953125
-2779.7734375
-2662.87890625
-2593.21484375
-2577.53515625
-2600.09375
-2633.19140625
-2653.59765625
-2655.11328125
-2648.21875
-2647.6015625
-2659.21875
-2678.046875
-2695.75
-2708.8828125
-2720.07421875
-2732.50390625
-2743.49609375
-2743.3203125
-2721.03515625
-2672.63671875
-2603.7109375
-2523.9609375
-2439.7421875
-2352.87890625
-2266.35546875
-2189.6640625
-2138.34765625
-2128.890625
-2173.07421875
-2273.55078125
-2420.546875
-2591.33984375
-2755.5234375
-2885.734375
-2968.43359375
-3007.98828125
-3021.36328125
-3028.296875
-3044.29296875
-3079.359375
-3138.9609375
-3222.52734375
-3321.14453125
-3419.26953125
-3501.453125
-3558.578125
-3589.16796875
-3598.22265625
-3598.0234375
-3609.05859375
-3654.5703125
-3748.25
-3884.84765625
-4042.984375
-4196.7265625
-4323.33984375
-4401.9453125
-4412.1640625
-4342.265625
-4201.37890625
-4020.95703125
-3841.8984375
-3700.5078125
-3624.55078125
-3633.078125
-3728.5078125
-3885.76953125
-4055.66015625
-4186.83984375
-4248.953125
-4238.828125
-4171.52734375
-4069.44140625
-3954.62109375
-3840.78125
-3726.625
-3598.4453125
-3443.04296875
-3260.2890625
-3065.76171875
-2884.484375
-2742.3125
-2658.5625
-2641.44921875
-2688.51171875
-2791.47265625
-2940.34765625
-3122.546875
-3319.31640625
-3505.203125
-3653.12890625
-3743.53125
-3773.1875
-3757.265625
-3720.0
-3678.59765625
-3633.83203125
-3575.21875
-3494.0625
-3391.4140625
-3277.27734375
-3166.46484375
-3074.40234375
-3011.7421875
-2979.83984375
-2972.8125
-2985.7265625
-3019.87109375
-3078.3359375
-3156.51171875
-3237.55078125
-3297.24609375
-3314.453125
-3280.56640625
-3202.4765625
-3097.35546875
-2982.5625
-2866.83984375
-2747.41796875
-2613.70703125
-2456.70703125
-2280.2734375
-2106.41015625
-1967.8046875
-1891.1328125
-1883.74609375
-1931.9296875
-2007.8359375
-2079.1875
-2120.66015625
-2125.0078125
-2106.078125
-2088.7734375
-2094.12109375
-2132.1484375
-2204.0859375
-2305.49609375
-2426.92578125
-2557.05859375
-2689.05859375
-2822.0703125
-2953.8515625
-3072.953125
-3160.6328125
-3200.94140625
-3188.94140625
-3131.60546875
-3043.734375
-2942.9609375
-2845.51171875
-2764.02734375
-2707.69921875
-2682.453125
-2689.125
-2721.96484375
-2771.87109375
-2832.8046875
-2904.5390625
-2988.1171875
-3079.65625
-3170.14453125
-3251.10546875
-3318.97265625
-3373.5078125
-3413.87109375
-3438.25
-3446.94140625
-3444.05078125
-3435.140625
-3423.83203125
-3410.35546875
-3391.41015625
-3360.49609375
-3310.55859375
-3239.90234375
-3156.33203125
-3073.359375
-3000.3515625
-2936.1875
-2872.25
-2800.390625
-2717.77734375
-2625.72265625
-2525.8984375
-2418.99609375
-2307.87109375
-2202.296875
-2118.390625
-2069.14453125
-2052.85546875
-2052.08203125
-2046.30859375
-2026.703125
-1999.8359375
-1980.49609375
-1983.15625
-2017.2109375
-2083.76171875
-2172.50390625
-2262.41015625
-2328.16796875
-2349.203125
-2316.578125
-2235.1640625
-2119.64453125
-1984.765625
-1836.05859375
-1669.86328125
-1484.015625
-1288.8671875
-1107.01171875
-961.74609375
-865.453125
-818.3984375
-817.28125
-863.15234375
-959.1171875
-1099.25390625
-1260.78125
-1409.57421875
-1515.42578125
-1563.89453125
-1557.5859375
-1511.3359375
-1447.578125
-1390.47265625
-1355.5859375
-1340.97265625
-1329.8515625
-1305.84375
-1267.93359375
-1232.6640625
-1223.484375
-1258.30078125
-1344.5546875
-1481.78515625
-1665.14453125
-1884.37109375
-2119.68359375
-2340.734375
-2513.01171875
-2609.44140625
-2620.78515625
-2559.67578125
-2457.42578125
-2354.80859375
-2289.00390625
-2281.03125
-2329.390625
-2413.9140625
-2508.46484375
-2595.48046875
-2673.4453125
-2752.0546875
-2839.1171875
-2930.60546875
-3012.5078125
-3070.85546875
-3098.46875
-3093.14453125
-3054.05078125
-2983.99609375
-2894.6171875
-2804.91796875
-2731.8046875
-2681.77734375
-2651.41015625
-2633.26953125
-2619.5234375
-2601.87890625
-2572.796875
-2529.58984375
-2477.59375
-2428.38671875
-2394.46484375
-2383.98828125
-2398.296875
-2432.82421875
-2480.8984375
-2537.07421875
-2596.515625
-2651.46484375
-2691.125
-2708.5078125
-2708.94140625
-2710.30859375
-2732.58984375
-2784.8125
-2860.63671875
-2945.1875
-3025.2265625
-3092.80859375
-3141.59765625
-3165.0078125
-3162.82421875
-3149.60546875
-3151.328125
-3188.96875
-3264.2421875
-3360.91015625
-3456.7734375
-3532.59375
-3575.01953125
-3580.96484375
-3563.55859375
-3549.17578125
-3561.828125
-3607.91796875
-3675.51171875
-3746.921875
-3811.890625
-3872.20703125
-3935.73046875
-4003.1015625
-4056.75
-4065.44921875
-4005.58203125
-3880.3515625
-3716.6796875
-3543.87109375
-3377.5
-3221.58203125
-3079.1328125
-2957.140625
-2865.79296875
-2817.99609375
-2827.20703125
-2898.62109375
-3018.96875
-3157.15625
-3278.58203125
-3361.60546875
-3403.11328125
-3411.27734375
-3394.08203125
-3353.3046875
-3286.6953125
-3193.35546875
-3075.8125
-2938.1875
-2786.0
-2630.6171875
-2493.1953125
-2400.87109375
-2375.71875
-2424.3828125
-2534.57421875
-2678.65234375
-2822.0546875
-2935.02734375
-3004.4765625
-3039.79296875
-3067.14453125
-3114.13671875
-3193.59765625
-3296.62109375
-3398.6171875
-3473.33203125
-3505.72265625
-3497.26171875
-3462.68359375
-3421.22265625
-3387.453125
-3367.12890625
-3359.67578125
-3362.05859375
-3367.84375
-3364.1875
-3336.26953125
-3279.90234375
-3208.9765625
-3146.42578125
-3106.88671875
-3089.20703125
-3084.26171875
-3085.8515625
-3093.73828125
-3110.76171875
-3139.7734375
-3180.3046875
-3224.453125
-3257.47265625
-3266.72265625
-3251.6015625
-3224.046875
-3200.08984375
-3192.0859375
-3206.8828125
-3246.1875
-3305.640625
-3374.65625
-3439.54296875
-3488.3671875
-3514.92578125
-3520.48828125
-3512.2734375
-3498.43359375
-3483.99609375
-3473.140625
-3474.75390625
-3501.0390625
-3555.81640625
-3624.3515625
-3678.21875
-3692.98046875
-3662.91015625
-3601.34765625
-3529.15625
-3461.640625
-3402.2421875
-3346.11328125
-3289.390625
-3234.20703125
-3182.328125
-3124.20703125
-3038.9375
-2909.921875
-2741.8671875
-2561.55859375
-2402.7109375
-2290.0546875
-2234.35546875
-2236.546875
-2293.32421875
-2399.76953125
-2548.1640625
-2724.7265625
-2908.54296875
-3076.1640625
-3208.93359375
-3296.1171875
-3332.9453125
-3319.9296875
-3266.84375
-3194.7265625
-3128.90234375
-3086.90234375
-3071.94921875
-3076.48828125
-3089.99609375
-3104.41015625
-3115.57421875
-3123.27734375
-3131.5078125
-3148.8515625
-3186.66796875
-3252.7421875
-3342.65625
-3437.12890625
-3511.1015625
-3548.97265625
-3552.671875
-3536.0390625
-3512.4375
-3486.9453125
-3457.0703125
-3417.8359375
-3365.921875
-3301.05078125
-3226.20703125
-3148.54296875
-3080.484375
-3037.1484375
-3027.5234375
-3044.3359375
-3062.44140625
-3050.26171875
-2986.453125
-2869.0546875
-2711.25390625
-2529.55859375
-2335.04296875
-2133.25
-1929.28515625
-1729.9140625
-1539.7578125
-1357.70703125
-1181.01953125
-1014.53125
-874.03515625
-778.26953125
-736.9921875
-745.671875
-788.84375
-846.2421875
-897.9453125
-929.1015625
-934.23828125
-918.8125
-896.34375
-882.45703125
-888.43359375
-916.78125
-961.4453125
-1012.81640625
-1063.71875
-1112.125
-1160.58203125
-1214.64453125
-1280.75
-1362.66015625
-1458.67578125
-1562.56640625
-1666.578125
-1761.8671875
-1836.484375
-1877.19921875
-1877.9765625
-1848.53125
-1814.046875
-1804.796875
-1843.0703125
-1934.921875
-2069.83203125
-2226.71484375
-2382.8046875
-2521.25
-2634.33203125
-2721.64453125
-2785.390625
-2826.44140625
-2843.83984375
-2837.56640625
-2811.703125
-2775.9140625
-2744.93359375
-2735.7109375
-2760.7265625
-2819.6875
-2897.09375
-2970.8359375
-3025.96875
-3061.37109375
-3085.0078125
-3105.21484375
-3126.234375
-3148.6875
-3172.21484375
-3199.40625
-3239.0
-3303.421875
-3400.09765625
-3524.7265625
-3664.13671875
-3805.5625
-3942.67578125
-4074.96484375
-4204.08203125
-4330.1640625
-4448.4765625
-4549.1640625
-4623.19921875
-4670.28125
-4699.05078125
-4717.74609375
-4725.21875
-4712.19921875
-4670.859375
-4603.06640625
-4520.6640625
-4438.3671875
-4363.7734375
-4291.640625
-4208.08203125
-4103.30859375
-3982.3671875
-3863.97265625
-3768.80859375
-3708.44140625
-3683.1484375
-3687.20703125
-3714.2421875
-3758.23046875
-3811.5546875
-3864.54296875
-3908.30078125
-3938.19140625
-3954.2578125
-3958.83984375
-3955.40625
-3950.046875
-3952.0703125
-3970.1875
-4006.86328125
-4056.28515625
-4107.2734375
-4147.73046875
-4168.3203125
-4165.61328125
-4143.6953125
-4110.84375
-4071.8125
-4022.76953125
-3955.421875
-3867.328125
-3767.87890625
-3673.9375
-3600.359375
-3555.296875
-3542.79296875
-3566.4609375
-3628.21875
-3723.40234375
-3837.88671875
-3949.703125
-4033.703125
-4068.79296875
-4047.8046875
-3985.421875
-3915.34765625
-3873.80859375
-3879.390625
-3924.265625
-3982.16015625
-4024.84375
-4035.07421875
-4009.84375
-3955.14453125
-3877.76171875
-3780.7421875
-3666.17578125
-3541.84765625
-3423.43359375
-3328.22265625
-3265.5859375
-3232.67578125
-3217.76171875
-3206.72265625
-3188.25
-3157.11328125
-3115.953125
-3074.4140625
-3044.7890625
-3036.328125
-3052.08203125
-3090.03515625
-3146.20703125
-3215.77734375
-3290.96875
-3359.0234375
-3405.0390625
-3419.48046875
-3403.62890625
-3366.5546875
-3315.8515625
-3251.46875
-3168.2578125
-3063.13671875
-2939.01953125
-2803.3359375
-2665.3671875
-2535.4609375
-2424.6953125
-2342.90234375
-2296.6328125
-2289.39453125
-2323.72265625
-2402.453125
-2527.51171875
-2696.37890625
-2897.41796875
-3107.08984375
-3293.87109375
-3430.5703125
-3508.49609375
-3542.7890625
-3564.25
-3603.76171875
-3679.2734375
-3789.97265625
-3917.04296875
-4030.01171875
-4097.80859375
-4100.4765625
-4035.0703125
-3913.25390625
-3754.87109375
-3582.61328125
-3418.15625
-3277.3515625
-3165.40234375
-3076.2890625
-2998.17578125
-2920.8125
-2839.71875
-2756.19140625
-2675.796875
-2606.421875
-2554.10546875
-2516.69921875
-2480.5625
-2426.3828125
-2342.9453125
-2238.35546875
-2138.44921875
-2072.73828125
-2059.3125
-2099.89453125
-2185.63671875
-2305.15625
-2446.94921875
-2596.4375
-2734.3515625
-2841.546875
-2908.15625
-2939.2421875
-2950.546875
-2956.6953125
-2961.4453125
-2958.3828125
-2940.92578125
-2912.19140625
-2886.3125
-2880.703125
-2906.0234375
-2961.4609375
-3038.65234375
-3130.65234375
-3237.77734375
-3364.0
-3506.99609375
-3652.08984375
-3776.8359375
-3861.45703125
-3895.19921875
-3875.80859375
-3807.59765625
-3702.1171875
-3577.296875
-3450.81640625
-3331.3203125
-3215.99609375
-3097.4140625
-2974.06640625
-2856.91796875
-2767.93359375
-2730.94140625
-2759.34375
-2848.5625
-2979.1640625
-3128.171875
-3278.7109375
-3421.39453125
-3550.80078125
-3664.015625
-3762.0390625
-3848.57421875
-3923.9921875
-3980.7109375
-4007.1953125
-3998.89453125
-3965.59375
-3927.0234375
-3900.3828125
-3891.2109375
-3894.390625
-3900.5703125
-3899.859375
-3881.58984375
-3835.3046875
-3754.94140625
-3641.83984375
-3503.2578125
-3349.6796875
-3194.94140625
-3057.01953125
-2954.0703125
-2895.890625
-2877.94140625
-2883.41015625
-2891.3671875
-2884.39453125
-2851.5
-2787.828125
-2695.51953125
-2586.625
-2483.1484375
-2409.1796875
-2378.93359375
-2392.16015625
-2441.90625
-2524.99609375
-2642.4609375
-2790.6953125
-2955.68359375
-3116.93359375
-3255.44921875
-3359.20703125
-3426.828125
-3469.40625
-3504.2109375
-3539.0546875
-3560.7109375
-3542.80078125
-3468.51953125
-3346.20703125
-3204.25390625
-3074.1875
-2978.6171875
-2928.81640625
-2926.109375
-2963.703125
-3031.31640625
-3121.80859375
-3233.99609375
-3368.484375
-3521.58984375
-3683.58203125
-3840.87890625
-3977.52734375
-4075.12109375
-4115.65234375
-4089.4296875
-4002.21484375
-3873.421875
-3725.73828125
-3575.78515625
-3434.125
-3311.6640625
-3221.97265625
-3175.0390625
-3168.97265625
-3188.34375
-3210.46875
-3213.9375
-3185.0390625
-3121.52734375
-3032.90234375
-2934.83984375
-2839.4375
-2748.66796875
-2657.328125
-2561.9609375
-2466.421875
-2379.60546875
-2310.2890625
-2264.98828125
-2248.7109375
-2264.56640625
-2311.61328125
-2383.546875
-2469.375
-2555.35546875
-2628.83984375
-2684.76171875
-2730.6015625
-2782.85546875
-2855.03125
-2947.0078125
-3045.01953125
-3129.71875
-3183.54296875
-3193.98046875
-3156.4765625
-3078.31640625
-2978.92578125
-2883.41015625
-2813.28515625
-2780.78515625
-2789.15234375
-2836.28125
-2918.359375
-3030.78515625
-3165.6640625
-3308.9140625
-3442.0
-3548.9375
-3623.05078125
-3668.15234375
-3695.28125
-3718.74609375
-3752.23046875
-3804.06640625
-3874.34375
-3956.97265625
-4043.66015625
-4123.65625
-4179.62890625
-4188.8828125
-4134.4765625
-4018.1875
-3862.171875
-3696.34375
-3541.4921875
-3400.296875
-3260.8203125
-3108.41796875
-2938.15625
-2760.125
-2594.84375
-2462.25390625
-2372.21484375
-2322.8125
-2306.2890625
-2317.04296875
-2355.171875
-2423.33984375
-2521.2890625
-2644.28515625
-2787.0234375
-2947.27734375
-3123.73046875
-3309.82421875
-3491.35546875
-3651.49609375
-3778.74609375
-3870.8828125
-3932.6953125
-3970.6953125
-3989.17578125
-3990.01953125
-3975.5078125
-3950.09375
-3917.82421875
-3877.69140625
-3823.5078125
-3750.4609375
-3661.625
-3567.078125
-3477.24609375
-3398.265625
-3332.88671875
-3283.484375
-3253.9296875
-3250.30859375
-3279.55859375
-3343.89453125
-3433.9375
-3528.84765625
-3606.4453125
-3654.74609375
-3674.8828125
-3675.52734375
-3666.23046875
-3652.9765625
-3634.71484375
-3602.63671875
-3546.265625
-3463.3984375
-3363.83203125
-3262.49609375
-3170.08984375
-3090.859375
-3026.53515625
-2978.37890625
-2944.3203125
-2916.5703125
-2885.05078125
-2845.25390625
-2804.359375
-2780.13671875
-2792.546875
-2853.671875
-2963.81640625
-3115.7109375
-3300.19140625
-3506.328125
-3717.56640625
-3911.75390625
-4067.61328125
-4170.953125
-4213.85546875
-4189.8203125
-4093.58203125
-3928.17578125
-3711.58203125
-3474.078125
-3246.8359375
-3051.15234375
-2895.94140625
-2782.0390625
-2706.60546875
-2664.1640625
-2646.5703125
-2645.00390625
-2652.953125
-2666.88671875
-2683.57421875
-2696.65625
-2697.140625
-2679.8046875
-2651.375
-2631.703125
-2642.91015625
-2693.69921875
-2772.8671875
-2858.60546875
-2934.40234375
-2998.01171875
-3059.34375
-3132.54296875
-3227.2578125
-3340.6484375
-3453.53125
-3536.171875
-3563.46875
-3529.93359375
-3453.7265625
-3367.05078125
-3299.4296875
-3263.375
-3250.515625
-3240.046875
-3213.23828125
-3163.73828125
-3097.8203125
-3027.4765625
-2962.8359375
-2907.59375
-2858.25390625
-2807.3359375
-2748.90234375
-2682.140625
-2609.703125
-2532.7578125
-2447.6328125
-2347.0234375
-2224.5546875
-2080.33203125
-1924.625
-1776.40234375
-1655.765625
-1574.37890625
-1531.0390625
-1516.08984375
-1520.94140625
-1545.046875
-1595.58984375
-1681.67578125
-1809.0546875
-1978.55859375
-2185.89453125
-2419.76953125
-2660.921875
-2887.5078125
-3085.28515625
-3252.9921875
-3396.8984375
-3520.86328125
-3622.62109375
-3698.3671875
-3747.96875
-3775.29296875
-3785.40234375
-3782.5546875
-3769.88671875
-3750.2421875
-3727.58203125
-3707.65234375
-3695.953125
-3694.734375
-3703.10546875
-3720.13671875
-3746.0078125
-3778.91015625
-3812.453125
-3838.05859375
-3849.3828125
-3842.48046875
-3812.6953125
-3754.5546875
-3666.60546875
-3555.078125
-3431.4375
-3306.94921875
-3191.2109375
-3095.46484375
-3034.59765625
-3023.05859375
-3067.046875
-3159.36328125
-3280.8359375
-3407.41015625
-3519.7421875
-3611.28515625
-3689.953125
-3770.53515625
-3862.45703125
-3963.734375
-4066.5546875
-4166.48046875
-4262.51953125
-4347.58984375
-4403.375
-4409.66796875
-4359.97265625
-4266.39453125
-4148.74609375
-4020.5078125
-3885.44921875
-3744.421875
-3601.2734375
-3461.4453125
-3328.0
-3202.48046875
-3090.4609375
-3004.23828125
-2958.33984375
-2962.28125
-3017.39453125
-3117.93359375
-3251.23828125
-3395.78125
-3522.421875
-3601.90625
-3613.19140625
-3546.203125
-3401.1796875
-3190.71484375
-2943.33984375
-2700.10546875
-2501.6171875
-2374.61328125
-2328.046875
-2357.6171875
-2450.671875
-2587.9921875
-2745.8125
-2900.45703125
-3032.8828125
-3130.00390625
-3183.41796875
-3188.6796875
-3146.5234375
-3065.234375
-2961.93359375
-2859.6640625
-2779.1015625
-2728.96484375
-2702.84375
-2686.6640625
-2671.4453125
-2660.8046875
-2667.36328125
-2702.05859375
-2766.16015625
-2852.06640625
-2950.30078125
-3054.390625
-3158.66015625
-3253.296875
-3325.05859375
-3365.25
-3375.9296875
-3366.53515625
-3345.015625
-3315.10546875
-3282.21875
-3257.7734375
-3253.1015625
-3268.7421875
-3292.01171875
-3306.1328125
-3301.25390625
-3278.375
-3247.11328125
-3222.47265625
-3221.04296875
-3253.96875
-3319.1484375
-3400.1171875
-3475.3359375
-3531.77734375
-3571.5390625
-3606.30078125
-3644.91015625
-3684.9921875
-3714.484375
-3720.00390625
-3694.41796875
-3639.125
-3561.9296875
-3473.5546875
-3385.0625
-3307.19140625
-3250.7734375
-3226.296875
-3242.19140625
-3303.71875
-3413.08984375
-3567.6328125
-3754.41015625
-3947.45703125
-4115.78125
-4238.6953125
-4314.53125
-4354.3359375
-4368.67578125
-4361.10546875
-4331.34765625
-4281.1875
-4217.51953125
-4151.796875
-4095.3984375
-4051.953125
-4012.4765625
-3959.25390625
-3874.8359375
-3747.60546875
-3572.94140625
-3357.17578125
-3124.578125
-2916.4921875
-2776.55078125
-2732.1875
-2787.25390625
-2926.953125
-3125.0234375
-3347.65234375
-3558.4453125
-3727.49609375
-3839.96484375
-3897.671875
-3913.3671875
-3902.515625
-3877.515625
-3847.00390625
-3818.84765625
-3801.96484375
-3803.01171875
-3820.11328125
-3841.20703125
-3851.234375
-3843.71875
-3827.2265625
-3820.86328125
-3841.21875
-3890.58203125
-3956.203125
-4022.03125
-4082.93359375
-4148.32421875
-4231.8515625
-4336.94140625
-4451.0703125
-4552.109375
-4620.04296875
-4645.171875
-4628.69140625
-4577.71875
-4499.90625
-4402.734375
-4297.23828125
-4199.70703125
-4125.0703125
-4075.265625
-4034.85546875
-3981.48046875
-3903.26171875
-3806.1640625
-3704.19140625
-3603.15234375
-3494.37109375
-3362.69921875
-3199.15625
-3006.98828125
-2798.87109375
-2590.3046875
-2394.90625
-2223.8359375
-2087.25390625
-1993.94140625
-1947.75390625
-1944.578125
-1974.22265625
-2025.625
-2090.1171875
-2161.484375
-2236.4140625
-2315.78515625
-2402.14453125
-2492.7421875
-2576.30078125
-2639.36328125
-2676.00390625
-2689.6015625
-2685.8984375
-2667.0390625
-2632.640625
-2584.17578125
-2526.9453125
-2469.92578125
-2425.3984375
-2407.453125
-2427.5703125
-2489.38671875
-2587.15625
-2709.75390625
-2847.44140625
-2996.296875
-3156.79296875
-3328.1171875
-3504.31640625
-3676.3671875
-3837.6484375
-3986.72265625
-4125.046875
-4251.93359375
-4359.765625
-4432.51171875
-4450.84375
-4403.0859375
-4293.75
-4141.68359375
-3970.50390625
-3801.140625
-3649.4609375
-3524.16015625
-3424.484375
-3343.9765625
-3280.046875
-3238.05859375
-3223.96875
-3235.89453125
-3266.3203125
-3310.33203125
-3366.87109375
-3431.953125
-3494.9375
-3543.015625
-3567.05078125
-3562.54296875
-3528.6171875
-3469.5078125
-3396.94140625
-3329.1015625
-3284.54296875
-3272.6875
-3285.375
-3296.58203125
-3273.73828125
-3194.46484375
-3057.54296875
-2883.1875
-2705.6875
-2561.38671875
-2474.08203125
-2445.30078125
-2458.93359375
-2497.31640625
-2552.0859375
-2619.609375
-2690.53125
-2749.1015625
-2783.69921875
-2796.26171875
-2801.61328125
-2818.47265625
-2858.421875
-2918.81640625
-2984.28125
-3037.27734375
-3069.875
-3086.546875
-3096.47265625
-3104.03125
-3105.73828125
-3094.16796875
-3064.0390625
-3015.96484375
-2956.41015625
-2894.734375
-2839.70703125
-2796.73046875
-2765.28515625
-2737.890625
-2703.94921875
-2658.20703125
-2606.34375
-2560.98046875
-2532.14453125
-2521.921875
-2526.2109375
-2537.5
-2545.3046875
-2537.96484375
-2507.79296875
-2454.30078125
-2381.6875
-2295.36328125
-2203.11328125
-2117.51171875
-2052.453125
-2015.15234375
-2002.8203125
-2007.63671875
-2023.23046875
-2045.1796875
-2066.9765625
-2078.3984375
-2070.12890625
-2041.36328125
-2004.41796875
-1982.296875
-2000.5546875
-2079.30859375
-2230.49609375
-2458.3671875
-2756.85546875
-3102.5625
-3451.8515625
-3751.01953125
-3956.6171875
-4051.7578125
-4046.93359375
-3967.4375
-3839.7578125
-3686.98828125
-3532.71484375
-3404.34375
-3327.77734375
-3314.87109375
-3354.375
-3416.1171875
-3466.42578125
-3482.62890625
-3457.16015625
-3392.96484375
-3297.5546875
-3179.49609375
-3046.65234375
-2906.828125
-2771.80078125
-2660.83203125
-2596.3046875
-2590.9140625
-2636.00390625
-2702.2265625
-2753.98046875
-2769.16015625
-2752.00390625
-2730.21484375
-2736.40234375
-2785.8984375
-2867.77734375
-2955.453125
-3025.21484375
-3066.25
-3077.74609375
-3062.0234375
-3021.51171875
-2959.1015625
-2879.44140625
-2791.25390625
-2709.73046875
-2653.94921875
-2637.26953125
-2658.1796875
-2701.171875
-2747.6015625
-2786.19140625
-2815.18359375
-2838.44140625
-2862.3046875
-2894.32421875
-2939.76953125
-2996.078125
-3051.65234375
-3092.6328125
-3111.22265625
-3107.05078125
-3082.8671875
-3042.7890625
-2994.57421875
-2948.37109375
-2910.00390625
-2878.30859375
-2852.65625
-2840.3984375
-2851.45703125
-2885.03515625
-2926.390625
-2958.875
-2976.8828125
-2986.63671875
-2998.1953125
-3018.49609375
-3047.8984375
-3078.38671875
-3095.90234375
-3088.51171875
-3053.875
-2999.0234375
-2935.0859375
-2874.2421875
-2828.94921875
-2808.41015625
-2814.015625
-2840.37109375
-2881.46484375
-2933.73046875
-2993.40234375
-3054.890625
-3114.20703125
-3171.71484375
-3228.6015625
-3281.2109375
-3320.46484375
-3335.69921875
-3317.57421875
-3259.375
-3160.84375
-3033.3203125
-2898.7109375
-2779.1328125
-2685.1953125
-2614.0546875
-2557.984375
-2512.8359375
-2477.359375
-2446.703125
-2410.671875
-2360.1953125
-2294.21875
-2218.87890625
-2140.9765625
-2063.5859375
-1986.7265625
-1909.34375
-1829.9453125
-1747.03515625
-1660.328125
-1571.1640625
-1482.078125
-1397.54296875
-1325.4375
-1275.56640625
-1253.93359375
-1257.453125
-1274.1171875
-1288.4765625
-1288.44140625
-1270.4765625
-1241.55859375
-1216.92578125
-1214.23828125
-1247.4375
-1323.20703125
-1440.47265625
-1591.53515625
-1763.3203125
-1937.8671875
-2093.0625
-2207.34765625
-2269.51953125
-2286.80078125
-2281.28515625
-2275.046875
-2276.48828125
-2278.671875
-2267.48046875
-2230.79296875
-2165.41015625
-2081.671875
-2001.546875
-1946.08984375
-1919.83203125
-1907.265625
-1885.9453125
-1843.11328125
-1780.375
-1705.5625
-1623.19921875
-1532.8046875
-1434.13671875
-1333.05859375
-1242.96875
-1180.5234375
-1158.31640625
-1179.59765625
-1238.81640625
-1326.3671875
-1431.91796875
-1542.35546875
-1638.0625
-1694.9453125
-1694.91015625
-1637.6015625
-1543.21875
-1444.015625
-1371.16015625
-1344.453125
-1367.24609375
-1426.76171875
-1501.0
-1570.453125
-1627.25
-1675.40625
-1724.06640625
-1780.15234375
-1843.9609375
-1907.88671875
-1959.8359375
-1990.9375
-2001.3046875
-1996.94140625
-1981.30859375
-1951.86328125
-1904.5078125
-1837.796875
-1751.671875
-1646.27734375
-1526.94921875
-1410.58203125
-1323.4375
-1288.9375
-1313.93359375
-1382.78125
-1462.859375
-1519.32421875
-1531.23828125
-1498.50390625
-1435.171875
-1356.62890625
-1272.52734375
-1189.13671875
-1114.26953125
-1057.5546875
-1026.18359375
-1020.609375
-1034.1953125
-1056.91796875
-1080.86328125
-1103.7265625
-1128.26953125
-1158.65625
-1195.91015625
-1234.39453125
-1261.77734375
-1264.609375
-1236.80078125
-1183.29296875
-1114.72265625
-1039.5859375
-963.56640625
-895.64453125
-850.83984375
-843.859375
-880.23046875
-955.29296875
-1061.6484375
-1196.20703125
-1359.421875
-1548.6953125
-1754.88671875
-1967.73046875
-2185.4765625
-2417.3046875
-2672.18359375
-2942.46484375
-3198.1171875
-3399.734375
-3521.0703125
-3563.3515625
-3550.36328125
-3509.42578125
-3453.98046875
-3380.90234375
-3281.75
-3156.01953125
-3016.02734375
-2882.67578125
-2777.1171875
-2711.2421875
-2680.58203125
-2666.2734375
-2648.8828125
-2623.39453125
-2599.828125
-2588.52734375
-2586.54296875
-2578.7109375
-2549.484375
-2492.71875
-2413.609375
-2324.7109375
-2238.4140625
-2159.23828125
-2082.6484375
-2002.9765625
-1921.74609375
-1845.734375
-1777.59375
-1712.53515625
-1645.66796875
-1579.88671875
-1524.07421875
-1484.921875
-1462.265625
-1451.05859375
-1445.265625
-1439.734375
-1430.32421875
-1413.5703125
-1386.3828125
-1346.6328125
-1295.27734375
-1238.54296875
-1187.02734375
-1150.54296875
-1131.234375
-1120.3984375
-1103.59375
-1072.28515625
-1032.75
-1002.91796875
-998.61328125
-1021.671875
-1060.046875
-1097.0
-1119.17578125
-1119.3515625
-1097.83203125
-1064.51953125
-1037.04296875
-1031.640625
-1052.8359375
-1091.42578125
-1132.00390625
-1161.46875
-1171.78515625
-1159.8671875
-1130.453125
-1099.73046875
-1091.17578125
-1121.57421875
-1188.140625
-1269.99609375
-1344.4921875
-1405.234375
-1467.48046875
-1557.68359375
-1695.515625
-1880.74609375
-2093.44140625
-2306.4375
-2499.96875
-2667.32421875
-2809.40234375
-2926.16015625
-3013.4921875
-3066.94140625
-3087.28125
-3083.26953125
-3069.73828125
-3061.86328125
-3068.30078125
-3087.02734375
-3106.20703125
-3109.23828125
-3082.1875
-3020.6796875
-2931.8359375
-2828.0234375
-2716.90625
-2598.8984375
-2476.33203125
-2363.03125
-2279.84375
-2237.7890625
-2226.59765625
-2221.04296875
-2197.92578125
-2147.6484375
-2073.76953125
-1986.5390625
-1897.78125
-1819.22265625
-1762.859375
-1741.13671875
-1764.5078125
-1836.2109375
-1948.51953125
-2084.546875
-2223.984375
-2347.1796875
-2436.5546875
-2479.26953125
-2472.40625
-2425.31640625
-2354.7578125
-2276.38671875
-2199.80859375
-2129.6328125
-2069.265625
-2024.02734375
-2001.8125
-2010.15234375
-2049.93359375
-2110.57421875
-2172.46875
-2217.03515625
-2237.40625
-2242.8046875
-2254.76953125
-2297.390625
-2385.19921875
-2514.25
-2662.37890625
-2799.28125
-2898.703125
-2944.4140625
-2929.63671875
-2855.57421875
-2731.69140625
-2574.453125
-2402.19921875
-2229.1953125
-2063.08203125
-1906.25390625
-1758.859375
-1621.7578125
-1498.6171875
-1395.6875
-1319.3515625
-1273.99609375
-1262.1171875
-1284.5546875
-1338.83984375
-1418.2734375
-1515.8828125
-1630.0078125
-1763.30859375
-1913.91796875
-2069.24609375
-2211.23828125
-2327.734375
-2417.0078125
-2482.33203125
-2525.79296875
-2547.859375
-2548.57421875
-2525.47265625
-2472.69140625
-2386.9375
-2275.4609375
-2155.796875
-2047.48828125
-1966.26953125
-1925.01953125
-1933.5390625
-1991.3359375
-2081.265625
-2174.25390625
-2242.19140625
-2267.1171875
-2242.3046875
-2170.8046875
-2064.421875
-1939.6875
-1810.5625
-1684.6796875
-1566.90625
-1463.74609375
-1381.88671875
-1323.921875
-1288.5234375
-1275.1484375
-1286.69921875
-1327.4453125
-1399.2890625
-1499.22265625
-1617.859375
-1740.28515625
-1850.9375
-1939.6953125
-2002.5703125
-2036.36328125
-2034.78125
-1992.3984375
-1912.62890625
-1810.73828125
-1708.703125
-1626.58984375
-1577.09375
-1565.7109375
-1594.28515625
-1663.0546875
-1767.76953125
-1894.5078125
-2020.05078125
-2121.8359375
-2190.39453125
-2231.91796875
-2258.25
-2275.1484375
-2280.99609375
-2275.14453125
-2264.2578125
-2258.89453125
-2264.88671875
-2278.859375
-2290.4609375
-2287.08984375
-2258.203125
-2200.1796875
-2120.515625
-2036.0
-1963.42578125
-1910.74609375
-1877.71875
-1863.22265625
-1868.27734375
-1890.4921875
-1918.55859375
-1935.515625
-1927.6953125
-1889.75390625
-1822.71484375
-1730.10546875
-1616.16015625
-1485.48046875
-1343.140625
-1196.5859375
-1059.2578125
-951.75390625
-897.34765625
-913.7578125
-1006.21875
-1165.5078125
-1371.25
-1598.375
-1823.02734375
-2025.36328125
-2190.31640625
-2309.06640625
-2380.93359375
-2412.15625
-2410.578125
-2381.140625
-2326.765625
-2252.51953125
-2167.34375
-2081.71875
-2004.5
-1941.3359375
-1893.8359375
-1859.48828125
-1834.12890625
-1816.14453125
-1807.49609375
-1809.2421875
-1816.92578125
-1822.8125
-1823.265625
-1822.12109375
-1825.75390625
-1836.34765625
-1852.08984375
-1872.609375
-1900.13671875
-1933.23828125
-1962.09375
-1974.27734375
-1966.52734375
-1948.75
-1935.828125
-1937.53515625
-1957.265625
-1995.91796875
-2050.71484375
-2109.3828125
-2151.77734375
-2163.16796875
-2146.26953125
-2118.203125
-2095.91796875
-2086.00390625
-2086.34765625
-2092.7890625
-2103.0703125
-2118.62890625
-2146.05859375
-2194.9921875
-2270.72265625
-2368.1484375
-2474.04296875
-2574.58203125
-2659.52734375
-2721.8671875
-2759.125
-2778.03515625
-2796.0234375
-2834.5234375
-2908.53125
-3019.5703125
-3154.2734375
-3287.52734375
-3390.26953125
-3440.55859375
-3431.6875
-3370.4921875
-3267.50390625
-3128.51953125
-2955.1484375
-2752.22265625
-2532.59375
-2312.68359375
-2101.98046875
-1897.03515625
-1686.80859375
-1464.38671875
-1233.6015625
-1006.17578125
-795.90234375
-617.12109375
-485.578125
-415.484375
-412.328125
-467.76953125
-561.26953125
-667.1640625
-763.2265625
-837.2421875
-889.390625
-929.58984375
-971.6640625
-1026.7734375
-1097.6484375
-1175.7578125
-1245.125
-1292.1953125
-1313.359375
-1311.92578125
-1288.00390625
-1233.91796875
-1141.06640625
-1010.734375
-857.88671875
-705.83203125
-576.7265625
-483.26953125
-424.88671875
-391.0078125
-370.4453125
-360.6484375
-369.66796875
-409.75
-487.1328125
-594.6484375
-711.80859375
-812.8828125
-877.63671875
-897.2734375
-873.734375
-817.59375
-748.0703125
-691.24609375
-671.57421875
-700.46484375
-771.09375
-863.1875
-952.359375
-1017.390625
-1043.94921875
-1026.98046875
-972.58203125
-897.08203125
-820.3671875
-755.37109375
-702.015625
-652.61328125
-604.921875
-569.921875
-567.06640625
-613.484375
-716.62890625
-871.81640625
-1061.84765625
-1260.9609375
-1444.7890625
-1598.66796875
-1715.03125
-1784.6796875
-1796.7734375
-1750.14453125
-1661.78515625
-1561.20703125
-1476.76953125
-1425.28125
-1407.04296875
-1404.37109375
-1387.26171875
-1329.51171875
-1226.87890625
-1103.078125
-999.5625
-957.14453125
-999.19140625
-1122.09375
-1296.65625
-1480.265625
-1631.99609375
-1721.81640625
-1734.14453125
-1671.3515625
-1556.2734375
-1426.25
-1318.54296875
-1257.5234375
-1251.37890625
-1295.05078125
-1373.56640625
-1466.4609375
-1555.2734375
-1629.5625
-1685.83984375
-1722.00390625
-1734.49609375
-1719.65625
-1674.609375
-1596.5859375
-1485.59375
-1351.6953125
-1219.16796875
-1119.03125
-1072.171875
-1075.94921875
-1105.26953125
-1127.0
-1116.5078125
-1065.63671875
-979.9609375
-870.40234375
-746.03125
-612.0078125
-472.90625
-337.625
-220.34765625
-135.38671875
-89.734375
-79.34375
-90.6484375
-104.62890625
-102.1640625
-71.5703125
-15.82421875
46.83203125
91.67578125
99.75
65.125
-5.91796875
-100.87109375
-208.29296875
-322.9609375
-445.140625
-573.22265625
-695.40625
-788.7734375
-828.703125
-802.98828125
-720.89453125
-610.0859375
-502.12109375
-416.20703125
-353.20703125
-302.60546875
-252.96875
-195.7578125
-123.7890625
-32.34375
76.44140625
193.50390625
309.10546875
417.59375
514.515625
591.9453125
640.546875
656.22265625
642.10546875
603.44921875
543.06640625
463.05078125
368.625
266.9609375
160.7265625
43.98828125
-93.171875
-253.6796875
-425.87109375
-587.3828125
-717.921875
-809.58203125
-866.58984375
-898.08203125
-912.671875
-917.39453125
-917.1875
-913.55078125
-906.0078125
-896.2109375
-888.74609375
-886.25390625
-886.3671875
-886.72265625
-892.08203125
-912.390625
-952.31640625
-1004.59375
-1054.9609375
-1092.32421875
-1114.0546875
-1124.28125
-1129.33984375
-1133.15234375
-1133.84375
-1124.60546875
-1099.3671875
-1057.7890625
-1003.9140625
-941.34375
-872.11328125
-800.08984375
-732.26171875
-675.50390625
-633.73828125
-609.296875
-604.6640625
-620.84375
-655.46875
-704.97265625
-767.84375
-842.984375
-924.8671875
-1003.30859375
-1069.58984375
-1121.5
-1161.046875
-1188.90625
-1203.41015625
-1205.125
-1200.85546875
-1202.25390625
-1220.2890625
-1259.73828125
-1316.77734375
-1381.25390625
-1443.16796875
-1499.08203125
-1552.1953125
-1605.13671875
-1653.1171875
-1685.96484375
-1697.23046875
-1690.0546875
-1673.99609375
-1658.5625
-1650.625
-1653.56640625
-1662.3125
-1657.99609375
-1613.50390625
-1510.51953125
-1352.59765625
-1161.48046875
-963.73828125
-784.0859375
-647.7109375
-578.6796875
-588.19140625
-664.30078125
-777.13671875
-896.50390625
-1005.32421875
-1098.65625
-1173.640625
-1222.984375
-1238.5625
-1221.0234375
-1185.44140625
-1155.6171875
-1149.63671875
-1167.7734375
-1192.59765625
-1200.37109375
-1174.234375
-1110.703125
-1018.48828125
-913.38671875
-812.27734375
-727.015625
-659.34765625
-600.20703125
-536.734375
-464.01953125
-391.6171875
-336.03515625
-304.12109375
-283.91015625
-253.97265625
-202.85546875
-139.26953125
-83.8125
-51.52734375
-41.0546875
-36.99609375
-21.09765625
16.125
69.65234375
122.93359375
157.609375
163.8671875
145.078125
114.671875
87.6484375
71.3671875
60.90625
42.43359375
3.234375
-59.34765625
-137.859375
-223.421875
-314.89453125
-419.58984375
-544.66796875
-686.8046875
-828.98828125
-947.27734375
-1022.14453125
-1046.71875
-1027.62890625
-980.01171875
-920.21484375
-858.97265625
-797.44921875
-728.61328125
-644.10546875
-542.08984375
-430.44921875
-323.40234375
-234.88671875
-172.7421875
-135.85546875
-115.64453125
-102.44921875
-93.87890625
-97.94140625
-126.640625
-184.54296875
-262.93359375
-344.6328125
-414.109375
-463.81640625
-493.515625
-506.78515625
-508.63671875
-504.69921875
-500.84765625
-503.40234375
-519.48046875
-555.203125
-611.46484375
-681.1015625
-751.09765625
-808.0
-841.4609375
-845.09375
-817.734375
-765.69921875
-701.12890625
-634.2421875
-565.328125
-484.96875
-383.125
-259.6875
-128.94921875
-15.796875
54.38671875
67.62890625
28.328125
-44.16796875
-127.0703125
-204.4765625
-269.0859375
-316.6640625
-339.7109375
-325.83984375
-263.09765625
-151.328125
-12.3203125
112.53515625
181.6171875
177.63671875
117.9609375
42.671875
-9.21484375
-19.01953125
5.24609375
35.32421875
38.77734375
-2.05859375
-79.171875
-163.86328125
-223.75390625
-239.79296875
-214.171875
-167.26953125
-125.66015625
-106.0859375
-104.8828125
-101.1796875
-71.09765625
-0.98046875
107.92578125
241.01171875
374.43359375
483.68359375
555.3984375
592.91015625
608.58984375
610.7421875
598.671875
567.62890625
513.8671875
435.52734375
334.7578125
222.72265625
119.828125
46.12109375
9.7578125
3.875
12.28125
17.46484375
7.12890625
-22.1953125
-67.43359375
-126.37890625
-201.26171875
-291.87890625
-386.55859375
-465.38671875
-514.74609375
-536.62890625
-542.55078125
-541.546875
-536.1796875
-527.31640625
-519.1484375
-520.9609375
-547.5859375
-616.828125
-739.859375
-908.56640625
-1091.88671875
-1247.64453125
-1342.28125
-1364.984375
-1328.95703125
-1261.23828125
-1187.10546875
-1117.06640625
-1044.140625
-953.35546875
-835.890625
-696.11328125
-547.12890625
-400.96484375
-262.8203125
-132.01953125
-5.6328125
119.4140625
245.4375
372.203125
494.94140625
604.6796875
691.85546875
751.04296875
784.29296875
801.328125
815.765625
838.44921875
872.1171875
911.9765625
951.2578125
985.1953125
1009.34765625
1017.4140625
1005.49609375
980.05859375
958.4296875
956.578125
974.07421875
991.125
981.32421875
929.109375
838.28515625
727.3828125
618.03125
525.88671875
459.3828125
424.08984375
424.79296875
460.53125
517.18359375
568.1328125
586.9921875
563.28125
507.39453125
441.34375
384.85546875
348.9921875
339.921875
365.4765625
435.6953125
555.98046875
719.4765625
906.31640625
1090.08203125
1244.94921875
1348.48046875
1383.1640625
1342.01953125
1235.42578125
1089.96484375
936.79296875
798.67578125
685.6640625
598.234375
530.5078125
471.83203125
410.7421875
341.59765625
268.0
200.2578125
150.40234375
128.2734375
138.18359375
176.453125
233.578125
301.08984375
376.1015625
457.89453125
541.5703125
617.98828125
680.890625
733.14453125
785.73046875
850.76953125
933.5546875
1027.8046875
1117.3515625
1184.5
1219.91015625
1226.51171875
1215.4375
1198.74609375
1183.765625
1170.31640625
1151.49609375
1118.984375
1069.61328125
1006.4921875
933.4140625
850.0703125
755.05859375
652.87890625
555.484375
476.0078125
421.1171875
388.26171875
367.53125
345.796875
312.31640625
264.9921875
213.640625
176.46484375
170.4609375
201.5625
261.015625
329.796875
387.0546875
416.7890625
411.32421875
374.37890625
323.61328125
286.64453125
286.80859375
327.25
388.3046875
442.45703125
473.40234375
482.1171875
477.24609375
462.25390625
432.09765625
380.5078125
309.2890625
230.578125
160.41796875
109.15625
77.046875
58.10546875
47.6875
46.046875
55.0234375
72.375
90.67578125
102.44140625
106.6171875
109.84765625
121.06640625
144.390625
176.625
210.19140625
237.3828125
252.359375
251.71484375
235.33203125
206.734375
171.51953125
135.4609375
105.3515625
91.83203125
109.46875
171.125
279.6484375
423.15625
578.1796875
719.4296875
830.41796875
908.1015625
958.82421875
989.83203125
1003.7890625
999.6796875
976.7734375
936.87890625
883.515625
819.25
742.97265625
649.3125
532.859375
396.4921875
257.09375
141.9453125
76.94921875
75.60546875
135.88671875
244.58203125
383.34765625
532.19140625
670.3046875
777.6484375
840.87109375
862.3984375
864.95703125
883.53125
946.78515625
1061.34375
1211.328125
1372.3046875
1526.68359375
1668.6328125
1796.92578125
1904.4296875
1974.78125
1990.49609375
1946.31640625
1855.7109375
1744.0625
1634.2890625
1537.171875
1452.73828125
1378.10546875
1313.0546875
1259.3984375
1217.078125
1182.6328125
1152.66015625
1129.1875
1120.46484375
1134.734375
1172.734375
1227.08984375
1288.93359375
1353.51953125
1418.54296875
1478.94921875
1526.28125
1554.1484375
1563.42578125
1561.76171875
1559.34765625
1566.59375
1595.3828125
1658.99609375
1765.09375
1904.16015625
2044.42578125
2142.73828125
2166.90234375
2112.6015625
2001.79296875
1867.09375
1737.765625
1635.94140625
1577.51171875
1568.76953125
1600.7109375
1650.44140625
1692.7421875
1712.67578125
1708.28125
1683.3125
1639.97265625
1578.3984375
1500.25390625
1410.71875
1318.40625
1235.46484375
1175.9765625
1148.92578125
1149.578125
1159.2578125
1156.625
1130.31640625
1081.4375
1017.25
946.2109375
878.71875
827.63671875
803.65234375
808.83203125
834.90625
867.3125
891.69140625
900.140625
895.94921875
894.15234375
915.05078125
972.6171875
1065.25
1176.1875
1283.64453125
1372.61328125
1439.19921875
1486.1171875
1516.4296875
1532.6953125
1540.59765625
1550.75
1575.3203125
1622.140625
1690.47265625
1770.47265625
1846.8984375
1906.2890625
1943.66015625
1963.73046875
1976.5703125
1992.55859375
2020.04296875
2063.6875
2121.31640625
2181.6953125
2227.2734375
2241.4296875
2216.1640625
2156.22265625
2076.97265625
1994.89453125
1915.53515625
1829.41796875
1722.47265625
1593.0703125
1459.203125
1348.59375
1281.46484375
1261.5078125
1279.96484375
1325.3203125
1389.34765625
1468.28125
1562.83984375
1678.6640625
1823.52734375
1999.77734375
2197.6953125
2397.47265625
2578.52734375
2726.3515625
2831.421875
2886.6875
2891.078125
2854.765625
2795.24609375
2724.82421875
2643.80859375
2549.12890625
2449.453125
2369.9140625
2341.38671875
2385.50390625
2507.88671875
2700.796875
2948.18359375
3228.0234375
3513.265625
3774.28125
3982.9453125
4116.76171875
4163.2578125
4124.6171875
4018.7265625
3871.5234375
3703.52734375
3522.84765625
3332.625
3144.3984375
2980.1015625
2858.11328125
2777.84375
2719.24609375
2656.70703125
2573.1015625
2463.7734375
2332.625
2187.578125
2037.83984375
1890.67578125
1747.45703125
1603.33984375
1454.35546875
1307.84765625
1185.6328125
1114.0390625
1107.9140625
1162.79296875
1260.85546875
1381.98046875
1508.3515625
1622.015625
1704.49609375
1744.15234375
1745.30078125
1727.56640625
1712.69921875
1709.4453125
1711.125
1707.8046875
1699.640625
1697.4765625
1712.77734375
1749.984375
1807.73046875
1882.47265625
1968.2265625
2055.875
2137.66015625
2213.98828125
2295.16796875
2395.8515625
2526.171875
2683.85546875
2851.1328125
3000.3515625
3106.47265625
3156.73828125
3149.8984375
3090.15625
2985.86328125
2852.65625
2711.578125
2579.63671875
2462.4921875
2357.14453125
2261.3125
2180.921875
2131.2109375
2131.15625
2193.24609375
2314.453125
2475.62890625
2649.3671875
2808.26171875
2928.69140625
2993.1875
2994.38671875
2936.75390625
2833.4140625
2703.0625
2571.36328125
2470.62109375
2429.7109375
2459.14453125
2545.53515625
2661.05078125
2778.0
2877.203125
2948.54296875
2989.05078125
3001.67578125
2994.56640625
2979.8359375
2970.7734375
2976.87890625
2998.41015625
3024.953125
3040.4375
3031.84375
2995.3203125
2935.51953125
2859.91015625
2774.29296875
2683.67578125
2595.609375
2519.09765625
2458.41015625
2409.9453125
2368.3125
2334.859375
2316.92578125
2317.3046875
2326.5703125
2328.015625
2309.796875
2271.828125
2222.46875
2170.2578125
2117.98828125
2062.4296875
1998.71875
1926.25
1852.125
1789.94921875
1755.5546875
1762.6640625
1819.703125
1927.3359375
2076.828125
2251.4921875
2432.72265625
2608.40625
2777.53515625
2946.16796875
3117.015625
3281.2421875
3419.63671875
3511.50390625
3544.24609375
3518.59765625
3448.59765625
3356.48046875
3263.1875
3178.97265625
3100.5234375
3016.5
2916.390625
2796.8828125
2664.15625
2532.7734375
2421.171875
2344.48828125
2308.8984375
2311.14453125
2343.0546875
2397.52734375
2472.29296875
2569.3828125
2690.70703125
2833.3828125
2989.0390625
3146.8125
3295.82421875
3425.875
3529.515625
3606.671875
3666.23046875
3720.265625
3775.7578125
3832.4453125
3887.7421875
3941.44140625
3994.7734375
4046.12890625
4088.59375
4111.81640625
4106.99609375
4071.55078125
4009.59375
3927.3828125
3828.40625
3712.91015625
3580.7734375
3433.3671875
3273.34375
3105.35546875
2937.19921875
2778.0
2634.2578125
2510.078125
2412.65625
2354.65234375
2346.25390625
2383.234375
2444.8984375
2506.34765625
2553.94921875
2589.36328125
2619.04296875
2640.359375
2638.98046875
2601.7265625
2533.74609375
2463.49609375
2429.59765625
2459.9609375
2558.80078125
2708.046875
2877.75390625
3037.3125
3163.19921875
3242.23046875
3270.73046875
3250.8359375
3186.82421875
3083.49609375
2946.625
2783.4921875
2601.93359375
2408.48828125
2208.8984375
2012.8203125
1838.84375
1711.66796875
1649.65625
1652.484375
1701.1328125
1770.03515625
1838.67578125
1893.00390625
1920.60546875
1909.5625
1853.484375
1756.33984375
1630.921875
1491.99609375
1349.734375
1208.66796875
1073.4296875
956.6640625
880.953125
870.4140625
937.4140625
1075.0
1259.91015625
1461.83203125
1652.9296875
1815.234375
1944.3203125
2046.47265625
2130.33203125
2200.73046875
2260.2578125
2313.87109375
2368.19921875
2426.7734375
2489.8125
2559.96484375
2644.609375
2748.96875
2867.58984375
2984.26171875
3079.62109375
3138.74609375
3155.8046875
3137.37890625
3102.14453125
3072.76171875
3063.6015625
3074.0
3090.5546875
3093.1484375
3060.80078125
2979.31640625
2849.51953125
2687.7421875
2515.65625
2349.71484375
2201.6015625
2086.3984375
2024.86328125
2034.453125
2117.56640625
2257.87109375
2426.828125
2594.87109375
2740.0703125
2850.265625
2920.5703125
2952.015625
2953.90234375
2943.92578125
2940.14453125
2949.59765625
2965.13671875
2973.23828125
2962.921875
2927.34765625
2861.3203125
2762.46484375
2635.5078125
2492.7578125
2348.79296875
2214.8359375
2098.0234375
2004.3984375
1939.8515625
1906.19921875
1895.828125
1892.21875
1879.32421875
1852.58203125
1819.85546875
1790.3046875
1763.328125
1730.078125
1685.22265625
1634.82421875
1592.44140625
1569.48046875
1569.70703125
1590.28125
1624.84375
1666.171875
1709.97265625
1760.48046875
1833.83984375
1953.796875
2139.109375
2389.68359375
2681.58984375
2975.53125
3232.40234375
3424.6953125
3538.5703125
3571.5078125
3531.91015625
3439.93359375
3323.46484375
3207.859375
3106.0546875
3016.47265625
2928.69140625
2831.2421875
2716.5390625
2582.26171875
2430.5859375
2267.1875
2102.125
1952.40234375
1841.203125
1788.69140625
1797.8515625
1847.79296875
1903.4453125
1935.02734375
1931.34765625
1898.43359375
1849.16015625
1794.87109375
1743.63671875
1702.6875
1680.6171875
1686.08203125
1723.19140625
1788.05078125
1872.07421875
1970.42578125
2086.08984375
2223.76953125
2380.3359375
2543.28515625
2698.01953125
2833.90234375
2942.18359375
3011.1640625
3027.4140625
2983.87890625
2886.86328125
2754.44921875
2606.578125
2455.20703125
2304.25390625
2160.5
2043.515625
1981.22265625
1992.78515625
2076.97265625
2218.53515625
2403.54296875
2624.7578125
2873.23828125
3130.75390625
3374.30078125
3586.5
3759.83984375
3894.125
3994.6015625
4071.71875
4136.44921875
4191.5859375
4228.85546875
4236.14453125
4205.91796875
4135.4453125
4023.15625
3871.14453125
3692.03125
3508.2109375
3340.34375
3197.11328125
3076.1015625
2970.90234375
2874.8671875
2782.51171875
2694.4453125
2622.515625
2585.42578125
2595.8828125
2652.390625
2743.41796875
2856.65234375
2982.51953125
3111.65625
3232.1328125
3328.9453125
3385.734375
3390.11328125
3341.20703125
3251.58203125
3138.375
3011.6796875
2873.30859375
2726.23828125
2581.5703125
2454.078125
2352.62109375
2275.9921875
2216.3046875
2164.7578125
2116.50390625
2073.91796875
2046.97265625
2049.58984375
2094.27734375
2188.24609375
2331.4765625
2515.76953125
2725.51171875
2940.8984375
3141.75390625
3309.9921875
3432.12890625
3503.265625
3529.06640625
3521.20703125
3489.21484375
3437.03515625
3367.55078125
3288.36328125
3210.9375
3143.91015625
3087.3046875
3032.875
2970.55859375
2897.390625
2823.53125
2770.6015625
2762.05859375
2811.859375
2918.37890625
3065.67578125
3229.6640625
3386.46484375
3520.1328125
3625.6328125
3704.56640625
3758.375
3786.96875
3794.27734375
3792.1640625
3795.5859375
3812.9453125
3842.03125
3875.01171875
3905.73828125
3931.6875
3951.14453125
3960.953125
3957.78515625
3940.7578125
3912.38671875
3877.4921875
3841.46484375
3809.4765625
3786.68359375
3778.4453125
3789.05859375
3819.50390625
3866.20703125
3922.21875
3979.3125
4029.2578125
4064.73828125
4082.50390625
4088.16796875
4098.03515625
4134.015625
4213.1875
4338.20703125
4494.16796875
4653.54296875
4787.1796875
4876.48046875
4920.96484375
4936.65625
4946.3828125
4967.671875
5004.6953125
5047.37109375
5077.91796875
5082.77734375
5063.81640625
5039.9375
5034.80078125
5058.6171875
5099.03515625
5128.875
5122.875
5069.30078125
4970.11328125
4834.8203125
4675.70703125
4507.14453125
4347.0625
4216.2109375
4131.18359375
4091.93359375
4073.83984375
4036.14453125
3945.6015625
3797.4296875
3616.38671875
3439.97265625
3300.74609375
3219.1953125
3204.33984375
3255.4375
3364.765625
3522.34375
3718.25
3938.69140625
4161.6796875
4361.50390625
4521.04296875
4640.05078125
4731.65625
4811.828125
4890.9453125
4970.75
5045.09765625
5104.39453125
5143.265625
5166.01171875
5182.79296875
5197.6796875
5199.8515625
5167.95703125
5085.25390625
4952.20703125
4785.57421875
4605.76953125
4425.11328125
4246.7734375
4072.2734375
3907.33203125
3761.26171875
3644.26171875
3567.046875
3539.91796875
3567.15625
3641.52734375
3747.38671875
3871.1953125
4007.9296875
4156.6328125
4311.7109375
4459.2890625
4579.23828125
4648.78515625
4648.2265625
4570.16796875
4426.12109375
4241.79296875
4043.9453125
3852.1484375
3681.80859375
3549.58984375
3470.4296875
3448.55078125
3473.421875
3525.4296875
3585.80078125
3643.4375
3697.08984375
3754.76171875
3831.52734375
3944.94921875
4107.078125
4315.546875
4550.9921875
4786.28515625
5002.41796875
5196.6875
5375.3359375
5539.6796875
5681.42578125
5790.6328125
5865.1875
5911.58984375
5938.22265625
5948.78515625
5940.4375
5906.58984375
5842.08203125
5747.1796875
5626.984375
5486.7109375
5327.91796875
5149.8203125
4954.74609375
4753.2109375
4563.859375
4406.15625
4289.5703125
4208.81640625
4151.8203125
4113.6953125
4101.875
4126.82421875
4189.90625
4281.421875
4387.77734375
4497.5625
4602.64453125
4698.5234375
4785.75
4868.58984375
4949.8046875
5026.359375
5089.9765625
5130.6640625
5140.15625
5115.0078125
5059.12890625
4983.76953125
4903.55859375
4830.98046875
4772.7109375
4729.1953125
4697.14453125
4672.9765625
4653.49609375
4632.4765625
4597.734375
4535.67578125
4442.7421875
4333.671875
4237.984375
4186.4296875
4196.62109375
4265.41796875
4370.98046875
4483.22265625
4577.1328125
4640.88671875
4674.22265625
4680.703125
4661.0390625
4612.0703125
4531.015625
4422.125
4300.4609375
4188.25
4104.95703125
4058.97265625
4046.4296875
4054.17578125
4062.171875
4047.85546875
3996.71875
3913.5390625
3821.52734375
3747.32421875
3706.046875
3700.08984375
3728.1015625
3789.83984375
3881.734375
3992.00390625
4104.109375
4205.46875
4291.51953125
4361.546875
4412.40625
4437.2265625
4429.7890625
4389.8984375
4325.921875
4253.71484375
4192.6875
4159.56640625
4161.5078125
4192.05859375
4232.94140625
4261.8515625
4262.98828125
4235.0703125
4191.71484375
4153.83984375
4139.6484375
4158.8828125
4212.41796875
4292.83984375
4384.8515625
4469.48828125
4532.82421875
4571.55078125
4588.74609375
4585.5
4559.7109375
4513.40625
4457.85546875
4409.34375
4381.24609375
4380.84765625
4410.29296875
4465.734375
4534.8046875
4598.73828125
4641.1015625
4656.625
4652.14453125
4638.6328125
4620.81640625
4593.265625
4546.7890625
4479.828125
4403.6015625
4335.2109375
4285.9453125
4257.9375
4252.59375
4279.96484375
4356.6484375
4493.24609375
4683.8359375
4906.47265625
5131.3828125
5328.13671875
5469.84375
5538.40625
5531.33984375
5463.50390625
5359.19921875
5239.671875
5115.39453125
4986.140625
4845.3046875
4685.93359375
4507.7890625
4321.44921875
4143.99609375
3988.62890625
3858.54296875
3750.6796875
3663.3984375
3600.0
3568.05078125
3577.44140625
3635.375
3737.125
3860.76953125
3975.69921875
4060.0703125
4109.92578125
4131.67578125
4128.8046875
4098.640625
4040.61328125
3964.078125
3885.4765625
3816.90625
3757.25
3695.48828125
3624.671875
3553.1171875
3500.484375
3481.71875
3495.25390625
3526.89453125
3564.0859375
3606.4921875
3665.296875
3753.33984375
3872.9453125
4009.234375
4134.88671875
4223.98046875
4263.296875
4252.63671875
4199.3828125
4117.63671875
4031.171875
3968.9609375
3950.44140625
3973.8046875
4020.57421875
4072.453125
4123.6484375
4178.71875
4241.6328125
4308.08984375
4366.33984375
4402.625
4404.875
4363.22265625
4271.43359375
4132.09765625
3961.90625
3789.8515625
3647.12890625
3556.09375
3526.24609375
3557.1328125
3641.39453125
3764.29296875
3903.1015625
4031.7421875
4130.2734375
4192.39453125
4224.859375
4239.59765625
4245.9140625
4248.3671875
4249.84375
4255.25
4273.21484375
4315.453125
4392.63671875
4506.19921875
4641.0625
4768.3125
4859.77734375
4904.07421875
4910.27734375
4896.765625
4876.06640625
4847.41015625
4800.04296875
4722.16015625
4609.41796875
4469.375
4320.44140625
4185.6171875
4083.234375
4018.875
3983.484375
3960.4765625
3938.35546875
3919.75
3919.4921875
3953.8984375
4030.26171875
4143.78125
4281.47265625
4428.58203125
4573.50390625
4708.84375
4828.5
4924.83984375
4990.72265625
5025.9453125
5040.6953125
5051.00390625
5069.38671875
5097.7890625
5125.37890625
5130.453125
5087.23046875
4977.88671875
4803.33203125
4583.12890625
4343.78125
4106.25
3882.59765625
3680.5546875
3507.8125
3372.01953125
3278.48828125
3228.0859375
3215.90625
3231.35546875
3260.81640625
3291.77734375
3315.625
3327.88671875
3327.25390625
3315.0546875
3295.140625
3273.53125
3257.32421875
3253.0078125
3265.57421875
3299.828125
3362.23828125
3458.83203125
3588.0
3734.7734375
3874.2890625
3983.44921875
4050.953125
4078.83984375
4078.1015625
4063.9921875
4051.44140625
4048.421875
4050.04296875
4040.2109375
4002.71875
3934.375
3850.27734375
3777.44921875
3741.84375
3756.25
3814.16796875
3891.49609375
3956.33984375
3984.61328125
3973.140625
3939.94140625
3909.23828125
3893.02734375
3885.5
3874.50390625
3857.55859375
3847.625
3866.09765625
3931.71484375
4053.265625
4226.87890625
4435.76953125
4652.32421875
4843.8359375
4981.03125
5046.13671875
5037.36328125
4969.359375
4870.796875
4778.98828125
4729.453125
4741.9296875
4811.44140625
4913.546875
5021.19921875
5118.78125
5202.7109375
5273.73828125
5333.11328125
5385.42578125
5440.0
5505.8203125
5585.00390625
5671.4609375
5754.046875
5819.50390625
5854.04296875
5846.2265625
5791.90625
5697.24609375
5575.671875
5439.26171875
5291.078125
5125.28125
4935.21484375
4722.21484375
4498.05859375
4281.640625
4094.78125
3958.4140625
3886.6953125
3880.48828125
3926.23046875
4002.3359375
4087.46875
4165.13671875
4225.40625
4266.94140625
4298.1015625
4333.35546875
4385.6171875
4459.41796875
4549.2890625
4643.67578125
4731.4140625
4806.31640625
4866.9453125
4913.73046875
4948.07421875
4973.39453125
4993.53125
5008.1875
5012.0390625
5000.69140625
4975.92578125
4942.375
4900.68359375
4848.546875
4789.8671875
4739.64453125
4716.74609375
4731.609375
4780.75390625
4851.390625
4929.76171875
5005.8203125
5071.2734375
5114.734375
5122.140625
5086.01171875
5015.5859375
4934.7421875
4866.31640625
4816.96484375
4776.33984375
4729.0625
4667.4609375
4596.65234375
4531.359375
4487.61328125
4474.2734375
4490.7109375
4532.609375
4598.99609375
4692.27734375
4812.07421875
4951.0546875
5095.72265625
5228.375
5327.90625
5374.38671875
5359.43359375
5294.55859375
5207.26171875
5126.20703125
5067.9453125
5035.078125
5022.88671875
5025.04296875
5034.54296875
5043.8046875
5047.77734375
5047.3828125
5048.88671875
5059.67578125
5084.62109375
5124.93359375
5177.6015625
5234.76953125
5284.28125
5311.15234375
5298.234375
5227.56640625
5086.55078125
4877.38671875
4620.7109375
4347.8984375
4088.125
3860.5078125
3673.01953125
3523.11328125
3399.23046875
3287.35546875
3181.48828125
3088.91796875
3024.26953125
2998.16015625
3011.125
3056.703125
3129.40234375
3231.0
3370.7578125
3558.03125
3791.0234375
4050.1015625
4303.02734375
4519.81640625
4686.671875
4809.2421875
4904.6953125
4990.31640625
5076.53125
5166.37109375
5257.71484375
5344.6953125
5418.71484375
5471.3125
5498.30078125
5501.2890625
5484.296875
5447.9921875
5387.14453125
5294.79296875
5170.4453125
5025.14453125
4877.5234375
4743.10546875
4626.03515625
4520.515625
4419.3828125
4321.30859375
4232.23828125
4163.3984375
4129.1796875
4144.34375
4219.19140625
4354.359375
4538.94140625
4753.5078125
4976.515625
5189.43359375
5376.11328125
5517.1796875
5587.44140625
5563.828125
5439.41015625
5229.8515625
4965.23828125
4676.1328125
4387.27734375
4120.00390625
3893.09375
3717.26171875
3590.9765625
3507.203125
3467.23046875
3486.421875
3582.046875
3751.73046875
3963.4140625
4168.5234375
4327.48828125
4425.37109375
4467.0234375
4462.51171875
4419.37890625
4345.8203125
4255.3671875
4165.12109375
4089.359375
4035.5546875
4005.734375
3999.703125
4014.95703125
4043.53125
4071.6875
4086.69921875
4085.5234375
4075.48046875
4065.40625
4057.32421875
4047.55078125
4033.7265625
4019.3046875
4013.10546875
4026.96875
4071.25
4147.328125
4242.8125
4336.50390625
4409.0625
4447.43359375
4440.42578125
4376.62109375
4252.15625
4079.96484375
3887.921875
3705.859375
3553.515625
3438.29296875
3361.6875
3327.125
3341.5
3407.796875
3515.14453125
3638.30859375
3750.3984375
3837.80078125
3902.7890625
3953.2890625
3991.95703125
4014.29296875
4014.18359375
3990.5546875
3951.2734375
3912.2109375
3890.62890625
3896.37109375
3928.18359375
3978.0390625
4038.109375
4102.99609375
4167.171875
4223.55859375
4266.1328125
4293.6875
4310.48046875
4323.91015625
4341.91796875
4370.3515625
4408.86328125
4446.58984375
4463.05859375
4436.46875
4354.0
4216.234375
4034.95703125
3829.4609375
3623.18359375
3437.42578125
3282.24609375
3152.22265625
3032.6875
2910.9140625
2782.421875
2650.296875
2522.23828125
2408.44921875
2319.59765625
2265.9296875
2259.40625
2315.53125
2448.390625
2660.10546875
2934.80078125
3243.46484375
3554.82421875
3843.25
4091.73828125
4293.11328125
4450.41796875
4574.62890625
4679.25390625
4774.2265625
4861.58984375
4934.41796875
4979.3203125
4981.6796875
4931.05078125
4825.296875
4672.90234375
4492.07421875
4304.78125
4128.40234375
3972.16796875
3841.359375
3743.12890625
3685.796875
3672.50390625
3697.32421875
3748.78125
3816.81640625
3896.51171875
3986.0
4081.28125
4172.796875
4247.65625
4297.0859375
4323.390625
4339.37890625
4359.22265625
4387.9296875
4418.4375
4438.734375
4442.5625
4434.3828125
4425.61328125
4427.5546875
4448.18359375
4493.04296875
4565.0078125
4660.703125
4767.78125
4866.8671875
4936.203125
4955.4453125
4908.7265625
4788.4921875
4598.1328125
4350.90625
4067.21875
3773.72265625
3502.14453125
3282.921875
3135.25390625
3062.2109375
3055.45703125
3104.0234375
3198.48046875
3329.0
3482.453125
3643.6015625
3800.5234375
3950.0
4097.5390625
4250.71875
4410.8828125
4570.0859375
4714.9375
4832.875
4916.73828125
4967.1328125
4992.6171875
5006.59765625
5021.5078125
5043.58203125
5070.64453125
5092.921875
5097.375
5076.02734375
5033.39453125
4984.953125
4946.359375
4924.19140625
4916.6484375
4919.23046875
4925.1796875
4921.4140625
4889.7421875
4816.328125
4700.8515625
4557.38671875
4408.61328125
4278.859375
4188.07421875
4147.01953125
4155.73828125
4206.1796875
4285.609375
4377.671875
4462.5078125
4519.4140625
4532.45703125
4496.38671875
4420.203125
4325.12890625
4235.48828125
4166.33203125
4116.80859375
4074.97265625
4029.31640625
3977.72265625
3928.75390625
3895.79296875
3886.53125
3893.4375
3894.4921875
3867.625
3807.484375
3727.7265625
3646.90625
3574.296875
3509.4921875
3451.3359375
3402.69140625
3367.328125
3345.734375
3334.43359375
3326.89453125
3315.52734375
3297.3359375
3281.21875
3288.75390625
3344.23046875
3461.01171875
3634.75
3846.265625
4069.41796875
4279.64453125
4461.30859375
4611.45703125
4737.41796875
4849.1640625
4951.2578125
5038.73046875
5098.671875
5117.1953125
5088.7109375
5020.87109375
4930.16015625
4831.3984375
4731.046875
4629.74609375
4529.359375
4436.28515625
4359.3515625
4307.1953125
4288.57421875
4313.03515625
4387.8125
4510.91796875
4665.8671875
4824.0546875
4955.1015625
5038.4140625
5067.62890625
5046.08203125
4979.2734375
4871.40234375
4727.8359375
4559.6328125
4385.78515625
4230.66796875
4117.19140625
4059.0546875
4056.99609375
4101.11328125
4176.19140625
4265.34765625
4351.1953125
4417.58203125
4453.52734375
4456.640625
4432.36328125
4389.16796875
4333.92578125
4272.109375
4212.6171875
4170.8828125
4163.578125
4196.4140625
4256.00390625
4315.41796875
4350.0546875
4350.05078125
4320.0078125
4269.85546875
4208.21484375
4142.80859375
4082.98046875
4037.72265625
4010.62890625
3999.26953125
4001.953125
4024.203125
4075.30859375
4157.30078125
4259.8984375
4369.08984375
4478.921875
4590.98828125
4701.8515625
4795.76953125
4853.9296875
4870.6640625
4858.43359375
4836.62890625
4816.53125
4796.63671875
4770.04296875
4734.44140625
4694.23046875
4653.08203125
4605.24609375
4535.59375
4429.58984375
4283.21484375
4103.4921875
3901.09375
3684.73046875
3462.81640625
3248.0859375
3057.82421875
2907.60546875
2803.57421875
2739.92578125
2703.99609375
2684.62890625
2676.9921875
2681.046875
2697.2109375
2724.28515625
2760.265625
2803.83984375
2855.3046875
2916.796875
2990.5390625
3074.92578125
3162.22265625
3241.890625
3308.1875
3365.67578125
3428.25390625
3512.9921875
3631.71875
3784.078125
3956.46875
4129.12109375
4286.2265625
4420.25
4528.8359375
4611.5078125
4671.4921875
4718.26171875
4764.2734375
4818.1015625
4881.35546875
4951.1015625
5022.421875
5087.64453125
5135.69140625
5156.1796875
5146.890625
5117.9140625
5087.01171875
5067.30859375
5056.01953125
5034.34375
4980.31640625
4884.6953125
4757.23046875
4620.125
4496.1875
4400.203125
4335.19921875
4291.4453125
4248.1953125
4179.9609375
4066.62890625
3902.40234375
3698.3125
3477.34765625
3266.19140625
3088.69921875
2962.70703125
2898.07421875
2894.109375
2938.08203125
3008.1484375
3081.1875
3141.81640625
3187.359375
3225.9921875
3269.58203125
3326.109375
3396.6328125
3476.81640625
3559.41796875
3635.2734375
3694.48828125
3729.3515625
3736.2578125
3714.2734375
3663.25390625
3585.890625
3491.4921875
3394.6875
3308.1484375
3237.3359375
3183.21484375
3148.328125
3137.70703125
3153.33984375
3189.23828125
3232.64453125
3270.26953125
3294.4609375
3305.6796875
3310.98828125
3321.015625
3347.73828125
3402.40625
3491.71875
3613.40625
3756.03515625
3904.74609375
4047.1328125
4173.3671875
4273.609375
4340.48828125
4376.70703125
4398.0859375
4426.02734375
4476.35546875
4554.6796875
4658.29296875
4776.5
4887.37890625
4959.48828125
4964.69921875
4894.734375
4767.55078125
4618.5703125
4485.29296875
4396.00390625
4365.62109375
4395.11328125
4472.44140625
4575.4765625
4677.1484375
4751.05078125
4776.44140625
4743.07421875
4654.74609375
4528.90625
4391.51171875
4269.703125
4184.4296875
4142.98828125
4133.51953125
4128.171875
4098.8359375
4037.00390625
3961.09375
3903.50390625
3888.6640625
3921.640625
3994.53515625
4100.1484375
4237.29296875
4404.03125
4588.13671875
4765.33203125
4907.3046875
4993.16796875
5016.91796875
4987.6015625
4922.97265625
4840.0078125
4746.74609375
4639.7890625
4509.3828125
4349.56640625
4166.76953125
3979.62109375
3808.66015625
3663.421875
3538.33203125
3421.35546875
3306.98828125
3201.21875
3115.13671875
3055.3046875
3020.22265625
3004.04296875
3002.25
3014.5859375
3044.2109375
3094.3984375
3165.453125
3254.1875
3355.55078125
3463.3984375
3569.19140625
3661.8828125
3731.8671875
3775.99609375
3798.453125
3807.484375
3812.87890625
3825.83203125
3857.28515625
3912.2890625
3985.31640625
4062.55859375
4129.79296875
4177.91796875
4201.55859375
4194.6015625
4149.859375
4064.01953125
3942.453125
3798.6640625
3649.56640625
3511.640625
3399.8828125
3326.98828125
3301.05859375
3323.75390625
3390.40625
3490.3671875
3607.09375
3721.4375
3819.8671875
3901.23046875
3974.21484375
4046.79296875
4117.71875
4176.609375
4210.46875
4211.953125
4186.26171875
4152.2578125
4133.58203125
4144.58203125
4183.76171875
4240.4375
4305.15625
4372.625
4439.0
4502.05078125
4564.09375
4630.04296875
4700.67578125
4770.0625
4830.765625
4879.25390625
4914.76171875
4935.59765625
4939.671875
4927.9296875
4904.53515625
4872.94140625
4832.88671875
4781.42578125
4715.70703125
4634.421875
4538.26953125
4431.4296875
4323.64453125
4229.3203125
4161.1328125
4121.6796875
4101.7734375
4088.94140625
4078.796875
4077.78125
4095.44921875
4135.32421875
4192.42578125
4255.9296875
4312.66015625
4351.3984375
4368.9609375
4373.5625
4379.71875
4397.2109375
4423.7109375
4446.96484375
4453.0
4432.64453125
4382.98828125
4306.3671875
4210.703125
4110.6640625
4025.2890625
3969.515625
3944.9921875
3939.140625
3934.48828125
3919.85546875
3894.14453125
3862.57421875
3831.7421875
3807.2265625
3792.58203125
3788.296875
3791.12890625
3794.0859375
3787.15625
3760.0703125
3707.22265625
3630.90625
3538.875
3438.19921875
3331.453125
3218.296875
3099.65625
2980.65625
2870.765625
2781.0703125
2720.01953125
2690.88671875
2692.78515625
2722.40234375
2773.37109375
2836.3046875
2904.37890625
2981.30859375
3081.34375
3217.859375
3390.1640625
3580.50390625
3762.81640625
3915.625
4030.51171875
4111.8046875
4168.34375
4204.81640625
4221.08203125
4218.76953125
4204.921875
4187.12109375
4167.984375
4148.515625
4136.3515625
4146.68359375
4193.1015625
4277.8515625
4389.9765625
4510.66796875
4621.14453125
4709.6796875
4773.61328125
4813.86328125
4827.3046875
4807.65234375
4756.45703125
4691.18359375
4638.4375
4617.046875
4627.5234375
4656.046875
4685.890625
4705.1796875
4708.77734375
4698.73046875
4684.77734375
4681.046875
4697.80859375
4735.19140625
4786.44921875
4847.77734375
4922.75390625
5015.63671875
5122.3828125
5231.0546875
5330.3828125
5415.36328125
5485.015625
5538.33984375
5573.1875
5585.4296875
5567.08984375
5509.22265625
5411.890625
5291.7734375
5177.17578125
5094.22265625
5057.40234375
5069.54296875
5124.84375
5209.63671875
5303.7109375
5384.6796875
5431.84765625
5426.43359375
5352.48046875
5203.26953125
4989.82421875
4741.5078125
4494.5703125
4276.00390625
4095.3828125
3950.70703125
3841.69140625
3776.8125
3767.02734375
3813.08203125
3900.60546875
4008.30859375
4120.43359375
4231.046875
4337.96484375
4434.671875
4509.375
4552.53515625
4566.203125
4566.46875
4575.9609375
4611.97265625
4679.3671875
4771.578125
4875.31640625
4974.16015625
5051.73828125
5097.15625
5110.48828125
5103.18359375
5091.6953125
5088.12109375
5093.53515625
5098.1640625
5089.3515625
5062.9296875
5028.9453125
5005.73828125
5007.61328125
5037.375
5088.43359375
5150.2890625
5210.59765625
5255.37109375
5272.11328125
5255.07421875
5206.6484375
5133.4453125
5042.234375
4940.08203125
4837.078125
4746.91796875
4684.2734375
4661.1796875
4683.9921875
4751.1640625
4852.85546875
4974.51171875
5103.7734375
5235.43359375
5369.60546875
5504.62109375
5631.46484375
5734.19140625
5794.90234375
5799.8671875
5745.6328125
5643.8203125
5520.109375
5404.13671875
5315.66015625
5257.98828125
5223.12890625
5201.5546875
5187.5234375
5178.8046875
5175.5
5179.42578125
5192.11328125
5212.75390625
5239.6796875
5274.3828125
5321.51171875
5382.44921875
5449.49609375
5508.44140625
5548.390625
5570.4296875
5588.8828125
5624.25
5690.58203125
5784.0390625
5882.41796875
5959.4453125
6002.94921875
6019.51953125
6022.125
6016.11328125
5998.66796875
5968.0703125
5928.38671875
5884.625
5836.76171875
5779.44140625
5704.51953125
5603.2734375
5470.95703125
5313.97265625
5151.7265625
5007.16796875
4894.39453125
4816.48828125
4773.05859375
4763.875
4782.8203125
4813.49609375
4837.64453125
4849.41015625
4859.7109375
4886.4765625
4942.16796875
5028.171875
5134.6484375
5241.99609375
5325.98046875
5368.4609375
5367.0859375
5335.0859375
5291.97265625
5254.5234375
5233.875
5235.9296875
5261.38671875
5306.65625
5366.85546875
5437.4765625
5511.65625
5577.5078125
5622.3046875
5642.51953125
5649.90625
5666.88671875
5714.515625
5802.171875
5925.140625
6070.2109375
6224.83203125
6382.59765625
6539.734375
6685.83984375
6800.484375
6863.05078125
6868.171875
6831.0546875
6776.95703125
6725.12109375
6680.5703125
6636.265625
6578.65234375
6492.1640625
6364.15625
6191.5859375
5985.55859375
5768.421875
5563.75390625
5385.95703125
5236.734375
5109.6953125
4997.72265625
4896.62890625
4804.1328125
4718.296875
4638.70703125
4569.08984375
4518.1953125
4497.92578125
4519.23046875
4586.76953125
4694.3984375
4825.546875
4960.31640625
5084.8828125
5196.07421875
5297.96484375
5393.92578125
5479.9296875
5543.71875
5571.5546875
5558.875
5515.68359375
5460.37890625
5407.0546875
5359.26171875
5316.140625
5283.1328125
5275.78125
5313.1484375
5406.3046875
5549.6171875
5721.421875
5896.70703125
6064.52734375
6234.890625
6427.2890625
6650.96484375
6895.265625
7135.71875
7346.171875
7506.94140625
7608.66796875
7653.2890625
7650.14453125
7607.81640625
7530.03125
7421.55078125
7296.94140625
7179.65234375
7090.171875
7035.46484375
7010.63671875
7010.28125
7037.3046875
7100.22265625
7201.1015625
7325.80078125
7447.1796875
7540.40625
7597.62890625
7629.51171875
7654.3125
7685.85546875
7729.16015625
7782.6796875
7841.8515625
7901.7265625
7959.66015625
8017.640625
8081.9140625
8158.44921875
8246.62890625
8336.3125
8412.828125
8467.88671875
8507.45703125
8548.52734375
8606.86328125
8686.8203125
8781.01171875
8877.3515625
8965.80078125
9040.6171875
9098.96484375
9137.83203125
9151.31640625
9131.44921875
9074.11328125
8986.453125
8888.41015625
8804.078125
8746.9921875
8709.6484375
8666.62109375
8591.25
8474.1484375
8328.8515625
8180.88671875
8051.828125
7952.046875
7883.72265625
7845.4375
7832.64453125
7836.86328125
7846.9609375
7851.21875
7838.44140625
7800.80859375
7739.93359375
7670.66015625
7615.98046875
7595.28125
7615.9140625
7673.65625
7757.9609375
7856.10546875
7956.078125
8050.828125
8141.765625
8236.0546875
8337.8828125
8441.77734375
8535.2578125
8608.46875
8660.9609375
8699.96484375
8733.81640625
8768.0859375
8805.91015625
8848.08984375
8890.78515625
8924.87109375
8941.19921875
8938.2578125
8923.9453125
8908.84765625
8898.21875
8890.6171875
8882.984375
8875.26171875
8870.4453125
8871.76953125
8880.046875
8891.67578125
8897.56640625
8885.296875
8845.4453125
8777.9921875
8692.73046875
8602.58203125
8515.02734375
8427.8125
8331.15234375
8214.48828125
8073.921875
7916.296875
7757.94921875
7619.2265625
7517.92578125
7463.92578125
7456.40234375
7485.33203125
7537.01953125
7599.4453125
7662.15234375
7712.30859375
7734.2421875
7715.33984375
7651.8203125
7547.71875
7410.296875
7249.40625
7080.140625
6921.49609375
6789.63671875
6693.43359375
6636.72265625
6621.4453125
6645.49609375
6698.89453125
6765.4765625
6829.19140625
6877.625
6901.0703125
6892.61328125
6851.9140625
6787.75390625
6714.6640625
6646.16796875
6590.203125
6548.59765625
6518.77734375
6496.44140625
6478.5703125
6464.91015625
6457.26171875
6459.02734375
6477.3359375
6524.84765625
6616.2265625
6759.84765625
6952.12890625
7179.8671875
7427.203125
7679.95703125
7925.12890625
8150.05859375
8344.42578125
8502.8046875
8624.02734375
8708.4609375
8757.35546875
8775.02734375
8769.76171875
8750.78515625
8724.27734375
8693.52734375
8663.34765625
8643.93359375
8649.3515625
8691.0546875
8771.015625
8879.84375
9001.76953125
9123.07421875
9236.98046875
9341.3125
9432.16015625
9500.59765625
9535.765625
9531.3984375
9490.65234375
9426.0703125
9354.0859375
9286.484375
9224.328125
9159.26171875
9081.1328125
8985.04296875
8872.71484375
8749.7578125
8623.0
8499.0234375
8382.5859375
8275.38671875
8177.55859375
8091.921875
8027.46484375
7997.921875
8014.421875
8076.22265625
8166.8125
8260.50390625
8335.70703125
8383.88671875
8407.8046875
8414.171875
8409.3515625
8399.59765625
8390.92578125
8388.203125
8397.42578125
8429.98828125
8501.0
8619.05859375
8777.11328125
8954.99609375
9131.64453125
9295.46875
9445.234375
9584.06640625
9713.58203125
9833.0390625
9943.58203125
10052.7734375
10172.65625
10310.90234375
10463.80859375
10620.0
10771.87890625
10921.96875
11077.31640625
11238.24609375
11393.3359375
11524.71875
11618.421875
11671.28125
11689.88671875
11684.0625
11662.0859375
11632.3359375
11607.09375
11600.3359375
11618.2734375
11651.7890625
11679.37109375
11678.84375
11638.453125
11561.171875
11462.71875
11366.1796875
11294.671875
11263.0625
11271.484375
11304.41015625
11337.51171875
11349.83203125
11333.48828125
11293.73046875
11240.59765625
11181.70703125
11123.1328125
11074.94140625
11052.4296875
11070.10546875
11133.8671875
11238.23046875
11370.2265625
11516.13671875
11665.7734375
11811.71484375
11946.96484375
12066.828125
12174.5234375
12282.15625
12401.69921875
12533.28125
12663.40625
12774.74609375
12856.41015625
12905.65625
12923.921875
12914.54296875
12883.6875
12841.1875
12799.2109375
12769.03125
12756.703125
12760.0703125
12771.00390625
12782.6484375
12795.59765625
12817.5390625
12858.4609375
12926.37890625
13024.203125
13146.140625
13276.63671875
13397.4296875
13500.53125
13596.0546875
13705.5546875
13844.484375
14007.83984375
14171.05859375
14305.29296875
14393.86328125
14436.41015625
14440.22265625
14410.46875
14349.46875
14262.32421875
14160.5703125
14061.25
13985.01953125
13953.6328125
13983.19921875
14074.3046875
14207.50390625
14350.31640625
14471.7421875
14554.45703125
14598.10546875
14613.6875
14614.0390625
14607.25
14596.5390625
14582.8359375
14563.79296875
14529.828125
14465.2421875
14357.87890625
14209.0390625
14033.03515625
13846.765625
13659.81640625
13473.296875
13286.109375
13101.20703125
12926.4765625
12770.2890625
12636.9609375
12526.93359375
12441.18359375
12384.109375
12361.46875
12376.0078125
12424.98046875
12500.0859375
12588.4140625
12674.7890625
12745.51953125
12790.53515625
12802.15625
12774.56640625
12708.53515625
12617.7578125
12527.80859375
12464.9609375
12442.06640625
12450.515625
12461.546875
12435.609375
12337.15625
12149.8203125
11884.890625
11578.5625
11279.296875
11031.0390625
10859.109375
10764.5859375
10729.1171875
10725.87109375
10729.18359375
10719.21484375
10683.37109375
10616.578125
10520.21875
10399.95703125
10264.71875
10127.203125
10002.515625
9903.06640625
9832.890625
9786.09375
9750.421875
9713.60546875
9669.765625
9622.94921875
9584.55078125
9565.02734375
9565.6640625
9576.4296875
9580.41796875
9561.25
9509.890625
9428.6015625
9329.734375
9229.6796875
9142.5546875
9077.8671875
9040.7421875
9030.359375
9037.3515625
9045.50390625
9039.29296875
9011.58203125
8964.78515625
8905.73828125
8839.45703125
8766.1328125
8681.5390625
8580.0
8458.98046875
8323.58984375
8187.796875
8070.078125
7985.7421875
7941.359375
7934.7734375
7958.58984375
8002.5078125
8053.12890625
8094.49609375
8112.28515625
8100.57421875
8067.01953125
8031.9609375
8019.5625
8044.3203125
8102.16796875
8173.71484375
8236.6640625
8275.81640625
8284.55078125
8263.203125
8220.79296875
8176.3125
8151.65234375
8158.9609375
8194.5234375
8245.81640625
8304.1015625
8371.34375
8457.69921875
8573.60546875
8721.515625
8890.99609375
9060.359375
9205.359375
9310.109375
9372.5078125
9400.41015625
9402.96484375
9385.73828125
9353.8125
9317.390625
9290.79296875
9283.96875
9295.71875
9315.9296875
9332.87890625
9337.01953125
9320.60546875
9278.85546875
9213.3671875
9132.015625
9043.3828125
8951.578125
8856.8359375
8759.73828125
8664.29296875
8577.16015625
8502.8515625
8437.01171875
8364.1953125
8265.69921875
8132.53515625
7970.90234375
7796.0234375
7623.5078125
7466.7421875
7337.1171875
7241.703125
7181.8046875
7156.98828125
7168.765625
7216.83984375
7293.09765625
7384.59765625
7482.7890625
7584.88671875
7683.890625
7761.9765625
7798.98046875
7787.86328125
7740.51171875
7679.5625
7626.328125
7594.60546875
7590.5703125
7613.81640625
7657.22265625
7707.67578125
7750.58203125
7776.94921875
7787.5
7790.48828125
7796.7890625
7818.03515625
7866.9609375
7954.0703125
8080.27734375
8232.87890625
8390.7109375
8534.796875
8656.33984375
8757.7109375
8847.1484375
8931.0078125
9009.30078125
9078.58984375
9138.828125
9195.2109375
9251.50390625
9301.94921875
9329.97265625
9314.515625
9239.3515625
9101.63671875
8915.6015625
8706.4921875
8496.48046875
8294.3125
8098.83984375
7911.4765625
7743.19921875
7610.25
7525.53125
7493.46875
7508.640625
7556.07421875
7614.41796875
7663.375
7691.9921875
7702.52734375
7707.3046875
7720.21484375
7747.5859375
7784.46484375
7818.93359375
7839.796875
7840.4296875
7817.328125
7768.375
7693.390625
7594.171875
7472.30078125
7329.21484375
7172.453125
7023.37109375
6916.96875
6890.41015625
6966.3828125
7141.59375
7387.12890625
7660.55859375
7922.50390625
8147.75
8325.3359375
8450.97265625
8520.2890625
8528.96875
8478.86328125
8383.9140625
8269.4453125
8162.98046875
8081.86328125
8027.078125
7988.4765625
7957.2578125
7935.40625
7935.03125
7969.48828125
8043.76953125
8150.41796875
8271.48046875
8383.34375
8462.1640625
8489.63671875
8458.15625
8372.8125
8249.09765625
8108.86328125
7977.09765625
7878.03515625
7828.20703125
7829.13671875
7866.69921875
7919.1015625
7967.59375
8002.60546875
8024.01953125
8038.359375
8054.8125
8080.5546875
8117.421875
8162.4375
8211.77734375
8264.28515625
8321.03125
8381.43359375
8440.7265625
8493.00390625
8537.76953125
8581.1015625
8626.04296875
8660.87109375
8660.109375
8600.93359375
8478.64453125
8305.796875
8099.66796875
7875.375
7650.37890625
7447.84375
7288.19921875
7176.2421875
7099.48828125
7040.65625
6991.171875
6953.21484375
6932.2890625
6931.36328125
6952.140625
6998.3046875
7074.20703125
7180.01171875
7309.58203125
7452.9609375
7599.328125
7737.375
7855.53515625
7944.75
8001.73046875
8028.9765625
8031.6875
8014.05859375
7975.7578125
7909.6328125
7804.2734375
7652.8359375
7460.9296875
7244.9765625
7023.0859375
6809.73828125
6619.17578125
6469.4609375
6378.625
6356.26953125
6399.70703125
6496.98046875
6631.68359375
6786.37890625
6945.7890625
7099.93359375
7244.27734375
7376.14453125
7491.03125
7582.3515625
7643.92578125
7672.3203125
7667.6875
7634.31640625
7582.08203125
7527.66796875
7492.265625
7494.30859375
7541.30078125
7627.5546875
7739.8671875
7865.2265625
7994.25390625
8121.0625
8244.08203125
8367.69140625
8499.9453125
8644.75
8793.65625
8923.30078125
9000.484375
8993.63671875
8887.60546875
8695.15234375
8456.234375
8222.5625
8036.28515625
7916.2265625
7857.91015625
7842.69921875
7848.0390625
7854.4375
7848.87890625
7825.21875
7782.08203125
7720.0390625
7640.8984375
7550.32421875
7460.9609375
7391.28125
7359.0625
7374.13671875
7436.421875
7539.60546875
7675.27734375
7833.69140625
8003.30078125
8172.50390625
8332.28125
8475.68359375
8594.6796875
8680.11328125
8727.80078125
8744.9765625
8748.03125
8751.1953125
8756.4140625
8754.96484375
8739.453125
8714.0625
8693.296875
8691.51171875
8713.91796875
8755.984375
8808.59765625
8862.09765625
8906.14453125
8928.828125
8918.94140625
8870.95703125
8788.0625
8679.64453125
8555.328125
8420.9453125
8279.1171875
8131.98828125
7982.796875
7836.328125
7699.5390625
7580.49609375
7483.796875
7406.45703125
7341.28515625
7287.015625
7254.33203125
7259.2265625
7309.68359375
7399.19921875
7512.421875
7635.16796875
7759.40625
7882.37890625
8003.890625
8123.890625
8239.8515625
8345.16796875
8430.5625
8487.41796875
8509.77734375
8493.86328125
8437.453125
8341.296875
8211.5859375
8060.59765625
7903.8515625
7755.41015625
7624.83984375
7518.03515625
7439.9453125
7394.43359375
7380.140625
7387.578125
7403.41796875
7420.125
7441.640625
7479.51171875
7544.01953125
7638.85546875
7761.0
7901.33984375
8044.0234375
8168.76171875
8258.31640625
8305.59375
8313.49609375
8289.15234375
8240.82421875
8180.8046875
8127.94140625
8103.14453125
8119.75
8176.734375
8259.3828125
8345.43359375
8412.79296875
8445.92578125
8438.515625
8391.59765625
8310.0625
8202.06640625
8081.5625
7968.73046875
7884.30859375
7840.73046875
7836.15625
7855.3125
7876.9296875
7884.56640625
7875.05859375
7858.46484375
7849.87890625
7861.25
7900.1796875
7971.86328125
8075.3125
8194.51953125
8296.19140625
8342.0703125
8308.421875
8198.2109375
8039.44140625
7874.46875
7746.67578125
7687.82421875
7709.3125
7802.25
7946.84765625
8123.51171875
8316.62109375
8510.71875
8687.8046875
8832.3125
8939.421875
9016.1953125
9072.07421875
9107.953125
9115.16015625
9085.2109375
9019.88671875
8933.09765625
8845.59375
8778.9609375
8752.1640625
8779.8359375
8870.421875
9022.64453125
9220.1953125
9429.10546875
9605.15234375
9711.37109375
9733.27734375
9678.93359375
9566.36328125
9412.89453125
9234.3828125
9047.7890625
8869.53125
8711.80078125
8582.41796875
8486.84375
8427.75390625
8403.171875
8406.87890625
8429.828125
8459.00390625
8475.8671875
8460.5234375
8401.16796875
8301.5625
8181.76171875
8073.109375
8008.38671875
8008.26953125
8071.89453125
8182.0
8321.87890625
8485.89453125
8671.70703125
8866.2109375
9045.53515625
9190.18359375
9296.44921875
9371.87890625
9424.10546875
9457.7890625
9479.6875
9501.296875
9534.625
9586.72265625
9657.3828125
9738.20703125
9812.4296875
9859.3515625
9864.06640625
9824.78125
9750.390625
9652.07421875
9539.515625
9424.76953125
9325.44140625
9260.01953125
9239.109375
9261.36328125
9315.7734375
9384.8203125
9445.3828125
9471.32421875
9441.22265625
9347.5859375
9200.25
9020.62109375
8830.62890625
8644.16015625
8466.28515625
8299.5390625
8150.42578125
8030.3828125
7951.859375
7923.9765625
7949.34375
8020.375
8118.12109375
8219.8125
8313.125
8403.42578125
8504.25
8620.67578125
8744.40234375
8864.13671875
8976.22265625
9082.96875
9184.2109375
9274.85546875
9350.22265625
9410.93359375
9462.21484375
9509.83984375
9555.68359375
9594.53125
9615.2421875
9608.6953125
9576.73828125
9531.77734375
9486.05078125
9443.26171875
9402.984375
9371.2734375
9361.921875
9385.1640625
9437.484375
9504.62890625
9573.19140625
9637.42578125
9697.5625
9757.515625
9826.5703125
9918.6953125
10043.60546875
10195.9375
10354.5234375
10492.79296875
10589.33203125
10630.6015625
10609.85546875
10529.046875
10402.2890625
10254.6640625
10115.875
10013.4375
9966.87109375
9981.37890625
10043.6640625
10126.6640625
10203.44140625
10260.015625
10297.984375
10328.25
10363.20703125
10410.5
10468.0859375
10522.88671875
10555.859375
10550.17578125
10495.953125
10391.5859375
10247.25390625
10089.98046875
9960.0234375
9893.5625
9903.39453125
9974.953125
10080.62890625
10198.015625
10317.08203125
10435.53515625
10551.62890625
10661.66796875
10761.4296875
10846.87890625
10912.078125
10946.73828125
10937.23046875
10871.9375
10747.87109375
10575.0625
10376.796875
10184.296875
10025.5390625
9913.69921875
9845.296875
9811.421875
9810.76953125
9849.84375
9931.23046875
10045.0625
10172.68359375
10295.09765625
10396.3125
10463.3515625
10489.453125
10478.140625
10441.61328125
10394.99609375
10353.546875
10332.75
10344.38671875
10388.87109375
10453.81640625
10523.4296875
10590.62109375
10661.40625
10750.140625
10869.6953125
11020.7734375
11186.45703125
11338.6484375
11453.88671875
11523.7734375
11550.48828125
11536.109375
11480.765625
11389.41796875
11274.17578125
11147.38671875
11015.5
10882.0625
10753.87109375
10640.578125
10548.76953125
10478.9921875
10429.140625
10399.27734375
10393.3359375
10417.4609375
10476.70703125
10570.8515625
10691.0078125
10820.0078125
10937.81640625
11028.90625
11086.09765625
11107.98046875
11093.3671875
11039.22265625
10944.7265625
10817.0
10671.82421875
10528.34765625
10402.26953125
10301.65234375
10226.15234375
10169.3359375
10123.73046875
10085.9140625
10057.40625
10041.37109375
10040.01953125
10055.8671875
10093.4609375
10157.07421875
10245.46484375
10348.76171875
10450.1328125
10531.1015625
10578.63671875
10591.13671875
10579.09765625
10558.51171875
10541.7578125
10533.98046875
10536.734375
10552.8125
10586.484375
10639.9921875
10710.734375
10790.953125
10868.91015625
10931.75390625
10971.484375
10992.1328125
11011.44921875
11051.671875
11124.1171875
11220.42578125
11319.39453125
11403.078125
11467.0
11516.63671875
11557.12109375
11587.609375
11602.546875
11594.53125
11556.0703125
11482.65625
11377.6953125
11254.3984375
11131.0703125
11022.65625
10934.515625
10861.90625
10795.3125
10728.80859375
10666.31640625
10620.4765625
10604.7890625
10625.6953125
10680.42578125
10759.87109375
10852.78125
10949.50390625
11044.4765625
11134.71484375
11214.41015625
11272.41796875
11298.8671875
11295.5625
11276.98828125
11258.015625
11241.2265625
11218.03515625
11181.80859375
11137.90234375
11100.82421875
11083.7734375
11091.50390625
11120.53515625
11163.02734375
11210.14453125
11254.62890625
11293.5546875
11329.98046875
11370.7734375
11420.54296875
11476.66796875
11531.4375
11580.8984375
11631.1875
11693.64453125
11771.62890625
11852.2734375
11911.5859375
11927.41796875
11888.71484375
11797.26953125
11666.66015625
11520.9609375
11390.37890625
11302.1875
11271.7265625
11298.765625
11369.91796875
11464.7734375
11563.9609375
11656.37109375
11740.63671875
11819.578125
11893.38671875
11957.8671875
12006.97265625
12034.37109375
12033.96484375
12003.31640625
11949.59765625
11890.671875
11846.91796875
11829.984375
11838.23046875
11861.609375
11889.13671875
11911.609375
11919.54296875
11902.59375
11855.28125
11785.109375
11713.74609375
11667.0390625
11661.12109375
11695.76171875
11757.83984375
11828.5390625
11888.91796875
11924.68359375
11930.96875
11913.625
11884.58203125
11855.546875
11835.6875
11832.3671875
11849.60546875
11883.55078125
11920.73828125
11943.82421875
11942.43359375
11921.53125
11900.8984375
11905.9296875
11955.99609375
12058.2109375
12208.6796875
12396.56640625
12605.7578125
12814.328125
12995.5390625
13122.15625
13172.97265625
13139.59765625
13030.92578125
12871.79296875
12694.5703125
12527.79296875
12388.30859375
12280.51171875
12201.578125
12149.05078125
12125.48828125
12135.5078125
12177.6015625
12240.0546875
12306.98046875
12367.2890625
12415.14453125
12442.7734375
12438.1796875
12393.33984375
12312.46875
12208.453125
12091.21875
11961.77734375
11817.87109375
11663.58984375
11512.66015625
11383.87109375
11294.3671875
11256.12109375
11275.58203125
11353.02734375
11480.5625
11643.07421875
11825.640625
12022.16015625
12235.07421875
12464.6875
12699.96484375
12921.68359375
13113.59765625
13268.99609375
13388.32421875
13475.015625
13534.5234375
13573.34375
13595.0546875
13597.8125
13578.57421875
13541.0703125
13499.19140625
13472.08203125
13474.53515625
13509.13671875
13564.30078125
13619.60546875
13656.25
13666.68359375
13656.41796875
13636.3515625
13611.8828125
13578.0703125
13524.90625
13447.171875
13350.3671875
13249.44140625
13164.26953125
13115.3671875
13118.8046875
13179.43359375
13286.59375
13417.39453125
13545.40625
13647.86328125
13708.94921875
13722.703125
13696.16015625
13647.55078125
13597.26953125
13558.41015625
13534.609375
13523.77734375
13520.5234375
13515.328125
13495.52734375
13451.19140625
13381.66796875
13296.46875
13209.35546875
13130.578125
13063.6015625
13009.1484375
12973.0625
12970.3359375
13020.1640625
13135.18359375
13313.83203125
13541.41015625
13796.97265625
14058.46484375
14302.01953125
14499.1796875
14619.90625
14644.0546875
14573.34375
14431.64453125
14251.328125
14057.97265625
13866.703125
13689.44921875
13540.42578125
13432.3828125
13369.359375
13345.078125
13348.34375
13369.67578125
13404.43359375
13451.45703125
13508.484375
13568.078125
13618.79296875
13651.87109375
13667.1328125
13671.49609375
13672.0625
13671.27734375
13667.90625
13660.2734375
13648.0078125
13632.3046875
13616.06640625
13603.78515625
13601.15234375
13614.9140625
13651.95703125
13715.0625
13797.33203125
13882.9765625
13958.39453125
14025.59375
14104.37890625
14219.8359375
14385.92578125
14598.46875
14839.91015625
15088.125
15321.98828125
15523.48046875
15680.0546875
15788.33984375
15855.9765625
15897.55859375
15924.62109375
15936.2109375
15918.4375
15855.5703125
15743.5859375
15593.703125
15423.125
15244.17578125
15063.6015625
14889.8984375
14736.28125
14613.63671875
14522.9140625
14457.39453125
14412.08203125
14387.703125
14385.0234375
14398.07421875
14415.63671875
14429.125
14438.109375
14449.765625
14475.53515625
14528.43359375
14620.5234375
14759.08203125
14942.96875
15161.5546875
15396.9765625
15628.421875
15836.7265625
16008.1953125
16136.78125
16223.9921875
16276.46484375
16302.8125
16312.1953125
16315.28125
16324.5703125
16350.1171875
16391.8359375
16435.68359375
16459.40234375
16445.01171875
16389.53515625
16307.8671875
16227.515625
16176.8125
16169.90234375
16195.90625
16221.91796875
16211.546875
16147.44921875
16041.4140625
15925.22265625
15830.71484375
15774.4765625
15756.65234375
15770.2109375
15808.81640625
15865.296875
15925.515625
15969.015625
15979.390625
15954.15234375
15903.671875
15842.06640625
15781.20703125
15731.50390625
15701.69921875
15692.625
15691.7109375
15678.01953125
15636.25
15567.5390625
15488.1640625
15418.84765625
15374.19140625
15358.45703125
15367.9609375
15396.65625
15440.5625
15497.875
15565.01953125
15633.1484375
15689.765625
15725.08984375
15737.61328125
15734.015625
15724.4921875
15718.38671875
15723.26171875
15745.82421875
15791.23046875
15859.72265625
15942.88671875
16023.6875
16083.19921875
16112.18359375
16119.5859375
16129.453125
16166.4609375
16240.59765625
16342.796875
16453.37109375
16554.55078125
16637.47265625
16700.8515625
16745.18359375
16768.82421875
16769.73828125
16750.8125
16721.70703125
16692.68359375
16665.47265625
16631.7265625
16582.2265625
16517.76171875
16450.484375
16394.69921875
16355.921875
16326.125
16286.64453125
16216.265625
16101.765625
15947.06640625
15775.02734375
15617.80859375
15499.6640625
15423.66015625
15373.1796875
15327.60546875
15279.49609375
15239.29296875
15225.578125
15250.96875
15314.62109375
15403.76953125
15500.3671875
15588.40625
15658.59375
15708.1328125
15736.76171875
15743.7890625
15729.27734375
15696.6875
15653.27734375
15609.609375
15581.08984375
15588.265625
15649.68359375
15769.1953125
15928.98828125
16096.53515625
16240.46875
16343.61328125
16406.3203125
16441.2265625
16463.83203125
16483.85546875
16502.02734375
16514.0546875
16518.1796875
16520.4296875
16534.62890625
16577.94921875
16664.03515625
16796.15234375
16964.25
17147.8203125
17322.3046875
17465.28515625
17562.06640625
17611.80859375
17630.453125
17643.9453125
17672.78125
17720.015625
17774.3671875
17825.67578125
17877.26953125
17944.07421875
18040.66015625
18171.81640625
18331.96875
18508.31640625
18680.94140625
18821.8984375
18900.69921875
18897.22265625
18812.33984375
18666.375
18487.29296875
18300.0625
18124.32421875
17975.94921875
17864.91796875
17790.5390625
17741.66796875
17705.2734375
17676.4375
17661.02734375
17669.94921875
17711.24609375
17785.25390625
17883.4140625
17989.578125
18083.7265625
18147.625
18170.65234375
18154.0859375
18112.9375
18072.84765625
18059.390625
18083.453125
18133.5859375
18183.3203125
18208.48828125
18200.80078125
18169.7734375
18136.18359375
18123.51171875
18149.78515625
18221.1015625
18329.88671875
18459.3671875
18590.0546875
18703.33984375
18782.53515625
18814.55078125
18792.08984375
18713.4375
18580.08984375
18395.65234375
18167.62890625
17910.28125
17646.109375
17404.37890625
17214.609375
17095.38671875
17045.16015625
17044.609375
17071.50390625
17116.96484375
17189.65234375
17305.421875
17472.31640625
17682.70703125
17916.55078125
18150.55078125
18365.37109375
18547.55859375
18688.8984375
18786.4375
18842.2578125
18860.984375
18847.10546875
18806.0390625
18747.46875
18684.14453125
18624.44921875
18566.390625
18500.74609375
18420.59765625
18327.73046875
18231.9453125
18147.15234375
18087.89453125
18065.21875
18081.30859375
18127.1953125
18187.68359375
18250.7578125
18313.4140625
18379.30078125
18451.359375
18526.60546875
18597.15625
18655.3984375
18697.9140625
18724.87109375
18736.95703125
18734.703125
18721.5703125
18707.04296875
18704.8203125
18726.56640625
18776.48828125
18850.96875
18941.8515625
19039.17578125
19131.51171875
19205.375
19245.73828125
19238.4140625
19174.69140625
19057.203125
18902.65625
18736.76953125
18583.28125
18456.12109375
18360.57421875
18298.48828125
18268.78515625
18263.57421875
18268.7890625
18273.22265625
18277.8203125
18294.76171875
18336.19140625
18402.515625
18479.984375
18549.125
18597.40625
18626.0546875
18645.796875
18666.4140625
18690.85546875
18718.45703125
18751.2421875
18795.66796875
18859.328125
18947.16015625
19058.79296875
19186.31640625
19314.31640625
19424.41015625
19501.91796875
19539.47265625
19536.625
19498.546875
19434.98828125
19358.01171875
19278.4921875
19203.55078125
19135.1484375
19069.7890625
19002.0703125
18933.69140625
18880.48046875
18866.51953125
18906.30859375
18990.8125
19090.04296875
19167.97265625
19196.83984375
19164.53515625
19076.18359375
18950.265625
18809.76953125
18674.41015625
18560.7421875
18487.421875
18474.8984375
18535.7421875
18664.62109375
18838.9765625
19030.203125
19215.82421875
19384.27734375
19531.57421875
19655.21875
19750.7890625
19813.05859375
19839.03125
19830.03515625
19791.9375
19734.625
19670.6484375
19612.6875
19570.86328125
19550.78515625
19551.421875
19562.24609375
19563.58984375
19534.46484375
19464.484375
19360.24609375
19240.890625
19128.1484375
19038.6328125
18980.0625
18948.640625
18928.6328125
18897.8046875
18837.62109375
18740.45703125
18608.23828125
18446.203125
18260.09375
18059.4296875
17860.46875
17681.515625
17532.375
17407.87109375
17293.52734375
17180.03125
17074.65625
17000.015625
16981.07421875
17029.90234375
17138.21484375
17281.546875
17431.12109375
17565.51953125
17676.01171875
17765.17578125
17842.27734375
17918.55859375
18003.375
18101.4609375
18212.27734375
18331.953125
18456.53515625
18584.46875
18717.06640625
18857.37890625
19008.94140625
19175.2109375
19358.2265625
19554.8671875
19753.15625
19934.64453125
20084.2578125
20198.66796875
20283.44921875
20341.9921875
20370.3203125
20364.27734375
20328.6328125
20275.15234375
20212.4765625
20142.19140625
20066.640625
19997.69140625
19954.16796875
19949.63671875
19982.98046875
20040.04296875
20103.01953125
20158.73828125
20200.55859375
20225.48046875
20231.16015625
20215.46484375
20177.78515625
20120.33984375
20048.3984375
19969.046875
19888.33203125
19808.51953125
19728.69921875
19649.39453125
19576.421875
19518.8828125
19482.8359375
19467.78125
19469.51953125
19485.921875
19520.03515625
19578.59375
19667.26171875
19784.69140625
19918.9140625
20050.1015625
20159.01171875
20234.2421875
20271.78515625
20269.15234375
20222.20703125
20128.75390625
19994.8828125
19837.19140625
19677.96484375
19536.2890625
19421.08984375
19330.91796875
19259.07421875
19197.60546875
19136.37109375
19062.1640625
18965.01171875
18848.5078125
18731.7890625
18637.5625
18577.02734375
18546.52734375
18536.83203125
18542.4609375
18561.99609375
18592.95703125
18628.953125
18661.15234375
18681.24609375
18684.44921875
18671.9375
18650.40625
18627.82421875
18609.18359375
18596.40234375
18590.78515625
18593.6484375
18605.5546875
18628.41796875
18669.15234375
18737.984375
18840.12890625
18970.234375
19117.70703125
19276.90625
19448.92578125
19632.28125
19813.9609375
19971.953125
20087.0703125
20153.42578125
20180.4375
20187.125
20193.13671875
20211.0390625
20243.390625
20285.4140625
20330.41015625
20374.09765625
20416.8828125
20464.9921875
20529.71484375
20622.9140625
20750.3671875
20908.19921875
21085.75390625
21272.1015625
21460.19140625
21646.66015625
21829.984375
22009.47265625
22184.41015625
22352.12109375
22506.6484375
22641.01171875
22751.74609375
22839.86328125
22905.56640625
22941.32421875
22931.4765625
22859.953125
22719.64453125
22516.5078125
22267.41796875
21995.69140625
21726.9453125
21485.296875
21289.33984375
21148.64453125
21062.078125
21019.25390625
21005.68359375
21010.0703125
21029.46484375
21068.3828125
21132.22265625
21219.765625
21320.12109375
21416.4921875
21494.48046875
21548.95703125
21583.80859375
21604.39453125
21609.35546875
21589.2421875
21532.5703125
21433.18359375
21293.37109375
21122.953125
20937.171875
20754.40625
20592.86328125
20466.4375
20381.8828125
20339.41015625
20336.4609375
20371.58984375
20444.2421875
20549.4921875
20673.2890625
20795.46484375
20900.14453125
20983.9453125
21053.140625
21113.1171875
21161.90625
21194.3125
21210.6015625
21218.5078125
21224.4140625
21221.15625
21185.25
21089.60546875
20924.00390625
20706.40625
20474.5703125
20265.41796875
20100.42578125
19986.84765625
19927.375
19924.81640625
19978.09375
20076.2109375
20196.83203125
20310.05078125
20385.29296875
20400.3125
20349.92578125
20249.5703125
20129.890625
20024.14453125
19955.26953125
19929.64453125
19939.80078125
19972.25390625
20013.6171875
20051.58203125
20074.015625
20071.2265625
20040.28515625
19985.328125
19911.44921875
19818.59765625
19703.17578125
19566.61328125
19422.234375
19293.66015625
19205.65234375
19173.8984375
19199.40625
19269.234375
19361.66015625
19452.46875
19520.69921875
19553.6484375
19550.2265625
19520.1328125
19478.234375
19438.0
19408.33984375
19393.90234375
19395.515625
19410.42578125
19434.5859375
19466.50390625
19507.68359375
19557.453125
19607.421875
19642.9921875
19651.34765625
19628.65234375
19580.62109375
19518.18359375
19453.29296875
19396.83984375
19356.46484375
19332.99609375
19317.94921875
19296.1875
19253.796875
19185.13671875
19093.49609375
18986.91015625
18875.94140625
18775.7421875
18706.14453125
18684.3359375
18714.8203125
18786.8828125
18882.328125
18985.53515625
19087.703125
19185.4296875
19278.90234375
19371.30078125
19467.38671875
19570.546875
19680.90234375
19796.828125
19919.12890625
20054.37890625
20213.1484375
20401.6640625
20612.171875
20821.34375
21001.0
21133.08203125
21215.359375
21253.9765625
21252.5
21209.109375
21121.98046875
20994.4921875
20834.9609375
20654.20703125
20464.81640625
20280.71484375
20113.7265625
19968.61328125
19842.3046875
19729.2734375
19628.515625
19545.63671875
19488.63671875
19461.8671875
19463.2578125
19486.515625
19525.47265625
19576.48046875
19636.8828125
19701.25
19759.1640625
19797.703125
19808.734375
19797.1875
19783.49609375
19794.94140625
19849.1171875
19941.7578125
20050.33984375
20150.80078125
20231.83984375
20294.86328125
20343.703125
20377.81640625
20394.6171875
20394.63671875
20382.04296875
20361.4765625
20336.38671875
20309.9921875
20285.984375
20267.4453125
20255.328125
20248.1953125
20243.9296875
20243.328125
20253.0546875
20283.31640625
20339.2109375
20412.8671875
20485.58984375
20539.72265625
20569.05078125
20578.55859375
20576.29296875
20567.1796875
20553.1640625
20535.11328125
20511.84765625
20478.50390625
20429.25
20364.31640625
20294.890625
20239.76171875
20215.1953125
20225.91796875
20264.40234375
20318.3515625
20379.79296875
20448.9140625
20531.3671875
20633.078125
20756.9453125
20902.33984375
21065.60546875
21240.1328125
21416.53515625
21584.57421875
21737.015625
21873.37109375
22000.03515625
22125.09765625
22250.96484375
22371.1484375
22474.86328125
22555.07421875
22612.01953125
22650.109375
22674.0234375
22689.4609375
22706.3359375
22738.59375
22799.734375
22898.1640625
23034.47265625
23199.48046875
23373.55859375
23530.1953125
23643.22265625
23692.50390625
23665.625
23559.45703125
23383.40625
23159.1875
22912.5234375
22662.953125
22421.921875
22199.3046875
22008.66015625
21865.0703125
21779.390625
21754.40234375
21782.9140625
21847.1328125
21922.5390625
21987.640625
22033.34765625
22063.80078125
22088.41015625
22112.38671875
22132.1796875
22137.1953125
22115.8125
22061.66796875
21975.07421875
21858.4609375
21712.01171875
21536.91015625
21343.96484375
21156.22265625
20998.88671875
20884.5859375
20809.0625
20761.9921875
20740.62890625
20750.46875
20791.5390625
20846.04296875
20882.73046875
20875.1015625
20815.82421875
20715.4375
20591.00390625
20457.4375
20326.47265625
20208.78515625
20114.7890625
20053.45703125
20028.91015625
20035.49609375
20056.46484375
20070.6640625
20063.1328125
20029.34375
19969.73828125
19882.4609375
19762.34375
19605.6328125
19415.6171875
19206.90625
19006.78515625
18849.66796875
18763.703125
18757.44921875
18816.75
18913.125
19016.203125
19102.6953125
19159.73046875
19183.1796875
19174.1171875
19138.1484375
19089.0078125
19049.8671875
19045.17578125
19087.55078125
19172.78515625
19288.40234375
19425.57421875
19582.01953125
19756.04296875
19941.203125
20126.66015625
20299.77734375
20447.140625
20555.515625
20615.48828125
20626.76953125
20600.87109375
20558.32421875
20520.74609375
20501.59375
20500.38671875
20503.7890625
20493.18359375
20454.40625
20383.9921875
20288.59375
20179.28515625
20066.5859375
19960.03515625
19869.734375
19804.984375
19770.62890625
19767.12890625
19795.83984375
19862.28125
19971.72265625
20121.98828125
20303.1328125
20504.4921875
20720.41796875
20949.83984375
21193.8046875
21455.27734375
21739.515625
22053.22265625
22405.7421875
22813.76171875
23302.921875
23898.50390625
24607.5625
25402.65234375
26214.19140625
26934.13671875
27434.91015625
27605.26171875
27391.06640625
26817.4765625
25978.0078125
24999.5
24004.4296875
23085.2578125
22293.14453125
21639.37890625
21106.84765625
20665.21875
20282.26171875
19929.94140625
19589.23046875
19254.64453125
18933.703125
18639.53125
18382.109375
18164.5
17983.3359375
17829.59375
17689.5625
17548.796875
17398.421875
17239.296875
17081.5546875
16941.078125
16835.2265625
16778.1953125
16776.09765625
16823.33984375
16903.3515625
16995.05859375
17083.2265625
17166.671875
17257.66796875
17371.4765625
17513.40625
17673.0859375
17829.35546875
17961.1640625
18056.79296875
18116.17578125
18145.37109375
18147.89453125
18120.625
18058.42578125
17962.39453125
17843.27734375
17717.91796875
17604.78515625
17522.85546875
17491.03125
17524.17578125
17627.52734375
17793.53125
18002.3984375
18225.4765625
18432.48828125
18602.13671875
18729.75390625
18824.57421875
18897.4921875
18949.3984375
18968.984375
18940.2578125
18853.8046875
18715.234375
18546.12890625
18375.984375
18229.34765625
18116.76171875
18035.9765625
17981.04296875
17950.84765625
17949.54296875
17978.85546875
18029.5703125
18080.953125
18109.6328125
18100.25
18048.8515625
17959.37109375
17841.0703125
17710.3828125
17590.78125
17504.8359375
17463.36328125
17461.85546875
17486.21875
17520.4296875
17550.15625
17564.453125
17558.48046875
17535.3359375
17504.2109375
17476.80859375
17465.8828125
17484.83203125
17543.94140625
17644.0390625
17773.81640625
17915.08203125
18051.359375
18171.80859375
18268.74609375
18335.31640625
18369.80859375
18384.13671875
18406.359375
18470.30859375
18597.30078125
18783.66015625
19004.2265625
19228.69140625
19437.98046875
19629.41015625
19809.5390625
19982.59765625
20143.80859375
20282.0390625
20388.6328125
20464.484375
20519.68359375
20567.65625
20621.0703125
20692.83984375
20797.26171875
20945.71484375
21139.66015625
21369.359375
21620.125
21878.3359375
22130.9453125
22362.79296875
22559.6328125
22715.26171875
22833.80078125
22924.40625
22995.93359375
23056.50390625
23112.3203125
23160.1015625
23180.06640625
23142.28515625
23026.1484375
22836.5234375
22603.0859375
22366.21484375
22162.89453125
22019.42578125
21949.10546875
21953.33984375
22027.53515625
22169.34765625
22381.390625
22664.61328125
23009.41796875
23395.359375
23801.11328125
24215.4921875
24640.25390625
25085.1328125
25563.04296875
26090.5546875
26691.19921875
27395.2421875
28234.03515625
29233.66796875
30413.7421875
31791.05859375
33382.72265625
35204.140625
37263.59765625
39558.6953125
42076.5859375
44792.46875
47656.59375
50565.328125
53328.40234375
55662.09765625
57236.77734375
57775.92578125
57160.56640625
55477.3828125
52982.0625
50004.6640625
46853.0625
43754.88671875
40844.41796875
38180.3125
35777.859375
33640.18359375
31774.19140625
30187.24609375
28875.55078125
27819.62890625
26990.578125
26358.72265625
25897.15625
25580.29296875
25380.03515625
25261.21875
25179.6484375
25088.30078125
24950.8671875
24753.265625
24504.66015625
24230.23046875
23963.4375
23739.53515625
23586.46484375
23513.4609375
23504.6953125
23523.4765625
23524.36328125
23466.66796875
23325.38671875
23097.921875
22803.890625
22476.890625
22152.15625
21856.953125
21607.546875
21410.76171875
21265.3203125
21159.61328125
21066.90625
20943.88671875
20739.57421875
20415.0546875
19963.83984375
19418.36328125
18836.6875
18277.50390625
17779.44140625
17355.51953125
17001.80078125
16710.31640625
16476.6328125
16299.90234375
16180.2109375
16117.98046875
16114.28515625
16167.85546875
16268.90234375
16395.57421875
16518.04296875
16608.08203125
16648.01171875
16635.5234375
16584.546875
16521.28515625
16473.5234375
16456.15234375
16463.3203125
16475.234375
16474.7890625
16459.15234375
16436.9140625
16416.09375
16395.48046875
16365.1171875
16312.7265625
16230.984375
16123.84765625
16009.3359375
15914.9375
15865.8046875
15873.6171875
15934.8828125
16038.015625
16170.24609375
16318.13671875
16465.08203125
16593.2265625
16690.6953125
16757.3671875
16802.96875
16839.4296875
16875.1015625
16915.26171875
16965.55078125
17032.125
17117.28515625
17214.921875
17310.26171875
17384.56640625
17422.8203125
17421.828125
17394.48828125
17365.55859375
17359.06640625
17385.7421875
17440.4765625
17511.8828125
17595.734375
17702.140625
17852.21484375
18067.2421875
18356.55859375
18710.1328125
19098.72265625
19480.69921875
19812.390625
20059.4140625
20206.11328125
20259.3125
20243.796875
20192.19140625
20135.8984375
20100.12109375
20099.6328125
20132.57421875
20176.80859375
20197.24609375
20165.16796875
20078.234375
19965.0859375
19868.6015625
19819.2734375
19819.33203125
19848.4140625
19881.8984375
19904.80078125
19914.296875
19917.5390625
19929.6171875
19967.3984375
20036.9296875
20124.875
20205.7734375
20259.984375
20284.2734375
20285.859375
20269.40625
20230.6328125
20158.97265625
20044.08203125
19882.8515625
19684.9375
19472.1328125
19268.875
19090.83984375
18942.109375
18822.09375
18732.8828125
18680.06640625
18669.5859375
18705.3359375
18787.15234375
18907.625
19051.28125
19201.015625
19348.43359375
19497.74609375
19658.03125
19831.22265625
20007.63671875
20172.99609375
20318.94921875
20447.16796875
20564.875
20678.50390625
20792.0625
20909.78125
21036.73046875
21173.28125
21307.0546875
21411.28125
21453.7578125
21410.5
21273.140625
21045.73046875
20736.84375
20355.8359375
19915.0859375
19432.890625
18932.7109375
18439.6015625
17976.1015625
17558.19140625
17192.26953125
16876.375
16606.83203125
16385.08203125
16217.453125
16107.8984375
16052.0234375
16038.54296875
16054.4609375
16086.234375
16116.7421875
16126.2109375
16101.60546875
16046.84765625
15982.14453125
15930.83203125
15904.921875
15900.79296875
15905.8125
15908.7421875
15907.046875
15907.83203125
15921.1484375
15948.89453125
15978.50390625
15989.390625
15967.60546875
15914.98828125
15844.8515625
15770.92578125
15700.75390625
15636.3984375
15577.6875
15524.65625
15479.00390625
15443.6875
15419.26953125
15399.7578125
15372.734375
15324.3125
15244.7421875
15131.78515625
14992.09765625
14839.96484375
14691.3125
14555.23828125
14430.24609375
14309.47265625
14190.046875
14077.86328125
13984.12109375
13917.53515625
13879.421875
13866.1875
13877.1328125
13919.59765625
14005.390625
14141.703125
14325.66015625
14546.51953125
14790.3359375
15041.59765625
15282.703125
15494.40625
15656.875
15751.3046875
15765.23046875
15701.66015625
15583.359375
15444.3515625
15313.609375
15204.6796875
15116.44921875
15038.49609375
14955.6015625
14854.8359375
14737.1484375
14624.72265625
14553.6640625
14555.06640625
14639.64453125
14796.80859375
15004.73046875
15239.84765625
15479.359375
15699.796875
15878.640625
16000.6171875
16063.04296875
16074.078125
16045.08984375
15983.93359375
15893.87109375
15776.421875
15634.88671875
15477.27734375
15317.4375
15171.92578125
15053.078125
14963.83984375
14898.92578125
14850.01171875
14809.33203125
14770.91015625
14731.7421875
14692.32421875
14653.30859375
14610.70703125
14556.82421875
14488.7109375
14414.98046875
14351.69140625
14310.02734375
14288.4296875
14277.59765625
14273.89453125
14288.7578125
14345.41796875
14464.93359375
14652.2734375
14892.94921875
15161.67578125
15435.08203125
15698.90625
15946.9140625
16174.6953125
16373.53515625
16528.2734375
16621.55859375
16642.72265625
16594.2734375
16489.15234375
16341.06640625
16157.609375
15942.6875
15704.32421875
15459.23046875
15231.01953125
15045.40625
14925.6015625
14888.140625
14939.5703125
15076.20703125
15287.640625
15561.51953125
15886.671875
16254.1484375
16657.1875
17090.33203125
17547.546875
18019.48828125
18489.99609375
18932.50390625
19310.515625
19587.51171875
19744.7578125
19794.75
19777.25390625
19738.91796875
19712.171875
19707.7109375
19720.15625
19735.87890625
19736.70703125
19703.0859375
19621.328125
19491.23046875
19325.4140625
19138.83984375
18938.58984375
18724.56640625
18499.5703125
18275.890625
18070.57421875
17895.5703125
17754.0703125
17644.33984375
17562.7578125
17501.6328125
17447.3203125
17384.19140625
17301.3671875
17195.70703125
17070.6640625
16936.03515625
16809.59765625
16716.58203125
16684.125
16733.125
16871.8984375
17094.49609375
17383.85546875
17717.1484375
18068.859375
18410.0703125
18709.41796875
18941.609375
19099.96875
19200.48046875
19270.8984375
19333.36328125
19395.0625
19451.53515625
19495.07421875
19519.72265625
19522.15625
19502.1796875
19464.55859375
19419.796875
19382.01953125
19365.09375
19379.42578125
19430.51953125
19518.0234375
19634.4140625
19765.0
19891.66796875
19999.53125
20082.34765625
20143.2578125
20191.1484375
20235.171875
20279.6953125
20322.06640625
20355.6484375
20377.28125
20392.88671875
20414.7109375
20452.015625
20504.66796875
20566.4453125
20633.74609375
20709.80859375
20800.16796875
20905.78515625
21021.48828125
21139.8125
21253.7265625
21355.38671875
21435.1328125
21485.55859375
21507.58203125
21511.48046875
21511.1796875
21517.640625
21536.859375
21571.74609375
21624.703125
21699.96875
21805.70703125
21953.0390625
22149.77734375
22392.8125
22666.6796875
22950.3203125
23226.09765625
23484.5234375
23724.26953125
23950.265625
24170.32421875
24389.57421875
24605.36328125
24808.1484375
24988.62109375
25144.265625
25278.53125
25394.33984375
25489.49609375
25557.5234375
25590.20703125
25578.6171875
25515.7734375
25404.2109375
25262.32421875
25119.265625
24999.328125
24911.1484375
24853.734375
24832.1015625
24863.984375
24970.69921875
25163.28515625
25437.328125
25776.20703125
26154.328125
26538.4375
26893.296875
27194.80859375
27442.19140625
27657.7578125
27873.3515625
28114.76171875
28395.9609375
28723.74609375
29103.453125
29538.4921875
30025.828125
30554.4765625
31109.65234375
31678.02734375
32248.265625
32806.36328125
33331.35546875
33798.10546875
34187.65234375
34497.40625
34741.3515625
34939.62109375
35107.4375
35252.87890625
35381.0390625
35495.265625
35593.18359375
35664.32421875
35694.5625
35673.83984375
35601.328125
35486.71484375
35348.9140625
35211.85546875
35097.88671875
35022.546875
34993.33203125
35009.6953125
35061.73046875
35130.15625
35191.43359375
35225.0859375
35216.9765625
35157.59375
35040.53125
34864.09765625
34634.26171875
34366.44140625
34085.44921875
33821.2578125
33598.72265625
33425.80859375
33290.71875
33172.515625
33057.41015625
32947.8984375
32859.0078125
32806.26171875
32795.1015625
32819.53515625
32870.765625
32948.0546875
33061.796875
33226.59375
33452.0
33738.88671875
34081.015625
34466.734375
34879.54296875
35300.66015625
35714.72265625
36114.890625
36503.03515625
36884.5234375
37261.17578125
37627.18359375
37971.0
38281.6015625
38554.59765625
38795.0625
39016.84765625
39238.390625
39474.6953125
39728.8984375
39991.0390625
40246.9921875
40489.83203125
40722.74609375
40952.57421875
41183.0078125
41413.76171875
41642.23828125
41862.84765625
42065.515625
42238.27734375
42373.87890625
42475.41796875
42556.8359375
42638.0703125
42737.4921875
42865.51953125
43023.1484375
43205.875
43407.90234375
43621.3046875
43831.4296875
44015.86328125
44151.1875
44223.0546875
44231.43359375
44187.9453125
44109.53515625
44014.125
43919.72265625
43844.328125
43803.59765625
43806.4296875
43851.74609375
43930.0703125
44029.47265625
44140.265625
44253.43359375
44355.83203125
44431.12109375
44469.8125
44479.41015625
44482.41796875
44502.34765625
44550.34375
44622.640625
44706.80859375
44788.6640625
44856.10546875
44900.7890625
44918.3046875
44907.5546875
44871.87890625
44822.69140625
44780.375
44767.12890625
44795.20703125
44861.015625
44950.23046875
45048.5546875
45149.27734375
45253.91015625
45367.5234375
45492.6796875
45625.61328125
45756.5859375
45872.60546875
45960.1015625
46008.04296875
46013.0546875
45983.59375
45937.80859375
45894.953125
45866.4921875
45851.30078125
45834.875
45793.515625
45705.88671875
45567.3203125
45394.7734375
45217.08984375
45060.12109375
44939.34765625
44860.33984375
44820.30859375
44810.55859375
44824.2109375
44865.359375
44948.47265625
45086.140625
45277.17578125
45507.44921875
45762.4921875
46041.0078125
46359.5390625
46744.76171875
47217.6171875
47780.73046875
48419.3046875
49113.37890625
49848.6796875
50618.046875
51418.19921875
52249.4921875
53117.56640625
54031.28515625
54996.76171875
56012.12109375
57065.89453125
58139.53125
59215.69921875
60291.09765625
61385.4921875
62539.03515625
63800.8828125
65219.87890625
66841.3359375
68702.01953125
70815.98046875
73154.03515625
75625.28515625
78066.203125
80242.62890625
81874.921875
82694.9140625
82523.66796875
81335.11328125
79267.75390625
76575.74609375
73548.46484375
70441.84765625
67445.34375
64679.40625
62206.84765625
60047.9921875
58196.73046875
56633.74609375
55333.28515625
54264.99609375
53395.5
52691.03125
52119.1015625
51649.9296875
51259.9453125
50935.98046875
50675.6328125
50483.39453125
50366.546875
50332.625
50386.0390625
50524.59765625
50740.8046875
51028.828125
51389.5625
51827.375
52342.48828125
52927.47265625
53568.90625
54248.265625
54939.41015625
55608.05859375
56218.12890625
56742.5859375
57171.41796875
57512.45703125
57786.6953125
58022.5703125
58251.7421875
58505.1796875
58807.28515625
59168.3046875
59578.87109375
60011.54296875
60430.71875
60807.05078125
61127.8125
61395.43359375
61615.51953125
61785.85546875
61897.52734375
61945.26953125
61933.4921875
61871.47265625
61766.8828125
61628.859375
61477.0625
61342.9609375
61257.88671875
61237.5
61275.19921875
61347.296875
61424.828125
61485.93359375
61524.265625
61549.5703125
61579.17578125
61624.53515625
61680.70703125
61725.859375
61732.39453125
61682.8671875
61578.6484375
61434.31640625
61263.87109375
61072.7578125
60861.80078125
60635.56640625
60404.40625
60178.796875
59962.8203125
59752.29296875
59538.1171875
59313.01953125
59078.234375
58844.1015625
58621.19921875
58407.5078125
58184.05859375
57925.46484375
57617.7421875
57268.828125
56904.43359375
56554.53515625
56240.97265625
55971.44921875
55738.8515625
55524.30078125
55304.54296875
55062.2421875
54792.609375
54500.13671875
54188.94140625
53857.140625
53500.28515625
53117.61328125
52712.85546875
52290.61328125
51855.10546875
51412.15625
50967.875
50521.96484375
50063.74609375
49578.84765625
49062.35546875
48525.3984375
47988.1328125
47465.43359375
46957.12109375
46449.125
45923.66015625
45371.9296875
44801.5703125
44233.4453125
43689.62890625
43182.515625
42714.7265625
42287.34765625
41904.22265625
41565.8515625
41261.87890625
40974.859375
40694.140625
40425.55078125
40186.72265625
39992.9765625
39845.37109375
39727.82421875
39613.6484375
39478.37890625
39311.51171875
39117.765625
38906.7734375
38682.75
38445.6015625
38199.9609375
37959.01171875
37739.08984375
37553.4296875
37411.2265625
37317.37890625
37268.4609375
37249.4921875
37237.99609375
37212.4296875
37157.99609375
37068.90625
36950.3203125
36818.09765625
36691.78515625
36584.21484375
36497.22265625
36426.17578125
36365.11328125
36306.72265625
36242.44921875
36168.52734375
36091.96875
36025.92578125
35976.109375
35933.1875
35880.4453125
35808.24609375
35720.30078125
35628.3203125
35544.43359375
35479.3203125
35443.07421875
35443.08203125
35480.2265625
35549.5234375
35645.9375
35768.33203125
35916.28515625
36083.00390625
36251.75390625
36399.06640625
36502.5859375
36549.2109375
36539.94140625
36487.82421875
36408.89453125
36311.921875
36195.45703125
36054.23828125
35887.88671875
35703.08984375
35508.57421875
35309.94921875
35110.1015625
34913.16796875
34725.16796875
34548.5234375
34375.79296875
34190.94921875
33979.515625
33739.32421875
33482.1015625
33225.546875
32984.73046875
32770.13671875
32590.21484375
32451.2265625
32352.21875
32281.05078125
32218.21875
32147.78515625
32067.875
31992.9296875
31946.23828125
31948.0234375
32006.75390625
32117.61328125
32266.85546875
32438.3359375
32619.9921875
32809.07421875
33013.29296875
33244.3828125
33505.4921875
33781.578125
34042.25
34256.578125
34407.9765625
34498.30078125
34541.69140625
34557.11328125
34564.7734375
34583.6875
34627.5234375
34701.97265625
34807.3125
34942.58203125
35103.9765625
35278.25390625
35441.359375
35568.75
35649.578125
35690.35546875
35705.0546875
35703.46875
35689.96875
35670.5390625
35655.54296875
35651.921875
35653.01171875
35638.60546875
35587.7109375
35494.23828125
35374.04296875
35259.75390625
35187.56640625
35182.76953125
35250.28125
35374.4765625
35527.890625
35683.45703125
35823.671875
35944.1328125
36052.03515625
36160.703125
36281.34765625
36416.234375
36557.92578125
36694.40625
36814.49609375
36909.58203125
36973.40234375
37003.265625
37002.08984375
36978.26171875
36943.28125
36910.359375
36895.0
36914.2421875
36980.671875
37092.74609375
37228.96875
37353.3046875
37431.08203125
37445.3515625
37402.57421875
37325.96484375
37244.23046875
37183.19921875
37161.22265625
37186.37890625
37256.58203125
37363.85546875
37499.65625
37656.2578125
37824.63671875
37993.703125
38153.07421875
38295.93359375
38419.27734375
38523.1640625
38611.47265625
38693.203125
38780.96484375
38885.80078125
39010.72265625
39147.2265625
39277.7109375
39383.375
39452.49609375
39483.69921875
39483.109375
39459.83984375
39424.2421875
39389.921875
39376.3671875
39407.30859375
39502.13671875
39664.796875
39880.609375
40126.1875
40383.41015625
40642.984375
40896.20703125
41128.21875
41321.49609375
41462.49609375
41541.53515625
41549.3515625
41480.47265625
41342.55078125
41160.234375
40967.76953125
40796.765625
40666.734375
40580.37109375
40523.98828125
40475.32421875
40416.28125
40341.6796875
40258.12890625
40176.5234375
40105.0390625
40044.875
39988.73046875
39923.7421875
39838.38671875
39727.88671875
39593.60546875
39439.66015625
39271.90234375
39097.5703125
38921.4140625
38741.01171875
38548.85546875
38341.54296875
38126.79296875
37921.484375
37743.8671875
37606.62109375
37512.6640625
37453.109375
37409.46875
37362.5
37303.78515625
37240.86328125
37190.83984375
37167.140625
37170.265625
37189.67578125
37213.5
37236.02734375
37256.96484375
37276.72265625
37295.51953125
37316.703125
37347.0703125
37390.5390625
37441.49609375
37485.19921875
37504.4609375
37486.25
37425.5
37328.23828125
37213.49609375
37109.50390625
37042.875
37027.1171875
37058.609375
37121.58984375
37196.9140625
37268.734375
37327.35546875
37369.34375
37396.22265625
37412.40625
37422.734375
37430.83203125
37438.94140625
37448.22265625
37457.6640625
37462.50390625
37455.7265625
37433.95703125
37402.10546875
37369.24609375
37337.5625
37295.8125
37225.66015625
37115.06640625
36965.609375
36789.38671875
36602.734375
36423.15625
36266.5
36140.37109375
36038.4765625
35944.40625
35843.58984375
35732.0703125
35614.68359375
35497.890625
35386.94140625
35288.65234375
35213.1953125
35170.609375
35164.53125
35187.6953125
35221.39453125
35239.37890625
35216.28125
35137.8515625
35006.875
34839.98046875
34657.23046875
34472.1875
34288.8671875
34106.2109375
33924.73828125
33749.52734375
33587.796875
33444.3984375
33320.06640625
33213.56640625
33125.3125
33059.5078125
33023.80078125
33025.9140625
33067.28515625
33136.99609375
33212.3125
33269.5703125
33299.07421875
33311.484375
33329.05078125
33368.91015625
33432.87890625
33510.80859375
33591.25390625
33668.390625
33741.453125
33811.30078125
33878.625
33942.4921875
33996.68359375
34027.12109375
34016.12890625
33953.5703125
33846.57421875
33719.6640625
33604.7265625
33527.3359375
33496.92578125
33505.328125
33533.78125
33563.47265625
33582.56640625
33586.73046875
33576.65625
33557.5859375
33539.8984375
33536.48046875
33556.59765625
33602.109375
33670.05078125
33758.14453125
33866.2265625
33992.13671875
34128.0859375
34263.12109375
34390.1640625
34510.07421875
34628.328125
34748.03125
34866.76953125
34979.3515625
35081.67578125
35171.12890625
35244.84375
35299.734375
35334.3828125
35349.7265625
35347.94921875
35332.4140625
35310.15234375
35293.94140625
35300.33984375
35343.58984375
35429.01953125
35550.15234375
35691.84375
35837.625
35976.29296875
36103.46484375
36219.515625
36328.34375
36438.0078125
36559.015625
36698.046875
36851.578125
37006.46484375
37148.33984375
37271.41015625
37382.39453125
37496.484375
37628.640625
37786.4609375
37968.921875
38170.88671875
38388.03515625
38617.5234375
38854.45703125
39089.3515625
39310.4609375
39509.76953125
39687.4453125
39850.40625
40006.05078125
40156.859375
40300.8359375
40436.9921875
40570.79296875
40715.640625
40890.265625
41112.91796875
41393.140625
41724.50390625
42084.234375
42442.0234375
42772.12890625
43060.73828125
43306.2265625
43515.61328125
43699.51953125
43865.9765625
44015.65625
44142.94140625
44243.1484375
44319.65234375
44384.75390625
44454.4375
44541.72265625
44652.9140625
44787.7421875
44941.81640625
45108.43359375
45277.6484375
45434.49609375
45560.6640625
45641.08203125
45670.8203125
45655.81640625
45606.7109375
45531.4765625
45433.86328125
45318.5859375
45196.72265625
45083.76171875
44990.9140625
44919.09375
44863.03515625
44821.125
44799.08203125
44803.81640625
44836.109375
44890.93359375
44962.734375
45047.296875
45139.12890625
45230.84765625
45317.68359375
45401.7578125
45490.3515625
45589.6328125
45699.89453125
45816.01953125
45931.75
46044.08203125
46153.83984375
46261.5703125
46362.7890625
46448.7265625
46513.47265625
46559.98046875
46597.08984375
46629.73046875
46653.73046875
46661.71484375
46654.01171875
46642.29296875
46642.01953125
46661.42578125
46696.74609375
46736.08203125
46766.97265625
46782.09375
46780.046875
46761.703125
46726.33984375
46673.16015625
46607.7734375
46545.46875
46504.08203125
46491.73828125
46502.4765625
46524.13671875
46548.84765625
46575.109375
46602.85546875
46630.0859375
46653.8671875
46671.234375
46677.96484375
46668.87109375
46641.90625
46602.28125
46561.9921875
46535.24609375
46533.8671875
46565.73828125
46636.04296875
46749.03125
46907.234375
47107.00390625
47334.640625
47569.50390625
47795.109375
48009.95703125
48228.30859375
48469.50390625
48744.00390625
49046.2421875
49357.60546875
49655.48828125
49921.234375
50142.8671875
50314.078125
50434.04296875
50510.109375
50559.84375
50607.37890625
50674.09765625
50769.7109375
50890.453125
51024.296875
51156.6875
51272.11328125
51354.40625
51391.71484375
51384.71484375
51349.17578125
51308.06640625
51280.203125
51276.0703125
51301.16015625
51357.6640625
51440.05078125
51531.4140625
51609.31640625
51659.3125
51685.28515625
51707.45703125
51749.1328125
51821.71875
51918.4765625
52019.97265625
52105.078125
52159.5
52179.43359375
52172.28125
52153.72265625
52139.4296875
52136.05859375
52140.7734375
52149.93359375
52165.9453125
52194.03125
52235.46875
52288.00390625
52352.75
52437.4609375
52552.45703125
52704.68359375
52893.97265625
53110.75
53336.95703125
53554.1875
53754.8359375
53944.3671875
54131.2265625
54316.9296875
54498.15625
54675.54296875
54855.3359375
55041.76953125
55231.359375
55415.93359375
55588.33984375
55743.77734375
55878.5859375
55992.0234375
56090.10546875
56185.72265625
56293.8125
56425.3828125
56583.5625
56761.46484375
56942.27734375
57104.546875
57232.890625
57326.91796875
57399.9140625
57467.09375
57533.65234375
57593.09765625
57635.58203125
57656.92578125
57660.578125
57653.765625
57643.703125
57636.68359375
57638.46875
57654.2109375
57688.1484375
57743.73828125
57823.78515625
57929.8359375
58061.1640625
58214.0546875
58381.56640625
58554.1484375
58721.67578125
58876.5390625
59016.01953125
59142.2109375
59260.12109375
59376.015625
59496.83203125
59629.20703125
59777.421875
59941.8515625
60120.62109375
60313.7109375
60525.72265625
60764.40234375
61036.203125
61341.98828125
61674.859375
62020.171875
62357.9296875
62667.23046875
62931.24609375
63140.73046875
63295.70703125
63405.67578125
63487.79296875
63562.078125
63645.171875
63746.24609375
63866.6640625
64001.83203125
64143.44921875
64281.4296875
64405.55859375
64506.5859375
64577.9765625
64619.0234375
64636.56640625
64640.5546875
64634.91796875
64612.9375
64564.16015625
64487.8203125
64399.94140625
64328.09765625
64299.3125
64330.37890625
64424.38671875
64571.61328125
64752.76171875
64944.00390625
65123.27734375
65276.15234375
65398.9765625
65497.29296875
65580.23046875
65654.9765625
65725.7734375
65797.64453125
65879.6875
65983.42578125
66117.04296875
66280.4296875
66464.671875
66655.671875
66839.4765625
67006.6015625
67153.578125
67281.06640625
67390.0390625
67479.3515625
67547.25
67595.2890625
67630.27734375
67661.5625
67696.15234375
67736.94921875
67785.90234375
67848.4140625
67934.3359375
68054.58203125
68215.84765625
68416.47265625
68645.6953125
68887.484375
69127.09375
69354.83984375
69563.5703125
69744.2265625
69887.6796875
69993.58203125
70076.7578125
70162.1875
70271.8125
70414.9453125
70589.3515625
70788.4140625
71005.75390625
71235.00390625
71469.34765625
71704.0625
71939.703125
72181.47265625
72435.09375
72703.4609375
72986.67578125
73282.99609375
73587.70703125
73891.26171875
74180.98046875
74447.20703125
74689.21484375
74915.4140625
75137.59765625
75363.80859375
75594.7109375
75824.63671875
76045.3515625
76249.97265625
76435.6171875
76604.29296875
76761.3828125
76912.57421875
77061.890625
77213.3125
77373.90234375
77553.125
77756.57421875
77979.578125
78207.43359375
78422.89453125
78615.19140625
78785.66015625
78947.9609375
79122.25
79324.53515625
79557.42578125
79809.85546875
80066.01953125
80315.1484375
80554.7421875
80788.01953125
81020.1171875
81254.34765625
81488.41796875
81713.35546875
81918.2578125
82098.04296875
82257.65234375
82409.7890625
82569.48828125
82749.25
82955.5
83186.76171875
83435.06640625
83690.5546875
83946.16015625
84199.3046875
84450.73046875
84702.44921875
84956.51171875
85215.0390625
85481.25
85760.0234375
86055.96484375
86369.52734375
86694.4765625
87019.50390625
87333.37109375
87629.98828125
87910.2421875
88179.7265625
88444.5546875
88708.76171875
88974.875
89245.5546875
89522.8046875
89805.1328125
90086.76171875
90361.19140625
90625.81640625
90882.91015625
91136.53515625
91389.57421875
91643.5546875
91900.07421875
92161.328125
92429.37890625
92705.546875
92990.44140625
93284.07421875
93585.765625
93893.828125
94204.96484375
94513.765625
94813.2265625
95096.87890625
95360.84375
95603.4296875
95823.140625
96018.83203125
96193.4921875
96357.55078125
96526.8046875
96716.34765625
96936.19140625
97191.13671875
97481.86328125
97804.4609375
98150.2421875
98508.1484375
98867.9765625
99221.734375
99563.73046875
99891.61328125
100207.21484375
100514.6875
100816.9609375
101114.67578125
101408.88671875
101704.10546875
102007.984375
102327.7890625
102666.2578125
103019.51953125
103378.58203125
103733.84375
104079.4375
104414.16796875
104739.74609375
105059.80859375
105380.609375
105710.78125
106058.3515625
106427.0703125
106814.984375
107215.44140625
107619.6640625
108020.3984375
108415.5703125
108809.3671875
109209.05078125
109619.25
110037.94921875
110456.90625
110866.29296875
111260.20703125
111638.67578125
112004.62890625
112359.375
112701.83203125
113031.58203125
113350.93359375
113663.56640625
113972.7734375
114282.16796875
114596.84765625
114921.88671875
115259.6015625
115609.11328125
115968.1796875
116334.59765625
116706.50390625
117083.13671875
117465.50390625
117855.19921875
118251.9296875
118652.9453125
119055.0234375
119456.0625
119854.25
120246.40234375
120628.1171875
120995.98828125
121349.97265625
121694.296875
122036.73046875
122386.8203125
122753.90625
123144.921875
123562.1640625
124002.2265625
124458.18359375
124924.01953125
125397.01171875
125875.4453125
126355.06640625
126829.58203125
127295.30859375
127754.64453125
128214.87109375
128684.1640625
129168.3828125
129669.9140625
130187.984375
130720.01953125
131263.0625
131814.390625
132371.6640625
132933.99609375
133503.35546875
134084.34375
134681.953125
135299.92578125
135941.07421875
136607.90234375
137301.31640625
138018.37890625
138751.52734375
139490.16796875
140223.5234375
140943.17578125
141644.28515625
142325.140625
142985.8046875
143627.00390625
144249.08984375
144850.140625
145423.91796875
145960.05859375
146447.46875
146878.51953125
147251.203125
147569.01171875
147839.6953125
148073.0625
148278.0625
148460.42578125
148622.5859375
148765.375
148889.78515625
148997.62109375
149091.484375
149174.57421875
149250.46484375
149322.91015625
149395.64453125
149471.9140625
149553.859375
149642.3125
149737.39453125
149839.65234375
149950.8671875
150073.58984375
150209.32421875
150356.8125
150512.7109375
150674.81640625
150844.2890625
151024.171875
151216.2421875
151420.84375
151639.9609375
151878.8359375
152143.3984375
152436.2734375
152755.53515625
153096.5
153454.32421875
153825.96484375
154211.015625
154610.66015625
155025.39453125
155454.1328125
155895.65625
156349.65234375
156814.9375
157286.75390625
157756.6953125
158215.21875
158653.91796875
159066.42578125
159448.8359375
159799.6796875
160118.9453125
160407.21484375
160666.95703125
160904.8828125
161132.13671875
161361.07421875
161601.546875
161859.39453125
162137.30078125
162435.9140625
162754.22265625
163089.5703125
163438.35546875
163797.9140625
164168.1875
164551.28515625
164948.96484375
165360.8046875
165784.9453125
166219.86328125
166664.9375
167119.8828125
167584.7265625
168059.83984375
168545.05078125
169038.8203125
169538.99609375
170043.8671875
170551.2265625
171056.4140625
171552.7109375
172034.53125
172500.421875
172953.7578125
173401.640625
173852.40625
174311.6640625
174778.78125
175247.5078125
175710.51171875
176163.30078125
176604.25
177032.44921875
177446.34375
177843.640625
178221.4140625
178576.93359375
178909.3203125
179220.73046875
179515.7265625
179799.8359375
180078.56640625
180356.8984375
180638.5625
180925.98828125
181221.125
181525.98046875
181841.8046875
182167.78515625
182500.77734375
182836.2890625
183170.0859375
183499.9921875
183826.890625
184153.92578125
184484.66796875
184822.2109375
185169.375
185528.1796875
185898.0078125
186274.859375
186653.21875
187028.65234375
187398.99609375
187764.37109375
188126.9609375
188490.23046875
188857.34375
189230.3125
189610.6640625
189999.90625
190398.484375
190804.7734375
191215.67578125
191627.93359375
192038.53125
192445.0546875
192847.12890625
193247.1953125
193648.8125
194054.22265625
194463.734375
194876.4921875
195290.453125
195701.96875
196107.0
196503.26953125
196890.73046875
197270.3828125
197643.8359375
198014.19140625
198386.13671875
198764.44140625
199152.54296875
199552.13671875
199962.984375
200382.79296875
200808.1484375
201236.328125
201666.22265625
202097.77734375
202531.14453125
202966.05078125
203401.078125
203833.5625
204261.10546875
204683.5703125
205102.89453125
205520.9375
205938.3046875
206355.3046875
206772.9765625
207192.59765625
207614.98046875
208040.53515625
208469.33984375
208900.83984375
209334.18359375
209769.375
210207.59765625
210649.88671875
211096.16015625
211546.1171875
212000.57421875
212461.38671875
212930.3203125
213408.046875
213893.375
214382.33984375
214868.25
215343.33203125
215801.02734375
216237.32421875
216650.890625
217042.86328125
217416.5625
217777.1015625
218130.98046875
218485.2109375
218845.30078125
219213.3359375
219588.1015625
219967.26953125
220349.05078125
220732.0078125
221114.57421875
221495.98828125
221877.34765625
222261.1640625
222649.81640625
223044.62890625
223445.640625
223851.58984375
224260.21484375
224669.3359375
225077.69921875
225484.859375
225890.6796875
226295.34375
226699.3203125
227102.625
227504.1953125
227902.43359375
228296.1171875
228684.7578125
229068.41796875
229447.68359375
229823.4375
230196.3515625
230566.89453125
230936.12109375
231305.95703125
231678.15234375
232053.2421875
232430.953125
232811.03125
233193.18359375
233576.6796875
233960.91796875
234346.1640625
234733.0390625
235121.53125
235510.98828125
235900.97265625
236291.4296875
236682.1328125
237072.50390625
237462.08984375
237850.7734375
238238.84375
238627.39453125
239018.41015625
239413.8046875
239814.19140625
240218.83984375
240626.36328125
241035.0
241442.71484375
241847.921875
242249.984375
242648.390625
243041.4296875
243426.41015625
243801.2109375
244165.08203125
244518.09765625
244860.5234375
245192.6640625
245514.48046875
245825.40625
246125.11328125
246414.58203125
246695.73828125
246969.8828125
247237.19921875
247497.8046875
247752.65234375
248003.38671875
248252.078125
248501.3125
248753.69140625
249010.65234375
249272.10546875
249537.37109375
249806.15625
250078.6796875
250355.6875
250638.6328125
250929.26171875
251228.62890625
251536.7734375
251853.5234375
252179.06640625
252513.546875
252856.62109375
253207.52734375
253564.828125
253925.8046875
254286.37109375
254641.7734375
254986.85546875
255315.65625
255621.79296875
255900.15625
256148.42578125
256367.33203125
256560.234375
256732.8203125
256891.96484375
257043.9609375
257193.4453125
257343.828125
257497.859375
257657.359375
257823.1640625
257996.0
258177.1015625
258367.5078125
258566.9921875
258774.04296875
258986.50390625
259202.08203125
259418.921875
259636.33984375
259854.71875
260074.3515625
260294.77734375
260515.47265625
260736.5390625
260958.1171875
261179.734375
261400.73828125
261620.99609375
261840.62890625
262059.4140625
262277.05078125
262493.7109375
262709.76953125
262925.38671875
263140.8359375
263356.84375
263573.88671875
263791.51171875
264008.8984375
264225.87109375
264442.6640625
264659.14453125
264874.89453125
265089.921875
265304.55859375
265518.90234375
265732.984375
265947.41015625
266163.11328125
266380.66796875
266600.4453125
266823.171875
267049.79296875
267280.62109375
267515.3984375
267753.95703125
267996.2265625
268241.72265625
268489.55078125
268738.88671875
268988.8515625
269238.046875
269484.8828125
269728.4375
269968.36328125
270204.1484375
270435.0703125
270660.91796875
270882.02734375
271098.6484375
271310.8203125
271518.92578125
271723.59765625
271925.0390625
272122.98046875
272317.2578125
272507.89453125
272694.4375
272876.0
273052.01953125
273222.46484375
273387.25
273546.0
273698.59375
273845.2890625
273986.2109375
274121.2421875
274250.58203125
274374.72265625
274493.7578125
274607.3203125
274715.4453125
274818.82421875
274918.1328125
275013.66796875
275105.80859375
275195.109375
275281.578125
275364.42578125
275442.6953125
275515.55078125
275581.6875
275639.0859375
275685.80078125
275720.51953125
275742.23046875
275750.03125
275743.7890625
275724.38671875
275692.92578125
275650.03125
275596.30859375
275532.765625
275460.46484375
275380.2421875
275293.26953125
275201.25390625
275105.6015625
275006.72265625
274904.4609375
274798.6875
274689.04296875
274574.671875
274454.94140625
274329.98046875
274200.26171875
274066.11328125
273928.19140625
273787.93359375
273647.078125
273507.0234375
273369.1953125
273235.57421875
273108.31640625
272989.19921875
272879.99609375
272783.01953125
272700.63671875
272634.62890625
272586.4296875
272557.62109375
272549.53125
272562.6171875
272596.875
272652.57421875
272730.01171875
272828.95703125
272948.85546875
273089.45703125
273250.515625
273431.1640625
273630.17578125
273846.59765625
274079.59375
274327.83203125
274589.734375
274864.16796875
275150.2421875
275446.5625
275751.35546875
276063.2578125
276381.33203125
276704.515625
277031.73046875
277362.39453125
277696.21875
278032.484375
278370.171875
278708.671875
279047.7578125
279386.9375
279725.5
280063.2109375
280400.28125
280736.72265625
281072.359375
281407.4453125
281742.6328125
282078.19921875
282413.95703125
282749.94921875
283086.50390625
283423.6015625
283760.8125
284097.9921875
284435.390625
284772.94921875
285110.21484375
285446.9765625
285783.43359375
286119.51953125
286454.7890625
286789.078125
287122.6640625
287455.6171875
287787.58984375
288118.46875
288448.5390625
288777.87890625
289106.1171875
289433.05859375
289758.99609375
290084.0
290407.72265625
290729.97265625
291051.0390625
291371.08203125
291689.8046875
292007.0625
292323.19921875
292638.4296875
292952.51953125
293265.3125
293577.15234375
293888.28515625
294198.44921875
294507.39453125
294815.2890625
295122.2109375
295427.8515625
295732.0625
296035.203125
296337.59375
296639.015625
296939.265625
297238.6328125
297537.50390625
297835.890625
298133.86328125
298431.9375
298730.5390625
299029.50390625
299328.58203125
299627.984375
299927.9296875
300228.1328125
300528.16015625
300827.921875
301127.28125
301425.6171875
301722.27734375
302017.19921875
302310.546875
302602.1328125
302891.71484375
303179.47265625
303465.5703125
303749.57421875
304030.9296875
304309.68359375
304586.13671875
304860.14453125
305131.29296875
305399.4765625
305664.67578125
305926.53125
306184.734375
306439.84765625
306693.03125
306945.296875
307197.47265625
307450.51953125
307705.14453125
307961.234375
308218.38671875
308476.84765625
308737.31640625
308999.98828125
309264.55859375
309530.921875
309799.21484375
310069.046875
310339.50390625
310609.921875
310880.05859375
311149.5703125
311418.04296875
311685.6484375
311953.13671875
312221.05859375
312489.4765625
312758.36328125
313027.703125
313297.11328125
313566.046875
313834.421875
314102.5234375
314370.27734375
314637.125
314902.7265625
315167.05078125
315429.87109375
315690.80859375
315950.1171875
316208.86328125
316468.1171875
316728.359375
316989.65234375
317251.7578125
317513.875
317774.79296875
318033.4921875
318289.06640625
318540.41796875
318786.6796875
319028.4140625
319267.5546875
319506.0390625
319745.0
319985.359375
320228.33203125
320474.90625
320725.171875
320978.625
321234.64453125
321492.59765625
321752.03125
322013.171875
322276.8828125
322543.875
322814.61328125
323090.02734375
323371.73046875
323661.12890625
323958.67578125
324264.28515625
324577.625
324897.68359375
325222.5703125
325550.32421875
325879.55078125
326209.078125
326537.609375
326864.203125
327188.7734375
327511.65234375
327833.1875
328154.03515625
328475.26953125
328797.5234375
329120.44921875
329443.421875
329766.3203125
330089.0625
330410.65625
330729.109375
331041.95703125
331346.7265625
331641.64453125
331926.5703125
332202.82421875
332471.359375
332731.2109375
332979.953125
333215.34375
333436.04296875
333641.77734375
333833.66015625
334014.24609375
334186.32421875
334351.75390625
334512.0390625
334669.96484375
334830.13671875
334998.11328125
335179.41015625
335378.91796875
335600.2109375
335845.05078125
336113.671875
336405.5234375
336719.37890625
337052.9140625
337402.28515625
337761.9453125
338124.76953125
338483.58203125
338833.80078125
339174.77734375
339508.2265625
339835.65625
340157.625
340474.66796875
340787.76953125
341098.2109375
341408.03515625
341720.6015625
342039.36328125
342365.3515625
342695.7890625
343024.6640625
343343.9140625
343644.6484375
343918.93359375
344161.42578125
344369.36328125
344541.55078125
344678.51953125
344784.05078125
344865.8203125
344934.125
345000.01953125
345073.87109375
345163.89453125
345275.14453125
345410.375
345572.40234375
345765.1875
345992.3359375
346254.875
346550.37109375
346873.47265625
347216.83203125
347572.41015625
347932.75390625
348291.53125
348643.28125
348983.53515625
349309.23828125
349618.34375
349908.734375
350177.98046875
350424.3515625
350647.34375
350847.15234375
351024.5703125
351182.02734375
351324.23046875
351457.0703125
351585.78515625
351713.984375
351843.62109375
351975.625
352111.328125
352253.8984375
352407.90234375
352577.01953125
352762.4375
352963.76953125
353180.7265625
353413.6015625
353662.58984375
353927.6875
354209.1640625
354507.95703125
354825.85546875
355165.609375
355530.55078125
355923.83984375
356348.3515625
356807.21484375
357303.66796875
357839.71875
358415.21484375
359028.23046875
359675.53515625
360352.24609375
361052.41796875
361771.79296875
362510.75
363273.921875
364065.9921875
364885.9296875
365722.51171875
366553.57421875
367350.96484375
368089.93359375
368757.5078125
369354.11328125
369887.6015625
370363.97265625
370779.97265625
371120.99609375
371365.09375
371490.92578125
371484.84765625
371343.60546875
371072.94921875
370684.8046875
370194.671875
369619.44140625
368976.0234375
368280.78125
367548.87109375
366793.2421875
366024.71484375
365253.85546875
364492.69921875
363754.21875
363050.453125
362391.42578125
361784.8828125
361235.50390625
360744.23828125
360309.16015625
359927.359375
359595.93359375
359312.0859375
359073.45703125
358878.08203125
358722.66796875
358600.6796875
358503.41796875
358423.8984375
358359.75
358312.4765625
358284.609375
358277.40625
358290.26171875
358321.7734375
358371.82421875
358442.6875
358537.30859375
358655.859375
358794.0234375
358944.7578125
359101.796875
359262.29296875
359427.359375
359600.82421875
359787.16015625
359990.56640625
360215.78125
360468.6875
360754.6640625
361076.38671875
361434.50390625
361830.3359375
362266.1953125
362742.0859375
363253.38671875
363793.6484375
364359.82421875
364954.5
365583.125
366249.0546875
366949.69921875
367675.296875
368410.74609375
369139.671875
369848.70703125
370529.65625
371179.15234375
371796.63671875
372382.296875
372936.0078125
373457.6796875
373948.01171875
374408.05078125
374837.03125
375229.09765625
375569.6328125
375832.75390625
375983.05859375
375983.640625
375807.78125
375448.1640625
374919.63671875
374255.60546875
373499.4609375
372692.5
371862.69140625
371020.9140625
370167.06640625
369300.8046875
368429.0390625
367567.23046875
366736.171875
365956.79296875
365244.90234375
364608.328125
364048.19140625
363562.69921875
363150.0625
362809.11328125
362538.58203125
362336.5
362200.16796875
362126.66796875
362113.36328125
362157.5078125
362254.890625
362398.8359375
362580.80078125
362792.26953125
363026.71875
363281.08984375
363556.12109375
363855.2421875
364182.5390625
364541.12109375
364931.9921875
365352.84765625
365797.58984375
366258.62109375
366731.2578125
367216.00390625
367716.30078125
368233.68359375
368764.171875
369297.2421875
369817.41796875
370309.12890625
370763.5859375
371183.328125
371580.49609375
371969.63671875
372359.625
372748.5
373123.671875
373468.015625
373768.62890625
374022.0703125
374232.49609375
374405.87109375
374545.6328125
374651.2578125
374718.484375
374741.48828125
374717.27734375
374648.9609375
374544.55078125
374412.97265625
374261.8984375
374098.0625
373927.29296875
373754.01171875
373582.43359375
373418.9296875
373272.01953125
373149.6796875
373057.609375
373000.44921875
372983.73046875
373014.63671875
373102.109375
373256.8125
373489.984375
373811.50390625
374228.71484375
374745.76953125
375362.3203125
376073.33203125
376873.30859375
377762.82421875
378750.37109375
379847.015625
381059.59765625
382388.52734375
383829.15625
385372.76171875
387006.4375
388714.2109375
390479.19140625
392285.1875
394117.15234375
395960.72265625
397800.60546875
399618.703125
401394.3203125
403107.03125
404739.6171875
406278.93359375
407716.10546875
409046.7890625
410268.4453125
411373.5390625
412343.88671875
413152.71484375
413773.57421875
414188.51953125
414390.03515625
414377.87109375
414154.8671875
413724.62890625
413092.21484375
412267.640625
411270.40234375
410131.86328125
408893.37890625
407600.16015625
406293.56640625
405005.40234375
403756.79296875
402560.28125
401421.9453125
400342.6171875
399320.00390625
398351.921875
397437.9296875
396578.2109375
395772.11328125
395018.109375
394313.55078125
393652.92578125
393027.3828125
392427.53125
391847.0
391283.46875
390738.609375
390219.73828125
389741.1640625
389321.265625
388976.265625
388715.8984375
388543.32421875
388456.85546875
388451.66796875
388521.296875
388657.86328125
388849.29296875
389075.99609375
389312.25390625
389532.39453125
389714.2421875
389832.07421875
389841.765625
389671.82421875
389235.3671875
388465.21875
387353.96484375
385971.23828125
384444.4765625
382916.12109375
381504.45703125
380284.765625
379289.10546875
378515.86328125
377942.84765625
377539.59375
377274.19140625
377113.87890625
377024.22265625
376970.81640625
376923.08984375
376857.76953125
376761.046875
376628.0390625
376457.91796875
376247.84765625
375992.5234375
375690.89453125
375352.5
374995.546875
374638.671875
374294.86328125
373972.59765625
373681.57421875
373436.90625
373257.296875
373157.3984375
373140.828125
373200.79296875
373328.0390625
373516.90234375
373762.81640625
374054.453125
374369.0078125
374673.91796875
374933.23046875
375116.875
375211.5703125
375228.46484375
375201.7734375
375178.5859375
375206.40234375
375323.89453125
375555.78515625
375910.91796875
376383.56640625
376956.94140625
377606.5625
378302.05859375
379009.0
379692.9140625
380325.7109375
380892.9453125
381399.0625
381868.3359375
382341.16015625
382867.5234375
383499.6640625
384284.80859375
385259.671875
386449.30859375
387869.1875
389523.91796875
391398.484375
393448.9453125
395605.7734375
397793.43359375
399951.9296875
402039.7734375
404012.3828125
405794.46484375
407275.7890625
408343.70703125
408932.015625
409046.890625
408749.16015625
408113.67578125
407206.55078125
406097.62109375
404885.8828125
403704.48046875
402697.25
401986.61328125
401654.2109375
401738.44140625
402241.59765625
403140.3125
404395.24609375
405954.28125
407746.640625
409676.640625
411632.12109375
413511.3671875
415251.6015625
416835.46484375
418268.9375
419548.37109375
420642.16796875
421498.43359375
422068.65234375
422327.1171875
422272.859375
421916.96484375
421270.03515625
420340.9609375
419144.53125
417706.6484375
416061.5
414245.3359375
412293.82421875
410243.56640625
408134.79296875
406013.4375
403931.46484375
401942.703125
400093.5
398414.04296875
396917.06640625
395604.3515625
394475.44140625
393534.8359375
392797.65234375
392293.26953125
392063.6875
392154.84375
392603.66015625
393426.1875
394608.34765625
396094.5
397769.171875
399442.0703125
400864.3046875
401797.015625
402111.4375
401859.03125
401260.96875
400625.56640625
400249.44921875
400350.26171875
401037.92578125
402306.3046875
404030.515625
405968.52734375
407777.84765625
409067.28125
409494.49609375
408882.28515625
407290.609375
404994.734375
402381.09765625
399824.4140625
397606.859375
395897.48828125
394772.984375
394249.98046875
394308.83203125
394905.10546875
395978.90234375
397471.78515625
399347.1640625
401599.26953125
404242.34765625
407287.77734375
410724.19140625
414509.61328125
418577.8828125
422858.59375
427305.8359375
431922.078125
436760.3984375
441900.23828125
447409.89453125
453312.578125
459558.2421875
465996.26953125
472363.74609375
478322.78125
483554.328125
487857.05859375
491182.58984375
493599.5234375
495249.7265625
496349.6171875
497210.99609375
498212.51953125
499695.390625
501827.09765625
504505.58984375
507360.55078125
509869.328125
511541.77734375
512064.6015625
511311.22265625
509243.1015625
505837.08984375
501134.16015625
495353.62109375
488933.3515625
482434.48046875
476380.19921875
471135.2890625
466869.65234375
463583.86328125
461161.34375
459422.0703125
458160.171875
457161.59375
456216.40625
455140.171875
453799.55859375
452126.9609375
450120.69921875
447839.27734375
445393.0
442927.796875
440598.8828125
438539.58203125
436832.81640625
435493.98046875
434475.6796875
433697.734375
433088.0234375
432610.60546875
432270.1796875
432102.1640625
432162.8046875
432523.91796875
433268.6015625
434483.65234375
436248.70703125
438625.2890625
441647.03125
445301.33984375
449487.078125
453956.62109375
458298.00390625
462024.86328125
464771.03515625
466476.92578125
467418.921875
468030.30078125
468620.91796875
469185.66015625
469428.25
468971.01171875
467594.40234375
465344.6875
462461.796875
459217.921875
455806.4921875
452347.3046875
448955.1484375
445770.578125
442905.95703125
440351.3984375
437927.05078125
435337.125
432310.484375
428751.03515625
424804.99609375
420797.66015625
417077.67578125
413870.38671875
411228.765625
409091.74609375
407383.53125
406073.9609375
405166.921875
404643.52734375
404414.45703125
404320.34375
404179.0859375
403845.8046875
403246.99609375
402373.69140625
401248.03515625
399890.39453125
398306.296875
396494.7109375
394464.296875
392240.26953125
389851.73046875
387304.296875
384557.56640625
381531.5859375
378152.90234375
374420.9921875
370450.7265625
366453.07421875
362658.984375
359236.375
356254.4296875
353707.8046875
351567.72265625
349817.3203125
348454.7109375
347476.51171875
346862.6640625
346572.7109375
346549.30859375
346720.93359375
347004.33203125
347316.6875
347602.7265625
347862.59375
348156.27734375
348575.828125
349203.1875
350079.578125
351197.78515625
352513.421875
353968.54296875
355519.7265625
357155.81640625
358892.45703125
360749.71875
362734.3125
364836.640625
367029.6328125
369255.0078125
371407.53125
373344.578125
374931.7734375
376102.23046875
376889.78515625
377410.01171875
377794.98046875
378119.421875
378365.5
378448.6875
378282.48828125
377834.09375
377140.00390625
376288.41015625
375393.75
374577.12890625
373949.05859375
373588.92578125
373523.84375
373716.31640625
374071.421875
374469.9765625
374819.55078125
375097.0625
375354.69921875
375682.8671875
376152.5546875
376770.30078125
377469.0390625
378139.125
378685.86328125
379085.296875
379407.625
379793.75390625
380396.625
381315.07421875
382546.66015625
383974.1328125
385389.25
386547.5625
387237.81640625
387342.9296875
386869.80078125
385935.41796875
384715.15234375
383377.640625
382036.08203125
380733.02734375
379456.27734375
378172.6875
376865.33203125
375558.65625
374317.55078125
373218.7109375
372313.56640625
371609.02734375
371074.55078125
370657.2578125
370281.1171875
369829.6328125
369139.91015625
368036.453125
366397.0390625
364203.84375
361536.19140625
358511.703125
355229.82421875
351763.0078125
348187.3984375
344608.16015625
341150.91015625
337930.31640625
335023.26953125
332460.578125
330235.04296875
328318.41796875
326679.63671875
325295.85546875
324152.40234375
323236.25
322530.72265625
322014.69140625
321664.74609375
321458.33203125
321376.12109375
321401.796875
321519.87890625
321714.33203125
321969.5703125
322272.4453125
322613.734375
322989.3515625
323400.08984375
323847.9765625
324331.34765625
324843.69140625
325376.28515625
325918.484375
326453.984375
326960.81640625
327420.78125
327831.04296875
328206.06640625
328569.08984375
328943.0625
329348.265625
329804.56640625
330333.05859375
330954.46875
331683.61328125
332522.703125
333460.23046875
334480.171875
335575.92578125
336757.19921875
338045.75
339466.640625
341042.16796875
342789.1015625
344717.765625
346833.296875
349137.21875
351624.21875
354273.63671875
357043.4375
359873.87109375
362697.94140625
365450.5625
368072.98046875
370514.28125
372731.35546875
374687.6953125
376355.58984375
377726.859375
378829.23046875
379736.3984375
380562.015625
381438.95703125
382492.69140625
383816.2421875
385450.58203125
387373.9453125
389504.8203125
391720.38671875
393885.4296875
395881.0390625
397622.1953125
399059.55859375
400170.41015625
400950.109375
401413.48046875
401604.64453125
401603.74609375
401519.8828125
401470.8203125
401559.68359375
401857.3046875
402391.8984375
403146.1484375
404065.3984375
405078.796875
406125.78125
407173.69921875
408218.515625
409272.06640625
410345.83984375
411439.5390625
412538.98046875
413622.28125
414667.99609375
415658.125
416576.41796875
417408.70703125
418147.171875
418791.94921875
419345.0703125
419803.27734375
420159.6953125
420413.58984375
420577.48046875
420676.14453125
420743.33203125
420822.9453125
420972.2109375
421260.01953125
421759.8828125
422542.58984375
423671.625
425199.2109375
427161.27734375
429571.6484375
432414.36328125
435632.51953125
439119.6796875
442729.39453125
446311.48046875
449757.6015625
453019.44140625
456079.26953125
458897.74609375
461390.80859375
463462.71875
465065.875
466228.953125
467025.453125
467513.80859375
467706.58203125
467595.11328125
467202.40625
466614.34765625
465963.7890625
465383.12109375
464960.421875
464722.671875
464646.61328125
464683.21875
464780.796875
464899.2421875
465016.3984375
465131.109375
465264.6953125
465457.34765625
465757.65625
466209.91015625
466846.015625
467681.4296875
468707.59375
469879.6875
471111.9765625
472296.2421875
473343.265625
474225.65234375
474993.4453125
475748.99609375
476591.0859375
477554.4296875
478572.32421875
479482.234375
480079.890625
480204.40234375
479811.62109375
478987.78125
477887.921875
476636.078125
475252.07421875
473648.8203125
471694.93359375
469301.3515625
466484.52734375
463374.4296875
460162.7890625
457018.28515625
454015.78515625
451118.4921875
448217.8125
445201.515625
442009.96484375
438654.07421875
435195.2109375
431709.4921875
428263.91015625
424915.296875
421721.19140625
418744.28125
416042.9609375
413653.8203125
411576.21484375
409768.41796875
408161.51953125
406688.5078125
405313.1875
404042.04296875
402915.29296875
401986.80078125
401302.78125
400883.81640625
400715.71875
400756.12109375
400955.7109375
401280.31640625
401719.296875
402277.1328125
402956.1640625
403741.14453125
404593.98046875
405462.34765625
406297.17578125
407066.8671875
407759.42578125
408374.90234375
408917.17578125
409389.94921875
409795.265625
410131.5390625
410391.3359375
410561.62109375
410628.47265625
410585.046875
410437.8359375
410205.828125
409912.6171875
409576.9765625
409206.98046875
408798.76953125
408340.25390625
407820.80859375
407244.24609375
406635.59375
406034.01171875
405474.65625
404971.8671875
404514.21484375
404073.74609375
403623.9453125
403156.09375
402683.3203125
402229.015625
401807.8359375
401413.484375
401020.42578125
400595.46875
400110.4765625
399550.6640625
398917.4375
398226.59375
397503.4453125
396777.2265625
396076.2578125
395423.58984375
394832.2890625
394301.5703125
393817.8515625
393363.66796875
392930.61328125
392525.98046875
392165.3046875
391855.86328125
391586.03125
391330.0859375
391063.28125
390773.9765625
390464.96875
390146.0859375
389825.07421875
389503.69140625
389181.734375
388864.515625
388564.140625
388290.44140625
388039.65625
387793.6015625
387532.796875
387254.31640625
386982.046875
386762.2109375
386644.77734375
386660.52734375
386809.16015625
387067.26171875
387407.28515625
387809.71484375
388261.92578125
388754.2578125
389283.58984375
389860.35546875
390508.83203125
391259.94921875
392144.828125
393194.4765625
394443.04296875
395930.23046875
397701.44921875
399805.06640625
402284.9375
405165.9453125
408432.921875
412010.3671875
415758.51953125
419499.07421875
423063.36328125
426334.8203125
429261.625
431845.203125
434129.6640625
436202.69921875
438189.046875
440212.50390625
442328.1015625
444455.421875
446353.8515625
447667.15625
448035.04296875
447229.0703125
445243.80859375
442290.1796875
438696.0234375
434773.984375
430724.8671875
426609.2734375
422381.515625
417960.58203125
413306.984375
408471.66015625
403593.9765625
398855.14453125
394420.7890625
390406.484375
386874.48828125
383846.921875
381318.81640625
379265.83984375
377649.66796875
376424.390625
375544.7265625
374974.4375
374690.87109375
374681.71875
374935.06640625
375430.0859375
376136.16015625
377021.16015625
378061.4296875
379244.26171875
380560.66796875
381995.26953125
383522.53125
385111.921875
386735.90625
388373.9765625
390012.09765625
391641.80859375
393261.13671875
394875.44921875
396496.4140625
398139.51171875
399820.42578125
401549.390625
403324.640625
405129.5703125
406937.12109375
408719.17578125
410455.078125
412136.25390625
413768.25
415371.61328125
416979.3828125
418628.6796875
420348.578125
422151.1640625
424030.875
425971.40625
427955.83203125
429976.4921875
432041.6796875
434174.3515625
436399.98828125
438729.36328125
441149.23046875
443629.17578125
446139.99609375
448671.3671875
451240.3359375
453889.53515625
456677.87890625
459667.4921875
462910.890625
466439.44921875
470251.9765625
474305.58203125
478516.171875
482771.71875
486949.41015625
490925.24609375
494577.65625
497795.2265625
500489.375
502599.62109375
504084.2890625
504905.99609375
505025.46875
504406.8828125
503029.61328125
500902.53125
498075.47265625
494638.046875
490701.82421875
486377.77734375
481765.90234375
476959.85546875
472054.80078125
467148.796875
462338.0
457708.7265625
453328.41796875
449240.86328125
445472.1796875
442043.5234375
438976.765625
436286.65625
433970.0
432006.44140625
430371.54296875
429049.77734375
428037.08203125
427333.07421875
426930.07421875
426807.68359375
426938.25390625
427300.4765625
427890.1171875
428718.69921875
429801.921875
431148.74609375
432758.52734375
434624.19921875
436735.5
439079.8671875
441642.328125
444405.7578125
447351.25
450458.60546875
453707.33203125
457077.6171875
460548.76171875
464093.27734375
467667.9609375
471206.078125
474615.08984375
477783.08203125
480594.86328125
482953.796875
484798.796875
486106.578125
486879.58984375
487131.8828125
486883.53515625
486162.51953125
485005.92578125
483457.296875
481563.25390625
479372.50390625
476937.765625
474320.34765625
471594.69140625
468846.13671875
466158.203125
463597.24609375
461207.48828125
459018.44921875
457053.69921875
455331.9140625
453862.56640625
452642.76171875
451657.21484375
450881.8359375
450291.75390625
449869.76953125
449606.20703125
449488.26953125
449490.8515625
449579.828125
449723.39453125
449897.94140625
450084.546875
450263.35546875
450411.62890625
450504.4296875
450517.45703125
450433.72265625
450252.13671875
449990.859375
449681.4140625
449357.21875
449042.984375
448749.53125
448475.5625
448214.15234375
447957.234375
447694.15234375
447409.15625
447085.4140625
446713.8359375
446297.7578125
445850.80859375
445394.29296875
444956.41015625
444567.4375
444249.33203125
444009.75390625
443848.328125
443767.9921875
443779.16796875
443896.3046875
444135.17578125
444511.8828125
445036.875
445704.578125
446490.875
447365.34375
448308.80078125
449320.35546875
450409.77734375
451583.79296875
452836.9765625
454151.8515625
455506.39453125
456882.53515625
458268.1953125
459651.63671875
461016.81640625
462348.8515625
463645.45703125
464919.04296875
466181.375
467421.8515625
468598.96875
469652.52734375
470526.44140625
471186.70703125
471626.578125
471859.88671875
471907.7421875
471785.87890625
471498.890625
471042.76171875
470411.109375
469600.34765625
468613.05078125
467460.98828125
466167.03125
464764.4765625
463294.20703125
461800.390625
460323.625
458891.53125
457511.40625
456171.5546875
454852.11328125
453539.1484375
452234.41796875
450956.703125
449735.02734375
448597.19921875
447558.80859375
446616.9765625
445751.20703125
444931.7109375
444133.54296875
443349.59375
442592.65234375
441883.5859375
441235.43359375
440646.046875
440102.25
439588.37109375
439093.40234375
438615.734375
438164.24609375
437753.390625
437394.71875
437091.2890625
436837.8046875
436624.19921875
436441.96484375
436293.5
436198.18359375
436184.9921875
436273.0
436456.9765625
436712.5703125
437015.69140625
437359.109375
437756.36328125
438235.4375
438827.69140625
439556.9921875
440434.63671875
441462.3671875
442637.8984375
443955.4296875
445402.36328125
446960.078125
448611.4921875
450349.875
452182.39453125
454125.56640625
456192.48046875
458376.28515625
460641.2421875
462932.796875
465203.69921875
467438.453125
469658.48828125
471905.16015625
474211.94921875
476581.51171875
478978.58984375
481339.2734375
483587.9609375
485654.171875
487488.6953125
489078.92578125
490453.77734375
491667.37109375
492768.2734375
493777.9453125
494693.86328125
495508.3359375
496223.4375
496853.56640625
497420.06640625
497943.96875
498440.02734375
498915.9140625
499378.99609375
499846.83984375
500354.5703125
500956.8671875
501725.2578125
502739.1640625
504069.66015625
505763.21484375
507836.01171875
510280.34765625
513073.59765625
516182.19921875
519562.34765625
523161.5546875
526921.75390625
530784.58203125
534701.83203125
538647.95703125
542622.3125
546632.34765625
550668.171875
554690.640625
558642.77734375
562471.81640625
566142.40625
569635.875
572944.51171875
576068.3203125
579011.96875
581776.83984375
584350.5078125
586702.27734375
588791.51171875
590586.8203125
592084.44140625
593311.20703125
594306.80078125
595098.24609375
595688.890625
596070.94921875
596246.1015625
596231.234375
596045.03515625
595692.0390625
595158.77734375
594419.47265625
593441.3125
592187.9375
590626.421875
588737.3046875
586521.29296875
584000.90234375
581222.6015625
578261.3125
575219.71875
572214.1953125
569350.07421875
566699.50390625
564294.53125
562138.0625
560224.671875
558557.69921875
557152.6953125
556028.2734375
555194.6953125
554650.265625
554386.5546875
554395.75
554673.29296875
555214.49609375
556008.8359375
557036.84765625
558271.9765625
559685.84765625
561252.7421875
562950.3046875
564757.42578125
566652.015625
568611.0390625
570613.875
572649.203125
574722.44140625
576856.87109375
579082.96484375
581420.36328125
583865.24609375
586392.234375
588966.734375
591556.296875
594134.49609375
596679.7734375
599173.10546875
601594.77734375
603920.52734375
606120.9140625
608166.87109375
610038.90234375
611734.4140625
613270.50390625
614682.04296875
616014.1328125
617308.29296875
618587.25390625
619847.54296875
621065.27734375
622211.24609375
623265.85546875
624227.109375
625111.046875
625947.89453125
626776.703125
627638.83203125
628571.11328125
629602.01171875
630752.765625
632039.28515625
633467.7734375
635024.65625
636672.30859375
638360.0625
640046.68359375
641721.203125
643412.32421875
645181.94921875
647100.96875
649212.84765625
651504.10546875
653904.00390625
656316.46484375
658663.3984375
660914.01953125
663088.55859375
665238.86328125
667415.6015625
669637.859375
671881.5234375
674089.71875
676192.328125
678121.33984375
679821.515625
681261.0234375
682439.1328125
683384.80078125
684147.9609375
684788.94921875
685365.6484375
685916.8203125
686450.296875
686946.8515625
687375.23046875
687701.5625
687887.81640625
687892.72265625
687685.484375
687262.05859375
686646.0
685872.6171875
684972.95703125
683971.2734375
682892.76953125
681768.3671875
680629.48046875
679498.125
678382.4296875
677280.86328125
676189.54296875
675106.5390625
674033.4921875
672977.56640625
671952.76953125
670977.3203125
670067.375
669231.1484375
668465.88671875
667758.86328125
667094.75
666468.51953125
665894.8359375
665403.9921875
665026.30859375
664777.91015625
664656.125
664641.41015625
664700.79296875
664794.33984375
664887.05078125
664961.69921875
665023.87890625
665094.32421875
665191.609375
665315.5859375
665444.7734375
665552.0703125
665626.97265625
665685.71484375
665762.94140625
665894.01953125
666098.46875
666368.609375
666668.375
666949.60546875
667180.98046875
667368.4140625
667549.45703125
667768.15234375
668051.82421875
668402.84765625
668803.48046875
669227.25390625
669651.9609375
670068.99609375
670485.3046875
670919.578125
671395.984375
671935.14453125
672543.25
673207.2890625
673904.05859375
674617.53515625
675350.109375
676120.25390625
676952.515625
677868.47265625
678880.98828125
679990.02734375
681179.203125
682414.13671875
683645.671875
684821.6875
685906.4296875
686897.40234375
687827.69921875
688752.45703125
689730.41015625
690812.23046875
692037.390625
693433.60546875
695013.65234375
696770.9296875
698679.1640625
700699.10546875
702788.21875
704907.79296875
707027.28125
709128.52734375
711207.1328125
713265.40625
715299.92578125
717295.73828125
719232.09375
721090.75
722858.5703125
724528.6015625
726105.80078125
727613.44921875
729092.88671875
730597.54296875
732185.109375
733905.46484375
735784.39453125
737814.19921875
739960.90234375
742181.65625
744439.95703125
746718.34375
749033.390625
751445.80859375
754053.23828125
756969.1796875
760303.95703125
764155.015625
768603.21484375
773714.96484375
779551.34375
786174.69921875
793642.3671875
801994.83984375
811252.625
821415.671875
832444.62109375
844218.8046875
856486.53125
868825.859375
880640.65234375
891233.32421875
899976.83203125
906535.1171875
911026.82421875
914055.91796875
916605.765625
919836.75390625
924838.6328125
932383.80078125
942679.96484375
955068.87109375
967716.35546875
977596.6171875
981152.95703125
975595.6640625
960146.609375
936380.58984375
907441.43359375
876736.2265625
846934.8515625
819639.7890625
795545.66796875
774753.46484375
757049.5078125
742098.34765625
729543.2421875
719036.8125
710250.00390625
702888.0859375
696703.68359375
691496.01953125
687106.046875
683414.0390625
680330.5703125
677780.82421875
675697.77734375
674027.85546875
672731.93359375
671772.72265625
671102.9296875
670667.625
670414.66015625
670301.8515625
670299.1328125
670386.30859375
670544.18359375
670744.66796875
670952.23046875
671136.77734375
671282.078125
671381.1171875
671428.91015625
671423.45703125
671369.5390625
671277.0
671156.4609375
671019.43359375
670879.90625
670750.625
670634.92578125
670520.1328125
670376.36328125
670161.6484375
669832.5859375
669353.60546875
668696.28515625
667831.71484375
666730.43359375
665376.6328125
663784.41015625
662000.4140625
660092.0390625
658132.09765625
656187.1640625
654309.453125
652530.5703125
650856.8125
649268.03515625
647724.78125
646185.26953125
644622.9765625
643030.125
641405.7109375
639742.9375
638028.15625
636247.8203125
634395.47265625
632478.47265625
630524.0078125
628575.80078125
626677.18359375
624853.21484375
623107.9453125
621435.72265625
619832.70703125
618302.203125
616857.03125
615517.90234375
614302.35546875
613209.1015625
612212.5078125
611273.4375
610356.63671875
609442.55078125
608530.16015625
607630.9453125
606753.53515625
605886.03515625
604991.88671875
604027.7109375
602970.6015625
601832.546875
600652.26171875
599473.90625
598328.56640625
597227.859375
596169.92578125
595151.9296875
594180.09765625
593270.19921875
592438.8671875
591693.9375
591032.4453125
590446.421875
589927.8203125
589464.79296875
589033.29296875
588596.6640625
588120.08203125
587590.48828125
587024.63671875
586457.96875
585923.19140625
585433.62109375
584979.234375
584534.1328125
584069.98046875
583570.0625
583038.7265625
582501.16796875
581992.546875
581542.53125
581166.51171875
580869.703125
580657.38671875
580537.60546875
580511.34375
580561.015625
580650.6015625
580737.73828125
580786.609375
580773.33203125
580685.23828125
580518.2421875
580273.7734375
579956.2578125
579573.0546875
579135.63671875
578657.33984375
578146.00390625
577596.88671875
576992.36328125
576308.2109375
575521.04296875
574612.8046875
573572.29296875
572396.0625
571090.40625
569674.0625
568178.609375
566643.46875
565107.7109375
563604.53125
562160.99609375
560798.77734375
559531.82421875
558364.39453125
557295.375
556326.6875
555466.4609375
554722.828125
554095.8671875
553577.734375
553160.9921875
552846.234375
552642.6015625
552563.62109375
552623.6015625
552835.76953125
553210.6640625
553755.55859375
554477.37109375
555387.12890625
556500.515625
557832.1484375
559388.7109375
561167.44140625
563160.37109375
565359.04296875
567754.99609375
570336.5546875
573085.62890625
575978.69140625
578992.5625
582110.6484375
585323.7109375
588623.953125
591997.70703125
595422.6015625
598869.86328125
602309.24609375
605715.21875
609072.73046875
612377.5859375
615628.80078125
618818.72265625
621930.9765625
624947.546875
627855.640625
630646.4375
633309.2421875
635830.09375
638197.45703125
640408.765625
642471.2578125
644396.8046875
646196.15625
647877.40234375
649447.828125
650914.43359375
652281.2734375
653548.3515625
654717.10546875
655798.8203125
656816.02734375
657793.5546875
658747.34765625
659681.83203125
660596.98828125
661497.515625
662396.05859375
663308.5234375
664245.10546875
665203.50390625
666169.1171875
667120.97265625
668036.8984375
668893.5546875
669663.859375
670316.26171875
670816.2265625
671127.87890625
671217.2265625
671060.28125
670653.703125
670018.71484375
669191.4453125
668203.953125
667069.2421875
665781.06640625
664328.19921875
662712.82421875
660961.8359375
659126.24609375
657272.1953125
655470.21875
653788.01953125
652286.51171875
651014.5390625
649998.33984375
649230.66015625
648670.859375
648260.640625
647945.82421875
647690.5
647481.23046875
647328.359375
647265.328125
647338.98828125
647590.703125
648039.7890625
648678.42578125
649474.40234375
650376.046875
651322.9296875
652265.1171875
653179.52734375
654067.8359375
654937.01171875
655780.8203125
656576.6875
657295.9921875
657917.55859375
658435.0078125
658851.21875
659160.625
659333.18359375
659318.2578125
659069.87890625
658573.28125
657851.56640625
656951.22265625
655920.36328125
654792.22265625
653579.16796875
652279.609375
650895.625
649450.8203125
647994.9296875
646592.5
645307.078125
644194.82421875
643309.484375
642707.51953125
642441.9375
642546.44140625
643024.78515625
643857.42578125
645020.94140625
646502.96484375
648301.09375
650410.19921875
652811.58203125
655473.06640625
658359.21484375
661443.203125
664709.76953125
668145.6015625
671725.4375
675407.015625
679137.4453125
682860.61328125
686516.8828125
690038.79296875
693350.9765625
696374.765625
699032.8515625
701254.4296875
702984.50390625
704194.703125
704886.74609375
705085.33984375
704827.671875
704158.453125
703131.234375
701810.4375
700268.890625
698580.359375
696809.44921875
695001.80859375
693177.21484375
691328.83984375
689432.25
687463.44140625
685417.26953125
683314.96484375
681197.3828125
679111.51171875
677099.3984375
675192.41796875
673410.7265625
671768.0703125
670279.04296875
668961.2109375
667828.9296875
666886.5625
666130.78125
665560.4609375
665183.71875
665016.796875
665077.9921875
665380.95703125
665927.953125
666704.5234375
667679.2734375
668811.16796875
670063.53125
671420.77734375
672900.91015625
674554.984375
676450.78125
678648.82421875
681182.5859375
684050.48046875
687224.5234375
690679.39453125
694433.9609375
698581.7890625
703289.98046875
708770.1875
715241.7421875
722899.875
731887.91015625
742263.109375
753933.1328125
766541.65625
779342.625
791197.4609375
800828.93359375
807289.20703125
810374.73046875
810683.4765625
809230.80078125
806839.74609375
803666.78515625
799138.2890625
792332.80859375
782582.859375
769933.94140625
755197.0703125
739614.70703125
724403.8515625
710447.94921875
698223.40625
687877.9140625
679350.02734375
672474.984375
667060.2265625
662924.1796875
659904.19140625
657851.5703125
656625.46484375
656087.04296875
656098.6875
656535.52734375
657302.55078125
658339.70703125
659610.90625
661092.7734375
662775.21875
664666.32421875
666788.3203125
669165.2265625
671813.15234375
674741.98046875
677968.37109375
681530.81640625
685490.25
689906.05859375
694798.68359375
700124.45703125
705774.14453125
711581.40234375
717324.51171875
722725.421875
727464.03125
731215.3125
733698.5625
734718.81640625
734181.703125
732072.78125
728412.390625
723216.80859375
716495.58984375
708289.2578125
698721.98828125
688033.39453125
676565.26953125
664705.85546875
652821.296875
641212.0703125
630109.234375
619691.69140625
610095.9609375
601411.22265625
593674.0234375
586875.10546875
580976.234375
575929.26953125
571691.33984375
568230.78125
565520.7265625
563526.5390625
562199.84375
561484.55859375
561329.046875
561696.30078125
562568.83984375
563945.55078125
565828.21484375
568203.46484375
571031.7265625
574246.59375
577757.8359375
581456.609375
585232.40234375
589002.9375
592736.3125
596445.40234375
600165.4453125
603948.3671875
607887.609375
612145.890625
616942.0078125
622478.7265625
628839.30078125
635913.75390625
643415.0546875
651000.44140625
658443.9921875
665763.91796875
673234.02734375
681285.01953125
690363.7734375
700826.23828125
712906.74609375
726767.48828125
742597.50390625
760699.59375
781491.8359375
805378.28515625
832504.30859375
862477.4921875
894185.265625
925857.671875
955465.15234375
981363.86328125
1002868.84765625
1020346.3828125
1034646.98046875
1046170.54296875
1054206.375
1057077.66015625
1053057.640625
1041439.9375
1023021.3984375
999705.3984375
973584.171875
946179.26171875
918281.60546875
890297.828125
862661.65234375
835959.50390625
810771.5078125
787471.1015625
766178.59765625
746862.7109375
729463.08984375
713942.5234375
700271.8671875
688395.73046875
678212.62890625
669576.46875
662312.16015625
656233.921875
651156.265625
646896.34765625
643275.17578125
640125.69140625
637307.73046875
634722.6171875
632318.0625
630077.328125
627995.29296875
626054.546875
624216.65625
622431.78515625
620653.91796875
618846.8671875
616979.9921875
615025.70703125
612965.98828125
610800.50390625
608543.69140625
606210.859375
603806.77734375
601326.9140625
598766.37109375
596125.36328125
593407.453125
590614.24609375
587738.1796875
584754.0078125
581616.93359375
578277.93359375
574712.96875
570945.46484375
567043.890625
563096.2578125
559177.09765625
555321.34765625
551514.53125
547705.7578125
543839.4140625
539885.84765625
535850.97265625
531764.890625
527666.4921875
523594.6640625
519581.625
515643.40234375
511773.49609375
507946.6953125
504130.8671875
500300.81640625
496452.57421875
492614.71484375
488846.0703125
485213.4921875
481762.03125
478500.7578125
475413.27734375
472478.30078125
469679.10546875
466996.38671875
464397.63671875
461839.4609375
459285.86328125
456728.98046875
454194.91015625
451729.3515625
449373.82421875
447148.08203125
445046.5234375
443046.70703125
441123.40625
439260.1484375
437451.3828125
435695.78125
433989.88671875
432330.578125
430723.53125
429188.56640625
427757.30078125
426465.33203125
425340.80859375
424390.515625
423591.58984375
422900.27734375
422277.61328125
421714.5546875
421238.37109375
420898.53125
420745.2734375
420812.765625
421110.16015625
421619.51953125
422300.7734375
423103.36328125
423980.6328125
424899.671875
425840.28515625
426783.54296875
427699.70703125
428547.76171875
429288.47265625
429898.859375
430373.94921875
430714.7578125
430914.4453125
430955.09375
430817.5
430496.49609375
430010.65625
429398.05859375
428698.97265625
427936.828125
427112.0390625
426214.015625
425242.0859375
424218.10546875
423179.83203125
422159.77734375
421167.17578125
420188.21875
419203.3359375
418206.0078125
417210.46484375
416249.25
415367.1796875
414612.56640625
414023.65234375
413615.546875
413377.32421875
413280.6484375
413290.66796875
413371.63671875
413488.3671875
413606.8359375
413693.0625
413710.73828125
413623.66015625
413406.79296875
413060.11328125
412613.84765625
412119.828125
411632.73828125
411190.7421875
410805.83984375
410469.67578125
410169.0625
409897.12109375
409652.3359375
409432.296875
409232.34765625
409048.60546875
408877.875
408712.63671875
408535.39453125
408313.75
407995.73828125
407512.44140625
406796.15625
405806.88671875
404544.4453125
403033.640625
401296.21875
399334.66015625
397137.71875
394697.69140625
392024.6171875
389150.0078125
386120.5078125
382986.83984375
379795.04296875
376583.41796875
373383.16796875
370219.76953125
367115.31640625
364091.625
361170.6640625
358371.03125
355704.8359375
353178.6171875
350794.46484375
348547.3125
346422.77734375
344401.515625
342466.41015625
340603.765625
338799.15234375
337037.81640625
335312.02734375
333625.859375
331990.73046875
330417.62890625
328913.90625
327483.2265625
326123.5546875
324824.6796875
323570.1015625
322342.40234375
321127.4765625
319916.11328125
318703.87109375
317488.13671875
316262.28125
315013.4453125
313730.21484375
312414.875
311086.86328125
309772.3125
308489.85546875
307245.9765625
306042.0078125
304883.53125
303782.171875
302748.2734375
301781.62109375
300869.6328125
299995.6484375
299149.65234375
298331.3515625
297544.5625
296791.69140625
296076.01953125
295409.15234375
294813.828125
294316.48046875
293934.3125
293667.6640625
293503.59765625
293425.7265625
293419.97265625
293472.30859375
293564.9375
293677.75390625
293792.8671875
293895.65625
293972.77734375
294013.921875
294018.484375
293999.37109375
293977.3046875
293969.37109375
293980.47265625
294002.0078125
294016.29296875
294004.13671875
293952.23046875
293855.015625
293708.5078125
293500.9375
293209.4296875
292806.7890625
292274.140625
291611.01171875
290836.390625
289979.49609375
289065.65625
288106.9921875
287104.33203125
286056.125
284963.36328125
283824.7578125
282628.6875
281352.86328125
279974.3203125
278481.59375
276879.33203125
275183.40234375
273411.77734375
271577.10546875
269684.1796875
267733.484375
265730.15625
263693.39453125
261658.92578125
259672.50390625
257780.109375
256020.96484375
254422.21484375
252991.37109375
251710.6875
250543.1015625
249450.69921875
248412.671875
247428.875
246509.15625
245660.0703125
244879.1015625
244157.1875
243484.76953125
242855.52734375
242265.12109375
241707.23046875
241172.5546875
240652.65234375
240143.390625
239642.86328125
239147.32421875
238652.5625
238160.80078125
237683.875
237236.58984375
236825.0703125
236440.52734375
236062.9296875
235670.21875
235245.4375
234778.18359375
234262.62109375
233695.60546875
233075.5703125
232400.0546875
231662.47265625
230852.06640625
229958.0859375
228973.421875
227894.546875
226721.7109375
225463.55859375
224141.2734375
222784.61328125
221422.6953125
220079.97265625
218779.08203125
217541.0
216378.3671875
215291.4609375
214274.09765625
213321.44921875
212428.4296875
211582.58203125
210765.03125
209961.328125
209169.61328125
208396.8125
207648.76171875
206924.6015625
206218.41796875
205524.37890625
204841.375
204173.43359375
203523.7421875
202886.1796875
202243.66796875
201577.328125
200878.74609375
200155.265625
199427.5703125
198725.71484375
198084.8984375
197536.953125
197098.7578125
196767.1640625
196527.55078125
196369.83984375
196298.0625
196326.08203125
196464.99609375
196713.06640625
197054.18359375
197463.1640625
197913.109375
198381.74609375
198855.33203125
199329.16796875
199804.01171875
200280.046875
200752.76953125
201214.1875
201657.29296875
202077.91015625
202470.52734375
202822.93359375
203117.9609375
203344.3828125
203508.01171875
203631.76171875
203743.71484375
203863.98828125
204001.72265625
204162.23046875
204354.546875
204590.69921875
204878.05078125
205213.55859375
205586.92578125
205990.6484375
206428.5703125
206916.42578125
207475.3203125
208123.55078125
208870.4140625
209712.74609375
210635.3359375
211616.65625
212637.52734375
213686.22265625
214756.7734375
215844.42578125
216944.0
218050.8671875
219160.43359375
220265.8984375
221358.51953125
222431.41796875
223482.19921875
224510.26953125
225511.0234375
226472.68359375
227378.9921875
228216.05859375
228979.2109375
229676.37109375
230327.16015625
230960.10546875
231610.26171875
232316.171875
233113.34765625
234025.53515625
235059.515625
236207.921875
237458.05859375
238800.796875
240234.95703125
241765.41796875
243395.75
245119.44140625
246915.515625
248751.47265625
250590.6328125
252398.96875
254148.828125
255818.74609375
257388.2578125
258829.53515625
260102.3046875
261157.78515625
261948.859375
262437.25
262591.94921875
262382.8515625
261777.1875
260743.34375
259261.42578125
257335.8125
255001.9140625
252320.328125
249359.484375
246177.44140625
242814.421875
239298.68359375
235657.91796875
231926.91796875
228148.14453125
224368.10546875
220633.23046875
216986.61328125
213464.58203125
210092.95703125
206884.41015625
203838.47265625
200943.9921875
198183.44140625
195539.2890625
193001.75390625
190573.6796875
188267.42578125
186094.3125
184054.0859375
182131.39453125
180299.54296875
178527.55859375
176788.13671875
175065.515625
173359.65625
171682.39453125
170047.296875
168461.94140625
166929.30078125
165455.03125
164052.00390625
162737.671875
161527.21484375
160426.6875
159427.9921875
158506.91015625
157627.82421875
156755.796875
155870.18359375
154970.48046875
154070.8984375
153188.5546875
152333.4140625
151504.6875
150693.6953125
149890.55859375
149090.01953125
148292.11328125
147497.9375
146705.7734375
145911.796875
145113.1796875
144308.99609375
143499.4296875
142687.95703125
141886.4765625
141116.0078125
140397.68359375
139739.5078125
139130.33203125
138545.9453125
137961.703125
137362.73046875
136747.4296875
136125.203125
135511.484375
134923.33984375
134378.28125
133895.5
133494.5625
133187.16015625
132965.20703125
132795.765625
132631.07421875
132429.796875
132175.578125
131880.7421875
131575.50390625
131292.44140625
131054.89453125
130871.1328125
130733.28515625
130621.7421875
130514.54296875
130396.33203125
130260.4296875
130104.46875
129926.46484375
129725.6640625
129504.77734375
129268.66015625
129020.4609375
128760.359375
128488.29296875
128206.59375
127919.9765625
127634.703125
127359.25
127104.671875
126881.8203125
126697.2734375
126552.65234375
126447.66015625
126381.23046875
126347.56640625
126332.66796875
126319.8671875
126302.50390625
126290.40625
126300.8671875
126342.42578125
126409.6328125
126494.90234375
126603.48046875
126754.53515625
126968.7265625
127257.0234375
127619.75390625
128050.43359375
128536.1796875
129056.5625
129587.24609375
130107.453125
130604.046875
131070.44140625
131506.171875
131920.01171875
132330.359375
132756.3828125
133204.16015625
133659.95703125
134097.40625
134493.421875
134841.12109375
135151.30078125
135442.96484375
135730.62890625
136017.171875
136295.0390625
136551.59375
136773.78125
136952.45703125
137089.234375
137203.6171875
137332.16015625
137514.3828125
137771.96484375
138096.27734375
138455.12109375
138814.0078125
139155.3359375
139481.7734375
139805.90625
140139.8125
140493.64453125
140878.671875
141305.63671875
141778.4921875
142292.44921875
142840.6875
143423.4140625
144050.27734375
144735.12109375
145489.60546875
146321.5390625
147238.2890625
148250.94140625
149374.30078125
150622.1328125
152003.4296875
153525.54296875
155201.6953125
157052.16015625
159091.31640625
161303.0859375
163613.98828125
165875.38671875
167870.7109375
169362.515625
170173.05078125
170258.421875
169726.9296875
168788.1484375
167670.50390625
166560.41015625
165585.33984375
164824.2265625
164319.5
164081.625
164092.47265625
164313.578125
164697.48828125
165196.1015625
165762.484375
166348.7890625
166907.08203125
167396.49609375
167791.73046875
168083.78125
168270.32421875
168343.51953125
168285.9453125
168077.2421875
167704.06640625
167164.02734375
166460.7109375
165595.8515625
164567.19921875
163374.3203125
162025.51171875
160537.40234375
158927.8046875
157211.41015625
155403.9921875
153528.12890625
151609.5
149663.86328125
147688.16796875
145666.37109375
143584.2109375
141438.453125
139234.890625
136983.31640625
134699.3984375
132411.125
130159.3203125
127987.421875
125927.578125
123993.6796875
122184.61328125
120492.02734375
118905.5078125
117412.85546875
115998.1640625
114641.5
113321.6171875
112020.66796875
110728.078125
109442.25
108170.1328125
106924.39453125
105717.29296875
104553.10546875
103425.42578125
102324.75
101251.6328125
100222.26953125
99258.9609375
98373.3359375
97558.19140625
96793.8046875
96059.73828125
95341.04296875
94628.59765625
93919.75
93219.9296875
92539.66796875
91885.37109375
91251.98828125
90625.6171875
89993.3203125
89350.05078125
88697.34375
88038.3125
87375.3046875
86710.73828125
86048.01953125
85391.8359375
84749.26953125
84130.6015625
83546.42578125
83002.0
82495.046875
82020.875
81579.60546875
81176.87890625
80816.75390625
80494.40234375
80195.53125
79901.67578125
79595.9296875
79266.14453125
78906.01171875
78514.921875
78096.90234375
77659.52734375
77213.89453125
76774.58984375
76357.51171875
75975.3125
75632.7578125
75324.90625
75039.625
74763.84765625
74489.4453125
74213.76953125
73934.9453125
73648.64453125
73351.70703125
73047.96875
72747.56640625
72459.98828125
72190.5234375
71945.12109375
71735.9140625
71577.76953125
71478.03125
71430.0859375
71416.203125
71415.640625
71411.0234375
71389.78515625
71342.23046875
71260.72265625
71143.9921875
71003.59765625
70862.90234375
70743.84765625
70650.91796875
70566.578125
70460.5546875
70302.84765625
70073.64453125
69771.06640625
69415.1171875
69040.04296875
68675.0546875
68328.62109375
67990.58203125
67646.671875
67288.5703125
66912.61328125
66515.77734375
66097.0703125
65661.7578125
65222.6015625
64797.515625
64405.7890625
64063.4921875
63778.8359375
63550.5
63370.125
63226.0078125
63105.19140625
62995.5703125
62889.70703125
62786.69140625
62687.67578125
62587.80859375
62474.05078125
62333.44140625
62164.5703125
61980.42578125
61799.54296875
61634.1796875
61486.02734375
61350.4140625
61222.05859375
61097.765625
60977.67578125
60866.37890625
60770.58984375
60691.97265625
60621.8828125
60545.4609375
60451.7109375
60337.671875
60202.1328125
60038.171875
59835.30859375
59589.78515625
59312.1796875
59025.4765625
58756.359375
58526.45703125
58347.56640625
58220.9375
58138.8828125
58086.52734375
58043.57421875
57987.578125
57899.6953125
57770.6328125
57603.3515625
57411.30859375
57213.90625
57031.6953125
56882.69140625
56780.078125
56730.6796875
56733.88671875
56781.87890625
56862.37109375
56962.2578125
57068.91015625
57167.98828125
57241.5390625
57270.5234375
57241.3125
57151.95703125
57014.71484375
56853.58203125
56696.671875
56564.890625
56461.9140625
56371.7578125
56266.87890625
56122.69921875
55930.734375
55703.29296875
55467.55078125
55252.95703125
55079.86328125
54955.61328125
54878.12890625
54841.77734375
54839.63671875
54860.36328125
54883.3984375
54879.1796875
54817.96875
54683.3125
54480.60546875
54235.53125
53985.2734375
53768.38671875
53615.51171875
53541.73046875
53543.69921875
53604.20703125
53699.828125
53804.8203125
53891.765625
53935.78515625
53923.66015625
53859.35546875
53759.0703125
53640.4296875
53515.8828125
53393.55078125
53281.12109375
53188.5546875
53128.29296875
53111.2421875
53137.87890625
53190.53515625
53236.68359375
53244.9375
53201.83203125
53115.77734375
53007.53515625
52898.96484375
52808.7109375
52751.4921875
52733.50390625
52745.734375
52765.2734375
52768.61328125
52746.68359375
52707.2421875
52663.41015625
52621.1640625
52577.05078125
52524.09765625
52456.609375
52371.0078125
52266.98046875
52151.2265625
52038.7734375
51947.34375
51888.03125
51859.84765625
51851.7109375
51848.84765625
51839.2265625
51817.4609375
51785.4375
51749.6171875
51717.765625
51698.1875
51701.2109375
51738.0078125
51814.78515625
51927.05859375
52060.5390625
52197.89453125
52324.76953125
52431.79296875
52514.921875
52575.63671875
52618.25390625
52644.8671875
52654.5703125
52650.7421875
52648.07421875
52668.2890625
52726.03515625
52818.6015625
52928.69921875
53035.84375
53126.81640625
53200.72265625
53268.4140625
53346.38671875
53447.12109375
53571.69140625
53708.90234375
53839.9375
53945.57421875
54015.0859375
54054.33203125
54086.18359375
54140.27734375
54239.2109375
54391.82421875
54594.4921875
54834.0390625
55090.15625
55342.34765625
55581.9765625
55820.63671875
56086.234375
56408.96875
56807.08984375
57280.1796875
57811.52734375
58377.23046875
58956.265625
59535.1640625
60105.98046875
60663.546875
61207.68359375
61747.01171875
62295.84765625
62863.50390625
63446.2421875
64030.75390625
64605.11328125
65164.953125
65710.08203125
66238.90234375
66749.04296875
67241.71484375
67722.0078125
68194.171875
68658.921875
69115.77734375
69564.40625
70000.66796875
70413.3671875
70789.140625
71121.37890625
71411.671875
71661.52734375
71864.35546875
72006.2578125
72073.15234375
72057.72265625
71964.2734375
71810.48828125
71621.36328125
71413.375
71179.0078125
70886.73828125
70500.04296875
70001.08203125
69400.90625
68730.5546875
68023.0625
67301.24609375
66577.9609375
65863.3671875
65168.33203125
64499.08984375
63849.2265625
63199.5078125
62528.98046875
61828.62890625
61105.47265625
60373.66015625
59642.6171875
58915.20703125
58196.609375
57501.265625
56847.6796875
56246.9609375
55699.03515625
55199.328125
54745.0859375
54333.52734375
53957.27734375
53604.9140625
53264.91796875
52927.0234375
52581.9765625
52224.29296875
51856.41796875
51488.44140625
51133.97265625
50807.45703125
50522.5625
50286.09375
50089.25390625
49907.25390625
49712.18359375
49488.8046875
49239.06640625
48973.9140625
48702.671875
48430.01953125
48161.1640625
47908.76171875
47693.86328125
47538.00390625
47451.76953125
47428.3828125
47445.9453125
47475.23046875
47489.2734375
47472.85546875
47427.4765625
47366.34765625
47301.88671875
47237.703125
47171.70703125
47102.44140625
47028.9921875
46948.49609375
46861.14453125
46778.96875
46723.4453125
46709.109375
46730.53125
46767.8984375
46804.7421875
46838.7109375
46877.77734375
46929.8359375
46995.24609375
47064.43359375
47119.74609375
47142.625
47124.828125
47076.8359375
47026.0078125
47003.59375
47027.24609375
47089.2265625
47158.4609375
47196.44140625
47176.65234375
47094.0703125
46960.453125
46793.9921875
46613.28515625
46435.90625
46275.4453125
46135.9921875
46009.90234375
45882.3515625
45739.2734375
45574.359375
45394.11328125
45218.53125
45072.359375
44968.81640625
44899.81640625
44844.95703125
44791.2578125
44742.078125
44706.00390625
44679.8203125
44644.6953125
44577.30859375
44463.96484375
44308.51953125
44133.26171875
43972.26171875
43856.39453125
43796.7265625
43779.73046875
43780.24609375
43781.92578125
43787.80078125
43813.4765625
43870.81640625
43956.16015625
44051.3046875
44133.328125
44183.1171875
44186.98828125
44136.23828125
44031.52734375
43889.546875
43741.234375
43618.41015625
43539.28125
43505.27734375
43507.953125
43535.09375
43570.56640625
43593.72265625
43584.88671875
43533.9140625
43443.77734375
43326.27734375
43195.41015625
43064.53125
42947.1484375
42855.9765625
42797.484375
42766.484375
42748.42578125
42730.3515625
42711.75390625
42704.85546875
42723.41015625
42770.46484375
42835.421875
42900.84375
42951.00390625
42976.0625
42972.9765625
42946.12109375
42906.7421875
42869.1015625
42845.421875
42844.578125
42873.79296875
42937.1484375
43029.30859375
43132.515625
43223.8984375
43287.67578125
43320.0703125
43323.9609375
43302.22265625
43256.83203125
43191.28515625
43111.75
43028.28515625
42957.40234375
42920.59375
42934.3671875
42998.35546875
43094.171875
43196.84765625
43287.0703125
43353.8515625
43390.30859375
43391.6484375
43357.71875
43294.7265625
43212.078125
43117.11328125
43012.828125
42900.00390625
42781.140625
42662.83984375
42554.78515625
42465.734375
42398.890625
42350.71875
42315.30859375
42290.98046875
42281.78515625
42291.02734375
42313.984375
42339.22265625
42358.54296875
42374.453125
42397.15234375
42435.0234375
42488.34375
42549.73828125
42608.30078125
42654.58984375
42685.5078125
42705.49609375
42720.140625
42725.734375
42705.42578125
42638.4765625
42516.69140625
42355.40234375
42190.41796875
42062.34375
41997.87109375
41999.74609375
42050.96875
42127.69921875
42210.08984375
42285.90234375
42349.87109375
42402.1484375
42445.640625
42482.6875
42514.8203125
42546.1875
42584.4921875
42635.078125
42693.9609375
42749.11328125
42789.6171875
42811.90625
42816.1875
42798.82421875
42752.01953125
42673.33203125
42575.6015625
42485.55859375
42430.203125
42422.203125
42455.60546875
42512.50390625
42572.47265625
42619.9609375
42650.82421875
42676.40234375
42718.2890625
42792.8828125
42898.4765625
43018.20703125
43135.3125
43243.55859375
43343.7734375
43435.12109375
43513.77734375
43579.55859375
43639.87109375
43703.734375
43770.6328125
43826.28125
43851.7890625
43839.11328125
43798.46875
43751.484375
43718.9140625
43714.7421875
43746.53125
43813.57421875
43901.375
43981.01171875
44018.60546875
43988.91796875
43884.22265625
43716.23046875
43512.1875
43305.03125
43120.33984375
42968.52734375
42848.1171875
42755.21875
42689.51953125
42654.046875
42653.1796875
42691.87890625
42774.3046875
42900.1875
43060.38671875
43234.5703125
43393.94921875
43511.16015625
43572.9765625
43585.58984375
43565.90234375
43525.984375
43466.37109375
43384.5703125
43289.03515625
43203.5234375
43156.3671875
43163.26171875
43218.0703125
43299.48046875
43387.1171875
43472.359375
43555.82421875
43638.16015625
43715.5859375
43782.1015625
43832.41796875
43863.26171875
43875.96875
43879.06640625
43884.9921875
43900.8671875
43922.49609375
43938.01953125
43936.66015625
43914.734375
43877.37109375
43838.0078125
43815.19921875
43826.0078125
43879.8515625
43976.796875
44109.3828125
44264.87109375
44427.94921875
44584.109375
44720.3203125
44821.60546875
44869.5625
44848.82421875
44756.921875
44606.953125
44421.08984375
44223.140625
44035.1640625
43875.09375
43752.83203125
43668.96875
43619.0859375
43599.1484375
43606.5546875
43638.859375
43695.0546875
43778.2578125
43894.7890625
44048.875
44238.00390625
44452.0546875
44674.5859375
44884.6640625
45060.421875
45185.0
45251.9375
45265.62109375
45236.3515625
45173.609375
45082.56640625
44966.02734375
44829.57421875
44685.05859375
44548.7421875
44434.44921875
44345.875
44273.07421875
44196.71484375
44099.83984375
43981.38671875
43861.71875
43774.07421875
43746.05078125
43783.796875
43869.1171875
43969.3984375
44052.93359375
44102.31640625
44121.90234375
44135.7265625
44174.0625
44253.84375
44366.171875
44481.33984375
44567.2109375
44606.00390625
44598.59765625
44559.109375
44508.3671875
44469.48828125
44463.328125
44503.70703125
44595.6171875
44736.86328125
44919.11328125
45126.54296875
45336.42578125
45526.52734375
45686.109375
45821.94140625
45953.77734375
46102.33984375
46277.66796875
46474.4453125
46676.2421875
46866.08984375
47037.30859375
47198.51953125
47370.12109375
47574.6015625
47825.875
48121.8046875
48442.19921875
48753.92578125
49023.515625
49232.5546875
49386.3671875
49508.87109375
49627.48046875
49759.85546875
49909.9453125
50070.37890625
50226.03125
50359.4453125
50460.1953125
50532.91015625
50596.140625
50673.2578125
50785.09765625
50949.1640625
51179.015625
51478.1015625
51833.1484375
52216.34765625
52596.86328125
52953.08203125
53278.46484375
53580.17578125
53873.5859375
54175.84375
54500.6875
54854.74609375
55234.65234375
55627.36328125
56017.75
56400.7578125
56787.0078125
57194.29296875
57632.39453125
58095.59375
58567.015625
59027.43359375
59463.01953125
59872.49609375
60271.296875
60685.6484375
61137.546875
61634.26953125
62172.625
62750.21875
63368.703125
64026.59375
64713.828125
65416.19140625
66123.87890625
66834.30078125
67548.23046875
68266.6796875
68993.484375
69739.7890625
70523.1015625
71358.9609375
72252.671875
73199.62109375
74194.65625
75241.28515625
76352.75390625
77545.60546875
78831.7578125
80213.6953125
81684.66015625
83234.2421875
84855.65234375
86546.90234375
88303.34765625
90110.57421875
91948.55859375
93803.734375
95674.2265625
97561.17578125
99456.70703125
101341.69921875
103193.30078125
104991.56640625
106720.01171875
108364.13671875
109912.91015625
111361.9609375
112714.15234375
113975.3203125
115146.38671875
116215.62890625
117156.07421875
117930.89453125
118503.9765625
118849.47265625
118956.2890625
118827.61328125
118476.4609375
117917.56640625
117158.23828125
116195.1875
115022.6953125
113648.1484375
112102.94140625
110439.109375
108713.08984375
106967.05078125
105218.5078125
103461.91015625
101679.58203125
99856.04296875
97989.51953125
96095.84375
94203.1328125
92340.046875
90523.89453125
88754.890625
87019.82421875
85301.9921875
83590.1796875
81881.02734375
80176.7734375
78484.890625
76820.65625
75205.26953125
73654.328125
72164.09765625
70709.6953125
69258.453125
67786.11328125
66282.87890625
64750.12890625
63197.43359375
61643.5703125
60116.1171875
58645.33984375
57255.80859375
55961.0625
54762.41796875
53650.75
52612.74609375
51641.984375
50748.2578125
49954.65625
49279.9453125
48718.09375
48231.703125
47765.734375
47271.57421875
46725.1015625
46129.1015625
45502.50390625
44866.18359375
44234.921875
43618.96875
43030.7109375
42487.39453125
42005.42578125
41591.5234375
41239.953125
40937.828125
40671.55859375
40428.58984375
40196.84765625
39966.640625
39734.015625
39500.90625
39272.34375
39054.66796875
38854.79296875
38675.921875
38509.9140625
38334.66015625
38122.66796875
37855.5703125
37533.03515625
37171.1953125
36795.03515625
36430.3359375
36096.64453125
35801.58203125
35539.3671875
35295.92578125
35057.86328125
34819.765625
34586.80078125
34373.6640625
34200.890625
34088.0078125
34044.1640625
34061.29296875
34115.8046875
34178.6796875
34226.91796875
34248.59375
34240.54296875
34203.52734375
34139.48046875
34050.85546875
33939.85546875
33806.8515625
33649.78515625
33466.453125
33258.7890625
33034.9609375
32806.390625
32582.046875
32366.3984375
32163.0625
31978.16015625
31816.80078125
31675.7421875
31541.99609375
31400.54296875
31243.23828125
31070.65234375
30888.890625
30708.08984375
30542.7421875
30407.7421875
30308.55859375
30232.91015625
30152.4609375
30035.79296875
29865.6328125
29649.5390625
29415.46875
29193.578125
28998.4296875
28827.28125
28674.3828125
28543.5859375
28444.36328125
28377.828125
28331.7109375
28291.359375
28253.25390625
28225.15625
28214.109375
28216.8515625
28221.6796875
28216.56640625
28193.8203125
28149.71484375
28084.38671875
28003.91015625
27920.66796875
27848.453125
27795.8359375
27763.52734375
27747.16796875
27742.30859375
27748.47265625
27770.75390625
27816.99609375
27889.81640625
27978.09375
28056.46484375
28096.0703125
28079.43359375
28008.515625
27901.140625
27779.90234375
27661.0859375
27549.828125
27443.03125
27335.9296875
27225.75
27109.96484375
26983.8125
26841.78125
26681.5
26505.2421875
26319.15625
26133.7734375
25965.0078125
25830.2421875
25738.609375
25683.140625
25642.7109375
25593.45703125
25521.84375
25431.0390625
25336.41015625
25252.44140625
25180.84375
25110.015625
25025.7578125
24922.1015625
24802.85546875
24676.21875
24550.3671875
24432.12890625
24325.98828125
24233.86328125
24158.05078125
24104.8203125
24082.625
24095.203125
24136.78515625
24193.13671875
24244.9453125
24270.3828125
24249.8828125
24174.8046875
24053.73046875
23908.91015625
23764.48828125
23636.0546875
23528.4296875
23440.8515625
23374.1875
23334.65234375
23331.12109375
23367.3984375
23434.98828125
23512.4375
23572.71484375
23595.37109375
23577.3984375
23535.73046875
23497.34765625
23481.8203125
23489.50390625
23504.9296875
23511.1640625
23501.58984375
23480.69921875
23456.80859375
23434.35546875
23410.69921875
23378.00390625
23327.95703125
23255.4453125
23159.10546875
23040.8359375
22907.625
22773.78515625
22657.80078125
22572.828125
22517.8984375
22476.98828125
22425.890625
22342.01171875
22213.41015625
22044.63671875
21855.58203125
21671.66015625
21510.5546875
21375.5546875
21260.3359375
21159.54296875
21074.671875
21010.359375
20966.5859375
20936.22265625
20911.05859375
20889.7734375
20879.39453125
20889.30078125
20924.0546875
20980.3828125
21047.9921875
21111.96875
21155.8359375
21164.890625
21128.53515625
21042.140625
20910.3984375
20751.0078125
20592.765625
20465.1171875
20384.9765625
20350.7109375
20346.31640625
20351.0
20348.23828125
20331.796875
20307.90625
20292.5234375
20304.3203125
20356.5234375
20451.0703125
20577.05859375
20713.5546875
20835.6875
20921.94921875
20961.09765625
20956.3125
20923.05859375
20878.73046875
20830.49609375
20772.6484375
20697.0625
20605.6015625
20511.4921875
20430.1015625
20370.0859375
20330.43359375
20300.53125
20263.0625
20203.80078125
20124.71484375
20046.88671875
19996.65625
19987.2890625
20013.4375
20060.2265625
20114.20703125
20166.140625
20207.4453125
20226.9375
20212.0078125
20154.39453125
20056.38671875
19930.75
19792.76953125
19652.12890625
19513.79296875
19385.67578125
19282.21484375
19218.87109375
19204.0390625
19235.73046875
19302.734375
19386.5
19463.3828125
19508.9140625
19503.828125
19440.375
19327.27734375
19189.734375
19060.3828125
18963.859375
18905.7421875
18874.23046875
18851.72265625
18826.41796875
18797.4375
18773.12109375
18764.890625
18780.56640625
18822.1640625
18888.9140625
18979.4296875
19088.02734375
19199.421875
19290.1875
19337.5703125
19328.57421875
19264.953125
19165.00390625
19059.890625
18979.7109375
18934.625
18908.7734375
18876.58203125
18826.796875
18769.6640625
18722.1875
18690.3125
18666.15234375
18637.9609375
18599.17578125
18550.390625
18497.48828125
18448.71875
18410.15625
18382.203125
18362.30859375
18352.4453125
18361.34375
18395.88671875
18449.43359375
18500.015625
18520.6484375
18491.96875
18408.7578125
18281.421875
18135.52734375
18006.05859375
17922.078125
17888.87109375
17883.77734375
17873.06640625
17836.7265625
17779.65234375
17722.61328125
17686.5078125
17685.12109375
17726.08203125
17809.546875
17922.0390625
18035.03515625
18115.30078125
18140.33203125
18106.16015625
18023.73828125
17910.6640625
17785.33984375
17663.87109375
17557.41015625
17469.64453125
17396.11328125
17326.74609375
17252.0078125
17170.234375
17090.01953125
17023.28515625
16974.55078125
16938.296875
16908.265625
16886.80859375
16881.21484375
16890.23828125
16897.390625
16880.296875
16827.47265625
16747.26171875
16663.1796875
16601.01171875
16576.2421875
16588.01171875
16622.34375
16661.671875
16692.98828125
16708.9609375
16704.8828125
16678.62109375
16635.23828125
16590.4921875
16567.48828125
16587.40625
16659.67578125
16777.0625
16917.94921875
17054.59375
17162.70703125
17227.58984375
17245.66796875
17223.31640625
17173.421875
17108.9375
17036.046875
16952.98046875
16856.26953125
16747.984375
16636.7734375
16533.8984375
16450.88671875
16400.85546875
16398.7265625
16456.77734375
16578.1953125
16753.46875
16960.921875
17170.1015625
17347.48828125
17465.0625
17510.2890625
17493.5234375
17447.2109375
17414.0625
17428.00390625
17499.44140625
17614.80859375
17749.53515625
17882.4609375
18002.10546875
18105.08203125
18192.50390625
18267.015625
18329.96875
18379.95703125
18414.80078125
18435.57421875
18448.42578125
18462.30859375
18484.15625
18513.8203125
18542.125
18556.0078125
18550.1875
18535.5078125
18532.95703125
18556.3046875
18600.28125
18646.49609375
18679.82421875
18697.6171875
18704.484375
18701.52734375
18682.1953125
18637.109375
18560.703125
18453.65234375
18321.6015625
18173.71484375
18020.70703125
17868.9921875
17712.5625
17532.3515625
17309.5546875
17043.9140625
16758.71875
16486.68359375
16250.91796875
16058.16015625
15904.984375
15785.609375
15695.015625
15629.609375
15586.90234375
15562.2578125
15545.046875
15521.3046875
15482.984375
15433.921875
15384.9296875
15343.48828125
15308.7734375
15275.609375
15242.19921875
15215.51171875
15210.98828125
15244.9375
15322.46875
15429.328125
15535.421875
15608.66015625
15629.59375
15598.890625
15535.69140625
15468.359375
15420.98046875
15401.94140625
15401.37890625
15398.77734375
15374.4140625
15317.7578125
15230.171875
15123.07421875
15012.5625
14912.578125
14830.26171875
14766.37890625
14718.7890625
14684.3046875
14657.41796875
14629.7578125
14593.7109375
14547.46484375
14495.1484375
14440.72265625
14383.05078125
14319.5234375
14254.61328125
14201.90625
14174.69921875
14175.0859375
14194.08984375
14222.22265625
14257.9453125
14305.7109375
14368.16015625
14441.9375
14520.2109375
14597.9609375
14675.71484375
14759.3125
14855.21875
14963.6875
15075.609375
15176.94140625
15257.41796875
15315.31640625
15353.40234375
15369.80078125
15352.76171875
15286.10546875
15163.34765625
14999.17578125
14826.2109375
14677.01953125
14566.55078125
14491.04296875
14442.421875
14421.37109375
14435.6171875
14487.91015625
14568.30859375
14658.0703125
14739.24609375
14800.6796875
14837.4609375
14847.59375
14830.45703125
14788.4375
14729.69140625
14667.96875
14617.55078125
14586.1640625
14571.59375
14564.77734375
14556.57421875
14543.4453125
14529.44140625
14524.515625
14539.51953125
14579.52734375
14638.9453125
14701.88671875
14747.08203125
14753.76953125
14706.23828125
14597.79296875
14434.8203125
14238.40625
14039.625
13867.91015625
13737.859375
13642.66015625
13559.171875
13462.05078125
13337.9296875
13191.54296875
13042.34765625
12915.56640625
12832.55078125
12803.66015625
12826.29296875
12888.9296875
12978.453125
13085.75390625
13206.80859375
13339.765625
13479.6640625
13612.80078125
13716.05078125
13765.859375
13753.09375
13690.515625
13604.34375
13517.40234375
13439.90625
13374.03125
13323.12890625
13294.3359375
13293.671875
13320.91015625
13369.1875
13428.09765625
13486.72265625
13535.41796875
13567.625
13582.48046875
13586.0625
13588.0234375
13594.62109375
13604.671875
13612.7890625
13615.984375
13616.07421875
13617.66796875
13628.33203125
13661.91796875
13737.05859375
13866.14453125
14043.26171875
14243.26171875
14431.89453125
14576.53125
14651.73046875
14643.6328125
14555.88671875
14411.14453125
14242.3203125
14077.85546875
13932.09375
13805.98828125
13693.81640625
13589.40234375
13489.21875
13392.7890625
13301.00390625
13214.01953125
13131.9140625
13058.62109375
13004.4609375
12981.76953125
12995.265625
13036.1640625
13086.79296875
13131.8203125
13166.22265625
13194.34765625
13222.75
13252.30078125
13273.9296875
13270.46875
13225.07421875
13131.45703125
12998.4921875
12846.234375
12698.1953125
12575.40234375
12492.68359375
12455.22265625
12456.64453125
12481.40234375
12510.6015625
12528.09375
12524.43359375
12497.671875
12449.2734375
12377.21484375
12273.48828125
12130.51953125
11950.26171875
11745.1796875
11530.91015625
11320.8203125
11128.46484375
10971.83984375
10870.890625
10838.98046875
10875.0859375
10961.3828125
11066.96484375
11157.51953125
11208.10546875
11212.59765625
11184.09765625
11146.859375
11124.6796875
11130.78125
11162.90234375
11205.87109375
11239.2421875
11244.1875
11206.67578125
11119.66015625
10985.703125
10816.1796875
10625.3984375
10426.2421875
10233.296875
10068.01953125
9955.19140625
9910.625
9931.984375
10001.125
10094.33984375
10192.5546875
10287.69140625
10383.5
10489.703125
10612.17578125
10747.078125
10883.16796875
11008.0
11110.94921875
11182.2890625
11211.94921875
11189.98828125
11108.81640625
10967.27734375
10775.50390625
10556.109375
10337.89453125
10144.96484375
9989.54296875
9874.43359375
9803.09375
9787.6796875
9844.9140625
9979.27734375
10167.3671875
10361.00390625
10510.51953125
10588.71484375
10594.86328125
10539.34765625
10428.12109375
10261.93359375
10046.6171875
9800.80078125
9553.25
9333.203125
9161.4609375
9046.78515625
8986.60546875
8968.72265625
8972.6796875
8972.91796875
8945.2578125
8874.80859375
8761.703125
8622.42578125
8485.72265625
8382.703125
8334.69921875
8346.6484375
8410.5625
8513.6640625
8642.53125
8781.96875
8914.93359375
9026.43359375
9106.87890625
9151.84765625
9160.88671875
9137.859375
9089.8515625
9023.2265625
8941.6796875
8850.6953125
8763.16796875
8696.98828125
8664.14453125
8661.75
8673.59375
8679.90234375
8666.23046875
8625.609375
8555.6796875
8456.4453125
8332.11328125
8194.4375
8062.10546875
7953.55078125
7877.00390625
7824.1875
7772.2109375
7694.0234375
7573.4609375
7415.76953125
7245.21875
7090.890625
6972.984375
6900.10546875
6874.54296875
6894.7578125
6952.1953125
7029.89453125
7108.33984375
7173.98046875
7222.98828125
7258.98828125
7288.40625
7316.234375
7343.75390625
7369.86328125
7395.1171875
7423.62109375
7459.37109375
7500.484375
7538.20703125
7562.546875
7569.94140625
7567.171875
7568.76171875
7588.75
7631.04296875
7684.69921875
7728.125
7739.52734375
7706.93359375
7632.62109375
7531.484375
7425.21875
7335.33203125
7277.84765625
7261.20703125
7286.015625
7345.81640625
7430.328125
7531.734375
7649.59375
7788.79296875
7951.7421875
8132.23046875
8315.48828125
8481.78125
8609.78515625
8679.96875
8679.65625
8608.0546875
8478.3515625
8315.63671875
8150.40625
8007.75
7895.9140625
7802.99609375
7706.71484375
7591.01953125
7456.62890625
7318.74609375
7196.76953125
7104.7265625
7047.68359375
7023.6953125
7028.0546875
7055.99609375
7102.40234375
7161.35546875
7228.4296875
7303.98828125
7392.5703125
7497.26171875
7614.16796875
7731.40234375
7832.578125
7902.5703125
7933.7890625
7929.140625
7897.54296875
7844.21875
7766.75
7663.40234375
7545.77734375
7440.75
7377.671875
7371.32421875
7412.70703125
7471.21875
7506.78125
7488.8515625
7413.01953125
7301.265625
7182.31640625
7069.421875
6957.42578125
6839.3515625
6719.99609375
6610.0390625
6510.4296875
6408.5546875
6290.75
6155.2578125
6011.7265625
5872.03125
5745.6953125
5642.7421875
5575.1328125
5550.5625
5563.8984375
5595.31640625
5617.59765625
5606.7734375
5549.69140625
5446.0390625
5306.20703125
5147.359375
4989.5
4851.80078125
4749.125
4689.13671875
4671.375
4688.58984375
4729.39453125
4781.37890625
4835.4140625
4890.48046875
4955.51171875
5044.96484375
5170.03515625
5331.94921875
5521.50390625
5723.09765625
5919.34375
6094.3046875
6235.98046875
6338.0234375
6400.23828125
6428.10546875
6432.12890625
6426.8828125
6429.1875
6454.96484375
6514.828125
6609.01953125
6724.23828125
6835.60546875
6913.76953125
6932.77734375
6875.10546875
6735.0234375
6522.12109375
6261.0078125
5982.15625
5708.203125
5448.3359375
5206.30078125
4992.27734375
4824.19921875
4716.953125
4670.6015625
4667.83203125
4680.94140625
4682.87109375
4656.24609375
4595.90234375
4504.02734375
4383.75390625
4239.72265625
4084.95703125
3943.5390625
3841.0625
3789.984375
3783.69140625
3804.45703125
3836.49609375
3873.37890625
3917.0859375
3972.82421875
4044.296875
4131.9453125
4234.1015625
4348.4609375
4471.125
4594.3046875
4706.87890625
4799.15234375
4866.8984375
4909.68359375
4925.42578125
4908.453125
4853.96875
4764.11328125
4649.23828125
4523.98046875
4403.08984375
4299.86328125
4224.984375
4182.88671875
4168.13671875
4167.1328125
4165.6796875
4155.80859375
4136.37890625
4110.00390625
4082.38671875
4064.14453125
4068.96875
4106.3359375
4175.41015625
4266.78515625
4369.62109375
4476.4765625
4583.2265625
4687.33203125
4786.94921875
4879.53125
4959.359375
5016.484375
5038.8828125
5016.33984375
4943.83984375
4823.87109375
4666.67578125
4487.21875
4300.15625
4117.4375
3950.2734375
3810.94921875
3709.640625
3648.9921875
3623.3515625
3624.33203125
3645.9765625
3684.58203125
3736.203125
3797.62109375
3869.33984375
3953.6875
4046.59765625
4132.20703125
4189.06640625
4204.24609375
4181.22265625
4133.56640625
4072.0390625
3998.984375
3913.37890625
3817.640625
3717.546875
3617.390625
3517.72265625
3417.578125
3316.796875
3215.87890625
3116.16796875
3023.10546875
2948.97265625
2909.20703125
2912.63671875
2953.9765625
3016.09765625
3079.57421875
3130.046875
3158.26171875
3158.0546875
3128.36328125
3076.4765625
3014.78515625
2951.703125
2887.33984375
2819.89453125
2754.82421875
2705.34765625
2684.875
2700.92578125
2754.66796875
2840.9375
2946.42578125
3051.61328125
3140.17578125
3208.91796875
3268.72265625
3336.47265625
3425.6875
3540.3828125
3671.46484375
3796.85546875
3889.4296875
3930.96484375
3921.4453125
3875.21484375
3808.4140625
3730.4453125
3645.34375
3557.01953125
3469.6875
3383.06640625
3289.03515625
3174.27734375
3027.1015625
2844.19921875
2634.80859375
2420.796875
2231.37890625
2093.5859375
2023.3671875
2021.7890625
2075.90625
2161.61328125
2249.0546875
2312.9765625
2344.28125
2352.81640625
2357.1171875
2369.7421875
2391.60546875
2417.93359375
2446.078125
2475.84375
2503.640625
2519.3203125
2510.921875
2473.62890625
2414.22265625
2346.6328125
2282.72265625
2227.41015625
2181.3515625
2145.640625
2121.91015625
2108.85546875
2100.82421875
2089.65625
2066.390625
2022.5078125
1954.23046875
1868.6953125
1783.79296875
1717.625
1676.31640625
1652.40234375
1634.33203125
1615.8046875
1596.625
1577.75390625
1558.2734375
1536.9453125
1514.953125
1496.13671875
1484.5703125
1482.421875
1490.6484375
1511.58203125
1549.67578125
1608.22265625
1684.59375
1768.73828125
1846.71875
1906.6171875
1943.12890625
1958.12890625
1957.19921875
1945.52734375
1927.6171875
1910.7265625
1905.60546875
1920.453125
1953.984375
1996.734375
2039.2265625
2075.7578125
2099.125
2095.51953125
2049.60546875
1956.12109375
1825.96484375
1681.9296875
1549.9453125
1452.1171875
1402.27734375
1403.10546875
1445.734375
1512.71484375
1583.421875
1640.73828125
1677.390625
1698.4375
1716.74609375
1743.98828125
1784.0078125
1832.6484375
1881.9609375
1924.62109375
1956.8828125
1979.57421875
1997.27734375
2016.76171875
2046.37109375
2094.87109375
2167.50390625
2261.6875
2368.34375
2478.7578125
2588.09375
2689.65625
2766.6796875
2793.59765625
2748.01171875
2622.6484375
2427.98046875
2186.67578125
1926.4921875
1674.953125
1454.8359375
1279.734375
1151.1796875
1060.30078125
994.96875
948.6796875
924.078125
927.265625
957.80078125
1003.828125
1046.44140625
1068.90234375
1064.59375
1040.83203125
1017.828125
1022.36328125
1078.171875
1198.38671875
1383.1171875
1620.35546875
1887.48828125
2154.88671875
2393.5546875
2582.9921875
2712.87109375
2778.89453125
2780.42578125
2723.8828125
2625.46484375
2505.4921875
2377.296875
2242.59765625
2098.60546875
1948.703125
1804.69921875
1679.66796875
1580.9375
1510.29296875
1468.32421875
1455.828125
1470.8203125
1505.40625
1546.26171875
1578.79296875
1593.015625
1588.5625
1575.2734375
1567.1796875
1572.94921875
1589.76953125
1605.046875
1604.16015625
1578.6484375
1530.09765625
1468.20703125
1404.7890625
1348.13671875
1300.53515625
1258.015625
1210.74609375
1145.6328125
1053.66796875
938.03515625
814.74609375
703.76953125
619.07421875
566.609375
549.23046875
570.07421875
629.58984375
719.3203125
819.20703125
902.8046875
948.87890625
951.31640625
919.01171875
865.95703125
801.375
727.84375
645.23828125
554.40625
460.0
373.82421875
313.96484375
295.0859375
317.1640625
366.75
431.71484375
513.17578125
621.171875
759.87109375
918.21875
1073.00390625
1198.828125
1276.87109375
1298.609375
1264.37109375
1179.984375
1056.23828125
911.6640625
772.578125
666.0078125
609.41796875
604.515625
636.7734375
678.984375
700.39453125
681.9609375
628.46484375
564.52734375
515.51171875
490.66015625
482.89453125
480.88671875
478.296875
473.7421875
467.28125
460.03515625
455.4765625
457.328125
463.796875
463.78125
440.2421875
378.8671875
275.05078125
134.296875
-31.6015625
-207.07421875
-372.8671875
-507.171875
-589.65234375
-606.328125
-553.21484375
-438.59375
-282.6640625
-111.95703125
49.9140625
188.01953125
294.01171875
360.85546875
381.75390625
353.48828125
278.640625
164.671875
23.1484375
-129.25
-271.29296875
-382.4140625
-450.328125
-475.67578125
-470.3125
-449.47265625
-422.04296875
-385.9296875
-332.87890625
-258.16015625
-165.2578125
-61.5234375
48.24609375
162.1640625
276.921875
386.7109375
487.16015625
577.76953125
658.0625
722.27734375
760.23828125
765.1640625
740.68359375
700.1796875
658.80859375
625.20703125
599.3125
577.203125
557.76171875
545.26171875
546.1640625
563.85546875
595.8046875
635.0703125
674.75390625
712.27734375
749.59765625
787.98828125
822.1640625
841.91015625
842.51171875
833.90625
837.2109375
870.00390625
933.640625
1012.265625
1081.2734375
1117.8671875
1109.8828125
1061.09375
988.63671875
910.7265625
832.859375
744.68359375
630.2109375
481.4609375
304.20703125
114.04296875
-71.21875
-236.8046875
-371.59765625
-466.03515625
-511.390625
-503.5546875
-448.69140625
-364.15234375
-272.12109375
-191.4609375
-134.50390625
-108.578125
-117.06640625
-157.8125
-222.5546875
-299.96484375
-379.66015625
-452.6171875
-508.84765625
-537.47265625
-531.546875
-492.734375
-429.27734375
-348.22265625
-250.21875
-132.4765625
3.8359375
149.70703125
290.3671875
409.94140625
495.875
542.58203125
552.94921875
535.7421875
501.015625
457.88671875
414.1640625
373.29296875
329.1796875
266.96484375
172.86328125
44.59765625
-107.26171875
-265.3046875
-410.8828125
-528.03515625
-609.6640625
-663.43359375
-709.01953125
-765.90234375
-842.5625
-936.4609375
-1042.42578125
-1159.98828125
-1293.52734375
-1445.34375
-1606.6484375
-1754.66796875
-1861.203125
-1907.7109375
-1894.2734375
-1835.66796875
-1750.5703125
-1653.44140625
-1551.8203125
-1446.7421875
-1335.625
-1217.21875
-1094.98828125
-975.984375
-867.53125
-775.3671875
-702.3046875
-645.88671875
-598.859375
-555.8828125
-520.63671875
-503.890625
-513.4921875
-547.9375
-599.51171875
-660.62890625
-725.34375
-787.890625
-843.83984375
-893.3046875
-940.59375
-988.9296875
-1034.87890625
-1067.87109375
-1076.21484375
-1056.1171875
-1016.27734375
-972.55859375
-936.49609375
-909.58984375
-889.80078125
-882.67578125
-904.0234375
-971.51953125
-1093.61328125
-1263.9140625
-1461.9375
-1658.54296875
-1824.82421875
-1940.734375
-1997.8203125
-1995.15625
-1934.87109375
-1822.30078125
-1668.16015625
-1487.8203125
-1298.02734375
-1115.23046875
-956.359375
-838.62890625
-775.875
-772.66796875
-819.37109375
-892.07421875
-960.36328125
-1000.86328125
-1007.91796875
-992.8203125
-972.86328125
-960.4375
-960.5546875
-975.48046875
-1009.0
-1065.3671875
-1143.72265625
-1233.37890625
-1314.82421875
-1367.15234375
-1376.44140625
-1339.2109375
-1260.75390625
-1153.0859375
-1033.99609375
-924.2265625
-841.88671875
-798.4296875
-798.85546875
-842.09765625
-918.3203125
-1008.2109375
-1090.18359375
-1150.625
-1186.140625
-1196.39453125
-1178.98828125
-1134.06640625
-1071.109375
-1006.1328125
-950.15234375
-901.5859375
-850.65625
-790.4921875
-724.3046875
-663.73828125
-621.3671875
-602.94140625
-603.828125
-611.3203125
-611.44140625
-595.890625
-565.03515625
-526.12890625
-489.265625
-463.6328125
-454.68359375
-462.41796875
-481.86328125
-506.55078125
-532.1171875
-556.375
-576.50390625
-588.890625
-594.1171875
-601.71875
-627.24609375
-682.44921875
-767.0625
-869.06640625
-972.12109375
-1063.8984375
-1139.93359375
-1200.78515625
-1245.2890625
-1266.4375
-1255.1484375
-1208.5859375
-1134.921875
-1050.734375
-974.6875
-921.3203125
-895.2421875
-888.33203125
-885.14453125
-875.5703125
-862.765625
-856.83203125
-860.6640625
-863.58203125
-848.65625
-804.56640625
-730.98046875
-636.03515625
-531.02734375
-426.4375
-329.640625
-243.3046875
-164.42578125
-85.703125
-0.65234375
90.578125
181.52734375
267.96875
356.55078125
463.66015625
604.90234375
785.15234375
996.234375
1221.08203125
1440.25390625
1637.62109375
1802.48046875
1927.11328125
2004.40625
2031.1328125
2014.1640625
1970.34765625
1917.10546875
1862.0390625
1800.578125
1721.7109375
1616.4296875
1484.26171875
1334.4609375
1179.546875
1025.1015625
865.0703125
687.44140625
485.05078125
263.0
39.01171875
-163.44921875
-327.1328125
-450.61328125
-546.234375
-627.59765625
-700.359375
-765.30859375
-825.625
-886.49609375
-949.55078125
-1012.22265625
-1072.1328125
-1127.640625
-1173.80859375
-1202.24609375
-1206.828125
-1186.93359375
-1144.1171875
-1079.2421875
-995.51953125
-902.23828125
-813.3515625
-743.39453125
-705.5390625
-710.1328125
-761.27734375
-854.98828125
-982.87890625
-1136.62109375
-1306.26171875
-1475.4140625
-1622.7734375
-1731.51171875
-1796.57421875
-1821.55078125
-1810.22265625
-1764.05078125
-1688.640625
-1600.078125
-1522.01953125
-1475.671875
-1472.51953125
-1514.24609375
-1594.39453125
-1697.12890625
-1797.578125
-1869.83203125
-1898.2109375
-1881.0859375
-1825.609375
-1742.74609375
-1648.265625
-1563.60546875
-1509.30078125
-1495.203125
-1517.5625
-1565.82421875
-1631.7109375
-1712.625
-1808.49609375
-1916.890625
-2031.9921875
-2147.49609375
-2258.15625
-2356.12109375
-2426.87109375
-2453.50390625
-2429.140625
-2365.484375
-2287.85546875
-2220.484375
-2174.23046875
-2144.66015625
-2120.25390625
-2094.89453125
-2075.01953125
-2073.81640625
-2096.42578125
-2131.56640625
-2159.046875
-2164.234375
-2143.68359375
-2099.12109375
-2030.640625
-1936.24609375
-1814.7109375
-1667.203125
-1498.59765625
-1319.234375
-1144.359375
-989.4921875
-864.375
-769.015625
-693.5546875
-622.9765625
-545.75390625
-460.69921875
-375.61328125
-299.05078125
-232.8828125
-170.3203125
-98.40625
-4.40625
113.45703125
237.69921875
337.26171875
388.0625
390.99609375
369.94140625
352.13671875
350.19140625
359.5859375
368.625
369.1171875
360.20703125
345.6328125
328.76171875
308.9375
280.6328125
234.9765625
163.5625
63.54296875
-59.2109375
-193.05078125
-328.59375
-464.76171875
-606.40625
-755.2265625
-902.203125
-1028.55859375
-1115.73046875
-1157.796875
-1166.6484375
-1164.23828125
-1167.3671875
-1178.3515625
-1189.51953125
-1195.234375
-1198.71875
-1208.703125
-1231.47265625
-1265.5390625
-1300.92578125
-1322.55078125
-1317.6171875
-1284.453125
-1236.12109375
-1193.64453125
-1172.27734375
-1171.2734375
-1174.5390625
-1160.640625
-1114.7421875
-1036.6875
-942.078125
-854.67578125
-792.37109375
-756.23046875
-733.47265625
-712.640625
-695.65625
-694.4140625
-717.90234375
-765.20703125
-829.90234375
-907.8046875
-1000.0546875
-1111.52734375
-1246.40234375
-1400.86328125
-1556.421875
-1682.1875
-1747.98046875
-1739.0390625
-1661.79296875
-1539.99609375
-1406.2890625
-1291.765625
-1215.4921875
-1179.16015625
-1170.38671875
-1170.09765625
-1157.37109375
-1112.046875
-1019.7890625
-879.2421875
-705.7734375
-528.00390625
-378.0625
-279.26171875
-237.33984375
-242.2578125
-280.171875
-344.92578125
-439.1640625
-566.859375
-726.25
-907.3359375
-1093.27734375
-1266.859375
-1420.3671875
-1558.58203125
-1687.46875
-1799.80078125
-1877.34765625
-1910.10546875
-1909.9609375
-1902.359375
-1905.9609375
-1920.69921875
-1930.59765625
-1913.52734375
-1851.28125
-1737.8515625
-1582.8125
-1406.73046875
-1232.171875
-1076.9921875
-951.82421875
-858.94921875
-792.09765625
-739.23828125
-688.2421875
-632.58984375
-574.1796875
-521.75390625
-485.09765625
-469.00390625
-473.203125
-497.8046875
-546.515625
-622.62890625
-723.22265625
-838.23828125
-952.80078125
-1048.54296875
-1106.16015625
-1113.609375
-1074.8984375
-1009.3203125
-940.24609375
-883.5859375
-843.75390625
-816.59765625
-795.546875
-778.15234375
-768.6484375
-773.18359375
-792.9140625
-824.33984375
-866.64453125
-924.98828125
-1003.67578125
-1097.2890625
-1190.0546875
-1261.98046875
-1293.58984375
-1267.78125
-1174.05859375
-1015.640625
-813.1796875
-600.2421875
-413.203125
-281.3203125
-220.60546875
-232.20703125
-304.796875
-420.06640625
-559.4921875
-709.82421875
-864.08203125
-1017.12890625
-1160.06640625
-1280.07421875
-1367.0234375
-1419.796875
-1444.671875
-1447.546875
-1429.25390625
-1389.6953125
-1335.45703125
-1280.94140625
-1240.12109375
-1216.6015625
-1201.87109375
-1182.79296875
-1150.3515625
-1101.99609375
-1038.51171875
-961.55078125
-874.2421875
-782.04296875
-691.44921875
-608.3984375
-537.9765625
-484.47265625
-450.6875
-438.2265625
-449.67578125
-489.921875
-563.8125
-671.6328125
-806.3359375
-953.3125
-1091.4921875
-1196.55078125
-1248.40234375
-1240.75390625
-1185.59765625
-1107.78125
-1032.7890625
-975.859375
-937.734375
-907.08984375
-867.73046875
-808.48046875
-731.5859375
-653.203125
-593.359375
-562.76171875
-558.0625
-569.109375
-588.7578125
-614.296875
-641.1796875
-659.01953125
-655.421875
-623.25390625
-564.51953125
-489.80859375
-415.48046875
-358.99609375
-332.53515625
-338.2421875
-369.1328125
-414.77734375
-466.68359375
-520.140625
-573.55078125
-627.76953125
-685.671875
-750.72265625
-824.0078125
-901.35546875
-973.19921875
-1028.22265625
-1058.54296875
-1062.375
-1042.71875
-1003.7109375
-947.62890625
-874.58984375
-785.73046875
-688.19140625
-596.62890625
-527.14453125
-487.5703125
-473.8203125
-476.203125
-488.328125
-509.8046875
-542.9140625
-589.66015625
-650.8515625
-724.41015625
-803.62890625
-880.16015625
-951.43359375
-1024.6796875
-1112.0390625
-1221.00390625
-1348.5859375
-1481.97265625
-1602.7421875
-1692.43359375
-1738.81640625
-1739.69140625
-1699.78515625
-1621.796875
-1500.546875
-1327.59375
-1102.734375
-840.92578125
-568.44140625
-313.703125
-101.37890625
49.296875
126.82421875
130.91796875
72.1875
-33.53515625
-170.84375
-326.46484375
-490.62890625
-661.45703125
-846.9296875
-1057.28125
-1291.34375
-1529.61328125
-1740.6171875
-1894.39453125
-1973.05859375
-1974.37109375
-1909.59375
-1797.5078125
-1657.0234375
-1501.73828125
-1337.8984375
-1165.01953125
-978.90234375
-777.453125
-566.515625
-360.2421875
-174.99609375
-23.0390625
88.49609375
155.578125
177.5390625
159.36328125
111.50390625
45.9453125
-27.984375
-105.7265625
-187.76171875
-278.3359375
-381.96875
-499.8125
-629.53125
-768.28515625
-913.21484375
-1056.5546875
-1180.953125
-1263.203125
-1286.08203125
-1248.4140625
-1165.0
-1059.23046875
-957.125
-885.4453125
-867.8828125
-915.44921875
-1018.36328125
-1149.328125
-1276.8125
-1376.5078125
-1433.63671875
-1440.94921875
-1399.3828125
-1319.01953125
-1213.484375
-1089.828125
-944.2578125
-770.0546875
-571.28125
-370.25
-202.61328125
-103.25
-91.6796875
-165.24609375
-303.5078125
-479.890625
-672.17578125
-865.53515625
-1048.6796875
-1208.859375
-1331.04296875
-1403.09375
-1424.0234375
-1409.6328125
-1389.77734375
-1396.46484375
-1449.22265625
-1547.5859375
-1675.56640625
-1812.76171875
-1942.46875
-2052.95703125
-2137.2890625
-2196.61328125
-2243.36328125
-2296.33203125
-2368.234375
-2456.828125
-2548.25
-2627.921875
-2687.68359375
-2724.23828125
-2733.7578125
-2708.87109375
-2639.63671875
-2517.55078125
-2341.30859375
-2121.265625
-1878.0390625
-1634.8515625
-1409.64453125
-1213.390625
-1053.484375
-935.03125
-856.8359375
-808.04296875
-772.96484375
-742.16015625
-718.77734375
-713.1015625
-731.921875
-775.08203125
-841.7421875
-936.67578125
-1067.41015625
-1234.7109375
-1425.9453125
-1616.7265625
-1779.73828125
-1896.6796875
-1968.33203125
-2016.05859375
-2071.08984375
-2156.953125
-2276.3671875
-2410.4140625
-2528.828125
-2604.203125
-2622.578125
-2586.1328125
-2508.78125
-2409.42578125
-2306.39453125
-2212.18359375
-2127.84375
-2041.34765625
-1935.05078125
-1798.90234375
-1638.8359375
-1473.8125
-1325.51171875
-1208.81640625
-1127.9453125
-1078.609375
-1053.84765625
-1048.921875
-1061.42578125
-1088.3671875
-1125.484375
-1170.42578125
-1225.30078125
-1295.515625
-1386.5390625
-1500.71875
-1633.37109375
-1770.1875
-1891.61328125
-1984.51953125
-2051.41796875
-2107.703125
-2169.77734375
-2244.9375
-2329.33984375
-2412.6015625
-2485.609375
-2546.94140625
-2601.2421875
-2648.296875
-2673.85546875
-2655.27734375
-2579.05859375
-2452.453125
-2298.953125
-2145.68359375
-2015.01171875
-1920.82421875
-1864.97265625
-1836.87890625
-1822.20703125
-1815.73046875
-1825.1875
-1861.72265625
-1926.66796875
-2005.453125
-2070.20703125
-2087.0859375
-2026.84375
-1876.5
-1646.2265625
-1366.7578125
-1080.359375
-831.55078125
-658.8515625
-585.63671875
-613.34375
-723.71875
-889.17578125
-1081.296875
-1271.38671875
-1429.7890625
-1532.64453125
-1572.828125
-1562.671875
-1524.34765625
-1477.21875
-1433.015625
-1398.40234375
-1376.71875
-1364.73046875
-1348.6171875
-1306.93359375
-1222.4296875
-1095.50390625
-947.65625
-810.34375
-708.23046875
-650.8046875
-635.92578125
-655.97265625
-698.99609375
-748.6875
-789.8359375
-816.53125
-834.21875
-854.3984375
-889.06640625
-948.9921875
-1042.6328125
-1173.2109375
-1338.10546875
-1533.27734375
-1757.93359375
-2012.359375
-2290.015625
-2571.79296875
-2828.08203125
-3027.15234375
-3144.96875
-3172.75390625
-3120.15625
-3012.51171875
-2883.11328125
-2763.64453125
-2676.49609375
-2630.47265625
-2620.12109375
-2629.34375
-2639.3515625
-2637.828125
-2623.0390625
-2599.90234375
-2572.515625
-2540.95703125
-2504.73828125
-2467.5390625
-2437.60546875
-2423.640625
-2429.87890625
-2452.8125
-2480.80078125
-2498.140625
-2492.76171875
-2462.78125
-2416.83984375
-2368.27734375
-2327.56640625
-2296.9296875
-2269.8671875
-2236.74609375
-2193.58203125
-2146.3984375
-2106.25
-2080.1171875
-2067.51953125
-2065.21875
-2073.125
-2094.86328125
-2133.06640625
-2183.125
-2230.046875
-2253.2578125
-2239.80859375
-2196.08203125
-2145.23046875
-2110.46875
-2099.8828125
-2105.56640625
-2113.26953125
-2110.43359375
-2087.97265625
-2039.22265625
-1959.1484375
-1844.21484375
-1695.02734375
-1522.2421875
-1350.13671875
-1210.7265625
-1130.55859375
-1120.05859375
-1171.81640625
-1265.8046875
-1377.1796875
-1484.67578125
-1577.33203125
-1655.7109375
-1726.9453125
-1797.859375
-1870.51953125
-1940.40234375
-1996.26953125
-2023.234375
-2010.296875
-1958.5078125
-1882.4609375
-1801.41015625
-1726.171875
-1654.01171875
-1577.90234375
-1502.01171875
-1447.484375
-1441.30078125
-1498.171875
-1610.9765625
-1754.9453125
-1899.046875
-2017.1015625
-2096.0625
-2139.98828125
-2166.8046875
-2197.7734375
-2245.58984375
-2308.4375
-2372.48046875
-2419.640625
-2434.6796875
-2407.8203125
-2333.7421875
-2210.98046875
-2043.65625
-1842.69140625
-1623.8828125
-1404.515625
-1201.16796875
-1027.734375
-892.57421875
-797.89453125
-744.06640625
-733.74609375
-768.7109375
-842.44921875
-939.27734375
-1043.50390625
-1149.2109375
-1261.45703125
-1390.05078125
-1542.23828125
-1717.09765625
-1902.8203125
-2079.296875
-2225.9375
-2329.0078125
-2384.0
-2395.4140625
-2377.18359375
-2350.99609375
-2339.0625
-2354.7890625
-2398.3125
-2458.23828125
-2516.19921875
-2553.015625
-2556.671875
-2527.65625
-2476.00390625
-2411.96875
-2340.23828125
-2263.0625
-2187.32421875
-2127.46875
-2102.3359375
-2129.34375
-2218.88671875
-2369.3828125
-2564.421875
-2775.1171875
-2969.6875
-3126.546875
-3241.90234375
-3325.625
-3389.55859375
-3439.890625
-3478.953125
-3509.81640625
-3535.37109375
-3554.33984375
-3562.40625
-3558.6953125
-3548.86328125
-3539.87109375
-3532.71875
-3521.20703125
-3497.04296875
-3455.328125
-3396.4921875
-3325.71484375
-3252.08984375
-3188.01953125
-3146.94921875
-3137.765625
-3157.59375
-3189.12890625
-3206.7578125
-3187.96484375
-3121.6796875
-3009.984375
-2866.30078125
-2712.16015625
-2570.1875
-2453.76171875
-2361.546875
-2284.0546875
-2216.65234375
-2164.64453125
-2134.48046875
-2121.5
-2109.1875
-2081.61328125
-2035.828125
-1981.55859375
-1929.69921875
-1882.0
-1830.98046875
-1768.08203125
-1692.8203125
-1617.4921875
-1564.98046875
-1559.078125
-1611.4296875
-1713.9453125
-1843.0625
-1972.52734375
-2085.0390625
-2176.70703125
-2254.52734375
-2329.3828125
-2407.8984375
-2488.4375
-2564.52734375
-2631.8984375
-2691.109375
-2744.48828125
-2794.125
-2844.89453125
-2907.015625
-2991.3515625
-3099.7265625
-3219.66796875
-3328.91796875
-3406.0625
-3438.96484375
-3425.8828125
-3371.50390625
-3284.2265625
-3177.2578125
-3068.765625
-2976.17578125
-2907.453125
-2857.5859375
-2812.796875
-2758.1015625
-2684.51171875
-2595.1875
-2506.63671875
-2439.2578125
-2400.99609375
-2379.14453125
-2349.5
-2293.99609375
-2210.41015625
-2109.640625
-2008.24609375
-1922.76171875
-1865.68359375
-1842.15625
-1848.6484375
-1874.265625
-1904.5625
-1928.10546875
-1943.7734375
-1962.2265625
-1998.328125
-2061.39453125
-2153.0546875
-2271.70703125
-2414.2890625
-2572.2578125
-2729.1953125
-2865.8359375
-2968.46484375
-3033.08203125
-3063.23828125
-3064.56640625
-3040.171875
-2990.375
-2917.85546875
-2833.49609375
-2756.2109375
-2705.515625
-2692.9140625
-2717.859375
-2769.171875
-2830.1875
-2884.7890625
-2920.15234375
-2924.375
-2884.8125
-2793.66796875
-2656.77734375
-2493.55078125
-2325.4375
-2164.94140625
-2015.4765625
-1877.67578125
-1753.69140625
-1649.13671875
-1575.875
-1551.25390625
-1588.83984375
-1687.91796875
-1834.05078125
-2009.7890625
-2201.60546875
-2395.9765625
-2573.80859375
-2713.6796875
-2801.34765625
-2835.34765625
-2824.6953125
-2782.74609375
-2722.0234375
-2651.890625
-2579.546875
-2513.57421875
-2466.44140625
-2452.36328125
-2481.20703125
-2553.40234375
-2660.0546875
-2787.5703125
-2922.69140625
-3054.6640625
-3174.9140625
-3276.8671875
-3357.4140625
-3418.7734375
-3469.01953125
-3520.4296875
-3585.46875
-3670.7890625
-3771.83203125
-3872.6640625
-3952.4140625
-3993.79296875
-3987.48828125
-3932.0703125
-3833.69140625
-3707.515625
-3576.6875
-3464.8828125
-3384.5625
-3329.28125
-3276.9453125
-3202.66015625
-3092.19921875
-2947.4296875
-2783.3984375
-2622.66796875
-2489.859375
-2404.0625
-2369.48828125
-2371.890625
-2386.37109375
-2391.3203125
-2377.11328125
-2345.9609375
-2308.09765625
-2277.85546875
-2267.69921875
-2280.3203125
-2305.05859375
-2323.43359375
-2319.7265625
-2288.1796875
-2232.35546875
-2158.87109375
-2070.4375
-1963.39453125
-1831.91796875
-1675.6640625
-1504.99609375
-1340.75390625
-1209.9296875
-1138.15234375
-1139.453125
-1208.109375
-1320.23046875
-1445.89453125
-1562.15625
-1657.890625
-1732.13671875
-1792.265625
-1851.3828125
-1920.29296875
-1996.63671875
-2061.71875
-2091.13671875
-2071.97265625
-2012.828125
-1938.203125
-1870.83203125
-1815.39453125
-1756.984375
-1675.99609375
-1566.05078125
-1439.4609375
-1317.8828125
-1219.3359375
-1152.04296875
-1115.84375
-1106.03515625
-1116.69921875
-1142.87890625
-1181.56640625
-1231.59375
-1293.21484375
-1367.1171875
-1452.1640625
-1543.45703125
-1633.48046875
-1715.55859375
-1785.14453125
-1837.27734375
-1864.70703125
-1860.94140625
-1826.03515625
-1769.81640625
-1710.26171875
-1668.234375
-1659.85546875
-1689.05078125
-1745.07421875
-1808.875
-1865.12890625
-1911.7265625
-1960.55078125
-2029.48046875
-2130.19921875
-2259.03515625
-2397.8046875
-2524.80859375
-2626.515625
-2699.09765625
-2740.875
-2747.2734375
-2715.3984375
-2651.609375
-2571.17578125
-2489.16015625
-2411.2578125
-2331.890625
-2239.171875
-2123.125
-1983.6953125
-1834.7734375
-1701.21875
-1610.1328125
-1582.5234375
-1629.26171875
-1749.9140625
-1931.66015625
-2150.484375
-2377.984375
-2591.84375
-2782.11328125
-2948.9921875
-3095.5859375
-3222.51953125
-3326.6171875
-3401.0703125
-3435.81640625
-3420.22265625
-3349.53515625
-3231.3671875
-3086.55078125
-2942.3359375
-2821.84375
-2735.44140625
-2678.05859375
-2633.77734375
-2585.9609375
-2527.25390625
-2461.7734375
-2396.96484375
-2332.3828125
-2257.09765625
-2159.84765625
-2043.09765625
-1927.484375
-1841.65625
-1805.80078125
-1822.4296875
-1880.39453125
-1965.4453125
-2065.55859375
-2166.98046875
-2249.51171875
-2291.16015625
-2280.87890625
-2227.25
-2153.921875
-2085.94140625
-2038.0859375
-2012.3984375
-2004.0390625
-2009.93359375
-2033.33984375
-2079.8203125
-2147.75390625
-2223.84375
-2290.0859375
-2335.89453125
-2363.28515625
-2382.265625
-2403.39453125
-2432.953125
-2469.765625
-2504.15234375
-2523.046875
-2519.58984375
-2497.5234375
-2465.55859375
-2430.41015625
-2398.1015625
-2379.3515625
-2387.61328125
-2428.93359375
-2495.03125
-2567.609375
-2629.6875
-2674.765625
-2708.0078125
-2739.03125
-2770.89453125
-2794.57421875
-2794.73046875
-2760.3671875
-2688.46875
-2579.546875
-2436.296875
-2270.16015625
-2105.08984375
-1967.59765625
-1869.875
-1802.84765625
-1745.45703125
-1680.07421875
-1601.37890625
-1514.9296875
-1429.5703125
-1350.296875
-1277.25
-1210.8125
-1156.2890625
-1121.6015625
-1110.6796875
-1120.98046875
-1147.83984375
-1188.9765625
-1242.8203125
-1302.7578125
-1354.03515625
-1377.63671875
-1359.8359375
-1302.25
-1224.5546875
-1154.8046875
-1111.91015625
-1093.9453125
-1082.78125
-1060.90234375
-1024.71484375
-982.9609375
-943.86328125
-905.2734375
-857.33984375
-793.21484375
-715.0546875
-629.8671875
-542.98046875
-458.91015625
-387.4140625
-344.30859375
-343.25
-387.3671875
-469.1953125
-576.625
-697.33984375
-820.0
-935.375
-1037.30859375
-1120.28515625
-1175.1484375
-1189.5625
-1156.0703125
-1081.31640625
-987.13671875
-900.94140625
-841.09375
-806.90625
-780.81640625
-742.69921875
-686.56640625
-626.5234375
-587.5
-589.95703125
-641.5078125
-738.8828125
-872.91015625
-1029.33203125
-1186.9140625
-1319.62890625
-1405.66015625
-1437.921875
-1427.33203125
-1395.12109375
-1359.640625
-1327.48046875
-1294.33203125
-1252.484375
-1198.16015625
-1134.9765625
-1073.4140625
-1026.703125
-1003.15625
-998.96484375
-997.75390625
-979.0390625
-929.48828125
-848.85546875
-749.015625
-650.6953125
-580.91796875
-568.75
-636.28125
-787.07421875
-999.65234375
-1232.6015625
-1440.984375
-1594.89453125
-1688.36328125
-1733.8046875
-1749.1640625
-1749.08203125
-1743.75
-1740.55859375
-1744.234375
-1757.421875
-1782.96484375
-1824.55859375
-1882.86328125
-1952.0703125
-2022.87109375
-2088.96484375
-2148.33984375
-2197.7734375
-2228.57421875
-2230.12890625
-2197.86328125
-2138.59765625
-2070.5078125
-2018.33984375
-2004.26171875
-2037.6875
-2111.8046875
-2211.125
-2322.734375
-2439.13671875
-2550.71484375
-2638.7421875
-2679.22265625
-2655.53515625
-2569.609375
-2443.37890625
-2310.34375
-2202.22265625
-2137.984375
-2120.44921875
-2140.734375
-2185.90234375
-2244.7734375
-2310.15625
-2378.171875
-2445.28125
-2504.10546875
-2541.06640625
-2539.02734375
-2484.3984375
-2374.421875
-2220.59765625
-2047.19140625
-1886.00390625
-1768.6484375
-1717.58203125
-1738.85546875
-1820.1484375
-1935.90234375
-2057.25
-2162.13671875
-2241.71875
-2301.25
-2354.92578125
-2415.6484375
-2484.265625
-2545.5
-2574.48046875
-2549.76171875
-2463.94140625
-2326.5234375
-2160.50390625
-1996.0390625
-1862.02734375
-1775.6796875
-1733.67578125
-1711.25390625
-1672.09765625
-1585.18359375
-1439.63671875
-1249.85546875
-1048.70703125
-873.83203125
-755.203125
-709.375
-740.1015625
-840.96875
-996.56640625
-1182.1640625
-1365.51171875
-1514.67578125
-1610.87890625
-1658.015625
-1679.296875
-1701.046875
-1736.0546875
-1779.4296875
-1817.27734375
-1837.546875
-1835.0
-1811.63671875
-1776.53515625
-1743.79296875
-1725.1875
-1720.80859375
-1716.3125
-1691.51171875
-1635.05078125
-1554.5234375
-1474.46484375
-1422.578125
-1412.3203125
-1433.44921875
-1458.09765625
-1458.59765625
-1423.31640625
-1358.59765625
-1277.4609375
-1187.3359375
-1087.70703125
-976.8203125
-857.97265625
-738.48828125
-624.58203125
-519.796875
-429.3515625
-363.8828125
-335.85546875
-350.1328125
-398.0546875
-461.71875
-525.27734375
-583.7109375
-642.4609375
-710.2421875
-792.515625
-890.8984375
-1006.5859375
-1141.6796875
-1295.64453125
-1461.140625
-1625.8984375
-1779.89453125
-1919.67578125
-2043.9921875
-2145.94140625
-2212.09375
-2231.35546875
-2204.62890625
-2145.3203125
-2070.953125
-1994.71875
-1924.1328125
-1865.55859375
-1828.40234375
-1824.12890625
-1860.70703125
-1936.8828125
-2040.2109375
-2149.51171875
-2239.9765625
-2289.84375
-2288.45703125
-2243.3046875
-2180.4765625
-2134.8671875
-2133.9140625
-2184.7109375
-2272.35546875
-2369.7109375
-2451.453125
-2503.85546875
-2525.71484375
-2522.9140625
-2502.84765625
-2472.98046875
-2441.8828125
-2418.625
-2409.41796875
-2414.95703125
-2430.81640625
-2449.77734375
-2463.21875
-2461.70703125
-2437.1640625
-2387.35546875
-2319.46875
-2248.3515625
-2189.328125
-2150.97265625
-2133.578125
-2133.06640625
-2145.01171875
-2165.48046875
-2190.9921875
-2220.5625
-2257.58203125
-2307.5
-2372.41015625
-2448.52734375
-2529.70703125
-2613.06640625
-2700.79296875
-2796.37109375
-2898.55859375
-2998.5
-3083.37109375
-3144.79296875
-3184.671875
-3212.59375
-3237.42578125
-3261.73828125
-3282.4140625
-3292.77734375
-3282.5546875
-3239.72265625
-3158.08203125
-3045.01171875
-2920.20703125
-2805.58203125
-2716.64453125
-2661.95703125
-2646.05859375
-2668.77734375
-2721.73828125
-2788.62890625
-2851.52734375
-2898.06640625
-2923.55078125
-2927.88671875
-2911.40234375
-2872.41015625
-2806.2578125
-2705.41796875
-2562.23828125
-2374.88671875
-2152.51953125
-1914.46875
-1683.73828125
-1481.01953125
-1323.7265625
-1227.19921875
-1203.11328125
-1254.2578125
-1369.41796875
-1521.80859375
-1673.64453125
-1787.54296875
-1840.2734375
-1829.23828125
-1766.7734375
-1669.40625
-1553.07421875
-1435.3125
-1336.2890625
-1274.6171875
-1262.50390625
-1304.05078125
-1394.4140625
-1519.375
-1659.265625
-1797.37890625
-1925.16796875
-2039.515625
-2138.27734375
-2220.90625
-2290.07421875
-2347.5
-2388.09375
-2402.23828125
-2384.921875
-2340.07421875
-2275.86328125
-2199.46875
-2118.30859375
-2042.4765625
-1981.76171875
-1940.48828125
-1917.27734375
-1908.8046875
-1910.89453125
-1916.2578125
-1914.9765625
-1900.4609375
-1875.51171875
-1851.953125
-1843.48828125
-1857.2109375
-1889.85546875
-1931.80078125
-1976.1875
-2026.32421875
-2095.3515625
-2198.02734375
-2340.375
-2513.7578125
-2696.9609375
-2865.6015625
-3004.0546875
-3111.85546875
-3199.14453125
-3273.84375
-3331.31640625
-3355.78125
-3332.20703125
-3258.01171875
-3144.4453125
-3007.9453125
-2860.79296875
-2709.45703125
-2559.96484375
-2422.80859375
-2312.14453125
-2240.76171875
-2215.21875
-2233.1484375
-2282.796875
-2345.34765625
-2400.8046875
-2435.29296875
-2445.26953125
-2435.79296875
-2414.47265625
-2385.7890625
-2350.28515625
-2308.93359375
-2268.30078125
-2240.5390625
-2236.703125
-2259.06640625
-2300.17578125
-2349.765625
-2402.61328125
-2459.63671875
-2521.6640625
-2582.5859375
-2628.66015625
-2644.44140625
-2619.9765625
-2554.34765625
-2455.29296875
-2337.17578125
-2217.67578125
-2111.84375
-2025.06640625
-1950.46484375
-1873.78125
-1781.8046875
-1667.546875
-1530.62890625
-1376.34765625
-1215.41796875
-1062.30859375
-930.8671875
-830.77734375
-767.76953125
-745.3984375
-763.62109375
-814.53125
-881.5625
-947.01953125
-1003.73046875
-1060.6171875
-1136.0
-1243.71875
-1383.84765625
-1544.4609375
-1709.6328125
-1864.75
-1996.98046875
-2096.37109375
-2160.82421875
-2199.6484375
-2228.4765625
-2257.12109375
-2280.640625
-2281.69140625
-2241.41796875
-2149.3203125
-2006.375
-1823.9375
-1622.91796875
-1432.25390625
-1282.01171875
-1191.91796875
-1164.125
-1186.76953125
-1243.30078125
-1317.046875
-1389.5078125
-1441.6875
-1463.37109375
-1461.09375
-1452.7890625
-1451.90234375
-1456.8984375
-1456.125
-1441.43359375
-1417.09765625
-1398.58984375
-1404.84375
-1449.046875
-1531.14453125
-1635.671875
-1738.67578125
-1821.41015625
-1881.45703125
-1932.04296875
-1990.203125
-2064.0234375
-2149.390625
-2236.84375
-2319.90234375
-2397.2109375
-2469.375
-2536.8203125
-2600.2421875
-2659.56640625
-2709.5234375
-2737.8671875
-2732.19140625
-2691.23828125
-2628.84765625
-2565.04296875
-2511.96484375
-2466.98828125
-2417.37109375
-2350.42578125
-2261.01953125
-2153.140625
-2037.76171875
-1930.61328125
-1850.9296875
-1818.58203125
-1846.671875
-1932.1875
-2052.79296875
-2175.08984375
-2268.78515625
-2314.7890625
-2302.43359375
-2223.984375
-2076.6171875
-1871.02734375
-1635.8515625
-1411.26171875
-1236.4296875
-1139.76953125
-1134.78515625
-1218.7890625
-1373.38671875
-1569.09375
-1774.0859375
-1962.375
-2116.7890625
-2228.125
-2294.84765625
-2324.2890625
-2331.64453125
-2334.1484375
-2342.93359375
-2357.55859375
-2366.74609375
-2354.87890625
-2311.35546875
-2237.91796875
-2149.1328125
-2065.1953125
-2001.71484375
-1962.78515625
-1939.59375
-1913.21875
-1860.4453125
-1762.82421875
-1615.6015625
-1429.77734375
-1224.82421875
-1019.35546875
-828.93359375
-670.08203125
-560.91796875
-513.8203125
-527.59375
-588.1328125
-676.19921875
-774.21484375
-868.890625
-953.4140625
-1030.53125
-1112.05078125
-1211.94140625
-1337.4765625
-1484.91015625
-1640.6953125
-1785.33984375
-1898.4921875
-1964.83984375
-1978.25390625
-1941.66015625
-1864.453125
-1761.62109375
-1654.20703125
-1566.48828125
-1517.796875
-1514.0703125
-1545.52734375
-1592.29296875
-1635.16796875
-1666.3984375
-1694.2578125
-1737.05859375
-1809.48828125
-1911.7890625
-2030.34765625
-2147.17578125
-2248.06640625
-2323.10546875
-2363.1953125
-2359.796875
-2310.66796875
-2226.71875
-2131.71875
-2051.609375
-2000.03515625
-1973.0
-1957.4296875
-1943.765625
-1929.3203125
-1912.83203125
-1892.09765625
-1868.7421875
-1849.32421875
-1835.27734375
-1812.890625
-1760.140625
-1667.47265625
-1551.0859375
-1445.2265625
-1382.8515625
-1381.6328125
-1440.37890625
-1541.2578125
-1656.57421875
-1761.67578125
-1847.91015625
-1924.05859375
-2004.1171875
-2093.45703125
-2185.67578125
-2269.671875
-2337.421875
-2386.4140625
-2418.03515625
-2435.37109375
-2441.7734375
-2439.94140625
-2430.91796875
-2413.2109375
-2383.61328125
-2341.06640625
-2290.86328125
-2243.484375
-2207.3984375
-2183.84375
-2170.5078125
-2169.74609375
-2189.859375
-2237.17578125
-2308.8515625
-2395.11328125
-2486.8515625
-2579.34765625
-2670.61328125
-2760.375
-2851.5859375
-2949.46875
-3054.99609375
-3157.8125
-3236.07421875
-3264.82421875
-3227.61328125
-3124.51171875
-2972.0546875
-2794.6953125
-2612.2421875
-2431.37109375
-2247.4921875
-2054.96484375
-1856.76171875
-1665.23828125
-1494.57421875
-1353.08203125
-1242.66796875
-1163.90625
-1119.18359375
-1110.140625
-1133.15625
-1178.5625
-1233.703125
-1286.63671875
-1329.41015625
-1361.23046875
-1388.7734375
-1420.109375
-1455.25390625
-1482.28515625
-1482.9140625
-1442.3046875
-1356.36328125
-1235.5234375
-1105.2578125
-999.8984375
-948.87890625
-964.07421875
-1038.20703125
-1153.05078125
-1287.1015625
-1418.71484375
-1529.92578125
-1612.69140625
-1669.51171875
-1703.984375
-1711.57421875
-1683.83984375
-1623.04296875
-1549.40625
-1491.08984375
-1467.140625
-1480.765625
-1527.5546875
-1607.0703125
-1724.76171875
-1882.7109375
-2069.2421875
-2258.4296875
-2420.3515625
-2532.6796875
-2583.46484375
-2565.734375
-2474.33203125
-2312.0546875
-2099.0234375
-1872.91015625
-1676.7109375
-1544.06640625
-1492.90234375
-1526.9296875
-1637.1171875
-1800.7109375
-1983.4375
-2148.92578125
-2270.71875
-2338.95703125
-2359.2578125
-2346.98046875
-2320.453125
-2294.97265625
-2279.4453125
-2276.86328125
-2286.921875
-2307.546875
-2334.60546875
-2362.0703125
-2384.0390625
-2397.265625
-2402.4453125
-2403.109375
-2402.04296875
-2397.0625
-2380.68359375
-2346.1328125
-2294.8046875
-2237.16796875
-2185.57421875
-2146.5078125
-2119.52734375
-2101.93359375
-2093.37890625
-2096.6953125
-2114.94921875
-2146.90234375
-2184.6640625
-2216.98828125
-2236.0390625
-2241.0234375
-2235.84375
-2225.7421875
-2217.7890625
-2221.91796875
-2247.72265625
-2299.1640625
-2373.578125
-2464.99609375
-2565.9296875
-2666.2265625
-2754.48828125
-2824.90234375
-2884.2265625
-2951.33984375
-3047.421875
-3181.59375
-3341.171875
-3495.19921875
-3611.25390625
-3673.09765625
-3684.3046875
-3657.109375
-3600.55078125
-3518.57421875
-3414.08203125
-3289.921875
-3146.640625
-2983.00390625
-2799.9921875
-2602.91796875
-2399.20703125
-2195.55859375
-1997.28125
-1808.37109375
-1630.44140625
-1462.17578125
-1302.6015625
-1156.9921875
-1039.34375
-966.1171875
-944.6875
-967.4921875
-1018.98046875
-1088.296875
-1173.5234375
-1274.31640625
-1384.23046875
-1492.55859375
-1591.046875
-1675.46484375
-1741.875
-1785.22265625
-1802.7265625
-1796.94140625
-1774.15234375
-1740.23828125
-1697.70703125
-1646.16796875
-1586.56640625
-1526.3984375
-1479.47265625
-1457.828125
-1463.69921875
-1490.71484375
-1531.82421875
-1583.0859375
-1640.35546875
-1697.19140625
-1748.87890625
-1796.62109375
-1845.68359375
-1900.96484375
-1965.859375
-2043.19140625
-2134.1015625
-2236.07421875
-2343.1328125
-2446.734375
-2534.890625
-2593.19140625
-2612.12890625
-2595.78125
-2561.171875
-2526.2265625
-2497.40625
-2468.1015625
-2427.6171875
-2371.1875
-2302.6328125
-2229.5078125
-2156.81640625
-2085.22265625
-2013.359375
-1939.34375
-1859.4609375
-1768.03515625
-1661.80078125
-1545.140625
-1430.109375
-1331.92578125
-1266.0390625
-1248.42578125
-1293.7578125
-1407.86328125
-1579.328125
-1779.05078125
-1970.46484375
-2124.1875
-2227.00390625
-2280.296875
-2291.8359375
-2270.18359375
-2225.64453125
-2172.234375
-2124.07421875
-2088.38671875
-2064.1953125
-2049.8203125
-2051.60546875
-2084.20703125
-2160.87109375
-2280.7421875
-2422.171875
-2547.8515625
-2620.4453125
-2619.40625
-2547.67578125
-2424.88671875
-2274.41796875
-2113.453125
-1949.16796875
-1780.203125
-1603.9375
-1427.8203125
-1276.18359375
-1182.90625
-1172.31640625
-1243.7890625
-1373.2265625
-1528.171875
-1682.140625
-1818.94140625
-1930.5078125
-2015.59765625
-2079.85546875
-2132.68359375
-2181.2265625
-2227.515625
-2272.078125
-2318.9296875
-2375.25
-2445.984375
-2529.62890625
-2618.8203125
-2703.83984375
-2775.6171875
-2826.53515625
-2849.64453125
-2838.4453125
-2789.94921875
-2710.5
-2618.16796875
-2536.61328125
-2483.2109375
-2460.3515625
-2454.50390625
-2440.921875
-2391.46484375
-2285.39453125
-2119.5390625
-1910.0
-1683.1015625
-1464.56640625
-1276.11328125
-1137.26953125
-1063.6796875
-1060.31640625
-1117.390625
-1213.89453125
-1325.265625
-1429.59375
-1511.15234375
-1562.46484375
-1584.37890625
-1583.36328125
-1567.81640625
-1545.7421875
-1523.95703125
-1507.8203125
-1500.71875
-1503.484375
-1513.7890625
-1525.83984375
-1530.96484375
-1519.609375
-1484.23828125
-1422.78515625
-1341.5703125
-1255.0
-1180.1484375
-1129.27734375
-1107.26953125
-1117.03515625
-1166.80078125
-1269.86328125
-1434.8125
-1654.62109375
-1904.7578125
-2151.92578125
-2366.03125
-2527.73828125
-2630.6875
-2681.3515625
-2696.796875
-2697.9453125
-2699.828125
-2706.08203125
-2712.58984375
-2715.44921875
-2713.51171875
-2703.6015625
-2676.67578125
-2622.6640625
-2540.51953125
-2442.8046875
-2349.7890625
-2279.1875
-2241.09375
-2240.453125
-2281.2734375
-2366.80859375
-2495.78125
-2658.90625
-2838.92578125
-3015.0625
-3170.51171875
-3298.73828125
-3402.89453125
-3487.7890625
-3552.58984375
-3592.48046875
-3605.68359375
-3594.42578125
-3557.31640625
-3484.52734375
-3364.90234375
-3198.3046875
-3000.20703125
-2795.87890625
-2611.5859375
-2467.30078125
-2369.875
-2309.046875
-2261.91015625
-2204.5546875
-2121.515625
-2007.375
-1864.03515625
-1698.46484375
-1520.12109375
-1337.68359375
-1158.26171875
-989.91796875
-842.5390625
-724.453125
-639.546875
-589.3203125
-575.24609375
-595.67578125
-640.02734375
-688.1328125
-716.80859375
-708.91015625
-660.42578125
-582.87109375
-498.5859375
-430.640625
-395.84375
-406.35546875
-472.96875
-599.84765625
-774.390625
-967.58203125
-1149.94140625
-1308.99609375
-1451.90625
-1593.5390625
-1743.2109375
-1899.45703125
-2052.03125
-2186.46484375
-2289.14453125
-2352.41796875
-2378.4296875
-2378.296875
-2364.8125
-2342.1171875
-2301.0625
-2226.421875
-2111.046875
-1964.96875
-1812.3828125
-1680.70703125
-1590.26953125
-1549.53125
-1556.01171875
-1600.55078125
-1670.76953125
-1750.75390625
-1819.69140625
-1855.47265625
-1843.4453125
-1782.85546875
-1685.5390625
-1569.69921875
-1454.09765625
-1353.08203125
-1272.3515625
-1208.70703125
-1156.0625
-1112.6484375
-1082.68359375
-1073.421875
-1093.04296875
-1149.79296875
-1248.48828125
-1384.90234375
-1543.91796875
-1703.91015625
-1843.78515625
-1949.046875
-2015.921875
-2051.33203125
-2066.08203125
-2065.15625
-2044.9140625
-2001.046875
-1938.75390625
-1874.45703125
-1827.93359375
-1812.703125
-1831.04296875
-1875.2109375
-1933.12890625
-1995.3984375
-2059.171875
-2126.58203125
-2200.51171875
-2282.25
-2371.61328125
-2466.86328125
-2562.87890625
-2649.69140625
-2714.0859375
-2745.15234375
-2741.19921875
-2712.890625
-2678.64453125
-2654.26953125
-2644.44921875
-2641.85546875
-2632.5078125
-2602.05078125
-2539.77734375
-2439.859375
-2300.28125
-2122.1796875
-1914.1484375
-1700.08203125
-1519.9453125
-1415.0625
-1406.3671875
-1484.796875
-1621.46484375
-1784.625
-1948.15625
-2092.0
-2204.3515625
-2286.6484375
-2352.40625
-2416.80078125
-2485.65234375
-2552.29296875
-2601.04296875
-2611.9453125
-2567.421875
-2463.02734375
-2316.859375
-2167.1796875
-2055.60546875
-2006.5390625
-2016.92578125
-2061.71484375
-2109.6640625
-2140.53125
-2154.9609375
-2171.515625
-2211.3203125
-2280.71875
-2365.98046875
-2444.5703125
-2501.94140625
-2537.6875
-2556.375
-2554.375
-2516.7578125
-2426.99609375
-2279.96484375
-2087.03125
-1869.703125
-1647.3125
-1428.06640625
-1209.69140625
-987.80078125
-764.08984375
-548.171875
-354.125
-196.94140625
-90.51953125
-44.59375
-59.85546875
-125.2265625
-221.30859375
-329.02734375
-438.23046875
-551.09765625
-677.84765625
-826.68359375
-994.8046875
-1168.0078125
-1329.59765625
-1470.609375
-1592.55859375
-1701.3828125
-1798.5625
-1876.36328125
-1921.31640625
-1925.0859375
-1895.36328125
-1856.453125
-1837.0703125
-1855.62890625
-1915.2734375
-2009.203125
-2127.47265625
-2260.484375
-2401.78515625
-2549.98046875
-2705.04296875
-2860.0546875
-2998.52734375
-3102.37109375
-3161.36328125
-3173.81640625
-3141.97265625
-3072.49609375
-2981.2109375
-2891.12890625
-2821.17578125
-2776.66015625
-2750.94140625
-2733.546875
-2714.73046875
-2684.48046875
-2631.85546875
-2548.39453125
-2433.53515625
-2297.51953125
-2158.65234375
-2035.08984375
-1936.41015625
-1861.46484375
-1802.58203125
-1749.39453125
-1688.23828125
-1602.59765625
-1480.8125
-1326.26953125
-1158.5234375
-1002.05859375
-872.828125
-773.7890625
-699.66015625
-642.9765625
-596.515625
-554.1484375
-513.51171875
-479.23828125
-461.890625
-470.52734375
-503.4453125
-545.8828125
-579.5390625
-597.91796875
-614.140625
-652.45703125
-729.36328125
-840.52734375
-964.32421875
-1076.6640625
-1162.328125
-1215.53515625
-1236.1640625
-1229.4609375
-1207.08984375
-1182.02734375
-1158.953125
-1130.8046875
-1085.94921875
-1017.86328125
-927.9609375
-823.3671875
-715.8671875
-621.31640625
-554.49609375
-521.92578125
-521.39453125
-549.63671875
-608.71484375
-703.4453125
-833.59375
-989.02734375
-1150.6171875
-1295.34765625
-1404.68359375
-1474.06640625
-1516.578125
-1555.34375
-1609.1796875
-1682.63671875
-1766.16015625
-1842.30859375
-1892.7109375
-1904.703125
-1877.16796875
-1821.3515625
-1753.44140625
-1683.11328125
-1607.12890625
-1512.74609375
-1387.48046875
-1228.12890625
-1043.84765625
-852.734375
-674.625
-524.7890625
-411.421875
-336.27734375
-295.3828125
-279.09375
-273.625
-265.13671875
-244.25390625
-208.21484375
-160.8671875
-112.26953125
-77.7421875
-75.69140625
-124.578125
-239.87109375
-429.12109375
-684.58984375
-979.3125
-1275.2265625
-1540.96875
-1764.16015625
-1946.4296875
-2089.12890625
-2187.89453125
-2241.16015625
-2258.63671875
-2257.04296875
-2248.91796875
-2239.0859375
-2231.61328125
-2235.375
-2259.58203125
-2304.60546875
-2359.41796875
-2408.3359375
-2440.59765625
-2455.859375
-2463.2890625
-2474.984375
-2496.515625
-2520.94921875
-2532.359375
-2516.80078125
-2470.171875
-2396.0
-2298.9375
-2184.81640625
-2067.28125
-1969.41015625
-1913.32421875
-1906.55078125
-1938.74609375
-1990.45703125
-2043.1015625
-2082.125
-2096.07421875
-2077.8515625
-2027.828125
-1953.2265625
-1861.44140625
-1752.390625
-1618.64453125
-1456.83203125
-1282.0703125
-1129.98828125
-1039.27734375
-1026.64453125
-1075.484375
-1146.46484375
-1197.859375
-1199.4921875
-1137.484375
-1016.10546875
-858.0625
-697.45703125
-565.0859375
-475.26171875
-423.421875
-394.12890625
-372.27734375
-351.2890625
-335.328125
-334.6875
-356.65625
-397.8125
-443.60546875
-475.29296875
-478.81640625
-450.0859375
-395.44921875
-328.828125
-267.41796875
-226.99609375
-218.3125
-246.37109375
-311.875
-411.95703125
-538.84765625
-678.78125
-814.75
-932.42578125
-1025.53515625
-1098.4375
-1165.53125
-1246.48828125
-1357.0078125
-1500.6796875
-1669.76171875
-1853.94921875
-2045.3671875
-2233.046875
-2395.91015625
-2507.59765625
-2551.3671875
-2529.9609375
-2461.99609375
-2372.046875
-2283.79296875
-2216.20703125
-2178.80859375
-2167.9140625
-2169.53125
-2168.86328125
-2159.34375
-2144.1875
-2128.94140625
-2111.09765625
-2077.046875
-2012.2421875
-1916.9375
-1810.859375
-1720.0703125
-1658.4609375
-1621.8984375
-1597.76171875
-1576.640625
-1554.89453125
-1529.5546875
-1494.0078125
-1439.046875
-1358.2109375
-1253.81640625
-1139.48046875
-1037.125
-970.5
-959.26953125
-1014.796875
-1136.11328125
-1307.2421875
-1500.65234375
-1688.19140625
-1852.390625
-1989.1015625
-2100.40234375
-2185.79296875
-2239.78515625
-2255.90625
-2231.45703125
-2168.7578125
-2074.51953125
-1960.171875
-1842.45703125
-1741.13671875
-1673.35546875
-1648.28515625
-1664.0
-1705.640625
-1745.53515625
-1750.0234375
-1694.05078125
-1574.33984375
-1409.70703125
-1229.10546875
-1059.44140625
-921.51171875
-829.89453125
-789.73828125
-793.01953125
-821.92578125
-859.79296875
-900.18359375
-946.875
-1006.89453125
-1083.796875
-1174.46875
-1268.29296875
-1348.3125
-1396.3828125
-1402.64453125
-1374.0703125
-1335.09765625
-1318.15625
-1349.41015625
-1437.84375
-1572.36328125
-1726.71484375
-1869.48828125
-1975.515625
-2034.28125
-2051.5859375
-2044.109375
-2030.9609375
-2027.81640625
-2046.39453125
-2097.1640625
-2190.26171875
-2331.62890625
-2517.11328125
-2730.375
-2946.94140625
-3140.8359375
-3289.32421875
-3375.515625
-3391.09375
-3339.11328125
-3235.1953125
-3106.3046875
-2985.796875
-2903.27734375
-2871.45703125
-2879.47265625
-2900.171875
-2906.1875
-2880.8046875
-2817.4375
-2715.17578125
-2578.7734375
-2421.046875
-2261.2734375
-2119.46875
-2011.19921875
-1944.47265625
-1916.78515625
-1913.7578125
-1913.06640625
-1893.56640625
-1843.82421875
-1765.05859375
-1668.546875
-1571.046875
-1490.83984375
-1444.1328125
-1440.58984375
-1478.86328125
-1547.16796875
-1631.79296875
-1727.046875
-1835.21875
-1955.63671875
-2076.59375
-2180.58984375
-2255.44921875
-2296.640625
-2300.1875
-2259.57421875
-2172.421875
-2047.33203125
-1901.28515625
-1751.265625
-1609.1015625
-1481.02734375
-1367.703125
-1264.34765625
-1163.98046875
-1063.84375
-970.26171875
-897.828125
-862.4296875
-871.77734375
-920.0
-991.73828125
-1072.640625
-1156.8515625
-1245.83203125
-1342.640625
-1447.73046875
-1557.04296875
-1661.30859375
-1749.1640625
-1814.16796875
-1857.88671875
-1882.8984375
-1883.72265625
-1849.98828125
-1781.4375
-1697.3515625
-1627.47265625
-1593.24609375
-1598.06640625
-1633.7421875
-1693.546875
-1778.69921875
-1894.12109375
-2039.5703125
-2205.71484375
-2379.390625
-2552.2421875
-2722.5546875
-2887.91796875
-3038.234375
-3159.3828125
-3244.71484375
-3301.91015625
-3347.44140625
-3394.0390625
-3441.73828125
-3477.69921875
-3483.328125
-3444.89453125
-3363.3359375
-3257.7109375
-3157.8828125
-3088.45703125
-3053.56640625
-3033.265625
-2994.6640625
-2910.1875
-2770.890625
-2588.25
-2387.10546875
-2197.296875
-2047.8515625
-1962.38671875
-1953.95703125
-2020.95703125
-2147.046875
-2305.33203125
-2465.11328125
-2599.3828125
-2691.03515625
-2734.5546875
-2731.7421875
-2685.34765625
-2596.515625
-2466.921875
-2301.01953125
-2106.16796875
-1893.36328125
-1679.015625
-1482.6171875
-1318.2421875
-1188.203125
-1087.47265625
-1013.67578125
-969.109375
-952.328125
-951.921875
-951.57421875
-939.78515625
-913.48828125
-875.6796875
-833.9765625
-800.65234375
-789.6015625
-811.0078125
-869.1875
-963.79296875
-1089.1953125
-1231.98828125
-1372.53515625
-1492.4921875
-1582.3125
-1643.41015625
-1685.5625
-1721.3125
-1757.7734375
-1790.421875
-1806.66796875
-1798.65625
-1772.8203125
-1745.91796875
-1732.83984375
-1739.1875
-1762.98828125
-1799.48828125
-1843.57421875
-1890.25390625
-1934.8515625
-1973.4296875
-2004.8359375
-2034.46484375
-2075.0234375
-2139.640625
-2231.234375
-2338.62109375
-2443.15234375
-2528.6171875
-2585.54296875
-2609.34765625
-2597.11328125
-2546.09375
-2454.875
-2327.82421875
-2180.64453125
-2040.6171875
-1937.5078125
-1890.90234375
-1904.3359375
-1969.0859375
-2070.6484375
-2191.3515625
-2311.6640625
-2415.19140625
-2495.26171875
-2555.19921875
-2600.6328125
-2632.1640625
-2646.1328125
-2640.16015625
-2614.8671875
-2570.25
-2504.21875
-2417.34765625
-2318.35546875
-2222.65625
-2144.74609375
-2091.11328125
-2057.8671875
-2031.9609375
-1994.78515625
-1927.97265625
-1820.2265625
-1672.17578125
-1497.19140625
-1318.12890625
-1160.4296875
-1043.5390625
-974.82421875
-948.8828125
-950.73046875
-960.1875
-957.890625
-933.89453125
-893.64453125
-854.15234375
-831.5625
-831.24609375
-848.890625
-879.03125
-921.4140625
-980.69921875
-1061.79296875
-1164.94921875
-1283.56640625
-1406.40234375
-1523.16796875
-1628.92578125
-1723.4140625
-1806.35546875
-1873.64453125
-1918.5
-1937.796875
-1939.2265625
-1941.71875
-1964.7578125
-2012.609375
-2067.48046875
-2099.54296875
-2085.52734375
-2020.19140625
-1913.78125
-1782.73828125
-1643.8984375
-1514.28515625
-1411.109375
-1347.2265625
-1323.96484375
-1328.19140625
-1338.02734375
-1334.28515625
-1309.86328125
-1272.02734375
-1237.89453125
-1225.38671875
-1242.33984375
-1279.52734375
-1314.46875
-1325.8046875
-1307.97265625
-1275.578125
-1255.6796875
-1273.91796875
-1341.48046875
-1450.2265625
-1580.61328125
-1716.82421875
-1853.81640625
-1989.2421875
-2113.421875
-2214.03515625
-2290.50390625
-2357.046875
-2427.49609375
-2499.62890625
-2556.13671875
-2577.8125
-2553.69921875
-2483.63671875
-2378.79296875
-2261.03515625
-2156.80859375
-2085.6953125
-2051.546875
-2042.41015625
-2038.984375
-2026.36328125
-2001.6015625
-1971.125
-1940.2421875
-1905.87109375
-1860.29296875
-1800.76171875
-1733.34375
-1667.70703125
-1609.34765625
-1555.14453125
-1493.65625
-1410.72265625
-1299.55859375
-1168.98828125
-1041.79296875
-943.9921875
-894.59375
-902.25390625
-966.6640625
-1080.55859375
-1232.13671875
-1407.71875
-1592.29296875
-1768.2109375
-1916.33984375
-2021.4375
-2077.0546875
-2085.703125
-2056.38671875
-2003.421875
-1945.72265625
-1902.91015625
-1888.81640625
-1907.07421875
-1952.3828125
-2016.12890625
-2091.67578125
-2174.4453125
-2256.90625
-2325.0859375
-2363.5546875
-2366.0
-2339.875
-2299.3828125
-2254.94921875
-2211.06640625
-2172.578125
-2148.56640625
-2147.765625
-2171.63671875
-2214.5703125
-2271.39453125
-2342.95703125
-2432.4609375
-2536.03515625
-2638.125
-2717.16015625
-2756.13671875
-2749.109375
-2701.421875
-2627.2890625
-2546.36328125
-2477.47265625
-2431.3828125
-2407.97265625
-2398.5546875
-2388.078125
-2356.16796875
-2283.6015625
-2165.69140625
-2021.08203125
-1884.34765625
-1787.0625
-1743.015625
-1746.49609375
-1780.16796875
-1825.99609375
-1874.09765625
-1924.42578125
-1979.74609375
-2037.4375
-2089.14453125
-2126.1796875
-2141.07421875
-2124.33203125
-2065.640625
-1962.25
-1824.76953125
-1673.3671875
-1530.3828125
-1416.7734375
-1349.76171875
-1337.19921875
-1374.28515625
-1450.70703125
-1563.27734375
-1719.91796875
-1929.328125
-2185.76953125
-2462.2421875
-2718.1015625
-2916.83984375
-3041.7109375
-3096.92578125
-3094.14453125
-3039.2734375
-2933.38671875
-2783.43359375
-2606.81640625
-2424.08984375
-2249.73046875
-2090.5625
-1949.69921875
-1829.43359375
-1731.875
-1658.48828125
-1607.9765625
-1573.80078125
-1546.6484375
-1522.7109375
-1509.22265625
-1519.6796875
-1562.8125
-1636.40625
-1729.4765625
-1827.5546875
-1916.515625
-1985.78125
-2030.91796875
-2052.75
-2053.140625
-2032.67578125
-1993.26171875
-1941.05859375
-1884.171875
-1826.703125
-1766.1171875
-1697.13671875
-1618.44140625
-1536.5390625
-1464.3984375
-1415.7421875
-1398.53125
-1412.51953125
-1452.88671875
-1515.6171875
-1597.08203125
-1687.40625
-1766.8828125
-1813.3046875
-1815.265625
-1778.5
-1720.01171875
-1657.28125
-1601.78515625
-1558.2734375
-1526.23828125
-1502.12890625
-1481.98046875
-1462.1328125
-1436.96875
-1397.4765625
-1334.9765625
-1247.828125
-1144.9375
-1044.07421875
-967.97265625
-939.6796875
-976.1171875
-1080.8359375
-1239.6484375
-1421.1171875
-1581.6875
-1676.625
-1676.08203125
-1577.4921875
-1402.98046875
-1183.4296875
-944.33984375
-704.125
-478.41015625
-279.21484375
-110.52734375
30.890625
149.109375
245.16015625
318.58984375
368.296875
390.1171875
377.16796875
326.16015625
242.91796875
139.43359375
25.875
-92.7578125
-211.984375
-321.54296875
-404.91015625
-445.91796875
-438.07421875
-390.578125
-326.94140625
-276.8203125
-265.2578125
-303.875
-386.18359375
-488.79296875
-580.48046875
-637.05859375
-653.03515625
-640.8359375
-618.87890625
-600.3671875
-592.15625
-600.0078125
-629.80859375
-681.87109375
-746.875
-810.0
-858.84375
-886.25390625
-887.84765625
-861.46875
-810.37109375
-743.3203125
-668.24609375
-587.16796875
-499.953125
-412.328125
-337.41796875
-289.625
-279.1171875
-310.7734375
-383.07421875
-484.8671875
-595.953125
-695.44921875
-771.63671875
-824.47265625
-860.7734375
-888.16015625
-910.84375
-926.79296875
-927.8828125
-905.6640625
-859.375
-799.03515625
-741.16796875
-702.28125
-694.76171875
-724.41015625
-787.6875
-870.5
-951.7890625
-1011.42578125
-1037.88671875
-1031.1640625
-999.79296875
-955.15234375
-907.69140625
-866.80078125
-840.91015625
-834.03125
-840.7734375
-846.75390625
-837.13671875
-806.60546875
-761.375
-711.85546875
-663.96875
-617.60546875
-572.09375
-531.26171875
-502.20703125
-489.6640625
-492.26171875
-503.87890625
-517.51171875
-527.80859375
-531.7578125
-528.9921875
-521.78515625
-513.71875
-507.421875
-503.0703125
-498.46484375
-489.984375
-473.52734375
-445.37109375
-403.51171875
-350.02734375
-293.39453125
-247.140625
-222.15234375
-217.6328125
-220.984375
-219.5
-212.1484375
-207.38671875
-209.52734375
-210.46875
-196.83203125
-163.77734375
-120.54296875
-83.921875
-67.18359375
-71.9921875
-87.0859375
-95.52734375
-88.1484375
-73.3359375
-73.09375
-108.2578125
-187.0078125
-306.37109375
-460.6953125
-644.640625
-847.60546875
-1048.43359375
-1219.9453125
-1341.9765625
-1412.4609375
-1446.77734375
-1466.00390625
-1483.93359375
-1502.26171875
-1514.9140625
-1515.3359375
-1501.671875
-1479.3203125
-1461.0625
-1463.4375
-1499.453125
-1572.109375
-1673.7109375
-1790.39453125
-1906.984375
-2009.0703125
-2083.7109375
-2121.22265625
-2117.33984375
-2073.8046875
-1997.234375
-1898.70703125
-1794.94140625
-1708.46875
-1662.87109375
-1673.2421875
-1737.8203125
-1838.06640625
-1948.44140625
-2049.13671875
-2132.7890625
-2201.921875
-2261.140625
-2310.66015625
-2344.953125
-2356.24609375
-2340.109375
-2299.015625
-2240.19140625
-2168.29296875
-2079.96484375
-1967.5625
-1830.43359375
-1681.89453125
-1542.96484375
-1428.140625
-1337.8125
-1263.46875
-1196.5703125
-1130.0078125
-1054.04296875
-957.19921875
-834.84375
-695.75390625
-558.1171875
-438.62109375
-345.17578125
-277.76953125
-232.890625
-206.1328125
-192.06640625
-183.5
-172.29296875
-152.8203125
-127.08984375
-106.7734375
-107.890625
-140.65234375
-203.546875
-287.078125
-382.078125
-483.1875
-585.1484375
-678.91796875
-754.25390625
-807.8203125
-849.3125
-899.4375
-979.4921875
-1099.07421875
-1250.703125
-1415.06640625
-1570.65234375
-1697.83984375
-1775.515625
-1779.453125
-1690.91015625
-1511.22265625
-1268.72265625
-1010.375
-783.80078125
-621.66796875
-535.41015625
-517.4375
-547.234375
-597.796875
-641.6015625
-656.98046875
-634.33203125
-578.69921875
-505.42578125
-430.94140625
-364.625
-306.08203125
-247.46875
-178.96484375
-95.40625
-0.5859375
95.11328125
181.86328125
254.80078125
311.6328125
348.95703125
364.57421875
363.23828125
356.9140625
357.2578125
368.0078125
383.90625
393.63671875
381.34765625
327.21484375
212.33984375
28.9296875
-210.76171875
-475.359375
-726.87109375
-937.546875
-1099.52734375
-1221.59765625
-1317.9921875
-1399.109375
-1469.26953125
-1529.03125
-1577.9921875
-1616.625
-1646.84765625
-1670.37890625
-1685.24609375
-1682.87890625
-1648.640625
-1566.4453125
-1427.15625
-1237.58984375
-1022.97265625
-817.19921875
-645.95703125
-516.2421875
-419.6953125
-342.9765625
-275.09765625
-210.7421875
-153.26171875
-114.19140625
-103.72265625
-118.23828125
-139.8046875
-151.57421875
-153.2265625
-159.53125
-184.671875
-229.8984375
-284.9296875
-337.41015625
-379.59765625
-409.08203125
-427.12109375
-437.80078125
-447.72265625
-465.1796875
-498.02734375
-549.9453125
-616.2109375
-682.62890625
-730.75390625
-747.5078125
-732.30078125
-696.82421875
-659.51171875
-640.078125
-655.9921875
-718.36328125
-826.875
-967.8515625
-1119.17578125
-1259.26171875
-1374.2578125
-1460.29296875
-1521.82421875
-1567.77734375
-1606.63671875
-1642.62109375
-1674.5234375
-1696.58984375
-1700.39453125
-1678.8203125
-1631.83203125
-1568.875
-1503.078125
-1442.23046875
-1386.890625
-1337.75390625
-1301.8671875
-1289.4375
-1306.1171875
-1350.6015625
-1417.76953125
-1499.78125
-1583.14453125
-1648.57421875
-1677.98046875
-1664.125
-1615.31640625
-1552.83203125
-1502.89453125
-1486.39453125
-1510.94140625
-1570.21484375
-1650.51953125
-1737.85546875
-1819.44140625
-1881.3671875
-1908.31640625
-1887.22265625
-1812.13671875
-1688.11328125
-1533.5546875
-1378.3828125
-1254.53515625
-1181.40234375
-1156.77734375
-1161.2421875
-1172.01171875
-1174.50390625
-1164.984375
-1146.9921875
-1126.4453125
-1106.45703125
-1082.07421875
-1039.09375
-961.015625
-840.97265625
-689.1484375
-529.64453125
-389.78125
-289.81640625
-238.12109375
-231.57421875
-258.81640625
-305.26953125
-359.80859375
-421.0390625
-498.33203125
-603.953125
-740.34765625
-893.33203125
-1038.28125
-1153.37890625
-1227.3671875
-1257.640625
-1245.98828125
-1198.48828125
-1125.9609375
-1039.58984375
-945.2890625
-844.6875
-741.87890625
-647.2578125
-574.16015625
-534.1796875
-536.11328125
-585.1953125
-677.6015625
-794.5546875
-905.09765625
-979.8125
-1006.19921875
-994.47265625
-970.0234375
-957.921875
-968.734375
-993.51171875
-1010.37109375
-998.03515625
-948.05078125
-869.328125
-784.734375
-723.0234375
-709.25
-755.421875
-854.59765625
-982.79296875
-1109.7578125
-1212.703125
-1283.7109375
-1327.08984375
-1351.16015625
-1361.390625
-1357.5546875
-1333.98828125
-1282.7734375
-1199.60546875
-1088.51953125
-960.83984375
-829.0390625
-701.5859375
-582.8359375
-475.7421875
-383.13671875
-306.7421875
-245.27734375
-193.18359375
-141.51171875
-82.3125
-14.2890625
55.54296875
116.25
158.50390625
176.375
167.140625
133.45703125
85.55078125
36.9453125
-5.5859375
-47.43359375
-99.68359375
-166.81640625
-240.0625
-300.67578125
-327.3125
-302.328125
-217.37890625
-79.2421875
88.03125
249.49609375
373.14453125
442.94921875
463.0703125
451.24609375
426.5390625
399.31640625
369.0234375
329.63671875
276.9921875
211.9765625
139.1328125
65.390625
1.3984375
-38.0625
-39.34375
1.47265625
74.2421875
159.35546875
237.55078125
297.55859375
337.625
361.6796875
373.64453125
373.703125
358.6328125
325.20703125
273.30859375
207.2890625
135.984375
71.1875
23.21484375
-4.54296875
-17.51171875
-26.65625
-44.83203125
-85.31640625
-158.44921875
-263.41796875
-382.5234375
-488.21484375
-559.81640625
-594.2890625
-601.71484375
-593.1171875
-573.7421875
-544.45703125
-505.2578125
-457.20703125
-403.515625
-348.36328125
-291.63671875
-223.81640625
-130.046875
-4.12890625
139.4921875
268.9296875
352.0546875
373.62109375
339.4921875
267.60546875
175.3984375
73.37109375
-32.25390625
-132.91015625
-215.84375
-271.875
-306.78515625
-343.2578125
-406.6484375
-505.0234375
-622.09375
-729.48046875
-805.43359375
-843.5546875
-849.01953125
-831.44140625
-800.21875
-760.9765625
-713.44921875
-655.078125
-589.2109375
-529.0546875
-491.66796875
-488.03515625
-518.40625
-573.78515625
-639.22265625
-698.26953125
-740.40234375
-767.62890625
-792.71875
-827.90234375
-872.92578125
-912.0859375
-922.25390625
-886.12890625
-802.06640625
-684.078125
-553.140625
-428.0859375
-323.53125
-252.51953125
-226.46484375
-250.52734375
-319.55859375
-417.7890625
-520.55859375
-597.796875
-621.90625
-577.83203125
-467.14453125
-303.48046875
-107.18359375
94.67578125
268.62890625
383.5625
423.3359375
391.01953125
302.35546875
177.7890625
38.9140625
-94.64453125
-211.05078125
-309.6796875
-397.74609375
-484.0546875
-575.64453125
-676.1640625
-782.671875
-884.54296875
-969.984375
-1036.3828125
-1093.5390625
-1155.87890625
-1231.8359375
-1319.4609375
-1408.95703125
-1487.828125
-1546.453125
-1582.6328125
-1601.63671875
-1610.32421875
-1610.5390625
-1598.70703125
-1570.55859375
-1524.1640625
-1458.4921875
-1371.85546875
-1264.00390625
-1138.8671875
-1003.984375
-867.421875
-735.9765625
-614.94140625
-507.63671875
-414.92578125
-336.74609375
-274.890625
-233.8671875
-218.79296875
-232.97265625
-276.76171875
-347.23828125
-438.20703125
-541.51171875
-649.0234375
-752.69921875
-842.59765625
-907.27734375
-939.44921875
-942.8203125
-931.9921875
-923.28515625
-923.40234375
-925.73828125
-917.96484375
-894.8671875
-865.65234375
-849.44140625
-862.36328125
-906.58984375
-968.88671875
-1028.609375
-1069.18359375
-1086.5546875
-1090.1015625
-1095.375
-1113.98046875
-1148.97265625
-1198.421875
-1260.54296875
-1332.59765625
-1405.36328125
-1462.8125
-1490.86328125
-1487.6484375
-1464.671875
-1437.3359375
-1413.2265625
-1387.65625
-1349.33203125
-1291.08203125
-1217.1875
-1141.68359375
-1079.24609375
-1036.0234375
-1006.5859375
-977.69140625
-935.0546875
-869.51171875
-781.375
-682.8515625
-597.453125
-553.78125
-573.13671875
-656.3359375
-780.2734375
-910.0625
-1019.13671875
-1100.9453125
-1163.30078125
-1213.53125
-1249.5625
-1263.140625
-1248.0625
-1204.08203125
-1134.8828125
-1044.4296875
-935.12109375
-807.6484375
-661.6484375
-497.80078125
-321.2890625
-144.57421875
13.23046875
130.8359375
190.328125
181.36328125
104.33203125
-26.59765625
-182.91015625
-328.46484375
-434.0859375
-491.6328125
-516.6796875
-536.60546875
-572.55859375
-627.34375
-685.42578125
-722.44140625
-717.48046875
-663.04296875
-569.20703125
-460.203125
-363.30859375
-294.66015625
-250.5
-210.3046875
-150.20703125
-57.5546875
62.46484375
190.41796875
301.765625
375.4609375
398.91796875
369.6015625
294.70703125
189.015625
70.3125
-46.53125
-152.7421875
-243.29296875
-311.90234375
-350.54296875
-356.08203125
-337.88671875
-317.109375
-315.79296875
-343.5859375
-392.2265625
-440.84375
-466.74609375
-453.9453125
-396.7734375
-301.15625
-185.43359375
-77.015625
-1.2265625
32.4765625
35.65625
32.421875
45.73046875
89.0
164.21484375
261.69921875
361.29296875
439.43359375
480.52734375
483.8203125
460.8359375
428.18359375
402.0078125
394.359375
409.66015625
443.5078125
485.8515625
525.37109375
550.92578125
551.83984375
521.5625
462.62890625
386.8359375
309.57421875
244.08984375
199.01171875
176.80859375
172.078125
174.22265625
176.3046875
182.43359375
204.6953125
251.8359375
321.85546875
405.1953125
492.4140625
576.28515625
648.14453125
696.55859375
712.25
693.48828125
644.99609375
572.53125
481.8046875
383.484375
295.98828125
238.22265625
216.8828125
221.296875
232.23828125
237.03515625
237.0390625
241.76953125
256.5625
275.6484375
286.3515625
279.44921875
256.13671875
226.66015625
203.328125
193.2578125
193.69140625
191.609375
169.77734375
117.5234375
38.01171875
-55.9765625
-154.49609375
-257.98046875
-372.671875
-500.3125
-633.32421875
-757.7265625
-858.08984375
-920.66796875
-936.265625
-903.2109375
-827.6953125
-720.53125
-594.5859375
-465.9765625
-355.6875
-285.91796875
-271.7578125
-315.1328125
-405.61328125
-525.4609375
-653.58203125
-768.09765625
-851.44921875
-898.09375
-917.91796875
-929.109375
-944.87109375
-965.75
-984.0078125
-993.82421875
-996.8359375
-1000.03515625
-1010.92578125
-1033.640625
-1065.2578125
-1093.04296875
-1097.10546875
-1060.2734375
-978.5703125
-862.61328125
-728.9765625
-590.5234375
-454.62890625
-328.796875
-224.92578125
-155.69140625
-125.4296875
-124.57421875
-133.78515625
-135.04296875
-121.07421875
-97.21875
-77.01953125
-75.8671875
-104.69140625
-163.984375
-240.60546875
-311.52734375
-354.59375
-359.53515625
-331.41015625
-285.15625
-236.90625
-198.50390625
-176.859375
-175.75
-197.4921875
-243.78125
-316.3515625
-417.09375
-546.7578125
-701.6875
-870.73046875
-1035.78125
-1177.390625
-1282.30078125
-1347.765625
-1380.73046875
-1394.1484375
-1402.62890625
-1417.34375
-1440.75390625
-1465.2890625
-1478.71875
-1472.3203125
-1444.86328125
-1401.14453125
-1349.6328125
-1301.0625
-1264.5
-1240.89453125
-1222.1875
-1200.76953125
-1180.64453125
-1177.4921875
-1207.8359375
-1279.671875
-1391.07421875
-1530.7578125
-1675.796875
-1793.29296875
-1852.64453125
-1841.31640625
-1769.8359375
-1662.7109375
-1545.0
-1434.30078125
-1338.79296875
-1258.24609375
-1186.69921875
-1116.296875
-1040.984375
-959.28515625
-875.82421875
-799.87890625
-740.18359375
-700.48046875
-681.10546875
-683.9453125
-712.41015625
-765.3046875
-833.6875
-906.33203125
-977.02734375
-1044.984375
-1110.33984375
-1172.23828125
-1229.203125
-1276.15625
-1299.25390625
-1277.29296875
-1192.09765625
-1039.38671875
-831.26171875
-590.9375
-345.21484375
-117.9921875
73.96484375
221.26171875
318.4921875
361.26953125
346.875
277.1875
161.43359375
18.234375
-123.8203125
-230.2890625
-270.6640625
-228.984375
-108.75
69.3984375
274.59765625
474.921875
646.20703125
776.375
863.8046875
913.6484375
935.7890625
942.01953125
939.98828125
929.51171875
907.69140625
877.4375
846.34765625
815.41015625
773.39453125
707.37109375
618.33203125
523.6015625
445.0234375
398.16015625
392.46875
436.12109375
535.6484375
689.47265625
881.95703125
1083.6015625
1259.17578125
1381.265625
1441.0234375
1447.56640625
1416.6640625
1360.19140625
1285.40625
1200.34375
1116.03515625
1043.99609375
994.51953125
977.421875
1000.19140625
1062.21875
1151.953125
1251.76953125
1345.47265625
1420.31640625
1464.796875
1469.984375
1435.1171875
1368.99609375
1282.13671875
1177.76171875
1052.8203125
908.75390625
760.09765625
631.89453125
548.296875
521.06640625
544.1875
596.68359375
652.66015625
693.22265625
711.90625
710.16015625
689.515625
650.078125
596.05859375
539.62109375
496.828125
478.90234375
486.4140625
509.15234375
529.99609375
530.4765625
496.8125
424.21875
317.63671875
189.0703125
53.625
-74.578125
-185.953125
-277.4609375
-352.70703125
-420.6640625
-493.265625
-580.6015625
-684.62109375
-796.08984375
-898.52734375
-976.015625
-1018.2109375
-1019.82421875
-978.32421875
-893.53515625
-769.28125
-615.34375
-448.6171875
-291.31640625
-164.77734375
-81.7421875
-43.49609375
-43.44140625
-71.1640625
-112.171875
-147.79296875
-162.62109375
-156.68359375
-149.5
-168.1171875
-227.46484375
-320.07421875
-423.55078125
-517.66015625
-595.05859375
-657.51953125
-704.31640625
-725.9140625
-709.02734375
-646.98046875
-545.28125
-418.76171875
-284.41015625
-154.8671875
-34.75
79.3125
194.2109375
313.36328125
433.23828125
547.6328125
656.42578125
769.33984375
898.71484375
1046.73046875
1199.9453125
1338.3828125
1451.03515625
1541.50390625
1617.59375
1677.25
1707.8515625
1699.9765625
1659.328125
1603.32421875
1547.48828125
1497.6953125
1455.00390625
1424.359375
1416.3046875
1441.09375
1502.3984375
1595.0390625
1705.30859375
1812.92578125
1896.47265625
1941.8359375
1948.21484375
1926.57421875
1892.359375
1859.1640625
1836.0546875
1826.2421875
1825.82421875
1825.2734375
1814.93359375
1790.5
1754.17578125
1712.11328125
1671.2578125
1635.6875
1602.578125
1561.484375
1500.40625
1413.75
1304.109375
1177.3984375
1039.6484375
899.16015625
767.9921875
658.203125
577.80859375
532.5234375
528.83984375
570.2578125
649.2890625
746.5234375
840.71875
919.8515625
982.24609375
1028.82421875
1056.44140625
1058.3984375
1029.82421875
972.3984375
894.96484375
809.99609375
728.78125
658.4765625
602.55078125
563.15625
542.77734375
543.63671875
565.46484375
603.48046875
648.25
687.43359375
708.06640625
698.96875
653.6328125
572.8984375
464.66015625
339.578125
206.45703125
71.796875
-56.98828125
-169.921875
-257.13671875
-313.13671875
-337.98828125
-334.8984375
-307.33984375
-259.0390625
-196.671875
-131.30078125
-74.76171875
-32.99609375
-3.3984375
20.44140625
42.32421875
62.53125
80.92578125
97.06640625
107.02734375
104.1328125
85.1953125
54.46484375
19.984375
-12.14453125
-38.47265625
-56.1328125
-63.4296875
-61.44921875
-51.34765625
-29.3671875
13.203125
84.48046875
187.9140625
323.109375
486.9140625
670.9453125
858.47265625
1025.15625
1143.55078125
1189.08203125
1146.6015625
1015.875
812.546875
563.47265625
299.4375
49.07421875
-165.74609375
-332.94921875
-450.2578125
-521.56640625
-552.484375
-547.76953125
-510.26171875
-440.55078125
-339.16015625
-212.0234375
-75.2265625
46.78125
130.171875
162.078125
145.71484375
97.140625
36.05078125
-23.68359375
-78.03125
-129.9375
-182.8671875
-235.1015625
-277.234375
-294.50390625
-274.4765625
-216.171875
-133.28125
-48.31640625
16.8359375
46.27734375
31.21484375
-27.55859375
-115.078125
-202.234375
-255.52734375
-251.5546875
-185.48828125
-68.0703125
84.05859375
255.9140625
435.48046875
612.12109375
776.578125
922.7421875
1048.234375
1153.09765625
1238.80859375
1308.5390625
1366.77734375
1417.46484375
1463.0078125
1505.80078125
1550.31640625
1603.203125
1671.79296875
1761.87890625
1874.49609375
2003.109375
2135.18359375
2258.875
2367.765625
2457.0859375
2515.80078125
2525.1015625
2466.61328125
2332.71484375
2131.484375
1884.73046875
1620.58984375
1362.19140625
1118.44140625
886.10546875
663.390625
462.3515625
307.26171875
220.97265625
212.51953125
274.7421875
389.6640625
536.046875
695.88671875
858.41796875
1019.77734375
1178.84765625
1332.8203125
1475.66015625
1599.1875
1695.35546875
1759.13671875
1791.34375
1799.04296875
1791.71875
1774.64453125
1744.48828125
1691.7578125
1609.59765625
1502.80078125
1389.0078125
1289.78515625
1217.90625
1170.36328125
1131.875
1084.81640625
1017.70703125
927.43359375
816.69921875
691.2578125
559.78125
434.9921875
333.1015625
270.7578125
260.68359375
306.890625
400.66015625
520.4140625
638.47265625
731.58984375
786.9609375
799.48828125
766.4609375
688.703125
577.5078125
456.48046875
351.30859375
274.11328125
216.91015625
161.19921875
96.09375
29.74609375
-14.8671875
-15.12109375
38.55078125
140.7578125
277.33203125
431.46875
586.75390625
729.7265625
853.34375
957.734375
1046.484375
1122.75
1189.87890625
1253.60546875
1318.7734375
1381.23046875
1425.5546875
1435.98828125
1412.73828125
1377.42578125
1361.609375
1389.328125
1468.02734375
1590.33203125
1738.92578125
1889.84765625
2016.57421875
2096.671875
2117.765625
2079.33203125
1991.375
1870.859375
1734.7734375
1591.58984375
1439.2578125
1274.078125
1102.02734375
939.03515625
799.3671875
685.56640625
590.515625
507.046875
433.05859375
368.2265625
309.5546875
253.21484375
201.234375
164.02734375
152.96484375
168.23828125
195.328125
216.8046875
229.50390625
249.546875
299.98828125
393.92578125
528.62890625
692.1171875
871.8984375
1058.2265625
1242.62109375
1415.1328125
1562.4296875
1668.5703125
1720.7421875
1717.9296875
1675.6484375
1621.0390625
1580.9375
1572.125
1600.16796875
1664.23828125
1759.99609375
1876.76953125
1994.4453125
2087.625
2136.04296875
2132.4140625
2081.41015625
1993.90625
1884.0390625
1770.0625
1673.0546875
1610.23828125
1587.5703125
1598.2734375
1628.4921875
1664.97265625
1699.3828125
1727.71875
1747.0546875
1752.03125
1733.1015625
1678.48046875
1581.01171875
1446.078125
1292.24609375
1140.640625
1001.1171875
868.859375
734.7578125
598.84375
474.57421875
382.671875
340.56640625
352.45703125
404.1953125
468.91796875
523.3203125
561.9921875
595.15234375
632.1796875
669.4921875
695.453125
704.203125
701.5078125
697.57421875
697.3125
699.390625
703.29296875
714.19921875
738.41796875
774.19140625
809.23046875
828.9140625
826.48828125
804.921875
772.07421875
738.2421875
717.16796875
722.87109375
760.72265625
823.0234375
896.85546875
976.58984375
1067.74609375
1179.9140625
1317.83203125
1478.3671875
1653.0078125
1832.328125
2009.33984375
2179.69921875
2338.5625
2477.57421875
2585.2890625
2650.171875
2664.4609375
2629.23046875
2559.2421875
2480.5703125
2417.1328125
2374.78125
2337.41796875
2278.35546875
2175.8828125
2022.3671875
1826.03125
1608.37109375
1397.05078125
1215.1328125
1073.046875
968.47265625
891.6796875
830.4453125
773.2734375
713.35546875
652.703125
602.86328125
580.42578125
599.43359375
664.40234375
766.75390625
885.6171875
992.31640625
1057.140625
1057.77734375
987.58203125
858.171875
692.63671875
514.86328125
345.58984375
206.1171875
118.12890625
92.75
119.2578125
168.0390625
205.98828125
209.625
169.078125
89.5390625
-6.01953125
-80.91796875
-101.9140625
-59.9296875
23.61328125
110.90625
170.5234375
191.6875
182.58984375
159.015625
135.4609375
124.21484375
136.8359375
180.57421875
252.48828125
341.45703125
439.4296875
549.38671875
678.93359375
826.39453125
976.2734375
1109.61328125
1216.96484375
1300.234375
1364.02734375
1408.609375
1432.44921875
1439.7734375
1441.8046875
1447.109375
1449.640625
1428.1015625
1360.47265625
1241.8984375
1090.60546875
938.00390625
812.1484375
725.99609375
675.41015625
645.703125
621.8515625
595.61328125
565.640625
533.875
504.77734375
487.6328125
495.02734375
534.0703125
597.93359375
667.72265625
724.6640625
761.859375
786.1171875
809.70703125
839.8671875
874.25390625
904.69140625
924.64453125
933.828125
937.63671875
944.62890625
964.29296875
1003.50390625
1060.86328125
1123.92578125
1174.48046875
1198.87890625
1194.10546875
1165.0078125
1117.09765625
1052.09375
968.33984375
863.953125
740.27734375
603.921875
466.30078125
340.8359375
239.41015625
168.6796875
126.671875
101.7109375
76.8046875
38.5078125
-15.796875
-77.0546875
-128.2734375
-148.5234375
-117.1328125
-21.19921875
135.58203125
331.1015625
535.10546875
725.3046875
895.62890625
1049.828125
1188.00390625
1300.04296875
1371.30859375
1392.88671875
1365.875
1298.48828125
1202.02734375
1089.59375
975.7421875
875.296875
802.12890625
767.80078125
778.16015625
829.75
911.1875
1010.25
1119.3515625
1234.54296875
1352.49609375
1471.3984375
1592.60546875
1716.953125
1839.15234375
1949.15234375
2039.265625
2105.72265625
2141.6953125
2133.953125
2073.0390625
1967.8828125
1847.3515625
1744.73046875
1678.76171875
1645.640625
1624.859375
1592.80078125
1536.09375
1458.39453125
1377.35546875
1314.40234375
1283.97265625
1287.9296875
1316.484375
1353.90625
1385.515625
1402.06640625
1399.70703125
1377.69140625
1337.33203125
1282.43359375
1219.078125
1154.55078125
1096.6953125
1053.1484375
1028.01171875
1017.16796875
1007.62109375
984.01171875
938.51171875
876.76953125
815.66015625
774.05859375
762.40625
778.3125
812.33203125
858.875
921.08203125
1004.06640625
1104.35546875
1208.80078125
1305.0234375
1391.28125
1472.81640625
1547.30078125
1595.23046875
1587.56640625
1506.15234375
1359.9296875
1184.2109375
1024.92578125
919.5625
884.671875
912.5546875
975.8203125
1037.8046875
1065.3203125
1038.63671875
955.2890625
828.2109375
680.16796875
535.6875
412.2109375
315.21875
240.91796875
184.0390625
142.90625
117.2421875
103.1796875
93.71484375
86.06640625
87.29296875
109.25390625
155.33984375
212.16015625
255.1875
263.2265625
229.3125
162.96875
87.984375
38.12890625
47.4296875
135.2421875
296.6015625
507.87890625
742.92578125
983.671875
1216.8125
1424.30078125
1580.609375
1660.09765625
1647.140625
1540.8984375
1353.4140625
1105.203125
822.46484375
535.84765625
277.046875
71.64453125
-67.9140625
-143.59765625
-167.328125
-157.046875
-136.5234375
-134.1015625
-174.2890625
-265.3515625
-393.7421875
-531.4453125
-650.5625
-734.546875
-781.58203125
-802.6171875
-816.0390625
-838.265625
-873.078125
-908.48828125
-926.671875
-918.91015625
-890.53515625
-851.84765625
-806.77734375
-752.16796875
-685.6484375
-610.98828125
-535.55078125
-464.359375
-395.3671875
-317.41796875
-212.6953125
-66.1015625
123.63671875
341.203125
562.31640625
761.8359375
915.12890625
999.0703125
1000.83203125
928.1484375
807.5390625
670.25
540.14453125
432.62890625
358.09765625
321.12890625
317.75390625
337.37109375
368.2734375
401.0
429.1171875
450.87109375
470.6015625
495.07421875
526.0546875
556.98828125
577.953125
583.89453125
579.12890625
576.390625
592.5625
642.50390625
732.515625
857.234375
1002.828125
1154.2265625
1301.07421875
1439.03515625
1567.16796875
1683.64453125
1782.63671875
1854.8515625
1892.19921875
1892.98046875
1862.95703125
1811.0
1743.64453125
1663.90625
1575.1640625
1485.5078125
1407.4765625
1352.73828125
1326.9609375
1329.56640625
1357.48046875
1407.60546875
1476.0234375
1556.84765625
1643.8359375
1733.00390625
1822.9296875
1912.40625
1997.80859375
2071.1953125
2119.62109375
2128.12109375
2087.875
2004.8125
1900.44140625
1802.66796875
1733.86328125
1704.34375
1712.3515625
1747.046875
1793.09375
1836.484375
1868.86328125
1886.9921875
1889.59375
1877.08984375
1855.0
1834.78125
1827.546875
1835.1484375
1847.9296875
1852.46875
1842.79296875
1825.0234375
1811.31640625
1809.296875
1817.29296875
1828.83203125
1839.984375
1850.84765625
1861.421875
1869.21875
1871.484375
1866.6171875
1851.21484375
1818.12890625
1761.46484375
1683.74609375
1595.375
1506.8125
1424.75
1357.0703125
1317.2265625
1318.0390625
1360.4296875
1430.91796875
1511.140625
1588.609375
1659.328125
1724.26953125
1785.7890625
1844.52734375
1895.140625
1923.57421875
1910.75
1841.50390625
1712.046875
1531.35546875
1317.57421875
1092.08984375
873.0
670.3984375
486.82421875
322.6171875
181.3671875
70.80859375
0.17578125
-22.41796875
8.3359375
92.2734375
220.03125
372.328125
525.27734375
658.96875
762.91015625
834.8125
876.42578125
891.7109375
887.796875
874.30078125
860.09375
852.23828125
859.49609375
894.71484375
969.46484375
1084.3828125
1225.7265625
1371.70703125
1501.03515625
1596.50390625
1645.19140625
1639.70703125
1580.0
1473.3046875
1333.3359375
1180.05078125
1036.9453125
923.82421875
849.984375
813.70703125
806.09375
813.7578125
821.78125
821.8203125
820.8125
837.9765625
888.02734375
965.7734375
1047.40625
1106.75390625
1131.4453125
1127.52734375
1112.2265625
1102.421875
1107.4921875
1130.484375
1172.54296875
1232.52734375
1301.8359375
1363.98828125
1403.5546875
1416.19140625
1409.3203125
1395.01953125
1383.75
1381.9140625
1390.515625
1405.4140625
1421.09765625
1434.64453125
1444.546875
1447.7734375
1442.3046875
1432.73046875
1428.31640625
1432.51953125
1436.84765625
1427.41015625
1395.875
1342.828125
1273.71875
1195.203125
1113.859375
1034.23046875
957.25390625
882.546875
812.50390625
752.5703125
708.1796875
683.609375
683.4453125
711.18359375
763.7734375
828.5390625
887.65234375
927.1484375
943.484375
944.52734375
945.5234375
962.23828125
1004.578125
1074.91796875
1171.984375
1294.8203125
1441.26171875
1601.86328125
1756.85546875
1881.58984375
1958.0546875
1983.8515625
1972.10546875
1943.078125
1914.03125
1893.77734375
1883.734375
1883.015625
1892.5703125
1914.41796875
1945.96484375
1975.4453125
1984.71484375
1958.3984375
1891.04296875
1787.06640625
1657.72265625
1521.125
1402.3671875
1326.64453125
1306.6171875
1335.81640625
1395.875
1471.08203125
1556.91796875
1656.97265625
1773.72265625
1901.3671875
2024.5625
2122.91015625
2179.375
2189.1484375
2163.15234375
2121.16015625
2076.95703125
2026.93359375
1953.53125
1842.484375
1698.61328125
1545.53125
1410.51953125
1308.8125
1238.9453125
1189.0078125
1146.90625
1108.37890625
1078.58984375
1066.171875
1074.63671875
1099.69921875
1135.140625
1179.33984375
1234.69921875
1302.40234375
1380.8359375
1469.12109375
1569.21484375
1681.4765625
1797.62890625
1899.05859375
1964.546875
1984.03125
1968.98046875
1949.66015625
1958.546875
2011.234375
2099.55859375
2200.0703125
2287.734375
2344.6953125
2363.1640625
2346.2109375
2306.40234375
2260.58984375
2223.47265625
2205.48828125
2214.96484375
2258.26953125
2335.01171875
2432.87890625
2528.921875
2597.875
2622.2890625
2599.17578125
2540.1953125
2465.05859375
2391.62890625
2329.9140625
2284.5234375
2260.83984375
2265.41015625
2298.71875
2350.43359375
2405.609375
2456.60546875
2507.0625
2563.7421875
2626.23828125
2684.80078125
2724.97265625
2730.91015625
2686.12890625
2577.4921875
2404.1640625
2184.2109375
1950.921875
1740.26171875
1577.71484375
1470.87890625
1408.8046875
1367.46875
1321.13671875
1255.62890625
1175.16015625
1097.0234375
1039.2578125
1012.4609375
1020.7734375
1066.05078125
1148.02734375
1261.59765625
1396.93359375
1542.4453125
1685.59765625
1811.20703125
1903.44921875
1953.9140625
1968.32421875
1963.51953125
1956.796875
1957.390625
1965.78125
1978.23046875
1992.01171875
2009.71875
2041.55078125
2102.5859375
2204.14453125
2344.3125
2505.12890625
2659.50390625
2782.2578125
2857.05078125
2876.2734375
2838.953125
2752.37109375
2634.9921875
2513.18359375
2410.234375
2336.43359375
2288.796875
2258.14453125
2235.3828125
2213.65234375
2189.31640625
2161.76171875
2129.296875
2083.375
2009.88671875
1900.41015625
1763.390625
1622.82421875
1504.4921875
1421.8828125
1372.6953125
1346.22265625
1333.3359375
1331.00390625
1339.1015625
1354.59375
1370.13671875
1378.8984375
1380.00390625
1378.5234375
1380.6875
1390.33984375
1409.3671875
1439.16015625
1479.46484375
1525.2421875
1565.88671875
1589.16796875
1587.734375
1563.3046875
1525.62890625
1488.2890625
1464.734375
1464.7109375
1489.36328125
1526.59765625
1553.2265625
1547.140625
1502.66796875
1436.68359375
1379.4765625
1356.38671875
1373.14453125
1414.78515625
1457.7109375
1484.9609375
1493.51953125
1491.2578125
1490.53125
1505.48828125
1551.48828125
1640.87890625
1775.3046875
1941.40625
2115.06640625
2271.5390625
2395.04296875
2483.234375
2545.875
2599.765625
2662.828125
2749.2578125
2865.1015625
3004.203125
3148.4375
3275.85546875
3373.2734375
3442.98046875
3497.2734375
3546.05859375
3588.01953125
3611.1875
3600.78515625
3549.13671875
3462.265625
3359.2421875
3264.015625
3194.515625
3155.5078125
3137.84765625
3123.19140625
3092.18359375
3033.81640625
2950.91796875
2856.97265625
2766.2421875
2685.87890625
2616.62890625
2559.0078125
2516.4921875
2492.078125
2482.9375
2479.671875
2471.02734375
2449.68359375
2414.88671875
2370.55078125
2320.3203125
2262.6171875
2189.390625
2090.25
1958.90234375
1796.98046875
1614.2578125
1428.453125
1265.23828125
1152.79296875
1107.3828125
1118.7265625
1150.7578125
1162.0234375
1130.3359375
1061.35546875
976.703125
895.6640625
826.23828125
768.3984375
722.08203125
692.34765625
689.52734375
725.203125
806.5703125
933.078125
1098.33203125
1294.90625
1515.921875
1750.91796875
1981.4375
2184.0703125
2341.19140625
2450.77734375
2526.5390625
2587.828125
2647.6171875
2707.55859375
2762.0859375
2804.88671875
2829.74609375
2825.46875
2773.51953125
2655.1171875
2463.40625
2209.734375
1919.953125
1626.7421875
1363.2109375
1156.53125
1020.30859375
951.296875
934.56640625
952.2265625
987.89453125
1028.03515625
1065.6171875
1103.11328125
1146.453125
1192.74609375
1226.9921875
1234.3984375
1214.47265625
1180.58203125
1147.5859375
1123.65625
1112.9140625
1120.15625
1149.0390625
1196.88671875
1253.59765625
1306.7890625
1349.37109375
1385.07421875
1428.328125
1496.8984375
1600.78125
1735.69921875
1886.55078125
2037.34375
2179.26171875
2311.625
2437.30078125
2557.40234375
2668.81640625
2765.09765625
2839.1796875
2885.6640625
2901.74609375
2887.125
2843.93359375
2776.85546875
2692.72265625
2598.67578125
2499.3515625
2395.65625
2287.32421875
2177.4765625
2075.00390625
1992.6015625
1942.25390625
1930.33984375
1952.83984375
1993.21484375
2028.09375
2041.4140625
2037.65234375
2042.22265625
2087.33203125
2193.46875
2358.23828125
2557.0078125
2752.640625
2908.578125
2998.9375
3012.765625
2953.88671875
2838.953125
2692.8046875
2540.69140625
2402.4296875
2293.84375
2231.40234375
2229.6171875
2290.18359375
2394.99609375
2513.27734375
2617.19921875
2692.61328125
2738.76171875
2761.16796875
2763.81640625
2744.484375
2695.83984375
2611.890625
2494.39453125
2353.8046875
2205.76171875
2067.20703125
1953.09375
1872.171875
1823.8203125
1799.78125
1789.29296875
1782.2578125
1768.8125
1739.18359375
1686.2890625
1608.47265625
1509.703125
1397.89453125
1282.89453125
1174.546875
1081.56640625
1011.64453125
970.32421875
956.4609375
958.80078125
961.26953125
955.3828125
946.84765625
947.76171875
962.4296875
982.36328125
994.37890625
991.22265625
974.12890625
947.61328125
914.1484375
873.9375
828.71484375
784.39453125
748.72265625
725.67578125
713.1875
708.21875
714.45703125
743.78515625
808.93359375
914.17578125
1051.14453125
1200.8671875
1338.77734375
1441.4765625
1494.29296875
1495.90625
1455.80078125
1386.578125
1298.484375
1200.8125
1106.53515625
1033.40625
999.37890625
1015.7421875
1081.78515625
1183.25390625
1296.5
1398.421875
1477.1953125
1535.47265625
1583.6640625
1630.8671875
1682.39453125
1743.6875
1822.1796875
1922.76953125
2042.17578125
2169.56640625
2293.38671875
2407.6328125
2512.4921875
2610.66796875
2704.38671875
2796.203125
2891.86328125
3000.1640625
3126.8125
3266.21484375
3399.46875
3502.44921875
3557.92578125
3561.67578125
3519.3515625
3440.34765625
3335.62109375
3218.58203125
3103.03515625
2996.56640625
2895.921875
2790.89453125
2675.046875
2554.22265625
2446.4296875
2374.28515625
2355.0390625
2392.640625
2475.04296875
2579.4609375
2683.42578125
2773.74609375
2847.42578125
2907.76171875
2962.94921875
3027.05859375
3116.44921875
3240.43359375
3394.71484375
3564.61328125
3733.80078125
3889.6796875
4023.73046875
4131.203125
4211.71875
4268.3984375
4305.68359375
4328.16015625
4339.6484375
4339.6640625
4319.33203125
4263.5
4160.328125
4010.31640625
3826.7734375
3629.29296875
3437.34765625
3267.39453125
3131.58984375
3036.55859375
2982.96484375
2966.296875
2977.6640625
3004.5625
3033.40625
3053.84765625
3061.921875
3059.078125
3047.9609375
3028.78125
2998.73828125
2953.78125
2890.515625
2807.578125
2706.41796875
2590.54296875
2462.58984375
2321.31640625
2162.4453125
1983.66796875
1788.55859375
1584.93359375
1380.08984375
1179.28125
988.98828125
820.2734375
687.97265625
606.41796875
584.62890625
622.42578125
708.94140625
825.421875
952.1015625
1074.93359375
1187.90625
1290.77734375
1385.01171875
1470.03125
1541.6875
1594.4765625
1626.48828125
1642.421875
1651.16796875
1660.67578125
1675.109375
1695.5
1721.14453125
1750.28515625
1781.1640625
1812.87890625
1843.5625
1866.390625
1868.63671875
1837.45703125
1769.49609375
1676.65234375
1582.63671875
1511.703125
1477.05859375
1477.14453125
1501.5078125
1538.984375
1580.59375
1618.1171875
1645.2890625
1662.62890625
1678.26953125
1700.81640625
1731.296875
1763.06640625
1788.27734375
1803.2890625
1810.88671875
1821.87109375
1853.59375
1920.11328125
2019.18359375
2130.66796875
2230.890625
2307.7421875
2359.96875
2384.9296875
2373.0234375
2315.984375
2217.25
2091.453125
1954.56640625
1815.35546875
1674.87890625
1532.78515625
1395.51953125
1279.95703125
1208.01953125
1194.94140625
1240.84765625
1332.62890625
1452.39453125
1583.734375
1712.2421875
1824.19140625
1907.81640625
1957.640625
1979.234375
1989.67578125
2010.1171875
2052.8984375
2113.171875
2172.15625
2207.8046875
2203.17578125
2150.43359375
2054.9609375
1938.65234375
1834.19921875
1769.30078125
1753.0859375
1776.3984375
1822.21875
1874.1171875
1917.875
1941.3515625
1936.3359375
1900.6015625
1838.01171875
1756.92578125
1667.54296875
1578.5625
1495.79296875
1424.6328125
1372.44140625
1345.16015625
1340.53125
1347.48828125
1355.359375
1364.6015625
1389.07421875
1449.12109375
1561.7421875
1733.04296875
1955.01171875
2208.53125
2471.29296875
2724.84375
2955.8515625
3154.12890625
3313.13671875
3432.7421875
3518.80078125
3578.27734375
3615.37890625
3632.21484375
3631.1640625
3614.671875
3583.16015625
3533.703125
3459.44140625
3349.87890625
3195.14453125
2994.86328125
2764.9296875
2533.45703125
2327.30078125
2160.67578125
2034.546875
1943.90234375
1884.81640625
1857.93359375
1869.18359375
1926.53515625
2031.75
2172.34765625
2323.26171875
2459.52734375
2569.4765625
2657.37109375
2735.95703125
2817.98046875
2911.90234375
3019.6875
3134.29296875
3239.4140625
3313.828125
3338.01171875
3298.94140625
3193.0
3028.46875
2826.6171875
2617.9765625
2434.01171875
2299.1640625
2226.9765625
2219.17578125
2265.20703125
2343.640625
2428.01953125
2495.60546875
2533.02734375
2535.85546875
2505.47265625
2447.76953125
2373.296875
2295.05859375
2223.80859375
2165.203125
2121.27734375
2093.17578125
2080.9921875
2081.1640625
2086.046875
2088.11328125
2085.50390625
2082.94921875
2085.40234375
2088.84375
2077.2578125
2030.96875
1941.015625
1817.72265625
1686.75390625
1577.3125
1512.1640625
1503.45703125
1551.8203125
1646.4765625
1767.6640625
1892.63671875
2002.9453125
2089.37890625
2152.44921875
2199.2734375
2239.4609375
2282.45703125
2335.98046875
2403.3203125
2479.85546875
2553.4375
2611.7109375
2651.40625
2680.83203125
2713.45703125
2758.97265625
2818.80078125
2887.3125
2956.37109375
3020.2265625
3077.08203125
3125.20703125
3157.6953125
3163.19140625
3133.67578125
3071.5390625
2989.88671875
2908.41796875
2849.19921875
2830.68359375
2858.38671875
2918.75
2984.54296875
3029.27734375
3038.47265625
3010.08203125
2948.06640625
2857.0625
2741.74609375
2610.53125
2480.28125
2376.72265625
2326.55859375
2345.87109375
2434.98046875
2583.4921875
2778.26171875
3005.625
3248.59765625
3485.58203125
3693.25
3850.84765625
3943.828125
3967.5546875
3930.49609375
3852.94140625
3758.296875
3661.0234375
3560.84765625
3449.453125
3324.26953125
3195.3359375
3078.17578125
2981.24609375
2902.68359375
2838.3203125
2788.8046875
2756.88671875
2740.91015625
2735.18359375
2736.83984375
2749.01953125
2775.60546875
2813.8984375
2853.484375
2881.5
2888.8046875
2873.25390625
2840.64453125
2804.51953125
2783.9296875
2797.484375
2854.6640625
2949.640625
3062.62890625
3168.29296875
3245.1796875
3281.015625
3273.72265625
3230.27734375
3163.7578125
3088.11328125
3012.921875
2941.65234375
2874.28515625
2811.703125
2758.48046875
2722.39453125
2710.9921875
2727.4296875
2768.33203125
2824.34765625
2882.4921875
2929.70703125
2957.921875
2968.31640625
2970.43359375
2975.46484375
2989.54296875
3012.68359375
3042.42578125
3077.7578125
3121.25
3178.9453125
3256.23046875
3350.671875
3448.4609375
3530.2421875
3582.1171875
3602.11328125
3598.82421875
3586.1796875
3576.82421875
3573.9453125
3566.19140625
3533.1796875
3459.12890625
3341.53515625
3188.2578125
3011.6328125
2829.43359375
2668.34375
2559.671875
2527.5546875
2579.07421875
2701.52734375
2865.8359375
3036.66015625
3188.671875
3319.0625
3443.109375
3574.953125
3711.94921875
3835.21875
3920.4296875
3947.8046875
3910.296875
3821.53515625
3715.14453125
3627.6640625
3575.7734375
3550.0078125
3530.234375
3503.69140625
3467.3828125
3419.6875
3357.265625
3279.7109375
3190.71875
3091.72265625
2977.84375
2843.69921875
2692.4609375
2536.8828125
2391.828125
2266.49609375
2162.3359375
2076.21875
2006.63671875
1959.2109375
1945.23828125
1971.41015625
2029.76171875
2099.7578125
2160.98046875
2201.75
2215.68359375
2196.09375
2140.37109375
2059.44921875
1976.74609375
1913.51953125
1876.234375
1859.6640625
1860.1328125
1882.05078125
1931.39453125
2006.3203125
2097.1640625
2194.94921875
2297.11328125
2403.41796875
2507.90625
2597.70703125
2661.12890625
2696.07421875
2709.5859375
2710.29296875
2703.546875
2694.3046875
2692.29296875
2711.1953125
2761.51171875
2844.50390625
2952.38671875
3071.61328125
3183.50390625
3263.73828125
3288.03515625
3245.578125
3149.83203125
3034.7578125
2937.6640625
2882.95703125
2878.171875
2920.6875
3005.94921875
3131.08984375
3293.18359375
3484.23828125
3687.5703125
3880.9609375
4045.38671875
4170.12890625
4248.53125
4272.609375
4238.375
4158.0859375
4061.37890625
3977.55078125
3915.078125
3859.9609375
3793.421875
3709.06640625
3614.0
3518.69140625
3429.98828125
3352.33203125
3290.19921875
3245.703125
3214.75
3188.8515625
3162.23046875
3136.67578125
3119.53515625
3118.5234375
3138.671875
3181.09375
3240.87890625
3306.3984375
3364.2734375
3407.375
3437.12890625
3457.44921875
3468.03515625
3463.97265625
3439.64453125
3390.96484375
3315.5078125
3213.28125
3087.76953125
2945.6484375
2796.8828125
2656.7890625
2545.27734375
2478.6640625
2459.5625
2476.5703125
2515.4140625
2569.4375
2638.9375
2723.18359375
2815.328125
2903.29296875
2972.70703125
3009.86328125
3005.890625
2960.3828125
2879.8671875
2771.5703125
2639.51171875
2487.22265625
2322.921875
2159.80078125
2010.76171875
1883.15234375
1777.76953125
1691.40234375
1620.796875
1567.41796875
1540.5703125
1554.01171875
1614.96484375
1713.46484375
1823.18359375
1914.66796875
1969.87109375
1986.3515625
1971.16796875
1933.07421875
1879.46484375
1817.734375
1757.7265625
1712.1953125
1693.28125
1706.1171875
1745.19921875
1798.53515625
1856.265625
1914.3359375
1969.34375
2011.53125
2025.125
1996.375
1921.96484375
1811.890625
1686.37890625
1569.5625
1482.6953125
1439.39453125
1444.57421875
1496.28125
1587.9453125
1709.70703125
1849.44921875
1994.2890625
2132.09375
2252.1015625
2344.0546875
2397.0625
2401.09765625
2353.30859375
2265.53515625
2164.625
2081.19921875
2033.89453125
2022.4140625
2034.8671875
2061.07421875
2099.2890625
2152.48046875
2220.484375
2295.9921875
2366.6015625
2420.203125
2449.9375
2456.59375
2447.359375
2431.6171875
2416.29296875
2403.671875
2392.7265625
2381.73046875
2369.5625
2355.625
2340.68359375
2329.86328125
2334.859375
2371.1953125
2450.140625
2570.96484375
2720.421875
2879.93359375
3033.68359375
3170.125
3277.89453125
3343.6875
3356.09375
3310.171875
3205.53515625
3040.43359375
2811.28125
2521.41796875
2190.20703125
1851.92578125
1544.75
1299.1484375
1132.01953125
1045.59765625
1028.91015625
1062.8359375
1129.1953125
1219.234375
1335.17578125
1483.19140625
1662.7265625
1859.60546875
2047.796875
2198.82421875
2292.41796875
2321.33984375
2288.97265625
2204.58203125
2081.0234375
1934.8515625
1785.5703125
1653.0859375
1555.02734375
1504.76953125
1508.73046875
1562.6953125
1650.2734375
1747.2890625
1831.1953125
1889.640625
1922.00390625
1933.42578125
1927.38671875
1903.8515625
1864.21875
1817.25390625
1778.73046875
1764.5390625
1784.06640625
1840.78125
1938.4453125
2084.48828125
2285.7109375
2541.2578125
2840.734375
3167.32421875
3498.98828125
3806.4375
4056.29296875
4224.3359375
4309.70703125
4335.046875
4331.14453125
4320.39453125
4311.0625
4300.046875
4275.546875
4218.6953125
4109.6015625
3938.28515625
3712.82421875
3458.1484375
3206.96484375
2989.5234375
2826.76171875
2727.34765625
2687.9921875
2697.16796875
2741.625
2812.73828125
2908.16015625
3027.4375
3165.96484375
3312.96875
3454.2109375
3575.30078125
3663.3984375
3709.265625
3709.6484375
3666.16015625
3580.1328125
3450.12109375
3277.578125
3074.5078125
2862.546875
2663.01171875
2488.48828125
2342.46875
2222.38671875
2120.62890625
2026.046875
1929.7421875
1831.37890625
1739.01953125
1662.87890625
1609.6015625
1580.71875
1573.359375
1581.66015625
1599.28125
1621.58984375
1644.91015625
1664.3046875
1674.99609375
1678.1953125
1684.36328125
1708.19921875
1758.62109375
1832.7578125
1918.5546875
2002.16796875
2072.9296875
2122.59375
2142.43359375
2124.90234375
2071.7109375
2000.7890625
1941.55078125
1917.64453125
1930.2265625
1956.4140625
1964.890625
1936.25390625
1873.97265625
1800.38671875
1742.21875
1715.33203125
1717.51953125
1732.68359375
1741.66015625
1731.81640625
1701.1953125
1657.90234375
1616.7421875
1593.81640625
1600.92578125
1643.19921875
1720.7421875
1830.53125
1965.32421875
2112.171875
2255.02734375
2380.9765625
2484.2421875
2564.60546875
2623.19140625
2660.546875
2678.234375
2681.1484375
2677.6171875
2676.7265625
2684.71484375
2703.5
2732.94140625
2774.87890625
2834.0703125
2913.91015625
3010.42578125
3110.6640625
3197.8828125
3259.546875
3291.57421875
3295.32421875
3270.9765625
3215.03125
3126.22265625
3013.88671875
2898.16796875
2799.6875
2728.734375
2684.67578125
2663.66015625
2663.61328125
2682.15234375
2713.65625
2751.234375
2789.98828125
2825.81640625
2851.64453125
2857.9375
2838.640625
2796.7109375
2744.27734375
2698.26953125
2674.32421875
2680.734375
2714.38671875
2761.84375
2806.19140625
2835.29296875
2845.19921875
2837.03515625
2811.43359375
2766.3125
2699.4296875
2611.4921875
2505.40234375
2383.1015625
2245.62890625
2097.69921875
1949.9453125
1814.125
1696.28515625
1596.6953125
1515.75
1456.16015625
1418.1015625
1395.09765625
1377.82421875
1361.28515625
1347.09765625
1340.5078125
1347.89453125
1376.08203125
1430.203125
1510.26171875
1610.45703125
1721.7578125
1833.84765625
1935.04296875
2013.5234375
2061.12890625
2075.765625
2060.24609375
2020.83203125
1968.171875
1917.9296875
1887.19921875
1888.57421875
1926.76953125
1999.71484375
2102.01171875
2228.0859375
2372.88671875
2529.29296875
2684.6328125
2821.1484375
2921.9609375
2977.66015625
2988.61328125
2963.375
2916.19140625
2863.42578125
2818.63671875
2789.8984375
2782.3046875
2801.29296875
2850.1171875
2923.54296875
3006.125
3077.1640625
3116.28515625
3106.11328125
3036.03125
2908.2265625
2739.640625
2555.5390625
2380.453125
2233.16015625
2123.7578125
2049.53125
1995.17578125
1943.5078125
1888.6328125
1835.8984375
1788.3203125
1737.43359375
1671.328125
1589.9921875
1509.546875
1452.1484375
1434.48046875
1464.80859375
1545.421875
1672.78515625
1835.1015625
2013.1484375
2187.84375
2349.640625
2501.34765625
2650.46484375
2797.53125
2931.515625
3036.3671875
3101.05078125
3123.15625
3105.07421875
3050.0390625
2962.94140625
2853.296875
2735.33203125
2624.29296875
2531.9296875
2464.48046875
2424.765625
2416.890625
2448.87890625
2529.5
2661.27734375
2836.0234375
3036.58984375
3241.73046875
3430.1796875
3584.0234375
3692.83984375
3756.1875
3780.44140625
3771.66796875
3731.625
3660.74609375
3563.90234375
3452.20703125
3339.171875
3235.140625
3144.23828125
3065.12109375
2994.0546875
2928.05078125
2865.71484375
2805.64453125
2744.65234375
2678.56640625
2605.66796875
2530.4375
2465.1015625
2426.88671875
2430.2265625
2476.62109375
2549.71875
2622.30078125
2671.78515625
2691.78125
2690.46484375
2680.3359375
2671.0625
2669.9140625
2683.6875
2716.2109375
2764.015625
2816.0078125
2858.06640625
2878.84375
2874.62109375
2852.65625
2829.98046875
2824.60546875
2843.4609375
2878.5
2916.6328125
2954.9375
3006.16796875
3089.2265625
3214.2890625
3374.99609375
3551.2578125
3717.171875
3848.67578125
3930.19921875
3960.18359375
3952.15625
3928.1171875
3906.68359375
3893.875
3882.6953125
3860.5
3818.22265625
3756.234375
3684.96484375
3620.5703125
3577.54296875
3562.48828125
3573.45703125
3605.12890625
3654.60546875
3721.80078125
3804.11328125
3890.75
3962.8046875
4000.296875
3991.45703125
3937.48046875
3849.40234375
3740.609375
3622.56640625
3506.8125
3408.02734375
3340.1171875
3305.671875
3288.9140625
3261.5546875
3199.09765625
3094.91796875
2961.51171875
2819.66796875
2684.9765625
2561.1796875
2443.54296875
2328.09765625
2218.7734375
2126.20703125
2059.65625
2020.6796875
2005.0546875
2009.89453125
2036.7890625
2087.74609375
2160.22265625
2248.25390625
2347.796875
2459.3125
2584.8203125
2722.78515625
2864.33203125
2991.88671875
3082.109375
3115.20703125
3087.125
3014.3359375
2925.21875
2844.71875
2785.4921875
2750.44140625
2738.90234375
2747.31640625
2765.5078125
2776.9765625
2766.9375
2731.0390625
2676.14453125
2613.921875
2556.15625
2515.90234375
2507.6484375
2539.4140625
2601.9921875
2667.953125
2703.875
2685.96875
2608.8671875
2487.39453125
2354.47265625
2253.37890625
2222.32421875
2278.296875
2411.21484375
2590.96875
2780.05859375
2944.9140625
3063.546875
3127.8046875
3139.0859375
3102.09765625
3024.05859375
2918.83984375
2806.93359375
2706.703125
2624.703125
2554.75390625
2485.32421875
2407.9140625
2322.4765625
2239.83984375
2179.94921875
2164.6953125
2208.85546875
2314.4453125
2469.7890625
2651.640625
2830.80859375
2981.84375
3092.55859375
3166.69140625
3218.26953125
3262.3125
3306.3984375
3345.875
3365.98046875
3351.66796875
3298.53125
3215.73046875
3120.08203125
3029.0078125
2956.484375
2908.81640625
2879.4921875
2850.0390625
2801.30078125
2727.6015625
2640.9296875
2561.78125
2504.78515625
2470.22265625
2446.3046875
2419.32421875
2383.74609375
2345.32421875
2317.921875
2319.609375
2368.984375
2477.01953125
2635.2734375
2812.0546875
2965.6796875
3066.26953125
3107.92578125
3103.7890625
3072.296875
3025.5703125
2964.33203125
2880.27734375
2765.81640625
2625.5546875
2479.578125
2355.2421875
2274.953125
2248.390625
2269.9140625
2319.5078125
2370.05078125
2401.3125
2411.62890625
2415.46875
2428.28515625
2453.42578125
2483.078125
2510.01171875
2537.1015625
2575.90234375
2636.96875
2721.359375
2820.40234375
2922.484375
3019.7421875
3109.62109375
3192.01953125
3265.765625
3325.79296875
3360.984375
3355.09765625
3293.3828125
3172.42578125
3005.15625
2815.83984375
2628.26171875
2455.76953125
2299.44140625
2153.49609375
2012.66015625
1876.78515625
1751.23828125
1644.59765625
1565.26171875
1518.45703125
1505.6875
1527.984375
1589.94140625
1698.57421875
1855.58203125
2050.4296875
2262.29296875
2468.91015625
2652.48046875
2798.4765625
2893.57421875
2929.0859375
2906.7734375
2840.09765625
2750.1953125
2660.77734375
2592.859375
2557.55859375
2550.19140625
2553.5
2551.23046875
2542.015625
2542.48828125
2578.61328125
2672.22265625
2829.27734375
3034.57421875
3257.0234375
3464.69140625
3639.171875
3777.41015625
3881.47265625
3949.63671875
3978.01953125
3967.98828125
3929.359375
3876.94921875
3825.21484375
3783.78515625
3754.62890625
3732.77734375
3711.25
3684.6171875
3646.43359375
3586.2890625
3496.3125
3384.06640625
3275.4609375
3199.62890625
3169.359375
3175.64453125
3197.72265625
3214.91796875
3211.6484375
3179.26171875
3118.546875
3039.8046875
2957.203125
2881.6171875
2817.80078125
2765.87890625
2722.65625
2681.0078125
2629.6171875
2556.30859375
2455.29296875
2334.55859375
2217.1015625
2132.6171875
2104.68359375
2142.453125
2240.375
2381.23046875
2538.51953125
2681.078125
2783.47265625
2837.33203125
2853.77734375
2853.81640625
2854.20703125
2859.55859375
2864.95703125
2864.51953125
2857.72265625
2849.05078125
2843.3046875
2842.33203125
2845.23828125
2849.13671875
2848.04296875
2832.703125
2794.4453125
2731.1875
2650.53515625
2567.6640625
2499.88671875
2460.33984375
2452.5078125
2468.50390625
2493.296875
2512.6875
2519.10546875
2511.78125
2493.296875
2467.17578125
2438.63671875
2416.90234375
2414.9765625
2444.3125
2506.63671875
2590.10546875
2674.0078125
2738.3203125
2770.11328125
2764.47265625
2723.93359375
2659.28125
2588.734375
2531.96875
2501.09765625
2495.03515625
2502.03125
2509.8203125
2516.78515625
2534.60546875
2578.36328125
2651.84765625
2742.1015625
2828.30078125
2894.86328125
2936.7109375
2956.75390625
2964.3359375
2977.01171875
3018.0703125
3105.3984375
3239.2890625
3400.703125
3561.3515625
3695.74609375
3786.3046875
3822.046875
3797.19921875
3711.9453125
3572.4609375
3388.7734375
3174.06640625
2947.515625
2735.6953125
2565.734375
2453.21875
2396.42578125
2382.46875
2397.0234375
2426.71484375
2455.2109375
2463.51171875
2438.2109375
2379.421875
2299.3671875
2213.13671875
2130.46484375
2054.15234375
1983.51171875
1917.98046875
1858.078125
1804.421875
1757.9765625
1722.98828125
1709.703125
1732.296875
1801.34375
1916.1328125
2062.04296875
2213.83203125
2342.7890625
2426.203125
2456.26953125
2442.8125
2406.55078125
2367.68359375
2339.1328125
2327.8046875
2338.5234375
2374.87890625
2437.59375
2523.49609375
2625.0625
2729.5625
2820.953125
2887.671875
2930.98828125
2963.43359375
2996.078125
3027.828125
3049.1484375
3055.8671875
3056.73046875
3066.23046875
3090.5
3119.30078125
3129.01171875
3093.50390625
2997.17578125
2843.81640625
2655.4140625
2461.06640625
2284.37109375
2137.86328125
2024.99609375
1944.484375
1894.2890625
1875.02734375
1890.4453125
1942.5859375
2025.27734375
2123.484375
2219.34375
2298.17578125
2350.47265625
2373.3984375
2374.078125
2369.0546875
2375.19140625
2398.28125
2430.921875
2461.4375
2483.875
2499.6328125
2511.73828125
2519.89453125
2521.65234375
2517.90234375
2517.02734375
2533.70703125
2583.47265625
2677.0625
2816.8125
2994.41015625
3190.640625
3379.76953125
3538.24609375
3651.61328125
3714.71484375
3728.8515625
3702.11328125
3651.1484375
3596.41015625
3550.265625
3508.70703125
3455.85546875
3376.8671875
3267.4609375
3134.35546875
2990.2578125
2848.91015625
2722.03515625
2617.9375
2541.1015625
2491.71875
2464.8046875
2450.91015625
2440.2578125
2427.51953125
2412.19140625
2394.203125
2370.93359375
2340.4296875
2307.16796875
2282.73828125
2279.7890625
2305.90625
2363.47265625
2453.29296875
2575.1484375
2723.65625
2885.47265625
3043.421875
3185.12890625
3308.234375
3418.27734375
3522.59765625
3625.8359375
3728.7421875
3828.70703125
3920.2578125
3995.4375
4044.18359375
4055.26953125
4018.4765625
3927.81640625
3784.3359375
3597.59375
3386.2421875
3176.625
2996.109375
2860.9296875
2766.625
2691.828125
2615.52734375
2533.87109375
2462.00390625
2420.6953125
2420.68359375
2455.99609375
2507.09765625
2548.671875
2558.546875
2525.38671875
2451.85546875
2351.01171875
2239.1328125
2130.21484375
2033.9765625
1955.27734375
1895.1640625
1855.1328125
1842.03125
1866.44140625
1933.0703125
2032.08984375
2141.18359375
2235.96875
2298.13671875
2316.203125
2284.4375
2205.45703125
2093.59765625
1972.09375
[truncated: 48,498 more chars]
