# Supplementary material for: Widespread extracellular electron transfer pathways for charging microbial cytochrome OmcS nanowires via periplasmic cytochromes PpcABCDE
Source: Nat Commun. 2024 Mar 20;15:2434. doi: 10.1038/s41467-024-46192-0 (PMC10954620; doi:10.1038/s41467-024-46192-0)
Supplement: Supplementary file 4 — Source Data [file 41467_2024_46192_MOESM4_ESM.zip › 9. Malvankar_Source_Data/9. Malvankar_Source_Data_NMR/Fig_5_Electron Transfer/Fig5b_ET_PpcC_OmcS_1_4_fully_oxidized.txt]

# File created = Friday, November 24, 2023 at 5:17:34 PM Western European Standard Time
# Data set = OmcS_PpcC_electron_transfer_29nov2022  37  1  /Users/pilarcportela/Topspin_examdata
# Spectral Region:
# LEFT = 29.606189727783203 ppm. RIGHT = -19.986245233555266 ppm.
#
# SIZE = 32768 ( = number of points)
#
# In the following ordering is from the 'left' to the 'right' limits!
# Lines beginning with '#' must be considered as comment lines.
#
-17349.65625
-17210.6484375
-17059.296875
-16915.9609375
-16800.171875
-16722.5703125
-16680.78515625
-16662.921875
-16656.3671875
-16655.0
-16660.3515625
-16677.7890625
-16711.4609375
-16761.046875
-16821.26171875
-16883.5078125
-16938.53515625
-16978.6171875
-16998.4453125
-16995.27734375
-16969.1015625
-16923.5546875
-16867.00390625
-16812.03125
-16771.6875
-16754.03125
-16759.16796875
-16782.03515625
-16818.25
-16867.10546875
-16928.87890625
-17000.30859375
-17074.0078125
-17143.12109375
-17206.83984375
-17271.78515625
-17347.59375
-17439.37890625
-17541.71875
-17638.15625
-17707.15625
-17731.6640625
-17707.02734375
-17642.78515625
-17557.71875
-17471.5859375
-17398.7890625
-17346.3359375
-17315.25390625
-17303.07421875
-17306.45703125
-17323.0
-17350.66015625
-17384.59765625
-17415.015625
-17430.27734375
-17423.33203125
-17393.68359375
-17341.53125
-17261.0390625
-17142.78515625
-16985.0234375
-16802.015625
-16619.9453125
-16463.5546875
-16345.5546875
-16265.87890625
-16217.71875
-16192.43359375
-16180.0546875
-16168.8984375
-16148.5546875
-16115.46484375
-16076.12890625
-16045.1328125
-16039.7109375
-16073.8984375
-16153.2578125
-16271.51953125
-16412.328125
-16556.63671875
-16689.69921875
-16801.08984375
-16880.30078125
-16917.00390625
-16908.45703125
-16865.140625
-16806.4375
-16750.21875
-16706.33984375
-16677.96484375
-16665.42578125
-16668.0390625
-16683.90234375
-16709.73046875
-16741.14453125
-16773.89453125
-16805.671875
-16836.375
-16865.50390625
-16889.55859375
-16903.4140625
-16903.8984375
-16890.1640625
-16860.24609375
-16809.62109375
-16735.046875
-16639.0234375
-16529.90234375
-16419.1484375
-16319.3359375
-16242.07421875
-16194.03515625
-16173.94921875
-16175.1328125
-16191.26953125
-16218.84765625
-16254.66015625
-16293.29296875
-16327.99609375
-16352.24609375
-16359.27734375
-16341.8203125
-16294.8203125
-16219.15625
-16122.671875
-16017.84375
-15918.06640625
-15833.04296875
-15763.90234375
-15700.9921875
-15628.0625
-15531.8671875
-15411.046875
-15278.62890625
-15156.640625
-15065.97265625
-15016.5625
-15003.5390625
-15011.90234375
-15026.26171875
-15038.36328125
-15048.00390625
-15059.09765625
-15076.14453125
-15103.2421875
-15144.10546875
-15200.42578125
-15268.91796875
-15340.15234375
-15402.17578125
-15447.7578125
-15479.578125
-15507.69140625
-15540.15625
-15574.91796875
-15600.8515625
-15606.87109375
-15591.125
-15563.44921875
-15541.62890625
-15545.609375
-15591.1640625
-15682.80859375
-15808.3359375
-15940.09375
-16044.90234375
-16097.86328125
-16091.66796875
-16036.20703125
-15949.1171875
-15843.71875
-15722.80859375
-15582.875
-15424.296875
-15257.03125
-15096.234375
-14953.40625
-14832.5546875
-14733.12109375
-14653.61328125
-14592.1484375
-14547.18359375
-14521.16015625
-14523.10546875
-14564.27734375
-14648.28125
-14763.60546875
-14885.02734375
-14983.57421875
-15039.875
-15053.21484375
-15040.21484375
-15022.7109375
-15013.64453125
-15011.98046875
-15008.73828125
-14996.87890625
-14977.140625
-14958.76171875
-14956.64453125
-14984.27734375
-15043.70703125
-15119.76171875
-15186.484375
-15222.953125
-15225.91796875
-15209.2890625
-15192.4609375
-15187.39453125
-15192.4140625
-15194.5859375
-15178.3359375
-15135.66015625
-15072.09765625
-15004.1640625
-14950.0703125
-14920.55859375
-14916.359375
-14932.18359375
-14961.5625
-14997.53515625
-15030.10546875
-15045.8828125
-15032.296875
-14983.2109375
-14901.58203125
-14798.71875
-14692.2734375
-14602.27734375
-14543.84765625
-14520.58984375
-14526.05078125
-14553.97265625
-14606.60546875
-14691.1328125
-14807.4296875
-14940.75390625
-15067.1171875
-15165.82421875
-15228.31640625
-15258.578125
-15267.4765625
-15265.31640625
-15255.546875
-15231.8359375
-15180.60546875
-15089.109375
-14956.02734375
-14798.25
-14647.59765625
-14537.51171875
-14488.09765625
-14500.28515625
-14561.82421875
-14657.30078125
-14773.27734375
-14897.55078125
-15018.16796875
-15126.1875
-15219.5390625
-15302.33984375
-15378.15234375
-15442.6640625
-15484.234375
-15494.03125
-15476.5234375
-15448.72265625
-15428.23828125
-15422.39453125
-15428.46875
-15441.3125
-15457.6953125
-15473.66015625
-15480.4375
-15464.8828125
-15414.5859375
-15324.109375
-15198.01953125
-15047.875
-14885.0078125
-14716.11328125
-14545.50390625
-14379.390625
-14225.91796875
-14093.1484375
-13990.3203125
-13929.265625
-13917.61328125
-13947.61328125
-13996.76953125
-14045.1875
-14091.51953125
-14148.0390625
-14220.3125
-14294.73046875
-14345.41015625
-14349.84765625
-14298.39453125
-14194.71875
-14052.734375
-13893.49609375
-13741.85546875
-13622.05078125
-13551.140625
-13531.66796875
-13549.74609375
-13584.109375
-13621.140625
-13662.390625
-13717.8203125
-13793.0703125
-13882.93359375
-13974.25
-14052.80078125
-14109.19140625
-14141.62109375
-14154.3671875
-14153.609375
-14145.359375
-14137.734375
-14142.04296875
-14167.02734375
-14211.03125
-14262.27734375
-14308.625
-14346.546875
-14380.15625
-14413.30078125
-14444.2734375
-14467.81640625
-14481.1875
-14488.875
-14502.29296875
-14533.87109375
-14588.51953125
-14658.06640625
-14723.44140625
-14764.07421875
-14768.10546875
-14736.10546875
-14676.6875
-14599.87890625
-14515.53125
-14436.8515625
-14380.78515625
-14360.06640625
-14373.171875
-14403.671875
-14430.6484375
-14440.07421875
-14428.0078125
-14397.6171875
-14356.703125
-14316.26953125
-14286.5859375
-14271.68359375
-14268.1640625
-14269.99609375
-14273.859375
-14279.84375
-14288.43359375
-14297.80078125
-14302.8359375
-14295.703125
-14268.56640625
-14218.49609375
-14151.58984375
-14082.484375
-14028.61328125
-14002.546875
-14005.53515625
-14025.203125
-14040.2109375
-14031.42578125
-13993.1328125
-13935.12890625
-13874.27734375
-13824.0546875
-13791.05078125
-13777.61328125
-13783.90234375
-13807.2421875
-13842.76953125
-13886.51171875
-13935.44921875
-13981.4609375
-14006.2734375
-13987.72265625
-13915.81640625
-13804.26953125
-13685.0625
-13589.81640625
-13533.67578125
-13513.0546875
-13514.96875
-13527.0859375
-13541.515625
-13553.61328125
-13560.3671875
-13560.00390625
-13551.3828125
-13532.55078125
-13500.0
-13450.09375
-13381.33203125
-13295.3515625
-13195.66796875
-13085.890625
-12969.44140625
-12852.125
-12745.23046875
-12664.1953125
-12620.75
-12614.453125
-12633.68359375
-12667.50390625
-12716.859375
-12792.5546875
-12901.40625
-13034.35546875
-13166.8125
-13269.4296875
-13321.2421875
-13319.3125
-13280.65234375
-13233.02734375
-13198.57421875
-13182.83984375
-13178.9296875
-13180.94140625
-13190.921875
-13212.4921875
-13240.9296875
-13261.87890625
-13259.0078125
-13221.28125
-13144.80859375
-13032.40234375
-12894.74609375
-12750.23046875
-12619.5859375
-12517.30859375
-12447.7890625
-12409.55859375
-12402.1015625
-12426.890625
-12481.69921875
-12555.61328125
-12631.1953125
-12692.26171875
-12730.4375
-12745.87890625
-12743.01171875
-12725.14453125
-12691.73828125
-12640.64453125
-12574.25
-12504.375
-12450.80078125
-12433.37890625
-12462.99609375
-12536.703125
-12638.58984375
-12745.62890625
-12837.03125
-12904.55859375
-12957.76953125
-13018.74609375
-13106.984375
-13223.46484375
-13345.77734375
-13438.8984375
-13473.68359375
-13439.5703125
-13344.515625
-13207.296875
-13051.23828125
-12900.91015625
-12777.3046875
-12690.48828125
-12635.93359375
-12599.17578125
-12564.9609375
-12523.109375
-12468.671875
-12400.21484375
-12318.80859375
-12226.859375
-12125.76171875
-12015.01171875
-11895.1640625
-11772.375
-11657.86328125
-11559.23828125
-11470.43359375
-11372.1953125
-11246.57421875
-11093.42578125
-10932.265625
-10787.7890625
-10675.0625
-10599.02734375
-10564.453125
-10581.44921875
-10659.90625
-10800.859375
-10993.98828125
-11221.84765625
-11466.1171875
-11712.49609375
-11952.67578125
-12182.70703125
-12399.94140625
-12601.85546875
-12785.95703125
-12947.171875
-13074.53515625
-13155.2734375
-13187.02734375
-13185.1171875
-13173.53515625
-13167.5
-13166.74609375
-13164.7734375
-13160.2734375
-13157.66015625
-13160.37109375
-13167.26171875
-13173.984375
-13174.53515625
-13162.140625
-13132.3125
-13085.66796875
-13025.01171875
-12948.54296875
-12847.94140625
-12715.28125
-12551.74609375
-12369.31640625
-12185.078125
-12014.1171875
-11865.42578125
-11741.55078125
-11641.5703125
-11565.4609375
-11516.66796875
-11500.46484375
-11519.765625
-11571.7890625
-11646.6328125
-11727.03515625
-11789.96875
-11811.52734375
-11774.625
-11675.94921875
-11528.16015625
-11355.375
-11182.828125
-11026.33984375
-10889.09375
-10768.6484375
-10666.75390625
-10591.375
-10549.29296875
-10538.5234375
-10549.2109375
-10570.9765625
-10598.53515625
-10631.5
-10670.875
-10716.1640625
-10764.9296875
-10814.92578125
-10866.69921875
-10922.86328125
-10982.609375
-11037.41796875
-11075.1875
-11090.86328125
-11092.55078125
-11096.234375
-11114.48046875
-11149.44921875
-11193.2890625
-11232.95703125
-11257.63671875
-11267.93359375
-11280.57421875
-11320.609375
-11403.60546875
-11522.76171875
-11652.4296875
-11763.10546875
-11833.59375
-11853.1171875
-11818.2109375
-11730.7421875
-11598.0234375
-11433.21484375
-11254.671875
-11083.421875
-10937.94140625
-10828.15234375
-10753.8515625
-10709.61328125
-10691.91796875
-10702.0703125
-10743.33203125
-10815.703125
-10912.87109375
-11022.828125
-11130.91015625
-11222.8984375
-11286.8671875
-11315.03125
-11306.54296875
-11269.33203125
-11217.12109375
-11161.8984375
-11108.01953125
-11052.703125
-10991.9375
-10927.08984375
-10868.3125
-10832.35546875
-10833.71484375
-10873.59765625
-10935.95703125
-10995.68359375
-11031.1875
-11030.19921875
-10988.36328125
-10909.23046875
-10808.1640625
-10711.703125
-10646.86328125
-10627.9140625
-10652.15234375
-10706.21484375
-10775.2421875
-10848.95703125
-10923.9140625
-11002.13671875
-11086.84765625
-11178.015625
-11271.55859375
-11361.4609375
-11441.609375
-11506.43359375
-11552.18359375
-11578.9375
-11591.08203125
-11596.125
-11603.296875
-11622.0
-11658.671875
-11712.55859375
-11773.5234375
-11823.3671875
-11840.625
-11808.9375
-11726.8515625
-11611.4609375
-11489.31640625
-11380.0625
-11288.06640625
-11209.28515625
-11143.5078125
-11097.2734375
-11075.875
-11075.34375
-11083.2265625
-11086.015625
-11075.57421875
-11049.796875
-11009.0625
-10953.73828125
-10886.734375
-10818.484375
-10766.82421875
-10748.05859375
-10765.046875
-10802.5234375
-10833.5625
-10833.0078125
-10789.90234375
-10712.19921875
-10620.421875
-10533.88671875
-10459.88671875
-10393.82421875
-10327.74609375
-10257.4765625
-10183.58203125
-10109.34765625
-10039.86328125
-9981.6328125
-9941.20703125
-9923.0
-9926.87890625
-9945.453125
-9963.88671875
-9965.7109375
-9942.62890625
-9899.84765625
-9851.66015625
-9811.9765625
-9787.8203125
-9778.34765625
-9777.54296875
-9779.328125
-9783.46484375
-9797.78125
-9833.1875
-9894.95703125
-9977.84375
-10068.14453125
-10150.546875
-10216.67578125
-10271.80859375
-10333.796875
-10420.53515625
-10533.67578125
-10653.12890625
-10747.8984375
-10792.9140625
-10778.46875
-10710.80859375
-10610.71484375
-10511.8984375
-10452.75390625
-10459.51171875
-10530.63671875
-10636.1484375
-10734.0703125
-10792.00390625
-10798.60546875
-10760.07421875
-10689.59765625
-10600.53515625
-10506.484375
-10422.65625
-10362.90234375
-10333.5859375
-10330.2578125
-10340.609375
-10351.12890625
-10352.2421875
-10339.078125
-10309.2265625
-10260.97265625
-10194.1640625
-10112.68359375
-10025.81640625
-9946.37109375
-9886.28515625
-9852.1640625
-9842.890625
-9850.203125
-9862.03125
-9867.2421875
-9859.6328125
-9839.53515625
-9812.96484375
-9789.85546875
-9782.48046875
-9803.59765625
-9863.11328125
-9962.9140625
-10092.0703125
-10226.484375
-10336.27734375
-10399.296875
-10413.1796875
-10396.828125
-10378.515625
-10378.9921875
-10402.4921875
-10441.078125
-10484.76171875
-10525.80859375
-10555.0546875
-10558.50390625
-10521.6328125
-10438.31640625
-10315.54296875
-10170.17578125
-10021.37109375
-9884.09765625
-9766.3046875
-9669.5
-9590.66015625
-9522.8046875
-9454.32421875
-9371.20703125
-9263.80859375
-9132.86328125
-8987.51171875
-8838.43359375
-8695.05859375
-8568.875
-8474.23046875
-8421.82421875
-8411.859375
-8434.57421875
-8474.3828125
-8511.77734375
-8526.91796875
-8511.08203125
-8477.59375
-8456.5078125
-8474.10546875
-8538.38671875
-8644.58984375
-8788.9296875
-8970.47265625
-9179.43359375
-9388.12890625
-9569.58984375
-9688.140625
-9720.55859375
-9685.953125
-9627.29296875
-9589.17578125
-9593.1640625
-9628.32421875
-9662.88671875
-9665.3828125
-9618.484375
-9519.8828125
-9376.50390625
-9200.02734375
-9006.2265625
-8815.046875
-8647.51171875
-8519.0390625
-8433.57421875
-8383.3359375
-8353.9140625
-8330.53515625
-8303.5
-8273.33984375
-8253.65625
-8265.92578125
-8325.875
-8430.3515625
-8555.546875
-8667.73046875
-8738.26171875
-8754.50390625
-8723.078125
-8665.98046875
-8611.921875
-8587.2109375
-8609.20703125
-8682.05859375
-8793.40234375
-8915.33984375
-9013.453125
-9060.66015625
-9045.8125
-8971.85546875
-8849.4296875
-8693.9609375
-8525.66015625
-8366.125
-8231.33203125
-8128.4296875
-8059.9453125
-8028.65234375
-8034.63671875
-8066.5
-8097.34375
-8091.96875
-8020.7578125
-7871.0
-7651.05078125
-7388.453125
-7123.52734375
-6898.78515625
-6745.98828125
-6676.3984375
-6679.890625
-6733.7109375
-6814.83203125
-6907.796875
-7003.63671875
-7093.58203125
-7165.08984375
-7204.265625
-7201.578125
-7155.5859375
-7073.6484375
-6971.609375
-6872.203125
-6799.30859375
-6768.2734375
-6777.8828125
-6809.796875
-6836.08203125
-6831.359375
-6784.13671875
-6701.26953125
-6601.60546875
-6502.26953125
-6408.3515625
-6313.34765625
-6207.2734375
-6083.8828125
-5944.10546875
-5798.0234375
-5664.93359375
-5567.87890625
-5523.11328125
-5532.07421875
-5581.93359375
-5652.9609375
-5727.26171875
-5795.16015625
-5857.1875
-5920.1953125
-5989.82421875
-6066.4609375
-6148.78125
-6239.58984375
-6345.015625
-6465.90234375
-6590.07421875
-6693.54296875
-6750.33984375
-6743.63671875
-6671.8515625
-6547.8671875
-6393.7890625
-6234.2421875
-6089.8203125
-5971.60546875
-5878.91015625
-5802.18359375
-5728.92578125
-5647.66796875
-5548.76171875
-5426.38671875
-5283.54296875
-5134.08203125
-4996.44140625
-4884.734375
-4807.296875
-4771.9375
-4786.8671875
-4853.6953125
-4963.1015625
-5101.703125
-5262.24609375
-5443.63671875
-5641.6640625
-5843.75
-6033.84375
-6199.6171875
-6333.90625
-6432.578125
-6494.515625
-6521.875
-6517.171875
-6480.265625
-6410.76171875
-6313.50390625
-6198.33203125
-6072.6328125
-5935.5546875
-5781.9765625
-5612.046875
-5435.62109375
-5267.3984375
-5118.828125
-4994.76171875
-4897.31640625
-4832.109375
-4810.08984375
-4841.22265625
-4924.1328125
-5040.5078125
-5160.4375
-5255.83984375
-5312.50390625
-5334.42578125
-5339.9765625
-5352.859375
-5390.98828125
-5458.30859375
-5545.30859375
-5638.5234375
-5731.24609375
-5826.51953125
-5931.4140625
-6048.921875
-6173.40234375
-6290.79296875
-6382.9375
-6435.0390625
-6442.90234375
-6414.9140625
-6366.609375
-6311.97265625
-6257.7734375
-6203.44921875
-6144.78515625
-6078.40625
-6004.53125
-5926.3984375
-5846.73828125
-5765.2109375
-5680.5546875
-5596.48046875
-5524.578125
-5479.2265625
-5467.47265625
-5483.29296875
-5512.265625
-5542.15234375
-5568.97265625
-5593.265625
-5612.359375
-5618.0
-5601.89453125
-5562.9453125
-5508.953125
-5451.546875
-5398.453125
-5348.52734375
-5293.1875
-5223.35546875
-5136.1484375
-5035.625
-4929.13671875
-4825.671875
-4738.11328125
-4682.48828125
-4669.37109375
-4694.52734375
-4740.29296875
-4788.11328125
-4828.85546875
-4860.6796875
-4879.8828125
-4878.10546875
-4850.55078125
-4805.625
-4764.375
-4748.75390625
-4769.10546875
-4821.3828125
-4894.66015625
-4980.12890625
-5073.08984375
-5168.52734375
-5257.6796875
-5330.6328125
-5382.109375
-5413.85546875
-5431.296875
-5438.1171875
-5433.84375
-5415.51953125
-5380.13671875
-5324.6171875
-5244.4765625
-5135.5390625
-5000.39453125
-4854.44140625
-4723.8828125
-4634.33984375
-4597.74609375
-4607.37109375
-4643.55078125
-4684.38671875
-4714.05078125
-4726.41015625
-4726.20703125
-4728.640625
-4755.0859375
-4824.015625
-4942.17578125
-5103.47265625
-5295.671875
-5506.14453125
-5719.85546875
-5913.8828125
-6057.84375
-6122.58984375
-6090.4921875
-5961.7734375
-5756.90234375
-5514.5625
-5281.89453125
-5098.36328125
-4983.1953125
-4934.60546875
-4937.33203125
-4969.1015625
-5003.66796875
-5015.16015625
-4985.05859375
-4906.828125
-4785.609375
-4635.99609375
-4480.12890625
-4342.8828125
-4242.99609375
-4185.96484375
-4165.3984375
-4170.625
-4192.9453125
-4226.62890625
-4267.26171875
-4310.33984375
-4350.2734375
-4380.296875
-4394.6484375
-4392.3671875
-4378.65234375
-4361.3515625
-4345.484375
-4331.11328125
-4316.05859375
-4299.6484375
-4283.34375
-4267.765625
-4250.046875
-4225.34765625
-4192.1875
-4156.82421875
-4131.84765625
-4129.4453125
-4154.69921875
-4204.08984375
-4268.8984375
-4339.23046875
-4405.4609375
-4458.18359375
-4489.60546875
-4496.7578125
-4483.36328125
-4457.33984375
-4424.50390625
-4382.7109375
-4320.5625
-4222.16796875
-4076.34765625
-3885.70703125
-3670.28515625
-3462.25390625
-3293.62890625
-3183.55859375
-3131.6484375
-3120.4140625
-3124.89453125
-3124.2578125
-3108.24609375
-3074.640625
-3021.82421875
-2946.7109375
-2852.69140625
-2758.8125
-2696.5
-2691.796875
-2747.36328125
-2840.3203125
-2937.40625
-3014.44921875
-3066.6640625
-3105.53515625
-3147.5703125
-3203.40625
-3273.8125
-3352.85546875
-3433.02734375
-3507.01171875
-3566.41796875
-3601.65234375
-3604.6953125
-3572.23828125
-3506.87109375
-3417.08203125
-3316.53125
-3220.8984375
-3141.66796875
-3080.7734375
-3031.25390625
-2984.6875
-2940.125
-2907.49609375
-2902.2265625
-2934.7578125
-3004.23046875
-3101.51171875
-3216.390625
-3338.43359375
-3451.38671875
-3533.00390625
-3567.38671875
-3559.05078125
-3532.65625
-3518.6015625
-3539.5234375
-3606.28515625
-3717.63671875
-3858.10546875
-3999.25
-4109.58203125
-4167.16796875
-4165.33203125
-4110.65625
-4018.80859375
-3909.58984375
-3800.40625
-3702.2890625
-3622.98046875
-3572.01171875
-3558.30078125
-3580.99609375
-3624.36328125
-3663.70703125
-3676.99609375
-3653.671875
-3596.6875
-3517.22265625
-3424.41015625
-3317.703125
-3189.54296875
-3035.47265625
-2860.140625
-2674.8125
-2494.2265625
-2337.984375
-2229.56640625
-2187.015625
-2212.9140625
-2295.28515625
-2417.765625
-2567.51171875
-2735.9765625
-2916.6875
-3102.453125
-3281.70703125
-3438.08203125
-3558.70703125
-3645.03515625
-3712.2734375
-3774.76953125
-3832.51171875
-3872.09375
-3877.90625
-3840.390625
-3757.60546875
-3635.84765625
-3491.3828125
-3348.72265625
-3233.3203125
-3162.77734375
-3142.04296875
-3163.15234375
-3207.41796875
-3249.25
-3262.80859375
-3232.15625
-3160.7265625
-3072.06640625
-2997.59375
-2959.25390625
-2961.70703125
-2999.1484375
-3065.5234375
-3155.3203125
-3256.6484375
-3348.5625
-3407.20703125
-3413.75
-3357.984375
-3239.76171875
-3070.50390625
-2871.015625
-2662.57421875
-2458.1015625
-2262.84375
-2083.23046875
-1932.4453125
-1825.67578125
-1770.79296875
-1764.06640625
-1792.2734375
-1836.5390625
-1875.4609375
-1889.91015625
-1869.1796875
-1814.05859375
-1734.88671875
-1647.99609375
-1573.078125
-1528.28515625
-1521.67578125
-1545.82421875
-1582.72265625
-1614.6640625
-1629.18359375
-1615.62109375
-1563.55078125
-1469.66796875
-1345.46875
-1214.68359375
-1101.95703125
-1023.95703125
-988.81640625
-1000.078125
-1059.77734375
-1168.484375
-1322.23046875
-1508.15625
-1704.06640625
-1886.0390625
-2039.48828125
-2164.37109375
-2271.55859375
-2376.05859375
-2491.98046875
-2627.53515625
-2779.0234375
-2928.09375
-3047.05078125
-3110.0
-3103.08984375
-3028.640625
-2901.578125
-2740.12109375
-2556.5546875
-2355.2109375
-2138.796875
-1915.87890625
-1702.78515625
-1520.62890625
-1391.890625
-1337.03515625
-1369.19921875
-1488.5859375
-1681.3984375
-1924.7734375
-2194.3359375
-2470.078125
-2737.6953125
-2985.2734375
-3199.13671875
-3365.46484375
-3478.3984375
-3545.5625
-3582.2109375
-3599.2578125
-3598.49609375
-3578.33203125
-3538.4375
-3475.37109375
-3377.13671875
-3228.79296875
-3026.2578125
-2783.7890625
-2528.3984375
-2289.1484375
-2090.99609375
-1953.0859375
-1886.296875
-1889.46484375
-1948.3984375
-2039.10546875
-2133.64453125
-2207.2890625
-2245.91015625
-2249.8125
-2229.51171875
-2195.50390625
-2151.0703125
-2094.1171875
-2023.9921875
-1944.1875
-1859.08203125
-1770.36328125
-1678.10546875
-1584.34375
-1495.015625
-1419.38671875
-1368.3359375
-1350.3359375
-1364.60546875
-1396.140625
-1419.734375
-1412.6484375
-1366.28515625
-1287.26953125
-1189.4609375
-1086.73828125
-992.60546875
-923.0234375
-894.73828125
-917.86328125
-988.921875
-1090.89453125
-1200.05078125
-1294.53515625
-1361.0703125
-1399.10546875
-1420.98046875
-1445.390625
-1485.63671875
-1541.53125
-1602.1875
-1655.55078125
-1693.0546875
-1705.59765625
-1680.0546875
-1605.6953125
-1485.63671875
-1339.40625
-1191.82421875
-1059.23828125
-946.8671875
-857.29296875
-798.23046875
-780.5703125
-809.77734375
-880.6171875
-980.140625
-1095.359375
-1218.73828125
-1347.35546875
-1477.05859375
-1596.9140625
-1689.87890625
-1740.63671875
-1744.046875
-1706.1953125
-1637.671875
-1547.5234375
-1443.609375
-1334.9609375
-1228.89453125
-1125.45703125
-1019.05078125
-909.13671875
-808.93359375
-741.25390625
-724.984375
-765.11328125
-853.1875
-973.703125
-1108.78125
-1238.83984375
-1342.3984375
-1399.15625
-1397.359375
-1341.31640625
-1252.07421875
-1158.94921875
-1088.2421875
-1057.359375
-1074.5625
-1138.03125
-1232.94921875
-1333.00390625
-1410.15234375
-1446.0703125
-1436.16796875
-1385.16796875
-1300.9375
-1191.4375
-1064.94921875
-932.6328125
-811.3828125
-722.9921875
-687.05859375
-712.30859375
-794.421875
-921.4453125
-1078.94921875
-1249.4296875
-1410.7265625
-1540.83203125
-1627.57421875
-1674.91796875
-1700.37890625
-1725.578125
-1764.81640625
-1816.2734375
-1860.99609375
-1873.0625
-1836.45703125
-1756.95703125
-1659.79296875
-1575.33984375
-1524.23828125
-1512.109375
-1534.578125
-1585.8203125
-1662.6953125
-1762.74609375
-1880.1953125
-2004.84765625
-2123.72265625
-2221.99609375
-2282.03125
-2283.6171875
-2207.94921875
-2044.38671875
-1797.30078125
-1489.92578125
-1161.76171875
-857.24609375
-610.0078125
-433.30859375
-322.8046875
-266.85546875
-254.5625
-278.015625
-332.00390625
-412.60546875
-513.76953125
-623.84375
-727.0078125
-809.62109375
-864.78515625
-891.4765625
-892.4140625
-875.1484375
-853.24609375
-842.23046875
-851.69140625
-880.03125
-915.37890625
-941.2890625
-944.8359375
-924.16796875
-890.046875
-858.4609375
-839.94921875
-835.19140625
-838.984375
-845.54296875
-849.125
-842.1953125
-816.1640625
-765.1484375
-689.7734375
-598.8203125
-507.51953125
-432.22265625
-384.5234375
-369.9140625
-391.796875
-454.64453125
-561.1875
-707.51171875
-882.703125
-1073.015625
-1264.25
-1440.21875
-1582.12109375
-1673.29296875
-1706.7578125
-1689.8671875
-1642.8046875
-1591.4375
-1557.19140625
-1548.99609375
-1562.12109375
-1584.31640625
-1603.1953125
-1608.67578125
-1590.8359375
-1538.6953125
-1443.63671875
-1304.98828125
-1132.63671875
-944.36328125
-759.83203125
-594.8984375
-458.11328125
-349.72265625
-263.69921875
-192.6484375
-132.7578125
-83.83203125
-44.1640625
-6.76171875
36.3828125
85.6875
131.5859375
162.61328125
174.453125
169.01953125
145.68359375
97.37109375
18.30859375
-84.90234375
-192.43359375
-283.2578125
-349.671875
-401.90234375
-460.0078125
-540.2734375
-645.42578125
-763.46875
-873.8046875
-956.49609375
-1000.03125
-1004.4765625
-978.98046875
-935.51953125
-882.8046875
-823.75
-756.80078125
-679.47265625
-591.84375
-498.96484375
-410.890625
-339.078125
-289.7734375
-258.59765625
-231.58203125
-193.19921875
-135.19140625
-58.76953125
29.984375
124.74609375
218.8828125
304.203125
373.9140625
427.62109375
470.8515625
507.75390625
535.6796875
548.453125
543.80859375
525.6328125
499.73828125
470.171875
440.08203125
412.875
389.76171875
366.453125
333.8828125
283.2734375
211.84765625
126.07421875
41.06640625
-25.37109375
-61.71875
-68.046875
-52.1953125
-20.98828125
24.0234375
82.8203125
151.3828125
221.21875
282.3671875
324.796875
338.06640625
313.67578125
251.35546875
163.87109375
74.44140625
6.84765625
-25.328125
-23.11328125
2.4140625
39.859375
85.06640625
141.8359375
217.16796875
316.11328125
439.17578125
581.5859375
733.51171875
882.4140625
1018.16796875
1137.6640625
1244.921875
1346.7734375
1448.39453125
1551.578125
1654.55078125
1750.6015625
1826.109375
1861.24609375
1835.66015625
1737.69140625
1572.625
1364.25
1147.25
954.140625
804.953125
705.09765625
649.3203125
626.07421875
620.99609375
621.90234375
624.5078125
633.2265625
654.15625
686.390625
720.17578125
743.01953125
747.51171875
735.015625
714.47265625
698.015625
696.05078125
714.64453125
756.640625
823.1796875
911.484375
1010.7734375
1103.08984375
1171.11328125
1206.515625
1212.4140625
1200.3203125
1185.796875
1183.40234375
1200.93359375
1236.40234375
1281.5859375
1329.23046875
1376.9453125
1426.02734375
1479.33984375
1540.3203125
1610.84375
1687.74609375
1761.76953125
1821.359375
1858.01171875
1869.41015625
1860.2421875
1840.80859375
1821.65234375
1805.5390625
1783.74609375
1741.87109375
1670.45703125
1570.9609375
1453.66796875
1332.05078125
1218.36328125
1121.37109375
1045.8125
993.97265625
967.74609375
968.05859375
991.2578125
1026.05078125
1055.015625
1061.13671875
1036.87109375
991.03515625
948.08203125
937.6796875
979.83203125
1075.3203125
1206.4765625
1345.015625
1460.94140625
1530.27734375
1541.6953125
1500.4140625
1426.01953125
1343.74609375
1272.765625
1218.109375
1171.4609375
1120.78125
1061.90625
1002.78515625
957.9375
939.3359375
951.1875
989.359375
1042.3046875
1093.0703125
1124.953125
1129.34765625
1109.734375
1078.1640625
1048.078125
1029.44921875
1026.7421875
1036.578125
1045.8515625
1036.61328125
999.0390625
942.34375
890.62890625
865.09375
869.71875
894.18359375
927.875
967.79296875
1014.0
1063.23046875
1110.87109375
1157.2265625
1207.13671875
1261.76953125
1312.2734375
1342.6953125
1339.0859375
1296.7109375
1221.3203125
1125.7109375
1025.0234375
932.95703125
859.30078125
808.28515625
777.9375
761.0546875
747.7890625
728.484375
696.2578125
649.9296875
596.16015625
547.86328125
518.2734375
515.7109375
542.5234375
595.65234375
664.1796875
726.1875
752.26953125
718.1015625
618.73828125
474.9453125
326.30859375
212.9609375
154.640625
140.6875
139.35546875
119.296875
65.85546875
-17.7265625
-117.72265625
-215.38671875
-289.51171875
-321.1328125
-300.4453125
-230.671875
-126.19140625
-6.76171875
110.17578125
216.91796875
317.578125
421.73046875
534.828125
655.33984375
780.703125
914.20703125
1065.0859375
1242.453125
1447.84375
1669.87109375
1884.3984375
2063.16796875
2187.08203125
2253.3046875
2270.01953125
2246.6484375
2191.20703125
2114.29296875
2028.453125
1938.9453125
1836.921875
1706.28515625
1539.28125
1345.546875
1146.921875
965.4765625
815.703125
704.375
634.5234375
609.3203125
632.73828125
705.359375
818.0078125
950.4375
1078.49609375
1183.859375
1257.01953125
1293.82421875
1294.56640625
1269.44921875
1242.7109375
1246.41796875
1306.34375
1430.71484375
1608.23828125
1813.5390625
2014.98046875
2181.69140625
2287.953125
2314.9609375
2252.44921875
2102.33984375
1882.21484375
1623.34375
1362.375
1131.44921875
952.328125
835.91796875
785.2421875
798.4140625
868.53125
980.55078125
1109.99609375
1228.73046875
1315.80078125
1364.8203125
1382.03125
1377.5234375
1357.03125
1319.80859375
1263.67578125
1192.93359375
1121.5390625
1066.41796875
1036.5390625
1029.05859375
1036.8515625
1058.7890625
1102.515625
1178.8125
1293.23828125
1440.00390625
1601.125
1754.13671875
1885.75
1999.93359375
2111.0078125
2227.953125
2345.671875
2449.82421875
2527.4921875
2574.4453125
2597.40625
2611.69140625
2632.07421875
2659.71875
2676.5546875
2655.41796875
2579.3671875
2454.61328125
2308.5078125
2176.03125
2083.453125
2037.1796875
2024.23046875
2023.92578125
2020.66015625
2006.75390625
1976.29296875
1921.93359375
1840.87890625
1741.98046875
1643.71484375
1564.1328125
1512.609375
1488.68359375
1484.9921875
1490.36328125
1492.83203125
1483.31640625
1459.0625
1425.76171875
1397.26953125
1390.9296875
1418.2109375
1476.88671875
1552.81640625
1630.9375
1704.61328125
1774.91015625
1843.72265625
1910.1328125
1972.109375
2028.15625
2076.515625
2115.79296875
2148.484375
2183.16796875
2231.49609375
2302.015625
2395.62890625
2505.12109375
2618.37890625
2723.12109375
2809.27734375
2866.4296875
2880.53515625
2837.8046875
2735.72265625
2590.67578125
2433.05078125
2293.171875
2188.73828125
2119.91015625
2072.515625
2028.39453125
1978.3359375
1927.69921875
1889.0078125
1870.28125
1873.44140625
1902.75
1968.44921875
2077.2109375
2219.1953125
2366.52734375
2484.80859375
2547.46484375
2544.1875
2481.5078125
2377.36328125
2253.34375
2129.046875
2019.53125
1933.05078125
1868.2734375
1815.4375
1763.64453125
1708.5078125
1652.87109375
1601.0390625
1553.46484375
1505.77734375
1451.12109375
1384.01171875
1304.2265625
1218.0078125
1135.11328125
1064.6796875
1012.7734375
980.23046875
959.2734375
933.6640625
887.171875
814.54296875
723.1328125
623.18359375
518.35546875
407.16796875
292.37890625
187.1875
111.60546875
81.4296875
97.78515625
145.51953125
202.71484375
254.31640625
298.421875
341.5703125
390.07421875
445.90234375
507.6484375
572.22265625
635.1484375
690.69921875
732.6015625
755.484375
756.84765625
739.0
709.3515625
678.7265625
658.28515625
655.79296875
673.06640625
708.2578125
762.9140625
845.26171875
962.56640625
1109.203125
1265.32421875
1408.01171875
1520.3828125
1590.4140625
1609.3125
1579.1328125
1520.1484375
1463.92578125
1437.68359375
1457.9140625
1535.21484375
1675.671875
1873.09375
2105.1953125
2343.203125
2565.13671875
2759.59765625
2921.51171875
3048.8359375
3141.37109375
3198.12890625
3215.9296875
3193.8984375
3139.62890625
3068.578125
2996.9375
2935.58203125
2888.19140625
2850.28125
2809.32421875
2750.58203125
2667.12109375
2564.484375
2454.921875
2348.09375
2248.1484375
2157.7265625
2081.91796875
2026.84765625
1994.2734375
1976.76953125
1957.7421875
1917.5859375
1843.0
1734.453125
1607.95703125
1491.24609375
1416.734375
1412.765625
1494.5625
1657.69921875
1877.765625
2117.78515625
2340.43359375
2518.2421875
2636.36328125
2688.9765625
2675.828125
2602.7578125
2483.08984375
2335.6640625
2180.421875
2035.47265625
1915.66796875
1829.828125
1778.4453125
1757.0
1764.16796875
1805.515625
1886.47265625
2001.2890625
2130.5390625
2250.80859375
2347.953125
2423.203125
2488.984375
2558.890625
2638.5859375
2722.36328125
2796.5390625
2846.66796875
2864.26171875
2850.16015625
2814.08203125
2770.875
2735.08984375
2716.9296875
2721.7109375
2752.0234375
2809.6015625
2895.43359375
3009.56640625
3150.609375
3312.828125
3480.875
3628.23828125
3726.20703125
3760.37109375
3741.12109375
3696.7890625
3654.16015625
3623.22265625
3597.71484375
3567.13671875
3527.3203125
3482.80859375
3443.69140625
3421.3125
3424.48828125
3457.0546875
3518.0546875
3603.546875
3706.984375
3817.63671875
3920.15625
3996.85546875
4030.62109375
4007.21484375
3919.0234375
3770.44140625
3579.70703125
3373.296875
3176.875
3009.25
2879.55078125
2784.25390625
2706.859375
2626.3203125
2531.96484375
2432.19921875
2348.44921875
2300.34765625
2294.625
2323.62109375
2371.1328125
2421.9140625
2470.96875
2526.7578125
2604.41796875
2713.73046875
2851.71484375
3004.921875
3156.984375
3295.13671875
3413.59765625
3514.32421875
3604.37890625
3689.2265625
3764.8984375
3814.92578125
3816.09375
3750.9453125
3619.71484375
3443.25
3254.7734375
3086.78125
2962.35546875
2893.59375
2882.10546875
2916.69140625
2970.86328125
3007.0859375
2989.578125
2899.41796875
2742.60546875
2545.94921875
2343.3671875
2161.0625
2010.37890625
1891.296875
1801.51171875
1742.796875
1720.625
1738.6953125
1793.13671875
1870.54296875
1951.8671875
2020.328125
2067.42578125
2092.57421875
2099.04296875
2092.79296875
2085.06640625
2091.4453125
2123.0
2176.91796875
2238.05859375
2291.078125
2330.546875
2359.41796875
2380.87109375
2394.2890625
2398.15625
2394.19140625
2387.640625
2385.125
2392.19140625
2411.19921875
2440.4921875
2476.65234375
2518.44140625
2566.99609375
2620.640625
2670.890625
2706.68359375
2724.0859375
2731.375
2744.34765625
2777.2421875
2837.15234375
2923.54296875
3029.45703125
3142.55859375
3246.7421875
3324.68359375
3360.296875
3341.2265625
3262.4375
3129.93359375
2961.03125
2778.99609375
2604.65234375
2449.87109375
2315.89453125
2196.40234375
2083.0546875
1971.34375
1864.37890625
1772.80078125
1710.203125
1686.2890625
1702.375
1753.07421875
1833.421875
1945.05859375
2095.22265625
2288.78515625
2520.23828125
2771.765625
3018.01171875
3233.92578125
3402.75
3521.75
3602.34765625
3662.97265625
3718.359375
3773.15234375
3823.7421875
3864.2578125
3889.69921875
3894.33203125
3869.60546875
3806.52734375
3702.01171875
3563.86328125
3409.19140625
3256.37109375
3117.02734375
2993.71875
2882.96875
2778.4375
2672.65234375
2560.9765625
2448.53515625
2352.46875
2292.34765625
2274.3671875
2284.5546875
2298.4765625
2297.390625
2275.82421875
2236.984375
2185.14453125
2122.9765625
2052.68359375
1975.75390625
1890.9609375
1795.48828125
1690.9140625
1588.45703125
1504.84765625
1448.67578125
1409.2734375
1361.66796875
1286.6171875
1188.2734375
1093.52734375
1035.2265625
1035.33984375
1099.00390625
1217.421875
1372.98046875
1544.6484375
1713.625
1866.27734375
1992.6953125
2085.53125
2143.80859375
2177.78125
2206.58984375
2248.84765625
2315.7578125
2412.2890625
2540.10546875
2694.1484375
2856.44140625
2998.31640625
3093.671875
3132.53515625
3123.0
3082.19140625
3026.828125
2970.9921875
2928.03125
2909.26953125
2917.58203125
2942.10546875
2961.8125
2957.671875
2924.66796875
2873.98828125
2823.94140625
2787.8515625
2768.34765625
2760.8203125
2761.12109375
2770.8671875
2796.859375
2845.00390625
2911.9296875
2980.24609375
3023.24609375
3019.21875
2966.50390625
2887.15625
2814.8203125
2774.484375
2768.09765625
2774.578125
2762.91015625
2709.3984375
2609.63671875
2479.9765625
2350.11328125
2251.78515625
2208.3125
2227.6796875
2301.30078125
2409.34765625
2529.8046875
2644.8828125
2741.9609375
2812.75
2855.7109375
2879.6875
2902.29296875
2941.37890625
3005.5625
3090.73828125
3184.01953125
3272.078125
3349.234375
3419.93359375
3492.71484375
3570.51953125
3647.46484375
3714.73046875
3767.0
3801.01171875
3810.25
3785.81640625
3724.28515625
3633.171875
3528.37109375
3427.4140625
3343.65625
3281.84765625
3235.1640625
3187.6796875
3122.94921875
3032.19140625
2916.19140625
2783.62890625
2650.9609375
2541.52734375
2477.9140625
2469.953125
2508.75390625
2572.7890625
2640.44921875
2699.5703125
2750.23046875
2802.87890625
2874.55078125
2983.88671875
3144.703125
3358.1796875
3607.36328125
3859.93359375
4080.7890625
4246.1640625
4348.1171875
4388.44140625
4371.9296875
4306.13671875
4203.53515625
4079.140625
3945.16015625
3808.609375
3672.70703125
3537.74609375
3400.94140625
3258.92578125
3113.04296875
2971.5078125
2845.34375
2742.390625
2665.80859375
2617.38671875
2600.1484375
2616.0625
2660.62109375
2720.09765625
2775.9140625
2813.890625
2830.84765625
2833.25
2831.0625
2833.28515625
2846.9609375
2876.20703125
2920.5078125
2975.30078125
3035.15234375
3094.27734375
3142.9609375
3166.91796875
3155.61328125
3112.91015625
3057.64453125
3012.703125
2994.3671875
3010.578125
3062.8828125
3143.76171875
3232.8125
3302.9140625
3337.10546875
3341.41015625
3339.78125
3355.9765625
3400.1796875
3470.73046875
3563.94921875
3678.59375
3811.1953125
3949.8203125
4074.08203125
4162.01171875
4199.78515625
4189.58984375
4150.8828125
4111.58203125
4092.29296875
4094.125
4099.30078125
4083.26953125
4028.61328125
3932.4375
3806.10546875
3670.17578125
3547.20703125
3454.22265625
3396.82421875
3366.875
3345.70703125
3313.73046875
3263.26953125
3205.63671875
3164.65234375
3160.0859375
3194.56640625
3254.46484375
3321.53125
3383.58984375
3437.23046875
3484.390625
3527.72265625
3567.53125
3601.11328125
3624.8828125
3638.53125
3648.90625
3670.828125
3723.01953125
3818.65625
3954.20703125
4104.90234375
4233.4609375
4308.26953125
4318.22265625
4274.078125
4198.44140625
4114.45703125
4040.4765625
3990.0078125
3972.71875
3993.1015625
4047.19921875
4120.41796875
4190.765625
4237.8828125
4252.24609375
4236.625
4198.33984375
4139.42578125
4053.9453125
3934.57421875
3782.5625
3612.8203125
3450.578125
3321.4375
3240.2265625
3204.02734375
3192.8984375
3178.5703125
3136.96875
3057.90625
2946.9609375
2820.21484375
2696.84765625
2593.453125
2520.51171875
2480.53125
2469.046875
2478.51171875
2502.421875
2536.62109375
2578.86328125
2629.3828125
2691.2421875
2767.0859375
2853.74609375
2941.3046875
3019.72265625
3086.87109375
3149.6484375
3217.3671875
3293.25
3369.82421875
3430.265625
3455.7890625
3436.0078125
3375.3515625
3289.87890625
3197.19921875
3108.5
3028.47265625
2960.203125
2908.98046875
2880.9296875
2877.234375
2888.70703125
2897.75390625
2889.5078125
2863.35546875
2833.296875
2816.56640625
2822.65625
2851.97265625
2900.94140625
2966.23828125
3046.5625
3143.453125
3258.828125
3387.96875
3514.71875
3616.2578125
3674.74609375
3685.8671875
3660.83203125
3624.2890625
3607.66015625
3634.734375
3705.984375
3796.3125
3870.85546875
3905.3125
3895.1328125
3852.06640625
3796.12109375
3747.16015625
3716.828125
3704.36328125
3700.4453125
3696.140625
3688.98828125
3681.98046875
3676.90625
3666.55859375
3632.84375
3557.234375
3438.83984375
3303.23828125
3190.55859375
3133.59765625
3146.09375
3225.3984375
3356.73046875
3512.703125
3657.140625
3758.75390625
3803.69921875
3794.62890625
3740.15625
3647.82421875
3524.421875
3378.37109375
3221.33984375
3070.47265625
2948.02734375
2873.8671875
2854.796875
2881.3671875
2935.734375
3002.3203125
3073.18359375
3148.04296875
3231.96875
3331.08203125
3446.90234375
3573.0625
3696.8671875
3803.33984375
3879.3515625
3918.41796875
3925.66015625
3918.0546875
3917.06640625
3939.15625
3992.359375
4078.3515625
4192.26171875
4318.015625
4427.25390625
4489.1484375
4486.375
4424.1953125
4325.79296875
4218.9140625
4123.671875
4046.7421875
3981.55078125
3912.96484375
3825.03125
3707.84375
3559.3359375
3382.37890625
3182.76953125
2970.80078125
2761.8828125
2571.51171875
2408.85546875
2277.6015625
2183.9375
2140.2578125
2157.12109375
2231.4921875
2346.05078125
2481.921875
2631.7578125
2799.8125
2991.03125
3200.73828125
3412.8203125
3604.5703125
3753.7890625
3846.2734375
3881.15234375
3869.15625
3822.578125
3745.046875
3631.63671875
3479.35546875
3296.4296875
3101.3828125
2915.23828125
2755.20703125
2632.15625
2549.28515625
2502.79296875
2487.50390625
2504.05078125
2558.27734375
2650.63671875
2766.109375
2876.484375
2954.30078125
2986.984375
2980.9375
2954.33984375
2924.578125
2898.26171875
2869.56640625
2827.5
2766.34765625
2692.671875
2625.43359375
2589.15234375
2602.1328125
2665.50390625
2761.23046875
2862.6875
2950.44921875
3020.8203125
3081.76953125
3142.76953125
3207.41015625
3272.03515625
3327.64453125
3362.6796875
3367.0703125
3337.90234375
3283.45703125
3220.3671875
3163.10546875
3114.5078125
3067.96875
3020.19140625
2979.17578125
2956.046875
2949.078125
2939.53125
2905.30859375
2837.9609375
2747.16796875
2652.35546875
2571.79296875
2515.84375
2484.87890625
2472.125
2470.09375
2474.64453125
2481.98046875
2483.3046875
2466.4609375
2424.61328125
2362.359375
2293.19921875
2232.3203125
2190.78125
2172.24609375
2172.31640625
2183.0625
2201.8203125
2235.75390625
2295.6640625
2385.0390625
2496.30859375
2617.484375
2740.10546875
2860.109375
2972.921875
3069.59765625
3138.6328125
3173.05859375
3178.609375
3176.21484375
3194.21484375
3254.2421875
3361.0625
3503.015625
3659.61328125
3809.8359375
3938.61328125
4041.5625
4125.0390625
4199.28515625
4269.62109375
4334.015625
4388.453125
4432.99609375
4472.15625
4510.83984375
4550.234375
4585.6875
4606.8984375
4600.890625
4556.89453125
4470.0625
4342.921875
4186.6640625
4022.62109375
3879.16015625
3780.8359375
3734.88671875
3724.8359375
3715.89453125
3669.23828125
3558.6328125
3381.99609375
3161.42578125
2931.3984375
2724.69921875
2566.125
2472.8515625
2451.67578125
2491.80859375
2564.32421875
2635.9921875
2687.828125
2721.453125
2749.05078125
2778.34375
2805.390625
2817.86328125
2804.0546875
2761.3671875
2698.9453125
2632.078125
2571.80859375
2517.640625
2458.40234375
2380.25390625
2276.76953125
2156.078125
2040.77734375
1959.6015625
1935.6328125
1978.4375
2082.7734375
2230.27734375
2392.36328125
2537.640625
2644.46875
2710.35546875
2749.328125
2780.14453125
2816.79296875
2867.0859375
2934.4765625
3017.6328125
3109.67578125
3200.96875
3283.828125
3355.0078125
3415.87890625
3471.9296875
3530.2578125
3593.66796875
3656.61328125
3710.1328125
3752.984375
3796.68359375
3857.86328125
3945.359375
4054.20703125
4168.90625
4270.36328125
4342.08203125
4375.5234375
4373.1328125
4346.484375
4310.62109375
4278.95703125
4260.83203125
4260.3515625
4276.875
4308.390625
4355.21484375
4418.5078125
4494.44140625
4572.203125
4640.1640625
4693.71875
4736.32421875
4774.18359375
4811.09765625
4846.2421875
4873.61328125
4883.8515625
4870.25390625
4835.48046875
4792.078125
4755.16796875
4733.8046875
4727.74609375
4731.12109375
4739.67578125
4756.22265625
4789.3515625
4845.5703125
4922.3125
5008.74609375
5091.17578125
5154.9375
5182.69921875
5158.296875
5078.08203125
4958.44921875
4829.87109375
4723.33984375
4661.2109375
4654.359375
4699.4140625
4776.08203125
4851.84375
4894.68359375
4884.2109375
4813.41796875
4684.26171875
4504.06640625
4284.23828125
4039.4375
3787.42578125
3550.16796875
3352.97265625
3219.06640625
3163.30859375
3191.1328125
3301.8359375
3489.18359375
3737.09375
4017.4921875
4297.3984375
4551.6484375
4769.55078125
4949.6015625
5088.20703125
5173.78515625
5191.234375
5132.109375
5002.28515625
4822.21875
4620.83984375
4427.2421875
4263.7890625
4141.58203125
4058.12890625
3998.59375
3942.546875
3873.7265625
3785.2734375
3676.01171875
3543.48046875
3383.75390625
3199.046875
3003.3984375
2818.89453125
2666.95703125
2562.7734375
2514.34765625
2521.58203125
2574.875
2657.00390625
2749.19921875
2837.64453125
2916.9375
2990.70703125
3069.41015625
3165.3828125
3287.57421875
3438.5703125
3612.609375
3791.89453125
3945.31640625
4037.54296875
4046.9140625
3978.19140625
3859.265625
3726.80078125
3613.19921875
3539.66796875
3512.0703125
3519.42578125
3539.26171875
3548.80859375
3534.37109375
3492.6328125
3426.1640625
3338.25390625
3229.640625
3098.2578125
2943.28125
2772.15234375
2604.46875
2467.9765625
2388.125
2377.453125
2430.15625
2523.95703125
2628.3359375
2715.46875
2768.4921875
2783.82421875
2768.96484375
2739.046875
2713.296875
2710.609375
2744.2578125
2817.2265625
2919.90625
3032.19140625
3130.88671875
3199.7421875
3235.67578125
3246.8671875
3245.31640625
3239.734375
3231.94921875
3216.81640625
3186.4140625
3138.05078125
3080.2734375
3029.21875
2997.3125
2986.0703125
2989.62109375
3001.15625
3012.10546875
3006.96875
2965.73046875
2875.39453125
2739.171875
2574.90625
2407.41015625
2262.41796875
2161.5234375
2115.69140625
2121.1796875
2163.66796875
2227.09765625
2299.4609375
2374.69140625
2455.1171875
2552.48046875
2681.18359375
2846.42578125
3039.6953125
3246.28515625
3454.73828125
3657.8046875
3848.640625
4019.84765625
4164.1484375
4271.25
4325.5234375
4313.234375
4236.05859375
4115.80859375
3984.02734375
3867.26953125
3781.79296875
3737.09375
3738.66015625
3785.13671875
3864.34375
3953.7421875
4026.53515625
4060.953125
4048.47265625
3996.84375
3926.20703125
3859.70703125
3812.890625
3786.859375
3769.6484375
3746.1953125
3710.05078125
3666.640625
3624.84765625
3584.9765625
3534.74609375
3457.1015625
3343.60546875
3203.08984375
3059.4453125
2940.265625
2865.71875
2846.25
2888.1875
2997.5625
3175.80859375
3412.83984375
3686.65234375
3969.1875
4230.75
4441.0859375
4574.0390625
4619.046875
4590.23046875
4520.8671875
4444.80078125
4379.72265625
4324.52734375
4268.48046875
4201.4609375
4118.97265625
4023.97265625
3927.984375
3849.05859375
3803.70703125
3796.6015625
3816.61328125
3843.44140625
3859.5234375
3857.56640625
3838.87890625
3805.546875
3753.72265625
3673.66796875
3556.87890625
3405.7578125
3238.56640625
3084.9609375
2973.62890625
2919.46875
2919.19921875
2957.61328125
3018.1015625
3088.31640625
3158.8828125
3221.375
3270.98828125
3310.87890625
3351.890625
3406.8984375
3485.1640625
3590.30859375
3721.046875
3873.29296875
4042.88671875
4226.50390625
4418.34375
4605.859375
4770.546875
4893.63671875
4960.26171875
4960.08984375
4889.6875
4757.71875
4584.703125
4393.51171875
4200.5390625
4018.01171875
3861.2265625
3746.8984375
3682.234375
3658.81640625
3658.6171875
3664.36328125
3664.78125
3654.984375
3635.25390625
3607.8515625
3572.67578125
3527.00390625
3470.99609375
3412.21484375
3363.30859375
3335.51171875
3333.86328125
3354.83984375
3385.8203125
3409.3359375
3412.98046875
3397.7109375
3376.83984375
3367.28125
3380.3828125
3415.93359375
3460.0
3489.70703125
3486.08984375
3446.1328125
3382.78125
3313.73828125
3251.90625
3204.484375
3175.7890625
3167.21875
3176.12109375
3197.15625
3224.91015625
3254.53515625
3281.74609375
3304.16796875
3322.0703125
3335.6171875
3341.3828125
3333.48046875
3309.66015625
3276.50390625
3247.6953125
3235.5546875
3241.69140625
3254.11328125
3254.19921875
3229.01953125
3179.4375
3117.65625
3056.71484375
3000.8203125
2943.703125
2875.21875
2790.51171875
2694.71484375
2600.8046875
2524.8046875
2483.9296875
2497.64453125
2585.828125
2760.48828125
3016.07421875
3327.5234375
3660.12890625
3985.2578125
4290.34375
4576.0625
4844.19140625
5087.55078125
5290.65234375
5438.51171875
5524.84375
5554.73828125
5543.3359375
5511.640625
5478.265625
5449.796875
5417.92578125
5367.84375
5291.1171875
5192.05078125
5084.734375
4986.875
4915.30859375
4882.18359375
4891.05078125
4935.5234375
5003.37890625
5083.40625
5168.6953125
5253.17578125
5325.4453125
5368.1796875
5366.640625
5320.4296875
5247.36328125
5175.33984375
5130.07421875
5129.2265625
5183.7265625
5298.74609375
5470.0234375
5681.00390625
5907.03515625
6124.69140625
6317.38671875
6473.2109375
6580.625
6630.3125
6623.41015625
6576.7578125
6517.5
6470.05078125
6446.64453125
6447.55078125
6467.140625
6498.62890625
6535.73828125
6573.08984375
6605.1875
6623.80859375
6617.15234375
6574.21875
6491.37890625
6373.234375
6226.125
6051.9453125
5850.203125
5626.8671875
5400.71875
5199.62109375
5047.953125
4954.65234375
4912.21875
4907.48046875
4933.171875
4988.58984375
5070.1796875
5165.125
5256.3203125
5332.8125
5394.2734375
5446.875
5497.5078125
5552.21484375
5617.3515625
5699.28515625
5801.44921875
5921.29296875
6050.17578125
6177.11328125
6294.0546875
6398.78125
6493.12890625
6578.7734375
6654.59375
6717.39453125
6763.61328125
6789.76953125
6792.08203125
6768.3671875
6723.171875
6671.9296875
6638.0390625
6642.3203125
6692.7265625
6782.9453125
6899.43359375
7028.6640625
7158.88671875
7279.1328125
7380.5703125
7460.05859375
7522.25
7578.09765625
7640.69140625
7719.625
7816.19140625
7922.80078125
8027.359375
8118.48046875
8187.17578125
8226.1875
8231.21484375
8204.74609375
8158.83984375
8113.66796875
8091.296875
8106.3125
8157.58203125
8228.3984375
8297.83203125
8355.91796875
8409.7421875
8476.18359375
8569.1328125
8691.7734375
8837.60546875
8997.05078125
9164.58203125
9341.8359375
9534.671875
9747.67578125
9982.265625
10240.28515625
10527.55859375
10851.80078125
11215.65234375
11610.953125
12019.67578125
12422.27734375
12808.29296875
13180.19140625
13546.32421875
13910.421875
14270.4296875
14628.13671875
14996.66015625
15395.08203125
15836.02734375
16319.46484375
16836.24609375
17374.39453125
17923.6640625
18479.59375
19046.078125
19632.1953125
20245.08984375
20887.84375
21566.203125
22295.21484375
23095.7890625
23983.390625
24960.3125
26017.28125
27139.2890625
28309.203125
29509.1328125
30723.8515625
31946.49609375
33181.44140625
34440.55859375
35736.54296875
37080.5625
38485.00390625
39963.83203125
41526.18359375
43169.875
44883.8828125
46656.74609375
48478.5390625
50333.421875
52194.4453125
54030.33203125
55816.84765625
57538.296875
59178.34375
60713.0625
62115.6640625
63366.76171875
64458.53515625
65388.53125
66149.3125
66723.37890625
67088.3046875
67228.625
67144.50390625
66849.70703125
66362.140625
65697.4921875
64871.23828125
63903.515625
62818.66015625
61639.3515625
60381.90234375
59057.578125
57677.58203125
56256.03125
54807.25390625
53339.4296875
51850.39453125
50330.56640625
48771.0625
47170.87109375
45539.015625
43893.64453125
42260.34765625
40668.51953125
39144.11328125
37703.265625
36353.5234375
35101.9765625
33961.12890625
32944.94140625
32058.1796875
31289.44140625
30613.51953125
30000.23046875
29423.515625
28867.609375
28329.671875
27818.1640625
27346.35546875
26923.74609375
26550.5
26217.71875
25911.6015625
25617.90234375
25325.74609375
25030.4921875
24733.7265625
24438.83203125
24145.328125
23847.7109375
23539.828125
23219.4296875
22888.40625
22550.8359375
22213.109375
21886.08984375
21585.14453125
21325.62890625
21116.03125
20952.7578125
20820.78515625
20701.453125
20583.08203125
20465.53515625
20354.34765625
20251.234375
20151.92578125
20051.7890625
19950.0078125
19846.8359375
19740.26953125
19629.00390625
19517.8984375
19416.98828125
19334.1484375
19269.94921875
19219.06640625
19173.4296875
19122.59375
19054.4609375
18960.8671875
18844.50390625
18719.140625
18601.046875
18499.1484375
18412.0703125
18333.12890625
18257.28125
18184.0
18114.97265625
18049.70703125
17983.05859375
17906.83984375
17814.2421875
17703.23046875
17576.0390625
17436.13671875
17287.375
17136.84375
16996.015625
16874.80859375
16771.8828125
16672.2734375
16557.17578125
16416.62890625
16252.66015625
16072.63671875
15883.71484375
15693.921875
15512.9765625
15345.91796875
15184.82421875
15010.13671875
14803.53515625
14561.546875
14297.9609375
14033.8046875
13783.19140625
13545.15625
13306.21875
13050.80859375
12771.078125
12469.84765625
12157.50390625
11848.24609375
11557.61328125
11298.45703125
11075.0078125
10880.078125
10699.47265625
10519.7265625
10331.94140625
10130.3046875
9910.62890625
9672.828125
9424.51171875
9180.25390625
8954.890625
8755.26953125
8576.36328125
8404.51953125
8224.86328125
8027.11328125
7807.75390625
7571.4296875
7333.671875
7120.296875
6957.52734375
6856.20703125
6803.6953125
6771.7109375
6733.0078125
6671.85546875
6582.546875
6463.5859375
6316.8359375
6151.36328125
5984.890625
5838.1640625
5725.390625
5648.06640625
5597.390625
5563.171875
5541.12890625
5531.49609375
5530.9296875
5527.22265625
5503.46484375
5448.58203125
5365.05078125
5267.58203125
5174.03515625
5095.4609375
5032.8828125
4983.53515625
4950.6953125
4946.30859375
4982.203125
5058.1796875
5159.4375
5265.359375
5359.625
5432.4296875
5476.2265625
5482.48828125
5443.01171875
5353.41796875
5215.8671875
5040.49609375
4845.69140625
4656.48046875
4500.015625
4398.83984375
4363.4609375
4387.25390625
4446.5390625
4507.4375
4537.625
4518.12109375
4449.4296875
4348.515625
4238.1328125
4135.57421875
4048.89453125
3982.0859375
3941.9921875
3938.59765625
3977.609375
4052.65234375
4144.97265625
4232.1640625
4299.7578125
4346.77734375
4380.921875
4408.00390625
4425.7421875
4427.625
4411.74609375
4384.78125
4356.6171875
4330.9609375
4300.53125
4251.3359375
4173.5390625
4070.890625
3960.59765625
3862.984375
3790.26953125
3744.5390625
3724.1328125
3728.08203125
3752.9765625
3788.3359375
3819.015625
3833.39453125
3828.77734375
3810.0390625
3785.72265625
3765.9609375
3761.41015625
3780.24609375
3824.26171875
3887.43359375
3958.859375
4028.4140625
4091.89453125
4153.27734375
4222.7109375
4310.21875
4417.25390625
4531.36328125
4629.1484375
4687.12109375
4692.41015625
4645.0234375
4552.16796875
4422.9453125
4268.77734375
4106.1640625
3956.4375
3842.53125
3785.71484375
3801.48828125
3892.6171875
4042.8359375
4218.2734375
4377.9453125
4486.734375
4523.8515625
4485.66796875
4385.125
4248.22265625
4107.0625
3989.96875
3911.83203125
3870.2890625
3852.39453125
3848.3125
3859.3125
3890.765625
3938.046875
3983.68359375
4011.15625
4019.91796875
4024.703125
4040.890625
4071.4609375
4105.07421875
4122.9921875
4109.16015625
4059.13671875
3982.921875
3898.40234375
3820.48046875
3755.4609375
3704.1484375
3667.921875
3651.75390625
3663.62890625
3711.1875
3795.6171875
3905.94140625
4020.15625
4114.5546875
4173.46875
4191.265625
4166.96484375
4098.9375
3985.046875
3827.63671875
3637.97265625
3434.05078125
3231.41796875
3035.125
2842.45703125
2654.73828125
2485.2265625
2353.890625
2275.1640625
2250.49609375
2269.11328125
2312.9375
2362.54296875
2403.9609375
2433.11328125
2453.9609375
2472.62109375
2493.9140625
2521.97265625
2560.609375
2611.02734375
2669.421875
2726.94140625
2772.12890625
2796.3046875
2801.171875
2802.5234375
2822.546875
2873.96484375
2949.703125
3027.421875
3083.40625
3103.515625
3085.3203125
3033.41796875
2952.74609375
2845.15234375
2712.56640625
2563.640625
2415.171875
2284.83203125
2182.66796875
2110.375
2066.74609375
2051.54296875
2064.69140625
2104.11328125
2163.96484375
2232.484375
2291.90625
2324.34375
2321.45703125
2289.47265625
2244.87109375
2204.55859375
2177.66796875
2163.59765625
2157.4453125
2158.75390625
2174.734375
2212.1484375
2265.26953125
2314.2578125
2337.8828125
2328.09375
2293.5234375
2252.28125
2222.82421875
2217.4921875
2238.1484375
2274.87890625
2309.91015625
2325.13671875
2308.6875
2258.140625
2180.1875
2086.55859375
1988.0703125
1892.3984375
1808.20703125
1749.16015625
1729.265625
1752.296875
1807.3359375
1876.37890625
1946.3359375
2014.2109375
2083.66015625
2158.71484375
2239.80859375
2322.35546875
2396.65625
2449.14453125
2466.27734375
2441.1875
2379.671875
2299.71875
2222.625
2162.65625
2124.578125
2109.27734375
2118.5625
2152.84765625
2206.1953125
2266.22265625
2319.29296875
2356.36328125
2376.40234375
2386.39453125
2396.453125
2411.10546875
2424.265625
2424.3671875
2405.09375
2369.22265625
2321.90234375
2263.265625
2190.23046875
2104.39453125
2015.53125
1937.44921875
1882.13671875
1857.13671875
1864.453125
1899.36328125
1951.671875
2010.58203125
2068.47265625
2118.75390625
2152.125
2160.0
2144.91796875
2126.24609375
2132.515625
2185.83203125
2291.32421875
2436.5703125
2596.2578125
2738.16796875
2831.921875
2859.73828125
2822.6171875
2737.43359375
2628.84375
2522.30859375
2439.15234375
2392.3203125
2385.5546875
2417.859375
2488.390625
2595.08203125
2730.1953125
2881.875
3041.015625
3202.5234375
3357.015625
3485.2734375
3566.78125
3594.53515625
3578.79296875
3536.21875
3478.75
3413.87109375
3351.01171875
3301.921875
3272.7734375
3257.1484375
3238.57421875
3201.6328125
3143.27734375
3076.1015625
3022.1640625
3003.01171875
3032.0546875
3110.1875
3223.875
3348.62890625
3460.67578125
3549.62109375
3618.6328125
3670.5703125
3696.8984375
3684.484375
3632.6484375
3559.5390625
3490.96875
3445.4375
3429.09765625
3438.13671875
3460.671875
3479.42578125
3480.49609375
3464.12890625
3446.08203125
3445.9140625
3471.87890625
3515.0234375
3556.58203125
3582.125
3591.2109375
3594.328125
3600.6328125
3609.5703125
3614.81640625
3613.44921875
3606.77734375
3591.984375
3557.16015625
3487.90234375
3378.74609375
3238.39453125
3086.84765625
2948.28515625
2841.7890625
2772.04296875
2726.28125
2682.24609375
2621.50390625
2537.828125
2437.2734375
2334.0703125
2244.67578125
2178.8203125
2131.65625
2086.03125
2026.9921875
1956.76953125
1896.16015625
1871.2734375
1897.890625
1975.25390625
2090.4375
2226.44140625
2367.25
2499.18359375
2611.765625
2699.6640625
2763.12890625
2805.36328125
2829.4140625
2838.1328125
2835.859375
2827.37890625
2814.73046875
2797.421875
2777.80078125
2765.08203125
2771.30078125
2801.2734375
2845.3984375
2881.91796875
2887.70703125
2850.421875
2774.42578125
2677.3125
2581.140625
2504.9140625
2460.6484375
2450.5234375
2464.68359375
2483.1796875
2482.9765625
2445.140625
2358.6328125
2222.67578125
2049.28125
1861.50390625
1683.90234375
1532.27734375
1412.30859375
1325.9140625
1274.83203125
1257.55078125
1267.04296875
1295.24609375
1338.76953125
1397.82421875
1469.71875
1544.30859375
1604.27734375
1628.12109375
1595.08984375
1493.3515625
1328.484375
1124.3984375
912.65234375
716.3203125
540.5703125
377.375
219.9375
74.3359375
-42.19921875
-114.984375
-144.765625
-147.578125
-141.05078125
-129.98046875
-104.64453125
-53.2421875
23.859375
111.79296875
192.8125
260.6171875
325.3203125
407.05859375
524.75
686.2421875
882.92578125
1091.45703125
1284.03515625
1441.9609375
1562.63671875
1655.54296875
1732.99609375
1803.74609375
1870.67578125
1929.9296875
1971.8125
1985.97265625
1968.60546875
1925.421875
1867.63671875
1805.671875
1746.91796875
1699.0703125
1674.3984375
1689.1796875
1755.82421875
1872.3046875
2017.984375
2161.140625
2274.09765625
2345.8046875
2385.1484375
2414.9453125
2460.33203125
2536.6484375
2643.02734375
2765.9453125
2889.41796875
3002.50390625
3099.1640625
3174.9609375
3228.015625
3263.98828125
3297.65234375
3347.0078125
3424.29296875
3531.890625
3664.98828125
3815.75390625
3973.640625
4123.41796875
4246.73828125
4329.17578125
4366.97265625
4366.93359375
4339.92578125
4294.890625
4237.8671875
4174.609375
4112.49609375
4059.76953125
4022.5
4001.140625
3989.34765625
3977.15625
3956.3203125
3923.296875
3877.94140625
3821.43359375
3756.87890625
3690.7890625
3631.40625
3584.35546875
3550.0546875
3525.29296875
3505.89453125
3486.98828125
3461.359375
3419.78515625
3355.62109375
3271.39453125
3182.2734375
3112.5390625
3085.8828125
3114.85546875
3195.8671875
3312.8984375
3447.8359375
3591.01953125
3744.7578125
3916.93359375
4109.296875
4309.77734375
4495.125
4641.2890625
4733.3203125
4768.60546875
4754.109375
4702.45703125
4630.0390625
4556.31640625
4501.7421875
4483.87890625
4513.63671875
4592.9609375
4713.953125
4860.078125
5011.7890625
5155.578125
5289.390625
5417.703125
5540.1796875
5646.12890625
5721.37890625
5759.78125
5767.171875
5755.57421875
5735.96484375
5716.8125
5708.07421875
5725.375
5789.2890625
5917.70703125
6114.24609375
6361.0859375
6624.38671875
6871.171875
7086.8046875
7281.5078125
7481.953125
7713.0390625
7981.18359375
8270.8828125
8557.98828125
8829.0390625
9091.09375
9366.21484375
9678.765625
10044.96484375
10466.05078125
10924.31640625
11386.640625
11818.87890625
12203.26171875
12544.859375
12863.20703125
13178.10546875
13499.484375
13822.9140625
14128.875
14387.59765625
14571.78515625
14672.97265625
14711.171875
14729.58203125
14775.4453125
14878.46484375
15041.61328125
15250.08984375
15488.55078125
15749.9609375
16030.47265625
16320.83203125
16606.2109375
16873.74609375
17118.2578125
17341.70703125
17549.68359375
17748.390625
17942.56640625
18135.5703125
18332.84375
18543.99609375
18776.25
19022.12890625
19255.76953125
19447.19140625
19584.38671875
19683.61328125
19780.3984375
19911.32421875
20100.24609375
20354.3203125
20668.12890625
21032.33203125
21441.8828125
21897.75390625
22401.75
22950.625
23535.7578125
24146.42578125
24771.35546875
25398.2109375
26016.1328125
26622.58984375
27228.078125
27852.57421875
28516.0703125
29231.91796875
30007.6484375
30848.8828125
31759.2734375
32736.08203125
33767.73046875
34837.25
35928.04296875
37026.39453125
38121.27734375
39205.91796875
40280.92578125
41353.3671875
42430.37109375
43513.58984375
44600.1953125
45686.7578125
46768.8359375
47836.48046875
48872.66015625
49858.0859375
50777.578125
51622.03125
52386.02734375
53066.0625
53662.87890625
54185.9296875
54653.10546875
55081.75390625
55476.328125
55824.7421875
56108.23828125
56314.46484375
56439.78515625
56480.84375
56428.0703125
56269.171875
55996.69921875
55610.9609375
55117.81640625
54525.828125
53844.4453125
53082.984375
52251.6875
51365.46484375
50446.73046875
49523.3515625
48621.9609375
47759.13671875
46933.58203125
46125.23828125
45306.78125
44461.421875
43590.12890625
42700.59375
41792.5
40858.36328125
39897.41796875
38922.92578125
37954.51953125
37007.953125
36093.8203125
35220.234375
34390.08984375
33595.42578125
32817.95703125
32036.87109375
31237.50390625
30416.27734375
29581.66015625
28751.01953125
27944.84765625
27182.41796875
26480.12109375
25848.06640625
25283.0
24764.9375
24265.640625
23764.34375
23258.12109375
22761.16015625
22296.94921875
21887.93359375
21544.25390625
21256.70703125
21001.11328125
20752.48828125
20496.95703125
20232.2890625
19960.59375
19682.0078125
19392.5234375
19083.69140625
18743.875
18362.43359375
17935.54296875
17469.015625
16975.3125
16467.0390625
15952.9140625
15440.47265625
14943.03515625
14481.96875
14078.6328125
13742.3515625
13466.1796875
13233.84375
13029.30078125
12840.91796875
12661.6171875
12489.22265625
12325.1875
12168.8359375
12011.39453125
11836.7890625
11629.19140625
11379.921875
11088.54296875
10759.875
10400.64453125
10017.87109375
9619.94921875
9219.3984375
8833.5859375
8480.78125
8174.65625
7922.52734375
7727.27734375
7587.65625
7495.23828125
7433.078125
7380.48828125
7321.91796875
7253.64453125
7184.40234375
7129.6796875
7103.5234375
7112.890625
7157.25
7229.9765625
7317.59375
7399.2734375
7453.1875
7468.125
7449.0
7409.19140625
7357.62890625
7293.91015625
7214.21875
7119.140625
7015.734375
6914.828125
6827.73046875
6763.41015625
6725.5625
6710.25
6706.11328125
6697.79296875
6671.48828125
6620.24609375
6545.4296875
6453.21875
6349.4453125
6238.22265625
6124.66796875
6016.625
5920.98828125
5838.046875
5761.140625
5683.97265625
5608.828125
5546.83203125
5509.4453125
5499.6796875
5511.19921875
5534.40625
5562.62890625
5594.82421875
5636.0
5694.65234375
5774.39453125
5863.07421875
5931.0
5944.671875
5886.31640625
5762.81640625
5599.4375
5427.20703125
5272.24609375
5148.984375
5058.08203125
4991.8828125
4943.5
4910.10546875
4887.64453125
4866.546875
4836.39453125
4793.71875
4742.78515625
4690.29296875
4642.390625
4605.69140625
4585.640625
4580.40625
4577.375
4557.65234375
4504.8359375
4411.3828125
4280.17578125
4122.0546875
3950.27734375
3774.76953125
3601.15234375
3435.3046875
3287.65234375
3171.34375
3095.44140625
3058.88671875
3049.03125
3045.19921875
3025.984375
2977.390625
2896.65625
2789.6171875
2664.609375
2528.19140625
2384.046875
2233.890625
2080.109375
1929.28515625
1792.88671875
1681.5234375
1596.81640625
1529.62109375
1467.453125
1403.4765625
1338.47265625
1276.73046875
1223.515625
1186.8359375
1177.984375
1206.2890625
1272.265625
1366.98046875
1478.00390625
1594.0703125
1703.2265625
1789.19921875
1833.96484375
1826.1796875
1767.1953125
1668.83203125
1545.9609375
1410.88671875
1273.1796875
1143.6875
1038.68359375
978.6953125
979.0625
1037.27734375
1128.76171875
1217.859375
1276.72265625
1297.21484375
1288.06640625
1262.76171875
1229.68359375
1190.9296875
1147.41796875
1102.72265625
1061.1875
1024.07421875
991.17578125
967.73046875
967.38671875
1004.625
1083.5859375
1195.05078125
1322.00390625
1444.26953125
1538.34765625
1579.953125
1553.70703125
1461.69921875
1320.80859375
1151.29296875
967.9140625
778.9140625
588.65234375
399.12890625
210.94140625
25.1328125
-155.47265625
-326.9921875
-486.26171875
-631.61328125
-761.9609375
-874.953125
-965.8984375
-1029.2890625
-1062.55078125
-1068.98046875
-1056.94140625
-1036.4609375
-1016.15625
-1000.8984375
-988.9453125
-969.99609375
-928.296875
-851.3984375
-739.59765625
-609.3671875
-488.31640625
-403.98046875
-371.6171875
-387.01171875
-428.25
-465.73828125
-475.01953125
-446.28515625
-386.12109375
-310.58203125
-233.92578125
-161.2421875
-90.55078125
-20.55859375
44.5390625
95.99609375
122.69921875
112.23046875
55.65625
-42.11328125
-155.41796875
-245.53125
-280.21484375
-249.171875
-163.55078125
-43.9609375
90.390625
224.69140625
347.06640625
448.2421875
522.9921875
570.03515625
588.30859375
572.3515625
512.0
398.765625
234.91015625
38.01171875
-163.46484375
-341.4765625
-480.140625
-581.0625
-659.28515625
-733.3984375
-817.72265625
-921.21484375
-1049.57421875
-1203.5859375
-1372.98046875
-1533.7421875
-1654.71484375
-1709.91015625
-1688.015625
-1595.5859375
-1455.78125
-1303.24609375
-1173.5
-1089.25
-1052.296875
-1047.28515625
-1053.08984375
-1052.078125
-1032.16015625
-984.85546875
-904.45703125
-789.41015625
-644.59765625
-482.68359375
-322.90234375
-186.0078125
-87.015625
-30.95703125
-14.7265625
-32.21875
-77.3203125
-143.34375
-221.92578125
-303.81640625
-380.421875
-444.21484375
-488.62109375
-509.05859375
-505.67578125
-486.5703125
-468.66015625
-472.9140625
-514.359375
-593.7734375
-699.58203125
-818.87890625
-946.3125
-1082.23828125
-1225.30078125
-1370.12890625
-1510.98828125
-1643.08203125
-1758.578125
-1845.609375
-1896.3125
-1916.69921875
-1926.8203125
-1949.78125
-1999.05078125
-2071.50390625
-2147.19140625
-2195.828125
-2190.75390625
-2124.60546875
-2014.74609375
-1891.87890625
-1780.85546875
-1688.80078125
-1606.66796875
-1518.84375
-1413.9140625
-1293.3046875
-1174.1484375
-1081.77734375
-1034.546875
-1033.13671875
-1064.69921875
-1116.828125
-1186.203125
-1274.38671875
-1378.44921875
-1488.078125
-1591.1015625
-1679.46484375
-1749.56640625
-1798.58984375
-1821.95703125
-1814.12890625
-1771.16015625
-1692.81640625
-1583.09375
-1449.4296875
-1301.34765625
-1149.4453125
-1004.09765625
-873.0703125
-758.73046875
-658.3046875
-569.0
-494.49609375
-446.4140625
-438.2578125
-476.8984375
-558.98828125
-674.2890625
-810.91796875
-957.515625
-1102.69921875
-1235.484375
-1347.796875
-1436.16015625
-1499.34375
-1533.75
-1531.58203125
-1484.59765625
-1390.74609375
-1258.234375
-1104.0625
-948.30859375
-808.54296875
-697.23828125
-622.12890625
-586.5625
-588.046875
-616.71484375
-658.1171875
-701.5
-747.875
-810.10546875
-904.1484375
-1039.046875
-1213.14453125
-1416.125
-1631.41015625
-1837.4765625
-2011.34375
-2135.2890625
-2201.9296875
-2213.421875
-2176.3671875
-2097.5234375
-1983.52734375
-1844.87109375
-1701.84375
-1586.23046875
-1531.76953125
-1555.32421875
-1643.14453125
-1755.80078125
-1848.51171875
-1890.38671875
-1872.171875
-1805.58203125
-1719.078125
-1647.8515625
-1618.11328125
-1635.6953125
-1689.13671875
-1762.30078125
-1842.671875
-1920.94921875
-1989.8203125
-2046.62890625
-2093.58984375
-2130.93359375
-2150.9453125
-2142.9765625
-2105.37109375
-2049.515625
-1989.41015625
-1927.66796875
-1853.796875
-1757.10546875
-1641.40625
-1527.53515625
-1442.40625
-1404.92578125
-1419.1171875
-1475.875
-1558.40625
-1647.4609375
-1725.6484375
-1779.96875
-1801.71875
-1785.10546875
-1728.16796875
-1636.26953125
-1523.36328125
-1407.7578125
-1305.28515625
-1225.62890625
-1172.77734375
-1146.46875
-1143.23046875
-1158.27734375
-1188.31640625
-1232.20703125
-1287.3359375
-1345.03515625
-1391.04296875
-1413.4921875
-1413.12890625
-1407.0625
-1421.25
-1476.01953125
-1574.59765625
-1702.0546875
-1834.25
-1950.37890625
-2042.01171875
-2114.62890625
-2182.609375
-2262.77734375
-2370.92578125
-2520.96484375
-2722.859375
-2977.79296875
-3274.06640625
-3587.23046875
-3884.2109375
-4129.40234375
-4291.89453125
-4351.93359375
-4303.3359375
-4151.2421875
-3909.8046875
-3602.2734375
-3258.73828125
-2906.94140625
-2561.71484375
-2224.01171875
-1890.34375
-1561.83984375
-1244.578125
-944.8203125
-666.75390625
-413.703125
-189.44140625
0.9921875
149.87109375
246.85546875
283.14453125
256.265625
169.51171875
26.23046875
-173.26953125
-427.10546875
-723.484375
-1037.5390625
-1337.3125
-1594.84765625
-1794.81640625
-1936.4609375
-2029.421875
-2086.93359375
-2119.14453125
-2129.328125
-2115.9375
-2080.19140625
-2032.09375
-1987.03125
-1954.8515625
-1933.54296875
-1915.33203125
-1898.625
-1893.2265625
-1915.16015625
-1977.97265625
-2086.5546875
-2234.3203125
-2403.796875
-2572.21484375
-2720.01953125
-2836.00390625
-2916.1171875
-2960.51953125
-2973.78125
-2966.5234375
-2953.58984375
-2947.64453125
-2952.37109375
-2960.0625
-2955.53515625
-2924.859375
-2863.94921875
-2780.94921875
-2691.3046875
-2610.23046875
-2548.0703125
-2509.0
-2490.55859375
-2483.74609375
-2475.59765625
-2454.890625
-2418.40234375
-2374.6015625
-2342.09375
-2342.21875
-2389.53515625
-2486.1015625
-2622.45703125
-2781.34375
-2940.33984375
-3075.63671875
-3170.5
-3223.4296875
-3246.34375
-3251.984375
-3242.8828125
-3212.4453125
-3154.26171875
-3068.1875
-2959.75390625
-2838.38671875
-2717.1640625
-2609.28125
-2520.0703125
-2443.078125
-2367.6640625
-2291.27734375
-2222.37890625
-2170.76171875
-2137.609375
-2116.87109375
-2103.80078125
-2098.51171875
-2100.93359375
-2105.1171875
-2099.6875
-2072.3515625
-2013.69921875
-1920.9921875
-1803.52734375
-1684.88671875
-1595.796875
-1559.36328125
-1579.6640625
-1642.140625
-1723.33984375
-1801.43359375
-1861.28515625
-1893.5625
-1891.4453125
-1849.0703125
-1763.828125
-1639.7109375
-1486.9765625
-1317.43359375
-1140.7578125
-965.40234375
-800.79296875
-655.38671875
-532.96484375
-433.91015625
-362.01171875
-327.9140625
-342.375
-404.796875
-499.2578125
-602.76171875
-698.91015625
-785.8984375
-873.8359375
-974.54296875
-1091.6640625
-1218.1875
-1342.109375
-1454.44140625
-1552.08203125
-1634.6875
-1700.80859375
-1747.859375
-1774.76953125
-1783.56640625
-1778.734375
-1765.671875
-1749.6796875
-1735.95703125
-1730.70703125
-1741.90234375
-1776.99609375
-1837.22265625
-1913.234375
-1987.61328125
-2043.34375
-2071.85546875
-2075.4921875
-2064.796875
-2053.171875
-2051.390625
-2064.5
-2093.984375
-2143.02734375
-2218.76953125
-2327.8671875
-2469.9765625
-2635.72265625
-2809.67578125
-2973.2890625
-3105.6953125
-3185.69140625
-3197.9140625
-3140.19921875
-3026.25390625
-2880.65234375
-2729.1640625
-2590.3359375
-2473.1171875
-2379.7578125
-2309.18359375
-2256.82421875
-2212.91015625
-2163.796875
-2097.41796875
-2008.09375
-1896.60546875
-1766.8125
-1623.3046875
-1472.31640625
-1323.78125
-1191.2421875
-1088.91015625
-1029.04296875
-1022.1953125
-1077.921875
-1200.49609375
-1380.203125
-1590.265625
-1797.04296875
-1976.08984375
-2117.890625
-2219.921875
-2279.31640625
-2298.00390625
-2291.296875
-2283.515625
-2291.3984375
-2313.88671875
-2339.0
-2357.41015625
-2367.109375
-2369.2421875
-2366.11328125
-2365.24609375
-2380.5390625
-2423.83984375
-2493.72265625
-2574.13671875
-2646.16796875
-2702.171875
-2749.49609375
-2802.32421875
-2871.7109375
-2962.8828125
-3077.50390625
-3212.99609375
-3358.21484375
-3493.90625
-3602.8046875
-3681.54296875
-3742.46875
-3803.6875
-3877.15625
-3963.8203125
-4055.91796875
-4141.9765625
-4211.18359375
-4255.74609375
-4270.1640625
-4248.72265625
-4186.0546875
-4082.69921875
-3950.5859375
-3810.6484375
-3682.5
-3575.54296875
-3489.75390625
-3423.6953125
-3379.5703125
-3360.015625
-3361.66015625
-3373.78125
-3383.0
-3377.3203125
-3345.63671875
-3276.765625
-3163.25390625
-3007.8671875
-2824.734375
-2632.12890625
-2443.07421875
-2262.37109375
-2091.96484375
-1938.44921875
-1814.8203125
-1734.0
-1698.953125
-1698.1484375
-1710.45703125
-1714.94140625
-1697.359375
-1651.55859375
-1580.57421875
-1498.98828125
-1430.4453125
-1396.453125
-1404.16796875
-1445.6484375
-1508.96484375
-1588.51171875
-1683.86328125
-1791.62109375
-1901.3828125
-2000.20703125
-2079.828125
-2139.953125
-2186.328125
-2226.03515625
-2263.140625
-2297.2421875
-2325.5546875
-2346.69140625
-2362.58203125
-2377.78125
-2397.9609375
-2429.1875
-2477.3515625
-2546.77734375
-2638.8046875
-2751.18359375
-2877.60546875
-3006.68359375
-3121.62109375
-3202.97265625
-3234.734375
-3210.3046875
-3134.1640625
-3017.96484375
-2874.32421875
-2713.7890625
-2547.375
-2391.07421875
-2265.4765625
-2188.17578125
-2164.59375
-2185.8515625
-2235.62890625
-2299.96484375
-2372.53515625
-2453.61328125
-2545.328125
-2645.97265625
-2745.4453125
-2824.78515625
-2862.4921875
-2845.3125
-2775.78515625
-2670.69140625
-2551.88671875
-2436.31640625
-2331.11328125
-2235.234375
-2145.203125
-2060.96875
-1987.6640625
-1932.60546875
-1901.17578125
-1896.23828125
-1920.9453125
-1980.44921875
-2079.0859375
-2214.17578125
-2370.87109375
-2522.1796875
-2635.90234375
-2685.84765625
-2660.57421875
-2564.42578125
-2412.28515625
-2224.28125
-2022.765625
-1828.37109375
-1654.3046875
-1504.46875
-1379.11328125
-1281.69921875
-1217.7109375
-1186.921875
-1179.97265625
-1184.3359375
-1191.65625
-1197.87890625
-1198.875
-1190.58203125
-1175.1796875
-1165.3203125
-1180.40625
-1238.07421875
-1347.3125
-1505.328125
-1696.9140625
-1897.1640625
-2079.63671875
-2227.234375
-2338.4375
-2423.7421875
-2496.078125
-2563.6171875
-2629.08203125
-2692.25390625
-2751.08203125
-2800.62890625
-2832.609375
-2837.625
-2809.96875
-2752.68359375
-2679.359375
-2609.39453125
-2558.34765625
-2530.4609375
-2519.97265625
-2519.59375
-2527.86328125
-2548.62890625
-2584.0
-2627.13671875
-2660.9296875
-2664.20703125
-2622.01171875
-2533.53125
-2412.8125
-2282.6328125
-2165.74609375
-2077.80859375
-2024.4375
-2003.1875
-2008.70703125
-2036.80859375
-2084.8359375
-2150.6484375
-2232.98046875
-2330.8515625
-2438.6953125
-2542.10546875
-2622.9140625
-2672.0390625
-2696.265625
-2710.62109375
-2725.3125
-2741.26953125
-2755.02734375
-2762.43359375
-2756.890625
-2728.328125
-2667.63671875
-2572.6328125
-2450.21875
-2314.58984375
-2184.12890625
-2077.4765625
-2008.64453125
-1983.0859375
-1996.8046875
-2039.3046875
-2099.62109375
-2171.66796875
-2253.375
-2338.8203125
-2413.3046875
-2461.46875
-2483.08984375
-2498.0234375
-2532.0078125
-2597.859375
-2691.26171875
-2801.4609375
-2921.19921875
-3046.76171875
-3174.46875
-3301.70703125
-3430.2421875
-3564.9140625
-3707.35546875
-3851.1171875
-3982.484375
-4085.9609375
-4151.01171875
-4177.47265625
-4177.27734375
-4170.4921875
-4175.83203125
-4200.1484375
-4232.890625
-4248.8828125
-4218.08984375
-4118.6015625
-3948.14453125
-3727.8515625
-3492.96875
-3273.87109375
-3081.33984375
-2908.8671875
-2748.51953125
-2603.02734375
-2482.78125
-2394.359375
-2334.796875
-2296.44921875
-2275.4609375
-2276.2734375
-2309.68359375
-2385.2578125
-2501.35546875
-2639.71875
-2770.203125
-2863.2265625
-2900.69921875
-2878.7421875
-2803.77734375
-2687.46875
-2543.8515625
-2389.06640625
-2242.1875
-2124.21875
-2053.4765625
-2039.10546875
-2077.51953125
-2154.59765625
-2252.45703125
-2356.64453125
-2458.91796875
-2553.3125
-2629.8359375
-2674.8828125
-2681.25
-2657.765625
-2625.71484375
-2603.60546875
-2595.5234375
-2593.40625
-2587.59765625
-2573.98046875
-2554.15234375
-2532.37109375
-2512.46875
-2495.65625
-2480.93359375
-2468.515625
-2462.58984375
-2469.72265625
-2494.98828125
-2540.75
-2608.3046875
-2698.2421875
-2807.89453125
-2929.09375
-3049.23046875
-3155.296875
-3238.90625
-3300.1328125
-3347.703125
-3394.3515625
-3449.5703125
-3514.76953125
-3583.6953125
-3646.66796875
-3695.14453125
-3723.80859375
-3729.96484375
-3712.49609375
-3673.37890625
-3620.76953125
-3568.921875
-3532.69140625
-3521.38671875
-3537.9375
-3582.00390625
-3650.57421875
-3734.85546875
-3819.66796875
-3889.515625
-3936.57421875
-3962.71484375
-3974.60546875
-3978.37109375
-3979.3046875
-3985.04296875
-4005.42578125
-4046.08984375
-4101.4453125
-4156.37890625
-4197.9921875
-4225.9296875
-4249.37890625
-4272.984375
-4287.05078125
-4271.82421875
-4210.390625
-4097.75390625
-3941.8046875
-3760.41796875
-3577.3203125
-3415.52734375
-3288.76171875
-3197.11328125
-3131.640625
-3084.484375
-3055.625
-3050.48828125
-3070.78125
-3106.59375
-3137.08203125
-3140.25390625
-3105.21484375
-3038.171875
-2958.31640625
-2887.17578125
-2838.82421875
-2815.27734375
-2807.73828125
-2802.6328125
-2791.05859375
-2777.37109375
-2779.359375
-2816.515625
-2894.21484375
-2998.1796875
-3104.8984375
-3197.125
-3268.75390625
-3317.49609375
-3338.4609375
-3328.640625
-3295.4453125
-3256.02734375
-3226.00390625
-3210.76171875
-3209.1015625
-3223.1171875
-3260.26953125
-3325.05078125
-3411.734375
-3508.61328125
-3609.375
-3718.6875
-3846.03515625
-3994.71875
-4155.83984375
-4310.9453125
-4440.47265625
-4533.296875
-4592.2109375
-4631.9140625
-4671.796875
-4729.953125
-4820.94140625
-4952.578125
-5119.08203125
-5297.234375
-5453.65625
-5559.69140625
-5601.9296875
-5583.0078125
-5517.96484375
-5430.5
-5346.98828125
-5287.59375
-5260.6796875
-5264.875
-5293.6640625
-5336.41015625
-5378.17578125
-5404.51953125
-5409.046875
-5395.46875
-5372.2109375
-5346.4921875
-5323.10546875
-5305.73046875
-5296.79296875
-5296.46484375
-5303.234375
-5314.86328125
-5327.36328125
-5332.875
-5320.68359375
-5283.3984375
-5223.4765625
-5151.66796875
-5075.83984375
-4990.70703125
-4882.453125
-4747.03125
-4602.7109375
-4480.3125
-4398.60546875
-4349.703125
-4307.2734375
-4246.05078125
-4153.40625
-4028.92578125
-3881.015625
-3726.546875
-3588.9921875
-3489.72265625
-3436.17578125
-3416.7109375
-3407.046875
-3382.84375
-3328.44140625
-3237.94140625
-3113.39453125
-2965.86328125
-2817.21875
-2695.703125
-2624.65625
-2612.56640625
-2651.953125
-2725.296875
-2811.2734375
-2888.93359375
-2941.65234375
-2961.296875
-2949.4921875
-2914.58203125
-2867.1953125
-2817.5390625
-2774.66015625
-2745.48828125
-2733.01171875
-2734.8515625
-2744.25
-2753.61328125
-2758.26953125
-2757.0625
-2749.609375
-2733.92578125
-2708.81640625
-2679.23046875
-2657.89453125
-2659.109375
-2689.98046875
-2748.25
-2828.23828125
-2926.453125
-3038.69140625
-3152.99609375
-3250.16796875
-3315.2890625
-3348.81640625
-3364.5625
-3376.15234375
-3385.51171875
-3382.69140625
-3354.33203125
-3292.27734375
-3197.85546875
-3081.234375
-2956.890625
-2837.60546875
-2730.91015625
-2639.36328125
-2561.90234375
-2493.25
-2422.65625
-2336.09375
-2223.2578125
-2085.71484375
-1940.1953125
-1812.515625
-1724.3125
-1681.2265625
-1671.1953125
-1672.19140625
-1661.15625
-1618.69140625
-1532.34375
-1401.98046875
-1243.51953125
-1084.92578125
-955.10546875
-873.25390625
-844.1796875
-860.30859375
-908.0
-975.13671875
-1055.58984375
-1148.6171875
-1256.125
-1381.828125
-1530.5546875
-1703.203125
-1889.23828125
-2065.73828125
-2207.6015625
-2301.53515625
-2351.703125
-2372.88671875
-2378.23828125
-2371.69921875
-2349.00390625
-2303.43359375
-2230.51953125
-2130.55078125
-2011.21484375
-1889.65625
-1789.23046875
-1730.0625
-1721.1875
-1762.05078125
-1849.84375
-1981.66015625
-2148.68359375
-2331.328125
-2503.625
-2643.8984375
-2743.140625
-2806.7421875
-2850.26953125
-2890.87890625
-2937.921875
-2988.75390625
-3032.6640625
-3058.26171875
-3057.625
-3027.1640625
-2969.0546875
-2892.51953125
-2810.3046875
-2731.12109375
-2656.08984375
-2584.30859375
-2521.38671875
-2480.15625
-2470.83984375
-2489.546875
-2516.16796875
-2524.43359375
-2496.87109375
-2433.9296875
-2351.51171875
-2269.81640625
-2201.796875
-2149.34765625
-2108.671875
-2078.56640625
-2062.4453125
-2061.484375
-2066.3359375
-2057.26171875
-2014.2890625
-1929.2734375
-1811.31640625
-1683.109375
-1570.6875
-1491.05078125
-1444.40234375
-1417.87109375
-1399.359375
-1389.7109375
-1401.6171875
-1446.90234375
-1524.8515625
-1620.80859375
-1712.98046875
-1779.91796875
-1805.1796875
-1780.55078125
-1708.70703125
-1603.2890625
-1484.49609375
-1372.34765625
-1283.08984375
-1231.05078125
-1231.05859375
-1294.81640625
-1422.23046875
-1596.83203125
-1791.4765625
-1979.37890625
-2140.87890625
-2262.68359375
-2334.80859375
-2351.05859375
-2313.640625
-2237.515625
-2148.7265625
-2074.27734375
-2028.95703125
-2009.6015625
-2001.32421875
-1988.234375
-1959.40625
-1910.0390625
-1843.61328125
-1774.03515625
-1721.1328125
-1699.57421875
-1710.21875
-1739.9609375
-1767.4140625
-1770.9609375
-1738.6484375
-1675.8359375
-1602.2421875
-1538.47265625
-1495.04296875
-1473.59375
-1474.1484375
-1496.62890625
-1537.44140625
-1589.65234375
-1647.44921875
-1707.27734375
-1764.578125
-1813.15625
-1849.02734375
-1871.8125
-1881.1640625
-1875.83984375
-1859.67578125
-1846.3359375
-1854.1875
-1895.515625
-1971.17578125
-2073.44921875
-2190.546875
-2308.96484375
-2416.09765625
-2503.84375
-2569.359375
-2611.36328125
-2626.96484375
-2613.6796875
-2574.40625
-2519.15625
-2461.2890625
-2411.8046875
-2376.109375
-2354.35546875
-2343.21875
-2336.671875
-2325.87890625
-2300.828125
-2255.37890625
-2193.0859375
-2127.89453125
-2077.171875
-2051.82421875
-2050.71875
-2061.62109375
-2065.0
-2037.94140625
-1960.34765625
-1824.69921875
-1643.4296875
-1445.015625
-1258.4453125
-1097.97265625
-960.44140625
-835.58984375
-718.265625
-611.96484375
-522.546875
-449.69921875
-384.7109375
-316.984375
-243.23828125
-170.21875
-108.55078125
-65.0703125
-41.2578125
-36.3046875
-47.71484375
-69.203125
-92.58203125
-115.296875
-144.3046875
-188.33984375
-244.5625
-294.10546875
-311.796875
-281.015625
-201.61328125
-87.328125
42.1328125
168.24609375
277.42578125
362.39453125
422.9921875
466.4765625
505.05859375
549.96484375
606.2265625
673.95703125
755.30859375
858.5234375
992.3203125
1154.28125
1325.50390625
1479.24609375
1597.890625
1683.6640625
1753.265625
1820.86328125
1885.0234375
1931.3203125
1948.38671875
1943.1640625
1941.75
1974.421875
2056.21484375
2178.8671875
2320.12109375
2460.99609375
2594.71875
2721.71875
2841.203125
2951.67578125
3058.25390625
3174.17578125
3311.65234375
3471.36328125
3640.23046875
3797.203125
3921.66796875
4001.82421875
4040.14453125
4050.375
4045.84375
4030.62890625
4003.5859375
3969.01953125
3938.40625
3921.109375
3917.90625
3926.07421875
3947.046875
3985.296875
4041.9453125
4114.625
4204.5859375
4320.88671875
4475.3203125
4672.765625
4905.421875
5154.734375
5399.95703125
5628.33984375
5839.0078125
6036.10546875
6217.17578125
6369.46875
6479.12109375
6544.18359375
6578.9140625
6606.4765625
6648.0
6716.9296875
6821.14453125
6967.796875
7164.8515625
7417.12890625
7720.609375
8060.52734375
8414.734375
8760.37109375
9081.5234375
9375.6640625
9654.59375
9937.0078125
10237.45703125
10561.2265625
10908.19921875
11278.30078125
11671.10546875
12082.640625
12506.734375
12940.8984375
13388.53125
13853.796875
14335.60546875
14829.40625
15336.13671875
15867.53125
16439.015625
17054.71484375
17700.28515625
18353.1875
19001.31640625
19651.03515625
20318.90625
21020.03515625
21765.796875
22566.7421875
23429.9296875
24351.828125
25318.10546875
26312.32421875
27322.59375
28339.0390625
29348.8125
30337.01953125
31291.9375
32207.58203125
33082.953125
33920.99609375
34727.2109375
35506.109375
36258.28125
36982.046875
37676.8828125
38342.4765625
38974.27734375
39563.4453125
40104.79296875
40604.7578125
41079.3046875
41541.66015625
41990.328125
42407.6640625
42769.55078125
43057.7265625
43264.8828125
43390.3671875
43432.6875
43386.265625
43243.6875
42999.18359375
42649.96484375
42197.26171875
41650.0703125
41029.96484375
40370.78515625
39708.9609375
39068.5546875
38451.45703125
37840.37109375
37212.25390625
36552.80859375
35864.0390625
35163.140625
34475.12109375
33823.3515625
33222.2890625
32675.09765625
32175.10546875
31708.6953125
31260.2578125
30820.3125
30392.0078125
29988.08203125
29619.38671875
29286.8671875
28984.9453125
28709.78125
28461.04296875
28237.62890625
28036.29296875
27854.6015625
27690.9765625
27539.75
27389.4765625
27229.77734375
27059.671875
26887.50390625
26723.375
26573.03515625
26438.78125
26324.41796875
26238.4609375
26191.76171875
26190.5625
26230.43359375
26297.11328125
26373.9296875
26449.17578125
26518.2265625
26582.734375
26651.25
26740.32421875
26872.43359375
27070.4765625
27351.87890625
27724.08203125
28182.49609375
28713.90625
29306.48046875
29959.8515625
30685.12890625
31493.6796875
32385.61328125
33348.96875
34369.9140625
35444.6640625
36584.1953125
37808.49609375
39133.98046875
40562.6875
42081.83984375
43674.78125
45334.23828125
47067.484375
48891.125
50821.38671875
52865.70703125
55017.3984375
57254.5
59544.546875
61852.859375
64147.09375
66394.73828125
68559.87109375
70607.40625
72511.8046875
74258.78515625
75835.640625
77219.5546875
78374.6171875
79257.24609375
79824.3671875
80043.640625
79905.62890625
79429.47265625
78652.53515625
77609.68359375
76321.00390625
74797.2890625
73052.328125
71108.1875
68993.78125
66745.2734375
64408.328125
62035.29296875
59676.1796875
57370.09765625
55141.40625
52999.14453125
50938.68359375
48947.34375
47012.46875
45126.76171875
43289.28125
41504.7734375
39782.78515625
38134.5546875
36568.21875
35086.1953125
33685.94140625
32361.4296875
31105.2421875
29914.04296875
28795.3203125
27766.30078125
26841.73828125
26020.51953125
25283.89453125
24605.75
23964.328125
23346.8984375
22747.73046875
22163.5546875
21590.1796875
21023.54296875
20465.5859375
19930.03125
19440.46484375
19020.07421875
18681.19921875
18423.35546875
18239.51953125
18122.796875
18067.0859375
18063.609375
18100.0234375
18165.0625
18254.2265625
18369.6015625
18513.421875
18681.50390625
18862.046875
19040.04296875
19202.78125
19342.90234375
19457.5
19546.0625
19611.98828125
19667.9609375
19737.265625
19843.66015625
19995.9140625
20183.0390625
20386.109375
20593.66796875
20804.7578125
21019.92578125
21232.22265625
21425.546875
21579.08984375
21676.02734375
21713.84375
21708.23046875
21683.13671875
21653.9921875
21620.6015625
21575.046875
21512.703125
21434.49609375
21342.91015625
21239.890625
21127.375
21006.953125
20880.51171875
20754.52734375
20643.86328125
20568.9296875
20548.140625
20593.28515625
20709.75390625
20897.30078125
21149.38671875
21453.36328125
21791.7890625
22142.671875
22481.15234375
22787.1796875
23056.0703125
23301.04296875
23543.2890625
23798.76953125
24073.01171875
24364.421875
24668.9609375
24982.1484375
25298.5546875
25609.203125
25898.3046875
26145.03515625
26333.26171875
26461.26171875
26539.54296875
26578.03515625
26578.24609375
26539.94921875
26472.734375
26396.25390625
26328.17578125
26274.09375
26228.609375
26182.375
26125.43359375
26046.54296875
25934.09765625
25779.8984375
25582.1875
25346.11328125
25082.671875
24806.01171875
24527.3984375
24247.953125
23955.8984375
23631.28125
23255.03515625
22817.42578125
22323.42578125
21793.69140625
21259.88671875
20755.984375
20309.8671875
19938.37890625
19644.91015625
19418.6875
19238.1953125
19079.5703125
18925.17578125
18766.66796875
18602.58984375
18434.4921875
18264.0
18090.6328125
17911.78125
17725.5234375
17533.41796875
17339.83203125
17149.49609375
16967.63671875
16801.51953125
16659.02734375
16545.51171875
16465.0703125
16425.125
16434.61328125
16492.5703125
16579.17578125
16661.7734375
16711.86328125
16717.63671875
16684.86328125
16631.4140625
16580.4375
16551.61328125
16552.67578125
16578.53125
16619.59375
16668.98046875
16719.640625
16756.9609375
16760.30859375
16715.55078125
16625.87109375
16509.09765625
16384.4609375
16261.51171875
16138.58984375
16007.734375
15859.5
15686.10546875
15485.3203125
15264.58203125
15040.578125
14831.8515625
14649.484375
14493.3515625
14355.28515625
14223.58203125
14085.0390625
13927.5703125
13746.2109375
13548.6015625
13352.96875
13178.2578125
13034.87109375
12923.93359375
12844.3671875
12799.4921875
12796.1328125
12836.6640625
12912.078125
13003.71484375
13093.34375
13173.421875
13249.609375
13335.1484375
13442.75390625
13578.609375
13740.5078125
13920.4609375
14110.56640625
14307.48046875
14511.3984375
14721.42578125
14934.21875
15148.53125
15370.59375
15614.0078125
15893.484375
16217.03125
16581.05859375
16971.22265625
17369.6796875
17764.89453125
18157.47265625
18558.34375
18982.12109375
19440.69921875
19939.7734375
20479.5234375
21060.75390625
21692.5625
22392.10546875
23173.04296875
24033.73046875
24959.30078125
25935.26171875
26955.33984375
28015.1171875
29102.62109375
30199.78125
31291.53125
32369.8359375
33430.0078125
34468.84375
35489.48828125
36505.92578125
37540.1953125
38615.52734375
39752.4609375
40968.171875
42274.69140625
43676.17578125
45170.05859375
46753.2734375
48427.6875
50198.984375
52070.1328125
54036.14453125
56084.8203125
58202.1015625
60376.91015625
62601.6796875
64868.34765625
67161.97265625
69454.8046875
71703.76953125
73854.2734375
75849.98828125
77643.21875
79197.796875
80481.8671875
81458.109375
82082.93359375
82319.13671875
82153.75
81606.91015625
80724.0
79555.1328125
78134.7265625
76473.26953125
74566.19921875
72414.3203125
70042.40234375
67502.76171875
64861.56640625
62178.66796875
59496.07421875
56841.0546875
54237.2109375
51712.03125
49294.3984375
47004.28515625
44842.9609375
42792.37890625
40825.8984375
38923.31640625
37079.7890625
35305.42578125
33620.15234375
32047.99609375
30608.91796875
29307.6875
28127.94140625
27039.5859375
26015.2421875
25040.109375
24107.12890625
23206.390625
22322.86328125
21444.640625
20570.4375
19707.05859375
18859.9375
18028.0390625
17208.8984375
16408.0390625
15641.1640625
14925.60546875
14269.28125
13668.5390625
13116.4375
12612.28125
12164.1328125
11785.0546875
11488.25
11282.51953125
11166.72265625
11124.94140625
11126.59765625
11132.953125
11106.796875
11021.7109375
10868.875
10658.46875
10412.8203125
10154.44921875
9898.5390625
9655.8671875
9440.328125
9268.921875
9151.1328125
9077.81640625
9021.97265625
8951.75
8845.38671875
8698.6953125
8523.8671875
8343.234375
8180.66796875
8052.90234375
7963.75
7903.58203125
7852.5546875
7785.53515625
7678.9453125
7519.37890625
7309.55078125
7065.28515625
6804.80859375
6539.6796875
6275.2265625
6018.22265625
5783.14453125
5590.59375
5458.484375
5391.01171875
5372.8046875
5374.00390625
5365.10546875
5331.37890625
5275.65234375
5208.20703125
5133.60546875
5045.58203125
4931.90234375
4783.07421875
4597.78125
4382.93359375
4150.60546875
3914.28515625
3684.87890625
3467.03125
3257.9140625
3050.62890625
2839.84375
2624.5390625
2405.875
2184.1953125
1959.70703125
1735.6015625
1519.2890625
1320.83203125
1151.32421875
1022.171875
942.84375
916.203125
934.98828125
983.51171875
1043.953125
1102.23046875
1149.3984375
1179.171875
1185.5
1162.9140625
1107.97265625
1018.91015625
893.87109375
731.99609375
538.734375
329.98828125
129.18359375
-41.46875
-168.69140625
-251.03515625
-298.6796875
-331.62890625
-374.03515625
-443.9375
-543.57421875
-657.78515625
-763.07421875
-841.98828125
-892.609375
-926.171875
-955.5078125
-985.8515625
-1016.8359375
-1052.25
-1105.4375
-1194.34765625
-1331.54296875
-1517.1796875
-1737.83203125
-1970.37109375
-2190.30859375
-2381.390625
-2538.984375
-2664.0859375
-2754.8046875
-2805.5625
-2814.26171875
-2788.6171875
-2745.46875
-2705.47265625
-2687.48828125
-2703.23828125
-2752.26953125
-2821.75
-2894.7890625
-2963.13671875
-3032.90625
-3116.8359375
-3220.14453125
-3334.46875
-3445.75390625
-3546.34375
-3637.2421875
-3719.34375
-3785.96484375
-3826.48828125
-3836.4140625
-3821.7265625
-3792.875
-3754.984375
-3703.40625
-3628.35546875
-3524.94140625
-3400.60546875
-3273.4296875
-3163.04296875
-3082.796875
-3039.17578125
-3034.3203125
-3064.7578125
-3117.87109375
-3173.62890625
-3213.6796875
-3231.26953125
-3235.21875
-3247.09765625
-3293.10546875
-3392.08203125
-3544.51171875
-3730.9453125
-3923.0234375
-4099.08203125
-4252.02734375
-4384.578125
-4498.55078125
-4588.484375
-4644.41796875
-4659.6484375
-4635.68359375
-4580.91015625
-4506.48046875
-4424.1328125
-4345.4296875
-4280.03125
-4234.23828125
-4212.17578125
-4216.6953125
-4245.09375
-4282.953125
-4306.3984375
-4295.9375
-4250.296875
-4187.4453125
-4133.26171875
-4109.109375
-4125.609375
-4180.96875
-4260.25
-4336.671875
-4378.75
-4363.7109375
-4289.87109375
-4177.2265625
-4053.03125
-3933.7890625
-3820.015625
-3706.26953125
-3592.49609375
-3484.609375
-3389.03125
-3311.78515625
-3261.80078125
-3250.09765625
-3284.1875
-3365.20703125
-3490.0078125
-3650.93359375
-3830.48046875
-3999.09375
-4123.51171875
-4180.71875
-4166.1640625
-4092.515625
-3983.7890625
-3869.078125
-3775.2734375
-3718.40234375
-3697.921875
-3699.4375
-3705.390625
-3705.6875
-3700.1015625
-3693.375
-3691.42578125
-3703.09765625
-3741.17578125
-3815.07421875
-3919.68359375
-4033.0390625
-4127.52734375
-4184.35546875
-4199.26953125
-4178.1328125
-4129.62890625
-4060.8046875
-3976.96484375
-3884.828125
-3795.83984375
-3724.70703125
-3682.09765625
-3667.20703125
-3667.32421875
-3664.5078125
-3643.6953125
-3597.89453125
-3530.34765625
-3453.890625
-3386.3984375
-3343.17578125
-3330.7109375
-3346.65625
-3385.51171875
-3443.96484375
-3519.84765625
-3605.94921875
-3686.55078125
-3742.8046875
-3762.76953125
-3746.86328125
-3705.171875
-3651.984375
-3602.6015625
-3571.4453125
-3568.8984375
-3598.39453125
-3656.484375
-3734.703125
-3820.98828125
-3901.63671875
-3964.84765625
-4002.875
-4009.5
-3976.35546875
-3894.55859375
-3761.90625
-3588.75390625
-3397.390625
-3216.05859375
-3071.38671875
-2981.765625
-2953.83203125
-2983.16796875
-3056.9140625
-3155.16015625
-3253.0859375
-3329.0
-3376.09765625
-3406.76171875
-3442.12890625
-3494.83984375
-3559.921875
-3619.91796875
-3656.53125
-3659.85546875
-3633.08203125
-3594.07421875
-3571.3046875
-3591.67578125
-3664.85546875
-3775.4765625
-3889.25
-3967.21484375
-3978.62890625
-3909.30859375
-3767.72265625
-3586.8359375
-3414.62890625
-3293.73828125
-3243.16796875
-3255.24609375
-3306.40625
-3369.49609375
-3420.84375
-3445.26953125
-3442.0625
-3427.4765625
-3428.578125
-3470.83984375
-3567.25
-3714.42578125
-3896.6015625
-4094.23828125
-4291.921875
-4480.66796875
-4655.43359375
-4813.04296875
-4953.2734375
-5079.140625
-5192.8671875
-5291.16796875
-5365.96875
-5410.55859375
-5425.56640625
-5420.45703125
-5410.91796875
-5413.40625
-5438.21484375
-5485.14453125
-5545.84375
-5610.8671875
-5673.39453125
-5725.76953125
-5755.74609375
-5750.5078125
-5706.30859375
-5632.69921875
-5546.171875
-5460.484375
-5383.76171875
-5322.16015625
-5281.70703125
-5264.40625
-5264.30859375
-5269.74609375
-5270.30859375
-5261.94140625
-5247.0703125
-5231.29296875
-5219.46484375
-5213.3046875
-5212.14453125
-5215.67578125
-5223.9296875
-5233.12109375
-5233.69140625
-5216.984375
-5184.68359375
-5148.09375
-5116.21484375
-5087.99609375
-5059.9296875
-5039.015625
-5042.22265625
-5080.40625
-5144.6640625
-5210.0078125
-5251.41796875
-5255.6484375
-5220.5078125
-5147.421875
-5037.6171875
-4894.82421875
-4729.09765625
-4556.1953125
-4392.85546875
-4252.3125
-4141.62890625
-4059.79296875
-3997.33203125
-3941.09765625
-3882.9921875
-3824.8515625
-3774.41015625
-3737.58203125
-3715.3671875
-3705.76171875
-3704.96484375
-3706.5859375
-3703.171875
-3691.01953125
-3673.703125
-3661.2109375
-3665.9453125
-3696.546875
-3750.2265625
-3808.88671875
-3847.01953125
-3849.203125
-3822.19140625
-3789.2578125
-3771.9140625
-3775.09375
-3786.19140625
-3785.1015625
-3756.28515625
-3696.52734375
-3616.90625
-3540.48046875
-3496.73828125
-3511.77734375
-3595.92578125
-3736.80078125
-3905.859375
-4074.30078125
-4223.61328125
-4342.93359375
-4421.55078125
-4448.63671875
-4419.8359375
-4341.90234375
-4231.64453125
-4111.375
-4001.6796875
-3912.08984375
-3836.6875
-3762.5
-3684.859375
-3614.12890625
-3567.2890625
-3555.4296875
-3579.69140625
-3634.8359375
-3712.47265625
-3801.92578125
-3892.53515625
-3977.72265625
-4056.3984375
-4129.29296875
-4192.5546875
-4233.03515625
-4229.31640625
-4160.41796875
-4018.046875
-3813.11328125
-3570.28515625
-3315.5546875
-3067.6328125
-2838.22265625
-2637.1171875
-2474.8828125
-2360.39453125
-2295.0078125
-2268.23046875
-2259.59375
-2246.9453125
-2215.87890625
-2162.9609375
-2091.55078125
-2005.12109375
-1903.96484375
-1786.53515625
-1652.96875
-1507.2265625
-1356.09765625
-1205.71875
-1058.71484375
-913.86328125
-768.20703125
-620.21484375
-473.9609375
-342.47265625
-245.91015625
-201.85546875
-213.375
-265.1875
-332.05078125
-391.94140625
-433.74609375
-456.39453125
-463.2421875
-455.7109375
-428.46875
-369.671875
-269.23828125
-131.078125
22.76953125
163.59375
275.08984375
362.9453125
447.08203125
546.55078125
671.55078125
825.63671875
1009.28125
1218.890625
1444.2265625
1668.96875
1874.04296875
2041.25
2157.43359375
2218.921875
2232.75390625
2212.66015625
2174.125
2133.3984375
2109.046875
2120.89453125
2186.69140625
2321.234375
2538.0390625
2847.609375
3250.74609375
3733.6796875
4271.4453125
4836.46484375
5404.671875
5956.46875
6476.25390625
6953.078125
7380.8515625
7756.22265625
8075.60546875
8335.484375
8538.03515625
8698.7265625
8847.984375
9021.65625
9244.8359375
9521.74609375
9840.0703125
10185.234375
10552.41796875
10948.7265625
11387.234375
11878.4375
12422.99609375
13007.9921875
13609.15625
14199.921875
14763.6875
15301.73046875
15830.875
16372.88671875
16944.9375
17558.18359375
18221.18359375
18939.23828125
19708.0078125
20510.57421875
21325.125
22137.3984375
22946.0078125
23757.91796875
24582.0390625
25426.859375
26300.7578125
27212.03125
28170.01953125
29188.00390625
30283.78515625
31474.7265625
32770.84375
34172.0625
35670.2109375
37250.65234375
38891.25390625
40562.5546875
42233.51171875
43881.1875
45496.8203125
47083.3828125
48647.8125
50196.48828125
51737.328125
53282.30078125
54842.97265625
56421.48046875
58007.01953125
59581.38671875
61125.76171875
62620.33203125
64039.3984375
65350.203125
66517.5546875
67509.0859375
68297.21875
68859.33984375
69178.58984375
69245.34765625
69058.78125
68628.16015625
67972.76953125
67118.3203125
66090.53515625
64909.0546875
63584.3203125
62118.484375
60510.80859375
58765.7421875
56898.53125
54933.94140625
52900.3984375
50826.171875
48739.5078125
46668.27734375
44636.48046875
42660.9375
40750.94140625
38908.69140625
37128.33984375
35397.015625
33701.65234375
32038.6328125
30418.6796875
28864.0078125
27400.48046875
26049.2265625
24820.703125
23713.26171875
22716.265625
21813.65625
20984.94921875
20205.8359375
19453.11328125
18712.53125
17982.77734375
17271.75390625
16588.265625
15934.45703125
15302.3203125
14676.125
14041.0234375
13393.203125
12744.1484375
12116.10546875
11533.37890625
11015.19140625
10571.17578125
10199.0390625
9885.75390625
9612.4296875
9359.1875
9107.16796875
8840.6796875
8552.76171875
8250.2890625
7951.60546875
7676.76171875
7438.83203125
7242.53515625
7087.76953125
6972.28125
6891.48828125
6837.33984375
6797.8828125
6757.95703125
6701.63671875
6615.765625
6492.50390625
6329.44921875
6128.71484375
5897.0546875
5646.46484375
5392.87109375
5151.6953125
4932.4453125
4735.609375
4554.20703125
4379.38671875
4206.453125
4037.26953125
3877.8046875
3733.4609375
3605.48828125
3489.84765625
3377.8125
3258.078125
3120.03125
2957.3515625
2770.96484375
2570.25390625
2371.2421875
2190.5546875
2036.94140625
1905.50390625
1779.40625
1638.7890625
1471.01953125
1275.6875
1061.51953125
838.41015625
611.2421875
380.984375
151.3828125
-66.13671875
-255.71875
-406.296875
-519.4921875
-610.76171875
-703.703125
-820.5703125
-972.4140625
-1153.5859375
-1344.546875
-1521.80078125
-1668.515625
-1779.46484375
-1859.7421875
-1920.0625
-1971.3359375
-2019.93359375
-2065.37109375
-2101.5
-2120.0234375
-2114.015625
-2080.48046875
-2022.15234375
-1947.68359375
-1869.34765625
-1798.8203125
-1743.73046875
-1706.4453125
-1684.59765625
-1672.51171875
-1663.640625
-1653.76171875
-1643.61328125
-1639.30859375
-1649.76953125
-1681.51953125
-1733.4375
-1795.296875
-1852.8046875
-1896.7734375
-1929.921875
-1965.66796875
-2019.2734375
-2097.671875
-2195.15234375
-2298.48828125
-2397.7734375
-2494.46875
-2599.7109375
-2724.01171875
-2867.328125
-3017.75
-3158.47265625
-3275.59375
-3360.15234375
-3405.40625
-3405.5703125
-3360.0
-3278.90234375
-3182.85546875
-3094.22265625
-3027.5546875
-2988.02734375
-2977.3671875
-2998.75390625
-3055.23046875
-3146.0078125
-3266.84765625
-3413.09375
-3579.01171875
-3752.76953125
-3913.89453125
-4038.79296875
-4110.953125
-4128.09765625
-4101.421875
-4048.22265625
-3982.8828125
-3912.02734375
-3837.15234375
-3761.8828125
-3696.35546875
-3653.63671875
-3641.05859375
-3654.5078125
-3679.859375
-3698.7890625
-3693.36328125
-3648.51171875
-3555.1171875
-3415.234375
-3245.83203125
-3075.34765625
-2932.9296875
-2837.59375
-2795.4609375
-2804.8828125
-2861.8203125
-2959.31640625
-3083.64453125
-3214.0625
-3328.84765625
-3413.19140625
-3463.52734375
-3487.32421875
-3500.87109375
-3526.53515625
-3588.40234375
-3705.1875
-3882.484375
-4108.9609375
-4359.17578125
-4602.0390625
-4811.4375
-4975.26171875
-5099.3828125
-5203.625
-5310.91796875
-5436.359375
-5583.14453125
-5745.33984375
-5911.4375
-6065.83203125
-6191.6796875
-6277.86328125
-6325.55859375
-6348.05078125
-6363.46875
-6386.72265625
-6425.5078125
-6480.54296875
-6546.90234375
-6613.42578125
-6660.41796875
-6661.14453125
-6593.5546875
-6458.25
-6285.82421875
-6120.85546875
-5993.0078125
-5900.703125
-5820.10546875
-5726.18359375
-5605.39453125
-5454.83203125
-5277.390625
-5080.13671875
-4874.64453125
-4675.9921875
-4500.37890625
-4362.28515625
-4271.2578125
-4229.3828125
-4230.96484375
-4263.71875
-4310.55859375
-4353.9765625
-4383.79296875
-4402.4921875
-4421.01171875
-4447.6796875
-4482.25
-4521.109375
-4565.00390625
-4618.26171875
-4681.25
-4747.765625
-4811.79296875
-4874.78125
-4944.05859375
-5024.609375
-5114.46875
-5208.1953125
-5302.86328125
-5398.98046875
-5495.80078125
-5586.47265625
-5657.9609375
-5696.328125
-5694.8125
-5660.00390625
-5611.64453125
-5575.578125
-5575.01171875
-5625.58203125
-5733.41796875
-5891.828125
-6078.17578125
-6258.25
-6399.68359375
-6484.796875
-6513.58984375
-6499.48828125
-6466.07421875
-6444.4140625
-6464.046875
-6539.46484375
-6663.34375
-6812.76953125
-6960.61328125
-7082.8359375
-7162.20703125
-7193.11328125
-7184.50390625
-7154.66796875
-7120.23828125
-7088.6796875
-7058.97265625
-7025.94140625
-6983.72265625
-6928.82421875
-6863.96875
-6800.46875
-6756.5
-6751.99609375
-6801.99609375
-6910.171875
-7065.08203125
-7242.1875
-7411.3125
-7544.875
-7623.62109375
-7640.65625
-7604.359375
-7536.65234375
-7463.84765625
-7404.328125
-7361.51171875
-7325.78125
-7281.86328125
-7216.66796875
-7125.4921875
-7015.09375
-6900.31640625
-6794.046875
-6697.8828125
-6603.03515625
-6502.234375
-6401.1171875
-6317.1328125
-6266.15234375
-6249.40234375
-6252.296875
-6255.2265625
-6246.5546875
-6228.0859375
-6210.94140625
-6206.55078125
-6219.671875
-6246.8515625
-6279.08203125
-6305.60546875
-6317.68359375
-6312.640625
-6296.4765625
-6281.71484375
-6280.5546875
-6298.18359375
-6330.64453125
-6366.8984375
-6392.75
-6396.56640625
-6376.4609375
-6343.96875
-6318.17578125
-6311.80078125
-6319.3828125
-6317.31640625
-6276.12109375
-6176.58203125
-6019.44921875
-5823.421875
-5614.84765625
-5417.875
-5250.734375
-5126.5078125
-5053.98828125
-5038.09375
-5081.0390625
-5182.625
-5337.3359375
-5531.54296875
-5745.72265625
-5959.72265625
-6154.36328125
-6309.98828125
-6410.35546875
-6452.453125
-6450.6875
-6427.21875
-6398.20703125
-6370.5
-6348.81640625
-6340.30859375
-6350.35546875
-6377.12109375
-6412.69921875
-6449.015625
-6482.265625
-6513.49609375
-6546.33203125
-6583.12890625
-6622.29296875
-6660.234375
-6697.2265625
-6740.55078125
-6799.96484375
-6878.1875
-6964.4609375
-7037.02734375
-7073.94921875
-7065.1875
-7016.93359375
-6944.46875
-6860.40625
-6769.7578125
-6674.37109375
-6578.69921875
-6489.109375
-6408.44140625
-6333.09765625
-6255.96484375
-6173.14453125
-6089.81640625
-6020.671875
-5982.7421875
-5985.3046875
-6025.3984375
-6091.734375
-6170.515625
-6246.51953125
-6302.44140625
-6323.24609375
-6304.1953125
-6254.5
-6192.4609375
-6136.6953125
-6099.953125
-6088.2109375
-6104.29296875
-6152.6796875
-6240.21875
-6370.19921875
-6535.15234375
-6716.61328125
-6892.7421875
-7046.15625
-7166.5703125
-7250.48046875
-7301.72265625
-7331.484375
-7354.19921875
-7380.3828125
-7410.7578125
-7434.87890625
-7435.01171875
-7394.4453125
-7306.2734375
-7176.8203125
-7021.39453125
-6857.1171875
-6699.2265625
-6560.72265625
-6450.88671875
-6371.78515625
-6317.546875
-6279.94140625
-6255.89453125
-6248.85546875
-6261.70703125
-6288.77734375
-6316.4609375
-6332.79296875
-6335.4765625
-6329.87109375
-6321.7734375
-6316.57421875
-6325.24609375
-6364.15625
-6441.05078125
-6539.359375
-6619.8828125
-6641.5859375
-6583.75
-6453.3515625
-6277.78125
-6092.28125
-5927.41796875
-5798.06640625
-5698.0078125
-5605.328125
-5496.7890625
-5361.69140625
-5206.24609375
-5047.43359375
-4901.94921875
-4777.6796875
-4671.96484375
-4575.83203125
-4480.1484375
-4380.05859375
-4276.953125
-4178.41796875
-4095.9453125
-4040.0625
-4015.03515625
-4016.859375
-4036.75390625
-4068.0234375
-4110.54296875
-4168.08203125
-4240.578125
-4320.18359375
-4397.34375
-4471.15234375
-4551.0625
-4646.359375
-4755.11328125
-4864.8515625
-4961.171875
-5031.640625
-5062.51171875
-5039.5234375
-4958.69921875
-4836.40625
-4705.0390625
-4596.6328125
-4529.18359375
-4504.1484375
-4510.57421875
-4529.46484375
-4539.5078125
-4526.2421875
-4488.90625
-4436.82421875
-4377.359375
-4307.6796875
-4218.9609375
-4107.58984375
-3980.41015625
-3849.078125
-3720.41796875
-3592.12109375
-3455.4375
-3300.9921875
-3124.8828125
-2934.1640625
-2747.74609375
-2588.1484375
-2467.16796875
-2376.75390625
-2293.40234375
-2192.17578125
-2059.9375
-1900.69921875
-1732.41015625
-1576.83203125
-1447.74609375
-1346.63671875
-1270.3515625
-1221.94921875
-1210.671875
-1240.92578125
-1304.8359375
-1387.9609375
-1479.30078125
-1572.515625
-1660.1171875
-1732.6015625
-1785.625
-1825.81640625
-1868.375
-1930.515625
-2026.98828125
-2166.9921875
-2350.2578125
-2564.88671875
-2790.87890625
-3007.9609375
-3203.19921875
-3375.78515625
-3537.74609375
-3708.28125
-3902.4296875
-4121.51171875
-4353.23828125
-4579.91796875
-4785.578125
-4956.50390625
-5079.3046875
-5142.4296875
-5141.359375
-5083.578125
-4990.09375
-4892.76953125
-4826.86328125
-4820.22265625
-4884.0078125
-5010.2890625
-5176.80859375
-5354.390625
-5513.6015625
-5632.04296875
-5702.6328125
-5737.7890625
-5761.9375
-5794.359375
-5835.85546875
-5871.5390625
-5886.23046875
-5876.7421875
-5850.75390625
-5817.91015625
-5784.95703125
-5758.57421875
-5749.73046875
-5773.609375
-5843.7578125
-5962.65625
-6113.1796875
-6258.32421875
-6354.23828125
-6370.85546875
-6306.18359375
-6184.85546875
-6044.13671875
-5917.59765625
-5824.43359375
-5767.9453125
-5742.93359375
-5746.0
-5779.3515625
-5845.203125
-5938.99609375
-6050.76953125
-6172.07421875
-6298.74609375
-6427.01171875
-6550.51953125
-6662.7578125
-6759.84375
-6838.51953125
-6892.9140625
-6916.93359375
-6911.1953125
-6887.00390625
-6862.48828125
-6853.38671875
-6863.90625
-6882.98046875
-6889.1015625
-6862.76171875
-6798.91015625
-6710.4453125
-6620.79296875
-6551.90234375
-6516.0859375
-6515.2265625
-6545.47265625
-6602.62109375
-6683.6953125
-6783.796875
-6892.8671875
-6997.5703125
-7087.66015625
-7161.07421875
-7223.9453125
-7286.96484375
-7360.31640625
-7447.671875
-7540.70703125
-7618.6875
-7654.96484375
-7626.05859375
-7518.31640625
-7332.54296875
-7087.9296875
-6821.53515625
-6577.578125
-6390.30078125
-6272.828125
-6219.40234375
-6215.9765625
-6249.02734375
-6308.67578125
-6388.93359375
-6487.1171875
-6601.9921875
-6730.828125
-6867.01171875
-6999.8671875
-7117.0625
-7208.90234375
-7272.34765625
-7311.59765625
-7334.4375
-7347.9453125
-7356.8515625
-7363.66015625
-7368.12890625
-7367.40234375
-7359.703125
-7349.67578125
-7349.1328125
-7370.6015625
-7419.19140625
-7489.79296875
-7570.75
-7649.95703125
-7719.01953125
-7774.25390625
-7815.54296875
-7845.3984375
-7869.3203125
-7895.28125
-7929.80859375
-7973.17578125
-8019.859375
-8064.83203125
-8106.91796875
-8143.0859375
-8160.890625
-8142.1171875
-8078.25
-7982.94921875
-7888.61328125
-7830.09765625
-7828.7734375
-7884.8671875
-7978.11328125
-8075.41796875
-8144.05859375
-8164.984375
-8137.69921875
-8075.15625
-7995.37890625
-7916.046875
-7851.04296875
-7806.15234375
-7776.90625
-7752.73828125
-7724.0625
-7685.25
-7633.4765625
-7570.625
-7508.90234375
-7469.95703125
-7471.046875
-7509.1953125
-7560.90625
-7599.73828125
-7615.14453125
-7616.625
-7623.75
-7653.1640625
-7710.29296875
-7787.40625
-7868.171875
-7937.33203125
-7989.12109375
-8027.20703125
-8056.85546875
-8078.2109375
-8087.64453125
-8084.4921875
-8075.12890625
-8069.69921875
-8074.27734375
-8085.39453125
-8091.90625
-8083.34765625
-8057.74609375
-8022.04296875
-7984.875
-7948.26171875
-7905.3984375
-7846.44921875
-7768.109375
-7679.9609375
-7602.65234375
-7558.4765625
-7560.7421875
-7608.0546875
-7684.21875
-7761.19921875
-7804.48828125
-7782.62109375
-7678.4921875
-7495.51171875
-7254.26953125
-6983.7109375
-6713.98828125
-6472.89453125
-6282.53125
-6154.51171875
-6086.49609375
-6064.09765625
-6068.390625
-6084.8515625
-6108.234375
-6140.97265625
-6187.7578125
-6251.0625
-6329.3671875
-6416.26171875
-6499.9453125
-6565.75
-6602.69140625
-6609.12109375
-6591.546875
-6557.95703125
-6512.796875
-6458.46875
-6400.84375
-6352.28515625
-6327.734375
-6335.2265625
-6367.234375
-6400.921875
-6409.70703125
-6379.1484375
-6315.671875
-6241.76953125
-6181.14453125
-6143.09375
-6115.72265625
-6072.2734375
-5986.3125
-5844.96484375
-5652.1484375
-5423.72265625
-5181.60546875
-4949.0625
-4744.796875
-4577.65234375
-4447.8671875
-4354.29296875
-4298.1484375
-4278.30078125
-4286.140625
-4309.36328125
-4340.953125
-4381.25
-4430.08984375
-4479.01171875
-4512.44921875
-4516.1171875
-4484.4375
-4421.984375
-4339.4609375
-4248.328125
-4158.9375
-4083.41796875
-4037.90234375
-4037.3671875
-4085.32421875
-4168.5
-4262.8515625
-4345.3828125
-4402.21484375
-4429.69921875
-4431.421875
-4413.58984375
-4380.27734375
-4331.69140625
-4267.25390625
-4189.58203125
-4103.01953125
-4007.90234375
-3898.4140625
-3768.24609375
-3618.0546875
-3456.69140625
-3296.24609375
-3147.73046875
-3021.2890625
-2927.7109375
-2877.484375
-2877.6328125
-2929.2421875
-3026.31640625
-3155.05859375
-3294.55078125
-3421.0859375
-3515.76953125
-3570.75
-3590.09375
-3586.125
-3574.8984375
-3572.09765625
-3587.8515625
-3621.03125
-3657.8203125
-3678.1484375
-3666.91015625
-3621.65234375
-3551.6796875
-3471.5625
-3396.44140625
-3341.89453125
-3324.2890625
-3356.67578125
-3441.6640625
-3568.46875
-3717.8828125
-3870.8203125
-4013.015625
-4134.16015625
-4225.9921875
-4283.390625
-4308.1015625
-4311.70703125
-4314.5
-4338.0078125
-4392.88671875
-4470.55078125
-4547.17578125
-4598.67578125
-4613.73828125
-4594.96484375
-4551.6015625
-4494.11328125
-4433.7734375
-4382.26953125
-4348.9921875
-4339.17578125
-4354.5546875
-4393.5859375
-4450.2734375
-4515.05078125
-4579.52734375
-4640.87109375
-4701.70703125
-4766.94140625
-4841.12890625
-4926.50390625
-5021.09765625
-5119.33203125
-5217.2734375
-5318.5703125
-5435.0078125
-5580.70703125
-5764.37890625
-5983.27734375
-6221.06640625
-6451.984375
-6650.62109375
-6800.78125
-6895.9921875
-6934.36328125
-6917.3125
-6854.53125
-6766.65234375
-6678.90234375
-6610.9296875
-6570.99609375
-6555.41015625
-6549.5
-6531.9921875
-6486.28515625
-6412.7109375
-6329.375
-6258.79296875
-6212.6015625
-6187.5234375
-6171.79296875
-6152.56640625
-6120.0234375
-6071.23828125
-6014.2890625
-5966.7578125
-5945.7890625
-5957.04296875
-5992.82421875
-6040.546875
-6092.1171875
-6145.71875
-6200.35546875
-6249.85546875
-6281.1953125
-6278.24609375
-6229.8359375
-6138.73046875
-6024.78125
-5917.359375
-5840.9375
-5804.578125
-5802.6328125
-5823.1875
-5856.42578125
-5898.66796875
-5953.16015625
-6028.64453125
-6135.89453125
-6283.36328125
-6473.953125
-6703.29296875
-6959.44921875
-7224.9609375
-7481.66015625
-7715.11328125
-7915.99609375
-8079.83984375
-8208.140625
-8308.91015625
-8391.62890625
-8457.9921875
-8497.43359375
-8492.74609375
-8430.1796875
-8305.21875
-8123.30859375
-7900.20703125
-7662.59375
-7444.12890625
-7274.90625
-7169.65234375
-7122.4765625
-7111.828125
-7112.703125
-7109.01171875
-7098.44921875
-7088.0234375
-7085.64453125
-7095.3125
-7118.125
-7155.09375
-7207.5390625
-7274.54296875
-7349.390625
-7418.06640625
-7462.203125
-7466.28515625
-7424.3984375
-7341.27734375
-7228.5078125
-7101.0
-6976.03125
-6871.11328125
-6797.8359375
-6755.359375
-6730.375
-6705.34765625
-6669.328125
-6623.03125
-6574.12890625
-6526.89453125
-6476.1171875
-6411.7734375
-6330.1328125
-6239.94140625
-6158.0390625
-6099.859375
-6073.91015625
-6082.02734375
-6120.83984375
-6181.81640625
-6251.8203125
-6316.25
-6363.18359375
-6385.47265625
-6380.0703125
-6347.1015625
-6290.58984375
-6219.875
-6148.2421875
-6088.3046875
-6048.3671875
-6034.03125
-6052.078125
-6109.41015625
-6206.09375
-6331.13671875
-6467.6953125
-6602.9609375
-6732.16015625
-6853.5546875
-6960.8203125
-7039.84375
-7071.58984375
-7039.5859375
-6938.66796875
-6779.94921875
-6587.87109375
-6391.44140625
-6216.23828125
-6080.85546875
-5996.46484375
-5967.23046875
-5991.75
-6065.3125
-6181.0234375
-6329.84375
-6501.53515625
-6686.23046875
-6873.94140625
-7051.90234375
-7204.1796875
-7316.1953125
-7380.36328125
-7397.80859375
-7375.77734375
-7324.2421875
-7253.66796875
-7173.93359375
-7094.7109375
-7027.12890625
-6984.28515625
-6977.74609375
-7010.6640625
-7072.11328125
-7138.77734375
-7186.0078125
-7201.66796875
-7190.2421875
-7161.73828125
-7116.9921875
-7048.0
-6954.55078125
-6856.6796875
-6785.40234375
-6760.43359375
-6778.34765625
-6821.12890625
-6872.67578125
-6927.6875
-6989.70703125
-7063.921875
-7149.34375
-7233.953125
-7296.42578125
-7314.94921875
-7277.66015625
-7188.44140625
-7065.08203125
-6930.9140625
-6803.6328125
-6688.3125
-6580.3828125
-6475.4609375
-6375.56640625
-6285.296875
-6203.296875
-6118.77734375
-6016.30859375
-5884.984375
-5726.37890625
-5557.06640625
-5403.00390625
-5287.46484375
-5219.8828125
-5193.69921875
-5194.21875
-5210.35546875
-5241.97265625
-5297.34765625
-5382.0078125
-5487.51953125
-5590.984375
-5667.01171875
-5701.70703125
-5696.4140625
-5660.1640625
-5600.42578125
-5520.48828125
-5423.0078125
-5313.73046875
-5200.421875
-5087.6484375
-4972.63671875
-4847.80859375
-4709.03515625
-4562.390625
-4423.6171875
-4311.94921875
-4244.0625
-4230.34375
-4272.78125
-4364.9296875
-4494.78515625
-4648.578125
-4811.93359375
-4969.1796875
-5104.0703125
-5203.171875
-5260.1953125
-5279.984375
-5279.95703125
-5284.02734375
-5307.6484375
-5344.12109375
-5366.94140625
-5349.52734375
-5285.66015625
-5192.94921875
-5098.52734375
-5020.76171875
-4960.54296875
-4905.2578125
-4839.7109375
-4754.89453125
-4649.453125
-4526.453125
-4392.31640625
-4258.8046875
-4142.265625
-4056.890625
-4007.48046875
-3988.48046875
-3987.83984375
-3989.94921875
-3977.4296875
-3936.2734375
-3864.1875
-3774.87109375
-3692.296875
-3637.97265625
-3620.13671875
-3631.515625
-3654.85546875
-3670.53125
-3661.640625
-3617.31640625
-3536.5859375
-3430.75
-3319.640625
-3223.25390625
-3156.9921875
-3133.4609375
-3163.20703125
-3248.08203125
-3373.94921875
-3513.578125
-3638.16796875
-3725.3359375
-3759.57421875
-3732.7890625
-3649.14453125
-3526.75
-3389.51171875
-3255.578125
-3132.97265625
-3023.1328125
-2924.82421875
-2835.88671875
-2756.33203125
-2693.15625
-2660.39453125
-2670.37109375
-2722.3046875
-2799.33203125
-2878.203125
-2943.484375
-2993.203125
-3030.8828125
-3052.76953125
-3044.52734375
-2991.85546875
-2894.92578125
-2772.98046875
-2655.43359375
-2567.0625
-2517.82421875
-2502.6171875
-2509.51953125
-2529.453125
-2560.58203125
-2606.2265625
-2670.3125
-2753.1328125
-2847.12890625
-2934.4921875
-2991.85546875
-3002.171875
-2964.15625
-2889.39453125
-2790.59375
-2673.1484375
-2535.9375
-2376.5234375
-2195.09765625
-1997.21875
-1795.87109375
-1609.5859375
-1454.94140625
-1337.984375
-1250.80078125
-1174.87890625
-1088.6953125
-976.39453125
-834.3515625
-672.22265625
-507.421875
-355.8671875
-223.46484375
-102.4375
24.45703125
172.37109375
342.9296875
522.80078125
693.26171875
840.37109375
956.7890625
1038.17578125
1082.47265625
1093.41015625
1081.9453125
1062.5859375
1048.1171875
1047.28515625
1065.51171875
1106.484375
1173.09765625
1267.3671875
1389.6328125
1538.4609375
1711.32421875
1904.52734375
2111.671875
2323.359375
2529.35546875
2720.48046875
2887.70703125
3021.73046875
3117.01171875
3176.7109375
3212.43359375
3240.52734375
3281.8046875
3363.28515625
3511.90234375
3738.9375
4029.55078125
4351.00390625
4673.3828125
4985.328125
5295.02734375
5620.78515625
5978.671875
6372.76953125
6792.703125
7220.45703125
7640.40625
8043.95703125
8427.5859375
8791.296875
9140.6015625
9487.140625
9843.890625
10218.578125
10611.3828125
11017.6796875
11432.96875
11856.609375
12292.08203125
12743.3515625
13211.41796875
13696.89453125
14206.53515625
14754.19140625
15351.8984375
15999.78515625
16685.4921875
17392.41796875
18107.60546875
18825.4296875
19549.6640625
20293.765625
21075.18359375
21905.10546875
22783.515625
23705.51953125
24672.2578125
25694.3671875
26784.52734375
27946.67578125
29171.6640625
30442.94921875
31748.13671875
33088.03125
34476.64453125
35932.8125
37470.8984375
39097.6328125
40815.265625
42625.6328125
44529.41796875
46520.078125
48577.23046875
50666.90625
52751.70703125
54804.140625
56811.328125
58767.53515625
60663.50390625
62483.68359375
64210.734375
65827.48828125
67312.3515625
68635.21484375
69761.7109375
70663.765625
71327.26171875
71751.125
71939.62109375
71893.12109375
71602.60546875
71051.10546875
70222.09375
69109.7421875
67724.328125
66090.61328125
64242.4609375
62218.5859375
60060.375
57809.65625
55505.0390625
53177.734375
50849.77734375
48536.91015625
46255.35546875
44027.37109375
41879.6171875
39833.8515625
37897.046875
36059.13671875
34299.921875
32599.38671875
30944.87109375
29332.5703125
27764.94140625
26246.86328125
24783.69140625
23381.7265625
22048.65625
20791.31640625
19612.484375
18510.46484375
17481.0859375
16518.109375
15612.03125
14752.90625
13938.06640625
13175.75390625
12477.42578125
11845.08203125
11267.55078125
10728.171875
10213.7734375
9716.9921875
9235.03515625
8769.8046875
8327.4140625
7914.5390625
7534.67578125
7188.19140625
6873.83203125
6588.609375
6328.35546875
6091.32421875
5879.8828125
5694.9375
5528.4375
5364.25
5187.40625
4990.68359375
4772.51171875
4533.16015625
4276.75
4015.734375
3769.00390625
3551.96875
3365.97265625
3196.08984375
3020.828125
2828.89453125
2631.140625
2456.75390625
2334.703125
2274.03515625
2256.609375
2245.3984375
2201.5859375
2101.30859375
1943.75
1746.421875
1531.984375
1317.5078125
1112.6328125
922.31640625
747.69921875
585.92578125
432.8046875
286.3359375
145.765625
7.4375
-135.93359375
-291.37109375
-462.453125
-650.13671875
-853.56640625
-1067.16015625
-1276.75
-1460.96484375
-1599.59375
-1684.94140625
-1728.1796875
-1754.734375
-1790.52734375
-1849.25390625
-1929.53125
-2020.08203125
-2105.3515625
-2170.11328125
-2206.67578125
-2221.80078125
-2234.6328125
-2264.78515625
-2322.7109375
-2410.828125
-2528.6640625
-2672.1953125
-2829.9453125
-2985.44921875
-3125.3515625
-3243.25
-3336.35546875
-3402.73046875
-3444.09765625
-3468.69140625
-3488.22265625
-3511.8125
-3542.96484375
-3579.96484375
-3617.2265625
-3648.66015625
-3674.3359375
-3705.78125
-3762.60546875
-3860.71875
-4001.875
-4172.71875
-4351.734375
-4516.79296875
-4649.00390625
-4735.04296875
-4770.66015625
-4763.63671875
-4731.6796875
-4694.1953125
-4663.1953125
-4640.23828125
-4621.45703125
-4605.37890625
-4596.23046875
-4600.6171875
-4622.00390625
-4658.9765625
-4708.16796875
-4767.515625
-4835.9296875
-4911.0234375
-4988.92578125
-5066.296875
-5140.7890625
-5208.74609375
-5264.51171875
-5304.17578125
-5330.3515625
-5352.29296875
-5381.07421875
-5424.22265625
-5482.26171875
-5547.25
-5604.765625
-5641.46484375
-5654.9296875
-5657.30859375
-5668.265625
-5702.44140625
-5760.58203125
-5829.30078125
-5888.65625
-5923.765625
-5934.40625
-5935.8828125
-5949.984375
-5992.94921875
-6069.91796875
-6177.87109375
-6310.87109375
-6461.53515625
-6618.84375
-6766.7265625
-6886.3359375
-6961.5859375
-6985.078125
-6961.66796875
-6907.73828125
-6845.84765625
-6796.28515625
-6769.203125
-6761.43359375
-6759.8984375
-6748.99609375
-6718.10546875
-6666.11328125
-6601.22265625
-6534.37890625
-6469.40625
-6399.46484375
-6316.7265625
-6227.12109375
-6152.55859375
-6115.1484375
-6119.3671875
-6150.21875
-6185.17578125
-6204.05859375
-6190.83203125
-6135.8671875
-6043.09375
-5932.91015625
-5832.55859375
-5761.671875
-5726.68359375
-5726.41796875
-5759.078125
-5822.65625
-5910.6015625
-6008.61328125
-6096.64453125
-6156.796875
-6183.6484375
-6189.00390625
-6195.40234375
-6222.33203125
-6276.671875
-6353.9140625
-6446.421875
-6549.84765625
-6662.984375
-6782.56640625
-6897.6171875
-6988.48828125
-7033.03125
-7017.09765625
-6941.78125
-6822.0078125
-6677.6328125
-6524.19140625
-6370.03125
-6220.61328125
-6084.83203125
-5976.30859375
-5908.54296875
-5889.58984375
-5921.8671875
-6004.74609375
-6133.58984375
-6294.8828125
-6464.9140625
-6616.38671875
-6727.56640625
-6785.953125
-6786.62890625
-6731.6640625
-6632.7265625
-6511.8984375
-6396.08203125
-6306.98046875
-6253.1171875
-6229.40625
-6224.359375
-6229.06640625
-6239.82421875
-6252.359375
-6255.65625
-6235.359375
-6185.44140625
-6115.4609375
-6044.69921875
-5988.921875
-5952.33984375
-5929.359375
-5910.84765625
-5889.19140625
-5861.48828125
-5832.5625
-5816.234375
-5832.12109375
-5897.56640625
-6018.38671875
-6183.9453125
-6369.9609375
-6547.83984375
-6694.734375
-6799.50390625
-6864.01171875
-6901.66796875
-6933.14453125
-6978.09375
-7045.34765625
-7127.87109375
-7206.7265625
-7261.87109375
-7282.57421875
-7270.69140625
-7235.3984375
-7185.4765625
-7127.57421875
-7072.328125
-7038.640625
-7046.046875
-7099.2421875
-7181.24609375
-7264.640625
-7330.82421875
-7379.75
-7423.51953125
-7473.02734375
-7529.125
-7583.20703125
-7624.890625
-7650.85546875
-7667.55859375
-7685.64453125
-7711.9921875
-7747.62109375
-7790.796875
-7837.76953125
-7878.8671875
-7897.546875
-7877.90234375
-7814.7265625
-7716.1015625
-7596.9453125
-7470.671875
-7344.74609375
-7220.25
-7094.54296875
-6966.47265625
-6841.62109375
-6732.8203125
-6654.95703125
-6618.3203125
-6624.6640625
-6666.5
-6728.33984375
-6790.29296875
-6834.2890625
-6850.11328125
-6837.66796875
-6804.84375
-6763.640625
-6726.02734375
-6698.6875
-6677.5
-6646.34765625
-6584.78515625
-6482.5
-6351.09375
-6223.25390625
-6137.73828125
-6118.33984375
-6159.59765625
-6228.484375
-6282.015625
-6290.86328125
-6253.9921875
-6195.34765625
-6146.56640625
-6129.16796875
-6146.41796875
-6184.83203125
-6219.9375
-6223.546875
-6172.8125
-6059.21484375
-5892.83203125
-5698.640625
-5506.3984375
-5338.875
-5204.27734375
-5097.12890625
-5006.65234375
-4926.3515625
-4858.44140625
-4812.90234375
-4803.6171875
-4841.83984375
-4926.890625
-5040.54296875
-5153.8046875
-5243.921875
-5306.57421875
-5352.65625
-5395.62890625
-5443.82421875
-5501.6015625
-5571.875
-5654.8203125
-5746.015625
-5837.4609375
-5919.67578125
-5982.11328125
-6013.875
-6007.01171875
-5960.26171875
-5880.06640625
-5779.24609375
-5675.26171875
-5587.1171875
-5528.81640625
-5501.8984375
-5493.01171875
-5479.75
-5441.2109375
-5366.1875
-5254.3203125
-5111.39453125
-4944.34375
-4761.1015625
-4573.68359375
-4398.4453125
-4250.61328125
-4138.3125
-4061.84765625
-4016.71875
-3994.34375
-3980.4921875
-3958.546875
-3920.24609375
-3875.37109375
-3849.27734375
-3868.1875
-3943.9296875
-4069.53125
-4227.38671875
-4402.0625
-4588.05078125
-4787.546875
-5001.2265625
-5220.45703125
-5427.76171875
-5604.50390625
-5738.51171875
-5825.83984375
-5868.4609375
-5873.2890625
-5853.69140625
-5828.328125
-5812.68359375
-5807.30859375
-5793.66015625
-5744.265625
-5641.06640625
-5487.3515625
-5304.05078125
-5114.51171875
-4930.77734375
-4751.41015625
-4570.35546875
-4387.62890625
-4212.203125
-4055.0234375
-3919.9921875
-3802.625
-3697.01953125
-3602.42578125
-3522.63671875
-3461.78515625
-3424.5234375
-3419.70703125
-3459.3125
-3549.3046875
-3681.4375
-3836.4609375
-3997.46875
-4161.0546875
-4335.3359375
-4526.109375
-4722.84375
-4897.1015625
-5016.5
-5064.2421875
-5049.01171875
-4998.05859375
-4940.51171875
-4893.95703125
-4861.71875
-4838.5625
-4818.57421875
-4799.94921875
-4785.0390625
-4777.359375
-4779.9140625
-4796.453125
-4832.09765625
-4889.125
-4960.50390625
-5029.55078125
-5078.90625
-5101.6328125
-5103.19921875
-5092.04296875
-5068.3203125
-5023.0703125
-4950.38671875
-4861.5546875
-4786.453125
-4758.1640625
-4792.68359375
-4880.0
-4992.05078125
-5098.93359375
-5181.13671875
-5232.81640625
-5258.9609375
-5271.03125
-5283.203125
-5309.3203125
-5359.64453125
-5438.21484375
-5542.44140625
-5664.2421875
-5789.78125
-5897.4296875
-5959.6328125
-5953.38671875
-5873.734375
-5738.32421875
-5579.109375
-5428.91796875
-5311.7109375
-5236.609375
-5195.09765625
-5166.3515625
-5132.55078125
-5092.8203125
-5061.265625
-5051.13671875
-5063.09765625
-5088.95703125
-5122.359375
-5161.57421875
-5202.25390625
-5230.64453125
-5225.69140625
-5168.91015625
-5055.1875
-4897.98046875
-4724.78125
-4564.13671875
-4432.56640625
-4330.9609375
-4251.81640625
-4188.20703125
-4135.6484375
-4088.578125
-4039.98828125
-3987.29296875
-3936.8125
-3898.578125
-3874.89453125
-3855.2578125
-3824.3828125
-3775.90234375
-3718.61328125
-3670.8203125
-3648.07421875
-3652.6796875
-3670.2734375
-3676.2578125
-3650.03125
-3588.01171875
-3504.9296875
-3423.08203125
-3359.71484375
-3321.765625
-3307.2578125
-3307.96484375
-3312.0546875
-3307.94921875
-3287.90625
-3248.4375
-3189.0546875
-3113.078125
-3029.90234375
-2953.671875
-2897.4375
-2868.0078125
-2866.23828125
-2890.3125
-2936.89453125
-3000.14453125
-3072.6796875
-3149.13671875
-3227.0
-3301.6015625
-3360.66796875
-3387.37890625
-3372.08203125
-3321.7265625
-3256.98828125
-3200.203125
-3165.2265625
-3154.68359375
-3160.7734375
-3165.9296875
-3146.33984375
-3081.55078125
-2965.40625
-2809.328125
-2634.91796875
-2461.36328125
-2295.8828125
-2131.90234375
-1954.9609375
-1751.984375
-1518.5234375
-1260.75390625
-993.30078125
-734.171875
-497.3671875
-286.38671875
-94.6171875
85.72265625
254.328125
402.65234375
522.1875
610.96875
672.15625
708.24609375
717.98046875
698.65625
652.30078125
591.9140625
542.3125
531.87890625
578.8203125
682.33203125
825.28515625
985.04296875
1144.0625
1295.23046875
1441.84375
1593.20703125
1757.59765625
1936.89453125
2126.90625
2322.8046875
2523.9375
2733.13671875
2951.8515625
3177.01171875
3403.265625
3627.04296875
3846.56640625
4057.88671875
4254.05078125
4430.51171875
4590.2265625
4741.3984375
4891.48046875
5046.8359375
5217.94140625
5420.2265625
5666.2578125
5958.078125
6288.98828125
6652.2421875
7048.08203125
7484.86328125
7975.55859375
8530.76953125
9150.3203125
9819.37890625
10512.51953125
11201.9765625
11863.41796875
12478.7890625
13038.83984375
13543.90234375
13999.6015625
14410.5234375
14778.65234375
15107.84375
15407.01171875
15686.66015625
15951.5234375
16196.4140625
16410.140625
16585.3359375
16726.5
16848.23828125
16965.34765625
17086.18359375
17216.4140625
17365.64453125
17545.2578125
17759.93359375
18005.73046875
18277.3125
18572.53125
18886.35546875
19202.58984375
19495.7578125
19742.48046875
19931.890625
20067.55078125
20160.80859375
20220.2421875
20244.96875
20228.859375
20172.6484375
20090.3671875
20001.06640625
19913.62890625
19820.28515625
19704.38671875
19554.60546875
19375.2109375
19186.48046875
19013.3203125
18867.40625
18736.29296875
18590.6171875
18403.6640625
18164.8984375
17876.859375
17542.8671875
17159.63671875
16720.3046875
16222.82421875
15676.3046875
15100.25
14516.19140625
13936.9296875
13362.3203125
12785.9921875
12207.8125
11641.125
11107.98828125
10625.921875
10196.984375
9808.0
9439.609375
9073.54296875
8692.5703125
8279.9453125
7826.9921875
7343.97265625
6860.8828125
6414.35546875
6032.46484375
5728.53125
5501.88671875
5339.18359375
5217.09765625
5110.08203125
4998.23046875
4866.4609375
4697.8203125
4473.8203125
4186.4375
3849.0859375
3492.2109375
3145.77734375
2824.46875
2527.1171875
2247.0078125
1982.35546875
1739.34375
1527.61328125
1352.62109375
1210.875
1091.2734375
980.6953125
869.078125
751.78515625
631.40234375
519.109375
431.48046875
380.22265625
361.39453125
354.60546875
333.9296875
280.984375
190.81640625
70.59765625
-64.87890625
-200.09765625
-327.5859375
-452.52734375
-587.53125
-740.94921875
-909.671875
-1080.9765625
-1238.8515625
-1368.953125
-1461.55078125
-1512.91796875
-1523.72265625
-1495.63671875
-1430.20703125
-1331.3359375
-1207.140625
-1068.5234375
-928.12109375
-801.91796875
-708.859375
-663.62890625
-667.8828125
-709.66015625
-772.5859375
-845.97265625
-927.49609375
-1018.85546875
-1120.17578125
-1228.0234375
-1337.93359375
-1448.39453125
-1560.734375
-1672.6015625
-1770.921875
-1833.44921875
-1840.68359375
-1790.23828125
-1703.63671875
-1621.51953125
-1589.62109375
-1641.71484375
-1787.2421875
-2009.28125
-2271.76171875
-2530.16796875
-2741.66796875
-2875.15234375
-2920.125
-2889.02734375
-2809.1875
-2709.0
-2608.40625
-2519.4296875
-2453.36328125
-2426.23046875
-2456.21875
-2553.78515625
-2711.46484375
-2901.91796875
-3087.3359375
-3234.703125
-3326.96875
-3364.0
-3355.5546875
-3313.765625
-3249.90234375
-3174.0703125
-3094.31640625
-3015.015625
-2937.75390625
-2864.890625
-2801.23828125
-2751.125
-2715.63671875
-2695.6015625
-2697.40625
-2732.6328125
-2808.42578125
-2917.07421875
-3035.234375
-3133.73828125
-3189.79296875
-3193.15625
-3144.4375
-3050.58984375
-2923.21875
-2780.31640625
-2645.92578125
-2544.01171875
-2490.30859375
-2489.37109375
-2536.91796875
-2621.19140625
-2721.97265625
-2814.0234375
-2878.5
-2913.5234375
-2932.26171875
-2949.0546875
-2967.0859375
-2978.48046875
-2975.3515625
-2961.56640625
-2955.62109375
-2982.05859375
-3057.3984375
-3180.8359375
-3335.7265625
-3499.06640625
-3651.86328125
-3785.65625
-3903.1796875
-4011.390625
-4109.01953125
-4179.12109375
-4196.0859375
-4142.9921875
-4022.90234375
-3854.33203125
-3658.56640625
-3451.73046875
-3244.58984375
-3043.34765625
-2849.03125
-2659.51171875
-2476.2265625
-2309.8359375
-2179.15234375
-2104.61328125
-2101.6640625
-2176.0703125
-2320.23828125
-2513.01953125
-2726.953125
-2940.3828125
-3143.9609375
-3334.46484375
-3503.2265625
-3632.8359375
-3705.71484375
-3714.3515625
-3664.11328125
-3570.875
-3459.49609375
-3361.20703125
-3304.05859375
-3299.05078125
-3333.5
-3378.68359375
-3406.375
-3403.08984375
-3374.3046875
-3337.8984375
-3311.953125
-3306.01953125
-3321.87109375
-3359.8984375
-3421.4921875
-3504.46875
-3598.8671875
-3689.703125
-3763.8125
-3813.921875
-3838.44140625
-3839.5625
-3820.390625
-3781.48828125
-3720.09375
-3634.44921875
-3529.078125
-3415.046875
-3306.07421875
-3216.43359375
-3161.01953125
-3151.50390625
-3188.046875
-3255.59375
-3332.19140625
-3402.99609375
-3465.97265625
-3523.83203125
-3571.64453125
-3593.3828125
-3570.21875
-3491.37890625
-3357.4609375
-3175.84765625
-2956.62109375
-2714.76953125
-2474.7421875
-2268.8984375
-2127.6796875
-2068.50390625
-2091.3515625
-2182.09375
-2318.37890625
-2473.59375
-2619.25390625
-2729.8828125
-2791.41796875
-2808.265625
-2802.0703125
-2801.015625
-2826.52734375
-2885.4921875
-2969.12109375
-3055.58203125
-3115.59375
-3122.96484375
-3067.0078125
-2958.4140625
-2822.890625
-2687.14453125
-2567.91015625
-2470.55078125
-2395.6875
-2346.8984375
-2333.0078125
-2363.13671875
-2438.9140625
-2550.4921875
-2679.23046875
-2803.5078125
-2903.28125
-2962.6953125
-2972.4765625
-2932.046875
-2849.4609375
-2739.01171875
-2617.9921875
-2503.14453125
-2406.39453125
-2330.97265625
-2271.296875
-2217.30859375
-2159.328125
-2089.2578125
-1998.75390625
-1879.625
-1728.8046875
-1553.70703125
-1371.8515625
-1204.26953125
-1068.46484375
-976.4296875
-936.6640625
-955.6015625
-1035.80859375
-1171.78125
-1346.25390625
-1529.90234375
-1687.40234375
-1789.7109375
-1826.9375
-1813.77734375
-1783.05859375
-1770.8125
-1800.33984375
-1873.4921875
-1973.08203125
-2074.078125
-2155.390625
-2205.65625
-2222.83984375
-2211.39453125
-2178.1484375
-2127.484375
-2060.1640625
-1979.78515625
-1900.60546875
-1844.8671875
-1829.0
-1853.43359375
-1907.16015625
-1979.01171875
-2061.1328125
-2144.28125
-2217.5546875
-2277.859375
-2339.1171875
-2429.09375
-2572.61328125
-2770.90625
-2990.96484375
-3175.8203125
-3273.4140625
-3264.44921875
-3167.49609375
-3020.71875
-2860.6171875
-2713.7109375
-2596.59375
-2514.5546875
-2461.50390625
-2428.20703125
-2412.328125
-2416.8203125
-2438.75390625
-2465.6171875
-2486.19140625
-2501.234375
-2518.66796875
-2539.20703125
-2550.9140625
-2538.60546875
-2496.2421875
-2430.1796875
-2354.0390625
-2281.70703125
-2221.78125
-2174.7421875
-2136.19921875
-2106.703125
-2099.265625
-2133.765625
-2220.22265625
-2346.53125
-2483.140625
-2599.8828125
-2679.72265625
-2720.8203125
-2730.99609375
-2721.90625
-2705.16796875
-2689.31640625
-2677.5390625
-2667.6015625
-2654.7734375
-2636.7578125
-2617.3203125
-2603.79296875
-2597.84765625
-2587.94140625
-2553.98046875
-2482.85546875
-2380.296875
-2267.734375
-2169.22265625
-2100.95703125
-2067.58203125
-2060.49609375
-2057.32421875
-2028.2421875
-1950.51953125
-1822.0625
-1663.72265625
-1509.4375
-1390.7890625
-1323.46875
-1300.98828125
-1298.5703125
-1285.80859375
-1241.1796875
-1161.57421875
-1063.99609375
-979.14453125
-937.76171875
-954.3828125
-1018.23046875
-1099.125
-1165.484375
-1201.5625
-1211.84765625
-1211.28125
-1210.90625
-1211.0703125
-1206.1328125
-1193.20703125
-1174.60546875
-1152.53125
-1124.4453125
-1084.98046875
-1030.59765625
-960.37109375
-873.5390625
-769.15234375
-647.69921875
-509.7578125
-351.2734375
-161.92578125
68.84375
342.52734375
646.66015625
958.0
1251.26953125
1508.01171875
1719.75390625
1883.4296875
1994.56640625
2047.10546875
2041.109375
1988.828125
1910.0
1819.7421875
1720.94921875
1607.5234375
1473.66796875
1321.01171875
1159.35546875
1001.78515625
857.93359375
730.8046875
620.7734375
533.25
481.37890625
479.7421875
534.984375
641.57421875
783.92578125
940.11328125
1085.359375
1197.734375
1266.3046875
1295.859375
1303.1171875
1306.87109375
1320.10546875
1349.328125
1399.04296875
1475.9765625
1589.2109375
1746.203125
1947.7265625
2184.640625
2438.4921875
2685.83984375
2904.95703125
3082.4765625
3216.44921875
3313.64453125
3383.05859375
3431.37890625
3464.01171875
3488.4609375
3513.828125
3545.7265625
3582.49609375
3618.46875
3652.34375
3692.453125
3752.89453125
3842.9453125
3958.9921875
4086.89453125
4213.078125
4333.83984375
4453.359375
4572.703125
4682.4375
4768.2734375
4825.47265625
4868.1015625
4923.74609375
5017.43359375
5157.37890625
5333.0703125
5525.75390625
5722.29296875
5922.453125
6136.1953125
6375.3046875
6645.72265625
6944.88671875
7264.828125
7598.83984375
7947.02734375
8316.49609375
8716.75390625
9154.58203125
9631.05078125
10139.85546875
10667.515625
11198.4921875
11724.265625
12247.984375
12778.5703125
13320.1171875
13868.015625
14413.9296875
14951.828125
15479.30078125
15996.640625
16506.34765625
17010.6015625
17506.53125
17985.22265625
18438.0
18863.69921875
19269.3203125
19665.828125
20065.9765625
20483.8046875
20930.05078125
21404.8515625
21897.16015625
22394.75390625
22895.5234375
23408.32421875
23943.56640625
24503.953125
25083.0
25668.8828125
26246.17578125
26793.484375
27283.00390625
27688.6875
28000.03515625
28228.5078125
28398.46484375
28530.30078125
28632.63671875
28709.296875
28769.6171875
28828.73828125
28898.7578125
28981.86328125
29071.83203125
29159.5390625
29236.25
29293.50390625
29322.10546875
29311.5390625
29250.44140625
29129.56640625
28948.2109375
28720.90625
28477.77734375
28254.48046875
28075.73828125
27943.578125
27839.109375
27735.4609375
27610.81640625
27453.91796875
27263.78125
27048.74609375
26825.1328125
26612.46875
26426.4765625
26273.96875
26150.9453125
26042.546875
25927.26171875
25789.32421875
25633.421875
25485.421875
25371.84375
25294.63671875
25227.35546875
25137.38671875
25011.34375
24859.640625
24700.94921875
24545.58984375
24390.62109375
24223.44140625
24026.9140625
23784.46875
23485.6015625
23129.203125
22723.4375
22284.44921875
21834.09765625
21392.5546875
20966.49609375
20544.01171875
20105.0078125
19638.921875
19151.9140625
18658.72265625
18171.18359375
17695.15234375
17233.57421875
16788.98046875
16365.37890625
15971.28515625
15619.08984375
15316.52734375
15056.72265625
14818.125
14574.515625
14304.51171875
13994.30859375
13637.75390625
13237.875
12806.82421875
12360.921875
11914.0
11474.3828125
11045.5859375
10628.43359375
10223.85546875
9835.984375
9473.1328125
9145.56640625
8862.38671875
8628.56640625
8439.6640625
8274.70703125
8095.5859375
7860.33984375
7543.9296875
7150.74609375
6709.92578125
6259.48828125
5832.05078125
5448.78515625
5120.05859375
4847.296875
4622.7421875
4428.80859375
4242.2421875
4044.359375
3830.453125
3609.77734375
3397.046875
3204.34375
3038.29296875
2898.65625
2775.4453125
2649.765625
2503.65625
2332.70703125
2148.8515625
1970.08203125
1807.48828125
1661.7890625
1530.359375
1415.83203125
1327.5390625
1274.60546875
1257.0234375
1262.640625
1272.6875
1270.61328125
1246.7890625
1197.1796875
1120.89453125
1020.5703125
903.87109375
782.58984375
669.84765625
578.40234375
520.07421875
502.41796875
522.015625
560.4921875
589.953125
586.3125
539.67578125
453.4140625
334.69921875
187.73046875
15.98046875
-171.98046875
-362.5625
-544.5234375
-715.33203125
-880.10546875
-1045.9765625
-1218.58203125
-1400.84375
-1589.90625
-1773.50390625
-1933.19140625
-2056.23828125
-2145.50390625
-2215.80859375
-2279.6796875
-2336.7265625
-2375.25
-2381.296875
-2346.4609375
-2271.94921875
-2169.45703125
-2057.34375
-1952.515625
-1865.0546875
-1801.3125
-1769.37109375
-1776.12109375
-1816.828125
-1871.26171875
-1914.33984375
-1931.71875
-1925.67578125
-1909.71875
-1901.6796875
-1920.375
-1981.78125
-2091.234375
-2236.98046875
-2392.546875
-2528.76171875
-2627.78125
-2689.94140625
-2729.60546875
-2764.8515625
-2809.54296875
-2871.8125
-2955.1484375
-3057.16015625
-3167.5625
-3269.5
-3343.2890625
-3368.85546875
-3328.6015625
-3215.7734375
-3044.94140625
-2852.05859375
-2679.5
-2557.8515625
-2498.97265625
-2500.89453125
-2554.90234375
-2650.1953125
-2778.17578125
-2935.0703125
-3117.9296875
-3316.15625
-3508.40234375
-3669.00390625
-3776.87890625
-3819.06640625
-3790.48046875
-3695.05078125
-3547.0859375
-3368.87890625
-3185.21875
-3019.125
-2889.28125
-2806.26953125
-2767.73046875
-2757.28515625
-2750.234375
-2724.0859375
-2668.765625
-2591.328125
-2512.109375
-2454.0390625
-2432.46875
-2451.7421875
-2507.5859375
-2590.8125
-2691.078125
-2802.578125
-2928.75390625
-3079.5625
-3260.80078125
-3464.65625
-3670.2109375
-3852.90234375
-3994.88671875
-4090.63671875
-4146.47265625
-4174.82421875
-4185.79296875
-4181.875
-4160.23046875
-4120.83203125
-4072.796875
-4032.83203125
-4016.05078125
-4024.953125
-4045.15234375
-4053.18359375
-4032.45703125
-3984.68359375
-3926.48046875
-3874.48046875
-3832.34765625
-3789.4140625
-3728.9609375
-3638.8125
-3518.63671875
-3381.37890625
-3247.55078125
-3134.9296875
-3050.328125
-2988.4921875
-2936.71484375
-2880.67578125
-2810.23828125
-2725.52734375
-2639.69921875
-2573.3984375
-2542.53125
-2549.12109375
-2583.09375
-2632.140625
-2690.4453125
-2760.01171875
-2845.6640625
-2948.0078125
-3058.3984375
-3159.4375
-3231.84375
-3263.8984375
-3256.5859375
-3221.65625
-3176.609375
-3141.4609375
-3136.63671875
-3178.046875
-3270.015625
-3402.6171875
-3557.546875
-3717.91015625
-3872.546875
-4012.0234375
-4122.94921875
-4189.48046875
-4202.5703125
-4168.54296875
-4108.09765625
-4045.54296875
-3996.58984375
-3962.90234375
-3934.8203125
-3897.7109375
-3837.69140625
-3744.953125
-3614.23828125
-3443.24609375
-3232.1171875
-2987.05078125
-2725.34375
-2474.30078125
-2261.05859375
-2100.5546875
-1991.875
-1924.46484375
-1886.76953125
-1871.09375
-1874.19140625
-1895.625
-1934.53515625
-1986.91015625
-2047.08203125
-2113.04296875
-2189.390625
-2283.0546875
-2395.64453125
-2520.41015625
-2646.1640625
-2763.11328125
-2865.8203125
-2953.57421875
-3029.87109375
-3100.7578125
-3171.78515625
-3245.8046875
-3323.9375
-3407.50390625
-3496.421875
-3583.5859375
-3651.77734375
-3678.8984375
-3649.26171875
-3561.08984375
-3424.875
-3257.29296875
-3078.21484375
-2910.6875
-2777.640625
-2693.875
-2660.19921875
-2665.4921875
-2693.62890625
-2728.71875
-2757.578125
-2772.09765625
-2771.46484375
-2761.08984375
-2748.7890625
-2741.984375
-2747.7421875
-2773.12109375
-2823.859375
-2902.09375
-3004.09375
-3118.89453125
-3230.5859375
-3326.12109375
-3403.328125
-3470.078125
-3533.5390625
-3590.1953125
-3626.6953125
-3628.26171875
-3584.30078125
-3488.32421875
-3338.7265625
-3144.125
-2927.33203125
-2720.33984375
-2551.73046875
-2436.10546875
-2372.3984375
-2349.1484375
-2350.66015625
-2360.66015625
-2365.11328125
-2355.703125
-2331.9765625
-2299.109375
-2262.25
-2221.94921875
-2173.74609375
-2111.1328125
-2029.92578125
-1932.86328125
-1832.26171875
-1746.94140625
-1693.265625
-1676.64453125
-1690.30078125
-1721.3515625
-1757.84375
-1792.59375
-1824.359375
-1857.69140625
-1899.64453125
-1952.94140625
-2010.1796875
-2055.78515625
-2075.8046875
-2067.2734375
-2038.171875
-1998.1484375
-1949.734375
-1888.5859375
-1811.01953125
-1719.96875
-1623.875
-1531.6640625
-1449.4453125
-1380.296875
-1325.02734375
-1282.66796875
-1249.87109375
-1219.05078125
-1177.5234375
-1112.390625
-1020.90625
-917.328125
-827.58203125
-775.2265625
-771.00390625
-812.62109375
-889.6875
-987.1640625
-1086.70703125
-1169.453125
-1220.25390625
-1231.4140625
-1204.25390625
-1147.58203125
-1072.2734375
-984.12109375
-879.75390625
-748.33203125
-576.48828125
-353.61328125
-77.203125
242.640625
583.6796875
918.77734375
1224.52734375
1484.31640625
1686.2421875
1821.8828125
1888.26171875
1889.80078125
1837.46484375
1746.67578125
1636.03515625
1526.0546875
1436.359375
1381.75390625
1368.37109375
1391.71484375
1437.91015625
1488.30859375
1525.5703125
1538.03515625
1521.265625
1476.7421875
1408.50390625
1320.08203125
1215.34765625
1103.26953125
999.796875
921.11328125
873.40234375
849.9453125
838.23828125
827.66796875
809.8515625
775.1953125
713.15234375
615.85546875
479.63671875
303.67578125
90.4921875
-150.77734375
-403.359375
-646.89453125
-863.6796875
-1042.625
-1180.8828125
-1284.04296875
-1363.32421875
-1428.453125
-1479.97265625
-1507.3515625
-1494.55859375
-1429.140625
-1309.7109375
-1149.71875
-975.88671875
-819.45703125
-702.52734375
-628.28125
-584.23828125
-556.6171875
-542.87109375
-551.171875
-589.93359375
-659.9921875
-756.73828125
-876.59765625
-1017.73046875
-1173.21484375
-1325.47265625
-1450.171875
-1527.83203125
-1553.08203125
-1534.42578125
-1487.37890625
-1428.50390625
-1372.8046875
-1330.765625
-1303.89453125
-1284.2890625
-1262.0625
-1234.44921875
-1207.37109375
-1189.609375
-1188.81640625
-1213.6953125
-1275.1328125
-1379.1484375
-1516.77734375
-1662.96875
-1787.9921875
-1872.1328125
-1912.2109375
-1917.38671875
-1900.04296875
-1868.1796875
-1821.7578125
-1752.9609375
-1650.8125
-1510.66796875
-1344.046875
-1179.9609375
-1052.53125
-982.15234375
-964.55078125
-975.33984375
-984.73046875
-972.41796875
-936.1796875
-891.1484375
-858.91796875
-852.8984375
-872.1875
-909.00390625
-958.8515625
-1020.05078125
-1085.0234375
-1137.54296875
-1161.39453125
-1150.1640625
-1108.515625
-1047.3671875
-980.23828125
-921.22265625
-880.890625
-860.58203125
-849.9921875
-830.65625
-785.109375
-707.9609375
-611.796875
-521.20703125
-457.42578125
-426.140625
-417.87890625
-416.97265625
-409.6796875
-388.64453125
-355.828125
-322.23046875
-301.39453125
-300.97265625
-320.84375
-357.83984375
-409.28515625
-472.62890625
-546.890625
-638.30859375
-761.84375
-931.51953125
-1145.32421875
-1377.9453125
-1587.6953125
-1733.375
-1791.68359375
-1765.703125
-1679.3203125
-1562.00390625
-1436.5546875
-1318.0546875
-1218.56640625
-1147.3359375
-1106.03125
-1087.8359375
-1083.9140625
-1090.8359375
-1112.57421875
-1157.9453125
-1236.7421875
-1354.1953125
-1504.11328125
-1666.44140625
-1813.6796875
-1921.9765625
-1977.70703125
-1976.08984375
-1916.515625
-1801.078125
-1637.53515625
-1443.1484375
-1243.2890625
-1061.96875
-908.9296875
-774.14453125
-636.20703125
-478.203125
-297.984375
-107.078125
76.484375
234.2421875
350.73046875
415.703125
424.79296875
379.09375
286.39453125
164.25
39.8828125
-56.9140625
-103.15625
-86.3203125
-1.5
150.78125
361.84765625
611.4765625
870.48046875
1109.7421875
1309.59765625
1463.7890625
1576.79296875
1658.35546875
1719.8203125
1772.71484375
1826.16796875
1881.75390625
1930.765625
1959.1328125
1956.83203125
1923.0078125
1863.671875
1788.02734375
1708.0078125
1638.3671875
1592.72265625
1578.16796875
1594.51953125
1638.29296875
1706.3671875
1795.20703125
1897.19140625
1997.70703125
2076.57421875
2115.1640625
2106.2734375
2059.609375
1998.8984375
1953.4140625
1948.703125
1997.796875
2093.6875
2209.93359375
2314.953125
2392.99609375
2454.86328125
2528.8671875
2640.2421875
2794.42578125
2973.84765625
3147.99609375
3290.3046875
3391.55078125
3460.68359375
3513.875
3562.3515625
3608.47265625
3649.58984375
3684.0390625
3715.85546875
3756.265625
3818.76171875
3908.265625
4013.734375
4113.375
4189.83984375
4242.453125
4287.08984375
4345.4765625
4431.94921875
4545.30859375
4670.74609375
4790.4296875
4894.40234375
4983.046875
5061.9375
5137.3515625
5216.4140625
5307.23046875
5414.87109375
5537.18359375
5666.15625
5794.1171875
5918.58203125
6041.76953125
6165.58984375
6286.16796875
6392.84765625
6473.578125
6522.96484375
6545.69921875
6553.61328125
6561.453125
6584.88671875
6637.41015625
6723.2734375
6832.33203125
6944.16015625
7038.9609375
7105.05859375
7139.30859375
7146.23828125
7139.5546875
7140.55078125
7168.54296875
7229.88671875
7317.05078125
7419.9921875
7539.0625
7687.484375
7881.68359375
8128.09375
8416.75390625
8725.6015625
9031.10546875
9316.8828125
9575.52734375
9806.02734375
10012.109375
10202.82421875
10391.45703125
10590.19140625
10804.4921875
11033.1953125
11274.05078125
11527.2265625
11791.8984375
12060.7421875
12320.89453125
12562.33203125
12784.875
12996.6953125
13207.359375
13423.12109375
13646.82421875
13878.91796875
14117.14453125
14357.546875
14598.47265625
14845.265625
15111.8515625
15417.80078125
15781.39453125
16210.41015625
16695.28125
17211.19140625
17730.09375
18233.44921875
18714.32421875
19168.93359375
19590.02734375
19972.51953125
20325.44921875
20674.98828125
21051.72265625
21473.44140625
21939.515625
22439.76171875
22965.86328125
23514.04296875
24081.76953125
24667.75
25276.84765625
25921.265625
26611.93359375
27346.95703125
28109.171875
28876.328125
29634.66796875
30384.91015625
31138.625
31911.3359375
32717.56640625
33566.79296875
34458.4375
35379.48046875
36310.44921875
37237.65625
38160.42578125
39085.05859375
40011.76171875
40927.89453125
41812.015625
42641.0546875
43393.85546875
44053.3125
44610.66015625
45067.86328125
45433.08203125
45712.09765625
45903.80078125
46001.85546875
45998.74609375
45890.12109375
45680.453125
45387.22265625
45037.9140625
44660.73828125
44276.69140625
43896.64453125
43518.8984375
43125.046875
42681.59765625
42154.17578125
41526.86328125
40811.64453125
40041.42578125
39253.87109375
38477.15625
37723.25
36989.69140625
36267.578125
35550.40234375
34838.109375
34135.3671875
33447.58984375
32778.0546875
32126.859375
31492.33203125
30874.11328125
30273.68359375
29689.015625
29107.91015625
28509.21484375
27873.68359375
27195.22265625
26483.5625
25758.98828125
25044.953125
24360.96484375
23716.53515625
23109.90625
22533.62109375
21981.41796875
21448.16015625
20923.73828125
20390.97265625
19833.1875
19244.7578125
18633.109375
18009.89453125
17379.7109375
16736.60546875
16070.125
15374.04296875
14650.1875
13906.75390625
13156.37109375
12417.4140625
11715.81640625
11082.7265625
10547.6640625
10130.35546875
9833.93359375
9641.69921875
9520.3515625
9430.02734375
9335.5703125
9212.11328125
9045.15234375
8831.24609375
8580.17578125
8312.51953125
8049.29296875
7800.8515625
7564.01953125
7327.5703125
7079.1640625
6809.7421875
6517.5390625
6211.73828125
5911.1171875
5635.0625
5393.02734375
5182.421875
4997.0
4836.7421875
4708.44921875
4616.828125
4556.2421875
4511.36328125
4464.3671875
4400.63671875
4310.171875
4188.453125
4038.92578125
3873.8671875
3710.140625
3561.2734375
3430.55859375
3309.43359375
3182.9609375
3040.3515625
2883.15625
2724.015625
2577.8671875
2455.48046875
2364.6484375
2313.26171875
2307.48828125
2347.23828125
2425.58203125
2532.22265625
2655.44921875
2781.56640625
2895.703125
2985.37109375
3043.53515625
3070.01953125
3072.765625
3067.64453125
3072.49609375
3096.703125
3135.16796875
3172.45703125
3192.42578125
3184.16015625
3141.68359375
3062.28515625
2947.51171875
2805.3984375
2649.9140625
2495.578125
2350.5390625
2213.90625
2079.88671875
1944.0546875
1805.80859375
1667.03515625
1532.0703125
1409.984375
1314.2578125
1257.3125
1244.5625
1273.859375
1338.87109375
1430.87109375
1537.08203125
1639.890625
1721.234375
1770.83203125
1791.47265625
1795.1015625
1792.2578125
1785.67578125
1775.4609375
1768.25390625
1776.3515625
1805.51171875
1845.8671875
1876.49609375
1877.296875
1836.08984375
1749.51171875
1623.1796875
1471.29296875
1311.84765625
1159.5625
1023.34375
908.8359375
820.1953125
758.75
721.1953125
698.66796875
676.65625
639.2421875
579.734375
509.0
448.67578125
412.5
396.15234375
386.91796875
380.421875
383.7578125
403.52734375
434.94921875
463.984375
477.8828125
472.69140625
452.6875
425.1015625
395.4765625
365.74609375
333.03125
287.6875
214.08203125
97.9609375
-63.09375
-256.3125
-461.79296875
-663.20703125
-849.87109375
-1010.5
-1129.8203125
-1195.078125
-1207.41015625
-1185.9765625
-1158.53515625
-1144.4921875
-1145.15234375
-1149.703125
-1149.3515625
-1144.046875
-1137.6953125
-1132.8828125
-1133.20703125
-1145.765625
-1174.33203125
-1209.3515625
-1229.37890625
-1215.3125
-1162.73046875
-1082.23828125
-991.96484375
-910.640625
-852.3359375
-821.9453125
-813.96484375
-816.78125
-818.3984375
-808.72265625
-779.68359375
-726.89453125
-652.14453125
-563.203125
-470.59375
-384.28125
-311.71875
-256.50390625
-217.47265625
-189.7734375
-168.10546875
-150.2734375
-138.2578125
-135.94921875
-145.66015625
-166.76953125
-196.90234375
-232.25390625
-265.234375
-283.9140625
-277.82421875
-245.77734375
-196.29296875
-139.25
-78.9453125
-15.9609375
47.3671875
107.1171875
162.99609375
220.16015625
283.5859375
350.32421875
407.20703125
436.30078125
424.62109375
372.17578125
292.98046875
208.625
139.06640625
96.03125
80.89453125
87.0546875
105.6015625
130.75390625
159.609375
186.26171875
198.453125
183.21875
136.65625
66.39453125
-16.31640625
-106.265625
-206.1171875
-319.98046875
-444.921875
-567.4453125
-668.109375
-731.265625
-752.25390625
-736.3828125
-693.10546875
-633.05859375
-569.37109375
-516.8046875
-485.6953125
-476.6328125
-483.3125
-501.64453125
-535.54296875
-593.02734375
-675.85546875
-772.31640625
-860.51953125
-920.34375
-944.5703125
-940.546875
-922.78125
-903.2734375
-885.1171875
-861.21875
-818.76953125
-748.65234375
-653.9453125
-549.6640625
-453.97265625
-379.9765625
-334.59765625
-320.84765625
-336.7890625
-372.328125
-410.328125
-434.14453125
-436.2734375
-422.1953125
-406.19921875
-400.7265625
-405.28125
-404.41015625
-378.19921875
-317.27734375
-229.66015625
-135.8359375
-59.4921875
-20.95703125
-33.0390625
-96.9296875
-200.25390625
-320.76953125
-434.1875
-520.52734375
-566.1484375
-563.546875
-511.953125
-419.09765625
-302.13671875
-185.47265625
-94.453125
-46.22265625
-41.66015625
-64.21484375
-88.3359375
-93.55078125
-74.6796875
-40.94140625
-5.8203125
23.34765625
48.53515625
77.15234375
116.62890625
171.39453125
243.23046875
333.44921875
444.80078125
581.015625
743.55078125
927.42578125
1119.36328125
1299.5390625
1446.73828125
1545.0859375
1589.17578125
1584.609375
1543.8046875
1480.59375
1406.36328125
1327.60546875
1244.234375
1150.65625
1040.6484375
913.05859375
773.94921875
634.86328125
509.78125
411.82421875
349.08984375
321.7578125
323.41015625
345.47265625
379.71484375
417.93359375
452.50390625
479.18359375
498.02734375
509.62890625
511.0546875
497.09375
466.13671875
424.48828125
384.921875
360.34765625
356.0859375
365.8515625
375.76171875
374.6953125
362.53515625
348.4765625
341.7578125
343.87890625
347.76171875
341.515625
313.5
257.7109375
177.7421875
85.71875
-4.48046875
-83.76953125
-149.06640625
-201.0546875
-243.4140625
-283.41796875
-329.19921875
-383.546875
-440.3046875
-487.77734375
-515.38671875
-517.46484375
-493.11328125
-445.52734375
-381.66015625
-310.3125
-239.26171875
-174.93359375
-124.890625
-98.11328125
-100.4765625
-130.2109375
-179.24609375
-238.6640625
-301.296875
-360.1015625
-407.84375
-441.11328125
-463.71484375
-483.55859375
-505.37890625
-527.65625
-547.53515625
-567.984375
-598.3671875
-646.55078125
-710.6640625
-780.4609375
-848.078125
-916.03515625
-992.23828125
-1076.5546875
-1154.5546875
-1206.0
-1219.2734375
-1198.15625
-1157.60546875
-1115.375
-1086.27734375
-1080.35546875
-1103.4453125
-1156.96484375
-1234.16015625
-1314.78515625
-1366.36328125
-1357.30078125
-1274.578125
-1130.91015625
-955.5546875
-777.39453125
-613.15625
-465.0859375
-325.13671875
-181.921875
-27.58984375
138.53515625
311.1171875
481.8046875
640.85546875
777.8828125
884.52734375
958.8515625
1006.44921875
1035.16796875
1046.5859375
1031.82421875
976.71875
873.5390625
730.0625
568.63671875
415.9453125
291.04296875
198.85546875
131.35546875
74.82421875
19.27734375
-34.890625
-77.234375
-93.98046875
-76.32421875
-25.56640625
46.44921875
121.71484375
183.98828125
226.28515625
251.65625
265.55859375
265.96875
239.984375
170.25
46.859375
-122.7421875
-311.58203125
-479.46875
-583.7265625
-589.2734375
-477.44140625
-254.94140625
40.66796875
347.6015625
600.75390625
756.1484375
804.328125
768.078125
689.35546875
611.43359375
561.375
541.3125
535.109375
525.515625
507.19921875
486.1171875
469.6171875
457.29296875
439.07421875
401.8046875
341.203125
270.36328125
214.5390625
193.71484375
208.83203125
244.6875
284.26171875
318.8203125
347.671875
374.453125
405.33203125
446.01171875
495.5859375
543.62890625
576.45703125
587.6953125
582.546875
572.93359375
570.41015625
583.46484375
618.30078125
678.796875
765.26171875
874.75
1003.53125
1148.14453125
1302.32421875
1452.9296875
1580.84765625
1668.19921875
1705.78125
1694.77734375
1643.4453125
1563.99609375
1471.3359375
1380.13671875
1299.2734375
1228.96875
1165.5390625
1110.171875
1072.58203125
1065.078125
1092.2734375
1145.7265625
1207.7578125
1261.3125
1298.3046875
1321.15625
1338.37109375
1359.51171875
1393.03125
1445.30078125
1518.1171875
1606.57421875
1701.8359375
1797.6875
1894.2578125
1995.05078125
2101.55078125
2210.66796875
2314.3984375
2399.45703125
2449.765625
2455.5234375
2423.2890625
2375.38671875
2336.8046875
2322.33203125
2335.7890625
2377.671875
2448.76953125
2546.02734375
2658.73828125
2771.23828125
2869.3671875
2944.89453125
2997.19921875
3032.89453125
3061.83984375
3089.5703125
3111.984375
3118.328125
3099.70703125
3054.67578125
2988.19140625
2908.70703125
2827.59765625
2757.87109375
2707.8125
2672.6484375
2633.50390625
2567.3984375
2461.6484375
2321.58203125
2167.2421875
2023.1015625
1907.84375
1828.63671875
1781.078125
1753.65625
1733.9375
1712.6875
1684.390625
1646.04296875
1597.21875
1541.79296875
1489.0234375
1451.94921875
1443.41015625
1472.15625
1541.4296875
1650.0234375
1793.171875
1960.82421875
2135.78515625
2297.19140625
2430.265625
2534.62890625
2622.53125
2708.25390625
2798.640625
2892.17578125
2984.96875
3077.2734375
3176.45703125
3294.41796875
3440.06640625
3611.921875
3798.34765625
3986.1875
4168.01171875
4338.55078125
4484.4296875
4580.6953125
4600.7109375
4531.73046875
4383.99609375
4189.00390625
3990.0078125
3829.109375
3734.609375
3713.0
3749.5546875
3817.16796875
3888.78125
3947.4765625
3990.609375
4026.9609375
4068.328125
4120.4765625
4179.21875
4233.76171875
4273.21484375
4290.12109375
4279.796875
4239.76953125
4172.3671875
4087.09375
3997.90234375
3916.87890625
3850.9375
3803.890625
3779.734375
3783.46484375
3820.5625
3896.0078125
4010.55859375
4155.89453125
4316.52734375
4481.01171875
4650.77734375
4834.12890625
5031.734375
5232.1484375
5422.06640625
5595.16796875
5747.15234375
5866.62109375
5937.9453125
5954.6328125
5927.078125
5876.8828125
5826.015625
5790.0859375
5776.11328125
5782.02734375
5798.89453125
5816.3046875
5826.921875
5827.171875
5816.26953125
5796.61328125
5773.71484375
5753.12109375
5736.92578125
5724.9296875
5719.78125
5729.19140625
5760.78125
5813.39453125
5873.89453125
5923.84765625
5951.8828125
5962.3203125
5974.1953125
6012.69921875
6099.43359375
6245.984375
6451.54296875
6704.3984375
6986.69140625
7279.54296875
7564.6171875
7822.13671875
8031.00390625
8174.88671875
8250.34765625
8269.27734375
8253.89453125
8229.77734375
8221.6328125
8249.59765625
8322.87890625
8434.43359375
8563.9453125
8689.52734375
8798.7734375
8890.76171875
8970.96484375
9046.18359375
9121.65234375
9197.62890625
9266.6484375
9316.59765625
9339.55859375
9338.484375
9326.59765625
9323.39453125
9352.12890625
9436.37109375
9592.03125
9819.35546875
10102.5078125
10415.87109375
10730.30078125
11018.3203125
11262.25390625
11462.46484375
11636.03515625
11804.734375
11984.20703125
12183.65625
12410.30078125
12668.71875
12956.55859375
13264.84765625
13583.0390625
13900.8359375
14204.54296875
14475.58203125
14696.97265625
14863.01171875
14982.9375
15076.04296875
15163.32421875
15262.2734375
15387.1640625
15551.49609375
15767.55078125
16041.2578125
16366.21875
16722.23046875
17080.7734375
17415.8671875
17716.4765625
17994.12890625
18279.078125
18604.31640625
18987.05078125
19421.11328125
19884.6328125
20355.14453125
20820.390625
21279.26171875
21735.6640625
22192.35546875
22650.29296875
23112.5078125
23586.44921875
24080.87890625
24599.89453125
25139.85546875
25690.92578125
26241.7421875
26786.10546875
27329.7265625
27891.43359375
28495.07421875
29156.56640625
29875.7890625
30636.7421875
31412.6953125
32173.9765625
32898.91015625
33582.35546875
34231.82421875
34851.04296875
35426.703125
35933.05859375
36350.33203125
36678.87109375
36937.66015625
37150.77734375
37332.8125
37482.10546875
37585.5546875
37631.3828125
37619.9921875
37564.03125
37478.97265625
37372.921875
37242.13671875
37072.296875
36843.8984375
36540.5546875
36157.125
35702.58984375
35196.30859375
34661.60546875
34120.94140625
33592.69921875
33087.80859375
32606.92578125
32141.01171875
31677.0625
31206.88671875
30733.35546875
30269.11328125
29829.18359375
29424.6953125
29062.40625
28746.25
28474.7890625
28236.765625
28013.07421875
27786.734375
27551.671875
27312.03515625
27075.3984375
26848.5078125
26638.34765625
26453.40625
26302.2265625
26191.58984375
26126.85546875
26111.97265625
26146.3046875
26220.82421875
26320.125
26431.66015625
26554.6796875
26699.51953125
26877.015625
27087.97265625
27321.60546875
27561.921875
27793.9765625
28005.953125
28189.41796875
28340.37890625
28460.43359375
28556.55078125
28640.4765625
28728.4453125
28840.02734375
28995.46875
29212.640625
29504.40625
29875.53125
30319.578125
30818.953125
31350.03125
31891.05859375
32428.6328125
32960.859375
33497.3515625
34055.76171875
34655.03125
35307.75390625
36015.140625
36766.63671875
37544.421875
38331.08203125
39117.25
39905.71484375
40711.03125
41555.3984375
42460.7890625
43438.2265625
44480.59375
45567.28125
46679.26953125
47811.37890625
48971.6953125
50173.7109375
51433.640625
52774.59765625
54228.15234375
55827.70703125
57598.01171875
59546.93359375
61661.9453125
63913.4375
66266.98828125
68698.0859375
71196.02734375
73752.49609375
76348.2734375
78954.0
81543.78515625
84105.48046875
86637.07421875
89134.03515625
91578.18359375
93933.21875
96145.95703125
98152.25
99885.8671875
101287.44921875
102310.6875
102925.5703125
103119.50390625
102896.33984375
102273.62109375
101279.328125
99949.12890625
98323.5859375
96445.22265625
94357.37890625
92105.87890625
89740.953125
87315.44140625
84879.10546875
82473.33203125
80129.66015625
77871.16015625
75713.7421875
73666.43359375
71731.55859375
69905.99609375
68183.6796875
66559.08984375
65029.89453125
63596.0390625
62255.265625
60998.90625
59812.79296875
58682.44140625
57597.81640625
56555.29296875
55557.33203125
54609.7578125
53715.08984375
52865.42578125
52043.14453125
51231.3828125
50423.9140625
49622.9609375
48828.1640625
48030.6171875
47218.890625
46389.60546875
45552.3828125
44727.58984375
43940.0859375
43210.5078125
42546.296875
41938.44921875
41367.796875
40815.8359375
40270.52734375
39724.81640625
39173.4609375
38613.25
38045.6171875
37478.18359375
36923.20703125
36392.578125
35890.88671875
35411.61328125
34941.36328125
34470.49609375
34001.5390625
33548.58984375
33129.1796875
32755.40625
32429.26171875
32142.484375
31879.890625
31624.58984375
31363.10546875
31087.59765625
30794.828125
30484.21875
30157.75390625
29821.1640625
29482.56640625
29146.41015625
28806.94921875
28448.5859375
28055.0625
27619.41015625
27144.97265625
26637.83984375
26101.5546875
25542.15234375
24978.015625
24440.76953125
23961.234375
23550.59375
23194.16015625
22864.49609375
22542.15625
22225.53125
21922.9609375
21637.9296875
21362.22265625
21080.95703125
20781.5078125
20458.5703125
20114.8125
19759.4296875
19404.78515625
19060.9140625
18730.75390625
18410.3046875
18094.09375
17781.9140625
17481.671875
17206.64453125
16969.28515625
16776.33203125
16627.66796875
16517.16015625
16432.70703125
16355.9296875
16265.17578125
16142.6171875
15981.4765625
15788.75390625
15582.3203125
15383.9609375
15210.9453125
15070.06640625
14957.76171875
14865.75
14786.73828125
14716.03125
14650.79296875
14590.23828125
14535.94140625
14489.1953125
14446.66796875
14398.7890625
14332.7109375
14236.75
14103.54296875
13932.203125
13730.26953125
13514.2109375
13306.8515625
13132.2578125
13010.0
12950.46484375
12952.85546875
13006.109375
13091.9296875
13189.015625
13278.8984375
13352.25
13411.5859375
13466.734375
13527.25
13599.71875
13691.27734375
13810.91015625
13962.19921875
14133.79296875
14299.609375
14430.83984375
14509.3984375
14532.1953125
14506.4765625
14443.48046875
14355.29296875
14254.2109375
14152.828125
14064.0546875
14001.39453125
13978.48046875
14007.1875
14094.55078125
14239.59375
14431.48046875
14650.6328125
14873.53515625
15080.23046875
15261.0234375
15418.6953125
15564.3828125
15709.49609375
15858.7890625
16009.32421875
16156.01953125
16299.25
16448.29296875
16617.12890625
16814.9375
17038.2734375
17271.3359375
17495.08203125
17698.43359375
17882.81640625
18057.0390625
18228.0078125
18395.41796875
18553.1328125
18693.859375
18813.3984375
18913.60546875
19003.48828125
19096.75390625
19206.1484375
19339.20703125
19498.90234375
19686.87109375
19904.046875
20148.36328125
20413.25390625
20688.79296875
20963.44921875
21225.79296875
21467.8984375
21689.20703125
21896.30859375
22097.8984375
22301.48046875
22516.421875
22758.8359375
23050.23828125
23409.6875
23845.703125
24352.4921875
24910.96484375
25495.19140625
26083.90234375
26670.3671875
27261.89453125
27868.68359375
28492.421875
29123.2578125
29744.6328125
30341.09375
30907.09765625
31454.5
32012.59375
32616.93359375
33293.13671875
34047.06640625
34866.88671875
35732.59765625
36625.609375
37533.78125
38451.64453125
39378.59765625
40319.22265625
41286.32421875
42301.98046875
43392.9609375
44583.46875
45891.46484375
47328.30859375
48896.44140625
50584.77734375
52369.41015625
54224.078125
56133.50390625
58098.41015625
60130.09765625
62241.375
64439.25390625
66719.02734375
69059.44140625
71423.11328125
73764.3203125
76038.09375
78202.4765625
80213.90625
82024.3203125
83585.10546875
84853.578125
85794.90625
86380.0
86584.890625
86393.51171875
85800.8984375
84814.9921875
83458.31640625
81768.8125
79796.08203125
77592.62890625
75206.515625
72681.4140625
70061.96875
67397.05078125
64736.5234375
62123.33984375
59585.73046875
57132.77734375
54754.8125
52429.01171875
50130.0703125
47844.875
45585.72265625
43392.359375
41317.26953125
39402.39453125
37664.54296875
36098.15234375
34687.51953125
33416.80859375
32275.29296875
31259.96484375
30372.6484375
29608.828125
28946.01953125
28344.1484375
27759.30078125
27159.4140625
26532.94921875
25890.1796875
25258.29296875
24669.28515625
24144.953125
23688.58984375
23287.66015625
22922.28515625
22574.3359375
22236.671875
21918.796875
21640.1796875
21412.2890625
21225.2734375
21052.83984375
20868.6875
20658.01171875
20418.90625
20159.73046875
19895.23828125
19638.5625
19391.90625
19144.95703125
18882.46875
18592.06640625
18265.22265625
17894.375
17472.3515625
16995.3671875
16468.46484375
15911.1875
15357.43359375
14843.78515625
14391.31640625
13996.41796875
13638.99609375
13298.66015625
12963.48046875
12628.453125
12292.83984375
11962.890625
11655.4375
11395.078125
11203.859375
11089.90234375
11042.62109375
11037.09765625
11043.61328125
11035.90234375
10996.1484375
10918.19921875
10808.79296875
10683.45703125
10556.984375
10435.828125
10319.33984375
10207.84765625
10108.16015625
10030.8125
9982.36328125
9960.3984375
9955.265625
9956.30078125
9957.1484375
9957.00390625
9959.24609375
9969.83203125
9995.10546875
10037.7734375
10093.86328125
10155.546875
10219.34765625
10291.9453125
10387.61328125
10519.98828125
10695.51171875
10911.9765625
11160.38671875
11427.91796875
11700.66796875
11965.27734375
12209.78515625
12425.83984375
12612.78515625
12780.109375
12945.19140625
13127.890625
13344.94921875
13603.98046875
13896.609375
14195.33203125
14460.07421875
14652.515625
14749.22265625
14746.55078125
14657.37109375
14502.97265625
14303.00390625
14068.48828125
13803.3046875
13513.5859375
13216.0546875
12936.203125
12696.24609375
12501.9140625
12337.828125
12174.79296875
11984.1640625
11749.9921875
11472.45703125
11163.625
10841.08203125
10523.13671875
10225.59375
9960.03125
9733.328125
9546.640625
9392.53515625
9254.44921875
9114.18359375
8965.2734375
8820.37890625
8704.94140625
8641.77734375
8637.87109375
8679.7109375
8737.46875
8776.8125
8774.2265625
8726.70703125
8649.0625
8562.625
8486.171875
8433.01953125
8409.734375
8413.73828125
8434.6796875
8462.21484375
8493.71484375
8532.47265625
8577.25
8613.1328125
8612.40234375
8545.1640625
8393.28125
8160.1640625
7871.171875
7564.14453125
7276.26171875
7035.4921875
6859.4921875
6756.69140625
6724.703125
6748.09765625
6801.2109375
6856.69140625
6894.59375
6907.109375
6898.99609375
6884.56640625
6881.13671875
6900.64453125
6944.5703125
7005.48828125
7072.2421875
7133.53515625
7179.734375
7205.77734375
7214.78125
7218.04296875
7230.375
7264.765625
7329.93359375
7429.625
7562.2109375
7721.68359375
7900.41796875
8091.1171875
8286.63671875
8480.4609375
8669.80859375
8857.8515625
9050.47265625
9249.03125
9444.64453125
9617.359375
9741.08203125
9794.91796875
9778.109375
9717.82421875
9659.82421875
9646.0078125
9696.0078125
9804.84765625
9952.3046875
10112.7734375
10261.94921875
10383.83203125
10477.234375
10555.77734375
10639.34765625
10743.8671875
10876.859375
11038.35546875
11221.62890625
11412.125
11589.359375
11735.265625
11845.09765625
11932.21875
12022.63671875
12143.671875
12314.58203125
12542.65234375
12822.59375
13136.9921875
13459.5546875
13763.703125
14033.5859375
14269.20703125
14480.1015625
14672.29296875
14840.55078125
14973.16015625
15064.17578125
15121.6171875
15166.54296875
15226.828125
15330.8203125
15500.5859375
15744.2578125
16051.73828125
16399.1328125
16759.2734375
17110.2890625
17437.66015625
17732.7578125
17991.3828125
18212.0078125
18393.625
18536.33203125
18646.31640625
18740.1328125
18841.88671875
18974.15625
19150.1640625
19372.75390625
19637.953125
19938.33203125
20264.26171875
20604.734375
20949.1171875
21289.6953125
21624.5546875
21960.5078125
22314.08984375
22707.46875
23158.390625
23669.3203125
24224.0234375
24794.40625
25352.5625
25880.43359375
26374.171875
26844.265625
27311.5703125
27798.85546875
28321.5625
28884.06640625
29482.60546875
30109.9765625
30757.71875
31417.46875
32083.58203125
32755.02734375
33433.85546875
34122.83203125
34826.3359375
35552.6953125
36312.265625
37110.83203125
37944.24609375
38799.0078125
39657.5859375
40504.8359375
41334.48828125
42154.6640625
42988.796875
43868.8046875
44822.453125
45862.0078125
46980.7890625
48159.40234375
49377.375
50622.859375
51895.21484375
53200.72265625
54546.1015625
55933.62109375
57358.6640625
58809.42578125
60269.56640625
61724.0234375
63165.56640625
64598.15234375
66034.88671875
67491.47265625
68978.1015625
70493.1484375
72021.2734375
73536.9765625
75011.72265625
76420.96875
77747.87109375
78982.984375
80121.76953125
81162.1796875
82102.29296875
82937.40625
83657.30078125
84246.52734375
84688.8125
84972.6640625
85093.90234375
85053.70703125
84854.20703125
84494.7265625
83970.484375
83274.38671875
82400.88671875
81349.03515625
80122.85546875
78729.71484375
77178.80078125
75479.96875
73642.6953125
71676.38671875
69593.59765625
67413.92578125
65164.46875
62876.08984375
60579.41796875
58303.015625
56071.53515625
53901.3359375
51796.390625
49749.78515625
47751.55859375
45797.1484375
43889.2265625
42031.4453125
40220.15625
38443.48046875
36691.046875
34967.03515625
33294.35546875
31705.40625
30226.94921875
28870.0546875
27628.62109375
26483.19921875
25407.6484375
24378.234375
23382.5078125
22421.69140625
21503.91015625
20633.83203125
19807.4453125
19014.73828125
18245.328125
17491.86328125
16751.21484375
16026.30078125
15327.9296875
14672.8125
14076.984375
13549.46484375
13090.87109375
12695.43359375
12352.0078125
12044.15625
11753.58984375
11467.5703125
11184.36328125
10911.33203125
10657.65625
10427.36328125
10216.3125
10013.03515625
9802.93359375
9573.8984375
9319.98046875
9040.984375
8740.74609375
8427.546875
8115.61328125
7823.0234375
7564.58984375
7344.46484375
7154.25
6978.12109375
6801.57421875
6617.91796875
6428.078125
6233.9921875
6031.90625
5812.1015625
5565.5078125
5291.296875
5000.0
4711.2734375
4448.7421875
4234.015625
4081.0546875
3992.37890625
3958.98046875
3964.96484375
3994.98828125
4039.01171875
4089.8125
4135.4765625
4155.76171875
4127.95703125
4037.84375
3886.5546875
3690.1484375
3475.4765625
3273.8125
3110.87109375
2995.5234375
2916.12109375
2849.296875
2774.390625
2681.2734375
2567.65625
2433.046875
2277.9453125
2108.9609375
1942.87890625
1802.58984375
1705.609375
1654.2109375
1635.83984375
1632.90625
1632.26171875
1626.75390625
1610.8828125
1577.95703125
1522.16796875
1442.9609375
1347.640625
1250.2578125
1167.39453125
1112.98046875
1094.9140625
1114.40234375
1166.28515625
1238.90625
1314.71875
1374.046875
1401.140625
1388.4921875
1336.6015625
1251.16015625
1142.203125
1026.61328125
928.87109375
873.60546875
871.93359375
913.62109375
974.90625
1036.17578125
1093.203125
1153.72265625
1227.30078125
1319.90625
1434.00390625
1568.25390625
1716.37109375
1869.765625
2023.34375
2177.16796875
2329.81640625
2469.59375
2573.5078125
2617.1015625
2588.71484375
2497.921875
2372.1640625
2244.890625
2143.765625
2085.0
2072.73828125
2100.19140625
2152.75
2214.0390625
2272.6484375
2325.23046875
2375.26171875
2429.55078125
2494.1640625
2571.1171875
2658.6875
2755.3125
2861.90234375
2978.44921875
3099.65625
3216.8125
3324.28125
3422.40625
3515.13671875
3608.15625
3708.96875
3823.0859375
3945.8515625
4059.6796875
4142.90234375
4182.17578125
4177.1015625
4136.70703125
4074.38671875
4003.4609375
3931.8359375
3858.99609375
3779.89453125
3692.66796875
3601.9375
3515.66015625
3440.65234375
3379.92578125
3329.99609375
3279.43359375
3213.515625
3125.3359375
3025.125
2939.640625
2902.078125
2939.50390625
3064.60546875
3274.26953125
3552.59765625
3874.46875
4208.9296875
4525.703125
4803.8984375
5034.68359375
5213.39453125
5331.02734375
5378.703125
5361.97265625
5306.96875
5249.734375
5220.63671875
5237.765625
5307.5625
5424.64453125
5572.390625
5730.96484375
5888.94140625
6046.51953125
6207.46484375
6369.99609375
6525.94921875
6666.265625
6785.85546875
6884.4921875
6964.79296875
7030.109375
7085.92578125
7144.10546875
7223.10546875
7338.41015625
7490.078125
7661.734375
7833.38671875
7993.29296875
8136.2421875
8255.8203125
8346.859375
8418.64453125
8501.75
8636.5859375
8852.5703125
9155.73828125
9531.44140625
9954.30859375
10396.7578125
10834.47265625
11250.3671875
11635.703125
11987.328125
12304.26171875
12588.03515625
12844.99609375
13084.890625
13315.0390625
13537.08203125
13750.72265625
13959.25390625
14168.65234375
14381.33203125
14593.5078125
14800.24609375
15002.1171875
15206.5
15423.71875
15662.57421875
15927.1484375
16215.4921875
16521.140625
16836.4375
17153.0625
17458.3828125
17734.5859375
17967.28125
18158.20703125
18328.56640625
18508.24609375
18720.78125
18975.3359375
19267.5234375
19584.4375
19911.8046875
20242.15625
20579.37109375
20935.05078125
21319.51953125
21735.65234375
22179.28515625
22642.92578125
23118.04296875
23595.25
24064.703125
24518.7265625
24956.83984375
25389.67578125
25836.86328125
26317.80078125
26842.57421875
27410.7421875
28017.19921875
28656.88671875
29324.8125
30015.4609375
30725.11328125
31454.42578125
32208.2265625
32995.1640625
33829.16015625
34728.4765625
35708.5390625
36773.37109375
37914.6953125
39119.234375
40376.50390625
41682.00390625
43038.47265625
44457.27734375
45956.9921875
47556.62890625
49266.91015625
51085.9375
53001.8125
55000.30078125
57072.6953125
59217.50390625
61432.96875
63706.62890625
66013.8984375
68328.65234375
70634.6875
72924.796875
75188.79296875
77403.02734375
79529.1640625
81518.9609375
83319.14453125
84876.13671875
86142.35546875
87082.10546875
87673.44140625
87905.59765625
87775.4453125
87285.875
86446.05859375
85271.4453125
83781.875
81999.0
79945.90625
77650.05078125
75146.859375
72480.1484375
69699.09765625
66853.91015625
63990.80859375
61146.55859375
58345.51171875
55602.7734375
52930.984375
50342.6171875
47844.515625
45432.10546875
43092.328125
40814.7265625
38601.59375
36470.5625
34449.42578125
32565.765625
30834.890625
29252.5546875
27799.50390625
26456.13671875
25214.76953125
24077.64453125
23043.140625
22094.48828125
21202.23828125
20338.0703125
19487.93359375
18655.23828125
17854.421875
17101.64453125
16407.796875
15774.23046875
15190.49609375
14636.4921875
14091.7265625
13548.69140625
13020.31640625
12533.67578125
12114.0859375
11772.39453125
11504.17578125
11296.86328125
11135.04296875
11000.20703125
10870.02734375
10722.68359375
10544.3984375
10333.5
10097.453125
9846.32421875
9588.80078125
9333.6015625
9092.59375
8879.7890625
8704.15234375
8562.03515625
8437.5625
8313.03515625
8181.06640625
8047.67578125
7924.87109375
7821.3359375
7739.7734375
7679.76953125
7638.7109375
7608.203125
7571.73046875
7509.671875
7409.3671875
7271.765625
7109.65234375
6940.4765625
6780.1015625
6639.49609375
6523.3046875
6429.921875
6354.45703125
6292.8984375
6243.63671875
6205.1015625
6173.98828125
6147.515625
6126.76953125
6115.40234375
6114.26171875
6119.01953125
6124.5703125
6131.40625
6146.1953125
6175.55078125
6219.05859375
6267.609375
6307.3515625
6324.9375
6310.59375
6259.56640625
6174.46484375
6068.23046875
5962.67578125
5879.24609375
5827.16015625
5799.44140625
5781.171875
5761.609375
5738.578125
5713.40625
5685.046875
5651.515625
5616.2109375
5590.57421875
5588.1953125
5615.21875
5666.30859375
5730.125
5798.5859375
5870.80859375
5949.8125
6039.015625
6143.98046875
6275.578125
6446.57421875
6661.546875
6909.28515625
7165.03125
7400.609375
7594.53515625
7737.36328125
7832.28125
7892.35546875
7935.1328125
7976.421875
8026.82421875
8093.30078125
8183.36328125
8305.8203125
8464.64453125
8650.79296875
8840.97265625
9006.94140625
9128.76953125
9202.53125
9239.6875
9261.51953125
9291.30859375
9345.171875
9425.55859375
9523.359375
9628.3828125
9739.30078125
9865.2265625
10020.13671875
10216.34765625
10459.921875
10747.4765625
11065.2890625
11392.484375
11707.51171875
11994.63671875
12248.47265625
12475.35546875
12690.16796875
12910.0
13150.046875
13424.61328125
13747.20703125
14122.64453125
14536.0703125
14953.83984375
15342.4765625
15692.9765625
16031.109375
16406.09765625
16865.28125
17429.3203125
18082.12890625
18783.25
19496.359375
20213.05078125
20953.37109375
21746.296875
22610.98046875
23553.625
24574.37109375
25670.43359375
26832.421875
28042.30078125
29278.41015625
30523.109375
31766.375
33003.99609375
34233.03515625
35446.56640625
36629.7734375
37760.75390625
38817.8359375
39789.16015625
40677.30859375
41494.68359375
42252.23046875
42948.0703125
43563.2109375
44068.3828125
44438.82421875
44666.15234375
44756.80078125
44718.13671875
44545.55078125
44222.69140625
43733.59375
43074.859375
42258.0625
41302.78515625
40227.9609375
39048.74609375
37780.078125
36441.30859375
35055.16796875
33642.265625
32220.3984375
30813.046875
29457.5859375
28198.06640625
27063.28125
26049.55859375
25124.83984375
24249.41796875
23394.26171875
22545.76953125
21702.4765625
20873.609375
20080.26171875
19352.4765625
18718.09765625
18189.48046875
17758.6015625
17404.90234375
17107.734375
16851.05859375
16618.66015625
16390.69140625
16150.0078125
15891.97265625
15625.5390625
15364.5703125
15120.2734375
14901.2265625
14715.83984375
14570.640625
14466.41015625
14397.296875
14352.84765625
14319.82421875
14284.3515625
14235.5078125
14167.58203125
14077.80078125
13963.47265625
13824.62109375
13670.10546875
13518.078125
13387.2890625
13287.91015625
13221.0390625
13185.32421875
13181.7578125
13211.640625
13271.12890625
13348.515625
13426.63671875
13488.30078125
13521.4296875
13522.05078125
13495.8359375
13458.6328125
13433.953125
13444.94140625
13503.6015625
13605.140625
13733.26171875
13872.4296875
14016.171875
14164.5625
14314.7109375
14454.27734375
14564.09375
14627.1328125
14636.22265625
14596.08203125
14521.015625
14431.7421875
14352.20703125
14305.3984375
14308.26171875
14367.921875
14481.32421875
14638.58984375
14828.67578125
15044.015625
15280.19140625
15530.60546875
15782.23046875
16018.80859375
16229.35546875
16412.95703125
16575.08203125
16720.38671875
16849.82421875
16962.82421875
17060.5625
17147.953125
17234.52734375
17333.0
17454.26953125
17602.25390625
17774.41015625
17968.93359375
18192.13671875
18458.95703125
18785.2109375
19176.90234375
19624.81640625
20109.625
20613.93359375
21129.56640625
21651.95703125
22168.2109375
22654.171875
23086.078125
23455.51171875
23773.21484375
24060.875
24341.25
24635.15625
24964.15625
25352.94140625
25826.81640625
26404.3515625
27089.1171875
27866.109375
28705.09375
29568.19921875
30418.7109375
31231.3828125
32003.2265625
32757.94921875
33536.828125
34379.3046875
35306.234375
36315.9140625
37391.33984375
38510.5703125
39654.49609375
40810.6171875
41972.36328125
43134.8125
44290.2421875
45427.3125
46533.9453125
47600.65234375
48621.953125
49595.8125
50521.76171875
51398.33984375
52221.859375
52988.3984375
53697.734375
54354.8984375
54967.640625
55542.984375
56086.75
56604.703125
57100.578125
57571.0
58003.06640625
58379.11328125
58685.453125
58918.5
59085.58984375
59202.19140625
59286.8359375
59354.7578125
59414.07421875
59468.109375
59519.9765625
59571.6640625
59618.07421875
59646.390625
59646.59765625
59623.36328125
59595.6953125
59585.0703125
59604.72265625
59657.7578125
59739.82421875
59840.8125
59946.078125
60039.1328125
60104.0234375
60125.8125
60090.9765625
59987.89453125
59804.88671875
59527.25390625
59140.109375
58637.921875
58030.18359375
57332.83984375
56551.3125
55671.95703125
54670.28125
53528.03515625
52245.42578125
50842.13671875
49349.23828125
47798.48828125
46215.79296875
44621.7421875
43036.25390625
41481.33984375
39978.9296875
38545.72265625
37188.43359375
35902.484375
34676.19140625
33499.70703125
32373.5
31310.75
30333.10546875
29463.5078125
28718.30078125
28100.34765625
27597.6015625
27190.25
26861.140625
26599.51953125
26396.98046875
26244.82421875
26138.2265625
26079.9375
26075.31640625
26122.91015625
26211.96484375
26329.59765625
26469.1953125
26632.1953125
26823.375
27043.9765625
27287.015625
27538.75
27787.29296875
28032.40234375
28286.296875
28562.9609375
28864.6484375
29175.7578125
29465.20703125
29692.765625
29817.6640625
29810.55078125
29664.921875
29399.05078125
29044.7578125
28630.99609375
28173.8828125
27677.2265625
27138.2578125
26552.84375
25918.8671875
25237.4921875
24511.62109375
23743.921875
22939.37890625
22111.9375
21285.71484375
20483.8359375
19713.30859375
18962.09375
18211.91015625
17452.6640625
16685.6171875
15918.08203125
15159.94921875
14423.171875
13719.04296875
13053.46484375
12427.02734375
11840.04296875
11294.28125
10788.23828125
10314.203125
9864.76171875
9443.0234375
9063.54296875
8741.12109375
8478.953125
8268.49609375
8100.07421875
7971.47265625
7885.3203125
7839.0
7819.13671875
7806.453125
7784.328125
7741.921875
7671.84765625
7569.77734375
7437.98828125
7286.36328125
7126.8125
6966.71484375
6809.41015625
6660.5703125
6531.58984375
6435.3359375
6378.3125
6355.9765625
6353.5078125
6350.609375
6327.546875
6270.46484375
6174.26171875
6043.51171875
5892.140625
5741.27734375
5612.890625
5519.9609375
5458.84375
5410.51953125
5351.5390625
5267.58984375
5159.78125
5039.828125
4919.40234375
4803.2265625
4690.8828125
4583.30859375
4485.88671875
4404.6015625
4339.140625
4279.71484375
4210.1015625
4114.3203125
3982.625
3813.92578125
3614.4453125
3393.71875
3160.78125
2923.484375
2691.2578125
2477.72265625
2298.984375
2167.81640625
2088.66015625
2056.7734375
2060.390625
2083.23828125
2108.40625
2124.9765625
2133.53515625
2143.9765625
2165.6953125
2199.6484375
2240.1015625
2282.51171875
2327.51171875
2377.14453125
2429.6953125
2480.47265625
2527.6953125
2577.01953125
2639.84375
2727.125
2843.70703125
2986.2421875
3144.4609375
3303.8515625
3449.55078125
3572.48828125
3675.6328125
3775.04296875
3892.09375
4041.4765625
4225.0625
4436.96484375
4674.46875
4943.76953125
5254.953125
5610.4765625
5997.61328125
6391.96484375
6769.88671875
7120.45703125
7448.35546875
7767.296875
8091.44921875
8431.6171875
8796.5078125
9193.671875
9626.68359375
10090.63671875
10570.6171875
11045.25
11493.1796875
11898.97265625
12256.32421875
12568.26953125
12844.6328125
13098.09765625
13341.00390625
13583.66015625
13833.5390625
14094.41796875
14367.0859375
14652.79296875
14956.6484375
15285.92578125
15642.4609375
16015.5390625
16381.77734375
16712.70703125
16984.6328125
17184.92578125
17312.37890625
17372.87109375
17374.5859375
17326.1328125
17236.671875
17113.8828125
16959.61328125
16769.0390625
16537.40625
16269.3203125
15980.83203125
15691.3828125
15412.12890625
15138.9296875
14853.6015625
14532.921875
14161.25
13739.03515625
13280.73046875
12804.27734375
12322.390625
11842.234375
11369.875
10911.83984375
10472.453125
10050.6953125
9639.140625
9224.52734375
8790.66015625
8325.3125
7829.171875
7320.28125
6828.953125
6385.40625
6007.76953125
5696.83984375
5437.7421875
5204.6953125
4967.40234375
4700.6328125
4396.00390625
4068.11328125
3747.1640625
3460.9453125
3219.5
3013.25390625
2823.3359375
2634.58203125
2442.95703125
2254.12109375
2074.99609375
1905.11328125
1736.14453125
1560.59375
1380.9140625
1209.84375
1063.30078125
954.02734375
889.87109375
873.62109375
901.94921875
965.73828125
1054.13671875
1160.83984375
1288.39453125
1447.0625
1647.39453125
1890.44140625
2162.87109375
2440.75390625
2698.0
2912.765625
3071.7890625
3175.140625
3238.74609375
3288.16796875
3345.6640625
3421.7734375
3517.765625
3632.51171875
3764.6171875
3909.98828125
4061.0703125
4209.33203125
4348.484375
4476.7578125
4598.5234375
4723.45703125
4862.5703125
5024.76171875
5217.46875
5448.875
5726.40234375
6052.2890625
6421.8515625
6825.26953125
7248.75
7674.18359375
8082.515625
8463.2421875
8823.1875
9185.0859375
9574.87890625
10006.3125
10473.7890625
10958.578125
11443.69921875
11925.90234375
12415.3515625
12924.85546875
13459.64453125
14015.5078125
14582.5390625
15147.82421875
15696.17578125
16213.26953125
16691.76171875
17134.0625
17546.796875
17930.4375
18273.82421875
18558.91796875
18771.2109375
18906.421875
18968.64453125
18962.7890625
18888.28125
18738.5390625
18507.06640625
18196.11328125
17821.01171875
17404.71484375
16965.64453125
16509.35546875
16030.46484375
15520.54296875
14973.4140625
14386.390625
13762.05859375
13111.2421875
12453.3671875
11813.4921875
11218.86328125
10694.30859375
10252.60546875
9882.91796875
9549.265625
9203.6015625
8803.82421875
8325.0390625
7764.3046875
7143.21875
6503.80859375
5891.26953125
5331.4609375
4821.8046875
4342.12890625
3872.78125
3405.1640625
2942.44140625
2495.4296875
2076.4375
1693.08203125
1346.76171875
1036.53125
761.7109375
518.62109375
297.0859375
83.58203125
-131.86328125
-353.765625
-584.83984375
-828.82421875
-1089.56640625
-1369.33203125
-1666.6484375
-1972.0234375
-2265.50390625
-2523.75390625
-2734.86328125
-2907.44921875
-3064.73828125
-3229.75
-3413.06640625
-3607.5703125
-3789.4296875
-3927.4453125
-4000.40234375
-4011.703125
-3987.62890625
-3960.1171875
-3949.33984375
-3958.69140625
-3980.5546875
-4004.4765625
-4023.296875
-4035.875
-4045.15625
-4052.58203125
-4055.23828125
-4050.34765625
-4042.578125
-4045.0703125
-4072.24609375
-4131.3671875
-4220.0859375
-4330.21875
-4453.39453125
-4585.33984375
-4726.9609375
-4881.0859375
-5046.1171875
-5211.92578125
-5363.33984375
-5490.07421875
-5594.5546875
-5689.609375
-5786.77734375
-5885.22265625
-5970.3359375
-6021.83984375
-6023.87109375
-5971.03515625
-5870.0703125
-5738.75390625
-5601.328125
-5480.1953125
-5388.59765625
-5329.09765625
-5296.91015625
-5282.953125
-5275.44921875
-5264.171875
-5247.51953125
-5235.09375
-5239.41796875
-5262.66796875
-5291.98046875
-5309.44921875
-5308.2890625
-5300.44140625
-5309.24609375
-5353.52734375
-5436.28125
-5546.3671875
-5670.28515625
-5802.51171875
-5945.3515625
-6100.5
-6262.61328125
-6421.13671875
-6566.80078125
-6695.1875
-6804.78515625
-6892.75390625
-6952.75390625
-6976.75
-6959.66015625
-6903.328125
-6815.6875
-6705.5703125
-6579.44921875
-6444.17578125
-6310.66796875
-6190.44921875
-6086.9765625
-5992.921875
-5898.37109375
-5800.46484375
-5703.1796875
-5609.59375
-5517.625
-5422.75
-5320.71484375
-5206.6953125
-5076.1640625
-4931.56640625
-4788.09375
-4670.01953125
-4599.5859375
-4588.36328125
-4635.9296875
-4732.41015625
-4861.28125
-5003.296875
-5141.51171875
-5263.55859375
-5359.078125
-5416.3046875
-5422.796875
-5369.26171875
-5251.70703125
-5071.5625
-4837.38671875
-4568.921875
-4297.41015625
-4056.65625
-3868.44140625
-3732.875
-3631.8671875
-3542.62890625
-3450.3125
-3351.08203125
-3246.66796875
-3138.82421875
-3029.84765625
-2926.2421875
-2837.96484375
-2771.5546875
-2724.6953125
-2689.4765625
-2660.8203125
-2638.9765625
-2622.6484375
-2602.671875
-2566.63671875
-2510.53515625
-2443.42578125
-2380.19140625
-2332.59765625
-2309.32421875
-2321.35546875
-2381.20703125
-2493.21484375
-2644.2734375
-2804.55859375
-2938.20703125
-3016.80859375
-3028.58984375
-2979.5546875
-2887.51953125
-2774.37890625
-2662.14453125
-2572.0625
-2522.12890625
-2522.35546875
-2573.06640625
-2668.5546875
-2801.01171875
-2959.12890625
-3124.6953125
-3274.40625
-3388.1875
-3457.28515625
-3486.23046875
-3488.10546875
-3476.53125
-3458.58203125
-3432.78125
-3393.8046875
-3339.98828125
-3277.28515625
-3218.03125
-3177.71875
-3172.2578125
-3214.859375
-3311.765625
-3459.359375
-3644.484375
-3847.2265625
-4044.640625
-4215.5859375
-4345.69140625
-4429.19921875
-4466.53125
-4461.65625
-4423.28125
-4367.3046875
-4313.84375
-4276.96875
-4254.3359375
-4225.765625
-4163.390625
-4046.91796875
-3873.89453125
-3658.30078125
-3420.0390625
-3174.8203125
-2932.2734375
-2700.69140625
-2490.2109375
-2309.5390625
-2160.11328125
-2034.69140625
-1922.31640625
-1814.7890625
-1709.10546875
-1604.57421875
-1497.69140625
-1379.0703125
-1235.08203125
-1054.5078125
-837.4609375
-601.27734375
-377.96875
-202.359375
-97.40625
-66.47265625
-96.8828125
-168.8828125
-260.65234375
-347.953125
-405.91796875
-418.23828125
-387.140625
-333.390625
-284.921875
-264.7265625
-286.7890625
-357.99609375
-478.62890625
-640.140625
-824.4453125
-1007.01171875
-1161.828125
-1267.4296875
-1314.21875
-1309.46875
-1273.08984375
-1224.390625
-1170.45703125
-1106.5859375
-1027.03125
-935.1953125
-845.58203125
-778.4765625
-752.0234375
-775.84765625
-848.2265625
-956.8046875
-1080.8125
-1193.671875
-1268.3984375
-1286.46484375
-1245.625
-1160.36328125
-1055.33203125
-957.52734375
-890.75
-871.296875
-904.95703125
-987.17578125
-1105.94921875
-1244.77734375
-1386.0625
-1517.50390625
-1637.84765625
-1754.05859375
-1869.76171875
-1976.21875
-2054.375
-2083.92578125
-2050.97265625
-1953.1015625
-1803.19921875
-1627.0234375
-1450.75390625
-1287.0859375
-1133.60546875
-983.94140625
-838.33984375
-705.1484375
-597.078125
-528.390625
-511.60546875
-552.41796875
-646.37109375
-780.41796875
-936.69140625
-1095.92578125
-1242.734375
-1371.84765625
-1487.75390625
-1594.6484375
-1686.70703125
-1750.4609375
-1775.70703125
-1761.21484375
-1710.78125
-1628.91015625
-1522.65234375
-1403.6171875
-1282.9296875
-1163.74609375
-1042.07421875
-916.5
-796.1484375
-698.44921875
-639.515625
-625.54296875
-649.26171875
-690.4453125
-720.5
-712.39453125
-653.03515625
-549.67578125
-424.9765625
-304.8671875
-208.1796875
-142.76171875
-106.66796875
-92.48828125
-93.390625
-107.1015625
-133.21484375
-166.41015625
-193.84765625
-200.87109375
-178.58203125
-125.9921875
-48.20703125
44.18359375
135.6484375
211.57421875
268.19140625
316.59765625
375.08203125
455.76953125
557.30859375
668.36328125
776.5703125
874.70703125
960.359375
1032.26171875
1088.4453125
1127.87890625
1153.07421875
1170.69140625
1190.1484375
1221.2265625
1270.83203125
1340.09765625
1423.9296875
1513.390625
1598.37109375
1670.14453125
1726.65625
1779.04296875
1851.2421875
1968.15625
2141.4921875
2365.4609375
2621.47265625
2881.7890625
3110.7578125
3273.06640625
3349.64453125
3346.27734375
3284.69140625
3186.66015625
3068.203125
2944.05859375
2829.1171875
2732.5859375
2655.26953125
2596.5703125
2563.02734375
2567.1484375
2617.38671875
2709.78515625
2828.07421875
2950.265625
3056.83203125
3136.79296875
3189.84375
3223.4453125
3246.67578125
3265.109375
3280.109375
3291.85546875
3302.5546875
3317.76953125
3346.8359375
3402.09375
3493.95703125
3621.63671875
3767.28515625
3902.34375
4002.84375
4059.8359375
4077.015625
4063.015625
4028.66796875
3988.37890625
3958.3203125
3951.93359375
3979.30078125
4050.390625
4174.59765625
4354.4375
4580.84375
4835.91015625
5099.06640625
5350.9921875
5576.34765625
5768.6875
5935.09375
6095.0
6272.2890625
6485.32421875
6740.3359375
7031.71484375
7349.109375
7685.890625
8041.0859375
8413.10546875
8792.61328125
9162.109375
9501.55859375
9795.265625
10038.12109375
10240.296875
10426.15234375
10624.65625
10857.2109375
11133.1640625
11454.21484375
11819.875
12228.37890625
12675.9921875
13158.921875
13676.13671875
14229.48828125
14821.44921875
15452.51953125
16118.48046875
16806.75
17494.28515625
18150.96484375
18749.20703125
19275.10546875
19733.8828125
20144.4609375
20525.41796875
20882.8515625
21210.0546875
21497.828125
21743.45703125
21950.0078125
22120.328125
22255.36328125
22357.79296875
22433.765625
22488.90234375
22523.890625
22535.44921875
22521.0859375
22481.46484375
22419.08203125
22337.1796875
22240.73828125
22135.55078125
22022.78515625
21893.9140625
21733.7421875
21530.44140625
21281.85546875
20990.4296875
20652.33203125
20252.76171875
19771.765625
19194.65625
18521.19140625
17771.8515625
16989.82421875
16233.42578125
15558.359375
14998.359375
14555.328125
14202.74609375
13898.5234375
13601.9296875
13288.6484375
12956.46875
12618.12109375
12288.1484375
11975.13671875
11682.4609375
11410.5078125
11154.28125
10899.9296875
10627.01953125
10317.44921875
9964.9296875
9578.7734375
9180.21484375
8793.6875
8438.11328125
8121.73046875
7840.515625
7579.1484375
7316.14453125
7034.91015625
6735.5
6436.70703125
6164.609375
5936.7109375
5753.51953125
5601.046875
5458.6640625
5307.046875
5133.5
4932.6484375
4703.5
4447.875
4173.640625
3897.5546875
3640.75
3419.828125
3243.8203125
3119.03125
3051.625
3041.23828125
3073.44921875
3122.7578125
3164.91015625
3186.5
3184.921875
3162.75390625
3123.015625
3067.3125
2996.3125
2912.36328125
2822.3125
2736.703125
2664.8984375
2611.11328125
2575.67578125
2559.765625
2568.48828125
2610.64453125
2696.39453125
2833.86328125
3024.37109375
3258.02734375
3513.82421875
3766.203125
3995.33203125
4195.52734375
4377.5234375
4563.00390625
4772.71484375
5013.50390625
5271.59375
5516.65234375
5713.65625
5835.4609375
5871.09765625
5829.24609375
5736.55859375
5628.8203125
5537.45703125
5480.45703125
5464.82421875
5495.7109375
5580.0
5720.1875
5907.33203125
6122.77734375
6346.78125
6565.51953125
6772.67578125
6968.765625
7161.1953125
7364.42578125
7598.7421875
7886.7421875
8247.00390625
8686.9453125
9200.83984375
9776.4765625
10405.69140625
11089.12890625
11832.75
12643.11328125
13528.734375
14507.91796875
15617.2890625
16913.6328125
18463.08203125
20318.98046875
22498.078125
24960.69921875
27587.02734375
30145.40625
32281.18359375
33575.84375
33686.15234375
32493.76171875
30163.671875
27071.3359375
23654.59765625
20284.25390625
17204.46875
14534.21875
12296.84375
10455.296875
8944.30859375
7695.1875
6650.76171875
5770.109375
5025.578125
4396.7734375
3867.65625
3428.51171875
3076.96484375
2811.640625
2621.64453125
2482.8984375
2367.2109375
2256.3515625
2147.91796875
2047.58203125
1955.54296875
1860.453125
1746.94140625
1609.4296875
1458.65625
1314.4453125
1191.96484375
1094.1953125
1015.0859375
947.2578125
886.484375
831.859375
784.72265625
747.91796875
723.88671875
711.17578125
702.1328125
685.7109375
655.1796875
615.38671875
582.859375
577.875
614.65625
696.3203125
815.765625
959.1171875
1109.76171875
1253.65234375
1384.515625
1505.171875
1623.1953125
1744.1015625
1867.3125
1987.12890625
2097.2265625
2195.4609375
2285.640625
2374.83984375
2468.24609375
2566.0859375
2665.5
2765.69921875
2872.28515625
2997.88671875
3158.4765625
3366.33203125
3622.47265625
3913.60546875
4217.30859375
4513.4453125
4793.6640625
5061.265625
5321.21875
5569.17578125
5789.62109375
5965.2109375
6088.546875
6165.53515625
6208.6484375
6229.09765625
6236.7578125
6246.3984375
6280.1015625
6358.7578125
6487.74609375
6649.5859375
6811.375
6941.3203125
7021.03125
7046.81640625
7024.98828125
6969.29296875
6900.3984375
6842.12890625
6814.05078125
6827.28125
6886.98828125
6996.11328125
7153.62890625
7349.48046875
7563.80859375
7773.265625
7959.8046875
8116.82421875
8251.14453125
8380.74609375
8527.68359375
8708.17578125
8925.9296875
9173.65625
9441.59375
9726.02734375
10030.5703125
10359.203125
10707.0234375
11058.1953125
11394.0
11704.43359375
11992.875
12271.3515625
12553.421875
12851.875
13180.70703125
13556.03125
13994.07421875
14508.26953125
15105.8984375
15782.41796875
16515.25
17264.49609375
17986.17578125
18652.8984375
19268.37109375
19866.14453125
20495.109375
21202.61328125
22024.328125
22982.828125
24091.09765625
25355.86328125
26778.296875
28354.08203125
30076.22265625
31939.61328125
33941.796875
36079.09765625
38347.62109375
40757.359375
43349.25
46190.55078125
49335.40625
52762.859375
56316.87890625
59670.8203125
62342.19140625
63787.5703125
63574.37890625
61557.49609375
57951.3671875
53244.78125
48015.67578125
42761.98046875
37822.8125
33382.359375
29508.81640625
26195.01171875
23391.72265625
21032.6171875
19050.16015625
17384.484375
15987.1328125
14818.44140625
13840.5
13014.15625
12305.2421875
11692.87890625
11169.22265625
10731.19140625
10373.6015625
10087.48046875
9858.93359375
9668.2109375
9495.2578125
9332.046875
9189.0234375
9085.9609375
9035.328125
9035.31640625
9077.1640625
9155.46484375
9271.3671875
9429.859375
9636.171875
9890.94140625
10183.63671875
10490.24609375
10780.9921875
11032.67578125
11234.36328125
11383.71875
11482.625
11538.31640625
11565.19140625
11579.9921875
11592.58203125
11601.79296875
11601.06640625
11589.41796875
11578.859375
11592.76171875
11656.33984375
11786.58203125
11989.1796875
12262.984375
12604.8359375
13009.03515625
13464.1328125
13952.78125
14454.80078125
14950.2109375
15422.0703125
15860.765625
16267.00390625
16649.46484375
17020.05078125
17393.63671875
17790.9296875
18234.796875
18737.85546875
19293.4296875
19880.47265625
20476.71484375
21067.17578125
21644.86328125
22210.41796875
22772.83984375
23346.16015625
23941.34765625
24561.25
25203.62890625
25867.5390625
26555.41796875
27270.50390625
28014.61328125
28788.6328125
29594.171875
30434.16015625
31311.671875
32227.26953125
33176.640625
34151.11328125
35140.8671875
36136.90625
37128.69140625
38099.56640625
39025.45703125
39878.80859375
40634.95703125
41276.80078125
41797.015625
42199.08984375
42496.734375
42708.80859375
42849.25
42918.09765625
42902.83984375
42790.8125
42581.8671875
42289.58984375
41931.49609375
41519.4296875
41057.84765625
40547.421875
39988.1796875
39381.5234375
38732.87109375
38054.484375
37365.265625
36686.87109375
36037.65625
35426.90625
34852.34765625
34303.4609375
33769.05859375
33243.515625
32728.25390625
32230.87109375
31764.97265625
31349.09765625
31001.97265625
30735.91796875
30552.83984375
30442.94921875
30384.734375
30348.57421875
30307.9140625
30253.47265625
30199.2265625
30174.359375
30208.609375
30322.515625
30526.09765625
30820.921875
31201.25
31654.2734375
32161.98828125
32705.3359375
33269.35546875
33846.34375
34434.296875
35030.2421875
35622.62109375
36188.91796875
36701.80859375
37141.04296875
37503.37890625
37803.24609375
38063.42578125
38302.71875
38529.61328125
38745.359375
38952.546875
39162.8984375
39399.48828125
39691.76953125
40065.3359375
40532.375
41088.89453125
41718.6953125
42398.671875
43101.625
43798.984375
44466.203125
45087.67578125
45655.57421875
46163.43359375
46602.640625
46967.1171875
47261.359375
47501.55078125
47706.33203125
47885.171875
48035.3828125
48149.40234375
48223.01953125
48255.08203125
48240.59765625
48167.453125
48022.7421875
47802.8671875
47516.4375
47176.62890625
46790.66796875
46357.09765625
45873.20703125
45343.421875
44778.22265625
44184.953125
43563.5
42915.01953125
42254.5390625
41610.05859375
41004.6875
40437.82421875
39882.58984375
39300.44921875
38660.6484375
37953.8359375
37196.140625
36424.05078125
35682.7734375
35013.765625
34446.84765625
33997.91015625
33670.890625
33463.89453125
33376.87109375
33414.01171875
33577.328125
33858.671875
34240.13671875
34700.0703125
35212.27734375
35736.6875
36216.453125
36593.984375
36836.69921875
36949.8671875
36965.66796875
36918.85546875
36827.62109375
36689.8203125
36491.98828125
36222.02734375
35877.71484375
35467.1640625
35002.2890625
34489.265625
33921.6484375
33281.734375
32551.25
31725.484375
30820.7421875
29870.0859375
28910.59375
27969.96484375
27059.23828125
26175.23828125
25311.83984375
24472.1875
23671.01953125
22924.2265625
22235.921875
21596.06640625
20990.89453125
20415.921875
19880.79296875
19403.48046875
18999.45703125
18673.48828125
18419.29296875
18227.05859375
18093.91796875
18030.32421875
18057.40625
18195.484375
18449.95703125
18804.7890625
19230.4375
19702.140625
20214.77734375
20783.73046875
21433.1796875
22181.83984375
23034.2890625
23980.81640625
25004.96484375
26093.9375
27244.1015625
28457.47265625
29734.421875
31070.89453125
32460.38671875
33893.93359375
35354.08984375
36806.58984375
38196.07421875
39451.1171875
40500.02734375
41292.171875
41811.00390625
42068.2734375
42085.8515625
41882.62890625
41474.5859375
40880.20703125
40122.38671875
39227.87890625
38226.83984375
37148.98046875
36016.05078125
34840.00390625
33631.39453125
32406.51953125
31180.98046875
29958.515625
28735.01171875
27518.22265625
26340.78125
25251.328125
24294.34765625
23497.2265625
22867.71875
22394.3046875
22048.02734375
21790.18359375
21583.47265625
21398.61328125
21214.421875
21017.90625
20807.33984375
20593.734375
20395.83984375
20230.09375
20101.04296875
19997.7578125
19899.1015625
19785.16015625
19645.5234375
19477.14453125
19275.89453125
19032.7578125
18737.671875
18383.390625
17963.76953125
17471.16015625
16899.05859375
16247.734375
15526.796875
14753.3828125
13948.62109375
13132.79296875
12319.390625
11512.75390625
10712.78515625
9922.39453125
9149.4140625
8402.74609375
7689.76953125
7018.34765625
6399.19140625
5844.49609375
5364.2734375
4962.40625
4633.0078125
4360.4921875
4127.62890625
3927.3046875
3765.0703125
3648.01171875
3572.6484375
3526.58984375
3501.4140625
3501.17578125
3539.0390625
3628.48046875
3776.87109375
3981.609375
4227.6953125
4489.81640625
4740.34375
4958.109375
5131.49609375
5255.4453125
5326.46484375
5338.62890625
5281.79296875
5142.8671875
4909.77734375
4576.20703125
4145.6640625
3634.921875
3074.9921875
2506.1640625
1966.828125
1482.38671875
1060.74609375
695.66015625
374.5234375
86.484375
-173.359375
-406.78125
-619.45703125
-823.8359375
-1032.8046875
-1249.4140625
-1462.41796875
-1650.64453125
-1791.42578125
-1867.59765625
-1871.04296875
-1802.4921875
-1669.33203125
-1484.828125
-1269.62109375
-1049.6640625
-845.796875
-660.75390625
-476.95703125
-269.7109375
-25.10546875
252.37109375
546.3984375
841.296875
1129.640625
1410.8359375
1684.94921875
1950.07421875
2206.8828125
2463.98828125
2734.56640625
3024.7578125
3326.171875
3622.1171875
3902.0546875
4170.91796875
4447.64453125
4758.8125
5133.3046875
5597.15234375
6166.109375
6839.41015625
7601.07421875
8429.7890625
9310.6328125
10241.078125
11229.671875
12290.90234375
13439.4375
14684.39453125
16024.171875
17444.96484375
18925.8359375
20449.0625
22009.87890625
23619.609375
25299.4765625
27067.05859375
28922.07421875
30839.1484375
32771.19140625
34659.40234375
36442.98046875
38065.859375
39482.05078125
40660.44140625
41586.35546875
42257.8671875
42678.65234375
42852.25
42781.88671875
42476.828125
41959.76171875
41266.05859375
40431.0859375
39474.68359375
38396.984375
37188.94921875
35846.82421875
34379.30859375
32807.0859375
31159.2109375
29467.83203125
27761.6875
26063.19921875
24392.58984375
22773.8046875
21234.0625
19797.0703125
18478.1484375
17285.72265625
16224.9453125
15297.4140625
14495.84375
13798.0
13166.8671875
12562.10546875
11958.49609375
11357.2890625
10780.3828125
10255.359375
9808.14453125
9467.19140625
9265.26953125
9228.46875
9360.5703125
9638.62890625
10023.2734375
10473.79296875
10958.22265625
11455.37109375
11951.01953125
12432.8359375
12890.5859375
13323.3203125
13746.19921875
14186.99609375
14672.2578125
15212.625
15795.546875
16386.18359375
16935.49609375
17396.4609375
17745.48046875
17997.75390625
18203.9765625
18426.85546875
18709.73828125
19054.9296875
19423.66796875
19758.56640625
20017.09765625
20196.7109375
20334.8671875
20483.0625
20672.37109375
20893.765625
21103.77734375
21247.51171875
21283.62109375
21201.140625
21024.80078125
20806.50390625
20603.4140625
20451.54296875
20349.41015625
20259.94921875
20126.5625
19894.26171875
19530.51171875
19041.125
18473.18359375
17898.5
17382.9765625
16958.41796875
16612.79296875
16303.39453125
15984.53515625
15633.9296875
15263.046875
14907.06640625
14603.90625
14377.7421875
14235.30078125
14171.828125
14178.765625
14248.359375
14373.9609375
14546.625
14750.69921875
14962.85546875
15158.078125
15321.32421875
15458.81640625
15601.421875
15796.26171875
16089.578125
16509.86328125
17059.015625
17712.76171875
18426.23046875
19141.51171875
19796.875
20337.58984375
20726.78515625
20954.21484375
21039.99609375
21028.46484375
20970.015625
20897.9453125
20814.484375
20695.86328125
20512.703125
20252.21484375
19929.91015625
19585.4765625
19265.7890625
19005.25
18815.79296875
18691.28125
18618.87109375
18585.55859375
18576.796875
18573.9765625
18557.06640625
18511.6171875
18434.9296875
18338.66796875
18246.8671875
18188.33984375
18184.8515625
18241.8203125
18349.6015625
18494.99609375
18673.109375
18888.65234375
19145.6953125
19435.0859375
19729.7890625
19992.04296875
20188.35546875
20303.63671875
20346.59375
20344.35546875
20332.453125
20348.08203125
20426.62890625
20594.55859375
20856.6484375
21188.203125
21543.96484375
21880.16015625
22172.578125
22418.51953125
22626.34375
22803.78515625
22950.85546875
23058.1640625
23111.26953125
23099.8515625
23025.74609375
22903.47265625
22754.62109375
22601.71484375
22462.96484375
22345.90625
22243.46875
22140.24609375
22028.1953125
21918.1953125
21835.65625
21804.68359375
21835.93359375
21926.1796875
22064.85546875
22240.0625
22442.9296875
22671.94921875
22935.96484375
23252.8515625
23644.296875
24129.9453125
24723.11328125
25427.77734375
26237.7109375
27139.7421875
28120.33984375
29169.359375
30274.75390625
31409.95703125
32525.07421875
33553.84765625
34437.3671875
35152.2734375
35726.4609375
36232.93359375
36764.953125
37403.9765625
38192.71484375
39123.0859375
40144.96484375
41194.8984375
42233.34765625
43271.2890625
44370.85546875
45620.91015625
47104.8203125
48880.640625
50981.27734375
53425.09375
56220.48828125
59353.49609375
62758.62109375
66280.9296875
69644.40625
72451.62890625
74241.98046875
74612.45703125
73357.99609375
70555.9140625
66541.05078125
61785.8046875
56755.83984375
51811.44140625
47178.64453125
42970.55859375
39226.0703125
35942.734375
33094.890625
30639.73828125
28520.41015625
26673.3515625
25039.2890625
23573.109375
22249.99609375
21066.66015625
20035.7109375
19172.83984375
18483.6875
17958.828125
17577.51953125
17313.125
17135.765625
17014.73828125
16923.4765625
16844.75
16772.328125
16707.8359375
16653.53515625
16604.1484375
16544.5703125
16458.7890625
16344.109375
16215.11328125
16091.5234375
15983.140625
15888.23046875
15803.45703125
15729.21875
15663.80859375
15597.4921875
15517.37890625
15417.63671875
15302.70703125
15181.24609375
15060.1875
14945.28125
14844.10546875
14765.359375
14714.8046875
14693.453125
14700.6640625
14738.7890625
14814.8671875
14937.77734375
15113.51171875
15341.84375
15615.609375
15922.265625
16247.046875
16576.9921875
16903.921875
17223.765625
17532.4609375
17822.6171875
18085.3671875
18315.7421875
18514.515625
18682.11328125
18809.54296875
18876.60546875
18861.5625
18755.05859375
18566.44921875
18318.1171875
18033.59375
17729.11328125
17413.22265625
17092.5
16778.36328125
16489.5703125
16247.5625
16066.6171875
15945.81640625
15869.4765625
15815.515625
15765.37109375
15710.3203125
15654.10546875
15612.3515625
15606.6640625
15652.328125
15746.4921875
15866.92578125
15983.98046875
16075.9765625
16136.46484375
16171.30859375
16192.77734375
16216.125
16257.19921875
16327.44140625
16428.4609375
16551.87109375
16686.2421875
16825.953125
16974.9921875
17144.42578125
17347.09765625
17593.06640625
17885.625
18218.2109375
18575.140625
18938.69140625
19297.87890625
19650.7734375
19998.59375
20339.7578125
20671.296875
20993.9765625
21312.80078125
21632.4765625
21955.08203125
22282.19140625
22614.84765625
22948.4375
23269.6328125
23561.8984375
23814.25390625
24023.3671875
24189.703125
24316.6171875
24414.8046875
24504.4296875
24609.41796875
24748.171875
24928.2265625
25147.4140625
25399.8203125
25683.03125
26001.3203125
26361.4453125
26766.02734375
27213.4140625
27704.28515625
28244.46484375
28838.7109375
29484.640625
30177.3671875
30920.33203125
31729.2109375
32625.3671875
33627.93359375
34751.875
36009.99609375
37413.41015625
38969.22265625
40677.6875
42531.90625
44522.40625
46644.11328125
48897.92578125
51281.56640625
53775.796875
56337.80078125
58905.79296875
61409.734375
63783.5546875
65978.82421875
67975.5390625
69781.15234375
71415.65234375
72893.24609375
74211.9296875
75352.328125
76280.88671875
76956.125
77338.2265625
77399.58984375
77132.265625
76550.22265625
75684.3125
74568.58203125
73224.75
71658.96484375
69875.609375
67893.70703125
65748.8359375
63482.2734375
61133.921875
58745.55859375
56364.66796875
54040.484375
51816.4609375
49726.68359375
47795.328125
46035.8359375
44451.3515625
43038.6796875
41792.171875
40703.59765625
39760.171875
38946.0703125
38246.4765625
37649.796875
37147.03125
36730.58984375
36393.05859375
36125.4453125
35917.67578125
35762.984375
35660.86328125
35610.6015625
35598.3203125
35591.3046875
35548.8046875
35441.28515625
35261.96875
35023.375
34745.28515625
34443.9140625
34126.421875
33790.65234375
33429.4140625
33037.2265625
32614.16796875
32162.69921875
31681.1796875
31163.73828125
30610.02734375
30035.40625
29469.16796875
28941.01171875
28469.62890625
28064.46484375
27736.12890625
27502.47265625
27384.08203125
27394.5625
27532.6640625
27779.234375
28100.06640625
28455.7734375
28815.60546875
29166.4140625
29510.18359375
29854.46484375
30206.2265625
30573.7421875
30970.76171875
31415.77734375
31926.2421875
32512.7578125
33176.35546875
33908.5
34693.4375
35513.4453125
36354.8828125
37210.5546875
38076.82421875
38950.21484375
39828.88671875
40718.0859375
41633.36328125
42598.23046875
43638.62109375
44778.50390625
46037.12890625
47426.234375
48947.375
50591.234375
52339.24609375
54166.3515625
56044.9921875
57951.73828125
59874.79296875
61816.9296875
63789.8125
65803.29296875
67858.21484375
69947.97265625
72066.23828125
74214.546875
76406.05859375
78665.1640625
81023.71875
83514.1328125
86161.18359375
88975.671875
91951.921875
95067.32421875
98280.88671875
101530.1328125
104729.859375
107777.67578125
110567.94921875
113009.44140625
115037.25390625
116612.30078125
117710.23828125
118309.73828125
118389.0078125
117931.21875
116932.6171875
115407.48046875
113389.28515625
110931.09375
108107.0390625
105013.421875
101765.75390625
98490.27734375
95312.640625
92347.9609375
89693.19921875
87419.2578125
85563.41015625
84128.2421875
83092.01171875
82425.96875
82107.51171875
82122.65625
82460.37109375
83105.4296875
84034.28125
85215.95703125
86618.234375
88215.8984375
89996.13671875
91959.35546875
94118.10546875
96495.06640625
99116.91796875
102003.68359375
105159.96484375
108574.30078125
112223.8359375
116077.1953125
120094.0625
124225.33203125
128415.40625
132603.703125
136725.3984375
140713.90625
144502.390625
148017.19921875
151165.23828125
153831.30078125
155897.12890625
157271.91015625
157910.62890625
157809.546875
156990.26953125
155488.9375
153352.7421875
150635.83203125
147391.5546875
143668.28125
139515.609375
134997.765625
130203.3203125
125243.22265625
120238.23828125
115304.47265625
110544.1015625
106041.14453125
101856.796875
98022.05078125
94532.8125
91353.37109375
88427.53125
85690.390625
83076.4296875
80524.859375
77984.50390625
75416.67578125
72794.34375
70099.28125
67320.6171875
64454.5
61501.4140625
58459.56640625
55318.03515625
52055.76171875
48650.4921875
45095.171875
41412.47265625
37656.8125
33901.015625
30216.82421875
26661.46484375
23273.5546875
20073.0703125
17062.03515625
14229.6640625
11563.93359375
9062.6171875
6734.39453125
4590.1171875
2633.29296875
857.55078125
-749.7890625
-2204.06640625
-3523.0
-4728.12890625
-5843.7890625
-6891.77734375
-7885.55859375
-8829.15234375
-9720.74609375
-10556.109375
-11329.60546875
-12037.0625
-12682.890625
-13284.47265625
-13865.48046875
-14441.265625
-15008.59375
-15546.8046875
-16026.89453125
-16424.1171875
-16732.46875
-16974.671875
-17195.88671875
-17439.76171875
-17724.94921875
-18041.95703125
-18369.4609375
-18691.5625
-19003.62109375
-19310.2109375
-19621.41015625
-19946.76171875
-20286.77734375
-20629.6953125
-20959.84765625
-21271.359375
-21573.6328125
-21883.875
-22214.0859375
-22562.4765625
-22913.51953125
-23245.69921875
-23543.11328125
-23804.27734375
-24041.91015625
-24274.85546875
-24520.24609375
-24791.5625
-25099.5859375
-25449.76171875
-25836.484375
-26241.04296875
-26636.8203125
-26997.2109375
-27300.015625
-27529.29296875
-27679.734375
-27763.6015625
-27812.52734375
-27867.66796875
-27962.375
-28108.8046875
-28295.6640625
-28494.80078125
-28671.03125
-28792.74609375
-28842.640625
-28824.23046875
-28759.37890625
-28678.04296875
-28607.99609375
-28570.20703125
-28578.23828125
-28637.30859375
-28743.2578125
-28885.046875
-29050.69921875
-29232.046875
-29424.1953125
-29621.45703125
-29814.59375
-29992.40625
-30146.6640625
-30277.13671875
-30392.765625
-30506.73046875
-30627.2265625
-30749.61328125
-30856.37890625
-30925.76171875
-30943.25390625
-30907.73046875
-30828.359375
-30717.0
-30584.4765625
-30443.80078125
-30314.703125
-30221.64453125
-30184.94140625
-30211.8359375
-30293.9375
-30410.6171875
-30535.3671875
-30643.41796875
-30719.4375
-30762.09375
-30782.30859375
-30796.2734375
-30817.31640625
-30849.9453125
-30887.73046875
-30916.41015625
-30922.0078125
-30899.58984375
-30856.46484375
-30808.3203125
-30772.1875
-30761.453125
-30784.4921875
-30845.671875
-30946.1640625
-31083.0625
-31246.76171875
-31420.01171875
-31581.63671875
-31714.0546875
-31809.46875
-31870.55078125
-31905.05078125
-31917.7109375
-31904.60546875
-31854.2578125
-31755.44921875
-31605.07421875
-31409.359375
-31178.640625
-30922.31640625
-30647.78515625
-30361.78125
-30071.65625
-29786.6328125
-29518.4453125
-29278.74609375
-29073.515625
-28899.72265625
-28748.21484375
-28610.24609375
-28481.8671875
-28363.68359375
-28256.6015625
-28156.06640625
-28049.23046875
-27919.6171875
-27757.35546875
-27565.34765625
-27354.98046875
-27136.5625
-26914.8125
-26692.203125
-26473.703125
-26267.05078125
-26078.5078125
-25907.671875
-25745.64453125
-25579.5625
-25400.66796875
-25208.1171875
-25004.13671875
-24786.8359375
-24549.9921875
-24288.55078125
-24000.7578125
-23684.27734375
-23333.4453125
-22943.02734375
-22514.5234375
-22058.73828125
-21593.99609375
-21142.41015625
-20725.15625
-20357.65234375
-20046.7734375
-19791.234375
-19583.2109375
-19410.39453125
-19259.16796875
-19117.71484375
-18976.92578125
-18830.34765625
-18676.8203125
-18523.984375
-18386.1328125
-18275.3671875
-18193.72265625
-18132.109375
-18074.1015625
-18001.8828125
-17905.56640625
-17793.23046875
-17692.15234375
-17637.25
-17657.1328125
-17769.75390625
-17984.82421875
-18302.15625
-18705.66796875
-19163.12109375
-19636.37109375
-20094.8359375
-20523.98828125
-20927.125
-21320.79296875
-21724.4296875
-22149.02734375
-22592.3046875
-23041.77734375
-23479.78125
-23886.2890625
-24241.73828125
-24531.984375
-24752.7109375
-24910.5703125
-25021.7265625
-25108.75390625
-25195.38671875
-25300.80078125
-25437.4140625
-25611.8515625
-25824.5546875
-26066.73046875
-26319.83203125
-26561.11328125
-26771.53125
-26940.84765625
-27069.09375
-27165.28515625
-27242.74609375
-27312.20703125
-27378.1796875
-27441.6015625
-27504.51953125
-27571.1328125
-27645.2421875
-27727.8203125
-27816.08203125
-27903.515625
-27981.5859375
-28042.7578125
-28081.71484375
-28093.56640625
-28072.69140625
-28015.57421875
-27924.8515625
-27809.73828125
-27682.94140625
-27556.67578125
-27438.55078125
-27328.08984375
-27218.32421875
-27104.0078125
-26988.56640625
-26880.6796875
-26783.875
-26691.26171875
-26590.08984375
-26468.48828125
-26317.640625
-26132.390625
-25914.5234375
-25675.57421875
-25433.390625
-25203.77734375
-24993.23046875
-24796.5625
-24599.55859375
-24386.19140625
-24148.0859375
-23890.3515625
-23628.51953125
-23378.1796875
-23144.0625
-22914.86328125
-22667.05078125
-22377.34375
-22038.3203125
-21665.55859375
-21288.3125
-20929.33203125
-20590.08203125
-20251.328125
-19884.73828125
-19464.578125
-18974.6640625
-18412.38671875
-17789.93359375
-17130.31640625
-16458.87890625
-15796.33984375
-15158.07421875
-14557.0859375
-14004.83984375
-13508.16796875
-13065.43359375
-12665.83984375
-12292.34375
-11927.0546875
-11556.703125
-11174.80078125
-10778.07421875
-10358.97265625
-9900.7421875
-9380.296875
-8777.83203125
-8085.95703125
-7311.12890625
-6466.546875
-5562.59375
-4602.6640625
-3585.7734375
-2509.59765625
-1368.171875
-147.2734375
1174.859375
2619.81640625
4201.6015625
5925.48046875
7789.94140625
9784.96875
11885.4296875
14045.2109375
16197.8984375
18265.14453125
20168.7734375
21840.421875
23224.77734375
24279.54296875
24979.01953125
25321.81640625
25333.61328125
25057.19140625
24533.58984375
23785.83984375
22812.6640625
21593.18359375
20101.73828125
18328.765625
16296.9140625
14061.171875
11694.6015625
9273.31640625
6870.58203125
4556.671875
2396.53125
443.47265625
-1267.48828125
-2723.9765625
-3936.59765625
-4933.4140625
-5749.00390625
-6414.05859375
-6951.35546875
-7377.48828125
-7705.64453125
-7947.3984375
-8114.53125
-8220.97265625
-8282.33203125
-8311.71875
-8313.65234375
-8280.53515625
-8195.515625
-8041.35546875
-7810.03125
-7506.15234375
-7142.89453125
-6735.16796875
-6295.26171875
-5832.26171875
-5353.97265625
-4869.5234375
-4389.47265625
-3921.05859375
-3462.10546875
-3001.12890625
-2525.20703125
-2027.58984375
-1507.390625
-964.10546875
-394.8203125
203.55859375
830.77734375
1480.8046875
2141.50390625
2798.35546875
3442.48828125
4076.078125
4707.42578125
5339.2109375
5962.0078125
6558.9453125
7114.37109375
7617.921875
8064.0546875
8451.32421875
8781.8984375
9059.78515625
9289.59765625
9478.12109375
9635.9453125
9775.0390625
9904.0703125
10027.4375
10149.49609375
10277.85546875
10421.19921875
10584.625
10769.0
10975.1328125
11207.8046875
11475.2109375
11784.875
12140.1875
12539.25
12975.7890625
13441.8125
13931.90234375
14446.44921875
14989.7109375
15563.06640625
16159.43359375
16764.81640625
17365.9296875
17957.72265625
18545.9921875
19144.01953125
19764.578125
20411.0234375
21073.53125
21733.99609375
22375.44921875
22988.02734375
23569.140625
24122.4375
24658.58984375
25194.70703125
25748.93359375
26333.28515625
26950.67578125
27597.62890625
28269.3828125
28963.83984375
29683.16015625
30432.640625
31217.4765625
32039.640625
32897.22265625
33786.2890625
34703.09765625
35645.375
36612.16796875
37601.94140625
38610.16796875
39629.265625
40652.55859375
41678.9453125
42713.265625
43761.515625
44826.21484375
45906.98046875
47004.9453125
48124.98828125
49272.02734375
50444.5859375
51632.51953125
52822.47265625
54006.984375
55189.53125
56381.63671875
57596.32421875
58844.6875
60137.54296875
61487.34765625
62905.59765625
64397.703125
65961.3828125
67590.3828125
69278.453125
71018.12890625
72796.8125
74596.671875
76399.34765625
78189.40625
79952.99609375
81675.765625
83344.47265625
84949.484375
86483.84375
87941.9765625
89323.7578125
90640.91796875
91915.45703125
93167.8125
94405.79296875
95624.5859375
96814.68359375
97967.921875
99078.8984375
100146.65234375
101178.66015625
102193.05859375
103215.75
104274.5859375
105394.85546875
106598.09375
107903.24609375
109327.890625
110886.6015625
112584.8046875
114410.140625
116326.609375
118275.54296875
120183.58984375
121973.55859375
123573.57421875
124923.10546875
125978.13671875
126716.53515625
127139.48046875
127263.83203125
127108.09765625
126682.09375
125986.98828125
125022.1796875
123792.33984375
122312.73046875
120613.31640625
118738.08203125
116736.55078125
114653.04296875
112523.21484375
110379.68359375
108258.83984375
106202.3671875
104254.84765625
102460.109375
100855.625
99464.671875
98291.06640625
97321.609375
96535.25390625
95912.30078125
95438.38671875
95102.7421875
94894.5546875
94801.9453125
94814.5234375
94925.5703125
95129.60546875
95416.734375
95770.16015625
96169.93359375
96599.53125
97049.75390625
97518.359375
98006.87890625
98516.61328125
99046.015625
99591.19140625
100148.16015625
100713.6015625
101283.71484375
101854.33984375
102423.66015625
102993.65234375
103567.2890625
104144.37109375
104720.80078125
105291.83984375
105855.296875
106411.72265625
106961.89453125
107503.6953125
108031.3828125
108539.3359375
109028.203125
109507.63671875
109992.46484375
110496.296875
111028.609375
111595.70703125
112201.515625
112846.9765625
113530.359375
114249.15234375
115000.7578125
115781.6015625
116587.63671875
117417.51171875
118274.68359375
119165.01171875
120092.484375
121058.140625
122062.60546875
123107.83984375
124195.765625
125326.51953125
126499.71875
127717.29296875
128984.08203125
130305.4140625
131684.8515625
133125.0546875
134629.9609375
136204.7421875
137852.703125
139571.38671875
141350.44140625
143171.90625
145012.88671875
146849.5625
148660.4921875
150427.4609375
152134.71484375
153768.3125
155315.1796875
156760.01171875
158081.5859375
159253.1796875
160248.69921875
161050.2578125
161652.39453125
162063.05078125
162303.67578125
162407.87109375
162416.01953125
162367.0390625
162291.91015625
162212.37890625
162143.83984375
162099.35546875
162092.21484375
162136.08984375
162243.82421875
162426.88671875
162695.71875
163058.7265625
163519.01953125
164071.9453125
164707.046875
165413.05078125
166181.6328125
167008.421875
167893.55078125
168842.3671875
169863.76171875
170965.00390625
172146.77734375
173403.21484375
174726.92578125
176114.55078125
177567.98828125
179090.9921875
180684.71875
182346.0859375
184069.28515625
185846.7421875
187667.27734375
189513.04296875
191358.82421875
193174.6171875
194929.75
196597.0546875
198156.1328125
199593.75390625
200900.1640625
202064.08203125
203071.7421875
203912.2734375
204586.15234375
205110.9609375
205520.65625
205858.05859375
206164.07421875
206469.75390625
206795.6328125
207156.78125
207567.59375
208042.3984375
208593.0625
209226.76171875
209945.66796875
210748.7421875
211634.8671875
212605.66015625
213665.93359375
214821.41796875
216074.88671875
217422.3671875
218851.21484375
220342.359375
221876.69140625
223441.14453125
225029.1875
226636.0234375
228253.34375
229867.33984375
231459.703125
233011.4375
234509.7109375
235954.4296875
237358.5234375
238740.71875
240117.01171875
241496.953125
242883.89453125
244275.22265625
245662.73046875
247035.625
248385.92578125
249713.03515625
251025.43359375
252339.29296875
253673.88671875
255045.2265625
256461.9296875
257925.9921875
259436.20703125
260989.484375
262579.30859375
264195.16796875
265825.17578125
267460.13671875
269095.83203125
270731.7578125
272366.4296875
273991.87890625
275591.51953125
277143.4296875
278626.16796875
280022.20703125
281318.0078125
282503.3359375
283571.75
284521.546875
285356.01171875
286083.0625
286713.96484375
287260.671875
287732.76171875
288136.21875
288474.7578125
288752.3046875
288974.84375
289150.8984375
289290.6171875
289404.32421875
289502.07421875
289594.59765625
289693.95703125
289812.17578125
289959.01953125
290141.234375
290363.27734375
290628.515625
290941.0625
291309.0
291746.390625
292270.7421875
292896.5234375
293630.00390625
294469.296875
295408.19140625
296440.09375
297560.41015625
298767.53515625
300062.51953125
301447.390625
302923.2421875
304489.24609375
306142.9765625
307881.2890625
309700.6484375
311596.26953125
313560.35546875
315580.86328125
317641.296875
319720.2890625
321790.37890625
323817.9609375
325766.2578125
327600.12109375
329289.46484375
330810.93359375
332149.7890625
333302.08984375
334274.484375
335080.25390625
335733.859375
336247.70703125
336632.48828125
336900.16796875
337067.44921875
337157.125
337196.63671875
337215.9609375
337246.828125
337322.3671875
337474.0078125
337725.9765625
338091.00390625
338569.8828125
339154.26953125
339830.8046875
340585.12109375
341404.51171875
342278.140625
343196.80078125
344154.75390625
345152.45703125
346196.046875
347292.5390625
348444.671875
349648.53515625
350893.33984375
352161.9375
353433.30859375
354687.3984375
355908.89453125
357087.1171875
358213.7265625
359282.1171875
360289.0078125
361236.03515625
362129.703125
362979.96484375
363797.734375
364592.45703125
365371.34765625
366140.58984375
366906.1640625
367672.37890625
368439.83203125
369205.29296875
369963.953125
370712.58203125
371452.90234375
372193.89453125
372950.5859375
373739.08984375
374571.79296875
375456.265625
376397.2734375
377398.3359375
378461.72265625
379588.1015625
380776.2890625
382022.78125
383322.15625
384669.13671875
386060.84765625
387496.91796875
388977.83203125
390503.54296875
392072.7421875
393682.359375
395328.0078125
397005.9765625
398714.71875
400453.60546875
402220.30078125
404010.328125
405818.98828125
407642.78125
409479.00390625
411324.83984375
413176.671875
415029.22265625
416875.24609375
418706.98046875
420518.375
422305.5078125
424064.88671875
425792.078125
427481.22265625
429124.9765625
430715.12109375
432245.84375
433718.39453125
435143.18359375
436537.48046875
437920.79296875
439310.48046875
440717.8359375
442145.30078125
443587.078125
445033.69140625
446477.1796875
447913.5625
449342.09375
450763.0078125
452175.11328125
453574.15625
454952.83203125
456302.29296875
457613.94140625
458881.18359375
460101.47265625
461277.4296875
462415.26953125
463521.109375
464598.5859375
465649.74609375
466677.953125
467690.484375
468699.62890625
469721.33203125
470771.04296875
471858.84375
472987.70703125
474155.73046875
475359.30078125
476594.671875
477858.67578125
479149.58203125
480467.265625
481812.01953125
483183.77734375
484582.80078125
486010.2265625
487467.17578125
488953.7421875
490469.39453125
492013.8828125
493587.171875
495189.265625
496820.81640625
498483.48046875
500178.72265625
501906.18359375
503663.32421875
505446.125
507249.87890625
509070.16015625
510904.26953125
512751.61328125
514612.4296875
516486.7890625
518375.578125
520281.8828125
522210.47265625
524165.90234375
526151.4140625
528169.02734375
530219.5
532302.4921875
534417.625
536565.5703125
538747.8046875
540965.7265625
543220.703125
545514.89453125
547851.28125
550233.1328125
552663.84375
555146.77734375
557684.046875
560275.05078125
562916.27734375
565601.9921875
568324.578125
571074.6171875
573842.15625
576618.41015625
579396.703125
582172.44140625
584943.1953125
587708.35546875
590467.5078125
593218.28125
595954.94140625
598667.5625
601341.03125
603954.87890625
606485.69921875
608911.0
611212.1015625
613375.52734375
615394.265625
617268.546875
619004.4140625
620610.59375
622096.0546875
623469.265625
624738.03515625
625909.421875
626989.84375
627985.140625
628899.578125
629734.9921875
630491.7734375
631170.890625
631774.09375
632302.328125
632755.015625
633131.53515625
633433.10546875
633663.5859375
633829.484375
633939.71484375
634004.34765625
634032.796875
634032.9765625
634011.15234375
633971.19140625
633913.25
633834.359375
633731.046875
633601.5390625
633445.83203125
633265.1328125
633061.77734375
632838.921875
632599.421875
632345.375
632078.78515625
631801.78125
631515.55859375
631219.34765625
630910.90234375
630587.34765625
630245.72265625
629883.66015625
629500.7109375
629098.8046875
628681.17578125
628251.2890625
627812.578125
627368.0078125
626919.078125
626465.640625
626007.5
625545.84765625
625083.05859375
624622.1015625
624166.84765625
623722.48046875
623294.8046875
622889.1015625
622509.76171875
622159.734375
621839.6015625
621547.44140625
621280.12109375
621034.39453125
620806.3046875
620590.5
620381.109375
620173.15625
619962.49609375
619745.109375
619517.15234375
619275.33203125
619016.53515625
618737.53515625
618435.921875
618111.29296875
617765.0546875
617399.3359375
617016.5234375
616618.83984375
616207.1484375
615780.1328125
615335.19921875
614870.19140625
614383.94140625
613876.140625
613347.921875
612802.46875
612244.1953125
611676.98828125
611103.546875
610525.6875
609944.0625
609357.59375
608763.8671875
608160.2265625
607544.01953125
606912.43359375
606263.203125
605595.80859375
604911.35546875
604211.44921875
603497.8125
602772.59375
602037.90234375
601294.76953125
600543.13671875
599782.61328125
599012.6484375
598231.84375
597438.09765625
596629.4609375
595804.3125
594960.953125
594098.27734375
593217.2109375
592321.125
591414.76171875
590503.42578125
589592.87890625
588688.73046875
587795.296875
586915.5078125
586051.8515625
585206.69921875
584381.640625
583577.4921875
582795.19921875
582036.09375
581301.1015625
580590.48046875
579904.5625
579244.11328125
578609.71484375
578001.5703125
577420.2578125
576866.8828125
576342.21484375
575846.4921875
575380.31640625
574945.16796875
574542.73046875
574174.453125
573842.12890625
573548.0546875
573294.22265625
573081.875
572912.29296875
572787.2578125
572708.37890625
572676.6796875
572693.22265625
572759.453125
572876.48046875
573044.55078125
573263.76171875
573534.55078125
573856.953125
574230.0078125
574652.21875
575121.94140625
575636.66796875
576192.5625
576785.390625
577411.625
578068.41796875
578753.37109375
579465.078125
580203.34765625
580968.265625
581759.23828125
582575.2890625
583415.5859375
584278.83203125
585162.76953125
586064.67578125
586982.1171875
587912.47265625
588852.3984375
589798.58203125
590748.7734375
591701.5390625
592655.4921875
593609.375
594562.51171875
595514.37890625
596463.9609375
597410.28125
598353.16796875
599292.87109375
600229.29296875
601162.26171875
602092.109375
603019.34765625
603943.84765625
604865.16015625
605783.328125
606698.609375
607610.7578125
608519.28515625
609424.24609375
610325.96875
611224.28125
612118.7421875
613009.40234375
613896.62109375
614780.296875
615659.984375
616535.70703125
617407.828125
618276.265625
619140.63671875
620001.07421875
620858.05859375
621711.6640625
622561.55078125
623407.80859375
624250.84765625
625090.64453125
625926.75
626759.08984375
627587.98828125
628413.3359375
629234.63671875
630051.87109375
630865.51953125
631675.734375
632482.24609375
633285.12890625
634084.89453125
634881.72265625
635675.3125
636465.671875
637253.2734375
638038.2734375
638820.3515625
639599.52734375
640376.31640625
641150.984375
641923.30078125
642693.265625
643461.28125
644227.50390625
644991.625
645753.62890625
646514.0
647272.8515625
648029.6875
648784.19921875
649536.6484375
650287.2265625
651035.74609375
651782.3203125
652527.640625
653272.09765625
654015.453125
654757.4921875
655498.4296875
656238.19921875
656976.12109375
657711.69921875
658445.0546875
659176.2109375
659904.56640625
660629.48046875
661350.81640625
662068.36328125
662781.53515625
663490.09765625
664194.71875
664896.33984375
665595.43359375
666292.21875
666986.83984375
667678.7578125
668366.55859375
669049.16015625
669726.78515625
670400.34375
671070.296875
671736.62109375
672399.19140625
673057.453125
673710.20703125
674356.3984375
674995.68359375
675627.859375
676252.11328125
676867.5625
677473.94140625
678071.20703125
678658.9609375
679237.05078125
679806.36328125
680368.4609375
680924.76171875
681476.69921875
682026.2734375
682575.71875
683126.7578125
683680.80078125
684239.36328125
684803.47265625
685372.9296875
685946.7109375
686523.77734375
687102.88671875
687682.08984375
688259.58203125
688834.921875
689409.0234375
689983.171875
690558.84375
691137.9921875
691722.359375
692312.38671875
692907.3828125
693506.60546875
694109.5
694715.1640625
695322.45703125
695930.7109375
696539.55859375
697148.1640625
697755.046875
698358.57421875
698956.73046875
699546.58203125
700125.18359375
700691.67578125
701248.09375
701798.33984375
702346.7734375
702897.71484375
703455.015625
704021.58984375
704599.515625
705190.73828125
705797.18359375
706420.4609375
707062.0546875
707723.578125
708405.8359375
709107.21484375
709823.41796875
710548.69140625
711276.9375
712002.30859375
712720.05859375
713427.41796875
714122.89453125
714804.48828125
715469.046875
716113.3046875
716734.90234375
717332.83984375
717908.4453125
718466.43359375
719013.74609375
719556.1328125
720095.45703125
720629.84765625
721155.25390625
721666.421875
722157.8359375
722625.2421875
723066.66796875
723481.64453125
723869.66796875
724229.25
724557.90234375
724852.9375
725113.375
725341.8984375
725544.8515625
725729.90625
725903.90625
726072.6875
726241.71484375
726415.796875
726598.22265625
726790.38671875
726991.80859375
727200.39453125
727413.4375
727629.3515625
727848.53125
728072.6640625
728303.62109375
728542.86328125
728790.6484375
729044.9921875
729301.9375
729557.640625
729810.5859375
730061.9453125
730314.79296875
730573.2265625
730841.18359375
731121.01171875
731412.84765625
731715.27734375
732025.75390625
732340.05078125
732652.2890625
732956.7734375
733250.06640625
733531.94140625
733805.44140625
734076.8671875
734354.51953125
734645.69921875
734954.12109375
735279.88671875
735620.9296875
735973.97265625
736335.09375
736701.0703125
737070.421875
737443.05859375
737819.46484375
738201.01953125
738590.40234375
738990.765625
739404.34765625
739832.52734375
740276.8125
740739.23046875
741222.34375
741729.84765625
742267.0859375
742839.91015625
743453.26953125
744111.3203125
744818.52734375
745579.69140625
746398.91015625
747279.265625
748223.20703125
749232.3515625
750306.82421875
751445.70703125
752647.94921875
753911.828125
755233.17578125
756604.2734375
758013.78125
759446.38671875
760882.296875
762298.23046875
763669.83984375
764974.01171875
766190.76171875
767305.54296875
768310.96875
769205.93359375
769992.890625
770676.2109375
771262.2265625
771758.33984375
772170.4375
772501.2109375
772751.34765625
772922.109375
773016.7109375
773039.7890625
772995.27734375
772883.18359375
772697.42578125
772427.71875
772065.125
771607.08984375
771058.3984375
770428.88671875
769730.66015625
768976.4140625
768179.0
767351.83984375
766509.234375
765665.15234375
764831.2734375
764016.21484375
763226.6328125
762468.20703125
761744.7265625
761055.6796875
760394.07421875
759746.53515625
759097.4375
758436.63671875
757766.42578125
757102.07421875
756465.63671875
755877.60546875
755351.09765625
754889.765625
754489.5625
754144.59765625
753854.05859375
753624.71484375
753466.8359375
753388.234375
753391.53515625
753475.1328125
753634.84765625
753865.02734375
754159.0859375
754508.65234375
754901.55859375
755321.0625
755748.38671875
756166.8203125
756564.3359375
756934.60546875
757277.28515625
757596.703125
757897.61328125
758180.4921875
758440.84765625
758673.4375
758877.48828125
759059.00390625
759229.890625
759405.23046875
759599.74609375
759823.91796875
760081.2734375
760368.69140625
760680.54296875
761014.515625
761374.99609375
761771.23046875
762211.82421875
762700.22265625
763233.5546875
763804.0
764400.87109375
765013.578125
765634.49609375
766258.80859375
766880.0234375
767483.9140625
768045.40234375
768530.67578125
768904.53515625
769141.41796875
769234.9296875
769199.125
769058.8359375
768834.44921875
768529.6015625
768126.7109375
767591.453125
766886.15625
765988.49609375
764906.16796875
763678.49609375
762364.390625
761024.8125
759707.64453125
758438.984375
757222.3125
756046.1171875
754896.5
753767.8515625
752666.46875
751607.0546875
750606.12890625
749676.70703125
748826.765625
748060.48046875
747379.28125
746781.26171875
746261.41015625
745814.41796875
745437.671875
745130.875
744893.6796875
744725.45703125
744627.64453125
744604.359375
744659.5234375
744793.7421875
745004.47265625
745288.76953125
745645.69921875
746076.6875
746584.12109375
747169.640625
747834.00390625
748578.7421875
749407.203125
750322.86328125
751327.29296875
752420.7734375
753604.6328125
754881.66015625
756254.29296875
757723.53515625
759289.04296875
760947.078125
762686.0625
764484.25390625
766312.2734375
768137.7265625
769928.73828125
771657.39453125
773305.23046875
774868.484375
776358.94921875
777798.84375
779211.62109375
780612.34765625
782002.15625
783370.84765625
784706.28125
786002.69921875
787259.78125
788471.6484375
789613.87890625
790640.10546875
791495.5078125
792142.85546875
792584.84765625
792865.75
793050.05859375
793193.18359375
793321.98046875
793432.203125
793499.45703125
793496.8671875
793412.12109375
793256.12109375
793059.046875
792856.640625
792673.265625
792508.4609375
792333.765625
792105.75
791791.921875
791393.5859375
790948.4765625
790511.38671875
790127.0859375
789812.2109375
789552.99609375
789316.12890625
789064.4609375
788768.21875
788406.421875
787962.21875
787420.31640625
786769.61328125
786006.57421875
785134.37890625
784158.546875
783082.7734375
781906.8515625
780626.3046875
779233.1796875
777717.87109375
776071.94140625
774292.58203125
772389.30078125
770390.421875
768344.1640625
766311.03515625
764350.29296875
762507.63671875
760810.1328125
759269.19140625
757887.79296875
756666.71484375
755606.0546875
754701.98046875
753941.8125
753302.12109375
752753.14453125
752267.8046875
751828.51953125
751426.5234375
751056.29296875
750712.71875
750394.12890625
750105.10546875
749853.421875
749643.72265625
749475.26171875
749346.09765625
749258.94140625
749223.875
749256.828125
749375.078125
749591.234375
749908.625
750320.51953125
750813.16796875
751369.5078125
751971.55859375
752601.94140625
753245.69140625
753892.76171875
754540.51953125
755194.46875
755865.125
756561.91015625
757288.28515625
758041.07421875
758812.0078125
759588.21875
760352.25390625
761084.45703125
761766.91796875
762385.08984375
762925.67578125
763374.07421875
763715.80859375
763943.5234375
764067.4453125
764123.08984375
764168.88671875
764272.46875
764493.4765625
764873.06640625
765432.828125
766179.31640625
767109.90234375
768216.68359375
769485.21484375
770888.60546875
772385.3125
773928.3359375
775481.2734375
777027.296875
778561.21484375
780065.34765625
781477.34765625
782666.91015625
783446.48828125
783628.6484375
783104.30859375
781888.21484375
780098.875
777893.91796875
775411.234375
772747.375
769968.15234375
767130.60546875
764299.9296875
761553.54296875
758971.2734375
756619.234375
754538.6875
752745.1953125
751234.62890625
749989.26953125
748979.55859375
748160.53125
747467.9921875
746823.3203125
746151.265625
745402.3203125
744565.05078125
743662.04296875
742734.609375
741825.3125
740964.96484375
740168.28125
739437.80078125
738769.3125
738151.94140625
737563.8203125
736970.328125
736327.78515625
735590.12109375
734717.61328125
733688.57421875
732509.44921875
731214.31640625
729851.2578125
728464.3203125
727082.1875
725717.91015625
724378.3515625
723078.34765625
721850.37890625
720740.359375
719789.87109375
719017.4921875
718411.69921875
717937.3828125
717550.109375
717211.66796875
716900.88671875
716613.70703125
716353.00390625
716118.23046875
715905.8515625
715720.52734375
715586.78515625
715551.2109375
715673.12890625
716008.82421875
716597.7578125
717455.9609375
718573.33203125
719906.04296875
721364.28125
722810.8203125
724085.97265625
725052.4453125
725630.7578125
725799.8515625
725566.0078125
724929.76953125
723879.9765625
722417.85546875
720585.421875
718467.859375
716164.9140625
713757.55859375
711300.47265625
708843.70703125
706457.60546875
704235.0078125
702269.24609375
700627.640625
699339.12890625
698400.25
697791.14453125
697489.625
697474.3359375
697715.87109375
698164.55859375
698747.890625
699384.4609375
700007.99609375
700585.33984375
701114.14453125
701599.33203125
702023.91796875
702336.3984375
702466.09375
702355.921875
701988.2265625
701387.04296875
700601.16796875
699685.37890625
698691.34765625
697665.9921875
696649.24609375
695667.5703125
694726.75390625
693809.96484375
692884.33984375
691914.3984375
690877.0234375
689773.95703125
688640.50390625
687548.82421875
686600.3984375
685905.80078125
685560.16015625
685628.61328125
686147.265625
687133.1875
688595.2109375
690541.1328125
692976.7734375
695892.8359375
699244.78125
702936.25390625
706805.58203125
710606.7421875
713999.44921875
716593.7109375
718071.3359375
718330.34765625
717551.35546875
716134.07421875
714548.90625
713193.7578125
712312.09765625
711974.1796875
712097.73046875
712482.0390625
712837.4921875
712814.8515625
712062.9453125
710329.62109375
707566.93359375
703968.94140625
699908.703125
695815.609375
692066.58203125
688932.26171875
686570.28125
685040.46484375
684328.76953125
684377.1875
685113.16015625
686468.46875
688385.21484375
690818.11328125
693741.41796875
697154.984375
701076.16796875
705516.2734375
710458.86328125
715858.578125
721661.62109375
727831.34375
734359.796875
741256.1015625
748518.0625
756104.1328125
763915.26953125
771777.65625
779420.03125
786475.12890625
792548.8203125
797344.77734375
800757.9453125
802867.3984375
803866.6796875
804030.18359375
803739.875
803487.859375
803773.55859375
804920.1640625
806912.5859375
809348.81640625
811545.59765625
812774.84375
812516.69921875
810565.37109375
806924.89453125
801635.55078125
794743.9375
786453.14453125
777263.484375
767915.9296875
759164.92578125
751563.95703125
745389.71484375
740683.375
737329.03515625
735124.7109375
733832.54296875
733198.39453125
732946.34765625
732779.5
732410.7890625
731610.765625
730241.35546875
728260.921875
725706.625
722667.0
719259.37109375
715621.70703125
711911.6328125
708293.34765625
704910.0390625
701864.91015625
699228.21484375
697057.921875
695412.68359375
694356.8984375
693970.0625
694357.60546875
695648.0625
697973.56640625
701445.66015625
706134.8984375
712052.91796875
719132.6015625
727196.5
735905.62109375
744718.5
752941.5859375
759927.59375
765346.5234375
769333.9140625
772367.02734375
774922.86328125
777149.66015625
778775.875
779304.11328125
778339.3671875
775820.7421875
772014.01171875
767312.015625
762032.51953125
756372.765625
750509.58984375
744694.171875
739214.96875
734244.99609375
729702.48046875
725247.90625
720444.1015625
714995.8515625
708925.74609375
702574.71484375
696429.015625
690892.84765625
686150.29296875
682177.05078125
678850.94140625
676059.6875
673735.671875
671817.11328125
670189.671875
668668.36328125
667038.4296875
665123.1640625
662829.4453125
660146.66015625
657109.94140625
653756.47265625
650100.23046875
646135.61328125
641860.453125
637295.11328125
632479.9609375
627454.2109375
622234.5703125
616812.7421875
611181.48828125
605383.2734375
599552.07421875
593907.2578125
588686.21875
584058.11328125
580084.91015625
576754.50390625
574045.19921875
571961.87109375
570523.25390625
569726.015625
569520.21484375
569808.5390625
570459.80078125
571323.12109375
572239.6953125
573060.515625
573676.9453125
574054.171875
574243.58203125
574359.3125
574530.2421875
574855.70703125
575385.51171875
576125.50390625
577057.19140625
578157.16796875
579405.0625
580776.22265625
582228.23828125
583696.51171875
585104.40234375
586374.19140625
587421.30859375
588134.4375
588368.26953125
587974.4296875
586864.796875
585069.0078125
582743.890625
580121.1015625
577417.6875
574758.6328125
572155.50390625
569550.01953125
566887.24609375
564165.9375
561441.60546875
558801.70703125
556345.98046875
554178.7109375
552394.9609375
551051.20703125
550137.5390625
549576.65625
549256.9609375
549084.09375
549025.51953125
549126.10546875
549485.30078125
550205.5859375
551337.69140625
552851.01953125
554645.42578125
556601.671875
558648.26171875
560808.5625
563196.17578125
565953.23828125
569160.80078125
572767.27734375
576568.85546875
580247.68359375
583447.7578125
585856.8046875
587266.55078125
587596.33203125
586878.05859375
585210.88671875
582706.23828125
579451.46484375
575510.4296875
570951.43359375
565872.9140625
560406.2890625
554700.59765625
548905.30859375
543158.8828125
537581.1484375
532268.9453125
527296.51171875
522714.2890625
518532.01171875
514684.05078125
511003.97265625
507251.19921875
503202.60546875
498759.203125
493985.45703125
489046.94140625
484104.1484375
479256.1953125
474565.875
470111.06640625
465996.125
462318.203125
459130.984375
456435.875
454196.1171875
452358.98828125
450877.7578125
449726.4609375
448900.30078125
448404.89453125
448244.375
448411.3359375
448875.875
449579.8125
450447.51171875
451410.0703125
452423.9453125
453473.16796875
454563.3984375
455716.8125
456963.87890625
458327.08203125
459806.40625
461380.37890625
463022.875
464721.24609375
466482.75390625
468326.140625
470265.79296875
472301.96875
474426.7421875
476640.26953125
478960.3046875
481415.76171875
484033.75390625
486833.0078125
489821.94921875
492990.984375
496299.10546875
499669.2421875
503003.5703125
506212.19921875
509236.171875
512049.4375
514642.203125
517005.015625
519132.61328125
521047.296875
522820.1875
524568.05078125
526422.10546875
528484.71875
530794.67578125
533316.0234375
535953.828125
538587.54296875
541104.375
543418.92578125
545476.140625
547241.02734375
548680.796875
549751.16796875
550403.7421875
550620.21484375
550453.5390625
550043.09765625
549588.046875
549293.875
549323.24609375
549772.69140625
550677.4609375
552031.24609375
553804.41015625
555952.71484375
558420.72265625
561147.765625
564075.72265625
567149.99609375
570309.84375
573476.66015625
576552.3828125
579430.2890625
582009.49609375
584203.390625
585940.91015625
587165.3203125
587832.8984375
587908.984375
587359.796875
586144.27734375
584213.48046875
581520.73828125
578040.375
573790.04296875
568849.08203125
563360.546875
557508.109375
551475.2578125
545409.94140625
539414.046875
533557.140625
527900.09375
522516.0234375
517502.28125
512979.15234375
509073.71484375
505896.80859375
503525.73046875
501998.578125
501316.1171875
501446.80078125
502336.31640625
503923.00390625
506153.859375
508992.89453125
512419.5234375
516421.01953125
520985.06640625
526095.34765625
531730.4453125
537863.26953125
544454.84765625
551435.578125
558677.15625
565976.91796875
573082.1328125
579757.609375
585856.46484375
591339.4453125
596228.01953125
600538.68359375
604262.47265625
607404.62109375
610034.69140625
612285.83984375
614293.07421875
616121.58203125
617746.078125
619094.19921875
620110.74609375
620792.125
621183.00390625
621365.0390625
621457.42578125
621613.6015625
621991.25
622703.2109375
623781.578125
625175.859375
626780.43359375
628476.04296875
630171.61328125
631831.22265625
633471.31640625
635129.21484375
636824.1015625
638535.11328125
640206.46484375
641772.25390625
643184.8046875
644430.36328125
645526.00390625
646505.234375
647402.8515625
648239.3046875
649000.5703125
649622.8203125
650001.75390625
650032.8515625
649663.90234375
648932.12109375
647968.57421875
646965.69140625
646115.52734375
645543.5234375
645272.453125
645236.0625
645330.77734375
645475.64453125
645655.5859375
645932.2578125
646416.20703125
647211.45703125
648365.00390625
649852.66015625
651604.24609375
653543.40234375
655614.8828125
657789.0625
660049.64453125
662378.0078125
664745.765625
667116.16796875
669444.9453125
671674.28125
673725.07421875
675494.5078125
676857.9609375
677674.41796875
677804.22265625
677144.3828125
675664.625
673415.53125
670499.59375
667024.93359375
663069.40625
658669.46875
653834.6328125
648579.98828125
642960.17578125
637083.75
631098.1015625
625153.75
619365.97265625
613790.03125
608421.48046875
603224.92578125
598176.79296875
593294.28125
588631.5625
584252.25390625
580204.09375
576512.2734375
573186.1328125
570224.58203125
567615.17578125
565334.20703125
563355.19140625
561660.69140625
560244.46875
559099.89453125
558207.55859375
557537.09375
557062.0625
556772.32421875
556673.55859375
556778.42578125
557098.71484375
557642.05859375
558410.3046875
559395.7890625
560574.5390625
561900.703125
563310.78515625
564740.77734375
566143.953125
567492.265625
568759.609375
569903.921875
570863.671875
571567.01171875
571944.28125
571939.828125
571523.296875
570696.2578125
569490.2890625
567960.546875
566182.4375
564250.0703125
562268.04296875
560332.94921875
558513.046875
556838.1796875
555304.48046875
553887.3671875
552552.2890625
551258.34765625
549960.7734375
548620.72265625
547222.4453125
545787.3984375
544375.046875
543069.171875
541956.03125
541103.26171875
540548.44921875
540302.0234375
540359.28515625
540710.609375
541344.53515625
542248.85546875
543413.765625
544833.08203125
546498.8515625
548393.16015625
550483.0703125
552717.96875
555024.6640625
557302.4609375
559425.80078125
561256.7421875
562660.8203125
563519.44140625
563739.109375
563262.96875
562087.078125
560275.08203125
557958.375
555315.83203125
552543.31640625
549829.953125
547344.97265625
545223.55859375
543546.2265625
542323.7890625
541501.453125
540978.75
540634.09765625
540353.1484375
540064.10546875
539769.375
539553.3046875
539560.44921875
539960.57421875
540918.13671875
542571.09765625
545017.75
548313.71875
552479.03515625
557508.16015625
563375.25390625
570034.765625
577419.3828125
585433.20703125
593939.0625
602749.75
611640.63671875
620393.76171875
628862.15234375
637022.20703125
644977.21875
652894.375
660893.390625
668935.79296875
676773.69140625
683999.09765625
690190.16015625
695093.4609375
698747.8203125
701479.96484375
703776.609375
706103.515625
708756.1796875
711797.796875
715099.390625
718455.90625
721713.1015625
724831.37109375
727856.7578125
730836.296875
733744.34765625
736459.40234375
738787.30078125
740505.9765625
741408.98046875
741333.03125
740165.26171875
737838.39453125
734326.55859375
729646.28125
723858.3125
717066.9296875
709416.390625
701082.6875
692257.55859375
683127.66796875
673858.125
664585.65234375
655419.36328125
646443.75
637721.09375
629292.84765625
621181.46875
613395.84765625
605940.75390625
598825.08203125
592062.2734375
585663.94140625
579634.15625
573970.2421875
568669.75
563740.16015625
559206.10546875
555107.390625
551484.88671875
548361.703125
545734.54296875
543584.00390625
541897.4296875
540688.39453125
540000.25390625
539893.7890625
540429.234375
541653.9765625
543598.80859375
546277.1328125
549682.35546875
553785.5234375
558535.9296875
563861.38671875
569663.5234375
575811.45703125
582143.64453125
588483.4765625
594664.57421875
600555.640625
606072.7109375
611169.3046875
615807.97265625
619934.4921875
623477.24609375
626371.1171875
628580.5078125
630099.0546875
630929.55078125
631066.703125
630500.44140625
629239.59765625
627341.921875
624930.70703125
622182.5625
619286.07421875
616390.70703125
613573.64453125
610841.02734375
608159.55078125
605498.46484375
602858.65625
600274.94140625
597795.38671875
595456.86328125
593274.625
591248.30859375
589373.05078125
587645.62109375
586064.7578125
584628.55078125
583329.46875
582148.05859375
581050.796875
579997.73828125
578956.796875
577913.4765625
576867.15234375
575817.05078125
574748.91015625
573631.44921875
572421.57421875
571070.11328125
569520.79296875
567703.8203125
565534.69921875
562927.921875
559822.57421875
556203.64453125
552104.24609375
547589.44921875
542734.69140625
537609.28125
532267.5390625
526749.578125
521094.90234375
515362.65234375
509641.04296875
504034.15234375
498636.3671875
493515.82421875
488714.31640625
484252.92578125
480133.65625
476340.80859375
472848.87890625
469634.0078125
466680.80859375
463982.81640625
461540.18359375
459356.125
457430.24609375
455750.390625
454288.81640625
453005.9375
451859.265625
450812.47265625
449841.44140625
448937.078125
448105.671875
447366.83984375
446747.83203125
446274.38671875
445962.609375
445817.58203125
445839.01171875
446027.23828125
446383.7109375
446907.16796875
447590.890625
448422.8359375
449386.203125
450458.69140625
451612.79296875
452820.390625
454061.37109375
455331.61328125
456643.9140625
458019.18359375
459472.53515625
461003.1171875
462593.5234375
464217.05859375
465845.890625
467454.66015625
469018.9609375
470513.328125
471913.8984375
473205.95703125
474389.41796875
475475.0234375
476473.4296875
477387.26953125
478212.55859375
478944.69140625
479581.140625
480119.7109375
480557.609375
480894.45703125
481137.203125
481304.09765625
481426.44921875
481546.9296875
481712.5546875
481963.0
482320.375
482787.34765625
483355.79296875
484018.73828125
484776.00390625
485630.37109375
486582.02734375
487629.9609375
488779.30859375
490046.47265625
491458.765625
493053.84375
494882.015625
497005.50390625
499487.859375
502377.421875
505696.296875
509441.79296875
513596.9609375
518142.5546875
523064.99609375
528359.07421875
534026.9453125
540074.90234375
546508.14453125
553324.09375
560508.03515625
568033.796875
575865.03515625
583949.72265625
592208.03515625
600522.92578125
608737.03125
616650.66796875
624022.08203125
630586.76953125
636106.09765625
640423.73046875
643489.53125
645334.2890625
646020.15625
645605.734375
644143.38671875
641700.38671875
638385.38671875
634363.94921875
629852.9921875
625095.32421875
620327.33203125
615753.53125
611532.11328125
607769.11328125
604521.0
601807.16796875
599627.5390625
597975.3125
596840.1953125
596206.69140625
596053.80078125
596355.8984375
597079.8984375
598178.14453125
599582.65234375
601207.12109375
602956.91015625
604741.58203125
606485.375
608134.61328125
609661.828125
611064.65234375
612359.5
613574.3125
614744.01953125
615907.2890625
617100.48828125
618350.27734375
619670.82421875
621067.89453125
622545.66796875
624111.82421875
625780.6953125
627575.66796875
629529.79296875
631683.36328125
634078.50390625
636750.42578125
639715.8125
642963.41015625
646455.296875
650142.02734375
653984.28515625
657967.984375
662103.40234375
666407.0859375
670874.3046875
675457.01953125
680060.46484375
684559.4609375
688823.640625
692740.56640625
696233.37109375
699272.25390625
701875.9296875
704101.03125
706024.23828125
707725.10546875
709273.3359375
710721.01953125
712101.07421875
713431.9765625
714724.484375
715985.97265625
717223.82421875
718451.24609375
719692.30078125
720978.80078125
722337.80859375
723777.91015625
725282.68359375
726812.94921875
728313.8203125
729722.421875
730974.515625
732009.7734375
732777.078125
733241.30859375
733391.03125
733243.5078125
732842.75390625
732249.41015625
731527.49609375
730736.484375
729933.30859375
729179.84765625
728547.63671875
728117.40625
727975.40625
728204.64453125
728866.35546875
729976.796875
731496.30859375
733341.296875
735410.28125
737606.671875
739853.078125
742101.421875
744336.6171875
746563.48828125
748776.6796875
750931.796875
752939.4765625
754688.68359375
756086.828125
757094.87109375
757737.1171875
758078.53125
758182.1328125
758071.29296875
757715.23828125
757038.74609375
755946.66015625
754353.30859375
752208.65625
749512.359375
746310.1953125
742675.2734375
738683.47265625
734393.27734375
729836.88671875
725023.734375
719952.703125
714627.23828125
709069.08203125
703326.38671875
697469.6953125
691572.9375
685689.37890625
679840.8125
674028.9765625
668259.7109375
662562.078125
656992.578125
651626.08203125
646540.37890625
641802.5234375
637464.5546875
633569.30078125
630158.171875
627270.78125
624935.26171875
623157.78125
621920.29296875
621189.4765625
620932.87109375
621133.63671875
621795.19140625
622933.33984375
624562.33203125
626684.10546875
629284.10546875
632331.890625
635785.23046875
639598.88671875
643735.91796875
648174.734375
652906.9140625
657928.9921875
663237.72265625
668836.20703125
674749.00390625
681034.45703125
687780.703125
695081.0859375
703000.48046875
711551.00390625
720686.765625
730311.546875
740288.59375
750449.82421875
760609.65625
770582.79296875
780196.2578125
789288.77734375
797706.27734375
805310.4765625
812005.109375
817764.1171875
822638.36328125
826729.5
830138.69921875
832913.66796875
835022.5859375
836373.53515625
836871.82421875
836481.39453125
835251.4140625
833290.5625
830702.0
827513.65234375
823643.07421875
818920.890625
813163.97265625
806257.89453125
798205.421875
789126.05078125
779221.94140625
768733.1328125
757896.6875
746919.06640625
735968.66796875
725186.12109375
714699.28515625
704631.2421875
695100.51953125
686218.8359375
678088.44921875
670798.2109375
664418.62890625
658996.8984375
654552.79296875
651077.62109375
648537.1015625
646873.8984375
646004.73828125
645817.84375
646184.234375
646984.44140625
648132.75
649580.3359375
651298.9296875
653262.5625
655439.51953125
657793.61328125
660288.51953125
662889.75390625
665560.5
668251.36328125
670891.62109375
673391.4765625
675657.5390625
677614.203125
679220.09375
680471.46875
681391.5859375
682014.1328125
682372.3828125
682498.203125
682424.9140625
682187.72265625
681822.6875
681365.38671875
680845.99609375
680281.14453125
679672.21484375
679015.77734375
678315.77734375
677583.3984375
676827.63671875
676052.94921875
675270.08984375
674507.7109375
673809.87109375
673218.57421875
672751.46875
672387.546875
672069.85546875
671725.6796875
671292.3203125
670731.9609375
670028.375
669170.88671875
668136.046875
666876.80078125
665327.75390625
663428.921875
661156.23046875
658538.515625
655649.0078125
652576.7421875
649394.4375
646139.08984375
642814.09375
639409.984375
635929.71484375
632402.1796875
628876.48828125
625399.84765625
621989.08203125
618611.1796875
615189.5
611637.78515625
607900.81640625
603974.3984375
599896.50390625
595723.859375
591510.48046875
587294.58984375
583094.2578125
578910.00390625
574728.70703125
570524.65625
566262.9765625
561913.328125
557469.33984375
552957.984375
548431.29296875
543949.515625
539568.984375
535339.68359375
531309.16796875
527524.94921875
524027.3125
520834.41015625
517935.6640625
515305.890625
512930.00390625
510815.921875
508988.32421875
507474.32421875
506289.71875
505426.83984375
504851.1328125
504516.3515625
504390.1328125
504467.16796875
504762.57421875
505302.16015625
506121.51953125
507265.11328125
508776.6796875
510689.0703125
513022.76171875
515789.1640625
518993.05078125
522637.625
526732.15625
531294.31640625
536347.32421875
541922.54296875
548066.16796875
554832.75
562262.65234375
570366.40234375
579132.12109375
588542.13671875
598579.5703125
609226.0703125
620459.421875
632252.03515625
644576.77734375
657432.40625
670877.8671875
685040.75390625
700089.40234375
716200.68359375
733548.11328125
752295.36328125
772581.78125
794516.44921875
818185.50390625
843640.6640625
870855.83203125
899684.26953125
929826.90625
960771.7265625
991704.84765625
1021458.57421875
1048481.78125
1070709.62890625
1085397.71875
1089369.5390625
1080065.04296875
1057006.01171875
1022582.81640625
981390.640625
938515.83203125
897955.02734375
861991.80078125
831439.0
806184.7890625
785660.125
769153.9140625
755991.73828125
745588.484375
737431.51171875
731072.578125
726142.609375
722352.16796875
719468.984375
717297.47265625
715665.6953125
714407.38671875
713348.96484375
712322.66015625
711197.8828125
709902.7421875
708428.23046875
706825.03125
705191.2890625
703645.0234375
702295.0703125
701230.0234375
700518.3125
700198.84375
700263.61328125
700651.453125
701256.9609375
701942.08203125
702547.41796875
702911.9765625
702899.16796875
702414.7734375
701410.59765625
699878.82421875
697840.9296875
695333.87890625
692404.91015625
689124.046875
685605.06640625
682015.7890625
678570.91796875
675512.61328125
673081.4375
671480.296875
670844.15234375
671227.15625
672598.72265625
674830.19921875
677669.875
680721.94921875
683443.48046875
685169.765625
685184.10546875
682839.21875
677701.1640625
669656.484375
658937.1796875
646061.69140625
631721.734375
616652.45703125
601521.18359375
586860.78125
573052.71875
560343.56640625
548873.2109375
538700.90234375
529825.1796875
522200.56640625
515758.0703125
510429.828125
506166.27734375
502934.76953125
500705.43359375
499440.734375
499095.83984375
499624.70703125
500987.875
503160.78515625
506136.4375
509915.34765625
514489.4140625
519834.75390625
525915.42578125
532685.32421875
540082.71484375
548027.08984375
556424.375
565170.734375
574145.265625
583196.78125
592136.6015625
600742.40234375
608774.04296875
616002.8359375
622248.13671875
627401.359375
631420.2265625
634298.49609375
636036.68359375
636637.25
636127.84765625
634595.21875
632204.42578125
629188.921875
625818.43359375
622363.67578125
619070.0234375
616138.8125
613712.90625
611868.8984375
610618.17578125
609915.52734375
609676.10546875
609803.92578125
610226.6953125
610920.05078125
611908.515625
613247.44140625
615000.359375
617220.640625
619938.87109375
623157.36328125
626854.86328125
631001.515625
635578.24609375
640589.9375
646060.14453125
652002.44921875
658380.42578125
665078.94921875
671901.86328125
678592.26171875
684861.6484375
690417.38671875
694984.51171875
698322.31640625
700238.5859375
700602.16796875
699347.640625
696466.04296875
691990.49609375
685995.98828125
678619.34765625
670079.51953125
660671.62109375
650728.96484375
640570.74609375
630458.8046875
620579.0546875
611050.2578125
601949.3046875
593334.71875
585257.26953125
577760.1015625
570874.98046875
564616.12890625
558973.296875
553912.0234375
549386.4375
545356.265625
541794.57421875
538682.67578125
536000.48046875
533720.95703125
531812.046875
530245.03125
529004.4140625
528091.12890625
527516.35546875
527292.99609375
527432.265625
527943.7109375
528832.546875
530094.93359375
531716.20703125
533673.1328125
535937.68359375
538482.21875
541285.26953125
544332.84375
547611.87109375
551101.9140625
554773.07421875
558588.93359375
562508.52734375
566488.125
570487.828125
574480.91796875
578459.109375
582433.37890625
586435.78515625
590520.98828125
594759.80078125
599224.08203125
603972.87890625
609048.11328125
614479.171875
620291.35546875
626513.00390625
633176.09375
640307.8515625
647918.9453125
655995.3671875
664493.16796875
673329.10546875
682367.80859375
691415.05078125
700226.24609375
708532.92578125
716086.04296875
722705.65625
728313.25390625
732924.5390625
736606.1796875
739427.37890625
741438.015625
742684.0859375
743250.62109375
743308.578125
743134.7734375
743082.7265625
743511.76953125
744709.0390625
746837.28515625
749917.9140625
753841.06640625
758390.9609375
763277.23828125
768168.50390625
772734.0546875
776698.4453125
779892.8671875
782271.109375
783876.17578125
784782.67578125
785056.34375
784751.8125
783940.61328125
782746.1015625
781360.23828125
780026.0234375
778990.3046875
778452.22265625
778531.19921875
779258.53515625
780584.00390625
782392.1484375
784525.43359375
786806.4296875
789051.47265625
791078.2265625
792715.4453125
793818.16796875
794285.60546875
794075.95703125
793209.26171875
791750.7265625
789781.93359375
787379.515625
784610.94921875
781536.89453125
778211.48046875
774689.76171875
771048.06640625
767399.44140625
763882.734375
760633.1796875
757760.5
755342.40234375
753419.8125
751986.9453125
750981.95703125
750278.6875
749678.04296875
748920.44921875
747750.25390625
746020.03515625
743765.99609375
741189.1640625
738545.4296875
736010.35546875
733593.671875
731146.92578125
728462.99609375
725416.09375
722058.75390625
718615.703125
715388.36328125
712643.921875
710555.82421875
709206.55859375
708619.7421875
708786.80859375
709676.8828125
711236.8671875
713392.2578125
716053.97265625
719131.6328125
722550.2109375
726262.3203125
730246.19921875
734486.3984375
738947.1328125
743553.17578125
748186.03515625
752695.72265625
756927.19140625
760755.66796875
764112.76953125
766983.41796875
769374.37890625
771276.265625
772640.3046875
773376.90625
773376.51171875
772549.32421875
770865.0234375
768363.58984375
765127.81640625
761242.62109375
756772.91015625
751766.23828125
746265.1015625
740317.3984375
733983.33203125
727336.81640625
720459.70703125
713434.09375
706338.69140625
699247.00390625
692223.02734375
685319.16796875
678583.0703125
672069.33203125
665846.875
659999.92578125
654624.84375
649819.68359375
645664.78125
642205.0078125
639447.48828125
637374.12890625
635957.640625
635175.50390625
635022.19140625
635515.30078125
636689.859375
638585.640625
641237.73828125
644670.7578125
648890.63671875
653875.765625
659575.359375
665916.390625
672816.11328125
680201.4140625
688031.03125
696303.81640625
705042.2734375
714269.37890625
724006.85546875
734296.78515625
745225.4765625
756937.6640625
769643.03515625
783608.65625
799127.296875
816472.015625
835855.66796875
857385.546875
880984.2421875
906276.48046875
932476.23046875
958314.35546875
982067.30078125
1001793.74609375
1015835.08203125
1023409.35546875
1024916.01171875
1021663.2890625
1015126.234375
1006186.76171875
994805.96875
980292.3671875
961997.4765625
940046.953125
915677.60546875
890968.5234375
868150.45703125
848946.078125
834286.35546875
824399.06640625
819039.8359375
817687.12109375
819671.49609375
824264.87890625
830736.78125
838386.25
846571.890625
854741.60546875
862438.33984375
869276.33203125
874915.0
879053.35546875
881442.1484375
881905.1171875
880365.9609375
876864.05859375
871528.9375
864506.0078125
855867.515625
845558.31640625
833409.90234375
819227.375
802917.52734375
784588.65625
764554.1796875
743234.15234375
721024.05859375
698215.23046875
675000.69921875
651540.109375
628031.37890625
604745.30078125
582010.60546875
560172.7734375
539559.0390625
520455.07421875
503074.57421875
487520.8125
473772.8046875
461720.7890625
451229.75
442184.67578125
434495.15234375
428073.0390625
422808.7890625
418564.91796875
415194.72265625
412577.67578125
410644.7578125
409370.84375
408740.98046875
408720.390625
409248.94140625
410255.34375
411673.67578125
413450.9765625
415545.96484375
417925.22265625
420561.37109375
423430.6015625
426505.52734375
429749.37109375
433123.52734375
436606.6484375
440205.21875
443941.3203125
447826.3515625
451836.4921875
455896.59375
459880.8125
463648.375
467111.21875
470283.4765625
473259.4921875
476136.71875
478965.0859375
481779.75
484682.90234375
487886.00390625
491655.046875
496176.6484375
501423.109375
507112.734375
512821.359375
518205.625
523208.58984375
528118.765625
533455.21875
539764.6875
547450.98828125
556712.4609375
567596.734375
580129.76953125
594442.5546875
610813.23046875
629576.44140625
650911.9296875
674578.59765625
699696.84375
724708.109375
747629.2265625
766608.46484375
780572.59375
789569.3515625
794477.44140625
796149.046875
794525.1328125
788398.4140625
776085.7421875
756584.7109375
730395.37109375
699436.12890625
666170.5625
632614.453125
599877.5859375
568386.8671875
538409.01953125
510373.94140625
484810.8359375
462092.859375
442290.16015625
425237.453125
410695.6328125
398449.6875
388305.23046875
380048.375
373429.80078125
368179.3828125
364029.953125
360735.0625
358074.3203125
355845.5
353853.45703125
351913.703125
349876.78515625
347657.3359375
345243.34375
342677.203125
340022.4921875
337336.8671875
334660.79296875
332018.453125
329423.27734375
326884.25
324412.14453125
322024.9375
319750.90625
317629.171875
315707.5390625
314038.109375
312672.71484375
311661.09375
311051.109375
310886.35546875
311199.625
312006.5390625
313302.4453125
315060.07421875
317228.42578125
319743.12109375
322554.70703125
325660.59765625
329113.87109375
332996.984375
337374.34765625
342247.86328125
347532.91796875
353064.26953125
358631.18359375
364023.23828125
369058.51171875
373584.5390625
377471.7109375
380621.15234375
382979.41015625
384532.49609375
385269.3125
385139.26953125
384041.2734375
381862.16796875
378548.53125
374169.77734375
368930.44140625
363122.5625
357050.99609375
350977.3828125
345101.4609375
339564.859375
334456.77734375
329816.3515625
325635.79296875
321867.26171875
318436.984375
315270.48828125
312324.49609375
309607.52734375
307173.75390625
305092.4140625
303411.2421875
302134.25
301225.08984375
300632.83203125
300319.94140625
300268.08984375
300456.8515625
300841.63671875
301362.5390625
301985.78515625
302744.02734375
303737.70703125
305088.71484375
306871.453125
309063.09765625
311547.8359375
314180.71875
316877.50390625
319673.4765625
322711.58203125
326168.80859375
330169.4609375
334732.63671875
339770.703125
345128.09765625
350640.6796875
356191.40625
361731.171875
367242.5546875
372664.37109375
377838.7890625
382538.328125
386565.6484375
389850.96484375
392468.38671875
394559.73046875
396228.51171875
397483.1796875
398261.84375
398507.69140625
398233.98046875
397533.921875
396533.50390625
395323.125
393914.453125
392249.68359375
390254.26953125
387895.7421875
385210.02734375
382283.85546875
379214.203125
376075.328125
372908.06640625
369727.55859375
366540.8046875
363367.00390625
360249.75390625
357248.9453125
354414.8671875
351765.13671875
349283.4765625
346937.36328125
344696.390625
342539.66796875
340453.90234375
338426.73828125
336438.77734375
334461.6015625
332470.14453125
330464.8515625
328484.5859375
326595.94140625
324866.54296875
323343.5078125
322050.2265625
320997.140625
320194.73828125
319660.0
319413.4921875
319468.05078125
319813.7578125
320406.9375
321170.734375
322008.5546875
322822.921875
323526.91796875
324041.0703125
324283.19140625
324167.83984375
323623.3203125
322614.28515625
321149.2734375
319265.25390625
317001.5390625
314382.06640625
311415.06640625
308107.06640625
304483.27734375
300604.85546875
296572.44140625
292509.33984375
288532.1875
284728.83203125
281158.078125
277865.48046875
274895.03125
272284.84375
270055.01953125
268204.2109375
266719.68359375
265589.1875
264801.51953125
264334.71484375
264142.59375
264149.8046875
264257.25
264352.78125
264320.62109375
264046.15625
263416.9921875
262325.08203125
260674.68359375
258395.67578125
255455.140625
251859.23046875
247644.6640625
242867.51953125
237596.94921875
231914.14453125
225911.36328125
219687.61328125
213342.32421875
206970.109375
200657.890625
194484.30859375
188519.66796875
182823.921875
177442.12109375
172401.703125
167715.95703125
163390.85546875
159426.6953125
155812.01171875
152518.64453125
149506.56640625
146734.609375
144165.8515625
141764.7421875
139494.421875
137320.89453125
135219.90625
133178.0078125
131186.41015625
129233.9375
127305.35546875
125386.41015625
123471.78515625
121569.85546875
119699.83984375
117883.453125
116138.1640625
114476.8828125
112911.46484375
111454.44921875
110117.7734375
108910.91796875
107839.4609375
106902.52734375
106090.49609375
105387.2578125
104777.23828125
104250.23828125
103798.01953125
103406.91015625
103056.73046875
102729.71875
102420.984375
102141.078125
101910.0703125
101749.4609375
101675.34375
101692.61328125
101791.796875
101951.92578125
102147.890625
102356.046875
102555.88671875
102732.55859375
102882.1875
103013.5234375
103140.296875
103270.05078125
103399.7734375
103520.2890625
103623.33984375
103707.84375
103785.6015625
103882.9296875
104033.03125
104263.38671875
104591.1171875
105030.25
105599.6953125
106320.4453125
107205.91015625
108256.36328125
109460.5703125
110800.2578125
112255.390625
113811.8203125
115467.80859375
117232.87109375
119117.7890625
121122.8515625
123231.296875
125411.23828125
127626.18359375
129849.2890625
132070.36328125
134288.26171875
136496.8203125
138681.26953125
140829.73046875
142945.2265625
145043.80859375
147142.76953125
149253.7578125
151386.30859375
153554.11328125
155775.79296875
158070.81640625
160455.375
162941.21875
165537.6953125
168256.125
171112.65625
174125.75390625
177309.4921875
180670.25390625
184211.1015625
187938.078125
191858.41015625
195969.84765625
200250.98828125
204660.3046875
209140.18359375
213617.4375
217998.984375
222168.125
225983.6875
229280.41796875
231873.99609375
233578.6953125
234236.4296875
233740.93359375
232042.421875
229138.4609375
225069.6640625
219926.8671875
213856.66796875
207050.77734375
199721.89453125
192081.0546875
184326.06640625
176637.5625
169173.94140625
162060.99609375
155380.6171875
149166.953125
143415.2578125
138099.96875
133192.75
128672.26953125
124524.0625
120734.39453125
117285.1171875
114154.5234375
111322.22265625
108769.8125
106473.67578125
104398.6015625
102503.24609375
100754.84375
99138.40625
97653.2421875
96304.9296875
95101.46875
94050.2421875
93150.5859375
92388.3203125
91742.12109375
91197.3828125
90752.953125
90414.46484375
90183.5703125
90053.26171875
90009.62890625
90036.4375
90121.41015625
90262.7578125
90470.58984375
90760.36328125
91143.6328125
91624.0625
92199.26171875
92862.8046875
93603.10546875
94402.42578125
95240.390625
96101.48046875
96980.6484375
97881.140625
98805.109375
99744.43359375
100679.8046875
101588.8828125
102456.61328125
103280.02734375
104065.0390625
104817.890625
105536.4765625
106206.5390625
106804.63671875
107304.94921875
107684.80078125
107927.1796875
108021.7265625
107964.9453125
107758.50390625
107405.95703125
106910.625
106275.890625
105505.52734375
104602.05859375
103564.984375
102391.5546875
101079.8359375
99632.57421875
98060.90625
96386.44921875
94638.45703125
92845.60546875
91028.33984375
89199.65234375
87375.15234375
85584.14453125
83871.8046875
82289.71875
80880.9375
79669.1328125
78657.36328125
77833.921875
77179.3125
76671.625
76291.73828125
76028.75
75881.78515625
75854.61328125
75944.83203125
76134.078125
76385.4921875
76652.0859375
76893.4296875
77090.3203125
77244.50390625
77362.49609375
77437.8984375
77448.4375
77368.09765625
77180.8046875
76884.6015625
76486.83984375
75995.69140625
75411.76953125
74723.5703125
73911.2890625
72958.1015625
71860.453125
70629.82421875
69287.6328125
67859.37109375
66370.30078125
64841.5546875
63287.2578125
61715.3515625
60131.3359375
58541.08984375
56951.05078125
55367.8046875
53799.21875
52256.26171875
50754.2421875
49312.3828125
47950.3359375
46681.41796875
45506.83203125
44417.3515625
43403.08203125
42463.33984375
41608.3984375
40853.36328125
40211.34765625
39690.7109375
39295.51953125
39027.265625
38887.578125
38880.94140625
39013.91015625
39289.22265625
39699.1171875
40224.359375
40840.4453125
41526.50390625
42271.828125
43078.5
43959.18359375
44928.95703125
45993.5390625
47141.1015625
48343.8203125
49566.8515625
50776.75390625
51945.98046875
53057.4296875
54112.046875
55133.7890625
56163.15625
57239.50390625
58384.24609375
59597.4765625
60869.609375
62196.9140625
63588.65234375
65062.4765625
66634.78515625
68315.0078125
70107.12890625
72014.94921875
74046.4375
76215.109375
78538.71875
81036.40625
83726.27734375
86625.75390625
89753.68359375
93129.484375
96767.4375
100670.84375
104832.578125
109239.8359375
113873.81640625
118700.17578125
123657.0234375
128648.8671875
133545.91796875
138184.171875
142368.84765625
145890.1015625
148552.5078125
150206.328125
150765.40625
150206.18359375
148553.58984375
145863.625
142211.8125
137693.20703125
132431.8828125
126588.81640625
120356.58984375
113940.4453125
107536.13671875
101315.0546875
95418.29296875
89955.42578125
85004.9453125
80616.07421875
76811.609375
73590.95703125
70933.7890625
68805.0703125
67160.1484375
65947.2890625
65108.29296875
64582.23828125
64314.94921875
64268.42578125
64420.44921875
64752.4296875
65235.91015625
65830.22265625
66492.359375
67188.921875
67900.7734375
68620.19140625
69345.29296875
70075.3828125
70808.6796875
71543.9140625
72284.671875
73042.265625
73834.43359375
74683.2734375
75615.65234375
76663.109375
77856.33203125
79216.6875
80752.5234375
82462.18359375
84336.98828125
86360.44140625
88508.203125
90753.3203125
93072.3671875
95445.890625
97854.51953125
100277.24609375
102693.8359375
105088.09765625
107450.140625
109778.66796875
112081.38671875
114369.828125
116650.03515625
118917.50390625
121161.76953125
123377.02734375
125570.5390625
127763.9921875
129987.765625
132270.03515625
134624.85546875
137047.0390625
139519.75
142031.234375
144587.5625
147211.03515625
149927.9921875
152759.578125
155723.859375
158842.7578125
162143.01953125
165649.58984375
169379.07421875
173337.75
177521.5
181916.4921875
186503.2734375
191263.046875
196177.39453125
201218.3046875
206338.48828125
211471.23046875
216534.3046875
221425.9140625
226011.40625
230108.09375
233472.078125
235794.96484375
236734.98046875
236002.578125
233472.73046875
229249.8828125
223631.79296875
216996.84375
209693.51171875
201988.6171875
194071.296875
186077.58203125
178111.6875
170260.125
162601.16796875
155209.84765625
148158.12890625
141511.1171875
135321.19921875
129622.97265625
124430.953125
119740.2890625
115530.21875
111771.9375
108438.87890625
105511.82421875
102974.4296875
100806.43359375
98985.9296875
97498.96875
96343.09765625
95519.828125
95026.9609375
94861.3515625
95026.83984375
95535.22265625
96398.67578125
97622.85546875
99206.6328125
101145.68359375
103435.12890625
106070.08203125
109045.8984375
112359.703125
116013.2421875
120014.6640625
124375.4765625
129102.87109375
134192.3359375
139624.5
145363.83203125
151355.17578125
157519.1875
163751.91015625
169931.1796875
175928.2734375
181621.3828125
186905.24609375
191690.4453125
195890.765625
199407.359375
202122.89453125
203911.3125
204658.6953125
204286.6953125
202771.57421875
200152.62890625
196526.90234375
192033.22265625
186832.8984375
181091.48828125
174961.97265625
168572.4453125
162025.39453125
155411.17578125
148826.98046875
142387.3359375
136218.82421875
130442.3984375
125153.93359375
120413.35546875
116246.7109375
112656.51953125
109631.68359375
107152.546875
105193.48828125
103725.40625
102716.515625
102130.99609375
101930.37109375
102080.6328125
102558.52734375
103347.75
104426.92578125
105762.50390625
107313.90234375
109043.96875
110923.6171875
112929.67578125
115041.796875
117240.3671875
119503.3984375
121805.0234375
124120.90625
126437.203125
128750.94140625
131057.79296875
133340.9609375
135576.31640625
137749.765625
139867.81640625
141950.5625
144016.00390625
146069.73046875
148103.75390625
150099.71875
152032.3046875
153870.7421875
155575.79296875
157092.51171875
158345.76953125
159245.734375
159701.35546875
159632.7578125
158977.44921875
157692.625
155756.16015625
153164.796875
149929.1015625
146069.0703125
141615.40234375
136616.46875
131146.19140625
125306.4296875
119219.71875
113014.0390625
106807.84375
100703.44140625
94788.12109375
89134.89453125
83798.2109375
78809.08984375
74176.53515625
69894.91796875
65951.88671875
62332.953125
59022.84375
56004.8671875
53259.875
50767.12890625
48507.609375
46466.375
44631.6015625
42992.66015625
41542.33984375
40281.78125
39221.0390625
38370.953125
37731.9296875
37289.26171875
37018.9765625
36898.76953125
36915.046875
37061.3046875
37330.7890625
37710.734375
38183.95703125
38736.53125
39364.14453125
40070.21484375
40855.9765625
41710.55859375
42610.140625
43527.390625
44443.7734375
45355.6796875
46271.703125
47204.95703125
48165.109375
49152.40234375
50155.55078125
51155.50390625
52133.83984375
53080.00390625
53991.703125
54868.86328125
55707.1015625
56496.390625
57226.15234375
57892.17578125
58498.9375
59054.0703125
59559.43359375
60007.2109375
60384.96875
60684.3671875
60905.61328125
61055.5703125
61142.94140625
61174.5
61153.8359375
61082.5703125
60963.35546875
60801.59375
60603.90234375
60375.37109375
60119.58984375
59841.94140625
59552.375
59265.4140625
58998.87890625
58773.30078125
58610.97265625
58532.24609375
58549.109375
58660.14453125
58852.6328125
59113.4453125
59441.7734375
59851.90234375
60363.24609375
60988.98046875
61736.27734375
62615.41796875
63643.16796875
64834.984375
66197.64453125
67733.31640625
69448.7890625
71355.7578125
73460.71875
75757.12109375
78228.3828125
80856.3984375
83626.34375
86526.58984375
89548.0859375
92684.9765625
95934.06640625
99291.8359375
102749.953125
106289.859375
109876.08203125
113450.22265625
116929.71875
120213.23828125
123189.74609375
125746.22265625
127772.5859375
129166.38671875
129840.1171875
129729.9453125
128802.39453125
127056.68359375
124523.16796875
121259.15234375
117342.59375
112864.71484375
107923.66015625
102620.81640625
97059.828125
91346.30859375
85584.9765625
79872.171875
74285.0703125
68873.9453125
63663.26171875
58661.08984375
53869.9296875
49293.46484375
44939.27734375
40819.3515625
36947.625
33334.36328125
29981.2734375
26881.97265625
24026.68359375
21406.046875
19011.66796875
16835.37109375
14869.078125
13104.625
11533.05859375
10144.27734375
8926.5703125
7865.53515625
6944.00390625
6146.015625
5463.18359375
4897.21875
4455.5078125
4143.78125
3961.375
3900.48828125
3948.015625
4089.54296875
4313.53125
4611.47265625
4972.34765625
5377.56640625
5803.5546875
6230.265625
6646.72265625
7048.875
7434.08203125
7797.57421875
8131.0234375
8422.12109375
8657.2265625
8828.64453125
8941.66796875
9013.56640625
9063.25390625
9099.28515625
9114.984375
9092.9609375
9014.46875
8866.91796875
8645.46875
8348.67578125
7973.203125
7512.56640625
6960.609375
6315.26953125
5579.1953125
4758.8515625
3865.58984375
2918.421875
1944.4375
974.33984375
35.9375
-850.16796875
-1670.46484375
-2414.8671875
-3072.26953125
-3628.671875
-4070.4609375
-4391.12890625
-4597.14453125
-4709.3515625
-4759.52734375
-4781.875
-4800.18359375
-4816.23828125
-4809.7734375
-4753.94140625
-4635.78125
-4465.48046875
-4268.97265625
-4072.6953125
-3891.76953125
-3725.67578125
-3561.26171875
-3381.5234375
-3174.69921875
-2935.59765625
-2658.7421875
-2334.30078125
-1954.7578125
-1525.4765625
-1065.1484375
-594.3828125
-124.015625
346.859375
824.6484375
1312.53515625
1803.58203125
2279.80859375
2721.140625
3119.34765625
3483.3046875
3828.33203125
4159.45703125
4465.16796875
4725.33203125
4922.79296875
5048.57421875
5101.1484375
5084.74609375
5008.1875
4883.01953125
4721.03125
4532.203125
4323.921875
4101.06640625
3866.83984375
3622.98828125
3368.265625
3096.95703125
2801.3671875
2478.796875
2137.7109375
1796.6953125
1476.046875
1188.41015625
934.80078125
706.79296875
490.51171875
269.12109375
24.6171875
-258.0625
-584.640625
-947.48046875
-1327.9375
-1703.1015625
-2052.234375
-2360.91015625
-2624.15625
-2847.25390625
-3040.5625
-3208.85546875
-3343.2421875
-3423.2890625
-3428.14453125
-3348.15234375
-3190.3125
-2976.71875
-2737.78125
-2503.4609375
-2295.7890625
-2124.88671875
-1987.7578125
-1869.16796875
-1747.1796875
-1604.484375
-1439.32421875
-1265.9921875
-1103.89453125
-965.6328125
-853.53125
-763.0390625
-685.5078125
-608.53515625
-517.9375
-402.91796875
-260.75
-97.48046875
76.0078125
251.30859375
429.33203125
620.8515625
838.86328125
1090.2265625
1376.21484375
1699.92578125
2069.15625
2490.37109375
2962.9765625
3481.765625
4041.4609375
4634.23828125
5244.48828125
5852.51953125
6446.5859375
7029.4140625
7612.31640625
8206.0
8818.6796875
9458.60546875
10133.42578125
10847.8828125
11605.62890625
12411.765625
13266.76953125
14154.02734375
15036.828125
15874.7734375
16647.67578125
17365.39453125
18055.46484375
18741.52734375
19430.88671875
20117.37890625
20792.01953125
21451.0234375
22096.96484375
22735.59375
23371.47265625
24003.9375
24624.8046875
25221.21875
25785.09375
26323.14453125
26857.46484375
27413.36328125
28004.0625
28626.10546875
29268.43359375
29924.578125
30596.3828125
31289.8359375
32011.890625
32771.8203125
33580.796875
34444.63671875
35356.1484375
36297.67578125
37253.05078125
38215.93359375
39186.1171875
40161.44921875
41137.890625
42117.6484375
43113.74609375
44145.2578125
45229.84765625
46380.76953125
47605.66015625
48901.78125
50251.3828125
51625.7421875
52998.12890625
54355.09375
55697.87109375
57036.171875
58381.76171875
59744.78125
61131.49609375
62542.69140625
63973.9140625
65417.38671875
66864.609375
68309.4296875
69751.4921875
71197.16796875
72654.64453125
74125.5859375
75600.63671875
77062.90234375
78493.9296875
79873.57421875
81174.15625
82358.83984375
83390.734375
84246.52734375
84922.21484375
85427.234375
85774.5390625
85974.78125
86035.05859375
85959.05078125
85747.9765625
85402.59765625
84923.33984375
84306.19140625
83538.9765625
82605.14453125
81494.6875
80213.2109375
78781.921875
77229.87890625
75583.53125
73856.890625
72046.0703125
70134.359375
68108.88671875
65978.16796875
63775.859375
61546.90234375
59327.94140625
57136.671875
54975.5546875
52843.9375
50749.2421875
48710.28125
46751.95703125
44895.8515625
43153.80859375
41527.84375
40014.07421875
38606.42578125
37298.515625
36085.19921875
34964.04296875
33935.1640625
32998.23046875
32148.77734375
31377.16015625
30670.6484375
30015.43359375
29396.234375
28795.8046875
28198.140625
27594.5625
26986.71875
26383.12890625
25793.8515625
25229.46484375
24703.57421875
24231.62890625
23822.83203125
23471.328125
23155.51953125
22848.015625
22530.33203125
22203.859375
21890.48046875
21621.50390625
21420.82421875
21292.95703125
21224.00390625
21193.3203125
21186.37890625
21200.2578125
21240.85546875
21315.4140625
21424.390625
21555.703125
21685.3359375
21786.953125
21847.328125
21877.97265625
21913.73046875
21998.15625
22165.1015625
22427.27734375
22775.86328125
23188.57421875
23641.59375
24120.64453125
24625.78125
25166.78515625
25752.36328125
26381.828125
27045.078125
27728.97265625
28424.37890625
29130.62109375
29857.2890625
30623.03515625
31450.546875
32358.74609375
33356.12890625
34438.5703125
35591.96875
36797.62109375
38037.4609375
39297.77734375
40571.93359375
41863.09765625
43185.9609375
44564.7578125
46026.7265625
47594.1796875
49278.95703125
51080.56640625
52987.86328125
54984.3984375
57056.9375
59203.609375
61437.51953125
63784.45703125
66275.875
68940.29296875
71797.046875
74856.53125
78126.47265625
81617.7421875
85343.82421875
89315.7109375
93537.55859375
98004.5703125
102700.6953125
107597.4609375
112657.88671875
117844.0390625
123119.03125
128438.734375
133740.91796875
138944.2421875
143959.78515625
148704.5390625
153103.078125
157074.1875
160514.30859375
163296.0234375
165288.69140625
166388.421875
166536.21875
165717.9609375
163958.33203125
161320.359375
157906.09375
153847.42578125
149287.83984375
144367.14453125
139215.578125
133952.328125
128682.2734375
123491.95703125
118448.87109375
113604.19921875
108996.58984375
104655.73828125
100605.50390625
96865.38671875
93448.8671875
90357.9765625
87575.8984375
85062.6953125
82760.69921875
80610.5546875
78568.8046875
76615.0
74745.59375
72962.75
71266.61328125
69652.9296875
68113.71484375
66638.890625
65216.55859375
63830.84765625
62461.21484375
61088.453125
59705.2421875
58321.14453125
56956.06640625
55628.34765625
54346.85546875
53108.55078125
51897.73046875
50687.10546875
49444.7734375
48146.296875
46784.8359375
45373.53515625
43940.1953125
42517.56640625
41132.73828125
39799.87109375
38519.640625
37284.671875
36086.53125
34920.1640625
33784.5
32679.671875
31602.51171875
30543.609375
29488.859375
28424.17578125
27339.10546875
26227.20703125
25085.01171875
23911.97265625
22711.1796875
21489.421875
20256.11328125
19022.421875
17801.9921875
16612.60546875
15476.1796875
14415.12890625
13447.03515625
12580.96484375
11815.1875
11133.890625
10505.40625
9889.39453125
9253.40234375
8586.50390625
7898.03515625
7205.125
6523.63671875
5868.7265625
5258.0390625
4710.6796875
4243.67578125
3869.38671875
3592.9296875
3409.90234375
3308.9296875
3279.71484375
3318.59375
3424.7265625
3591.87109375
3806.14453125
4052.21875
4320.765625
4611.25
4929.65625
5283.93359375
5679.86328125
6120.6171875
6609.73828125
7152.4765625
7751.16796875
8399.34375
9083.1171875
9790.2421875
10517.640625
11270.7734375
12058.0625
12887.125
13764.28125
14694.375
15679.546875
16717.92578125
17803.19921875
18924.36328125
20065.02734375
21202.71875
22310.0859375
23360.3828125
24336.7265625
25239.125
26082.3671875
26884.703125
27655.453125
28390.51171875
29077.375
29704.58984375
30268.29296875
30771.4453125
31215.76953125
31592.109375
31877.265625
32040.9140625
32058.36328125
31920.98046875
31639.11328125
31238.5546875
30754.84375
30227.4765625
29693.36328125
29179.46875
28698.8515625
28254.29296875
27846.0625
27474.34375
27133.30859375
26806.96875
26477.171875
26137.69140625
25798.23046875
25474.19140625
25176.28515625
24912.0546875
24692.54296875
24530.5390625
24430.64453125
24384.25
24377.2421875
24403.5625
24472.8984375
24607.2109375
24829.06640625
25149.55859375
25564.32421875
26059.6640625
26620.9453125
27234.14453125
27882.06640625
28544.75390625
29206.7421875
29862.8515625
30515.91796875
31170.79296875
31831.35546875
32499.24609375
33170.18359375
33831.0
34464.296875
35058.8203125
35614.92578125
36139.765625
36638.77734375
37112.21875
37557.78125
37974.1640625
38362.5625
38726.28125
39068.4453125
39389.05859375
39685.078125
39955.9375
40209.421875
40459.82421875
40717.86328125
40982.7109375
41245.18359375
41498.5625
41745.5
41995.2578125
42256.6875
42534.44140625
42829.67578125
43142.48828125
43474.65625
43832.76953125
44229.26171875
44678.5078125
45189.4296875
45760.5
46381.01953125
47036.76171875
47715.56640625
48410.15625
49117.76953125
49837.4453125
50566.84375
51300.4375
52029.7109375
52744.5859375
53435.38671875
54094.51171875
54716.3515625
55294.375
55818.13671875
56274.30078125
56651.3125
56942.421875
57143.65625
57250.265625
57256.26171875
57155.09375
56936.5234375
56581.41015625
56063.0078125
55359.03515625
54465.70703125
53399.87890625
52185.765625
50838.4765625
49360.12890625
47751.5
46026.6875
44216.05859375
42356.12109375
40477.18359375
38598.1796875
36728.07421875
34868.4921875
33016.58984375
31169.59375
29329.26171875
27501.73046875
25693.42578125
23908.57421875
22151.171875
20428.22265625
18750.65625
17132.5
15589.37890625
14134.40625
12771.609375
11492.421875
10280.9140625
9124.3046875
8019.390625
6969.79296875
5978.63671875
5044.390625
4162.55078125
3329.9609375
2546.9140625
1815.59375
1137.78125
516.4296875
-39.89453125
-516.77734375
-903.05859375
-1203.390625
-1441.76171875
-1651.51953125
-1860.26171875
-2080.22265625
-2306.734375
-2521.84375
-2702.3515625
-2832.10546875
-2913.05078125
-2966.62109375
-3023.8203125
-3111.49609375
-3242.5234375
-3412.15625
-3600.08203125
-3778.48046875
-3924.14453125
-4027.9140625
-4094.9609375
-4137.3359375
-4165.96484375
-4187.56640625
-4205.52734375
-4221.25390625
-4234.44921875
-4243.74609375
-4248.4921875
-4249.8046875
-4248.390625
-4239.94140625
-4214.10546875
-4161.23046875
-4082.6015625
-3993.5078125
-3915.10546875
-3863.0625
-3843.41015625
-3855.60546875
-3895.3046875
-3953.88671875
-4018.80859375
-4075.953125
-4109.52734375
-4098.90625
-4020.890625
-3863.03515625
-3638.328125
-3384.69921875
-3145.5546875
-2946.203125
-2783.73046875
-2634.2265625
-2467.828125
-2260.53125
-1998.51171875
-1677.2890625
-1300.24609375
-878.22265625
-428.55859375
28.4453125
475.00390625
900.52734375
1304.09375
1694.37890625
2085.79296875
2490.53515625
2910.76171875
3338.109375
3761.6640625
4177.515625
4592.0234375
5018.53515625
5472.15625
5965.1640625
6503.12109375
7083.1953125
7696.66015625
8333.4140625
8983.9296875
9638.61328125
10289.30859375
10934.390625
11581.66015625
12243.86328125
12930.03125
13641.140625
14372.4375
15117.15625
15866.18359375
16604.87890625
17312.4765625
17966.59375
18550.6328125
19060.125
19504.7734375
19904.58984375
20279.9375
20638.8671875
20969.12890625
21241.6796875
21424.984375
21499.8984375
21463.78125
21322.47265625
21080.0078125
20736.5703125
20295.04296875
19767.83203125
19176.828125
18547.00390625
17898.86328125
17243.734375
16582.91796875
15909.69921875
15213.10546875
14482.26953125
13710.6875
12900.27734375
12064.4609375
11228.59375
10425.1328125
9682.84765625
9012.8515625
8399.97265625
7809.0078125
7206.79296875
6585.84375
5969.71484375
5394.48046875
4883.07421875
4435.0546875
4036.43359375
3674.19140625
3340.390625
3027.453125
2726.05859375
2429.94140625
2140.71484375
1865.73046875
1610.55859375
1373.2109375
1144.9140625
916.91015625
689.47265625
477.48828125
307.65625
206.96875
188.8984375
246.04296875
353.08984375
476.328125
583.32421875
649.76953125
664.828125
635.44140625
587.09375
557.4921875
583.78515625
688.95703125
875.046875
1127.65234375
1428.0625
1762.6328125
2120.546875
2484.54296875
2829.8828125
3139.0390625
3418.5234375
3696.1796875
3997.01171875
4321.24609375
4645.94921875
4945.25390625
5207.4140625
5437.19921875
5649.4140625
5861.234375
6084.5859375
6320.87109375
6564.84375
6817.09765625
7092.51953125
7414.0703125
7797.01171875
8237.2734375
8710.3359375
9177.71875
9597.62109375
9937.26953125
10181.7890625
10334.1953125
10408.85546875
10425.859375
10408.0234375
10375.9609375
10339.6484375
10293.06640625
10218.2734375
10097.54296875
9925.34765625
9712.27734375
9477.59375
9235.53515625
8987.08984375
8724.94921875
8445.7734375
8155.89453125
7865.08203125
7576.94921875
7285.9296875
6981.5234375
6655.57421875
6309.9140625
5960.984375
5635.61328125
5358.171875
5139.6640625
4978.546875
4869.1796875
4806.12109375
4781.234375
4781.26171875
4790.96484375
4797.87890625
4793.375
4771.0390625
4725.67578125
4654.22265625
4558.171875
4446.078125
4332.22265625
4228.14453125
4131.54296875
4023.59375
3879.4140625
3683.34765625
3436.69140625
3154.703125
2858.04296875
2564.11328125
2280.70703125
2005.91796875
1737.171875
1484.03515625
1271.62109375
1127.765625
1063.52734375
1064.93359375
1102.828125
1150.51171875
1194.1953125
1232.01171875
1269.0078125
1314.5390625
1381.4140625
1483.53125
1632.0234375
1831.59375
2077.15625
2351.87109375
2630.6953125
2891.28125
3126.08984375
3345.5390625
3568.7109375
3808.33984375
4060.44921875
4306.01953125
4524.25390625
4708.7265625
4872.8359375
5038.8046875
5220.0234375
5412.44921875
5598.859375
5757.25390625
5867.27734375
5917.8046875
5916.80078125
5894.5859375
5893.328125
5949.62890625
6082.87109375
6293.33203125
6565.38671875
6873.90625
7194.60546875
7513.609375
7827.77734375
8136.29296875
8433.92578125
8713.42578125
8972.859375
9219.54296875
9467.53125
9731.0703125
10017.95703125
10327.015625
10652.56640625
10992.8515625
11354.43359375
11748.296875
12181.8046875
12653.796875
13155.69921875
13677.0
14211.4453125
14759.6328125
15325.671875
15910.95703125
16511.69140625
17121.8828125
17737.71875
18359.62890625
18992.9921875
19646.9140625
20327.9375
21031.4453125
21741.578125
22443.66015625
23136.2265625
23827.43359375
24520.59375
25208.15234375
25881.85546875
26545.828125
27217.51953125
27917.95703125
28661.87890625
29452.23828125
30277.97265625
31116.890625
31945.58203125
32750.6015625
33530.99609375
34291.36328125
35034.44140625
35760.26171875
36469.453125
37165.9921875
37858.65234375
38560.9609375
39286.5
40039.01953125
40805.76953125
41562.96484375
42290.23828125
42979.50390625
43629.6015625
44234.3046875
44777.97265625
45243.046875
45620.59765625
45915.37890625
46144.51171875
46333.1640625
46507.140625
46682.7109375
46859.6875
47025.4375
47168.546875
47290.734375
47407.19140625
47537.52734375
47696.76953125
47892.9609375
48130.58203125
48416.15234375
48761.765625
49182.80859375
49689.375
50278.20703125
50934.05859375
51640.39453125
52389.3359375
53181.703125
54020.4921875
54907.421875
55845.9296875
56844.49609375
57913.80859375
59058.765625
60271.20703125
61528.33203125
62798.2109375
64050.0234375
65263.2578125
66430.1796875
67551.1953125
68628.015625
69658.4296875
70632.671875
71530.8984375
72324.11328125
72979.4140625
73465.984375
73757.703125
73833.23828125
73676.6171875
73277.50390625
72629.0390625
71725.34375
70563.546875
69150.140625
67505.25390625
65659.9453125
63647.99609375
61497.73828125
59229.640625
56862.46875
54424.15234375
51955.86328125
49502.078125
47094.3046875
44744.953125
42455.42578125
40226.1328125
38058.12109375
35951.6171875
33909.890625
31944.6640625
30073.96875
28313.84375
26672.765625
25150.13671875
23733.89453125
22399.4296875
21118.953125
19878.8828125
18688.7890625
17571.49609375
16544.10546875
15606.84765625
14745.0546875
13938.44140625
13171.74609375
12442.32421875
11759.80859375
11136.9765625
10580.48828125
10090.5078125
9666.44140625
9308.8671875
9015.00390625
8775.09375
8574.453125
8397.6953125
8230.48046875
8059.62109375
7873.98828125
7665.84375
7431.41015625
7172.1640625
6897.55859375
6626.71875
6386.484375
6206.2578125
6111.6328125
6117.09375
6219.1328125
6394.27734375
6605.875
6816.9453125
7000.7578125
7143.54296875
7241.40625
7297.24609375
7319.7734375
7321.99609375
7317.40234375
7316.5234375
7327.62890625
7360.58203125
7428.57421875
7544.9765625
7718.03515625
7947.296875
8222.98828125
8528.17578125
8844.29296875
9158.66015625
9468.86328125
9779.765625
10095.765625
10414.76171875
10727.6640625
11022.3359375
11289.6875
11528.6796875
11746.29296875
11951.671875
12150.26953125
12344.53515625
12539.63671875
12746.34765625
12978.44921875
13249.62890625
13573.5546875
13964.05859375
14431.97265625
14980.8515625
15605.08203125
16290.390625
17016.4375
17762.9609375
18518.13671875
19282.1171875
20061.625
20861.3515625
21680.77734375
22516.8359375
23366.26171875
24225.9140625
25094.57421875
25976.69140625
26882.69921875
27823.00390625
28799.7890625
29803.421875
30816.71875
31825.296875
32828.03125
33839.10546875
34878.33984375
35957.16015625
37073.078125
38215.99609375
39377.09765625
40550.09765625
41726.11328125
42891.23828125
44031.81640625
45143.421875
46235.2109375
47323.99609375
48420.1953125
49515.1328125
50579.1484375
51571.24609375
52452.625
53196.796875
53794.8671875
54255.59375
54597.98828125
54838.09375
54979.65625
55016.7578125
54944.0078125
54762.40234375
54475.87890625
54085.3203125
53587.375
52977.4765625
52252.953125
51414.8125
50469.96484375
49433.578125
48329.234375
47185.109375
46026.8125
44869.87109375
43716.734375
42561.0
41396.19140625
40221.7421875
39042.40625
37864.1328125
36692.78125
35537.078125
34411.9140625
33336.63671875
32327.16796875
31385.703125
30495.76953125
29628.359375
28757.23828125
27873.796875
26992.53515625
26145.33984375
25368.98828125
24690.48046875
24115.38671875
23625.859375
23192.00390625
22790.09375
22413.73828125
22070.125
21767.51171875
21506.265625
21278.75390625
21073.87109375
20880.57421875
20689.29296875
20492.796875
20287.73828125
20077.484375
19875.19921875
19703.02734375
19583.95703125
19529.453125
19533.41015625
19578.36328125
19647.15234375
19727.37109375
19806.30078125
19866.87890625
19893.75390625
19884.71484375
19855.4921875
19833.7265625
19848.5625
19923.203125
20070.828125
20292.2578125
20576.62109375
20907.24609375
21270.703125
21663.3828125
22091.71875
22565.953125
23090.46875
23656.81640625
24245.625
24837.8671875
25426.921875
26020.6875
26632.5703125
27270.2109375
27930.41015625
28600.85546875
29264.3984375
29904.25
30510.12890625
31083.3046875
31637.01953125
32192.32421875
32773.14453125
33403.53515625
34106.015625
34898.16796875
35786.7421875
36762.5234375
37800.87109375
38870.17578125
39943.765625
41006.69140625
42053.1484375
43079.73828125
44083.203125
45064.37890625
46031.8671875
46999.4296875
47978.2734375
48969.79296875
49963.42578125
50941.3046875
51888.703125
52805.49609375
53711.07421875
54638.01171875
55617.93359375
56667.97265625
57785.45703125
58952.546875
60147.00390625
61351.80859375
62557.66015625
63758.63671875
64946.5390625
66108.94140625
67230.2421875
68293.34765625
69282.3828125
70187.82421875
71012.09765625
71770.93359375
72488.875
73191.64453125
73899.30078125
74623.1484375
75368.25
76139.91015625
76948.2109375
77805.6953125
78721.7421875
79701.23828125
80748.84375
81871.31640625
83072.69921875
84347.6484375
85681.48046875
87057.4765625
88464.41015625
89899.3671875
91366.73828125
92875.58203125
94435.4140625
96051.07421875
97719.9140625
99434.5
101189.12890625
102984.4453125
104825.171875
106712.109375
108635.28125
110574.625
112507.66015625
114417.75
116298.08984375
118152.19140625
119993.15234375
121840.12890625
123708.92578125
125598.76171875
127483.13671875
129311.51171875
131020.671875
132547.90234375
133836.95703125
134834.71875
135484.62890625
135726.703125
135506.7734375
134787.71484375
133553.109375
131802.203125
129542.796875
126788.39453125
123560.51953125
119894.04296875
115842.25390625
111477.26171875
106882.42578125
102139.5078125
97318.7265625
92477.140625
87663.56640625
82924.734375
78309.3203125
73868.359375
69650.609375
65694.22265625
62019.88671875
58630.32421875
55514.35546875
52650.546875
50009.27734375
47556.87890625
45263.50390625
43111.1328125
41096.98828125
39231.28125
37530.734375
36009.92578125
34674.0859375
33518.29296875
32534.26953125
31718.19921875
31070.98828125
30590.47265625
30263.07421875
30061.41796875
29947.44921875
29879.08984375
29821.390625
29760.31640625
29708.734375
29695.2734375
29743.1640625
29858.48046875
30036.92578125
30276.27734375
30577.52734375
30935.71484375
31335.8828125
31760.65625
32199.125
32645.73828125
33091.125
33514.9375
33885.6484375
34165.75
34320.27734375
34326.93359375
34183.12109375
33903.91015625
33510.625
33017.484375
32425.66796875
31727.70703125
30917.10546875
29994.4765625
28966.40234375
27840.3359375
26621.609375
25314.00390625
23921.4453125
22449.62109375
20907.89453125
19309.58203125
17667.46484375
15986.921875
14264.0859375
12491.9375
10668.9375
8804.04296875
6918.52734375
5045.8359375
3226.3515625
1495.9765625
-123.87890625
-1626.5546875
-3012.765625
-4285.109375
-5447.98046875
-6509.3515625
-7482.078125
-8385.47265625
-9243.8671875
-10077.671875
-10891.421875
-11671.76171875
-12399.59375
-13064.44921875
-13667.18359375
-14211.48828125
-14696.05859375
-15115.18359375
-15465.15234375
-15749.2890625
-15976.8984375
-16157.234375
-16294.68359375
-16390.4609375
-16448.46484375
-16477.71875
-16489.47265625
-16495.13671875
-16508.32421875
-16544.9140625
-16614.98046875
-16713.3671875
-16819.8046875
-16909.93359375
-16967.15625
-16987.4765625
-16978.203125
-16953.35546875
-16926.6171875
-16904.265625
-16883.53125
-16858.515625
-16828.1484375
-16799.203125
-16782.6640625
-16787.24609375
-16814.578125
-16858.33984375
-16906.4921875
-16944.32421875
-16957.1484375
-16933.83203125
-16871.21484375
-16775.52734375
-16658.13671875
-16530.0078125
-16401.29296875
-16285.01171875
-16195.87890625
-16140.953125
-16110.22265625
-16077.65234375
-16013.359375
-15898.2890625
-15732.27734375
-15531.96484375
-15320.74609375
-15117.8359375
-14933.75
-14773.1640625
-14639.26171875
-14534.4453125
-14459.359375
-14413.515625
-14396.68359375
-14407.87109375
-14443.3515625
-14497.23046875
-14563.63671875
-14636.2578125
-14705.4921875
-14758.34375
-14783.13671875
-14773.62109375
-14728.046875
-14645.44921875
-14524.70703125
-14367.04296875
-14177.66796875
-13964.921875
-13738.70703125
-13510.30859375
-13291.5078125
-13090.765625
-12909.16796875
-12741.49609375
-12583.39453125
-12437.25
-12309.30859375
-12199.9609375
-12098.08203125
-11986.69140625
-11854.546875
-11702.015625
-11536.91015625
-11366.4375
-11193.0234375
-11015.04296875
-10829.16015625
-10632.2109375
-10423.52734375
-10207.5546875
-9994.8125
-9798.984375
-9631.3125
-9496.02734375
-9390.40625
-9308.828125
-9245.828125
-9194.921875
-9146.4140625
-9089.921875
-9021.10546875
-8944.5
-8867.46875
-8791.31640625
-8709.31640625
-8613.453125
-8501.8515625
-8380.6875
-8261.95703125
-8160.54296875
-8089.6328125
-8053.41015625
-8042.19140625
-8037.0390625
-8022.49609375
-7996.5390625
-7969.46484375
-7954.0859375
-7956.19921875
-7970.94921875
-7984.63671875
-7980.25390625
-7944.41015625
-7871.66796875
-7762.921875
-7620.62109375
-7448.0546875
-7254.3046875
-7056.87890625
-6874.7265625
-6716.44140625
-6576.01171875
-6440.390625
-6299.859375
-6151.34375
-5995.1640625
-5833.17578125
-5670.3125
-5514.234375
-5369.65625
-5232.21875
-5089.328125
-4927.921875
-4742.0703125
-4534.203125
-4310.62890625
-4076.37890625
-3832.98828125
-3579.76953125
-3317.8515625
-3055.42578125
-2810.71484375
-2608.51953125
-2469.88671875
-2401.21484375
-2390.671875
-2414.28515625
-2445.765625
-2463.625
-2454.4296875
-2414.125
-2346.56640625
-2256.97265625
-2143.9375
-1999.46484375
-1819.453125
-1613.93359375
-1404.1328125
-1208.6328125
-1034.109375
-879.5
-744.98828125
-632.9375
-541.328125
-460.84375
-380.265625
-292.8203125
-196.44921875
-90.3515625
26.32421875
153.55859375
290.89453125
439.90625
605.44921875
795.3046875
1019.84375
1290.796875
1615.29296875
1986.02734375
2376.15234375
2747.671875
3070.9921875
3341.77734375
3581.42578125
3820.73046875
4079.58203125
4357.34375
4638.2578125
4904.890625
5149.3828125
5376.47265625
5598.13671875
5824.9453125
6061.28125
6308.31640625
6570.39453125
6856.18359375
7172.6328125
7519.8203125
7894.63671875
8299.6171875
8746.109375
9246.4453125
9801.359375
10392.8046875
10987.81640625
11551.40234375
12061.34375
12515.82421875
12929.8984375
13325.359375
13722.90234375
14140.0546875
14591.42578125
15087.0546875
15628.671875
16205.92578125
16794.9453125
17362.37109375
17876.078125
18317.1015625
18683.328125
18982.2421875
19221.15625
19403.43359375
19529.8671875
19599.15625
19606.42578125
19544.3671875
19407.26171875
19192.578125
18897.3359375
18514.63671875
18037.03515625
17465.58203125
16815.10546875
16108.2734375
15361.84375
14577.58203125
13747.08203125
12866.21484375
11945.3984375
11006.984375
10074.53515625
9163.3828125
8276.8203125
7406.9375
6540.26953125
5668.234375
4797.16796875
3949.671875
3156.0625
2442.359375
1821.4921875
1288.87109375
822.546875
389.609375
-41.90234375
-491.90234375
-963.984375
-1448.19140625
-1926.86328125
-2380.9453125
-2795.71875
-3164.21875
-3486.25
-3763.98046875
-3997.828125
-4185.99609375
-4328.08984375
-4429.23046875
-4499.5703125
-4548.25390625
-4578.1015625
-4588.8359375
-4587.3515625
-4593.67578125
-4634.7421875
-4730.65234375
-4885.8203125
-5090.9296875
-5332.07421875
-5599.36328125
-5889.59765625
-6201.66015625
-6528.19921875
-6851.4140625
-7148.26953125
-7401.7421875
-7608.484375
-7776.91015625
-7918.12109375
-8037.12109375
-8130.95703125
-8195.578125
-8235.875
-8268.73828125
-8314.3203125
-8382.96875
-8470.98828125
-8568.32421875
-8668.21484375
-8769.6484375
-8874.32421875
-8984.9609375
-9105.39453125
-9238.2109375
-9380.71875
-9525.5
-9666.94140625
-9806.6875
-9950.97265625
-10102.46875
-10254.98046875
-10395.29296875
-10508.96484375
-10585.1640625
-10619.1796875
-10612.8984375
-10572.9140625
-10506.765625
-10420.41796875
-10319.40234375
-10211.05859375
-10104.15625
-10007.26953125
-9930.59375
-9889.59375
-9901.58984375
-9973.0390625
-10089.9296875
-10224.40625
-10352.296875
-10462.3359375
-10549.20703125
-10603.73828125
-10614.59375
-10577.3046875
-10496.33984375
-10377.8515625
-10224.6484375
-10039.99609375
-9832.17578125
-9610.2890625
-9375.5078125
-9120.43359375
-8841.1015625
-8550.98046875
-8282.2734375
-8071.28125
-7938.59765625
-7879.19921875
-7867.8359375
-7873.203125
-7870.1640625
-7844.78125
-7792.734375
-7713.984375
-7606.95703125
-7466.75390625
-7288.87890625
-7074.3671875
-6830.32421875
-6566.6484375
-6294.578125
-6028.61328125
-5786.2890625
-5582.44921875
-5423.328125
-5307.0546875
-5228.6953125
-5181.78125
-5153.7265625
-5121.90625
-5058.1953125
-4941.46484375
-4769.17578125
-4559.05078125
-4339.44140625
-4136.08984375
-3964.74609375
-3831.6796875
-3736.0
-3668.7734375
-3611.84375
-3542.578125
-3444.16015625
-3314.08203125
-3164.48828125
-3014.57421875
-2879.109375
-2758.35546875
-2635.01953125
-2482.0390625
-2277.79296875
-2018.21875
-1716.96484375
-1394.91796875
-1068.68359375
-746.5625
-432.015625
-128.91015625
156.8046875
418.90234375
653.234375
859.90234375
1046.6171875
1231.62109375
1440.12890625
1692.35546875
1991.46875
2323.0
2666.4296875
3007.39453125
3341.44921875
3671.05859375
4001.91796875
4339.62109375
4684.98046875
5031.19921875
5368.01171875
5690.7109375
6005.18359375
6323.66015625
6655.56640625
7002.3828125
7360.734375
7729.93359375
8116.5
8530.83984375
8979.18359375
9458.4765625
9958.18359375
10465.05859375
10966.1328125
11451.19140625
11917.90625
12376.51171875
12847.12109375
13349.875
13896.5703125
14489.90625
15127.734375
15806.91015625
16525.52734375
17283.7109375
18080.83203125
18909.734375
19753.94140625
20593.26171875
21413.953125
22215.140625
23008.26171875
23811.9453125
24643.8203125
25509.20703125
26392.35546875
27260.28515625
28081.84765625
28849.39453125
29585.046875
30326.58984375
31105.26171875
31933.1640625
32806.171875
33714.0859375
34647.15234375
35597.6015625
36561.7890625
37544.0
38555.171875
39603.58203125
40685.8203125
41788.1640625
42895.9140625
43998.2890625
45083.55078125
46132.5234375
47119.9609375
48021.9140625
48820.42578125
49502.0234375
50054.1484375
50464.328125
50722.859375
50826.8828125
50782.94140625
50605.1640625
50308.8671875
49903.4609375
49389.55078125
48760.98046875
48009.0078125
47126.12890625
46108.9296875
44959.10546875
43681.6953125
42281.8046875
40762.984375
39128.65234375
37384.93359375
35543.47265625
33623.59765625
31652.41796875
29661.234375
27679.82421875
25733.13671875
23841.7265625
22021.77734375
20281.9375
18621.90234375
17037.80859375
15529.69921875
14099.7734375
12740.484375
11426.953125
10126.60546875
8819.57421875
7510.953125
6225.08203125
4990.46484375
3828.375
2748.59375
1748.58203125
814.796875
-71.671875
-926.234375
-1753.6953125
-2547.3984375
-3294.1875
-3981.92578125
-4604.58203125
-5160.73828125
-5647.28515625
-6056.640625
-6383.68359375
-6636.2109375
-6836.3828125
-7009.49609375
-7171.56640625
-7327.8828125
-7481.05859375
-7636.73828125
-7800.4296875
-7970.96875
-8140.00390625
-8298.8828125
-8445.16796875
-8581.31640625
-8708.55859375
-8825.9140625
-8937.765625
-9059.46484375
-9209.33203125
-9392.23828125
-9593.08984375
-9787.8359375
-9958.40234375
-10095.0703125
-10188.7421875
-10228.1640625
-10207.33203125
-10132.6875
-10021.66015625
-9895.45703125
-9772.83203125
-9666.22265625
-9580.2890625
-9515.5546875
-9476.234375
-9473.80859375
-9520.6171875
-9619.99609375
-9764.37890625
-9941.37890625
-10137.99609375
-10338.91796875
-10526.73046875
-10690.3359375
-10833.89453125
-10974.21484375
-11127.4375
-11299.6484375
-11490.1640625
-11698.87109375
-11924.4765625
-12155.5390625
-12369.76171875
-12548.21875
-12691.09765625
-12817.40625
-12948.5390625
-13092.5703125
-13242.64453125
-13387.609375
-13523.9296875
-13660.0234375
-13810.12890625
-13981.41796875
-14164.515625
-14336.7734375
-14475.73828125
-14569.25
-14613.57421875
-14605.859375
-14542.60546875
-14425.6953125
-14267.921875
-14092.44140625
-13927.0625
-13796.140625
-13712.27734375
-13671.96875
-13659.29296875
-13655.078125
-13643.90234375
-13615.01171875
-13561.0859375
-13479.88671875
-13378.48046875
-13275.34765625
-13196.12109375
-13162.1953125
-13177.12890625
-13220.76171875
-13258.1796875
-13258.5078125
-13209.0078125
-13115.0703125
-12990.90234375
-12851.671875
-12711.59375
-12584.44921875
-12482.54296875
-12413.81640625
-12379.0703125
-12371.91015625
-12382.87890625
-12405.8359375
-12441.04296875
-12491.16796875
-12553.67578125
-12617.16796875
-12665.39453125
-12685.87109375
-12676.7109375
-12646.96484375
-12609.73046875
-12572.78125
-12534.8828125
-12491.8515625
-12446.2265625
-12409.21875
-12390.70703125
-12386.35546875
-12374.94140625
-12330.05078125
-12237.34375
-12103.7421875
-11952.25
-11807.8046875
-11686.1015625
-11592.3515625
-11527.51953125
-11494.11328125
-11496.65234375
-11537.0546875
-11608.359375
-11691.6171875
-11760.9453125
-11796.16015625
-11794.18359375
-11767.86328125
-11731.99609375
-11689.4296875
-11629.51171875
-11538.31640625
-11409.50390625
-11247.87890625
-11065.75390625
-10876.5
-10689.109375
-10507.90234375
-10338.84375
-10196.66015625
-10102.5625
-10070.30078125
-10092.33984375
-10140.40234375
-10180.21875
-10186.78125
-10148.95703125
-10066.36328125
-9946.2890625
-9800.875
-9640.296875
-9464.60546875
-9264.7734375
-9035.4921875
-8786.76953125
-8539.66015625
-8308.73828125
-8090.21875
-7868.80078125
-7635.8515625
-7400.8671875
-7186.859375
-7016.5234375
-6900.91796875
-6835.61328125
-6801.72265625
-6768.6640625
-6699.96484375
-6563.89453125
-6346.29296875
-6057.3359375
-5725.546875
-5381.1484375
-5039.6328125
-4696.453125
-4335.2421875
-3942.7265625
-3520.3828125
-3086.31640625
-2666.8828125
-2283.91015625
-1945.2265625
-1643.46484375
-1362.046875
-1083.21875
-793.28125
-483.421875
-147.65625
218.62890625
616.5234375
1039.5390625
1473.17578125
1901.19921875
2314.0390625
2712.56640625
3106.18359375
3508.6640625
3932.8828125
4383.26171875
4850.328125
5315.51953125
5765.36328125
6200.9375
6631.76953125
7061.4765625
7481.33203125
7876.34375
8233.953125
8547.8828125
8819.44140625
9058.97265625
9283.69921875
9509.7578125
9744.63671875
9986.703125
10229.21875
10461.94921875
10670.0625
10835.08984375
10939.078125
10968.2890625
10914.3359375
10774.0078125
10548.359375
10240.61328125
9854.6640625
9396.4296875
8876.46875
8310.00390625
7714.203125
7105.046875
6494.453125
5887.4296875
5282.80078125
4679.94140625
4085.62890625
3510.98828125
2959.4296875
2418.484375
1864.60546875
1275.6875
641.51953125
-31.09375
-718.26953125
-1386.7421875
-2008.984375
-2576.27734375
-3099.54296875
-3599.85546875
-4098.140625
-4607.6640625
-5126.9140625
-5635.37109375
-6099.796875
-6490.31640625
-6794.2109375
-7017.5
-7177.1328125
-7292.5859375
-7380.84375
-7454.4296875
-7522.13671875
-7591.44921875
-7669.61328125
-7762.0234375
-7871.37890625
-8000.01953125
-8152.640625
-8335.3671875
-8552.01171875
-8800.8515625
-9072.078125
-9345.64453125
-9592.40625
-9781.41015625
-9890.2109375
-9911.05078125
-9850.6875
-9727.40625
-9567.515625
-9399.80078125
-9247.4609375
-9121.59765625
-9020.73046875
-8936.46484375
-8861.74609375
-8796.58203125
-8747.51171875
-8721.30078125
-8719.21875
-8738.4765625
-8778.6328125
-8843.84765625
-8936.87890625
-9051.9765625
-9175.52734375
-9293.69140625
-9398.84765625
-9490.77734375
-9574.95703125
-9659.51953125
-9749.37109375
-9838.765625
-9910.01953125
-9943.17578125
-9930.12890625
-9880.36328125
-9813.171875
-9744.37890625
-9679.78125
-9619.046875
-9563.671875
-9520.2890625
-9497.2421875
-9499.140625
-9524.734375
-9568.62109375
-9623.07421875
-9677.93359375
-9720.45703125
-9738.16015625
-9723.37890625
-9675.92578125
-9602.0
-9511.19921875
-9413.8203125
-9318.09765625
-9227.34765625
-9138.828125
-9045.6953125
-8940.7109375
-8819.265625
-8681.03515625
-8531.05859375
-8379.85546875
-8241.9765625
-8133.46484375
-8068.953125
-8057.56640625
-8097.78125
-8175.43359375
-8269.26953125
-8361.4609375
-8444.48828125
-8518.9765625
-8586.80859375
-8646.89453125
-8695.41015625
-8726.75
-8732.96875
-8703.40234375
-8626.8046875
-8495.90234375
-8312.3984375
-8089.828125
-7852.00390625
-7625.8125
-7430.5703125
-7269.609375
-7129.6796875
-6989.60546875
-6833.60546875
-6660.3828125
-6481.92578125
-6313.21875
-6160.83203125
-6017.6640625
-5865.64453125
-5683.83203125
-5458.2421875
-5189.27734375
-4893.29296875
-4597.73828125
-4332.890625
-4123.70703125
-3983.08203125
-3908.37109375
-3884.35546875
-3891.44140625
-3911.69140625
-3927.46875
-3917.71875
-3861.58203125
-3749.18359375
-3588.68359375
-3401.96875
-3214.29296875
-3047.24609375
-2916.6015625
-2830.41796875
-2785.8125
-2768.34375
-2756.25
-2727.2734375
-2664.4765625
-2560.0234375
-2416.1875
-2241.9296875
-2045.3125
-1827.12109375
-1582.26171875
-1308.7421875
-1016.09765625
-724.546875
-455.4609375
-221.453125
-22.9921875
149.09375
309.00390625
469.90625
637.07421875
805.08984375
964.41015625
1113.9375
1267.96875
1449.9296875
1677.3828125
1949.8203125
2247.265625
2540.62109375
2807.3359375
3042.12890625
3254.69140625
3456.93359375
3652.1171875
3834.94921875
3999.47265625
4145.42578125
4278.87109375
4409.55078125
4547.07421875
4696.30859375
4854.0859375
5010.39453125
5154.25390625
5280.27734375
5391.88671875
5498.91796875
5609.42578125
5720.30078125
5815.5546875
5876.81640625
5897.453125
5887.078125
5864.0
5845.62890625
5844.36328125
5865.86328125
5905.859375
5950.19921875
5982.7734375
5995.41796875
5988.984375
5965.15234375
5919.46875
5842.7734375
5727.2109375
5569.66015625
5371.16015625
5135.40625
4868.10546875
4576.453125
4268.3359375
3950.87109375
3628.19921875
3299.62890625
2961.14453125
2610.7421875
2253.15234375
1898.6640625
1556.6953125
1230.23828125
915.2421875
603.46484375
285.54296875
-45.94140625
-392.74609375
-749.203125
-1105.7265625
-1455.06640625
-1794.9453125
-2125.59375
-2448.3671875
-2769.07421875
-3099.64453125
-3450.05859375
-3815.015625
-4170.6484375
-4488.2734375
-4754.26171875
-4978.3203125
-5184.84765625
-5396.76171875
-5623.76171875
-5860.0859375
-6090.07421875
-6297.44140625
-6473.234375
-6618.29296875
-6740.26171875
-6849.73046875
-6959.2109375
-7083.2265625
-7235.15625
-7420.4765625
-7631.61328125
-7849.68359375
-8051.81640625
-8218.3984375
-8336.9296875
-8404.8359375
-8432.8671875
-8444.91796875
-8469.4375
-8526.20703125
-8619.265625
-8740.6171875
-8877.60546875
-9015.2265625
-9135.25
-9220.4921875
-9265.3046875
-9282.38671875
-9297.63671875
-9336.06640625
-9409.15234375
-9511.0
-9622.890625
-9721.5625
-9786.73046875
-9806.125
-9778.328125
-9714.05078125
-9634.2265625
-9563.37890625
-9520.375
-9512.59375
-9537.1796875
-9586.8984375
-9654.6171875
-9734.35546875
-9820.97265625
-9910.70703125
-10001.68359375
-10093.15625
-10184.25390625
-10273.76953125
-10360.73046875
-10444.06640625
-10521.890625
-10592.46484375
-10656.7734375
-10718.796875
-10781.15234375
-10840.4140625
-10888.7890625
-10921.74609375
-10942.0390625
-10954.1328125
-10954.90625
-10932.953125
-10879.19140625
-10797.91015625
-10705.87109375
-10619.0546875
-10539.4453125
-10454.64453125
-10351.53515625
-10231.3046875
-10110.98828125
-10010.36328125
-9938.94140625
-9897.0234375
-9886.33984375
-9913.47265625
-9980.0078125
-10072.4140625
-10166.375
-10242.1796875
-10295.46875
-10334.81640625
-10371.6875
-10411.96875
-10453.0546875
-10486.54296875
-10505.12890625
-10509.21875
-10507.58984375
-10511.90234375
-10530.4453125
-10565.27734375
-10611.8203125
-10660.26953125
-10700.484375
-10729.38671875
-10754.46875
-10789.80859375
-10849.41796875
-10944.36328125
-11081.9296875
-11261.96875
-11472.25390625
-11690.00390625
-11890.03125
-12051.328125
-12157.3359375
-12195.44921875
-12161.71484375
-12067.31640625
-11938.26171875
-11806.21484375
-11696.78515625
-11621.9609375
-11578.9921875
-11555.38671875
-11538.36328125
-11524.08984375
-11520.515625
-11542.09765625
-11601.09765625
-11701.53515625
-11837.58203125
-11994.6875
-12152.12109375
-12287.953125
-12387.05859375
-12448.71875
-12487.6640625
-12524.9453125
-12573.9140625
-12632.8203125
-12690.75390625
-12740.875
-12787.98046875
-12844.88671875
-12923.69921875
-13030.2265625
-13162.46875
-13310.18359375
-13456.28515625
-13582.69140625
-13678.4453125
-13742.64453125
-13778.6640625
-13785.53515625
-13754.77734375
-13675.8984375
-13546.81640625
-13381.96484375
-13211.12890625
-13066.0625
-12961.75
-12886.77734375
-12812.9453125
-12717.125
-12596.21484375
-12463.70703125
-12335.38671875
-12220.390625
-12123.21875
-12048.06640625
-11996.953125
-11964.640625
-11939.05859375
-11909.0
-11871.984375
-11835.6875
-11813.0078125
-11814.76953125
-11842.9453125
-11886.9609375
-11926.1328125
-11938.9609375
-11914.00390625
-11855.0234375
-11777.14453125
-11697.58984375
-11627.078125
-11565.94140625
-11505.78125
-11435.21875
-11347.50390625
-11247.32421875
-11153.34765625
-11093.3984375
-11092.66796875
-11161.30859375
-11289.8203125
-11454.2890625
-11624.8984375
-11771.43359375
-11866.81640625
-11893.0546875
-11847.76953125
-11744.44921875
-11604.3828125
-11447.09375
-11286.62109375
-11133.1171875
-10993.578125
-10869.47265625
-10755.03515625
-10641.3203125
-10525.33203125
-10416.9140625
-10336.40234375
-10304.47265625
-10333.359375
-10425.67578125
-10576.6171875
-10772.39453125
-10986.62109375
-11183.44140625
-11329.15234375
-11403.01171875
-11399.71484375
-11326.625
-11201.90625
-11052.09765625
-10905.546875
-10785.203125
-10707.28125
-10683.13671875
-10715.93359375
-10792.41015625
-10881.81640625
-10949.30859375
-10974.93359375
-10961.88671875
-10928.765625
-10894.5625
-10868.984375
-10852.63671875
-10843.25390625
-10840.9765625
-10849.71484375
-10875.78515625
-10926.22265625
-11005.87890625
-11112.80078125
-11235.5
-11357.109375
-11464.4765625
-11553.80859375
-11627.90625
-11689.765625
-11739.52734375
-11774.6875
-11789.2734375
-11772.9453125
-11715.0625
-11613.5390625
-11479.67578125
-11333.01171875
-11190.8515625
-11063.09765625
-10955.51953125
-10874.81640625
-10828.30078125
-10818.84375
-10841.3203125
-10884.01171875
-10933.7578125
-10981.8046875
-11028.0390625
-11081.4375
-11155.71484375
-11262.88671875
-11409.24609375
-11594.3125
-11809.5078125
-12036.08984375
-12247.421875
-12417.74609375
-12530.96484375
-12581.41015625
-12568.984375
-12497.9375
-12380.984375
-12240.48828125
-12101.5078125
-11982.42578125
-11891.34375
-11827.6171875
-11783.32421875
-11745.08984375
-11700.48046875
-11647.32421875
-11596.7734375
-11564.2734375
-11554.8359375
-11555.91015625
-11545.3984375
-11508.265625
-11447.6015625
-11381.03515625
-11327.5859375
-11297.37890625
-11290.20703125
-11298.421875
-11308.453125
-11302.453125
-11263.95703125
-11185.74609375
-11073.51953125
-10942.49609375
-10810.125
-10689.56640625
-10587.11328125
-10504.48046875
-10443.359375
-10405.68359375
-10386.65234375
-10367.85546875
-10321.7109375
-10228.8125
-10094.91015625
-9951.99609375
-9840.5234375
-9785.75
-9784.88671875
-9812.10546875
-9833.9765625
-9822.46484375
-9760.64453125
-9646.48046875
-9497.6953125
-9350.53515625
-9245.58984375
-9208.37109375
-9241.2890625
-9331.89453125
-9464.6796875
-9624.1484375
-9791.9609375
-9948.60546875
-10081.10546875
-10189.078125
-10283.30859375
-10378.91796875
-10487.625
-10612.21484375
-10745.73046875
-10876.59765625
-10996.12890625
-11101.69140625
-11192.3984375
-11262.890625
-11303.82421875
-11310.85546875
-11293.51171875
-11273.19921875
-11269.62890625
-11287.52734375
-11315.8515625
-11338.375
-11344.0390625
-11329.21875
-11295.3125
-11247.73828125
-11195.8046875
-11149.71484375
-11115.4765625
-11092.5390625
-11075.78125
-11059.66796875
-11041.8203125
-11023.90625
-11007.95703125
-10989.11328125
-10952.296875
-10879.09765625
-10761.16796875
-10608.15625
-10443.3671875
-10291.796875
-10169.7109375
-10080.765625
-10018.7265625
-9974.83984375
-9945.3359375
-9933.7734375
-9947.0546875
-9990.6171875
-10066.9375
-10174.77734375
-10304.69921875
-10434.43359375
-10533.1015625
-10575.515625
-10554.953125
-10482.51953125
-10375.4140625
-10247.6640625
-10111.1953125
-9981.33203125
-9876.984375
-9814.13671875
-9799.55078125
-9829.01953125
-9889.53125
-9963.8203125
-10036.91015625
-10101.82421875
-10159.546875
-10213.4921875
-10264.91015625
-10313.17578125
-10357.1015625
-10392.484375
-10409.05859375
-10393.375
-10337.20703125
-10244.078125
-10128.93359375
-10011.9453125
-9910.41015625
-9832.73828125
-9778.640625
-9746.171875
-9739.04296875
-9766.1796875
-9834.6015625
-9944.75390625
-10091.96484375
-10268.08984375
-10458.0625
-10636.6640625
-10773.765625
-10846.74609375
-10849.98828125
-10794.2265625
-10697.83203125
-10577.78515625
-10446.51953125
-10314.9375
-10196.62109375
-10107.2421875
-10059.30859375
-10057.6484375
-10099.16015625
-10174.2890625
-10267.62109375
-10360.7890625
-10440.69921875
-10507.37109375
-10571.34375
-10640.09375
-10706.3359375
-10750.65625
-10756.30078125
-10721.58984375
-10658.34375
-10579.3671875
-10488.3359375
-10381.609375
-10258.13671875
-10125.66015625
-9997.16015625
-9882.8359375
-9786.67578125
-9709.7890625
-9655.0390625
-9627.90625
-9633.34765625
-9672.02734375
-9739.41796875
-9828.734375
-9934.57421875
-10052.98828125
-10178.0546875
-10301.1875
-10416.203125
-10524.24609375
-10630.3046875
-10733.5625
-10822.72265625
-10881.70703125
-10898.4296875
-10867.66015625
-10788.453125
-10662.79296875
-10498.1640625
-10310.046875
-10120.08984375
-9949.55859375
-9811.37890625
-9706.37890625
-9627.9375
-9572.46875
-9545.76171875
-9557.5
-9608.4296875
-9682.78125
-9752.83984375
-9790.6484375
-9777.33203125
-9706.5
-9583.80078125
-9424.71484375
-9250.33984375
-9081.49609375
-8933.45703125
-8813.984375
-8725.515625
-8670.1953125
-8654.28125
-8688.19140625
-8780.55859375
-8929.59375
-9118.47265625
-9319.0390625
-9501.9765625
-9646.6328125
-9744.56640625
-9796.0234375
-9803.9609375
-9771.359375
-9703.67578125
-9612.5234375
-9515.29296875
-9429.67578125
-9367.796875
-9334.15234375
-9326.1015625
-9334.05078125
-9342.8359375
-9338.69140625
-9319.5703125
-9298.79296875
-9296.05078125
-9323.328125
-9378.703125
-9451.51171875
-9530.3671875
-9606.79296875
-9675.73828125
-9736.33984375
-9791.42578125
-9843.73046875
-9892.921875
-9938.25390625
-9983.56640625
-10036.42578125
-10100.3984375
-10169.52734375
-10231.34375
-10273.91015625
-10288.55078125
-10268.1171875
-10207.3203125
-10108.125
-9984.890625
-9863.23046875
-9772.19921875
-9733.8203125
-9754.234375
-9820.73046875
-9908.01171875
-9991.828125
-10060.375
-10114.3203125
-10157.3671875
-10188.71875
-10204.30078125
-10201.45703125
-10178.80078125
-10132.78515625
-10059.4375
-9962.68359375
-9859.42578125
-9773.34765625
-9722.9453125
-9716.54296875
-9757.24609375
-9848.171875
-9989.125
-10169.21875
-10367.0078125
-10561.05078125
-10740.74609375
-10906.04296875
-11056.94921875
-11184.5390625
-11272.45703125
-11306.85546875
-11285.515625
-11219.38671875
-11126.60546875
-11023.71484375
-10920.5546875
-10822.8125
-10740.09375
-10690.421875
-10693.9609375
-10759.25390625
-10874.58203125
-11012.65625
-11143.7265625
-11245.375
-11304.078125
-11313.76171875
-11277.58984375
-11210.9296875
-11138.19921875
-11081.65625
-11049.734375
-11034.44921875
-11018.8671875
-10986.5859375
-10925.48046875
-10827.0625
-10687.9921875
-10515.515625
-10330.265625
-10159.80078125
-10025.48828125
-9933.21484375
-9875.25390625
-9839.72265625
-9817.59765625
-9802.48046875
-9787.6015625
-9767.203125
-9741.81640625
-9720.234375
-9714.07421875
-9728.90234375
-9758.6640625
-9785.8046875
-9786.13671875
-9738.07421875
-9633.7734375
-9484.828125
-9316.3515625
-9153.78125
-9013.37890625
-8901.53515625
-8817.45703125
-8754.6171875
-8704.02734375
-8662.06640625
-8637.0625
-8646.75390625
-8707.984375
-8827.63671875
-8999.43359375
-9205.05078125
-9417.85546875
-9610.5
-9764.31640625
-9874.390625
-9946.8828125
-9992.25390625
-10020.0859375
-10036.98046875
-10045.80859375
-10045.765625
-10034.52734375
-10012.44921875
-9986.09375
-9967.1796875
-9965.1171875
-9977.4765625
-9987.0
-9970.43359375
-9913.87109375
-9823.16796875
-9722.6640625
-9644.84375
-9617.7109375
-9655.1328125
-9753.63671875
-9896.546875
-10062.34375
-10231.40625
-10388.78125
-10524.5625
-10633.07421875
-10709.5
-10745.703125
-10731.109375
-10660.7421875
-10543.3125
-10400.3515625
-10256.4140625
-10128.6640625
-10022.88671875
-9936.7421875
-9867.09375
-9816.27734375
-9791.7578125
-9797.90234375
-9827.5390625
-9863.46875
-9890.96875
-9909.296875
-9929.6796875
-9960.66015625
-9994.48046875
-10007.69140625
-9975.99609375
-9890.4375
-9762.01953125
-9613.8984375
-9470.97265625
-9354.66015625
-9280.9140625
-9256.3203125
-9274.609375
-9320.3359375
-9378.55859375
-9440.32421875
-9498.11328125
-9539.4375
-9550.015625
-9524.7265625
-9472.88671875
-9410.765625
-9350.25390625
-9297.0625
-9258.16015625
-9245.77734375
-9269.80859375
-9326.1640625
-9394.109375
-9445.78125
-9458.72265625
-9421.80859375
-9333.85546875
-9199.94140625
-9028.83984375
-8831.57421875
-8619.84765625
-8404.19921875
-8193.0859375
-7994.375
-7818.36328125
-7678.24609375
-7585.0625
-7541.65625
-7542.8125
-7582.078125
-7656.10546875
-7760.77734375
-7885.12890625
-8011.9921875
-8124.4375
-8209.8359375
-8259.0546875
-8266.33203125
-8232.8515625
-8169.56640625
-8094.7578125
-8027.83203125
-7983.375
-7967.1875
-7975.53515625
-7999.05859375
-8029.609375
-8064.02734375
-8102.4453125
-8145.703125
-8196.3203125
-8259.81640625
-8340.73046875
-8435.640625
-8532.2734375
-8618.53125
-8693.140625
-8766.5390625
-8850.375
-8945.60546875
-9040.18359375
-9117.23046875
-9165.34375
-9183.2734375
-9178.25390625
-9161.24609375
-9140.765625
-9117.1640625
-9082.234375
-9027.2578125
-8953.10546875
-8871.921875
-8799.359375
-8747.15234375
-8722.4765625
-8728.484375
-8760.13671875
-8800.44140625
-8825.77734375
-8817.80078125
-8770.91015625
-8690.4296875
-8587.390625
-8475.1171875
-8366.20703125
-8268.23046875
-8181.125
-8099.12109375
-8015.44921875
-7926.703125
-7836.17578125
-7755.05078125
-7698.28515625
-7675.625
-7684.3671875
-7710.88671875
-7739.43359375
-7760.40234375
-7772.98046875
-7783.6171875
-7803.84765625
-7847.5234375
-7925.41796875
-8038.01171875
-8171.3359375
-8300.2578125
-8397.2578125
-8440.4921875
-8417.96484375
-8330.16796875
-8192.28515625
-8031.2265625
-7874.515625
-7738.49609375
-7626.7109375
-7538.1796875
-7474.15234375
-7436.72265625
-7425.203125
-7437.01953125
-7470.578125
-7524.47265625
-7594.1953125
-7671.53125
-7746.70703125
-7810.56640625
-7856.99609375
-7885.96484375
-7902.5546875
-7909.35546875
-7900.5390625
-7868.0546875
-7814.9140625
-7758.14453125
-7714.91796875
-7687.71484375
-7665.4765625
-7637.5703125
-7603.328125
-7569.61328125
-7544.20703125
-7533.15625
-7540.0859375
-7563.1640625
-7592.99609375
-7617.375
-7630.90625
-7638.93359375
-7649.734375
-7662.0546875
-7661.62890625
-7631.62109375
-7566.796875
-7477.25
-7378.96875
-7282.4609375
-7190.578125
-7104.3046875
-7026.59375
-6958.640625
-6893.77734375
-6817.4921875
-6715.5390625
-6583.734375
-6431.8984375
-6280.125
-6151.97265625
-6068.9140625
-6046.74609375
-6092.4296875
-6202.5078125
-6365.6171875
-6567.7421875
-6794.93359375
-7031.734375
-7260.1796875
-7463.97265625
-7634.77734375
-7773.46484375
-7885.73046875
-7977.85546875
-8055.484375
-8121.625
-8171.53125
-8189.85546875
-8156.16015625
-8056.3984375
-7891.5390625
-7678.45703125
-7445.3828125
-7225.19140625
-7047.29296875
-6929.46875
-6873.86328125
-6869.94921875
-6901.49609375
-6951.765625
-7004.7890625
-7045.07421875
-7058.5234375
-7034.9140625
-6970.6875
-6870.98828125
-6750.19921875
-6630.16015625
-6535.39453125
-6485.23046875
-6484.87109375
-6520.453125
-6563.66015625
-6585.75390625
-6572.08203125
-6526.05859375
-6460.78125
-6387.7109375
-6312.56640625
-6238.90234375
-6172.1328125
-6119.38671875
-6087.30078125
-6081.31640625
-6105.74609375
-6161.734375
-6243.9140625
-6340.29296875
-6437.828125
-6529.76953125
-6617.3984375
-6703.5859375
-6784.046875
-6845.75
-6875.50390625
-6870.75
-6842.21875
-6806.21484375
-6775.2421875
-6755.078125
-6747.6484375
-6752.84375
-6766.23828125
-6776.890625
-6769.828125
-6732.5
-6660.26171875
-6557.8046875
-6437.5234375
-6317.5546875
-6219.8984375
-6166.05859375
-6168.81640625
-6224.2265625
-6311.703125
-6404.85546875
-6485.2421875
-6547.20703125
-6591.0859375
-6614.234375
-6609.84375
-6572.72265625
-6503.8984375
-6409.9296875
-6300.00390625
-6184.48828125
-6073.83984375
-5975.65625
-5891.15625
-5813.9140625
-5732.32421875
-5635.0078125
-5518.1015625
-5391.203125
-5276.91796875
-5201.79296875
-5183.84765625
-5225.3359375
-5314.20703125
-5429.8125
-5547.46484375
-5641.77734375
-5691.78125
-5687.41015625
-5632.609375
-5541.921875
-5432.765625
-5318.7578125
-5207.25
-5100.796875
-5000.8359375
-4911.7265625
-4842.4375
-4802.8984375
-4795.80078125
-4809.8671875
-4821.921875
-4808.546875
-4759.26171875
-4680.61328125
-4587.8671875
-4492.01953125
-4394.75
-4296.24609375
-4207.82421875
-4154.78125
-4164.55078125
-4250.4765625
-4405.8828125
-4611.4765625
-4846.05078125
-5091.25390625
-5331.5390625
-5555.0546875
-5755.96875
-5934.2421875
-6092.234375
-6231.99609375
-6355.0
-6461.80078125
-6550.40625
-6616.390625
-6656.73828125
-6673.64453125
-6673.36328125
-6661.5390625
-6641.78125
-6619.86328125
-6606.8046875
-6613.31640625
-6638.6796875
-6666.9609375
-6677.8515625
-6663.546875
-6635.04296875
-6612.09765625
-6607.63671875
-6620.28515625
-6637.74609375
-6644.73046875
-6630.265625
-6592.0859375
-6535.66015625
-6467.61328125
-6390.46484375
-6306.3125
-6225.3515625
-6166.1328125
-6143.6953125
-6157.55078125
-6192.70703125
-6230.74609375
-6258.31640625
-6267.34375
-6252.21484375
-6210.14453125
-6143.71484375
-6060.953125
-5970.8359375
-5876.578125
-5772.5234375
-5648.63671875
-5499.12890625
-5326.5703125
-5139.13671875
-4948.03515625
-4769.86328125
-4626.97265625
-4538.2578125
-4507.41796875
-4522.3125
-4565.4609375
-4622.25
-4681.0078125
-4733.82421875
-4782.9453125
-4842.25
-4925.55078125
-5032.6953125
-5150.37109375
-5266.5546875
-5381.578125
-5505.66796875
-5648.71484375
-5811.625
-5983.0
-6142.546875
-6271.23046875
-6361.09375
-6414.61328125
-6434.4140625
-6416.625
-6355.75390625
-6252.68359375
-6113.87890625
-5944.125
-5744.57421875
-5520.05859375
-5286.8515625
-5072.18359375
-4906.10546875
-4811.765625
-4798.32421875
-4858.43359375
-4971.1484375
-5109.71875
-5250.0859375
-5375.27734375
-5474.25390625
-5538.52734375
-5561.3828125
-5540.97265625
-5483.375
-5401.1953125
-5308.79296875
-5219.58203125
-5147.96484375
-5110.8984375
-5123.18359375
-5188.875
-5297.34375
-5428.671875
-5563.5
-5688.71875
-5796.2578125
-5879.43359375
-5933.03515625
-5956.8828125
-5956.73046875
-5938.1328125
-5898.609375
-5828.58203125
-5722.5
-5587.7109375
-5439.2265625
-5285.8203125
-5124.3515625
-4949.0234375
-4763.5703125
-4582.46875
-4422.58203125
-4296.375
-4211.4296875
-4171.6328125
-4177.01171875
-4224.74609375
-4311.46484375
-4432.16015625
-4574.69921875
-4717.16796875
-4834.91015625
-4913.10546875
-4953.984375
-4973.046875
-4988.0859375
-5008.546875
-5030.8125
-5041.87890625
-5029.5234375
-4991.89453125
-4939.13671875
-4886.515625
-4845.7265625
-4820.38671875
-4805.78515625
-4791.21875
-4765.359375
-4723.51953125
-4670.90625
-4617.0078125
-4565.69140625
-4511.72265625
-4447.1953125
-4369.87109375
-4285.24609375
-4204.35546875
-4143.73046875
-4125.79296875
-4172.328125
-4292.4921875
-4477.84375
-4711.28125
-4979.23828125
-5272.14453125
-5574.34375
-5859.3203125
-6097.8828125
-6269.9140625
-6368.02734375
-6394.73828125
-6361.09375
-6286.6171875
-6194.5078125
-6102.2265625
-6015.45703125
-5929.76953125
-5836.67578125
-5730.42578125
-5614.7890625
-5506.484375
-5429.13671875
-5398.5859375
-5411.41015625
-5447.09765625
-5480.8984375
-5495.76171875
-5486.91015625
-5460.8359375
-5431.97265625
-5417.625
-5431.96484375
-5481.1796875
-5560.68359375
-5654.125
-5735.68359375
-5778.1953125
-5765.7734375
-5703.640625
-5617.19921875
-5538.765625
-5489.5859375
-5469.765625
-5463.4765625
-5453.8125
-5432.62109375
-5396.78125
-5337.68359375
-5237.83203125
-5080.125
-4862.86328125
-4609.10546875
-4363.12890625
-4173.80078125
-4072.63671875
-4060.0546875
-4109.59375
-4186.28515625
-4265.35546875
-4340.27734375
-4418.94921875
-4512.54296875
-4623.1171875
-4737.9296875
-4836.078125
-4903.0625
-4940.12109375
-4960.21875
-4976.61328125
-4995.78515625
-5019.37109375
-5049.984375
-5093.90625
-5157.3203125
-5239.2109375
-5328.1640625
-5408.55859375
-5471.6875
-5520.57421875
-5563.87109375
-5607.24609375
-5651.5859375
-5696.484375
-5740.66796875
-5778.6328125
-5800.24609375
-5796.53125
-5766.515625
-5718.65625
-5665.921875
-5618.1796875
-5576.828125
-5535.52734375
-5486.98828125
-5429.7734375
-5369.703125
-5316.92578125
-5283.05859375
-5278.4375
-5306.6796875
-5359.82421875
-5421.12109375
-5475.19921875
-5515.52734375
-5542.26171875
-5556.1171875
-5556.85546875
-5545.640625
-5524.90234375
-5495.171875
-5454.87890625
-5405.07421875
-5352.546875
-5306.125
-5269.1484375
-5235.875
-5194.38671875
-5132.4375
-5042.5703125
-4926.30078125
-4797.0703125
-4678.11328125
-4592.91015625
-4553.2890625
-4554.97265625
-4583.5546875
-4623.06640625
-4658.7890625
-4676.171875
-4663.0625
-4616.1640625
-4544.5
-4465.421875
-4396.75
-4351.1484375
-4334.33984375
-4345.56640625
-4379.609375
-4429.74609375
-4489.984375
-4555.3046875
-4620.453125
-4678.9140625
-4723.3984375
-4748.81640625
-4756.48828125
-4754.84375
-4753.328125
-4754.03125
-4750.703125
-4738.296875
-4725.078125
-4736.04296875
-4803.37109375
-4948.640625
-5167.15234375
-5424.9765625
-5672.1328125
-5862.71484375
-5968.37890625
-5981.09375
-5912.25
-5791.8984375
-5662.203125
-5561.96484375
-5511.95703125
-5512.6328125
-5551.7109375
-5610.84765625
-5668.2265625
-5702.94921875
-5702.4296875
-5665.92578125
-5600.40625
-5513.86328125
-5412.83984375
-5304.90625
-5202.421875
-5123.1796875
-5084.515625
-5092.953125
-5138.37109375
-5200.30859375
-5260.78515625
-5310.1875
-5342.125
-5347.91015625
-5319.73046875
-5258.30859375
-5175.171875
-5087.65625
-5012.22265625
-4960.4921875
-4938.21875
-4947.15625
-4988.328125
-5062.84375
-5167.8359375
-5291.4453125
-5413.10546875
-5510.03125
-5565.28515625
-5572.5859375
-5535.984375
-5465.0625
-5368.546875
-5251.296875
-5117.625
-4977.8046875
-4850.515625
-4756.5390625
-4706.7265625
-4693.3359375
-4692.82421875
-4679.22265625
-4637.37109375
-4566.16796875
-4473.2421875
-4370.171875
-4272.08984375
-4196.40234375
-4157.1640625
-4159.77734375
-4200.93359375
-4271.15234375
-4355.59765625
-4435.78515625
-4496.234375
-4532.140625
-4549.6640625
-4557.9296875
-4561.125
-4557.6015625
-4545.49609375
-4529.6875
-4524.9296875
-4551.27734375
-4622.61328125
-4736.19140625
-4871.609375
-4999.5234375
-5093.4765625
-5139.234375
-5139.44921875
-5110.9921875
-5073.796875
-5038.33203125
-5002.60546875
-4959.76953125
-4905.89453125
-4840.3046875
-4763.67578125
-4681.65234375
-4610.5703125
-4576.18359375
-4603.49609375
-4705.234375
-4875.296875
-5088.23046875
-5304.75390625
-5483.73828125
-5596.75390625
-5636.4765625
-5614.5859375
-5553.8515625
-5481.3515625
-5423.7421875
-5400.85546875
-5418.42578125
-5466.90625
-5530.01171875
-5596.5625
-5664.99609375
-5737.52734375
-5811.4765625
-5876.29296875
-5917.78515625
-5924.85546875
-5894.40625
-5832.05859375
-5748.2890625
-5652.75390625
-5551.84375
-5451.578125
-5360.828125
-5289.00390625
-5240.30078125
-5211.6328125
-5196.05859375
-5186.2734375
-5174.5
-5151.625
-5108.8671875
-5040.7265625
-4947.30078125
-4836.46875
-4724.80078125
-4633.25390625
-4577.53125
-4560.87890625
-4576.32421875
-4614.90234375
-4671.09765625
-4742.26171875
-4825.64453125
-4915.76171875
-5002.55078125
-5072.25390625
-5113.1640625
-5122.6953125
-5108.4375
-5082.3125
-5054.6796875
-5033.12109375
-5022.62109375
-5023.3203125
-5028.58203125
-5028.03125
-5013.21875
-4978.578125
-4916.43359375
-4813.8984375
-4658.890625
-4451.72265625
-4210.953125
-3967.1484375
-3750.76953125
-3585.30078125
-3488.26171875
-3472.3515625
-3541.08984375
-3683.7578125
-3877.8359375
-4097.44921875
-4318.98828125
-4521.08203125
-4684.99609375
-4799.453125
-4864.69140625
-4889.2578125
-4881.91015625
-4846.22265625
-4781.328125
-4686.828125
-4569.69140625
-4449.734375
-4357.30859375
-4319.7265625
-4345.15625
-4418.796875
-4515.18359375
-4613.6171875
-4702.26171875
-4771.765625
-4810.64453125
-4809.1015625
-4765.33203125
-4685.95703125
-4580.5625
-4457.00390625
-4321.296875
-4179.96875
-4041.42578125
-3916.41015625
-3818.3359375
-3762.08984375
-3758.78515625
-3808.828125
-3899.96875
-4014.1875
-4138.1640625
-4267.71484375
-4403.03515625
-4541.66015625
-4677.4765625
-4805.75390625
-4926.80859375
-5043.40234375
-5155.67578125
-5260.3828125
-5355.7734375
-5445.984375
-5538.69140625
-5637.39453125
-5735.91796875
-5821.18359375
-5882.4375
-5919.0234375
-5940.61328125
-5960.38671875
-5986.73046875
-6018.91015625
-6048.47265625
-6064.03125
-6055.625
-6016.4375
-5943.5078125
-5839.828125
-5716.8828125
-5592.890625
-5485.19921875
-5401.96875
-5340.05859375
-5289.14453125
-5236.91796875
-5172.46875
-5090.00390625
-4992.984375
-4893.79296875
-4806.4140625
-4738.1171875
-4688.3671875
-4655.60546875
-4644.7265625
-4669.51953125
-4749.25
-4900.11328125
-5122.91015625
-5392.96875
-5661.92578125
-5874.9453125
-5994.53515625
-6015.77734375
-5963.8828125
-5877.3671875
-5789.06640625
-5716.66015625
-5664.8671875
-5631.76953125
-5611.3046875
-5593.05078125
-5566.08984375
-5527.1015625
-5484.1015625
-5450.15234375
-5432.81640625
-5429.22265625
-5429.15234375
-5421.29296875
-5399.171875
-5365.29296875
-5331.16796875
-5311.26171875
-5314.1796875
-5337.796875
-5371.140625
-5400.6875
-5417.79296875
-5424.21484375
-5431.6328125
-5453.26171875
-5493.46484375
-5544.4140625
-5591.5234375
-5620.76953125
-5622.00390625
-5589.73828125
-5524.3046875
-5432.578125
-5326.40234375
-5219.33984375
-5122.82421875
-5041.45703125
-4969.68359375
-4895.29296875
-4810.12890625
-4719.7265625
-4643.0625
-4602.6875
-4613.04296875
-4673.3125
-4766.71875
-4866.92578125
-4949.6484375
-5002.82421875
-5028.1640625
-5033.73046875
-5024.7734375
-4999.8359375
-4954.00390625
-4886.18359375
-4804.6484375
-4725.8828125
-4666.5
-4635.32421875
-4632.86328125
-4657.109375
-4707.8046875
-4783.96484375
-4878.37890625
-4975.921875
-5058.78125
-5114.87109375
-5142.83984375
-5148.64453125
-5136.109375
-5100.46875
-5031.8125
-4925.5
-4789.25390625
-4641.15234375
-4501.75
-4386.93359375
-4304.15625
-4251.97265625
-4222.55859375
-4205.4453125
-4189.6171875
-4163.625
-4117.18359375
-4045.96875
-3954.90234375
-3854.99609375
-3756.03515625
-3662.9375
-3578.7109375
-3508.4765625
-3458.453125
-3431.4765625
-3425.3046875
-3436.0703125
-3462.59375
-3507.09375
-3572.5859375
-3659.9453125
-3765.62890625
-3879.04296875
-3981.20703125
-4048.82421875
-4064.40625
-4026.23046875
-3950.09765625
-3861.2890625
-3782.7421875
-3727.0
-3695.27734375
-3681.6875
-3678.1328125
-3675.71875
-3663.19140625
-3626.91015625
-3556.37109375
-3452.515625
-3331.125
-3216.76171875
-3131.1640625
-3084.45703125
-3073.5390625
-3085.421875
-3101.1640625
-3099.859375
-3064.49609375
-2988.87109375
-2879.8671875
-2751.375
-2614.48828125
-2473.296875
-2329.5625
-2189.49609375
-2065.08984375
-1970.28125
-1917.07421875
-1913.87890625
-1964.30078125
-2065.81640625
-2209.015625
-2377.796875
-2550.55078125
-2704.76953125
-2824.71484375
-2906.12890625
-2952.28125
-2965.34765625
-2943.140625
-2883.82421875
-2791.71484375
-2677.78125
-2555.90234375
-2438.67578125
-2333.921875
-2243.078125
-2163.97265625
-2096.53515625
-2045.26171875
-2016.13671875
-2012.734375
-2035.82421875
-2084.4296875
-2155.66796875
-2244.9765625
-2347.63671875
-2458.51953125
-2568.69921875
-2664.1171875
-2729.66015625
-2754.38671875
-2733.34765625
-2668.39453125
-2570.33984375
-2456.95703125
-2343.0546875
-2231.21875
-2114.3828125
-1986.96484375
-1851.4921875
-1717.56640625
-1601.17578125
-1526.0859375
-1519.0703125
-1597.3671875
-1759.8359375
-1989.45703125
-2260.1953125
-2539.5546875
-2790.83984375
-2982.20703125
-3098.078125
-3141.95703125
-3129.41015625
-3080.2109375
-3015.3203125
-2955.6015625
-2918.4765625
-2913.296875
-2938.3515625
-2980.58203125
-3018.19921875
-3026.84765625
-2988.86328125
-2903.14453125
-2789.546875
-2680.98046875
-2604.21875
-2563.76171875
-2545.2265625
-2536.25390625
-2543.1015625
-2586.265625
-2682.97265625
-2836.1328125
-3034.93359375
-3257.890625
-3473.6875
-3646.49609375
-3748.84375
-3773.22265625
-3732.55078125
-3650.57421875
-3550.1796875
-3445.62890625
-3340.82421875
-3233.53125
-3122.1328125
-3009.17578125
-2899.5234375
-2797.484375
-2707.14453125
-2634.71875
-2589.859375
-2585.06640625
-2633.40625
-2743.7890625
-2914.60546875
-3130.5390625
-3366.5078125
-3596.49609375
-3800.95703125
-3968.63671875
-4094.1796875
-4176.15234375
-4219.0078125
-4236.578125
-4249.45703125
-4272.78515625
-4303.703125
-4322.71875
-4310.30078125
-4262.3515625
-4189.9609375
-4107.2265625
-4022.30078125
-3938.6484375
-3860.5625
-3796.24609375
-3757.83984375
-3759.4296875
-3811.94140625
-3915.90234375
-4057.1015625
-4208.921875
-4339.3359375
-4419.1875
-4430.421875
-4372.68359375
-4264.05078125
-4133.0625
-4005.453125
-3894.12109375
-3797.55078125
-3705.3671875
-3606.3515625
-3494.796875
-3373.3984375
-3251.7890625
-3141.4453125
-3050.6328125
-2983.953125
-2946.9609375
-2949.34375
-3000.19140625
-3098.62109375
-3231.38671875
-3382.6015625
-3545.4375
-3721.2578125
-3906.05078125
-4079.40234375
-4208.40234375
-4263.19921875
-4231.37890625
-4122.78125
-3964.58203125
-3790.59375
-3629.96484375
-3500.86328125
-3411.03125
-3360.5078125
-3341.3359375
-3336.04296875
-3321.54296875
-3278.97265625
-3201.27734375
-3091.1875
-2953.375
-2790.96484375
-2610.18359375
-2425.890625
-2259.27734375
-2128.640625
-2042.66015625
-2002.36328125
-2007.42578125
-2057.2421875
-2144.53515625
-2248.59375
-2336.83203125
-2376.08984375
-2347.57421875
-2257.09375
-2134.38671875
-2020.84375
-1953.0
-1952.890625
-2029.484375
-2183.66796875
-2407.60546875
-2680.03125
-2967.55859375
-3235.90625
-3462.45703125
-3639.5859375
-3768.234375
-3850.05859375
-3885.1640625
-3875.91015625
-3832.2109375
-3772.4296875
-3716.640625
-3676.51171875
-3650.8203125
-3630.91015625
-3610.1015625
-3587.8359375
-3566.78515625
-3548.7578125
-3533.0234375
-3516.0546875
-3491.6328125
-3453.046875
-3397.44140625
-3328.67578125
-3256.33203125
-3192.8046875
-3150.8828125
-3141.5625
-3171.51953125
-3241.75390625
-3347.64453125
-3478.14453125
-3613.80859375
-3728.4375
-3797.48828125
-3808.4453125
-3764.60546875
-3680.43359375
-3574.77734375
-3466.859375
-3374.1484375
-3309.16796875
-3275.9453125
-3269.015625
-3276.65234375
-3287.4609375
-3296.78515625
-3308.47265625
-3329.84765625
-3364.6875
-3411.390625
-3467.453125
-3532.9921875
-3607.16015625
-3680.96875
-3735.43359375
-3748.41015625
-3704.88671875
-3603.46484375
-3456.2421875
-3283.5703125
-3106.89453125
-2943.1796875
-2803.57421875
-2696.04296875
-2627.96875
-2604.7109375
-2624.78515625
-2676.87890625
-2743.23828125
-2808.046875
-2864.375
-2914.7578125
-2966.82421875
-3028.63671875
-3106.234375
-3201.1640625
-3306.59375
-3405.03125
-3472.96875
-3492.7890625
-3465.05859375
-3411.0703125
-3362.4296875
-3345.140625
-3370.1328125
-3434.92578125
-3529.71484375
-3639.27734375
-3741.5546875
-3811.078125
-3829.56640625
-3795.08984375
-3720.4921875
-3623.40234375
-3518.39453125
-3417.4453125
-3334.09375
-3283.33203125
-3275.265625
-3308.109375
-3367.1796875
-3432.0859375
-3487.390625
-3529.2734375
-3564.01171875
-3600.67578125
-3644.42578125
-3694.44921875
-3745.79296875
-3791.84765625
-3825.515625
-3839.9140625
-3830.19921875
-3796.25
-3743.12890625
-3677.59765625
-3603.7890625
-3523.26171875
-3439.54296875
-3360.06640625
-3290.66796875
-3227.96484375
-3159.59765625
-3074.57421875
-2974.22265625
-2873.62890625
-2792.00390625
-2739.046875
-2706.0
-2667.1796875
-2592.03125
-2461.6796875
-2279.9921875
-2072.64453125
-1875.703125
-1720.65625
-1623.17578125
-1579.6328125
-1572.31640625
-1580.14453125
-1588.40234375
-1591.15625
-1585.9765625
-1567.21484375
-1525.46484375
-1455.5546875
-1366.3359375
-1282.203125
-1231.83984375
-1230.9921875
-1271.7578125
-1325.34375
-1355.21875
-1332.8046875
-1249.6328125
-1121.73828125
-983.2734375
-870.94140625
-808.41796875
-801.4140625
-844.703125
-931.10546875
-1052.5078125
-1194.26953125
-1333.41796875
-1447.3359375
-1527.36328125
-1584.6953125
-1641.93359375
-1715.828125
-1804.3828125
-1887.80078125
-1942.234375
-1955.98828125
-1936.3203125
-1902.87109375
-1874.4453125
-1860.359375
-1861.109375
-1873.33203125
-1891.87890625
-1908.26171875
-1909.87109375
-1882.98828125
-1818.51171875
-1717.51171875
-1593.25
-1466.73828125
-1356.7109375
-1271.39453125
-1209.36328125
-1167.546875
-1146.8046875
-1150.53515625
-1180.6328125
-1235.6328125
-1310.00390625
-1392.67578125
-1468.19140625
-1522.94921875
-1551.4921875
-1556.34375
-1542.875
-1516.20703125
-1481.796875
-1445.4375
-1411.1015625
-1380.61328125
-1357.10546875
-1348.29296875
-1365.43359375
-1418.73828125
-1512.73046875
-1643.54296875
-1798.578125
-1957.73046875
-2095.16796875
-2182.15625
-2194.28515625
-2122.79296875
-1981.26953125
-1798.58984375
-1602.2109375
-1407.6328125
-1222.19140625
-1054.40234375
-916.3203125
-819.05078125
-769.6328125
-771.4140625
-822.65234375
-912.35546875
-1019.82421875
-1121.52734375
-1200.11328125
-1248.5546875
-1268.859375
-1268.75390625
-1258.05078125
-1243.96875
-1226.78515625
-1199.39453125
-1152.6796875
-1082.92578125
-994.953125
-898.46484375
-802.63671875
-715.578125
-647.1796875
-607.203125
-595.91796875
-597.6484375
-588.671875
-555.515625
-506.14453125
-463.1796875
-447.15625
-465.6953125
-515.5390625
-591.45703125
-692.796875
-822.71875
-981.14453125
-1156.5
-1323.3359375
-1449.02734375
-1505.8671875
-1481.75
-1385.08203125
-1243.0078125
-1093.0625
-970.06640625
-894.44140625
-869.171875
-885.62890625
-930.53515625
-987.7890625
-1037.8203125
-1061.88671875
-1051.66015625
-1014.8203125
-968.71875
-926.484375
-888.89453125
-849.54296875
-806.375
-766.21484375
-738.6953125
-728.73046875
-737.125
-766.91796875
-825.4453125
-918.1171875
-1040.35546875
-1175.9140625
-1301.6640625
-1393.50390625
-1430.81640625
-1400.84765625
-1303.63671875
-1154.42578125
-980.62109375
-814.140625
-682.94140625
-604.8046875
-584.9140625
-618.0703125
-694.515625
-805.4375
-942.91015625
-1094.453125
-1239.28515625
-1353.9296875
-1424.73828125
-1455.1171875
-1458.359375
-1442.58203125
-1404.30078125
-1337.8359375
-1249.296875
-1158.20703125
-1084.4765625
-1035.30078125
-1004.95703125
-984.546875
-968.609375
-952.9609375
-930.14453125
-891.33984375
-834.42578125
-770.33984375
-721.53125
-713.734375
-766.87109375
-889.3671875
-1075.68359375
-1305.73828125
-1546.96875
-1761.515625
-1917.6875
-1999.61328125
-2009.12890625
-1960.859375
-1876.53125
-1781.61328125
-1700.98828125
-1650.91796875
-1632.1640625
-1631.76171875
-1633.6796875
-1628.8203125
-1615.97265625
-1595.78515625
-1566.3046875
-1524.49609375
-1470.0234375
-1406.93359375
-1343.546875
-1292.22265625
-1266.60546875
-1274.203125
-1309.76171875
-1358.82421875
-1410.55859375
-1465.52734375
-1527.51953125
-1587.8984375
-1622.4296875
-1606.69921875
-1534.2109375
-1419.1484375
-1284.6640625
-1152.02734375
-1039.40625
-963.6796875
-936.61328125
-957.27734375
-1009.93359375
-1071.125
-1120.484375
-1147.50390625
-1151.70703125
-1138.35546875
-1112.7109375
-1075.078125
-1019.18359375
-935.67578125
-819.42578125
-676.09375
-522.71875
-381.0859375
-267.734375
-187.00390625
-131.88671875
-91.296875
-57.3359375
-26.55078125
3.734375
36.80859375
72.17578125
100.87109375
107.90625
80.7109375
14.82421875
-87.6328125
-221.6875
-379.68359375
-549.69140625
-716.69140625
-865.6015625
-982.41015625
-1054.35546875
-1074.2890625
-1048.53515625
-999.37890625
-955.421875
-934.69921875
-933.65234375
-930.8828125
-903.046875
-842.109375
-763.01171875
-697.265625
-675.9140625
-711.5390625
-790.51953125
-880.8125
-950.1328125
-980.984375
-972.75390625
-934.16796875
-876.9140625
-814.84765625
-762.5625
-728.83984375
-710.84375
-696.54296875
-672.515625
-628.40234375
-556.671875
-454.20703125
-327.31640625
-193.39453125
-74.54296875
12.3984375
62.015625
80.109375
78.25
65.37109375
41.671875
0.93359375
-60.28515625
-136.89453125
-219.33984375
-301.38671875
-382.1640625
-462.4296875
-542.28515625
-622.5078125
-705.1796875
-791.87890625
-882.71484375
-978.20703125
-1081.265625
-1196.22265625
-1325.515625
-1466.0
-1606.9921875
-1731.9609375
-1824.46875
-1874.6015625
-1881.1796875
-1849.33203125
-1786.67578125
-1699.79296875
-1591.12890625
-1458.93359375
-1303.1875
-1133.2890625
-967.73046875
-823.26171875
-703.86328125
-601.796875
-509.5
-429.64453125
-373.57421875
-351.109375
-362.0859375
-396.45703125
-440.7265625
-483.98046875
-519.27734375
-542.265625
-550.81640625
-545.7265625
-529.15234375
-499.69921875
-448.2890625
-359.69140625
-219.97265625
-24.671875
217.6953125
488.26953125
763.7890625
1022.2265625
1246.73046875
1428.35546875
1566.83984375
1667.23828125
1732.796875
1760.125
1741.58984375
1672.9140625
1557.84765625
1406.58203125
1231.95703125
1049.16015625
877.8515625
741.0546875
657.66796875
632.6640625
652.90625
692.91015625
727.421875
741.96875
736.04296875
720.36328125
711.76171875
726.09375
770.0
836.86328125
912.00390625
982.41796875
1041.02734375
1083.73828125
1107.4609375
1113.87890625
1112.34765625
1115.27734375
1130.25
1158.359375
1199.1875
1253.828125
1320.9609375
1391.0
1446.796875
1472.6171875
1464.90234375
1435.30078125
1402.296875
1377.50390625
1357.78515625
1328.40625
1272.6328125
1180.36328125
1052.390625
900.1015625
740.52734375
589.546875
458.66796875
356.4140625
288.02734375
250.0390625
227.09765625
199.56640625
157.4921875
107.09375
64.2265625
43.35546875
51.84765625
90.50390625
155.65234375
240.19140625
333.14453125
418.703125
477.453125
491.98828125
454.2265625
368.9453125
252.11328125
126.7734375
17.26953125
-59.05078125
-98.64453125
-109.8515625
-103.08984375
-83.8359375
-54.69921875
-19.9921875
15.78125
53.07421875
97.328125
152.64453125
215.51171875
273.59765625
309.41796875
308.12890625
267.796875
206.1484375
156.53125
153.62890625
218.3671875
351.38671875
536.8046875
751.65625
974.53125
1189.1171875
1382.9921875
1546.66796875
1676.0390625
1774.6640625
1850.375
1907.80078125
1945.296875
1960.67578125
1959.5078125
1956.6953125
1969.12890625
2005.51953125
2060.71875
2117.57421875
2154.81640625
2156.4296875
2117.92578125
2046.80078125
1957.47265625
1863.37109375
1770.15625
1674.203125
1567.671875
1447.6328125
1323.38671875
1216.9453125
1155.05859375
1155.93359375
1217.8515625
1317.3671875
1419.53125
1494.078125
1528.05078125
1528.61328125
1516.1171875
1511.6640625
1525.83984375
1554.93359375
1586.63671875
1610.03515625
1621.98046875
1626.34765625
1628.67578125
1629.95703125
1622.34375
1589.5859375
1514.6015625
1391.09375
1230.640625
1058.4609375
901.37890625
777.97265625
697.36328125
663.0234375
674.3828125
724.78515625
801.72265625
892.91015625
992.359375
1097.9140625
1202.24609375
1289.73046875
1345.9921875
1370.30078125
1376.51171875
1381.52734375
1394.35546875
1415.9296875
1446.8125
1493.42578125
1567.234375
1676.84375
1817.4921875
1966.3046875
2090.28515625
2163.1875
2177.6640625
2143.4609375
2076.5859375
1990.109375
1890.671875
1778.21484375
1648.58984375
1500.5
1342.984375
1196.26171875
1084.51171875
1027.54296875
1037.07421875
1116.45703125
1259.9765625
1452.13671875
1669.71875
1887.19140625
2083.1171875
2244.89453125
2369.703125
2460.9453125
2522.23046875
2553.1875
2549.4453125
2505.25
2416.10546875
2281.3203125
2107.3125
1909.6875
1710.5703125
1530.921875
1382.453125
1264.3984375
1166.5390625
1075.984375
983.6953125
887.9375
793.734375
709.33203125
642.12890625
595.90625
569.734375
558.38671875
554.6640625
553.83203125
557.20703125
570.93359375
599.7578125
641.46875
687.33203125
726.984375
752.55078125
760.62109375
755.07421875
749.6640625
764.375
813.5703125
895.234375
991.4453125
1079.171875
1140.859375
1168.6328125
1164.53515625
1139.69921875
1110.36328125
1090.296875
1085.203125
1093.90625
1112.5625
1135.58203125
1154.35546875
1160.22265625
1151.15234375
1133.734375
1116.40625
1101.4609375
1085.140625
1064.3046875
1040.28125
1016.26953125
993.7265625
972.42578125
951.8515625
929.65234375
899.046875
850.078125
774.79296875
671.50390625
545.515625
407.921875
273.98828125
159.1484375
72.91796875
15.6484375
-18.1953125
-33.9765625
-35.03125
-25.3515625
-10.52734375
6.38671875
28.8359375
64.92578125
122.0859375
204.44921875
313.375
445.8984375
590.3984375
726.43359375
833.046875
899.10546875
925.78515625
920.87890625
893.1640625
851.69921875
806.24609375
765.01953125
732.3125
709.734375
698.3515625
697.609375
702.91796875
707.546875
708.66015625
711.40625
727.49609375
770.83203125
853.15625
979.8828125
1147.00390625
1341.69140625
1546.796875
1744.30078125
1915.828125
2044.30859375
2120.15234375
2147.17578125
2140.375
2115.64453125
2079.9453125
2029.67578125
1956.765625
1856.59375
1731.765625
1590.22265625
1441.28515625
1294.64453125
1162.69140625
1060.69921875
1000.96484375
984.81640625
1000.46484375
1029.296875
1055.77734375
1074.1171875
1087.98046875
1103.36328125
1119.1484375
1122.58984375
1094.15234375
1018.36328125
893.6796875
736.65234375
578.42578125
452.3984375
376.7265625
343.75
327.0859375
301.60546875
258.89453125
207.54296875
163.5703125
141.51953125
150.10546875
191.65234375
265.3359375
371.57421875
511.0625
676.61328125
847.296875
994.55859375
1096.3515625
1146.46875
1153.9453125
1138.19921875
1125.07421875
1141.79296875
1208.6484375
1330.953125
1496.296875
1678.078125
1843.4140625
1962.63671875
2016.86328125
1999.9921875
1915.3125
1771.43359375
1580.9765625
1361.16796875
1133.55078125
921.87890625
748.01953125
626.28515625
559.0078125
536.93359375
544.17578125
562.1796875
569.58984375
542.8671875
463.828125
332.0078125
170.75390625
18.5546875
-90.59375
-144.3046875
-154.2578125
-143.4609375
-128.8046875
-111.88671875
-82.40625
-27.6015625
61.00390625
185.58203125
340.8046875
511.640625
673.6015625
799.18359375
868.4609375
877.47265625
840.4140625
785.9921875
749.3828125
760.81640625
833.984375
960.87890625
1117.125
1273.7734375
1406.203125
1496.05859375
1530.33984375
1503.16796875
1420.03125
1299.609375
1170.29296875
1062.2265625
997.82421875
984.3203125
1012.02734375
1060.0
1106.33203125
1136.71875
1146.8671875
1138.55078125
1113.015625
1066.1484375
988.6328125
871.17578125
711.7578125
520.74609375
320.625
139.203125
-1.33984375
-93.1640625
-143.56640625
-168.0703125
-182.15234375
-196.640625
-216.41015625
-240.41796875
-263.38671875
-279.18359375
-282.4375
-266.4296875
-221.07421875
-135.6640625
-4.3125
171.49609375
383.83984375
618.62109375
855.3046875
1069.68359375
1239.05078125
1344.6015625
1371.0625
1310.265625
1169.77734375
976.46484375
766.03125
564.625
378.0
195.890625
4.82421875
-201.75390625
-421.15625
-644.87109375
-862.76953125
-1065.2265625
-1243.0234375
-1387.37890625
-1491.33203125
-1551.5703125
-1569.31640625
-1549.546875
-1498.85546875
-1422.98046875
-1326.0859375
-1212.01953125
-1084.5859375
-945.2734375
-792.15625
-624.29296875
-447.140625
-270.5859375
-101.08984375
60.3203125
210.2734375
337.46875
429.609375
484.78125
512.42578125
524.453125
530.1015625
539.3671875
564.83203125
614.55078125
682.5625
747.609375
781.26171875
759.953125
675.71484375
541.171875
384.69921875
237.6328125
123.5546875
57.2265625
48.953125
104.87890625
221.24609375
379.80859375
550.890625
703.140625
813.86328125
874.2890625
888.28515625
867.4375
827.28515625
785.88671875
761.765625
769.62890625
816.6875
901.9453125
1016.63671875
1143.44921875
1257.50390625
1333.42578125
1355.4453125
1321.84375
1240.8046875
1125.53125
995.39453125
878.25390625
803.3984375
785.9296875
816.96484375
870.77734375
921.5390625
952.84375
954.3984375
916.7890625
834.30859375
711.29296875
561.390625
399.296875
234.66796875
73.78125
-75.78515625
-203.91796875
-300.61328125
-359.83984375
-382.23828125
-374.56640625
-344.33203125
-292.8515625
-213.57421875
-97.8359375
57.53515625
246.85546875
456.45703125
667.6640625
862.265625
1030.59765625
1176.8828125
1315.7109375
1460.6953125
1613.47265625
1760.5234375
1879.3125
1949.66796875
1963.6796875
1928.53125
1862.33203125
1787.73046875
1726.83203125
1696.234375
1701.03515625
1731.61328125
1767.328125
1785.21875
1768.140625
1709.48828125
1615.15234375
1502.671875
1396.26953125
1319.08984375
1285.77734375
1297.50390625
1340.5546875
1390.3203125
1420.29296875
1410.23046875
1348.39453125
1230.30078125
1059.91796875
852.94921875
635.16796875
434.140625
271.2109375
159.6484375
106.0625
109.35546875
157.94140625
230.5234375
301.9453125
350.05859375
359.73828125
324.19921875
245.88671875
137.921875
23.56640625
-69.6953125
-121.72265625
-130.7578125
-115.55078125
-105.3671875
-123.79296875
-176.21484375
-247.51171875
-310.01171875
-335.80078125
-306.35546875
-216.15625
-72.30859375
107.1640625
297.73046875
476.921875
632.88671875
764.875
875.265625
962.35546875
1021.6171875
1052.15234375
1059.515625
1052.04296875
1035.9375
1013.63671875
984.765625
946.83203125
895.578125
827.1796875
743.203125
654.53125
579.11328125
532.921875
521.33984375
539.30078125
579.75390625
640.98828125
725.53515625
833.42578125
957.5859375
1084.72265625
1199.2734375
1287.59375
1341.1171875
1357.640625
1340.35546875
1295.7265625
1231.68359375
1155.0234375
1067.87109375
966.6328125
847.69140625
717.03515625
594.01171875
502.24609375
453.47265625
438.60546875
434.8125
422.234375
395.515625
362.6484375
337.8125
337.9296875
382.07421875
484.9765625
643.65625
829.703125
998.75390625
1112.55078125
1156.98046875
1144.1171875
1100.54296875
1052.265625
1015.36328125
995.00390625
989.44140625
993.1015625
996.78125
988.94921875
961.81640625
918.59765625
874.64453125
850.53515625
862.953125
919.2578125
1016.20703125
1140.96484375
1274.42578125
1397.16796875
1495.26171875
1562.2109375
1596.953125
1602.0234375
1584.296875
1555.7109375
1529.65625
1514.23046875
1508.8046875
1507.62890625
1505.484375
1498.1640625
1478.5859375
1436.78125
1366.79296875
1272.85546875
1167.359375
1063.296875
969.14453125
888.46484375
820.92578125
763.7109375
714.859375
676.95703125
656.48046875
658.3125
681.0703125
717.5859375
759.92578125
805.37890625
859.90625
935.39453125
1040.49609375
1171.4296875
1311.1171875
1437.3828125
1533.046875
1591.79296875
1619.52734375
1631.8203125
1646.6484375
1675.1953125
1717.66796875
1766.9921875
1815.08984375
1855.7109375
1884.30078125
1898.04296875
1895.7578125
1876.7890625
1840.52734375
1788.07421875
1723.3828125
1651.5390625
1576.921875
1504.71875
1443.82421875
1406.7421875
1406.5546875
1453.90234375
1553.85546875
1701.8671875
1882.29296875
2073.90625
2259.23046875
2428.96484375
2579.046875
2706.82421875
2811.359375
2893.93359375
2954.1875
2985.73046875
2979.38671875
2933.36328125
2859.796875
2778.72265625
2703.94140625
2633.71875
2554.0546875
2450.25390625
2316.98828125
2161.5078125
2000.90625
1855.71875
1741.75
1663.9296875
1616.3203125
1587.859375
1568.20703125
1550.2734375
1531.4375
1515.4140625
1512.19921875
1533.8984375
1588.33203125
1673.90625
1776.76953125
1871.82421875
1931.50390625
1940.44921875
1904.19140625
1842.15234375
1772.2578125
1704.4609375
1648.31640625
1621.09765625
1642.70703125
1721.109375
1843.39453125
1981.26953125
2105.36328125
2197.07421875
2251.3125
2272.890625
2273.22265625
2270.2734375
2286.91796875
2342.76171875
2443.2890625
2576.390625
2720.046875
2854.0078125
2966.48828125
3054.6796875
3122.96484375
3180.58203125
3237.6484375
3300.26171875
3367.5859375
3433.03125
3488.79296875
3530.68359375
3559.53515625
3577.48046875
3582.24609375
3565.35546875
3516.6875
3431.78125
3316.17578125
3183.67578125
3048.7421875
2916.73828125
2779.34765625
2620.71484375
2430.64453125
2213.4140625
1984.99609375
1764.13671875
1567.0234375
1407.7734375
1298.765625
1246.74609375
1247.24609375
1282.921875
1328.77734375
1362.49609375
1374.42578125
1371.06640625
1369.6875
1387.828125
1434.05078125
1504.8671875
1588.76953125
1674.8046875
1758.9921875
1843.20703125
1928.328125
2009.6640625
2079.140625
2130.24609375
2160.05859375
2168.9140625
2161.39453125
2147.859375
2142.5859375
2158.48828125
2201.89453125
2269.75
2349.31640625
2421.515625
2468.44921875
2481.04296875
2461.45703125
2420.05078125
2371.3671875
2331.2265625
2313.03515625
2323.6875
2362.92578125
2428.03125
2519.56640625
2642.60546875
2802.0234375
2995.265625
3208.3046875
3419.1796875
3607.29296875
3760.19140625
3871.69921875
3935.64453125
3945.20703125
3899.4296875
3807.90625
3686.703125
3549.50390625
3402.5859375
3246.07421875
3078.08203125
2898.44921875
2710.515625
2520.625
2336.2265625
2165.21875
2016.43359375
1897.70703125
1811.03515625
1750.265625
1706.296875
1675.015625
1658.99609375
1661.21875
1679.3828125
1708.2109375
1746.875
1801.79296875
1880.2578125
1980.66796875
2089.48046875
2188.74609375
2268.19921875
2331.73828125
2393.328125
2464.9765625
2544.99609375
2615.0859375
2650.24609375
2635.82421875
2577.890625
2498.015625
2418.3515625
2351.46484375
2299.9140625
2258.72265625
2215.24609375
2151.40234375
2053.01953125
1919.77734375
1765.90625
1611.87890625
1476.84765625
1376.83984375
1324.87890625
1328.48828125
1385.21484375
1479.99609375
1587.23828125
1678.80078125
1735.203125
1753.19921875
1744.31640625
1726.8046875
1718.09765625
1731.4140625
1774.09375
1845.94140625
1938.63671875
2037.32421875
2124.10546875
2183.53125
2209.54296875
2209.2109375
2198.73046875
2193.86328125
2202.15625
2221.01953125
2239.98046875
2245.9453125
2231.3359375
2201.19140625
2171.97265625
2161.86328125
2181.62109375
2232.61328125
2308.94921875
2398.4296875
2483.68359375
2546.51953125
2572.69921875
2553.26171875
2484.953125
2374.6953125
2244.3828125
2127.328125
2054.98828125
2043.6171875
2090.328125
2178.75390625
2287.96875
2399.265625
2498.76171875
2577.29296875
2631.2421875
2664.79296875
2689.109375
2714.5859375
2742.078125
2763.25
2770.8828125
2767.87109375
2765.78125
2777.24609375
2811.31640625
2872.953125
2961.26953125
3066.1640625
3168.734375
3247.65234375
3286.52734375
3278.0859375
3226.22265625
3147.12109375
3066.38671875
3010.1640625
2995.3046875
3025.84375
3096.01953125
3194.046875
3303.14453125
3402.91796875
3473.43359375
3499.921875
3475.4609375
3402.26171875
3292.49609375
3166.23046875
3044.6484375
2942.80078125
2867.1640625
2816.89453125
2783.91796875
2752.82421875
2706.796875
2638.65625
2555.6484375
2470.5234375
2387.8359375
2301.09375
2203.84375
2102.26171875
2016.5390625
1970.22265625
1976.046875
2027.4140625
2101.41015625
2172.5390625
2227.953125
2272.32421875
2319.546875
2380.15234375
2454.4140625
2533.04296875
2601.77734375
2648.046875
2668.0078125
2669.55859375
2668.19921875
2679.25
2712.703125
2771.3828125
2849.390625
2931.8203125
2999.9375
3040.25390625
3049.390625
3031.1171875
2991.375
2937.1796875
2877.25
2819.96875
2770.33203125
2730.3203125
2700.9375
2681.48828125
2667.35546875
2652.30859375
2635.2578125
2624.1015625
2632.28515625
2671.7890625
2747.671875
2854.91015625
2978.4453125
3099.72265625
3208.078125
3306.82421875
3406.578125
3512.984375
3622.8359375
3731.08203125
3837.16796875
3942.54296875
4044.4296875
4135.5546875
4209.63671875
4265.265625
4303.9609375
4326.1328125
4329.30078125
4309.1171875
4261.0703125
4181.48046875
4068.57421875
3924.44140625
3757.49609375
3583.02734375
3419.9453125
3285.1796875
3189.625
3137.2109375
3125.640625
3147.99609375
3195.828125
3262.31640625
3341.4140625
3422.890625
3490.03125
3525.55078125
3521.49609375
3483.6171875
3427.5390625
3371.86328125
3333.02734375
3321.49609375
3339.75
3384.90625
3454.75390625
3549.734375
3665.9453125
3786.02734375
3879.73828125
3917.015625
3883.21875
3784.36328125
3639.84765625
3470.27734375
3289.453125
3103.421875
2913.72265625
2721.18359375
2529.2734375
2346.29296875
2184.39453125
2054.80078125
1963.3828125
1911.3984375
1899.26953125
1925.84375
1981.7109375
2045.9921875
2095.6875
2122.34765625
2139.9140625
2174.3125
2242.53125
2338.859375
2439.38671875
2520.31640625
2574.10546875
2609.9140625
2639.9453125
2666.78125
2684.6328125
2691.18359375
2694.98046875
2709.44140625
2739.7734375
2775.7890625
2796.46484375
2782.3203125
2727.04296875
2641.22265625
2546.17578125
2462.984375
2405.63671875
2381.984375
2396.7265625
2448.953125
2526.0234375
2603.76953125
2658.1953125
2680.765625
2684.03515625
2692.859375
2727.9921875
2793.86328125
2877.19140625
2955.58984375
3009.9375
3033.03125
3030.7890625
3018.04296875
3014.1796875
3040.109375
3112.87890625
3236.52734375
3395.4375
3559.43359375
3699.4375
3801.12109375
3865.58984375
3900.5078125
3913.48828125
3911.703125
3901.140625
3881.21875
3841.48046875
3768.328125
3657.85546875
3521.7109375
3380.44921875
3252.609375
3149.83203125
3078.38671875
3040.56640625
3034.06640625
3053.60546875
3096.53125
3166.61328125
3270.8515625
3412.20703125
3586.234375
3783.61328125
3993.1640625
4201.10546875
4390.40234375
4545.16015625
4658.08203125
4733.296875
4781.3125
4811.5078125
4828.94140625
4835.65625
4831.9453125
4815.234375
4778.77734375
4712.6875
4606.79296875
4452.80859375
4245.0390625
3982.05078125
3671.890625
3339.01953125
3025.3203125
2778.17578125
2629.33203125
2579.28515625
2599.953125
2653.859375
2715.20703125
2779.30859375
2857.56640625
2963.61328125
3098.44921875
3242.640625
3362.18359375
3427.0234375
3430.69140625
3396.23046875
3363.2421875
3365.6171875
3415.3125
3501.08984375
3599.1875
3686.640625
3750.29296875
3790.21875
3818.4765625
3853.2734375
3909.37109375
3990.5234375
4090.03515625
4197.9296875
4305.6796875
4403.546875
4476.30859375
4505.765625
4479.1015625
4394.53515625
4259.71875
4086.421875
3886.39453125
3669.99609375
3448.1640625
3237.5390625
3063.44921875
2953.3984375
2922.74609375
2964.859375
3055.2421875
3164.9453125
3271.26171875
3361.10546875
3430.63671875
3484.33984375
3533.2109375
3591.9921875
3675.91015625
3795.0234375
3946.0703125
4108.5625
4253.09375
4357.62890625
4417.8515625
4443.859375
4450.25
4449.72265625
4451.55859375
4460.59765625
4475.390625
4487.70703125
4484.40234375
4452.68359375
4389.015625
4306.28125
4229.58984375
4180.1328125
4161.94140625
4165.99609375
4185.6015625
4224.56640625
4291.9609375
4395.609375
4543.12109375
4742.765625
4994.60546875
5278.8828125
5557.70703125
5791.72265625
5956.18359375
6042.9921875
6053.02734375
5991.80078125
5872.109375
5715.28125
5544.26953125
5373.421875
5205.3828125
5036.92578125
4865.5859375
4690.47265625
4510.39453125
4325.8828125
4143.8828125
3977.5859375
3838.75
3729.3359375
3640.4609375
3560.15234375
3484.328125
3423.0390625
3396.16796875
3420.08984375
3495.67578125
3608.33984375
3738.47265625
3870.078125
3990.5390625
4088.0390625
4154.63671875
4191.26171875
4205.3359375
4202.22265625
4180.97265625
4139.12109375
4079.0078125
4007.4453125
3931.26171875
3855.99609375
3789.15625
3741.69140625
3723.203125
3734.87109375
3767.69921875
3808.23828125
3845.42578125
3871.76171875
3880.9375
3869.5625
3843.453125
3818.81640625
3812.30078125
3828.85546875
3860.73828125
3897.23828125
3931.71875
3959.25390625
3972.36328125
3963.41015625
3930.2890625
3877.359375
3811.4140625
3738.78515625
3665.49609375
3597.41015625
3538.5546875
3490.4140625
3453.2734375
3427.640625
3413.64453125
3408.7578125
3406.23046875
3396.8046875
3374.296875
3340.97265625
3306.0234375
3276.4375
3249.34375
3215.5390625
3170.95703125
3122.72265625
3082.37109375
3053.5625
3027.34375
2989.203125
2930.9140625
2857.578125
2785.765625
2735.1171875
2718.94921875
2738.6875
2783.84375
2837.109375
2882.60546875
2913.6640625
2935.515625
2960.98828125
3002.80078125
3067.95703125
3155.26171875
3253.87890625
3343.64453125
3401.41015625
3412.5859375
3379.46875
3319.12109375
3253.33984375
3199.4140625
3166.5546875
3156.56640625
3166.29296875
3190.41796875
3223.0078125
3256.99609375
3284.46875
3300.5625
3308.01953125
3316.26171875
3335.08984375
3370.41015625
3425.73828125
3503.8828125
3602.95703125
3711.12109375
3809.05859375
3880.50390625
3920.91796875
3937.15625
3941.01171875
3943.29296875
3950.44140625
3962.91015625
3975.9453125
3983.7421875
3983.95703125
3978.1953125
3967.953125
3950.375
3917.734375
3860.80078125
3774.28515625
3661.02734375
3531.83203125
3399.80859375
3273.29296875
3154.08984375
3043.13671875
2947.87109375
2883.23828125
2864.06640625
2895.28125
2968.76171875
3069.75390625
3186.78125
3315.23828125
3451.5703125
3584.734375
3694.3671875
3757.4609375
3757.69921875
3691.09375
3566.7421875
3403.65625
3224.66796875
3049.7109375
2892.546875
2761.92578125
2662.65234375
2592.8671875
2541.140625
2490.40234375
2428.40234375
2355.2265625
2280.03125
2211.1328125
2151.11328125
2102.12890625
2073.30078125
2078.2109375
2122.1328125
2192.23046875
2263.28515625
2315.44140625
2347.9765625
2377.8046875
2426.421875
2507.1171875
2619.6875
2752.765625
2890.9609375
3022.73046875
3143.54296875
3251.7734375
3341.9765625
3403.8828125
3429.484375
3421.63671875
3395.7578125
3372.9296875
3370.0859375
3394.71484375
3447.72265625
3530.4375
3647.82421875
3803.328125
3990.25390625
4188.57421875
4370.87109375
4512.1875
4596.90234375
4619.85546875
4583.40625
4493.89453125
4360.328125
4195.42578125
4015.2890625
3834.37890625
3658.6796875
3483.30859375
3297.078125
3089.73046875
2857.625
2607.17578125
2355.6328125
2126.640625
1940.640625
1805.703125
1715.0
1651.8203125
1598.9453125
1548.5
1506.87109375
1489.6015625
1507.89453125
1557.234375
1617.39453125
1662.23828125
1670.8359375
1635.23046875
1564.51953125
1483.328125
1422.453125
1405.90234375
1443.34765625
1531.5
1660.01953125
1816.99609375
1992.56640625
2178.8828125
2365.40234375
2534.93359375
2669.0625
2761.1875
2822.4765625
2871.59375
2918.30078125
2958.3046875
2982.2890625
2986.4296875
2974.98828125
2957.4375
2945.36328125
2948.71875
2970.4296875
3004.19140625
3039.4296875
3068.7421875
3089.22265625
3097.55859375
3087.3671875
3053.7734375
2999.43359375
2933.69921875
2865.64453125
2799.6484375
2738.3046875
2687.89453125
2658.4921875
2657.5234375
2682.28515625
2717.42578125
2739.734375
2728.953125
2679.703125
2606.8125
2538.80859375
2503.62109375
2517.234375
2581.6484375
2688.4375
2821.21484375
2956.86328125
3069.828125
3139.92578125
3158.39453125
3128.20703125
3060.1015625
2968.13671875
2865.96484375
2763.890625
2667.6328125
2579.62890625
2501.2421875
2433.45703125
2375.73046875
2325.38671875
2278.7421875
2232.7421875
2186.06640625
2140.58203125
2103.55859375
2087.703125
2105.3125
2159.16015625
2239.2578125
2330.23046875
2422.484375
2515.7265625
2613.07421875
2715.14453125
2821.18359375
2933.21484375
3055.5625
3189.9296875
3331.3828125
3467.609375
3580.31640625
3649.984375
3664.98828125
3629.73828125
3563.1875
3487.88671875
3419.82421875
3366.2109375
3327.18359375
3295.80859375
3258.82421875
3203.56640625
3127.51953125
3040.64453125
2957.7890625
2889.82421875
2842.3359375
2820.9765625
2835.44140625
2896.0625
3004.703125
3147.453125
3296.828125
3423.890625
3511.19921875
3556.13671875
3564.24609375
3542.046875
3496.5859375
3437.9609375
3376.9609375
3317.62890625
3252.57421875
3167.265625
3050.67578125
2904.9453125
2747.82421875
2606.15625
2503.125
2445.5625
2418.44921875
2390.2421875
2326.20703125
2203.31640625
2020.75
1802.5546875
1591.44921875
1434.82421875
1366.84375
1394.19921875
1493.91796875
1626.3515625
1756.25
1867.67578125
1963.64453125
2054.90625
2149.83203125
2251.58984375
2358.73046875
2465.0078125
2561.16796875
2642.09375
2713.76171875
2790.53515625
2882.828125
2988.02734375
3094.54296875
3193.75390625
3285.34765625
3370.171875
3439.73828125
3474.8046875
3455.83203125
3376.4296875
3249.31640625
3100.81640625
2957.8359375
2835.484375
2732.79296875
2638.5390625
2541.8359375
2438.83984375
2331.70703125
2224.08203125
2119.09765625
2019.94921875
1928.4609375
1841.6484375
1752.73046875
1659.0625
1568.75390625
1496.42578125
1451.359375
1431.171875
1426.72265625
1430.30859375
1437.96484375
1448.02734375
1462.43359375
1489.375
1539.65625
1616.7890625
1710.16796875
1798.46484375
1859.77734375
1880.1640625
1857.30078125
1800.29296875
1725.7109375
1649.58203125
1578.74609375
1509.1015625
1434.29296875
1359.12109375
1305.52734375
1303.59765625
1372.796875
1508.0078125
1680.79296875
1853.078125
1992.31640625
2080.7265625
2118.015625
2118.23828125
2100.44140625
2076.71484375
2046.796875
2004.3984375
1948.9296875
1890.97265625
1847.0703125
1829.56640625
1839.8203125
1868.43359375
1901.6015625
1929.0625
1947.58984375
1957.01171875
1953.27734375
1927.8125
1876.13671875
1807.61328125
1744.8046875
1711.2265625
1717.8984375
1760.46875
1827.16015625
1907.9296875
1996.12109375
2084.3671875
2162.9921875
2224.71484375
2270.24609375
2307.40234375
2343.80078125
2380.765625
2414.80859375
2444.68359375
2475.6875
2514.87109375
2560.38671875
2596.0
2598.6796875
2554.328125
2467.6484375
2357.58203125
2244.10546875
2138.63671875
2043.77734375
1958.66796875
1883.54296875
1820.15234375
1768.046875
1719.87890625
1662.37109375
1585.85546875
1495.6640625
1413.16015625
1363.0234375
1357.80078125
1393.27734375
1456.2890625
1535.25390625
1623.72265625
1716.49609375
1805.16015625
1879.5625
1934.79296875
1976.00390625
2014.33203125
2056.33203125
2096.95703125
2122.32421875
2118.43359375
2078.3125
2005.07421875
1911.7734375
1817.20703125
1737.21875
1676.51953125
1629.11328125
1587.55859375
1552.62109375
1535.01171875
1548.66796875
1600.26171875
1680.2578125
1761.32421875
1808.55859375
1798.16796875
1731.765625
1634.5703125
1539.671875
1472.44140625
1445.953125
1464.8828125
1527.609375
1622.2265625
1722.78125
1794.93359375
1811.09375
1764.484375
1670.41796875
1553.9921875
1434.73046875
1319.75390625
1207.921875
1098.11328125
993.265625
897.6875
811.703125
730.375
649.2421875
572.5234375
515.27734375
496.15234375
527.29296875
610.78125
742.78515625
918.05859375
1129.515625
1366.00390625
1613.34375
1857.56640625
2086.171875
2287.921875
2455.26171875
2588.375
2694.67578125
2781.5390625
2849.4921875
2892.86328125
2905.8046875
2886.14453125
2835.171875
2757.2421875
2660.5859375
2555.53125
2449.07421875
2341.2265625
2228.76953125
2113.74609375
2008.11328125
1928.9375
1887.69921875
1882.14453125
1897.125
1913.3515625
1916.31640625
1898.6953125
1857.2890625
1790.51953125
1699.08984375
1586.62890625
1458.2890625
1320.24609375
1182.17578125
1058.6640625
965.1484375
911.06640625
896.7578125
915.70703125
958.078125
1012.98046875
1070.7578125
1124.94140625
1171.48046875
1205.87890625
1223.02734375
1221.33984375
1205.828125
1185.62890625
1169.05859375
1161.9765625
1169.8125
1198.3046875
1250.828125
1325.88671875
1418.3515625
1522.98046875
1635.625
1750.80078125
1859.984375
1955.07421875
2035.44921875
2109.8984375
2188.6484375
2271.71875
2345.8203125
2393.18359375
2402.4296875
2370.99609375
2299.80078125
2188.63671875
2037.203125
1849.03515625
1634.17578125
1409.61328125
1197.75390625
1022.83203125
904.78515625
852.23828125
857.70703125
899.05859375
948.359375
983.38671875
993.83984375
979.13671875
942.91015625
890.51953125
829.546875
769.6015625
720.85546875
692.76171875
691.70703125
716.765625
758.4140625
805.0546875
852.0703125
902.04296875
955.421875
1004.09765625
1036.34375
1045.96875
1034.63671875
1008.24609375
974.94921875
944.94140625
925.8828125
915.23828125
899.28515625
862.87109375
800.7734375
720.5390625
636.4453125
562.390625
509.13671875
485.8125
502.21484375
567.6640625
684.51171875
840.84375
1010.7109375
1164.7421875
1283.484375
1363.59375
1414.7421875
1452.15625
1489.2265625
1531.2734375
1571.74609375
1593.53515625
1575.6171875
1501.87890625
1368.72265625
1188.6015625
986.484375
788.921875
612.4765625
461.69921875
338.67578125
253.55859375
223.8984375
263.1015625
370.1015625
529.44140625
719.125
916.8671875
1100.890625
1249.70703125
1346.48828125
1386.59375
1381.34375
1353.80859375
1329.97265625
1331.0703125
1368.80078125
1441.3828125
1532.0703125
1615.22265625
1669.71875
1690.0
1685.5078125
1671.2734375
1660.14453125
1660.9609375
1678.45703125
1711.3984375
1752.140625
1789.7265625
1813.3515625
1814.09765625
1787.90625
1740.32421875
1685.48828125
1635.1328125
1587.70703125
1531.734375
1460.8984375
1383.25
1315.1796875
1269.4765625
1250.36328125
1254.84765625
1273.640625
1292.4765625
1299.06640625
1292.6875
1286.38671875
1298.86328125
1343.81640625
1424.16015625
1530.92578125
1644.61328125
1740.11328125
1795.03515625
1796.76171875
1743.77734375
1642.46484375
1503.7265625
1340.390625
1163.89453125
980.60546875
790.51171875
589.9921875
377.96875
162.5390625
-36.52734375
-193.7578125
-290.98046875
-329.41796875
-332.390625
-336.4921875
-376.234375
-469.02734375
-607.39453125
-763.48828125
-904.5
-1008.578125
-1069.81640625
-1090.91015625
-1073.671875
-1017.1640625
-923.8671875
-806.3828125
-687.60546875
-591.76171875
-529.7734375
-488.546875
-434.953125
-335.51953125
-178.3203125
19.98828125
225.65234375
405.69921875
538.765625
617.0390625
645.40234375
640.24609375
624.5
617.75390625
627.5859375
649.38671875
674.1796875
696.87109375
718.33203125
741.85546875
769.4296875
801.63671875
839.96875
887.23046875
943.4296875
1000.21484375
1040.92578125
1049.5
1022.52734375
973.9609375
928.47265625
909.9375
933.87109375
1004.9765625
1115.96484375
1247.5625
1374.46875
1477.10546875
1550.27734375
1600.21875
1633.21484375
1646.828125
1631.0625
1576.92578125
1485.29296875
1370.484375
1255.7734375
1162.0546875
1097.04296875
1053.71875
1019.45703125
986.86328125
957.2578125
936.8359375
931.76171875
945.734375
978.99609375
1028.28515625
1088.48828125
1154.76171875
1222.61328125
1287.05859375
1344.328125
1394.9609375
1442.51171875
1486.82421875
1519.6875
1529.87109375
1513.3046875
1478.44140625
1443.0625
1427.54296875
1448.55078125
1513.203125
1613.9453125
1728.19921875
1825.32421875
1877.4921875
1868.72265625
1799.13671875
1683.796875
1546.09765625
1407.46484375
1278.9609375
1160.34375
1046.7265625
936.8984375
836.625
754.94921875
697.59375
664.1484375
651.96875
662.30859375
700.36328125
766.9453125
850.04296875
926.76171875
976.62109375
995.23046875
996.1875
999.37890625
1016.25390625
1044.44921875
1074.86328125
1102.97265625
1133.6171875
1176.24609375
1235.94140625
1307.2734375
1374.19140625
1415.67578125
1414.6171875
1364.91015625
1272.03515625
1148.1484375
1007.8984375
868.12109375
747.80859375
664.66796875
631.1328125
654.17578125
736.484375
873.609375
1048.3125
1230.46484375
1385.98828125
1489.03125
1529.4921875
1514.12890625
1463.03515625
1402.6953125
1356.9765625
1339.84765625
1353.0859375
1388.26171875
1430.953125
1465.875
1481.765625
1473.36328125
1440.3125
1385.98828125
1318.33984375
1249.73046875
1192.31640625
1152.03125
1127.61328125
1116.0
1117.96484375
1138.12109375
1179.60546875
1239.01171875
1305.796875
1366.0625
1407.578125
1423.2734375
1412.75
1382.1953125
1341.58984375
1299.125
1256.65234375
1210.9296875
1159.57421875
1104.8203125
1051.3828125
1002.45703125
958.6875
918.89453125
879.98046875
837.71484375
790.60546875
742.02734375
694.84375
642.22265625
565.6328125
444.45703125
269.95703125
54.12890625
-171.25390625
-365.50390625
-495.18359375
-545.3984375
-516.796875
-413.34765625
-235.94140625
11.55078125
314.296875
646.94921875
979.40625
1279.98046875
1518.69140625
1676.3359375
1753.55859375
1768.3046875
1743.1171875
1695.94140625
1640.60546875
1589.0703125
1548.859375
1521.08984375
1504.125
1497.38671875
1499.06640625
1502.140625
1496.7421875
1476.7421875
1441.75390625
1393.1875
1331.1640625
1255.5234375
1166.98828125
1066.3046875
955.19140625
840.81640625
737.90234375
663.0625
625.05078125
619.59765625
632.375
646.01171875
646.5546875
628.3828125
597.1875
568.26171875
557.859375
571.49609375
598.6328125
620.1484375
624.25390625
617.44921875
620.69140625
654.03515625
722.53515625
813.546875
904.91796875
976.66015625
1019.8046875
1039.14453125
1049.21875
1065.51953125
1096.7109375
1143.85546875
1206.0703125
1285.6015625
1386.75
1510.31640625
1649.3359375
1789.05859375
1910.3671875
1996.04296875
2039.15234375
2048.97265625
2047.7265625
2058.11328125
2090.875
2142.3203125
2201.09375
2255.9609375
2298.57421875
2322.53125
2323.07421875
2299.71875
2261.19140625
2228.43359375
2229.48828125
2285.51171875
2397.48828125
2545.484375
2700.14453125
2834.41015625
2927.53125
2966.31640625
2949.58984375
2890.703125
2809.90625
2720.8203125
2624.8046875
2518.34765625
2403.515625
2289.69140625
2186.484375
2096.55859375
2015.484375
1938.5078125
1868.46484375
1817.375
1798.5625
1815.00390625
1854.56640625
1896.37109375
1922.25
1923.921875
1903.05859375
1867.62890625
1829.02734375
1800.859375
1797.01171875
1826.0
1883.03515625
1947.1171875
1989.51171875
1989.3515625
1943.90625
1866.23828125
1774.859375
1684.37109375
1600.7265625
1521.12890625
1438.1015625
1345.25
1239.69921875
1121.35546875
995.66796875
880.984375
808.8046875
807.62890625
881.1875
1003.375
1135.52734375
1248.25390625
1329.16015625
1376.80078125
1392.48046875
1376.54296875
1328.32421875
1248.65234375
1144.30078125
1030.73828125
929.2421875
859.39453125
831.56640625
842.84765625
878.22265625
917.62109375
945.62890625
956.34375
950.73828125
932.3125
907.78515625
889.8671875
894.234375
930.671875
996.42578125
1077.51953125
1155.98046875
1218.15625
1260.5625
1289.875
1315.828125
1342.25
1365.5859375
1382.4453125
1397.26953125
1421.04296875
1462.32421875
1519.20703125
1578.796875
1624.10546875
1643.609375
1637.47265625
1616.20703125
1593.71484375
1580.4453125
1580.80078125
1593.7890625
1614.5703125
1636.3125
1652.65625
1659.98828125
1659.28515625
1657.85546875
1668.9921875
1706.65625
1777.58984375
1878.58984375
2002.04296875
2142.921875
2298.8359375
2464.20703125
2625.96484375
2764.5078125
2858.71875
2893.38671875
2867.36328125
2796.66015625
2707.5625
2623.84375
2558.3984375
2513.1484375
2482.3046875
2455.49609375
2423.51171875
2386.42578125
2355.93359375
2346.5
2363.21484375
2398.93359375
2442.34765625
2486.5
2530.25
2574.90625
2621.6484375
2670.09375
2715.8125
2747.328125
2746.828125
2697.36328125
2594.10546875
2451.90234375
2301.3203125
2172.87890625
2079.93359375
2013.45703125
1952.6171875
1882.12890625
1803.19921875
1731.79296875
1687.3359375
1679.87109375
1703.13671875
1736.59375
1754.7265625
1737.96484375
1680.21875
1590.09765625
1485.85546875
1387.04296875
1307.80078125
1255.35546875
1232.11328125
1237.16015625
1265.0234375
1304.7734375
1342.72265625
1368.36328125
1380.03515625
1386.390625
1401.73046875
1437.09765625
1493.1953125
1560.7265625
1626.80859375
1680.5234375
1714.17578125
1724.1171875
1713.82421875
1694.9609375
1681.515625
1681.18359375
1692.3671875
1708.15625
1720.5
1721.23828125
1702.75
1660.3125
1593.81640625
1508.5859375
1418.41796875
1348.015625
1325.0390625
1360.7734375
1436.16796875
1510.4765625
1546.3984375
1527.94140625
1458.16796875
1347.5703125
1208.40234375
1055.33984375
903.87890625
765.578125
646.94921875
553.69140625
493.703125
474.4609375
498.86328125
564.78125
667.0234375
797.55078125
944.28125
1093.37890625
1235.98046875
1372.82421875
1509.38671875
1643.3359375
1756.3515625
1820.70703125
1816.953125
1748.0234375
1639.3046875
1527.46875
1447.24609375
1421.375
1454.1875
1530.53125
1622.30078125
1699.88671875
1742.12109375
1740.9921875
1702.38671875
1643.16796875
1583.4140625
1537.20703125
1509.296875
1500.11328125
1511.421875
1545.53515625
1600.48828125
1668.16796875
1735.93359375
1787.58984375
1805.0078125
1776.29296875
1708.703125
1633.6875
1595.05078125
1627.3046875
1740.36328125
1919.03125
2132.34375
2344.38671875
2523.0078125
2646.703125
2708.2421875
2713.14453125
2674.2578125
2606.73046875
2525.66796875
2444.76953125
2373.07421875
2311.52734375
2254.04296875
2194.6640625
2135.44140625
2086.91796875
2060.0
2056.41796875
2066.91015625
2078.484375
2083.19921875
2080.046875
2069.65234375
2049.5
2016.69921875
1975.6796875
1941.53125
1933.703125
1965.01953125
2035.05859375
2130.8671875
2231.546875
2314.02734375
2361.078125
2370.5625
2359.65625
2357.80078125
2391.16796875
2469.2265625
2582.31640625
2709.79296875
2830.70703125
2929.41796875
2995.0234375
3019.76953125
3000.35546875
2940.10546875
2847.85546875
2734.27734375
2611.15234375
2494.19140625
2402.25390625
2349.0234375
2335.26171875
2352.4609375
2395.55078125
2469.1796875
2579.3046875
2719.0
2864.078125
2982.3984375
3048.66796875
3054.91796875
3011.70703125
2939.4140625
2853.890625
2756.78515625
2638.76171875
2491.81640625
2318.32421875
2130.33203125
1944.921875
1782.03125
1661.9921875
1598.0234375
1588.0859375
1615.3515625
1657.65625
1696.37890625
1719.015625
1719.89453125
1703.02734375
1681.62890625
1667.90625
1659.3125
1635.63671875
1571.83203125
1456.0546875
1299.2734375
1132.7421875
996.44921875
922.62109375
919.64453125
967.2421875
1029.91015625
1080.83984375
1117.23046875
1156.03125
1217.4921875
1311.6015625
1434.23046875
1569.77734375
1696.34765625
1793.5546875
1851.875
1878.25
1893.1640625
1920.01953125
1973.88671875
2057.13671875
2163.65234375
2285.703125
2415.40625
2540.20703125
2640.84765625
2698.6640625
2707.0859375
2675.5390625
2622.2109375
2564.390625
2514.4609375
2479.8359375
2461.37109375
2451.76953125
2439.08203125
2414.58984375
2378.05078125
2336.2734375
2297.515625
2266.01171875
2239.24609375
2210.36328125
2175.71484375
2141.1171875
2118.77734375
2116.484375
2131.44921875
2155.8125
2185.33984375
2218.94140625
2250.45703125
2265.8046875
2251.27734375
2203.72265625
2131.703125
2048.94921875
1969.078125
1905.20703125
1869.640625
1869.61328125
1902.265625
1955.2890625
2014.58203125
2073.65234375
2136.79296875
2213.2734375
2306.73828125
2408.73828125
2502.08984375
2571.55078125
2612.58203125
2630.0078125
2627.53515625
2598.484375
2528.19921875
2407.30859375
2243.72265625
2061.9453125
1891.671875
1756.55859375
1670.6484375
1639.7421875
1662.6328125
1731.515625
1833.3046875
1951.1015625
2065.265625
2155.890625
2208.3828125
2218.14453125
2189.421875
2129.73828125
2046.83984375
1950.71875
1855.70703125
1778.421875
1733.734375
1732.98828125
1784.3046875
1891.453125
2050.41796875
2246.7890625
2457.19140625
2655.875
2824.0
2955.49609375
3053.25
3116.890625
3133.27734375
3080.8359375
2945.5234375
2734.58984375
2477.06640625
2212.80078125
1979.50390625
1804.42578125
1701.0859375
1669.1875
1696.57421875
1763.09375
1846.3671875
1929.44921875
2007.44140625
2088.01171875
2183.2734375
2298.31640625
2426.11328125
2553.203125
2670.015625
2775.36328125
2871.51171875
2956.4453125
3022.703125
3064.6640625
3086.23828125
3100.234375
3118.74609375
3142.67578125
3158.4375
3143.55078125
3078.09765625
2957.66796875
2801.0
2644.609375
2524.63671875
2459.1171875
2446.8984375
2482.23046875
2566.875
2704.8203125
2886.78515625
3083.62890625
3256.2421875
3371.96875
3415.26953125
3389.96875
3315.72265625
3219.19140625
3122.06640625
3033.71484375
2954.7421875
2887.0859375
2839.33984375
2822.83984375
2844.46484375
2902.8828125
2988.234375
3082.59375
3161.625
3199.43359375
3175.4375
3080.5
2920.69921875
2718.18359375
2506.56640625
2319.97265625
2180.75
2094.58203125
2055.6015625
2054.37109375
2080.76171875
2122.21484375
2164.6953125
2199.10546875
2227.45703125
2261.3125
2313.2421875
2388.5234375
2482.76953125
2585.0078125
2683.12109375
2768.98046875
2840.9453125
2901.83984375
2953.7109375
2994.76953125
3021.65625
3034.046875
3036.24609375
3034.8984375
3035.97265625
3042.20703125
3050.85546875
3053.6875
3042.4765625
3016.90234375
2986.6171875
2963.94921875
2954.55078125
2954.92578125
2956.73046875
2950.75
2927.78125
2879.96484375
2805.2109375
2711.64453125
2617.31640625
2544.48828125
2512.09375
2530.83984375
2603.01171875
2725.6484375
2892.67578125
3093.3515625
3308.97265625
3512.7890625
3675.42578125
3773.89453125
3799.68359375
3761.53515625
3680.7578125
3581.7578125
3483.9765625
3398.79296875
3328.6640625
3266.140625
3196.53515625
3108.1328125
3003.328125
2898.640625
2812.66015625
2754.828125
2725.14453125
2719.828125
2733.70703125
2759.62890625
2790.22265625
2820.609375
2846.67578125
2861.41796875
2857.22265625
2833.7421875
2800.859375
2771.765625
2754.33203125
2749.86328125
2757.6015625
2776.71484375
2803.78515625
2830.953125
2848.93359375
2853.3671875
2849.8359375
2852.40625
2874.3828125
2916.734375
2964.859375
2998.68359375
3007.875
2998.0625
2983.3125
2973.4921875
2967.875
2958.203125
2936.26171875
2899.7421875
2853.62109375
2807.31640625
2770.0390625
2746.9609375
2738.19921875
2740.4765625
2750.31640625
2766.19140625
2787.3203125
2809.125
2819.33203125
2800.1015625
2737.39453125
2632.109375
2504.3515625
2386.515625
2309.2578125
2289.921875
2330.21484375
2421.7578125
2552.3203125
2707.6875
2870.15234375
3018.234375
3130.0390625
3189.3203125
3190.78515625
3140.95703125
3052.953125
2938.765625
2806.234375
2664.15625
2529.3515625
2426.10546875
2375.94921875
2386.30078125
2447.1015625
2536.06640625
2626.1171875
2691.109375
2710.9609375
2677.9453125
2600.73046875
2500.5625
2399.7890625
2310.6171875
2232.3671875
2157.484375
2079.60546875
1998.2734375
1920.9140625
1862.578125
1841.01953125
1866.8125
1935.15625
2027.33984375
2120.96875
2200.80078125
2264.15625
2321.22265625
2391.5078125
2495.83984375
2645.984375
2838.05078125
3054.19140625
3270.9140625
3468.6328125
3637.3515625
3774.92578125
3878.703125
3939.0546875
3944.45703125
3895.203125
3810.26953125
3717.84765625
3639.5078125
3583.8671875
3551.0859375
3537.203125
3534.15625
3532.05078125
3525.47265625
3515.76953125
3504.91796875
3489.9921875
3467.05078125
3438.54296875
3412.45703125
3393.19921875
3376.19140625
3352.55078125
3316.94140625
3269.03515625
3208.80078125
3133.390625
3040.40234375
2934.37109375
2829.16796875
2742.73828125
2688.63671875
2672.3125
2694.44921875
2754.8984375
2850.140625
2966.7734375
3080.515625
3164.99609375
3203.60546875
3194.59765625
3146.61328125
3070.86328125
2977.625
2878.71875
2790.51953125
2730.53125
2708.234375
2718.81640625
2747.4453125
2780.6875
2814.03515625
2849.359375
2886.75
2919.109375
2932.8984375
2913.60546875
2853.2890625
2756.859375
2642.48046875
2533.75
2448.359375
2391.63671875
2359.109375
2343.71875
2340.00390625
2342.74609375
2345.17578125
2342.3203125
2337.76953125
2345.09765625
2379.2734375
2444.859375
2532.5625
2626.08203125
2710.234375
2772.8203125
2803.9296875
2799.359375
2766.3828125
2723.51171875
2691.09375
2679.3203125
2682.89453125
2685.5078125
2670.69140625
2631.00390625
2568.984375
2490.04296875
2396.6796875
2291.4453125
2183.71875
2087.76953125
2010.84765625
1945.546875
1878.27734375
1805.37890625
1737.6171875
1687.75390625
1656.58984375
1633.859375
1611.609375
1593.93359375
1593.42578125
1619.97265625
1673.95703125
1748.32421875
1835.265625
1930.98828125
2035.625
2149.0390625
2265.47265625
2371.76953125
2452.83203125
2502.41796875
2530.75
2561.171875
2617.02734375
2708.96875
2831.52734375
2968.4453125
3099.45703125
3203.9609375
3264.08203125
3271.12109375
3233.0546875
3174.9609375
3127.77734375
3111.828125
3127.32421875
3157.79296875
3180.25
3173.83984375
3124.76171875
3029.9140625
2898.609375
2749.06640625
2601.52734375
2473.74609375
2380.484375
2332.30078125
2331.41796875
2369.53125
2431.5390625
2501.34765625
2564.07421875
2606.27734375
2619.125
2603.41796875
2570.3984375
2537.08203125
2520.53515625
2533.39453125
2578.96875
2646.98046875
2715.6953125
2762.36328125
2775.125
2757.91796875
2726.99609375
2702.51171875
2698.421875
2714.30078125
2734.4140625
2735.90625
2700.80078125
2623.62109375
2512.8984375
2388.66796875
2276.57421875
2197.7734375
2159.1875
2152.453125
2163.26171875
2181.48828125
2202.015625
2216.56640625
2206.85546875
2147.24609375
2016.06640625
1808.12890625
1541.17578125
1252.35546875
985.28125
773.7734375
631.9921875
557.30078125
542.25390625
583.5390625
679.51953125
821.21484375
988.79296875
1159.1015625
1317.0234375
1460.30078125
1595.44921875
1730.03125
1866.8046875
2001.86328125
2126.8046875
2232.8046875
2312.60546875
2358.875
2363.53515625
2323.140625
2246.75390625
2156.72265625
2079.17578125
2032.765625
2025.0859375
2055.9765625
2120.05859375
2205.6953125
2294.4375
2364.953125
2399.64453125
2390.21875
2340.3515625
2265.4296875
2189.08203125
2137.16796875
2131.7734375
2187.359375
2308.1875
2485.546875
2696.2578125
2906.9921875
3084.89453125
3208.4765625
3271.390625
3278.796875
3242.0546875
3175.546875
3093.77734375
3007.17578125
2920.6171875
2837.7890625
2766.8515625
2719.203125
2701.07421875
2706.6484375
2720.15234375
2725.015625
2713.74609375
2693.19140625
2682.0078125
2700.0859375
2755.83984375
2841.859375
2942.13671875
3042.265625
3132.7578125
3206.67578125
3259.140625
3289.76171875
3301.98828125
3298.296875
3277.55859375
3238.94140625
3187.58203125
3135.37890625
3096.03515625
3078.15625
3080.6484375
3093.5
3104.8828125
3109.3359375
3109.44140625
3110.08203125
3113.328125
3119.60546875
3130.6640625
3147.80078125
3167.7109375
3182.8515625
3186.05859375
3172.7890625
3139.140625
3081.21484375
2998.69921875
2898.02734375
2790.26171875
2685.28515625
2586.6484375
2489.46875
2382.25390625
2253.41796875
2099.46875
1928.11328125
1753.81640625
1591.609375
1455.23828125
1357.88671875
1310.32421875
1316.58203125
1371.765625
1462.44921875
1567.2734375
1659.765625
1717.73828125
1735.15234375
1724.6875
1707.00390625
1698.0546875
1706.2578125
1735.8828125
1785.01953125
1838.17578125
1866.75390625
1844.19140625
1764.484375
1647.671875
1529.234375
1443.5859375
1411.453125
1433.828125
1492.98046875
1562.35546875
1623.33984375
1679.52734375
1757.16015625
1889.2421875
2092.875
2355.1953125
2637.6640625
2894.9765625
3094.66015625
3224.21875
3285.0546875
3283.33984375
3227.421875
3131.140625
3015.03125
2900.34375
2799.5546875
2711.328125
2624.17578125
2525.73046875
2411.0078125
2285.33984375
2161.78515625
2056.1484375
1982.3828125
1949.9453125
1963.15234375
2021.49609375
2119.48828125
2246.13671875
2385.6015625
2520.375
2634.84765625
2716.53515625
2755.03125
2741.96875
2673.53125
2553.15625
2392.08984375
2208.01953125
2022.4765625
1856.1328125
1722.77734375
1626.76171875
1567.34375
1544.82421875
1559.5859375
1604.2734375
1660.21484375
1706.44921875
1734.59765625
1755.203125
1790.26171875
1859.90234375
1973.1015625
2124.51953125
2295.49609375
2459.3984375
2592.08984375
2682.76171875
2737.47265625
2772.57421875
2803.74609375
2838.79296875
2877.6796875
2918.06640625
2962.34375
3021.3046875
3110.85546875
3242.1640625
3411.515625
3597.7890625
3770.328125
3902.0234375
3979.08984375
4002.25
3980.12890625
3921.33984375
3831.9140625
3719.390625
3597.20703125
3481.453125
3381.04296875
3292.07421875
3204.62109375
3116.05078125
3036.28125
2978.7265625
2946.81640625
2929.796875
2910.19140625
2873.89453125
2815.88671875
2741.92578125
2667.65625
2612.62109375
2588.6015625
2589.7109375
2593.6953125
2573.9921875
2512.55078125
2405.44140625
2262.46484375
2105.52734375
1965.796875
1876.46875
1862.07421875
1929.078125
2062.45703125
2229.72265625
2391.5234375
2515.5625
2586.828125
2608.46484375
2595.0625
2565.44140625
2538.93359375
2532.109375
2553.4375
2599.1640625
2655.33984375
2705.08203125
2735.61328125
2741.359375
2723.44140625
2687.34765625
2640.65625
2593.0390625
2558.20703125
2552.98828125
2589.77734375
2666.73828125
2765.4765625
2860.359375
2932.1640625
2975.85546875
2998.79296875
3013.2578125
3028.76953125
3047.8046875
3065.71484375
3072.76171875
3055.60546875
2998.69140625
2889.38671875
2727.1171875
2529.578125
2328.83203125
2160.09765625
2052.625
2027.29296875
2095.20703125
2252.10546875
2473.35546875
2718.88671875
2948.5078125
3135.64453125
3268.82421875
3343.55078125
3356.82421875
3311.328125
3223.31640625
3123.140625
3045.421875
3015.97265625
3044.33203125
3124.19140625
3238.0703125
3362.1875
3470.68359375
3540.04296875
3553.484375
3502.59765625
3384.578125
3198.62890625
2947.74609375
2646.50390625
2325.1484375
2021.1875
1763.2890625
1562.62109375
1418.40234375
1328.25390625
1291.1484375
1303.7109375
1358.4609375
1446.1015625
1556.578125
1678.01953125
1798.6796875
1912.859375
2023.64453125
2137.94140625
2258.5078125
2380.21484375
2491.10546875
2576.1171875
2623.86328125
2635.4921875
2628.08203125
2625.5078125
2642.05078125
2673.203125
2701.46484375
2710.203125
2693.515625
2657.390625
2615.91015625
2587.6015625
2592.34765625
2646.4609375
2755.17578125
2907.109375
3077.2734375
3239.5390625
3378.84375
3492.625
3582.0390625
3644.69921875
3676.9140625
3680.3203125
3663.078125
3634.171875
3598.0234375
3554.52734375
3502.2890625
3440.97265625
3372.21875
3299.84375
3228.7265625
3162.81640625
3105.0859375
3060.84375
3039.87109375
3052.265625
3099.8046875
3170.97265625
3244.28125
3295.84765625
3304.890625
3256.5703125
3145.3046875
2977.84765625
2771.85546875
2549.29296875
2330.265625
2132.26953125
1972.5078125
1867.29296875
1826.54296875
1847.49609375
1912.640625
1993.81640625
2061.41796875
2095.19921875
2091.453125
2061.80078125
2024.07421875
1991.671875
1968.87109375
1953.63671875
1943.23046875
1937.0546875
1936.2734375
1943.5234375
1964.1171875
2005.4296875
2071.93359375
2159.6171875
2256.9375
2352.7578125
2443.1015625
2529.42578125
2612.06640625
2688.05859375
2755.39453125
2816.14453125
2872.18359375
2917.921875
2939.96875
2927.02734375
2882.44921875
2828.42578125
2797.1640625
2814.0546875
2883.41015625
2985.64453125
3088.3671875
3165.18359375
3211.0390625
3243.3828125
3287.27734375
3355.3359375
3438.91015625
3517.25390625
3574.625
3609.6328125
3631.7578125
3651.94921875
3674.84765625
3694.03515625
3692.27734375
3651.01953125
3566.26953125
3456.6875
3353.56640625
3280.9140625
3244.4609375
3236.33203125
3244.4921875
3255.5078125
3252.7421875
3218.15234375
3139.14453125
3014.77734375
2857.41015625
2689.4453125
2536.0
2415.3046875
2332.9921875
2285.671875
2271.234375
2295.41015625
2368.359375
2494.70703125
2666.53515625
2864.3125
3064.0625
3245.73828125
3398.87109375
3523.58203125
3626.80078125
3715.15234375
3788.1875
3836.52734375
3847.31640625
3813.09375
3736.546875
3627.7578125
3499.08203125
3364.59765625
3242.6328125
3153.1328125
3108.125
3104.60546875
3128.8203125
3167.64453125
3214.609375
3265.84375
3313.9140625
3348.31640625
3361.703125
3354.88671875
3336.796875
3320.6484375
3318.30859375
3334.84375
3366.40234375
3403.171875
3433.8359375
3446.17578125
3424.91015625
3353.2890625
3221.33203125
3034.59375
2815.7578125
2598.265625
2416.9609375
2299.03125
2255.5546875
2276.39453125
2333.984375
2397.47265625
2449.33984375
2492.33984375
2541.41796875
2607.6953125
2688.02734375
2768.15234375
2835.09765625
2886.83984375
2932.0234375
2982.6328125
3047.265625
3127.671875
3217.05859375
3300.2265625
3358.55859375
3379.5234375
3363.7265625
3322.69140625
3268.953125
3207.546875
3135.8125
3050.19921875
2953.08203125
2854.34375
2768.11328125
2708.85546875
2689.4453125
2719.1875
2799.1171875
2916.828125
3047.84765625
3166.515625
3259.4140625
3330.046875
3391.11328125
3451.88671875
3510.94921875
3557.6640625
3578.41796875
3562.890625
3508.0
3419.4609375
3310.30078125
3196.8046875
3093.53125
3009.05859375
2942.7890625
2883.94921875
2815.4140625
2723.4921875
2608.49609375
2486.94140625
2382.25
2312.1328125
2283.921875
2299.6796875
2361.2578125
2468.109375
2611.8671875
2776.34375
2943.1796875
3095.63671875
3217.58984375
3294.11328125
3318.8125
3301.55078125
3265.953125
3236.2265625
3224.6875
3229.75390625
3242.26171875
3252.171875
3252.1171875
3239.9921875
3220.765625
3204.4609375
3199.65625
3207.73828125
3223.5625
3241.71875
3261.96484375
3289.39453125
3329.94140625
3386.26953125
3457.91796875
3544.65625
3647.83984375
3766.2265625
3890.3359375
4003.5078125
4090.84375
4146.8359375
4173.328125
4171.55078125
4138.68359375
4071.59765625
3970.80859375
3840.3984375
3687.98828125
3527.80859375
3381.78125
3272.76171875
3214.01171875
3204.19921875
3230.359375
3273.53515625
3313.58984375
3334.53125
3330.640625
3309.2421875
3286.5546875
3279.05859375
3295.83984375
3335.8828125
3390.484375
3447.86328125
3496.1953125
3524.35546875
3524.18359375
3496.21875
3453.5078125
3416.26171875
3399.67578125
3405.94921875
3427.203125
3453.6640625
3478.8125
3501.15234375
3526.12109375
3566.4609375
3636.08984375
3738.453125
3858.76171875
3967.3125
4032.74609375
4037.03515625
3983.49609375
3892.9140625
3790.4375
3691.90234375
3598.55078125
3500.71484375
3384.78125
3238.9140625
3057.703125
2846.171875
2620.55078125
2403.55859375
2216.8359375
2074.75390625
1981.41796875
1930.02734375
1905.16015625
1889.86328125
1876.3984375
1873.8515625
1905.08203125
1992.6484375
2143.328125
2342.83984375
2563.453125
2776.765625
2962.4140625
3110.29296875
3219.23046875
3293.80078125
3338.7890625
3353.640625
3331.36328125
3263.87109375
3150.05078125
3001.2109375
2840.00390625
2692.42578125
2576.16015625
2493.44140625
2434.98046875
2392.30078125
2366.92578125
2367.9921875
2401.74609375
2463.85546875
2540.72265625
2616.984375
2682.4375
2734.578125
2777.26171875
2817.9140625
2864.6796875
2923.52734375
2995.8359375
3078.58984375
3167.36328125
3258.265625
3345.51171875
3418.41015625
3465.16015625
3483.3203125
3486.48046875
3498.80859375
3541.66796875
3623.25390625
3735.96875
3859.1796875
3965.8125
4032.484375
4049.33203125
4022.8046875
3970.46875
3913.19140625
3869.0234375
3848.1328125
3849.515625
3863.37109375
3879.3125
3893.421875
3907.8359375
3925.18359375
3944.01171875
3956.81640625
3949.9765625
3907.25
3818.2109375
3686.0
3526.28125
3357.90234375
3194.9609375
3046.8671875
2922.6171875
2832.359375
2784.8828125
2784.0
2825.3046875
2893.8046875
2965.28125
3013.95703125
3023.12890625
2990.91015625
2927.1640625
2846.015625
2761.03125
2684.65625
2627.6328125
2595.26171875
2582.9453125
2576.69921875
2561.078125
2529.62890625
2489.17578125
2453.734375
2433.6484375
2430.2421875
2440.125
2462.7109375
2501.390625
2558.4296875
2631.7890625
2719.03515625
2821.58984375
2940.2578125
3064.26171875
3166.421875
3212.2109375
3176.66015625
3056.34765625
2870.19921875
2651.19921875
2434.921875
2251.00390625
2122.12890625
2068.609375
2108.98828125
2250.8984375
2480.70703125
2766.90625
3077.4609375
3392.95703125
3702.1015625
3988.8359375
4229.89453125
4405.25390625
4506.0859375
4530.23046875
4473.9453125
4333.15625
4113.421875
3836.96484375
3539.7890625
3262.16796875
3038.609375
2890.7578125
2824.4140625
2830.984375
2890.7578125
2976.55078125
3059.390625
3118.63671875
3151.37890625
3172.0546875
3201.01953125
3252.984375
3335.1015625
3451.71484375
3605.66015625
3793.9296875
4005.16796875
4223.83984375
4436.24609375
4632.28125
4803.98828125
4945.6171875
5054.90234375
5131.328125
5172.02734375
5171.08203125
5124.5234375
5035.37109375
4912.94140625
4768.48046875
4612.87109375
4456.546875
4306.58984375
4161.05078125
4007.91796875
3833.72265625
3635.78125
3426.48828125
3226.3671875
3053.87109375
2921.34375
2837.50390625
2809.35546875
2838.80859375
2916.98046875
3024.01171875
3137.171875
3240.97265625
3329.5859375
3400.390625
3447.34375
3462.515625
3443.24609375
3395.28515625
3328.01953125
3247.8046875
3155.76171875
3050.328125
2931.0
2801.41796875
2670.953125
2552.66015625
2457.68359375
2390.95703125
2352.5078125
2341.84765625
2359.59765625
2405.046875
2473.87890625
2559.15234375
2654.21875
2754.89453125
2859.75
2968.49609375
3079.3984375
3187.875
3288.04296875
3375.24609375
3446.703125
3500.92578125
3538.5703125
3564.0703125
3584.54296875
3606.125
3631.890625
3662.88671875
3698.44921875
3733.90625
3759.4140625
3763.62890625
3739.23828125
3684.33203125
3599.09375
3482.625
3333.66796875
3154.0
2950.4765625
2733.125
2511.046875
2290.734375
2079.125
1887.0390625
1727.08203125
1607.765625
1531.53125
1498.34375
1507.30078125
1552.3671875
1619.7265625
1693.8125
1765.03125
1828.08203125
1873.80078125
1888.08203125
1861.578125
1798.99609375
1718.02734375
1641.30859375
1588.38671875
1568.94140625
1578.203125
1600.16015625
1619.9921875
1635.30859375
1654.4296875
1684.29296875
1721.69921875
1755.921875
1777.63671875
1785.07421875
1783.6796875
1781.38671875
1783.89453125
1793.50390625
1811.75390625
1842.44140625
1891.43359375
1963.43359375
2057.83984375
2165.484375
2268.234375
2344.78125
2381.64453125
2381.921875
2364.24609375
2353.29296875
2369.22265625
2420.671875
2501.51953125
2592.0703125
2666.12890625
2701.21484375
2686.25
2624.54296875
2533.09765625
2437.73828125
2362.703125
2320.25390625
2309.46484375
2324.23828125
2359.01171875
2404.90625
2444.6328125
2457.77734375
2433.87890625
2379.25390625
2310.89453125
2244.95703125
2190.6015625
2150.8828125
2125.6953125
2113.61328125
2113.03125
2123.671875
2147.6484375
2189.140625
2252.5625
2340.51171875
2452.75
2586.203125
2734.265625
2884.91015625
3020.3828125
3121.98828125
3179.48828125
3198.62109375
3199.81640625
3207.078125
3234.36328125
3278.79296875
3325.18359375
3357.42578125
3368.06640625
3360.6484375
3346.10546875
3337.75
3347.68359375
3384.51171875
3450.66796875
3539.54296875
3635.26171875
3718.76171875
[truncated: 50,268 more chars]
