# Supplementary material for: Widespread extracellular electron transfer pathways for charging microbial cytochrome OmcS nanowires via periplasmic cytochromes PpcABCDE
Source: Nat Commun. 2024 Mar 20;15:2434. doi: 10.1038/s41467-024-46192-0 (PMC10954620; doi:10.1038/s41467-024-46192-0)
Supplement: Supplementary file 4 — Source Data [file 41467_2024_46192_MOESM4_ESM.zip › 9. Malvankar_Source_Data/9. Malvankar_Source_Data_NMR/Fig_5_Electron Transfer/Fig5c_ET_PpcD_fully_reduced.txt]

# File created = Friday, November 24, 2023 at 6:11:48 PM Western European Standard Time
# Data set = OmcS_PpcD_electron_transfer_8nov2022  20  1  /Users/pilarcportela/Topspin_examdata
# Spectral Region:
# LEFT = 29.605480194091797 ppm. RIGHT = -19.98695473171305 ppm.
#
# SIZE = 32768 ( = number of points)
#
# In the following ordering is from the 'left' to the 'right' limits!
# Lines beginning with '#' must be considered as comment lines.
#
-5613.50390625
-5555.17578125
-5524.83203125
-5538.28125
-5599.046875
-5699.75
-5829.19921875
-5977.734375
-6137.6875
-6301.2890625
-6459.44921875
-6602.48046875
-6721.609375
-6809.953125
-6863.40625
-6882.0546875
-6871.08984375
-6839.1015625
-6793.93359375
-6740.078125
-6680.83984375
-6622.2265625
-6573.05078125
-6540.0234375
-6523.42578125
-6517.8984375
-6517.140625
-6517.92578125
-6520.484375
-6525.98046875
-6533.53515625
-6540.0859375
-6543.734375
-6547.140625
-6556.08984375
-6574.25
-6600.578125
-6632.953125
-6673.234375
-6726.5390625
-6795.0625
-6872.8203125
-6946.16796875
-6998.85546875
-7018.3125
-7000.484375
-6951.47265625
-6885.2890625
-6818.8125
-6766.5625
-6736.34765625
-6726.58984375
-6727.06640625
-6724.51953125
-6710.27734375
-6684.0703125
-6651.5078125
-6618.39453125
-6586.515625
-6552.4375
-6509.13671875
-6449.90234375
-6373.328125
-6285.75
-6198.36328125
-6121.10546875
-6058.2890625
-6009.2890625
-5972.15234375
-5946.51171875
-5934.171875
-5938.53125
-5963.640625
-6012.01171875
-6081.67578125
-6165.31640625
-6253.9375
-6342.13671875
-6429.109375
-6513.74609375
-6590.0390625
-6648.36328125
-6680.5234375
-6681.66015625
-6647.859375
-6575.65234375
-6466.953125
-6334.34765625
-6199.15234375
-6082.921875
-6000.16796875
-5957.08203125
-5953.49609375
-5983.2890625
-6034.7734375
-6095.3359375
-6159.24609375
-6230.828125
-6318.63671875
-6426.2578125
-6548.90625
-6676.6953125
-6797.50390625
-6896.578125
-6958.546875
-6976.171875
-6958.4921875
-6927.625
-6904.55078125
-6896.52734375
-6896.328125
-6891.07421875
-6872.2109375
-6840.48046875
-6805.12109375
-6778.8828125
-6772.20703125
-6790.0390625
-6831.4375
-6889.18359375
-6948.84765625
-6991.08203125
-6999.2421875
-6967.29296875
-6901.01171875
-6811.1953125
-6705.4375
-6585.17578125
-6450.078125
-6305.171875
-6163.66015625
-6041.375
-5947.23828125
-5879.0390625
-5828.046875
-5786.515625
-5750.09375
-5715.9296875
-5682.0703125
-5649.78515625
-5623.96484375
-5609.4453125
-5606.83984375
-5612.21484375
-5620.54296875
-5629.421875
-5640.5
-5657.78125
-5684.26953125
-5719.953125
-5762.96484375
-5811.75
-5864.3984375
-5915.734375
-5955.96484375
-5972.74609375
-5954.71484375
-5895.08984375
-5795.75390625
-5670.22265625
-5541.09375
-5431.23046875
-5354.984375
-5315.41796875
-5306.921875
-5318.9609375
-5339.60546875
-5359.41796875
-5374.03515625
-5383.0859375
-5387.24609375
-5387.4609375
-5386.1875
-5387.1484375
-5392.97265625
-5404.6484375
-5424.13671875
-5456.1640625
-5505.50390625
-5571.9609375
-5648.21875
-5721.921875
-5779.7421875
-5811.421875
-5813.47265625
-5790.96484375
-5755.09375
-5716.74609375
-5680.140625
-5641.65234375
-5594.4921875
-5535.33984375
-5467.23828125
-5397.01171875
-5329.9921875
-5267.1015625
-5206.08203125
-5144.19921875
-5079.5546875
-5011.19921875
-4940.7109375
-4874.83984375
-4826.0625
-4808.40625
-4830.98046875
-4894.03125
-4990.078125
-5107.99609375
-5236.28515625
-5363.7265625
-5478.39453125
-5567.21484375
-5617.91796875
-5623.2890625
-5584.9375
-5512.9296875
-5421.01171875
-5321.35546875
-5223.48828125
-5136.56640625
-5069.85546875
-5028.94140625
-5011.84375
-5010.703125
-5018.9921875
-5038.046875
-5077.1015625
-5146.609375
-5248.984375
-5372.85546875
-5495.34765625
-5592.3984375
-5650.7890625
-5673.30078125
-5674.46484375
-5672.33984375
-5683.52734375
-5721.50390625
-5794.35546875
-5901.109375
-6030.5234375
-6165.19921875
-6287.87890625
-6385.6640625
-6451.1640625
-6482.25
-6480.53125
-6448.1484375
-6384.9375
-6289.578125
-6164.625
-6020.71875
-5875.73046875
-5749.359375
-5657.09765625
-5606.25
-5594.75390625
-5612.89453125
-5647.6015625
-5687.5390625
-5725.875
-5759.08203125
-5783.48828125
-5793.34765625
-5782.375
-5747.23828125
-5689.43359375
-5614.11328125
-5527.7578125
-5437.0546875
-5348.6171875
-5268.0390625
-5199.34375
-5146.75390625
-5117.140625
-5118.08984375
-5150.6875
-5204.5390625
-5262.75390625
-5314.3515625
-5362.00390625
-5417.29296875
-5487.81640625
-5568.42578125
-5643.83203125
-5699.23828125
-5729.58203125
-5740.51953125
-5742.625
-5745.4140625
-5756.04296875
-5780.375
-5821.6015625
-5876.0
-5930.875
-5969.24609375
-5978.83984375
-5958.359375
-5916.24609375
-5864.1796875
-5812.125
-5769.48828125
-5749.55859375
-5769.58984375
-5843.53515625
-5973.44921875
-6147.56640625
-6345.359375
-6543.125
-6716.55078125
-6843.8359375
-6912.00390625
-6922.18359375
-6888.03515625
-6827.31640625
-6752.92578125
-6669.08984375
-6574.03515625
-6466.57421875
-6351.37890625
-6238.4296875
-6137.26953125
-6052.33203125
-5983.32421875
-5927.72265625
-5880.4609375
-5832.48046875
-5773.36328125
-5698.140625
-5611.77734375
-5526.203125
-5452.484375
-5394.18359375
-5346.5234375
-5301.24609375
-5254.078125
-5209.0
-5175.859375
-5164.25
-5179.39453125
-5221.73828125
-5286.796875
-5364.0078125
-5438.08203125
-5494.6953125
-5526.17578125
-5532.40625
-5518.06640625
-5490.09375
-5455.69140625
-5419.015625
-5378.12890625
-5326.80078125
-5261.37109375
-5186.55859375
-5114.25390625
-5056.28125
-5017.46875
-4994.58984375
-4981.05078125
-4972.66796875
-4969.24609375
-4971.16015625
-4974.79296875
-4971.2109375
-4949.4140625
-4902.23828125
-4831.92578125
-4751.97265625
-4682.68359375
-4641.5
-4634.8125
-4657.7421875
-4701.27734375
-4758.70703125
-4824.84765625
-4890.76171875
-4942.51171875
-4967.65234375
-4963.53515625
-4938.34375
-4903.3125
-4864.296875
-4821.15234375
-4773.921875
-4727.33203125
-4687.8828125
-4657.3125
-4630.2890625
-4599.40625
-4563.0390625
-4529.02734375
-4511.3046875
-4522.14453125
-4565.2734375
-4632.9140625
-4706.66015625
-4761.4921875
-4774.0234375
-4733.52734375
-4649.18359375
-4546.59375
-4454.90234375
-4393.75
-4367.50390625
-4366.92578125
-4375.4453125
-4378.796875
-4373.9765625
-4369.80078125
-4376.7109375
-4395.32421875
-4415.73828125
-4426.83203125
-4423.42578125
-4404.17578125
-4365.9609375
-4303.83984375
-4216.51953125
-4110.5546875
-3998.16015625
-3890.4921875
-3791.96484375
-3700.9453125
-3616.875
-3547.484375
-3509.1796875
-3519.953125
-3591.1953125
-3722.9140625
-3901.9609375
-4102.35546875
-4290.99609375
-4439.91796875
-4538.59765625
-4596.9609375
-4636.59765625
-4677.50390625
-4729.30078125
-4790.84375
-4855.5546875
-4917.23046875
-4972.3125
-5018.28125
-5051.62890625
-5068.0703125
-5065.109375
-5044.65234375
-5014.5546875
-4987.88671875
-4979.0234375
-4996.87109375
-5039.20703125
-5093.15625
-5142.71875
-5178.53515625
-5202.32421875
-5222.078125
-5241.52734375
-5253.59765625
-5244.609375
-5205.65234375
-5140.53515625
-5063.63671875
-4991.30078125
-4934.60546875
-4897.59765625
-4879.671875
-4878.89453125
-4892.62890625
-4913.98046875
-4928.1328125
-4915.3828125
-4861.90625
-4768.55078125
-4649.1640625
-4521.55859375
-4401.07421875
-4299.5546875
-4224.390625
-4176.27734375
-4151.10546875
-4147.515625
-4172.05078125
-4234.51171875
-4337.34765625
-4469.0625
-4606.296875
-4721.68359375
-4792.94140625
-4809.4765625
-4772.859375
-4690.7890625
-4570.671875
-4418.8046875
-4243.92578125
-4057.859375
-3871.46875
-3692.04296875
-3525.92578125
-3381.80078125
-3268.2890625
-3188.71875
-3141.140625
-3125.27734375
-3147.6953125
-3217.1328125
-3333.60546875
-3482.4765625
-3639.47265625
-3781.7109375
-3896.00390625
-3980.796875
-4044.046875
-4099.33984375
-4160.3828125
-4234.99609375
-4321.75
-4412.07421875
-4496.34765625
-4569.859375
-4634.8125
-4697.375
-4762.00390625
-4827.3828125
-4887.421875
-4936.48828125
-4973.97265625
-5003.640625
-5028.9375
-5048.98828125
-5059.421875
-5056.9140625
-5042.984375
-5024.05859375
-5008.3515625
-5002.8671875
-5012.01171875
-5036.93359375
-5074.44921875
-5116.61328125
-5152.55078125
-5171.27734375
-5163.5390625
-5122.921875
-5049.0390625
-4952.36328125
-4855.0078125
-4782.8671875
-4752.484375
-4762.43359375
-4796.078125
-4832.57421875
-4856.0703125
-4856.56640625
-4825.703125
-4756.453125
-4649.37109375
-4517.6015625
-4382.08203125
-4259.53125
-4155.57421875
-4069.1640625
-4001.00390625
-3955.0078125
-3932.7109375
-3929.94921875
-3941.34375
-3967.2734375
-4014.3046875
-4087.67578125
-4182.8203125
-4284.1015625
-4371.359375
-4427.8046875
-4443.11328125
-4412.9765625
-4340.83984375
-4242.03515625
-4142.99609375
-4070.37109375
-4037.30078125
-4039.3671875
-4063.21484375
-4097.51953125
-4136.32421875
-4175.921875
-4212.43359375
-4242.72265625
-4265.0625
-4277.52734375
-4276.84375
-4260.41796875
-4229.45703125
-4189.1953125
-4146.26953125
-4106.73046875
-4076.7578125
-4062.76171875
-4067.33203125
-4083.43359375
-4094.2578125
-4082.12109375
-4040.34375
-3978.38671875
-3916.3515625
-3873.48828125
-3858.5625
-3867.3984375
-3888.0546875
-3909.34375
-3925.88671875
-3936.5703125
-3941.0078125
-3939.98046875
-3939.17578125
-3948.9453125
-3977.8515625
-4026.33984375
-4087.1015625
-4150.91796875
-4212.0625
-4270.33203125
-4330.5390625
-4399.72265625
-4482.46875
-4577.2421875
-4676.84375
-4771.6015625
-4851.515625
-4906.64453125
-4928.30859375
-4911.671875
-4857.140625
-4769.3671875
-4655.8984375
-4526.953125
-4395.109375
-4273.73046875
-4174.55078125
-4105.19921875
-4066.3359375
-4050.1171875
-4043.04296875
-4033.3671875
-4017.09765625
-3996.62890625
-3973.48046875
-3943.19140625
-3898.62890625
-3839.17578125
-3776.84765625
-3732.30859375
-3722.5234375
-3749.734375
-3800.13671875
-3852.01953125
-3885.4921875
-3887.7421875
-3854.203125
-3788.90625
-3704.28515625
-3618.78515625
-3551.62109375
-3516.71875
-3517.85546875
-3546.84765625
-3587.23828125
-3623.6328125
-3651.64453125
-3680.16015625
-3722.65625
-3783.89453125
-3853.49609375
-3912.82421875
-3949.8515625
-3969.4296875
-3989.44140625
-4026.0703125
-4080.7109375
-4138.62109375
-4178.4765625
-4184.08203125
-4151.33203125
-4089.14453125
-4016.18359375
-3954.734375
-3923.78515625
-3933.3203125
-3981.28125
-4053.99609375
-4131.546875
-4197.796875
-4248.90234375
-4292.109375
-4334.19140625
-4370.5390625
-4385.48828125
-4362.61328125
-4294.25390625
-4183.4765625
-4041.28125
-3883.26171875
-3725.55859375
-3579.41796875
-3447.9140625
-3328.76953125
-3220.48828125
-3125.1796875
-3045.55078125
-2980.50390625
-2924.09765625
-2868.48828125
-2808.234375
-2744.01171875
-2683.73046875
-2639.265625
-2619.328125
-2622.9921875
-2639.8203125
-2657.3125
-2670.93359375
-2688.67578125
-2726.13671875
-2795.91796875
-2900.296875
-3033.07421875
-3186.27734375
-3352.5859375
-3520.4921875
-3670.11328125
-3777.39453125
-3824.1875
-3805.3671875
-3728.86328125
-3612.19140625
-3478.5078125
-3351.12890625
-3246.6640625
-3171.36328125
-3123.28515625
-3096.8203125
-3084.96484375
-3080.3359375
-3077.765625
-3076.32421875
-3076.921875
-3077.9140625
-3075.53515625
-3069.2109375
-3063.82421875
-3064.31640625
-3069.23828125
-3071.71875
-3065.69921875
-3048.2421875
-3014.703125
-2954.6484375
-2856.7109375
-2720.6484375
-2566.2734375
-2430.70703125
-2354.6328125
-2366.234375
-2472.25
-2658.55859375
-2895.89453125
-3146.48828125
-3372.66015625
-3548.15625
-3666.5859375
-3738.70703125
-3779.9296875
-3800.09375
-3804.25
-3799.66796875
-3797.984375
-3810.23046875
-3841.47265625
-3889.8984375
-3948.05859375
-4002.85546875
-4036.43359375
-4030.94140625
-3975.7421875
-3872.1015625
-3732.640625
-3576.6328125
-3423.69921875
-3289.23046875
-3182.953125
-3110.0859375
-3071.66796875
-3063.2109375
-3074.49609375
-3093.1484375
-3109.703125
-3120.203125
-3125.890625
-3132.12890625
-3146.3984375
-3173.03125
-3207.3046875
-3236.0625
-3247.96875
-3245.0
-3243.29296875
-3261.53125
-3307.64453125
-3375.65625
-3453.22265625
-3531.3671875
-3608.3125
-3687.1328125
-3771.203125
-3860.55859375
-3950.18359375
-4031.22265625
-4095.5390625
-4124.9296875
-4158.9453125
-4184.96875
-4208.59375
-4233.3828125
-4261.66015625
-4293.01171875
-4321.921875
-4339.4609375
-4339.09765625
-4320.265625
-4285.44140625
-4234.21875
-4160.69921875
-4056.12109375
-3914.19921875
-3736.484375
-3535.55859375
-3333.3125
-3154.05078125
-3016.625
-2930.14453125
-2892.7734375
-2891.359375
-2904.37890625
-2911.59765625
-2905.6796875
-2894.6328125
-2891.80859375
-2904.1015625
-2929.65625
-2962.74609375
-2996.12109375
-3018.4453125
-3014.515625
-2972.22265625
-2890.2578125
-2779.0234375
-2655.27734375
-2536.54296875
-2438.42578125
-2373.375
-2348.640625
-2363.328125
-2405.84375
-2455.07421875
-2487.671875
-2488.84765625
-2458.1171875
-2404.296875
-2335.31640625
-2254.31640625
-2165.6015625
-2081.171875
-2017.6015625
-1985.17578125
-1980.4609375
-1989.46484375
-1996.87109375
-1992.14453125
-1969.265625
-1924.51953125
-1857.28515625
-1773.26171875
-1685.17578125
-1607.703125
-1549.28125
-1507.67578125
-1473.83203125
-1441.2734375
-1412.98828125
-1399.44140625
-1410.10546875
-1446.60546875
-1503.5546875
-1574.80078125
-1658.3125
-1756.140625
-1871.20703125
-2003.76171875
-2148.2578125
-2291.0546875
-2411.82421875
-2490.83203125
-2519.26953125
-2505.5625
-2472.73828125
-2448.29296875
-2452.15625
-2488.7578125
-2546.8828125
-2607.796875
-2657.70703125
-2696.8984375
-2738.5703125
-2797.09375
-2874.18359375
-2954.68359375
-3016.28125
-3044.72265625
-3040.57421875
-3012.609375
-2967.4375
-2907.0
-2833.97265625
-2755.03125
-2677.3828125
-2604.70703125
-2539.13671875
-2486.03515625
-2454.69140625
-2454.36328125
-2490.84375
-2566.015625
-2678.02734375
-2820.5
-2981.875
-3146.0625
-3294.53125
-3410.74609375
-3486.03125
-3521.91796875
-3525.17578125
-3500.6953125
-3451.8984375
-3388.65625
-3331.1171875
-3301.3515625
-3310.0703125
-3351.8359375
-3412.03515625
-3476.9921875
-3538.45703125
-3591.53515625
-3630.1796875
-3644.625
-3623.58984375
-3560.25
-3456.74609375
-3322.8515625
-3171.140625
-3014.5234375
-2867.0390625
-2743.203125
-2653.37109375
-2599.68359375
-2577.5859375
-2581.13671875
-2605.58984375
-2644.3359375
-2684.25390625
-2706.44921875
-2694.1953125
-2642.69140625
-2561.90234375
-2469.640625
-2380.84765625
-2301.47265625
-2229.4921875
-2159.50390625
-2087.52734375
-2015.00390625
-1950.140625
-1904.03515625
-1883.6796875
-1888.79296875
-1915.6640625
-1962.71875
-2030.6953125
-2117.98828125
-2217.40625
-2317.20703125
-2403.87890625
-2464.4765625
-2490.0546875
-2480.53125
-2447.03125
-2407.62109375
-2378.9609375
-2370.70703125
-2386.16796875
-2425.61328125
-2487.01953125
-2564.453125
-2648.59765625
-2730.96484375
-2807.8984375
-2880.30859375
-2950.76171875
-3021.4453125
-3093.3125
-3163.9765625
-3226.234375
-3271.1875
-3294.78125
-3300.02734375
-3291.25
-3267.13671875
-3221.25
-3148.859375
-3052.22265625
-2940.54296875
-2827.33203125
-2727.3828125
-2651.64453125
-2601.078125
-2565.45703125
-2530.09765625
-2484.6015625
-2425.73828125
-2354.1875
-2271.5625
-2181.17578125
-2089.359375
-2003.68359375
-1929.5078125
-1868.62109375
-1820.6171875
-1784.1015625
-1756.02734375
-1730.7890625
-1701.84765625
-1665.64453125
-1624.44921875
-1584.9921875
-1553.6328125
-1532.546875
-1520.89453125
-1520.00390625
-1536.62890625
-1579.71484375
-1652.8984375
-1750.40625
-1860.84375
-1974.99609375
-2089.76171875
-2205.23046875
-2319.28515625
-2425.68359375
-2517.34765625
-2591.3984375
-2651.046875
-2701.97265625
-2746.26171875
-2780.515625
-2800.78125
-2808.37109375
-2808.59375
-2803.77734375
-2790.6796875
-2766.91796875
-2738.421875
-2717.5078125
-2713.05859375
-2723.29296875
-2737.078125
-2740.4296875
-2722.20703125
-2676.47265625
-2601.74609375
-2499.0
-2371.73046875
-2229.18359375
-2088.03125
-1967.609375
-1881.43359375
-1833.34375
-1820.9609375
-1841.16015625
-1892.87109375
-1977.52734375
-2097.671875
-2251.76953125
-2427.765625
-2603.53515625
-2756.94921875
-2876.33203125
-2961.23828125
-3015.234375
-3040.1796875
-3036.09765625
-3003.015625
-2942.0859375
-2857.0234375
-2755.30078125
-2646.37890625
-2537.58203125
-2432.53515625
-2334.0625
-2248.015625
-2182.87890625
-2144.84765625
-2132.65234375
-2137.91015625
-2153.21484375
-2181.55078125
-2235.94921875
-2326.64453125
-2448.0234375
-2579.73828125
-2699.875
-2794.8359375
-2857.91015625
-2883.890625
-2868.2890625
-2808.9140625
-2705.171875
-2558.00390625
-2374.70703125
-2173.4296875
-1978.9296875
-1812.13671875
-1684.92578125
-1604.2421875
-1577.2265625
-1608.29296875
-1690.5859375
-1801.5625
-1908.86328125
-1983.79296875
-2013.7421875
-2005.01953125
-1974.9296875
-1940.3671875
-1912.09765625
-1895.82421875
-1893.94140625
-1904.65234375
-1922.2578125
-1941.69140625
-1963.0
-1989.6953125
-2022.421875
-2055.578125
-2080.3984375
-2090.41796875
-2083.859375
-2062.171875
-2027.59765625
-1981.8671875
-1926.75390625
-1866.20703125
-1807.99609375
-1761.984375
-1735.44140625
-1730.18359375
-1744.8671875
-1778.39453125
-1828.5234375
-1887.09375
-1939.9609375
-1974.2890625
-1985.140625
-1973.5078125
-1940.09375
-1885.21875
-1815.89453125
-1749.58203125
-1707.265625
-1701.5078125
-1730.23046875
-1779.33984375
-1829.5390625
-1862.84765625
-1867.625
-1840.98046875
-1787.51953125
-1716.2421875
-1638.6640625
-1567.70703125
-1514.6953125
-1484.99609375
-1477.01171875
-1486.25390625
-1510.0234375
-1547.84375
-1598.25390625
-1656.08203125
-1712.28125
-1755.4140625
-1774.34375
-1762.51171875
-1722.4375
-1667.109375
-1616.046875
-1588.1640625
-1595.59765625
-1641.4453125
-1720.70703125
-1822.35546875
-1931.36328125
-2031.12890625
-2106.53125
-2146.49609375
-2145.41015625
-2103.7734375
-2028.3046875
-1930.04296875
-1820.18359375
-1706.80078125
-1595.35546875
-1490.828125
-1396.82421875
-1312.515625
-1233.9140625
-1161.3046875
-1105.03515625
-1081.43359375
-1101.71484375
-1164.359375
-1256.78125
-1362.45703125
-1467.234375
-1562.234375
-1642.8046875
-1704.0703125
-1737.3359375
-1733.3828125
-1692.3125
-1629.94921875
-1572.08203125
-1540.33984375
-1542.2890625
-1572.8828125
-1622.37109375
-1681.91015625
-1744.17578125
-1802.53515625
-1851.84765625
-1890.296875
-1919.80859375
-1944.46875
-1968.2421875
-1994.30859375
-2025.828125
-2065.73828125
-2113.70703125
-2162.16015625
-2196.1171875
-2198.3984375
-2156.48046875
-2066.1640625
-1931.390625
-1762.99609375
-1578.28515625
-1400.41796875
-1255.2734375
-1165.15625
-1141.23828125
-1178.52734375
-1257.1875
-1350.546875
-1435.12109375
-1496.625
-1529.71484375
-1534.28515625
-1512.53125
-1468.73828125
-1410.82421875
-1351.09375
-1303.46484375
-1276.82421875
-1268.1796875
-1261.1171875
-1231.8828125
-1160.05859375
-1038.4453125
-878.04296875
-705.8515625
-555.40625
-453.51171875
-410.0625
-415.828125
-447.1640625
-474.05078125
-470.30859375
-425.2578125
-350.515625
-272.9609375
-214.90625
-177.578125
-144.0078125
-98.421875
-41.40234375
14.375
60.2890625
99.30859375
136.640625
165.75
166.7109375
119.2109375
17.0859375
-127.921875
-293.78515625
-458.296875
-604.2109375
-718.63671875
-791.2890625
-816.2578125
-796.81640625
-748.22265625
-693.62890625
-654.453125
-641.375
-651.41015625
-671.60546875
-686.703125
-687.25390625
-674.390625
-659.02734375
-656.546875
-680.828125
-739.6484375
-831.3671875
-944.51953125
-1063.4375
-1177.88671875
-1287.54296875
-1395.59375
-1498.296875
-1583.02734375
-1637.01953125
-1656.34375
-1646.20703125
-1614.80859375
-1568.65234375
-1512.12109375
-1448.7265625
-1382.05078125
-1316.3984375
-1256.375
-1204.61328125
-1159.07421875
-1112.91796875
-1057.82421875
-988.8984375
-908.58984375
-827.78515625
-762.28515625
-725.28125
-720.37109375
-740.77734375
-775.3671875
-815.515625
-856.6171875
-894.69921875
-924.453125
-942.99609375
-956.2265625
-980.36328125
-1035.04296875
-1132.40625
-1270.3984375
-1434.51171875
-1605.5390625
-1767.92578125
-1914.484375
-2046.00390625
-2166.765625
-2278.890625
-2378.94921875
-2458.09765625
-2505.3046875
-2512.48828125
-2479.48046875
-2415.01953125
-2331.2265625
-2235.640625
-2128.64453125
-2009.3515625
-1883.015625
-1761.5625
-1657.28125
-1577.12890625
-1522.9765625
-1495.828125
-1499.26953125
-1539.43359375
-1621.8671875
-1747.046875
-1907.109375
-2085.921875
-2262.53125
-2415.8125
-2528.17578125
-2587.26953125
-2585.98046875
-2521.69921875
-2396.2890625
-2217.109375
-1997.48046875
-1755.19921875
-1509.59375
-1278.91796875
-1078.58984375
-919.4921875
-806.34375
-737.140625
-704.65234375
-699.8828125
-716.1171875
-750.44921875
-800.484375
-858.96484375
-913.1953125
-951.86328125
-972.2265625
-978.70703125
-973.78125
-952.16796875
-905.27734375
-831.125
-739.01953125
-644.8203125
-561.42578125
-492.32421875
-432.70703125
-376.3671875
-322.35546875
-275.52734375
-241.109375
-218.44140625
-198.99609375
-169.77734375
-119.90625
-47.28125
38.640625
119.96484375
177.13671875
194.38671875
161.8359375
76.94921875
-52.29296875
-204.98046875
-349.68359375
-452.61328125
-488.58203125
-449.7578125
-347.765625
-207.34375
-56.078125
82.7109375
191.62890625
259.80078125
285.79296875
279.4296875
257.71875
236.73046875
225.5
224.796875
228.84375
228.21875
213.81640625
180.56640625
129.16015625
66.0859375
2.87890625
-47.08984375
-75.96484375
-88.48828125
-100.7265625
-128.69140625
-175.79296875
-230.15234375
-273.19140625
-291.07421875
-279.7734375
-242.0234375
-181.6640625
-101.78515625
-7.51953125
91.0390625
180.17578125
247.62890625
287.77734375
303.8671875
306.20703125
306.96875
314.36328125
330.58984375
354.85546875
387.27734375
428.8515625
478.16796875
529.43359375
573.80859375
602.328125
608.875
592.62890625
557.77734375
509.26171875
448.6484375
376.12109375
296.6484375
220.8671875
156.76953125
101.00390625
40.35546875
-37.7734375
-136.5703125
-250.05078125
-369.91015625
-491.83984375
-616.11328125
-741.8828125
-859.6796875
-949.58984375
-989.39453125
-968.40625
-896.48046875
-800.58984375
-710.30859375
-641.6328125
-590.05078125
-537.51953125
-467.4375
-375.5078125
-269.46875
-162.0625
-65.89453125
7.203125
46.828125
47.54296875
12.40234375
-47.34375
-115.94921875
-177.1875
-217.50390625
-228.75390625
-210.046875
-166.7265625
-106.05078125
-32.2734375
55.13671875
158.859375
279.03125
409.984375
539.6796875
650.9921875
724.40234375
742.375
694.76953125
582.953125
421.03125
234.140625
53.32421875
-93.5546875
-191.66796875
-242.32421875
-255.8828125
-241.27734375
-203.13671875
-148.25390625
-91.10546875
-49.546875
-34.34375
-44.0390625
-69.953125
-104.13671875
-141.4375
-176.10546875
-200.8671875
-211.48046875
-210.578125
-204.06640625
-192.85546875
-169.4765625
-123.58203125
-50.8125
42.92578125
143.96484375
237.79296875
316.69140625
383.94140625
450.70703125
527.2421875
615.65234375
709.5234375
797.6328125
866.75
904.00390625
901.92578125
863.5
800.80859375
726.63671875
646.69921875
558.6640625
457.0546875
339.53125
211.453125
86.8203125
-15.92578125
-80.84765625
-99.828125
-74.90234375
-20.171875
37.63671875
65.7578125
40.0078125
-42.5
-164.51953125
-302.125
-437.0703125
-558.1171875
-655.4296875
-718.6171875
-741.55859375
-726.6953125
-682.125
-614.6015625
-527.80859375
-428.11328125
-329.1640625
-247.375
-192.328125
-163.2109375
-153.9296875
-158.9296875
-172.91796875
-187.96484375
-193.95703125
-182.23828125
-148.42578125
-93.0234375
-20.8828125
60.5625
144.00390625
223.4453125
293.2109375
348.3046875
387.9609375
418.01953125
447.58203125
483.32421875
527.3203125
577.9765625
629.94140625
674.796875
706.7421875
729.5078125
754.375
789.15234375
831.12109375
873.0703125
914.21484375
961.54296875
1019.80859375
1081.96484375
1130.515625
1148.3984375
1129.9140625
1082.8671875
1020.67578125
952.05859375
878.5078125
801.109375
727.14453125
667.55078125
628.234375
606.25390625
594.953125
591.91015625
602.08984375
634.58984375
694.9921875
777.2734375
861.53515625
923.109375
948.81640625
946.1796875
935.8984375
934.48046875
943.4921875
952.53125
948.46875
920.4765625
860.03515625
761.33984375
624.19921875
455.55859375
267.46875
74.02734375
-109.08203125
-264.0546875
-373.54296875
-426.52734375
-422.421875
-369.421875
-280.125
-170.078125
-59.1328125
31.00390625
86.0078125
107.5546875
111.2265625
114.1328125
124.3984375
141.98828125
166.62109375
201.70703125
250.70703125
312.58203125
382.51953125
456.4140625
533.84375
617.421875
710.0078125
811.41015625
916.3984375
1015.78125
1100.37109375
1164.58984375
1207.265625
1230.67578125
1239.1484375
1236.01171875
1218.85546875
1178.02734375
1103.2109375
994.75390625
869.421875
754.40234375
673.88671875
637.34375
635.796875
647.16015625
647.61328125
622.55859375
570.04296875
495.59765625
405.00390625
302.0234375
190.8984375
77.71875
-32.68359375
-140.98046875
-253.19140625
-374.4140625
-500.99609375
-618.1171875
-706.13671875
-751.3828125
-752.6953125
-718.53125
-658.05078125
-574.50390625
-466.31640625
-333.50390625
-182.2109375
-22.4765625
137.87890625
295.171875
444.4375
573.4453125
665.39453125
709.50390625
708.390625
674.74609375
622.640625
563.71484375
509.921875
475.15234375
470.4296875
496.42578125
540.94921875
584.0859375
606.890625
597.86328125
554.90625
484.703125
401.625
324.7734375
270.8671875
245.46484375
240.3359375
240.7421875
236.109375
223.44921875
201.80078125
166.28515625
109.9140625
31.4921875
-59.109375
-144.109375
-206.97265625
-240.21484375
-246.33203125
-232.5234375
-204.76953125
-166.20703125
-119.50390625
-69.30859375
-21.63671875
19.1953125
52.85546875
81.7578125
107.0
125.7421875
133.609375
129.88671875
118.9453125
105.7734375
91.11328125
72.046875
45.94140625
11.97265625
-30.03125
-78.8984375
-128.9375
-169.69921875
-190.890625
-187.8984375
-162.7578125
-121.34375
-70.4140625
-16.125
36.05859375
80.15234375
109.19140625
118.80859375
113.16796875
105.51953125
109.81640625
131.2265625
166.35546875
212.3984375
272.84375
351.828125
443.18359375
526.609375
575.30859375
568.6796875
500.4140625
377.984375
216.64453125
34.15234375
-150.234375
-314.62109375
-436.578125
-500.765625
-507.5390625
-474.57421875
-427.8984375
-387.859375
-360.32421875
-339.4453125
-318.43359375
-298.3203125
-287.0078125
-289.79296875
-300.3125
-301.34375
-276.7421875
-224.87109375
-160.828125
-105.37890625
-72.04296875
-64.4453125
-82.7265625
-128.15234375
-201.078125
-297.9765625
-412.23046875
-535.5703125
-656.7734375
-761.15625
-834.546875
-867.796875
-855.99609375
-795.0
-682.1171875
-520.88671875
-323.0703125
-105.546875
113.015625
313.078125
476.09765625
589.21484375
648.82421875
659.125
627.98046875
564.34765625
478.046875
380.40234375
284.51171875
203.75390625
147.1484375
114.53515625
97.421875
85.796875
73.00390625
53.73046875
20.92578125
-30.37109375
-95.64453125
-160.6015625
-210.546875
-239.4921875
-250.27734375
-248.26953125
-237.01953125
-218.87109375
-196.85546875
-174.9609375
-157.28515625
-147.69140625
-149.625
-164.98828125
-191.6328125
-221.5078125
-242.17578125
-242.5625
-219.20703125
-177.7578125
-128.828125
-82.7421875
-47.2109375
-26.71875
-20.4140625
-20.25390625
-14.375
4.625
34.26171875
65.72265625
91.9453125
110.1953125
116.7578125
102.44921875
57.46875
-17.3671875
-104.41015625
-175.41015625
-206.4453125
-190.90625
-141.765625
-81.66796875
-27.55078125
19.125
69.53125
135.203125
217.125
304.10546875
379.30078125
428.8203125
447.8671875
442.46484375
425.6171875
408.98046875
395.15234375
376.828125
343.359375
288.43359375
212.71875
120.953125
18.3125
-90.39453125
-199.1640625
-299.6953125
-382.1875
-437.32421875
-458.921875
-447.3515625
-412.1796875
-369.7578125
-334.08203125
-307.375
-280.43359375
-243.97265625
-199.078125
-154.85546875
-115.98828125
-74.81640625
-17.265625
63.48828125
159.23828125
251.0234375
320.13671875
356.7578125
361.91796875
344.9765625
320.3046875
304.23828125
310.44921875
344.00390625
398.01171875
456.38671875
500.7421875
516.3828125
495.57421875
440.23046875
363.9375
288.8359375
235.328125
211.0625
208.5234375
212.80078125
211.78515625
200.81640625
181.33984375
158.31640625
139.5
135.1328125
154.87890625
201.69140625
266.84765625
331.69140625
377.484375
396.58984375
395.28515625
384.70703125
368.234375
337.625
281.89453125
200.40625
108.015625
28.2109375
-19.171875
-26.09765625
3.98046875
62.1796875
140.34765625
232.88671875
334.0703125
434.83984375
523.8046875
592.5390625
639.8984375
670.53515625
689.04296875
695.68359375
686.91796875
658.3046875
606.390625
529.6640625
430.30078125
315.875
198.55859375
91.79296875
7.68359375
-43.296875
-52.546875
-16.55859375
58.32421875
154.48046875
247.54296875
314.1796875
338.421875
314.375
246.67578125
149.80078125
45.640625
-41.58203125
-92.36328125
-98.55078125
-66.47265625
-13.8828125
38.8125
78.34375
103.0703125
119.96484375
137.91015625
162.921875
196.8515625
237.77734375
280.33203125
316.66796875
338.65234375
340.72265625
322.17578125
287.8984375
246.65625
207.265625
175.09765625
151.61328125
136.48046875
128.7421875
125.33984375
119.6328125
103.98828125
75.7734375
41.16015625
12.44921875
1.0625
13.1640625
51.234375
117.09765625
209.6875
318.87109375
424.140625
503.1875
543.04296875
542.86328125
507.86328125
444.2578125
361.09375
273.2890625
198.40625
149.2734375
130.75390625
143.359375
187.71875
264.2890625
369.27734375
492.30078125
619.48828125
740.5
853.48046875
961.9765625
1064.7890625
1148.46484375
1191.94140625
1181.3046875
1121.515625
1034.89453125
949.5078125
888.14453125
864.05859375
881.45703125
937.3046875
1023.91796875
1132.375
1254.66015625
1382.69921875
1506.421875
1614.5859375
1699.15625
1759.55859375
1803.52734375
1844.515625
1897.65234375
1975.29296875
2082.078125
2210.875
2342.68359375
2452.3125
2517.890625
2529.02734375
2489.0390625
2411.02734375
2312.09765625
2210.0859375
2122.65625
2064.78515625
2043.5859375
2054.9921875
2087.109375
2128.015625
2170.40625
2209.3828125
2237.671875
2244.375
2218.08203125
2150.98046875
2041.80078125
1897.45703125
1732.38671875
1563.71875
1403.88671875
1256.19921875
1117.79296875
987.10546875
868.328125
768.42578125
690.7109375
632.13671875
586.125
546.5
508.74609375
470.42578125
432.84765625
401.12109375
379.640625
367.68359375
362.171875
364.98828125
383.7421875
422.34375
472.45703125
517.0703125
542.66796875
547.1484375
538.38671875
528.36328125
528.05078125
543.64453125
574.4921875
614.44921875
655.50390625
690.33203125
713.23828125
721.62890625
716.6015625
700.13671875
671.56640625
629.578125
578.14453125
526.9765625
483.33984375
445.63671875
408.71875
375.87109375
363.1953125
390.828125
469.2890625
592.6796875
742.65234375
898.20703125
1042.75390625
1163.80859375
1248.9140625
1286.53515625
1274.2265625
1225.83203125
1168.3671875
1130.0390625
1129.0546875
1169.55859375
1243.015625
1331.50390625
1412.29296875
1464.43359375
1475.98828125
1448.97265625
1398.6875
1346.03515625
1306.5
1283.7890625
1272.890625
1268.25390625
1268.88671875
1277.70703125
1298.88671875
1335.64453125
1388.01171875
1451.10546875
1516.73046875
1577.578125
1629.37890625
1669.4140625
1695.7421875
1710.16796875
1720.796875
1738.41796875
1768.03125
1803.328125
1829.14453125
1829.53515625
1794.9921875
1724.82421875
1624.9921875
1504.671875
1374.34765625
1246.125
1134.61328125
1056.296875
1025.55078125
1048.2109375
1116.2734375
1208.0
1293.84765625
1344.58984375
1338.16015625
1264.77734375
1129.69921875
950.734375
750.15234375
547.125
357.05078125
195.8203125
80.90234375
25.6015625
31.33203125
84.41015625
160.26171875
233.76171875
290.5703125
331.2734375
364.50390625
396.0078125
425.0
448.703125
466.30078125
478.12109375
485.6328125
494.671875
514.7421875
550.68359375
596.15234375
639.0859375
673.44140625
703.01171875
734.23828125
767.98828125
798.04296875
814.609375
809.1953125
779.44921875
731.49609375
676.33203125
622.984375
574.83203125
530.44921875
484.68359375
429.8125
360.83203125
283.0625
212.29296875
164.28125
143.890625
144.6171875
156.31640625
171.54296875
186.90234375
202.50390625
221.28515625
247.18359375
283.1796875
331.33984375
393.93359375
473.01953125
568.77734375
678.3203125
794.8671875
907.02734375
1001.03515625
1067.26171875
1106.0078125
1126.07421875
1137.67578125
1147.28125
1158.0234375
1172.0234375
1191.28125
1217.98046875
1254.6640625
1303.14453125
1363.04296875
1432.96875
1513.01171875
1603.06640625
1697.12109375
1781.6796875
1843.453125
1879.01953125
1895.48046875
1902.11328125
1903.12890625
1898.02734375
1885.375
1863.43359375
1827.32421875
1767.64453125
1674.18359375
1543.50390625
1385.37109375
1223.01171875
1085.63671875
997.47265625
969.84765625
999.296875
1070.2421875
1159.98828125
1245.19140625
1308.1640625
1339.88671875
1338.171875
1303.4296875
1235.921875
1136.1171875
1007.32421875
859.33203125
710.16015625
582.15234375
492.08203125
441.86328125
418.37109375
403.3359375
385.0
362.359375
340.91015625
326.0546875
320.3828125
325.6796875
345.78125
385.921875
448.28515625
527.99609375
613.78515625
692.71875
754.48046875
792.96484375
806.828125
799.98828125
779.8046875
751.7734375
715.03125
663.55859375
591.9609375
500.40234375
396.06640625
291.88671875
202.43359375
136.2109375
89.41796875
49.7578125
10.01953125
-21.2890625
-23.515625
22.42578125
123.94140625
276.33984375
467.01171875
678.71875
893.80078125
1100.421875
1295.6875
1480.43359375
1649.7578125
1788.8828125
1877.8515625
1899.2890625
1843.19140625
1708.89453125
1506.94140625
1259.640625
996.44140625
744.5
521.42578125
336.265625
196.015625
108.54296875
77.625
96.640625
150.34375
224.43359375
312.8359375
416.04296875
534.8984375
667.8515625
811.33203125
957.6171875
1090.84375
1189.3828125
1237.1328125
1234.11328125
1195.796875
1143.55859375
1097.28125
1073.86328125
1085.1953125
1131.60546875
1197.734375
1258.95703125
1294.58984375
1296.1015625
1265.10546875
1207.31640625
1129.79296875
1041.02734375
950.1953125
865.70703125
796.125
752.31640625
745.09765625
776.41015625
830.69140625
876.1484375
878.08984375
815.9140625
691.73828125
526.34375
348.6953125
188.54296875
74.46875
31.34375
71.8359375
186.734375
344.875
506.53515625
640.87109375
733.65234375
782.32421875
787.80078125
752.36328125
682.4453125
588.84375
482.34765625
370.44921875
258.94140625
154.58984375
63.9453125
-9.93359375
-67.921875
-112.1171875
-144.3984375
-167.29296875
-183.32421875
-191.5546875
-185.80859375
-158.46484375
-106.890625
-36.33984375
42.41015625
118.046875
182.91015625
234.94140625
276.6640625
312.08203125
344.22265625
375.08203125
406.6953125
441.609375
483.578125
538.8203125
614.921875
715.3515625
833.96484375
955.80078125
1063.4921875
1142.4609375
1181.76171875
1174.71875
1122.30078125
1035.09765625
929.484375
820.41015625
717.62109375
627.1796875
554.421875
504.03125
477.203125
469.2109375
471.21875
476.82421875
488.19921875
515.26953125
568.40625
652.8125
769.921875
920.33984375
1100.4609375
1295.140625
1476.87890625
1615.26171875
1688.16796875
1685.5625
1606.9140625
1459.55859375
1260.23828125
1035.23828125
814.515625
621.640625
465.84375
341.72265625
236.328125
137.38671875
36.28515625
-73.78515625
-198.16015625
-336.71484375
-480.41796875
-614.52734375
-726.2734375
-808.8984375
-858.70703125
-870.28125
-836.43359375
-753.265625
-625.8671875
-470.40234375
-310.98046875
-171.66796875
-67.6171875
-1.56640625
31.546875
37.0234375
18.30859375
-18.046875
-58.23828125
-84.7890625
-85.640625
-59.69140625
-14.3359375
41.1484375
99.796875
156.41015625
204.80078125
236.86328125
245.078125
226.5859375
184.609375
125.140625
52.61328125
-29.4375
-113.07421875
-184.140625
-229.02734375
-243.7421875
-234.16015625
-206.1640625
-156.80859375
-76.32421875
41.68359375
192.30859375
359.95703125
525.453125
674.47265625
803.10546875
918.0859375
1031.8359375
1155.6640625
1295.44921875
1450.28515625
1612.234375
1767.484375
1901.05078125
2003.6796875
2074.96484375
2119.7421875
2142.3515625
2144.859375
2128.48046875
2093.64453125
2038.546875
1961.0625
1864.890625
1763.16015625
1673.484375
1607.1796875
1561.37109375
1520.05078125
1463.49609375
1380.60546875
1276.58984375
1170.390625
1083.328125
1027.83203125
1004.3125
1005.40625
1021.06640625
1041.0625
1056.40625
1060.97265625
1052.0078125
1029.2421875
994.40234375
951.96484375
909.71875
878.578125
871.59375
900.16015625
966.6796875
1059.2421875
1156.16015625
1238.21875
1296.5625
1330.0546875
1340.31640625
1333.140625
1321.1640625
1318.05859375
1327.73828125
1341.91796875
1349.05078125
1342.9140625
1322.1953125
1286.10546875
1233.84765625
1166.390625
1085.6484375
992.26171875
886.00390625
767.1796875
635.20703125
486.625
318.35546875
135.22265625
-45.88671875
-200.28515625
-305.1796875
-348.6171875
-333.171875
-273.00390625
-186.78125
-92.15234375
-5.8671875
54.13671875
71.78515625
42.265625
-19.94140625
-83.2890625
-112.58984375
-86.12109375
-5.2265625
110.60546875
239.453125
369.875
500.21484375
627.54296875
739.9609375
819.91796875
853.09375
834.23828125
768.453125
670.48046875
561.328125
460.703125
379.8828125
321.95703125
288.578125
284.09765625
311.44140625
364.76953125
427.640625
478.796875
500.78125
486.71875
443.70703125
391.36328125
354.30859375
350.8984375
384.9140625
445.8671875
516.765625
582.82421875
635.859375
673.87109375
698.5703125
713.68359375
725.17578125
742.62890625
779.12890625
846.85546875
948.88671875
1072.296875
1189.1171875
1266.94140625
1283.90625
1238.875
1150.6875
1047.859375
955.890625
889.16015625
850.12109375
834.0
834.98828125
849.71875
876.23046875
910.99609375
948.16015625
981.23828125
1002.796875
1001.05078125
960.23828125
870.63671875
741.03125
599.55859375
480.05859375
407.59765625
394.94921875
445.70703125
553.11328125
695.33984375
837.32421875
942.9140625
988.3359375
968.0390625
892.59375
782.23046875
658.2890625
535.0625
417.09375
303.66796875
195.83984375
99.5234375
23.37109375
-25.01171875
-41.375
-24.94140625
22.1015625
93.8671875
179.00390625
261.83984375
328.73828125
375.46484375
408.1484375
437.2421875
471.3359375
515.34375
570.68359375
635.2734375
705.59375
781.21875
865.99609375
962.16015625
1064.04296875
1159.91015625
1240.33203125
1304.02734375
1357.56640625
1412.69140625
1483.61328125
1581.35546875
1704.3828125
1831.73828125
1926.5078125
1951.23046875
1888.2890625
1751.94921875
1581.73828125
1419.75390625
1289.37890625
1191.16015625
1114.0390625
1046.5
978.421875
899.24609375
800.59765625
681.91015625
551.82421875
422.7890625
303.90625
198.26953125
107.15625
36.703125
-0.6640625
6.765625
61.2734375
154.453125
273.12109375
403.3984375
529.35546875
632.96875
700.18359375
726.80078125
716.734375
675.640625
608.5703125
522.85546875
430.01171875
344.33984375
281.53515625
258.59765625
291.10546875
386.3828125
537.1640625
721.26171875
907.89453125
1067.34375
1180.00390625
1240.9296875
1257.67578125
1243.4921875
1211.14453125
1170.44140625
1128.0078125
1086.75390625
1045.640625
1001.8046875
955.3203125
912.68359375
884.70703125
879.62109375
898.19140625
936.48046875
992.25390625
1064.9140625
1147.35546875
1220.9765625
1263.515625
1263.42578125
1225.75
1164.99609375
1094.94921875
1025.21875
964.04296875
921.546875
909.8671875
938.6484375
1006.78125
1097.1640625
1182.73046875
1241.76953125
1268.390625
1268.73046875
1249.80859375
1214.68359375
1166.4609375
1112.71875
1064.5078125
1032.5625
1024.4375
1042.83984375
1084.88671875
1143.671875
1211.70703125
1283.94921875
1358.81640625
1437.5625
1521.65234375
1609.0
1693.27734375
1769.3515625
1839.59375
1912.2109375
1992.03515625
2074.58984375
2149.48828125
2206.4296875
2235.83203125
2227.1015625
2172.79296875
2077.0625
1958.32421875
1841.87109375
1748.7265625
1688.59375
1658.015625
1642.3828125
1622.21875
1582.49609375
1519.66015625
1441.10546875
1358.69921875
1282.296875
1217.26953125
1165.6171875
1128.06640625
1104.86328125
1094.28515625
1090.4140625
1083.3046875
1062.61328125
1021.8359375
960.3046875
882.83203125
797.76953125
713.1796875
632.203125
551.5546875
465.5546875
371.77734375
272.87109375
174.375
82.37890625
1.6171875
-67.578125
-131.18359375
-197.76953125
-271.65234375
-351.46875
-436.04296875
-527.90234375
-627.34765625
-724.37890625
-800.58984375
-840.19140625
-838.2734375
-799.546875
-732.890625
-648.046875
-554.09375
-457.3515625
-360.02734375
-261.078125
-157.2421875
-43.21875
86.62109375
234.01171875
394.33984375
559.19140625
719.39453125
862.94921875
971.62890625
1025.37890625
1015.46484375
954.80859375
874.6796875
810.171875
786.875
817.19140625
903.7421875
1041.765625
1217.07421875
1403.8203125
1568.41796875
1680.0078125
1721.265625
1693.21484375
1612.67578125
1505.296875
1396.86328125
1305.0703125
1235.17578125
1182.53125
1140.65234375
1108.57421875
1091.6953125
1096.2421875
1122.98046875
1165.80078125
1215.9296875
1267.09375
1316.47265625
1361.31640625
1395.78125
1411.7265625
1402.19921875
1363.8515625
1297.6328125
1209.41015625
1110.7109375
1016.3359375
937.95703125
877.74609375
828.4140625
780.81640625
732.79296875
690.95703125
664.375
657.546875
669.61328125
697.49609375
735.5546875
772.34765625
793.765625
795.734375
793.91796875
816.53125
884.3828125
996.8671875
1134.94921875
1273.53515625
1392.05078125
1480.5859375
1543.33203125
1595.8984375
1653.83203125
1720.15234375
1783.8515625
1830.37109375
1852.82421875
1854.703125
1845.3984375
1834.16796875
1825.0
1813.00390625
1785.01953125
1726.26953125
1629.17578125
1497.2734375
1341.21875
1171.08984375
991.96875
805.734375
615.5859375
427.75
248.9765625
83.80078125
-65.28515625
-196.64453125
-309.9921875
-407.0234375
-489.20703125
-554.6328125
-598.578125
-617.61328125
-611.84765625
-583.64453125
-537.30859375
-481.3359375
-427.5
-383.04296875
-343.01171875
-292.984375
-221.43359375
-129.37109375
-28.19921875
70.24609375
160.59765625
242.09765625
312.3984375
365.9296875
400.9140625
428.7265625
473.953125
561.73046875
702.65234375
888.81640625
1102.20703125
1324.5234375
1540.14453125
1734.8046875
1895.91015625
2015.1640625
2091.2421875
2131.86328125
2154.27734375
2179.875
2221.79296875
2273.97265625
2313.02734375
2313.89453125
2267.43359375
2187.01953125
2100.79296875
2035.703125
2003.83984375
1999.421875
2006.87890625
2011.03515625
2000.1953125
1963.515625
1892.109375
1786.66015625
1662.08984375
1540.9140625
1440.18359375
1363.83984375
1304.4140625
1248.42578125
1181.484375
1094.32421875
988.96875
878.90625
780.0859375
699.83984375
633.84375
572.7421875
510.6640625
448.3046875
390.48046875
343.04296875
311.84765625
302.7109375
319.90234375
363.14453125
425.8203125
496.73046875
564.58203125
622.02734375
666.80078125
700.5390625
726.44921875
746.80078125
761.24609375
768.14453125
769.0078125
771.859375
788.76953125
828.55859375
891.34375
969.26171875
1050.7421875
1123.44140625
1175.984375
1202.01953125
1205.46875
1200.203125
1201.6015625
1217.21484375
1245.1953125
1279.3359375
1312.1796875
1333.421875
1330.1328125
1293.296875
1225.0703125
1138.62109375
1051.31640625
978.515625
931.12890625
914.28515625
926.00390625
958.45703125
1001.65234375
1045.41015625
1078.62109375
1090.3984375
1075.390625
1037.83203125
988.57421875
938.0625
892.87890625
857.78125
838.3203125
840.1875
866.796875
917.89453125
989.25
1072.2890625
1154.1484375
1219.43359375
1254.578125
1253.515625
1221.1796875
1170.69140625
1115.16796875
1060.84765625
1007.1171875
950.94921875
889.23828125
817.921875
732.78515625
633.8125
528.546875
430.1015625
352.015625
303.98828125
289.63671875
305.48046875
342.37109375
390.01171875
441.5625
494.84765625
550.61328125
610.73046875
676.296875
744.28125
804.3359375
840.46875
838.515625
794.3828125
716.1015625
618.1171875
512.5546875
404.61328125
295.63671875
190.28515625
99.93359375
38.515625
14.87109375
28.57421875
71.06640625
128.94140625
187.21875
233.203125
260.47265625
270.1640625
268.76171875
265.37890625
270.62890625
295.046875
344.87890625
417.29296875
499.48828125
572.39453125
616.33984375
616.6796875
568.96875
481.64453125
372.75390625
261.01953125
157.46484375
64.1484375
-20.078125
-93.03125
-147.3984375
-173.9296875
-166.05078125
-123.01953125
-51.08984375
36.86328125
123.4921875
191.14453125
227.89453125
233.08984375
218.91796875
205.42578125
210.33984375
239.15625
281.8515625
318.70703125
331.76171875
314.92578125
276.4375
232.453125
196.94921875
175.81640625
168.78515625
175.14453125
196.3671875
234.23828125
288.88671875
359.91015625
447.58203125
550.6796875
662.5390625
770.66015625
861.1796875
924.609375
958.88671875
969.2890625
965.9375
959.21875
954.6640625
951.12890625
944.078125
930.52734375
910.69140625
885.8125
856.90625
827.05078125
804.2734375
799.56640625
820.203125
864.3828125
922.58984375
983.8125
1040.171875
1086.51171875
1117.6484375
1127.734375
1112.7421875
1073.41015625
1016.48828125
953.57421875
898.1171875
861.55078125
849.7890625
860.93359375
884.48046875
903.453125
900.66796875
867.2421875
807.171875
734.1484375
663.6796875
606.58203125
565.77734375
535.421875
502.93359375
455.3984375
386.9140625
300.37890625
203.56640625
106.12890625
20.375
-39.96875
-66.93359375
-64.546875
-45.21875
-18.99609375
12.17578125
49.2265625
86.66796875
109.35546875
98.81640625
45.21875
-42.3046875
-134.67578125
-194.1015625
-191.71484375
-119.65234375
8.91015625
168.06640625
328.15625
462.265625
551.109375
586.50390625
572.67578125
525.3515625
468.65234375
428.5703125
423.4375
456.32421875
515.76953125
584.9375
651.79296875
711.97265625
762.78125
795.05859375
791.1640625
732.25390625
609.875
434.0625
232.98828125
44.703125
-95.15625
-164.96875
-162.98828125
-104.6953125
-13.39453125
90.2578125
194.78515625
298.54296875
405.4375
518.6328125
637.2265625
758.6015625
882.28515625
1008.06640625
1129.4140625
1232.07421875
1303.37109375
1343.5859375
1366.90625
1391.50390625
1429.25
1481.703125
1539.85546875
1585.4765625
1597.234375
1561.6796875
1481.13671875
1371.6875
1254.73828125
1150.2734375
1073.62890625
1032.47265625
1024.2109375
1038.4375
1064.25390625
1096.0859375
1133.6875
1179.51171875
1237.3828125
1311.42578125
1402.60546875
1505.5
1610.14453125
1707.9453125
1794.84375
1868.1875
1922.3828125
1949.95703125
1947.13671875
1916.51171875
1863.5234375
1791.8671875
1704.87109375
1611.69921875
1529.71484375
1477.33203125
1462.00390625
1474.0625
1492.1640625
1495.3515625
1471.875
1419.859375
1343.37109375
1249.79296875
1149.1484375
1051.7734375
963.84375
885.6796875
815.6328125
754.9921875
707.43359375
674.546875
654.63671875
646.921875
654.6640625
682.2734375
730.234375
793.81640625
865.27734375
935.23046875
993.3671875
1031.6171875
1048.25390625
1047.76953125
1035.9296875
1016.3359375
992.06640625
968.30078125
950.79296875
941.92578125
939.31640625
937.78125
931.34375
913.90625
880.34375
829.06640625
763.78125
692.30859375
623.12109375
562.73046875
516.26171875
490.3671875
494.2109375
534.8828125
610.15234375
706.37109375
806.15234375
899.77734375
989.66796875
1083.9296875
1185.8046875
1288.7109375
1379.96484375
1449.02734375
1493.41796875
1518.83984375
1534.44921875
1547.60546875
1561.84765625
1578.62109375
1599.92578125
1628.94140625
1667.72265625
1713.79296875
1759.08203125
1792.8359375
1806.421875
1795.4765625
1758.81640625
1698.44140625
1623.3828125
1552.328125
1508.046875
1505.25
1542.5390625
1605.6796875
1678.0859375
1748.65234375
1812.03125
1864.30859375
1899.4921875
1909.67578125
1888.20703125
1832.75390625
1745.98828125
1634.69140625
1509.19140625
1381.8671875
1261.9765625
1149.05859375
1033.1171875
904.921875
767.56640625
637.22265625
532.27734375
462.5625
428.015625
424.3515625
447.109375
490.83984375
547.1875
605.89453125
658.015625
698.3125
725.19921875
739.8515625
746.58203125
753.96484375
773.73046875
815.640625
881.14453125
960.875
1038.78125
1100.35546875
1139.578125
1160.2578125
1171.4921875
1181.1328125
1192.11328125
1203.4296875
1213.5234375
1222.75390625
1233.515625
1248.13671875
1265.53515625
1279.60546875
1282.54296875
1271.80078125
1253.98046875
1241.23828125
1244.1015625
1267.50390625
1310.3984375
1365.05078125
1416.1640625
1444.484375
1434.31640625
1378.63671875
1278.69140625
1143.07421875
989.6328125
845.08203125
737.0625
683.22265625
686.56640625
739.05078125
827.26953125
935.7421875
1049.14453125
1155.203125
1246.41796875
1319.28515625
1372.20703125
1404.1953125
1414.83203125
1405.33203125
1380.5859375
1350.41796875
1328.3359375
1328.16796875
1361.13671875
1433.69921875
1544.7109375
1682.2578125
1823.65234375
1940.7109375
2008.42578125
2013.31640625
1959.1328125
1867.8046875
1772.56640625
1703.09765625
1669.578125
1657.2421875
1637.078125
1585.48828125
1497.15234375
1381.9609375
1252.37109375
1115.3828125
974.7578125
836.484375
709.1484375
600.640625
517.19921875
465.08984375
450.0546875
473.375
529.05859375
605.296875
688.88671875
770.19921875
846.8671875
923.06640625
1002.71484375
1081.421875
1145.64453125
1179.8984375
1173.9296875
1123.76953125
1030.48828125
902.19921875
756.8359375
618.80859375
509.21484375
437.09765625
398.45703125
382.71484375
380.91015625
389.5390625
408.1875
434.90625
465.265625
495.80078125
526.3984375
558.1328125
590.01171875
619.21484375
643.3828125
660.80859375
669.19140625
666.40234375
652.8828125
631.6875
605.734375
575.57421875
539.45703125
494.078125
435.6171875
362.78125
280.609375
200.671875
135.6484375
92.47265625
69.859375
62.15234375
66.65234375
88.734375
139.359375
225.1328125
339.4140625
463.875
579.99609375
679.37890625
763.671875
836.24609375
895.234375
934.265625
949.48828125
946.1875
938.2109375
938.7578125
949.53125
958.31640625
947.78515625
907.79296875
841.62890625
764.05078125
694.375
648.234375
630.57421875
634.51171875
648.46484375
666.8515625
694.6328125
741.0
807.95703125
884.1796875
949.41796875
985.1875
983.35546875
947.64453125
890.02734375
826.21875
771.59375
736.3984375
721.76953125
720.07421875
719.78125
710.32421875
683.73046875
634.66015625
561.44140625
466.8671875
357.0
239.24609375
121.8515625
13.45703125
-78.765625
-150.17578125
-195.94921875
-207.84765625
-177.08203125
-103.5390625
-3.20703125
94.1328125
156.61328125
164.09375
116.56640625
32.6015625
-61.6328125
-146.5625
-217.125
-279.765625
-342.4453125
-406.59375
-466.41796875
-514.1640625
-546.07421875
-564.67578125
-576.7890625
-589.6015625
-607.89453125
-633.484375
-665.75
-701.1796875
-732.0078125
-746.76953125
-735.35546875
-696.15625
-637.89453125
-571.875
-500.94921875
-416.71484375
-308.28515625
-173.1484375
-19.828125
137.375
284.17578125
409.09375
505.79296875
575.53125
626.8828125
671.90234375
721.76953125
784.2109375
861.91015625
951.5703125
1045.8203125
1137.98828125
1226.015625
1311.62890625
1395.33203125
1471.453125
1527.6640625
1550.8203125
1535.296875
1485.5859375
1409.1953125
1307.34375
1175.078125
1011.98828125
831.86328125
661.1640625
528.4921875
453.24609375
438.41796875
469.80078125
523.484375
578.546875
624.81640625
659.4609375
678.9765625
677.75
653.1953125
607.9453125
545.55078125
466.59765625
370.80078125
261.4765625
146.46484375
35.8359375
-60.23828125
-133.7578125
-182.87890625
-214.90234375
-243.12890625
-277.8515625
-319.08203125
-357.85546875
-385.19921875
-400.12109375
-408.9765625
-417.19921875
-421.76171875
-411.984375
-377.9765625
-318.78515625
-243.62109375
-165.9375
-95.7890625
-36.26953125
14.41796875
58.640625
97.21484375
130.15625
156.9375
175.06640625
180.2890625
170.67578125
151.18359375
133.84765625
134.0859375
166.76171875
241.94140625
358.72265625
501.140625
642.96875
760.8359375
845.109375
900.2109375
936.8984375
964.19921875
985.37890625
998.0390625
997.98828125
984.51171875
962.55859375
940.09375
924.2734375
919.8828125
928.0703125
943.9140625
957.1796875
960.19140625
956.41015625
958.890625
978.16015625
1011.60546875
1044.38671875
1058.8125
1042.8984375
993.734375
917.05859375
824.62890625
729.75390625
643.33984375
573.36328125
526.8125
509.57421875
523.03515625
562.04296875
619.0390625
691.24609375
782.12109375
893.53125
1016.74609375
1133.3984375
1227.17578125
1294.859375
1346.3515625
1394.8203125
1446.31640625
1495.7109375
1529.421875
1531.9296875
1492.640625
1408.875
1283.66015625
1121.6484375
928.4921875
713.47265625
490.3984375
273.85546875
74.296875
-103.4765625
-258.140625
-389.30078125
-496.625
-580.3671875
-641.8515625
-683.078125
-705.63671875
-710.08203125
-697.0625
-669.35546875
-632.7421875
-594.31640625
-558.9609375
-526.03515625
-488.859375
-438.62890625
-370.42578125
-285.98828125
-190.99609375
-91.6953125
3.671875
81.37109375
124.08984375
119.16796875
65.09765625
-29.5859375
-151.4453125
-285.83203125
-419.19921875
-541.83203125
-648.95703125
-738.0625
-806.2890625
-851.9921875
-877.984375
-890.56640625
-895.2890625
-895.63671875
-895.5546875
-900.68359375
-916.40234375
-946.34765625
-992.48828125
-1052.56640625
-1114.90234375
-1158.62109375
-1164.375
-1127.48828125
-1060.69921875
-984.5703125
-915.73828125
-861.94921875
-823.29296875
-795.28515625
-771.765625
-747.93359375
-721.82421875
-692.6015625
-656.9765625
-607.84375
-537.21484375
-441.1875
-322.66796875
-189.73046875
-51.859375
81.98046875
202.46875
299.41796875
364.8359375
398.3046875
410.06640625
418.390625
441.91015625
490.8125
561.85546875
640.8359375
711.75390625
766.18359375
805.1171875
832.1484375
845.1328125
834.68359375
790.703125
710.83984375
604.80078125
492.62890625
398.5859375
342.5
331.8203125
359.03515625
407.42578125
461.4609375
513.80078125
564.55859375
615.77734375
667.3515625
716.84375
761.58203125
800.73828125
835.7265625
867.578125
892.55859375
901.51171875
887.0
853.1875
817.05859375
797.09765625
799.41015625
814.7890625
828.29296875
830.7265625
822.0390625
806.34375
785.171875
754.5859375
707.20703125
636.046875
536.36328125
405.4375
244.25
63.06640625
-114.46484375
-256.80859375
-338.93359375
-354.3828125
-315.3359375
-242.9140625
-157.62109375
-76.0546875
-11.5546875
25.70703125
30.58203125
4.6171875
-44.2421875
-103.84765625
-160.1171875
-198.3671875
-204.83984375
-170.50390625
-96.4453125
3.28125
104.66796875
181.7578125
215.8125
201.5625
147.73828125
71.07421875
-12.71484375
-94.3203125
-169.421875
-234.62109375
-286.53125
-323.1015625
-342.4296875
-339.14453125
-304.46875
-232.7421875
-128.76171875
-8.92578125
104.22265625
189.69921875
234.96484375
240.88671875
221.95703125
199.359375
189.65625
196.8203125
213.18359375
227.82421875
235.484375
239.67578125
248.32421875
266.11328125
290.24609375
313.3125
330.4296875
343.875
361.25
389.015625
426.68359375
465.90234375
494.8671875
504.76953125
493.3828125
463.5625
419.46875
365.50390625
309.37109375
265.03515625
250.07421875
277.09375
345.1015625
438.22265625
533.50390625
611.953125
664.58203125
690.65625
692.63671875
673.53515625
637.6328125
592.04296875
547.421875
517.48046875
515.62109375
547.81640625
606.04296875
669.5
714.98828125
728.56640625
709.27734375
663.89453125
599.26171875
518.8203125
425.13671875
325.8125
237.453125
182.04296875
175.046875
213.06640625
272.1640625
320.40625
335.88671875
317.0859375
279.44140625
243.00390625
221.24609375
217.4921875
228.27734375
248.54296875
274.59765625
304.63671875
338.30078125
376.05078125
418.42578125
465.2265625
514.43359375
559.71484375
587.29296875
576.22265625
505.96875
367.84375
171.26171875
-61.015625
-304.1640625
-539.22265625
-752.82421875
-932.359375
-1063.69140625
-1134.5
-1140.30078125
-1087.7578125
-992.015625
-870.359375
-737.95703125
-608.5234375
-496.2265625
-412.87890625
-360.6953125
-328.4453125
-297.16015625
-252.26171875
-191.80859375
-125.14453125
-65.3046875
-22.6328125
-2.65234375
-5.953125
-28.359375
-62.10546875
-99.1484375
-134.65234375
-167.66796875
-198.5234375
-225.6953125
-245.00390625
-251.47265625
-241.95703125
-216.4140625
-177.21875
-127.875
-72.67578125
-17.3515625
31.296875
68.1953125
93.6953125
114.71875
140.78515625
176.30078125
214.14453125
236.14453125
222.48046875
165.1328125
75.6328125
-19.921875
-95.59765625
-138.85546875
-152.48828125
-145.8359375
-125.01171875
-91.2265625
-46.42578125
1.91015625
42.80859375
67.83984375
73.9140625
61.14453125
30.98828125
-11.2109375
-53.13671875
-78.30859375
-74.55078125
-41.06640625
11.48828125
67.0859375
112.1484375
141.3671875
158.62890625
171.8515625
184.91796875
193.0625
185.1640625
150.15234375
82.85546875
-12.23828125
-119.43359375
-214.03125
-269.69921875
-268.13671875
-206.41796875
-99.703125
21.109375
118.19921875
161.6171875
143.06640625
78.53125
-2.68359375
-74.08203125
-121.62890625
-143.1171875
-141.24609375
-116.86328125
-66.4453125
15.546875
131.84765625
278.23828125
441.7265625
600.98828125
729.4296875
801.90625
803.54296875
735.65234375
614.34765625
462.375
299.41796875
136.51953125
-22.95703125
-178.23046875
-326.62890625
-462.203125
-575.48046875
-652.8515625
-678.203125
-640.125
-540.25390625
-393.73828125
-220.4140625
-36.61328125
144.4296875
308.5
442.5546875
542.578125
617.0078125
680.859375
746.53125
818.6953125
894.109375
964.3515625
1020.71875
1059.22265625
1080.88671875
1086.50390625
1072.53125
1034.01953125
970.5
886.40625
786.05859375
671.98046875
550.17578125
434.9921875
344.48828125
288.48046875
260.67578125
242.43359375
214.20703125
165.234375
95.92578125
14.65625
-66.7578125
-136.46875
-184.83203125
-206.359375
-201.609375
-178.3125
-149.84375
-129.41015625
-122.296875
-122.3671875
-116.9453125
-96.6796875
-62.140625
-22.96484375
7.65625
19.125
8.4765625
-17.2265625
-44.41796875
-62.0
-68.91796875
-73.08984375
-82.83203125
-98.47265625
-109.56640625
-98.22265625
-47.171875
49.9921875
182.69140625
327.3125
458.90625
560.625
625.01171875
651.3203125
645.12109375
618.82421875
588.48828125
567.5078125
562.359375
571.83203125
586.84765625
590.734375
563.88671875
493.98828125
385.36328125
259.42578125
144.8125
62.9296875
17.2890625
-7.2734375
-34.3671875
-80.890625
-147.40234375
-220.5859375
-284.8046875
-332.7890625
-367.921875
-398.57421875
-430.51171875
-463.23828125
-491.484375
-509.20703125
-513.19140625
-505.421875
-494.25390625
-492.53125
-511.2109375
-551.60546875
-603.47265625
-652.19921875
-689.29296875
-716.546875
-741.3359375
-769.78515625
-805.0078125
-849.54296875
-905.19921875
-967.67578125
-1021.9140625
-1046.18359375
-1024.37890625
-956.2734375
-856.19921875
-742.0390625
-625.15625
-508.5390625
-390.734375
-269.70703125
-145.26171875
-21.29296875
93.5546875
190.07421875
266.13671875
331.109375
402.609375
497.6484375
623.56640625
772.56640625
921.8046875
1040.33984375
1100.9609375
1090.671875
1013.39453125
884.09375
718.6796875
525.90234375
305.92578125
57.046875
-213.57421875
-483.37890625
-718.21484375
-884.6171875
-963.01171875
-955.359375
-884.74609375
-787.19921875
-698.55859375
-643.04296875
-630.109375
-659.67578125
-728.1015625
-828.26171875
-945.859375
-1059.63671875
-1149.49609375
-1206.87890625
-1238.0546875
-1256.765625
-1272.7890625
-1287.0078125
-1296.37890625
-1301.29296875
-1306.00390625
-1312.12109375
-1313.75
-1299.75390625
-1259.35546875
-1184.91015625
-1071.8515625
-919.7734375
-735.00390625
-530.72265625
-323.234375
-127.99609375
41.23828125
171.40234375
250.07421875
267.04296875
216.0
96.31640625
-84.390625
-308.4453125
-550.29296875
-784.015625
-991.76953125
-1166.6796875
-1307.8671875
-1412.765625
-1474.14453125
-1484.296875
-1442.1640625
-1357.60546875
-1250.1875
-1142.453125
-1049.78125
-971.953125
-894.1953125
-799.828125
-685.52734375
-566.36328125
-467.40234375
-410.52734375
-405.79296875
-448.44921875
-519.4609375
-590.66796875
-635.39453125
-639.27734375
-603.79296875
-541.9453125
-472.3125
-414.8125
-386.19140625
-394.75
-438.8671875
-511.59765625
-606.421875
-718.59375
-843.78125
-978.77734375
-1122.96875
-1274.85546875
-1424.30078125
-1550.04296875
-1628.0546875
-1644.3046875
-1600.2890625
-1508.67578125
-1386.06640625
-1248.36328125
-1107.9296875
-970.9453125
-837.9453125
-709.65625
-592.63671875
-497.2578125
-428.49609375
-379.01171875
-331.8125
-270.13671875
-186.921875
-88.77734375
6.16015625
75.5546875
101.9375
77.95703125
4.5703125
-113.75390625
-270.01171875
-451.15234375
-636.4296875
-801.375
-924.4375
-991.63671875
-999.45703125
-957.73046875
-890.02734375
-827.3515625
-796.3515625
-809.375
-862.40234375
-940.30078125
-1024.50390625
-1099.21484375
-1154.8203125
-1189.17578125
-1207.4140625
-1220.08984375
-1238.68359375
-1269.58203125
-1310.01171875
-1349.43359375
-1375.71875
-1381.8984375
-1369.56640625
-1347.390625
-1325.06640625
-1305.3203125
-1279.03515625
-1228.95703125
-1141.21484375
-1017.27734375
-877.3359375
-752.3203125
-669.67578125
-642.24609375
-666.9609375
-732.21484375
-826.0859375
-939.1484375
-1063.03515625
-1189.609375
-1311.1484375
-1418.62109375
-1499.45703125
-1540.37109375
-1534.80859375
-1485.86328125
-1400.03515625
-1280.3046875
-1128.85546875
-955.2421875
-777.0703125
-610.61328125
-463.60546875
-338.8984375
-242.421875
-183.96484375
-169.91796875
-196.40234375
-248.390625
-304.203125
-343.13671875
-353.72265625
-337.859375
-306.80859375
-271.84765625
-237.9375
-205.0859375
-174.2265625
-151.11328125
-145.03515625
-163.49609375
-206.828125
-267.07421875
-332.8515625
-396.08203125
-454.00390625
-504.90234375
-542.51953125
-555.51171875
-532.6640625
-469.69140625
-372.91796875
-257.64453125
-142.44921875
-43.62890625
26.42578125
57.5625
41.1640625
-26.8046875
-141.62109375
-288.91015625
-448.2265625
-598.5
-722.4921875
-808.82421875
-851.91796875
-851.49609375
-813.4921875
-751.546875
-685.12890625
-632.28515625
-601.0703125
-586.44140625
-575.29296875
-555.51953125
-523.328125
-485.03125
-452.6953125
-435.875
-434.90234375
-441.3359375
-445.0078125
-440.4453125
-426.87109375
-403.69921875
-368.484375
-320.171875
-263.83984375
-211.4140625
-177.0078125
-170.26953125
-192.73046875
-239.3984375
-302.8984375
-375.1875
-445.39453125
-498.76171875
-521.35546875
-507.32421875
-460.453125
-388.5625
-298.76171875
-199.83984375
-106.45703125
-35.73828125
2.6171875
11.84375
2.85546875
-14.734375
-35.5390625
-54.77734375
-65.7890625
-62.9453125
-46.171875
-21.890625
0.15234375
10.4921875
0.86328125
-36.9375
-110.96484375
-225.734375
-377.5
-552.890625
-732.7890625
-898.34765625
-1034.94140625
-1133.48046875
-1190.125
-1204.1015625
-1173.9375
-1096.4921875
-972.75
-816.15234375
-653.1171875
-511.9296875
-408.78515625
-342.22265625
-297.73046875
-255.78125
-198.68359375
-116.60546875
-12.5
97.51171875
189.7421875
240.796875
233.64453125
162.390625
37.63671875
-111.61328125
-246.96875
-340.2578125
-389.87890625
-418.25
-450.8125
-495.52734375
-540.74609375
-569.8203125
-575.34375
-561.35546875
-537.16796875
-512.00390625
-492.58984375
-480.28515625
-468.3828125
-444.171875
-396.5859375
-324.078125
-237.12890625
-154.33203125
-95.3125
-74.6875
-100.64453125
-177.3984375
-305.8515625
-478.75
-675.171875
-863.921875
-1017.390625
-1124.94921875
-1194.16015625
-1240.12109375
-1273.76953125
-1298.9609375
-1318.11328125
-1338.8359375
-1374.23828125
-1436.25
-1528.3359375
-1643.78515625
-1768.8359375
-1885.5234375
-1973.13671875
-2013.15234375
-1998.46484375
-1938.94140625
-1855.390625
-1766.2109375
-1679.26953125
-1594.578125
-1511.02734375
-1429.12890625
-1350.04296875
-1275.453125
-1208.203125
-1149.88671875
-1096.15234375
-1036.13671875
-959.87109375
-868.11328125
-775.19921875
-701.48046875
-661.7265625
-658.58203125
-684.53125
-728.72265625
-783.0546875
-843.7109375
-907.91796875
-969.08203125
-1016.0390625
-1038.87890625
-1036.49609375
-1017.21484375
-991.2734375
-963.6171875
-934.73046875
-906.05078125
-881.3828125
-863.25390625
-851.01953125
-843.62109375
-841.58984375
-844.1640625
-845.484375
-835.65234375
-805.3125
-748.76953125
-665.046875
-559.87109375
-447.1171875
-345.0
-267.37109375
-217.609375
-190.6953125
-180.1640625
-182.40234375
-195.35546875
-215.08984375
-235.29296875
-251.50390625
-266.65234375
-291.2109375
-334.38671875
-392.37890625
-445.3046875
-467.81640625
-444.70703125
-378.48046875
-284.57421875
-180.5078125
-76.90625
25.73046875
133.06640625
247.58203125
361.125
456.91796875
519.37109375
541.05859375
521.58203125
464.34375
377.703125
276.31640625
175.61328125
83.52734375
0.390625
-72.57421875
-128.21875
-158.6328125
-162.65625
-145.73828125
-114.60546875
-76.10546875
-41.21484375
-26.53125
-48.65234375
-115.5859375
-221.75
-349.125
-474.3515625
-579.34375
-659.3828125
-722.33984375
-779.05859375
-833.29296875
-879.63671875
-910.0
-921.40625
-918.19140625
-907.85546875
-896.01171875
-885.76953125
-880.8359375
-886.390625
-905.44140625
-935.6484375
-971.64453125
-1009.87890625
-1049.30078125
-1088.20703125
-1123.3828125
-1152.29296875
-1172.6796875
-1178.76171875
-1162.11328125
-1120.6015625
-1065.07421875
-1012.6484375
-971.953125
-936.98046875
-895.88671875
-843.8125
-786.89453125
-736.625
-701.94140625
-683.765625
-673.06640625
-653.72265625
-610.48046875
-537.92578125
-444.12109375
-347.19921875
-267.8515625
-221.57421875
-212.71875
-232.68359375
-263.7734375
-286.40625
-284.9765625
-250.5546875
-182.95703125
-92.7578125
0.77734375
78.30078125
129.5625
154.4921875
156.34765625
136.421875
96.25390625
42.2265625
-15.5078125
-69.13671875
-117.2421875
-163.84765625
-215.78125
-280.453125
-362.75
-461.51953125
-569.23828125
-675.640625
-770.9375
-845.58203125
-889.7265625
-895.58984375
-860.171875
-784.8671875
-674.1640625
-537.9375
-395.53125
-274.7421875
-203.20703125
-198.00390625
-260.23828125
-376.27734375
-522.51953125
-671.16015625
-796.0390625
-878.78515625
-914.26171875
-912.09765625
-891.30078125
-870.0859375
-858.06640625
-856.5546875
-864.359375
-882.03515625
-911.04296875
-949.81640625
-990.46875
-1019.14453125
-1021.8046875
-992.91796875
-939.609375
-876.2109375
-814.0
-756.08203125
-700.359375
-644.78125
-589.37890625
-535.4375
-483.84765625
-432.75390625
-376.7578125
-311.11328125
-239.19140625
-175.20703125
-137.6875
-138.4140625
-174.734375
-229.11328125
-275.890625
-293.21484375
-273.48828125
-223.765625
-156.20703125
-79.453125
0.984375
78.48828125
145.76171875
198.1328125
232.765625
245.29296875
231.60546875
194.25
144.296875
95.09375
55.23046875
27.03125
8.30078125
-6.65234375
-25.72265625
-56.32421875
-104.359375
-175.94140625
-277.2265625
-409.125
-562.43359375
-720.234375
-865.58203125
-986.12890625
-1073.17578125
-1120.26953125
-1125.37109375
-1093.36328125
-1034.2109375
-957.87890625
-871.5078125
-781.68359375
-697.8984375
-631.3046875
-588.43359375
-566.140625
-553.40625
-537.72265625
-510.00390625
-466.38671875
-410.04296875
-353.01171875
-313.6015625
-307.83984375
-341.12109375
-406.11328125
-485.74609375
-557.0625
-596.0859375
-585.51953125
-521.97265625
-416.25
-286.5390625
-151.6875
-29.1640625
65.046875
119.2578125
130.09765625
103.47265625
51.83984375
-9.09375
-62.671875
-94.55859375
-97.734375
-75.58203125
-39.171875
-0.3046875
33.31640625
57.1796875
66.2578125
54.11328125
16.1875
-45.73046875
-121.10546875
-192.33984375
-241.76171875
-262.05078125
-262.53125
-263.30078125
-279.234375
-306.703125
-324.79296875
-309.64453125
-249.95703125
-153.16796875
-40.109375
66.2890625
150.29296875
205.0546875
228.27734375
218.01953125
172.4921875
91.91796875
-20.28515625
-156.6171875
-304.15625
-445.67578125
-565.25
-654.8828125
-716.45703125
-758.22265625
-788.8046875
-811.08203125
-817.953125
-794.84375
-730.703125
-629.75390625
-512.78515625
-406.99609375
-334.4375
-306.6796875
-323.9921875
-375.328125
-441.33984375
-502.84375
-550.2109375
-586.55859375
-622.76171875
-668.5390625
-725.36328125
-785.234375
-836.57421875
-872.67578125
-894.9609375
-908.5390625
-915.8046875
-914.80859375
-901.31640625
-870.12109375
-815.39453125
-733.65234375
-628.56640625
-512.7734375
-403.953125
-317.9453125
-262.26171875
-231.984375
-210.64453125
-178.515625
-125.08984375
-56.328125
10.27734375
58.4921875
81.9921875
82.46875
62.3203125
22.3671875
-33.40625
-94.0234375
-145.36328125
-177.83203125
-189.10546875
-181.578125
-162.2109375
-146.9296875
-161.21875
-229.68359375
-361.01171875
-540.76953125
-736.80859375
-911.765625
-1036.32421875
-1098.8515625
-1106.4921875
-1075.58984375
-1018.65234375
-940.1171875
-843.4375
-738.9140625
-642.46875
-567.76953125
-520.24609375
-496.12109375
-484.2109375
-470.03515625
-443.19921875
-404.375
-365.17578125
-339.9765625
-337.22265625
-357.58984375
-397.59375
-451.99609375
-512.890625
-569.94921875
-615.25
-647.9453125
-672.328125
-691.078125
-703.078125
-709.40625
-718.97265625
-744.69140625
-793.91015625
-864.7421875
-951.40625
-1049.55859375
-1154.66796875
-1257.6328125
-1345.203125
-1405.53515625
-1433.41015625
-1431.6171875
-1408.46484375
-1372.51953125
-1327.32421875
-1270.328125
-1197.10546875
-1106.12890625
-1000.0703125
-885.1015625
-770.6484375
-667.6875
-584.38671875
-523.5390625
-486.40234375
-478.203125
-506.4296875
-572.32421875
-665.08984375
-764.23046875
-846.13671875
-890.5546875
-887.46484375
-842.75
-776.359375
-711.42578125
-663.7265625
-640.75390625
-647.5078125
-688.71875
-764.28515625
-863.9296875
-967.33203125
-1049.921875
-1091.44140625
-1083.4453125
-1031.05078125
-947.2421875
-844.96875
-734.4453125
-625.90625
-531.4375
-462.6484375
-427.36328125
-428.56640625
-464.046875
-525.9765625
-603.3125
-687.1953125
-773.07421875
-855.8125
-924.171875
-964.015625
-968.35546875
-942.453125
-898.05078125
-843.8046875
-781.90234375
-711.4765625
-632.53125
-547.03125
-459.0078125
-375.58984375
-307.23828125
-265.1953125
-256.7578125
-281.1484375
-328.7265625
-384.40625
-433.4921875
-466.61328125
-481.421875
-481.75
-475.90625
-474.10546875
-484.4609375
-509.453125
-546.08984375
-590.015625
-639.3046875
-693.33984375
-747.796875
-791.5390625
-810.55859375
-797.14453125
-755.96875
-700.39453125
-641.90234375
-583.25390625
-521.921875
-457.67578125
-393.90625
-331.71875
-266.671875
-194.828125
-121.6328125
-62.42578125
-32.3984375
-35.25390625
-60.41796875
-90.19140625
-110.55078125
-117.43359375
-114.703125
-107.07421875
-95.8046875
-81.40234375
-68.734375
-66.9140625
-82.41015625
-112.23046875
-143.74609375
-161.3359375
-154.88671875
-124.59375
-79.25390625
-29.28125
19.8515625
67.93359375
114.32421875
153.27734375
175.66796875
175.72265625
156.515625
129.91015625
111.05078125
110.4921875
128.5546875
155.7578125
179.26171875
190.484375
188.90234375
181.1484375
177.92578125
190.4609375
226.54296875
286.3515625
359.7109375
426.7890625
463.609375
451.06640625
382.66015625
265.48046875
114.203125
-55.69140625
-229.8203125
-393.5859375
-533.54296875
-642.76953125
-724.5625
-789.2265625
-845.8359375
-896.3203125
-937.28515625
-967.5
-993.4375
-1027.14453125
-1079.125
-1153.72265625
-1250.13671875
-1364.55078125
-1489.50390625
-1613.76171875
-1726.6875
-1823.04296875
-1900.5390625
-1951.9453125
-1963.09375
-1922.1015625
-1830.46875
-1703.73828125
-1561.921875
-1420.74609375
-1291.1171875
-1183.67578125
-1110.58984375
-1081.8125
-1099.51171875
-1156.22265625
-1238.4140625
-1331.6875
-1422.58203125
-1497.640625
-1545.09765625
-1560.84765625
-1552.8515625
-1537.71875
-1531.73046875
-1543.80078125
-1573.734375
-1613.375
-1649.0234375
-1666.3359375
-1656.890625
-1622.0390625
-1571.05859375
-1515.58203125
-1464.1953125
-1419.609375
-1379.66796875
-1341.62890625
-1306.0703125
-1276.328125
-1255.25
-1245.00390625
-1250.90234375
-1282.13671875
-1344.44921875
-1431.12890625
-1523.2421875
-1601.02734375
-1656.9375
-1700.04296875
-1749.390625
-1821.13671875
-1917.13671875
-2021.73828125
-2108.9140625
-2154.703125
-2146.83203125
-2087.18359375
-1988.734375
-1870.02734375
-1748.74609375
-1636.28125
-1536.1796875
-1446.85546875
-1365.2734375
-1288.6015625
-1214.48828125
-1141.8203125
-1071.6875
-1006.6640625
-948.51171875
-896.3671875
-847.3125
-799.65625
-756.59375
-726.03125
-714.25
-717.6875
-721.83203125
-710.48046875
-677.5234375
-629.703125
-578.67578125
-531.88671875
-491.20703125
-457.8984375
-435.85546875
-428.65234375
-434.3515625
-444.30859375
-447.44140625
-435.78125
-407.1796875
-365.94140625
-323.703125
-299.3125
-313.4296875
-378.8515625
-494.40234375
-648.33984375
-826.359375
-1014.796875
-1197.34375
-1353.1640625
-1462.0390625
-1512.51953125
-1506.2578125
-1456.46484375
-1382.6328125
-1303.01953125
-1227.00390625
-1152.3671875
-1070.6015625
-975.32421875
-865.61328125
-742.5078125
-605.4609375
-454.4296875
-295.12109375
-140.984375
-9.5703125
83.97265625
132.125
136.5
105.39453125
48.7109375
-27.06640625
-121.25390625
-237.46875
-378.671875
-541.30078125
-712.8046875
-875.20703125
-1012.5
-1115.77734375
-1182.8203125
-1214.64453125
-1213.79296875
-1185.34375
-1137.33984375
-1078.33984375
-1013.66796875
-943.875
-866.6640625
-780.4453125
-686.77734375
-590.921875
-501.29296875
-428.01953125
-379.96484375
-361.0390625
-368.5390625
-395.21484375
-432.8984375
-474.16015625
-511.87890625
-539.55078125
-553.27734375
-553.1171875
-542.671875
-528.21875
-517.62890625
-516.69140625
-523.62109375
-527.8828125
-517.58203125
-489.7421875
-453.15234375
-421.32421875
-403.3828125
-400.78125
-409.93359375
-426.10546875
-445.69921875
-466.39453125
-486.2265625
-504.16015625
-524.23046875
-559.6953125
-629.140625
-742.97265625
-891.76171875
-1049.81640625
-1192.26171875
-1308.9140625
-1401.921875
-1472.2578125
-1510.96484375
-1503.63671875
-1442.0390625
-1331.72265625
-1191.1171875
-1045.796875
-922.7421875
-844.94921875
-824.90625
-859.01953125
-928.61328125
-1009.15234375
-1081.5078125
-1136.75390625
-1173.3046875
-1192.75
-1198.85546875
-1197.57421875
-1194.30078125
-1190.05859375
-1181.12109375
-1162.69921875
-1133.2265625
-1096.5859375
-1062.484375
-1044.2578125
-1052.95703125
-1090.27734375
-1146.8203125
-1208.125
-1262.30078125
-1301.546875
-1317.83203125
-1300.29296875
-1238.6953125
-1129.234375
-976.953125
-794.3125
-599.48046875
-415.46875
-266.9140625
-171.90234375
-132.36328125
-131.2578125
-141.37890625
-141.21875
-126.109375
-106.6015625
-97.1953125
-105.9921875
-132.73046875
-173.765625
-227.77734375
-297.30078125
-385.4296875
-491.21484375
-609.12109375
-734.66796875
-870.5625
-1024.3046875
-1197.09375
-1375.5546875
-1536.66015625
-1661.453125
-1744.00390625
-1789.44921875
-1807.26953125
-1807.08984375
-1796.74609375
-1780.46484375
-1758.734375
-1731.53515625
-1701.25
-1671.70703125
-1645.859375
-1626.39453125
-1617.01171875
-1619.75
-1630.67578125
-1641.42578125
-1646.7421875
-1648.75390625
-1652.17578125
-1656.2734375
-1652.6640625
-1628.984375
-1572.7890625
-1473.73828125
-1327.05078125
-1138.5859375
-926.72265625
-717.953125
-538.375
-405.7578125
-325.21875
-289.875
-286.2578125
-301.2421875
-326.33203125
-358.01171875
-396.546875
-445.16796875
-508.73046875
-591.234375
-693.33203125
-810.96875
-934.84375
-1051.08984375
-1144.921875
-1206.41796875
-1233.80078125
-1230.9765625
-1202.19140625
-1149.58203125
-1074.703125
-980.98046875
-874.8203125
-766.109375
-668.109375
-594.81640625
-555.6640625
-551.15625
-573.34765625
-610.79296875
-654.33984375
-699.58203125
-744.421875
-783.8125
-807.13671875
-802.13671875
-763.1015625
-696.49609375
-620.25390625
-558.92578125
-537.73046875
-574.9609375
-673.48828125
-817.3203125
-979.16015625
-1134.7890625
-1272.70703125
-1392.5703125
-1498.28125
-1594.48046875
-1687.41796875
-1784.0859375
-1886.77734375
-1987.82421875
-2070.62890625
-2117.2265625
-2116.9140625
-2070.4765625
-1988.22265625
-1883.93359375
-1768.17578125
-1644.80078125
-1512.953125
-1372.91015625
-1230.65625
-1096.5390625
-979.46875
-882.64453125
-804.6328125
-743.15234375
-696.42578125
-661.3984375
-632.29296875
-601.67578125
-562.7578125
-511.63671875
-449.25390625
-382.35546875
-321.0859375
-273.7890625
-243.75
-230.94140625
-235.64453125
-258.7109375
-298.625
-350.2109375
-407.40234375
-466.94140625
-529.53125
-598.88671875
-680.3046875
-778.5546875
-894.265625
-1021.046875
-1146.95703125
-1260.2421875
-1354.40234375
-1427.65625
-1477.40625
-1495.68359375
-1471.17578125
-1397.2890625
-1279.3125
-1134.05859375
-982.1484375
-839.6171875
-715.2734375
-613.59375
-537.82421875
-489.83203125
-468.42578125
-469.7421875
-489.56640625
-524.08984375
-568.02734375
-613.51953125
-652.81640625
-682.46875
-703.98828125
-720.97265625
-737.12890625
-757.05859375
-785.78515625
-824.77734375
-870.19921875
-918.95703125
-977.140625
-1058.60546875
-1171.046875
-1302.93359375
-1425.76953125
-1510.06640625
-1540.18359375
-1516.69140625
-1448.8828125
-1347.21484375
-1221.2109375
-1080.88671875
-937.15234375
-799.65234375
-674.24609375
-563.17578125
-467.79296875
-390.69921875
-334.60546875
-299.43359375
-280.89453125
-271.46875
-261.98046875
-242.9609375
-207.375
-154.6015625
-91.98046875
-30.671875
21.8125
65.859375
107.18359375
150.65234375
196.18359375
239.0703125
272.91015625
292.62890625
296.6171875
287.12890625
267.83984375
239.38671875
196.50390625
129.96875
32.3828125
-96.40234375
-247.140625
-402.75390625
-543.27734375
-653.1640625
-727.4140625
-772.15625
-799.45703125
-821.4765625
-848.4921875
-889.140625
-948.640625
-1025.27734375
-1109.5078125
-1188.4375
-1252.9765625
-1302.76171875
-1345.890625
-1393.828125
-1454.390625
-1526.86328125
-1601.24609375
-1660.68359375
-1686.23828125
-1664.89453125
-1598.94140625
-1508.2734375
-1418.59765625
-1342.3359375
-1270.765625
-1186.83984375
-1085.640625
-981.2109375
-894.6875
-839.13671875
-816.53515625
-826.05859375
-871.90625
-963.1640625
-1107.62890625
-1304.95703125
-1543.0625
-1799.7890625
-2049.58203125
-2271.20703125
-2451.53515625
-2584.40234375
-2667.73046875
-2701.41796875
-2685.82421875
-2620.7578125
-2507.65234375
-2355.24609375
-2183.33984375
-2018.43359375
-1882.52734375
-1783.93359375
-1715.94140625
-1660.78515625
-1594.45703125
-1493.328125
-1344.8828125
-1157.59765625
-959.6640625
-784.01953125
-650.69921875
-560.30859375
-501.0703125
-460.796875
-434.74609375
-426.08984375
-440.11328125
-475.546875
-519.88671875
-554.66796875
-568.07421875
-563.41015625
-554.9921875
-556.03125
-569.83203125
-589.5625
-602.65625
-595.63671875
-559.703125
-496.72265625
-420.578125
-350.78125
-303.09765625
-285.1015625
-297.32421875
-334.44140625
-384.45703125
-430.453125
-457.17578125
-456.90625
-428.30078125
-370.7578125
-282.65625
-166.34765625
-34.12890625
91.875
187.06640625
234.6015625
232.51171875
193.2578125
135.765625
76.00390625
22.87109375
-20.390625
-54.71484375
-85.91015625
-122.875
-170.70703125
-225.2734375
-277.32421875
-323.8671875
-374.34375
-444.078125
-540.96484375
-658.0546875
-778.2734375
-885.765625
-972.859375
-1036.9921875
-1072.7734375
-1069.89453125
-1021.3203125
-933.765625
-828.7890625
-731.92578125
-658.5546875
-606.9453125
-562.04296875
-506.921875
-435.15234375
-355.48828125
-284.76171875
-234.65234375
-204.45703125
-185.2578125
-168.45703125
-149.51171875
-126.82421875
-101.90234375
-81.9375
-79.1484375
-104.03515625
-157.01953125
-225.703125
-290.58984375
-335.7265625
-357.1328125
-362.6015625
-363.4921875
-366.20703125
-370.98828125
-376.66015625
-384.1171875
-395.66796875
-413.7578125
-441.51953125
-482.2734375
-535.79296875
-595.36328125
-650.015625
-690.56640625
-713.625
-721.1796875
-717.46484375
-705.328125
-683.484375
-646.15625
-586.02734375
-498.40625
-383.62890625
-246.98046875
-97.453125
54.51953125
200.125
333.5859375
449.21484375
536.2421875
577.81640625
557.33984375
467.58984375
315.44140625
119.09765625
-99.34765625
-321.1484375
-534.15625
-731.09375
-905.4296875
-1048.87109375
-1152.57421875
-1210.53125
-1222.38671875
-1194.171875
-1136.9140625
-1063.5546875
-985.92578125
-913.91796875
-857.02734375
-824.87890625
-824.234375
-854.4453125
-906.1484375
-965.08984375
-1017.6953125
-1054.77734375
-1072.8671875
-1074.84765625
-1069.57421875
-1068.63671875
-1080.58203125
-1106.78125
-1142.2265625
-1179.4296875
-1210.51171875
-1225.8984375
-1213.67578125
-1163.01171875
-1069.828125
-940.08984375
-790.0703125
-644.94921875
-534.62109375
-484.22265625
-503.34765625
-583.078125
-703.4765625
-842.85546875
-980.796875
-1098.5234375
-1184.27734375
-1240.34765625
-1280.54296875
-1317.28125
-1351.5859375
-1376.46875
-1387.375
-1386.94140625
-1381.6796875
-1377.62890625
-1378.58984375
-1384.6953125
-1391.36328125
-1392.6171875
-1388.3828125
-1388.03515625
-1404.703125
-1444.765625
-1501.390625
-1556.7578125
-1591.0546875
-1593.04296875
-1565.67578125
-1522.171875
-1475.05859375
-1427.45703125
-1374.44140625
-1311.87109375
-1243.828125
-1182.88671875
-1144.53125
-1139.84765625
-1169.88671875
-1224.36328125
-1286.3671875
-1340.56640625
-1379.4921875
-1404.03125
-1418.8125
-1426.34765625
-1424.0078125
-1405.83984375
-1367.59375
-1309.5859375
-1233.87109375
-1139.0078125
-1019.65234375
-872.6953125
-703.30078125
-524.234375
-349.890625
-191.91015625
-59.6015625
37.66015625
90.4296875
92.44921875
44.953125
-41.703125
-151.50390625
-269.36328125
-385.20703125
-492.22265625
-583.41015625
-652.62890625
-699.23828125
-729.1640625
-749.875
-765.86328125
-780.66796875
-801.63671875
-839.21875
-900.2890625
-983.3515625
-1080.3984375
-1181.71875
-1278.59375
-1364.35546875
-1436.234375
-1496.3515625
-1548.63671875
-1593.45703125
-1626.12890625
-1641.37890625
-1638.83984375
-1623.72265625
-1602.76953125
-1580.0
-1555.375
-1525.8203125
-1487.125
-1436.078125
-1372.32421875
-1299.0390625
-1222.0703125
-1148.8359375
-1087.81640625
-1047.75390625
-1034.7265625
-1047.953125
-1077.89453125
-1108.87109375
-1124.7421875
-1114.2109375
-1074.16796875
-1010.65625
-936.17578125
-862.83984375
-796.5390625
-738.88671875
-696.0
-683.22265625
-717.73828125
-804.90625
-931.91015625
-1073.4296875
-1201.8203125
-1294.09765625
-1336.05078125
-1325.515625
-1272.296875
-1192.7109375
-1103.08203125
-1017.68359375
-949.859375
-911.05859375
-907.56640625
-939.1171875
-1000.515625
-1082.54296875
-1170.84765625
-1246.49609375
-1291.0546875
-1293.55859375
-1254.671875
-1185.58203125
-1102.3984375
-1019.5078125
-946.47265625
-890.1875
-857.33984375
-851.23046875
-865.7890625
-886.27734375
-899.0234375
-900.04296875
-892.546875
-877.0234375
-845.96484375
-789.05078125
-703.34765625
-599.6875
-500.08984375
-426.3359375
-386.4296875
-369.74609375
-356.3671875
-332.86328125
-300.59765625
-271.3671875
-257.8984375
-267.52734375
-300.24609375
-349.0703125
-403.4609375
-455.796875
-506.13671875
-559.7265625
-618.1796875
-671.96484375
-701.5
-687.7578125
-626.0390625
-532.48828125
-437.31640625
-369.234375
-343.0703125
-357.84375
-401.9921875
-458.9765625
-512.375
-552.89453125
-584.2890625
-621.19921875
-677.80078125
-756.19140625
-843.9140625
-920.8125
-967.81640625
-972.0703125
-928.66015625
-841.30078125
-722.12109375
-589.90234375
-467.4296875
-378.7421875
-344.3125
-372.14453125
-448.93359375
-540.90234375
-608.56640625
-626.40625
-592.34375
-521.87109375
-435.34375
-349.40234375
-275.2578125
-220.9375
-194.53515625
-205.91015625
-263.23828125
-365.14453125
-496.671875
-636.02734375
-767.05859375
-885.3359375
-993.609375
-1094.7578125
-1190.265625
-1282.09375
-1371.5234375
-1454.53125
-1519.44921875
-1550.1015625
-1531.6484375
-1455.3359375
-1321.24609375
-1139.578125
-929.40234375
-712.953125
-506.75
-315.2734375
-132.79296875
47.4453125
224.59765625
389.1796875
528.8125
633.8984375
698.90625
721.18359375
700.7265625
641.9140625
555.20703125
456.48828125
362.1796875
281.49609375
211.31640625
139.0234375
51.79296875
-55.8984375
-181.671875
-318.52734375
-456.44921875
-582.66796875
-684.328125
-753.75390625
-791.6484375
-804.83984375
-799.87890625
-776.515625
-724.7421875
-628.3359375
-474.546875
-264.9140625
-19.76171875
226.9296875
438.88671875
588.15625
659.78515625
650.22265625
563.25390625
408.09765625
200.44140625
-37.0390625
-277.9140625
-497.515625
-677.23046875
-806.3671875
-882.86328125
-913.0
-909.109375
-885.828125
-856.6484375
-830.7578125
-809.984375
-788.57421875
-759.171875
-721.45703125
-684.12890625
-656.94140625
-641.7109375
-633.109375
-628.3828125
-634.3828125
-663.8515625
-724.7734375
-812.62890625
-911.48828125
-1002.66796875
-1074.83203125
-1129.01953125
-1175.671875
-1226.96484375
-1290.859375
-1370.08984375
-1464.22265625
-1571.12890625
-1687.17578125
-1806.26171875
-1917.63671875
-2003.87890625
-2043.34375
-2019.68359375
-1932.6875
-1800.62109375
-1650.96484375
-1507.81640625
-1385.74609375
-1290.9375
-1223.34375
-1177.01171875
-1141.93359375
-1109.53125
-1077.74609375
-1050.84375
-1034.94140625
-1033.7109375
-1046.80859375
-1070.18359375
-1097.47265625
-1122.0
-1138.59765625
-1144.59375
-1140.83203125
-1132.31640625
-1125.7265625
-1123.7578125
-1122.64453125
-1118.01953125
-1114.0625
-1124.4140625
-1162.328125
-1230.2265625
-1318.25
-1409.99609375
-1488.3125
-1539.27734375
-1556.09375
-1541.296875
-1504.24609375
-1456.16015625
-1407.7421875
-1369.05078125
-1347.046875
-1340.64453125
-1339.5078125
-1329.59375
-1301.45703125
-1255.125
-1199.7734375
-1148.9765625
-1113.14453125
-1092.91015625
-1078.203125
-1053.76171875
-1006.6484375
-931.609375
-833.5703125
-726.6171875
-627.46875
-545.93359375
-480.23046875
-422.109375
-366.3671875
-315.82421875
-279.73046875
-269.55859375
-294.40234375
-355.5546875
-443.0
-538.203125
-622.53515625
-685.05078125
-725.2265625
-751.7734375
-778.97265625
-820.08984375
-879.82421875
-951.484375
-1022.0078125
-1080.359375
-1122.6875
-1152.35546875
-1177.48828125
-1208.12890625
-1253.2265625
-1317.765625
-1400.4609375
-1492.765625
-1580.18359375
-1646.84375
-1681.56640625
-1681.171875
-1649.859375
-1597.625
-1539.6953125
-1493.859375
-1473.7578125
-1482.89453125
-1515.55078125
-1562.35546875
-1612.2890625
-1649.83203125
-1655.59765625
-1616.15234375
-1536.078125
-1439.3671875
-1356.67578125
-1308.3515625
-1295.9765625
-1306.09375
-1319.57421875
-1318.6328125
-1290.015625
-1228.27734375
-1140.18359375
-1044.82421875
-965.09375
-915.4921875
-896.984375
-902.21484375
-922.78125
-950.140625
-971.984375
-971.77734375
-934.046875
-850.7421875
-723.93359375
-564.02734375
-385.16796875
-200.38671875
-20.21875
144.1015625
277.8359375
366.5
404.63671875
400.57421875
372.10546875
338.00390625
312.38671875
301.984375
302.90234375
299.1171875
268.6953125
196.9765625
86.390625
-46.06640625
-180.8671875
-305.890625
-416.62890625
-509.3046875
-576.1015625
-608.3984375
-604.8984375
-576.296875
-541.17578125
-516.7265625
-512.41015625
-529.81640625
-564.46484375
-605.47265625
-635.734375
-637.984375
-605.08984375
-545.0859375
-475.30078125
-410.9921875
-358.58203125
-316.890625
-282.15234375
-252.6015625
-232.03515625
-231.10546875
-263.26953125
-336.5546875
-448.63671875
-590.69921875
-754.94140625
-936.41796875
-1127.7421875
-1314.63671875
-1478.703125
-1604.58984375
-1684.640625
-1717.5859375
-1703.234375
-1638.1953125
-1517.890625
-1345.546875
-1140.14453125
-932.98046875
-753.02734375
-614.26953125
-516.2578125
-453.671875
-422.27734375
-416.875
-427.6640625
-440.56640625
-440.0234375
-412.859375
-354.55078125
-276.10546875
-203.328125
-164.5390625
-175.3515625
-233.7109375
-327.39453125
-443.73828125
-572.03125
-699.58984375
-809.375
-884.24609375
-915.3828125
-908.28125
-880.7578125
-853.546875
-839.78125
-840.37109375
-847.90234375
-855.61328125
-865.3125
-888.984375
-943.07421875
-1039.40234375
-1179.41796875
-1354.82421875
-1551.4140625
-1751.3203125
-1933.9921875
-2079.72265625
-2175.8828125
-2220.58203125
-2219.65625
-2179.94921875
-2105.1796875
-1997.29296875
-1860.29296875
-1702.59375
-1536.3671875
-1374.55859375
-1227.12890625
-1097.83984375
-982.84765625
-871.74609375
-751.23046875
-610.80078125
-447.859375
-268.3671875
-81.828125
104.8828125
288.390625
463.703125
620.06640625
743.79296875
825.48828125
864.43359375
867.41796875
845.94140625
813.62109375
781.48828125
751.6875
716.4375
665.96484375
597.75
516.53515625
426.51171875
327.53515625
220.57421875
114.07421875
22.2109375
-42.6875
-76.02734375
-82.69921875
-77.42578125
-82.4375
-119.9375
-202.26171875
-326.890625
-478.53515625
-634.515625
-770.44921875
-866.3828125
-912.34765625
-909.52734375
-866.625
-795.5234375
-709.328125
-621.390625
-543.55078125
-484.234375
-446.34765625
-424.328125
-403.23828125
-364.6171875
-297.671875
-205.38671875
-99.5859375
8.48046875
110.4765625
195.453125
245.9921875
243.0
176.296875
52.70703125
-104.48828125
-265.46484375
-407.078125
-519.5625
-601.5625
-650.38671875
-659.671875
-627.34765625
-564.23046875
-492.91015625
-437.62890625
-413.83203125
-424.09765625
-460.35546875
-509.1015625
-556.60546875
-593.03125
-615.18359375
-627.08984375
-637.46875
-654.9765625
-684.8203125
-729.5859375
-792.10546875
-875.5625
-980.390625
-1102.42578125
-1235.12109375
-1373.1875
-1513.2734375
-1651.73046875
-1782.1015625
-1893.99609375
-1973.38671875
-2005.25
-1979.640625
-1899.078125
-1781.58984375
-1654.46875
-1540.2890625
-1444.6015625
-1355.82421875
-1257.81640625
-1143.61328125
-1017.98046875
-889.81640625
-765.8203125
-652.0703125
-557.546875
-491.83984375
-458.765625
-453.3125
-464.24609375
-478.9921875
-487.890625
-487.58203125
-481.83984375
-477.6484375
-478.93359375
-483.6875
-486.68359375
-483.83203125
-474.1796875
-459.01171875
-439.5078125
-414.515625
-380.75
-337.16015625
-290.484375
-255.859375
-250.734375
-287.09375
-367.11328125
-482.0703125
-613.53125
-739.03515625
-843.47265625
-928.8828125
-1012.46484375
-1111.55078125
-1227.4140625
-1341.20703125
-1424.4609375
-1454.96484375
-1426.21875
-1345.984375
-1228.55859375
-1088.765625
-940.8046875
-798.77734375
-674.890625
-576.70703125
-507.28125
-467.80078125
-458.375
-475.75390625
-512.6171875
-561.47265625
-618.7890625
-683.1796875
-749.58984375
-807.93359375
-849.1640625
-871.796875
-880.85546875
-880.9140625
-871.5546875
-849.27734375
-811.90234375
-760.28125
-696.8359375
-623.83984375
-543.33984375
-459.16796875
-379.66015625
-317.54296875
-284.14453125
-281.1796875
-298.67578125
-323.3203125
-349.8046875
-383.5625
-432.66015625
-498.1015625
-571.9140625
-643.2578125
-706.1171875
-762.87890625
-822.22265625
-892.7109375
-976.359375
-1066.41796875
-1150.34765625
-1214.75390625
-1249.09765625
-1247.84765625
-1212.0859375
-1149.69921875
-1073.1328125
-995.73828125
-928.859375
-880.14453125
-852.76171875
-845.94921875
-856.8203125
-881.40625
-913.4140625
-942.40625
-954.76171875
-938.0390625
-885.92578125
-800.8671875
-693.140625
-576.6953125
-464.01953125
-363.2265625
-278.08984375
-208.390625
-148.9453125
-91.109375
-30.01171875
28.15625
68.98046875
83.08203125
76.28125
65.05859375
62.40625
69.76171875
81.30859375
92.31640625
101.796875
110.64453125
121.7890625
142.51953125
182.61328125
246.11328125
323.90625
395.1796875
437.1875
435.265625
386.86328125
299.55859375
186.0
58.1015625
-76.86328125
-215.42578125
-352.8046875
-479.09765625
-581.85546875
-652.65234375
-690.33984375
-698.25390625
-680.25390625
-641.046875
-589.4296875
-538.73046875
-501.88671875
-484.734375
-482.94921875
-485.23828125
-480.11328125
-461.82421875
-432.04296875
-397.89453125
-368.890625
-354.421875
-361.9765625
-396.34765625
-459.94921875
-552.80859375
-670.37109375
-800.91796875
-927.25390625
-1033.51953125
-1111.484375
-1160.4140625
-1181.890625
-1175.765625
-1140.75390625
-1077.90234375
-993.8125
-901.6328125
-817.66796875
-753.19140625
-706.3828125
-662.58203125
-605.0546875
-528.4453125
-443.91796875
-372.19140625
-330.34765625
-322.0
-336.71875
-357.578125
-370.58203125
-369.58203125
-355.390625
-332.30078125
-305.0859375
-276.90625
-248.47265625
-220.08984375
-195.54296875
-182.609375
-186.70703125
-202.44921875
-212.58984375
-197.43359375
-147.578125
-70.69140625
10.64453125
66.51953125
68.8046875
0.08984375
-139.93359375
-334.64453125
-558.80859375
-790.77734375
-1019.6171875
-1242.15234375
-1453.98046875
-1644.28515625
-1799.4609375
-1910.703125
-1977.3125
-2003.7421875
-1995.7890625
-1960.1015625
-1905.0546875
-1839.30859375
-1768.33203125
-1692.5625
-1609.25390625
-1516.71484375
-1418.16796875
-1322.23046875
-1238.34375
-1169.75
-1111.0625
-1054.40625
-998.78125
-952.30859375
-924.84765625
-919.39453125
-930.59765625
-948.61328125
-961.59765625
-955.77734375
-917.61328125
-839.1015625
-721.41796875
-574.1328125
-413.41796875
-262.1796875
-148.60546875
-98.98046875
-127.59765625
-232.34765625
-399.8203125
-614.9765625
-867.0546875
-1147.70703125
-1444.17578125
-1734.95703125
-1993.828125
-2200.890625
-2350.765625
-2449.46484375
-2503.33203125
-2512.44140625
-2475.7109375
-2400.953125
-2307.7734375
-2220.12890625
-2156.13671875
-2123.25
-2119.53515625
-2137.33203125
-2166.93359375
-2199.8515625
-2230.6015625
-2255.25390625
-2268.13671875
-2261.46875
-2229.9609375
-2175.5703125
-2105.296875
-2022.89453125
-1924.47265625
-1805.08203125
-1669.62890625
-1534.890625
-1420.00390625
-1336.16015625
-1285.0546875
-1262.62109375
-1260.1171875
-1263.37890625
-1257.12109375
-1233.875
-1198.296875
-1161.875
-1133.83203125
-1116.68359375
-1107.5390625
-1101.0625
-1091.6953125
-1075.01171875
-1048.10546875
-1009.4375
-960.11328125
-906.2734375
-858.8515625
-827.921875
-816.01953125
-817.0546875
-821.6875
-824.00390625
-824.67578125
-829.9453125
-847.94921875
-884.4609375
-940.91796875
-1015.58203125
-1104.6171875
-1199.58203125
-1283.95703125
-1335.14453125
-1333.0859375
-1268.73828125
-1145.8515625
-976.609375
-776.015625
-558.8125
-339.8828125
-136.94140625
27.9921875
132.4921875
162.37109375
119.24609375
22.1171875
-96.98828125
-201.77734375
-264.01953125
-275.37109375
-249.72265625
-212.98828125
-189.9453125
-199.78515625
-258.40625
-375.61328125
-545.07421875
-740.23828125
-926.3203125
-1079.62890625
-1196.60546875
-1287.22265625
-1363.08984375
-1431.18359375
-1493.58984375
-1548.2734375
-1589.25390625
-1608.35546875
-1598.3359375
-1554.5546875
-1474.31640625
-1357.0390625
-1207.92578125
-1041.99609375
-881.62890625
-746.40625
-643.17578125
-565.17578125
-499.46484375
-433.625
-357.0625
-261.5859375
-145.50390625
-17.09765625
108.875
218.89453125
303.5859375
353.68359375
357.1328125
304.23828125
197.2734375
55.265625
-90.3671875
-206.43359375
-269.13671875
-271.26171875
-222.9453125
-146.734375
-70.06640625
-17.78125
-5.2734375
-33.68359375
-90.796875
-158.51953125
-221.33203125
-268.88671875
-293.75
-291.75
-267.08203125
-234.41015625
-210.703125
-201.9140625
-198.10546875
-182.69921875
-146.45703125
-93.4296875
-36.64453125
8.703125
29.24609375
16.7578125
-27.06640625
-88.3984375
-146.1171875
-180.8046875
-180.1875
-138.92578125
-57.87109375
53.609375
176.20703125
285.5859375
362.421875
400.06640625
404.4765625
388.09765625
363.5078125
340.98828125
328.7890625
332.3359375
350.984375
376.0546875
394.2109375
394.3359375
371.3671875
324.78515625
256.0625
169.19921875
72.29296875
-24.140625
-111.2265625
-183.734375
-238.51953125
-271.83984375
-277.8203125
-249.03125
-180.60546875
-77.6640625
39.43359375
139.03515625
191.26953125
181.23046875
113.24609375
5.20703125
-122.14453125
-254.6640625
-387.7421875
-520.8046875
-648.38671875
-757.3828125
-834.9921875
-880.37109375
-908.68359375
-943.7578125
-1005.17578125
-1097.99609375
-1209.96875
-1317.26171875
-1395.58203125
-1430.44140625
-1420.51171875
-1373.87890625
-1302.41796875
-1219.125
-1138.6875
-1077.91796875
-1053.26953125
-1075.85546875
-1147.23046875
-1259.01953125
-1395.53125
-1536.2890625
-1658.16015625
-1740.05859375
-1770.53125
-1751.9921875
-1696.2734375
-1615.71875
-1519.09765625
-1414.59765625
-1312.68359375
-1223.15625
-1150.0703125
-1090.88671875
-1040.1875
-993.1953125
-946.703125
-898.37109375
-845.9453125
-786.67578125
-717.84375
-638.484375
-550.08984375
-454.61328125
-352.3359375
-243.81640625
-134.9140625
-38.671875
29.71875
60.72265625
53.8515625
14.8046875
-48.55859375
-126.21484375
-202.43359375
-254.3046875
-256.40625
-189.84375
-49.19921875
157.2734375
412.65234375
696.0390625
983.6171875
1248.12890625
1461.2265625
1600.015625
1654.26953125
1629.40234375
1543.125
1417.17578125
1268.0
1100.5859375
909.09765625
685.0390625
428.29296875
153.01171875
-116.3515625
-355.40625
-548.65625
-692.4765625
-793.58984375
-865.26171875
-921.12890625
-967.93359375
-1002.53125
-1016.75
-1005.58203125
-969.9921875
-912.03125
-829.16796875
-715.0234375
-565.92578125
-387.6171875
-197.69921875
-22.34375
112.31640625
190.59765625
212.67578125
190.875
140.8984375
76.30078125
8.46484375
-53.49609375
-106.26171875
-154.5234375
-205.9609375
-262.34765625
-316.65234375
-359.89453125
-390.16796875
-414.66796875
-444.2578125
-487.6953125
-550.86328125
-638.48828125
-753.44140625
-892.56640625
-1043.48046875
-1186.40625
-1300.6015625
-1371.015625
-1392.625
-1372.6328125
-1330.40625
-1292.26171875
-1280.1171875
-1300.46484375
-1342.80078125
-1388.80078125
-1422.96875
-1435.69921875
-1419.8046875
-1367.9921875
-1275.421875
-1144.6953125
-989.03125
-830.4921875
-691.953125
-586.10546875
-510.1015625
-452.05078125
-403.34375
-363.31640625
-331.875
-300.86328125
-255.83203125
-186.3046875
-93.03125
13.31640625
117.671875
204.7265625
261.59765625
280.22265625
258.3671875
197.68359375
100.33984375
-32.06640625
-195.13671875
-375.78515625
-549.6015625
-686.171875
-761.03125
-766.5859375
-714.5625
-629.921875
-541.04296875
-469.7109375
-422.8046875
-389.46484375
-347.44921875
-275.79296875
-164.80859375
-17.8203125
152.5234375
327.921875
487.3203125
611.7109375
690.2265625
723.00390625
717.74609375
682.078125
617.35546875
519.14453125
384.734375
221.5390625
48.9609375
-108.171875
-229.07421875
-302.8125
-328.5546875
-312.5078125
-263.8515625
-191.11328125
-100.33203125
4.48828125
118.625
232.46484375
328.09765625
381.51171875
372.8125
298.3984375
173.83203125
24.87109375
-123.12890625
-248.078125
-330.46875
-358.29296875
-335.21484375
-280.16015625
-215.375
-153.8984375
-96.12890625
-32.953125
50.546875
170.09765625
333.1796875
531.55859375
743.06640625
941.18359375
1103.0
1211.65234375
1257.86328125
1243.55859375
1183.25390625
1098.98828125
1011.79296875
935.80859375
876.765625
832.91015625
797.5625
763.44921875
726.3125
684.21484375
632.86328125
562.0234375
457.62890625
309.75
121.65625
-86.6875
-285.0234375
-446.328125
-557.9140625
-622.0625
-648.625
-649.1875
-637.6015625
-631.0703125
-644.8671875
-683.3203125
-736.109375
-783.6484375
-806.14453125
-789.8046875
-729.0078125
-626.40625
-491.78515625
-339.46484375
-185.60546875
-46.35546875
64.28515625
138.1328125
176.15234375
188.0234375
186.71875
180.546875
166.5234375
129.69140625
51.328125
-76.5546875
-240.1875
-406.3125
-537.32421875
-607.5390625
-609.34375
-548.4296875
-436.30859375
-286.984375
-117.03515625
55.46875
215.05078125
352.7734375
466.52734375
558.0078125
629.6875
683.67578125
721.44921875
743.7890625
752.41015625
753.26953125
757.97265625
780.12109375
828.58203125
902.71875
991.83984375
1077.7265625
1139.6796875
1161.82421875
1139.06640625
1076.67578125
984.00390625
869.375
740.4296875
605.80078125
472.5859375
341.703125
208.5703125
70.6953125
-65.125
-184.1953125
-273.0
-327.34375
-352.15625
-354.33203125
-336.33203125
-295.8671875
-229.765625
-137.26953125
-21.36328125
111.05078125
251.0625
392.484375
535.1640625
681.33203125
828.1015625
966.16796875
1087.484375
1190.98828125
1276.91796875
1336.73046875
1353.2578125
1313.26171875
1219.23828125
1089.46484375
949.28125
822.453125
726.0625
667.5546875
644.15234375
645.83203125
660.53515625
677.68359375
688.640625
686.0
664.125
621.36328125
561.9921875
495.53515625
432.73828125
380.33984375
337.765625
297.62109375
250.0625
189.10546875
116.63671875
40.1171875
-34.609375
-108.00390625
-184.0078125
-263.4921875
-340.65234375
-403.2421875
-433.68359375
-411.84375
-322.38671875
-162.85546875
55.19140625
311.84375
583.37890625
843.6640625
1069.38671875
1250.26953125
1392.56640625
1508.1015625
1599.50390625
1658.7578125
1679.17578125
1665.53515625
1632.2265625
1594.16015625
1559.3203125
1526.27734375
1486.51953125
1430.71875
1355.1015625
1262.3671875
1157.45703125
1043.875
923.34375
795.94140625
659.21875
509.65234375
347.6171875
181.2890625
25.20703125
-104.78515625
-197.01171875
-248.3203125
-265.6640625
-261.58203125
-245.4296875
-219.2578125
-183.234375
-143.03515625
-108.5703125
-84.78125
-65.765625
-39.14453125
3.91796875
61.82421875
123.08203125
173.56640625
206.53125
228.8984375
257.98828125
309.734375
387.0625
477.56640625
561.9296875
626.31640625
669.12890625
697.25390625
715.2578125
718.02734375
695.0234375
643.1953125
576.2265625
520.14453125
498.0390625
516.59765625
565.07421875
625.66015625
685.18359375
738.890625
786.0546875
824.5703125
850.3203125
859.8125
851.1640625
822.04296875
768.28515625
687.125
583.3828125
472.85546875
378.19140625
318.96875
303.39453125
327.9921875
384.28515625
464.82421875
563.22265625
669.95703125
769.5625
842.26171875
869.546875
842.20703125
766.9375
665.40625
563.15625
475.75
403.9296875
340.7421875
281.328125
225.90625
176.6953125
135.44921875
103.7109375
82.921875
73.49609375
75.2109375
89.15234375
117.53515625
159.97265625
209.96875
256.390625
289.12109375
304.1015625
304.1796875
296.34375
287.75390625
283.0
283.8359375
291.01171875
305.48046875
326.75390625
350.07421875
366.6171875
368.0390625
350.59375
314.11328125
257.8203125
179.96875
83.07421875
-21.66015625
-117.26953125
-188.48046875
-225.41015625
-220.66015625
-166.24609375
-57.1875
99.87109375
281.75390625
453.8984375
583.8828125
654.6640625
669.12109375
644.1875
600.8671875
557.765625
529.6015625
526.140625
549.125
591.28125
641.828125
695.45703125
756.390625
833.7734375
933.16015625
1051.328125
1176.9296875
1294.6015625
1389.50390625
1450.9140625
1473.71484375
1457.234375
1403.0390625
1314.7734375
1200.8515625
1076.1640625
957.68359375
855.15625
765.2421875
676.15625
579.40234375
477.03125
378.06640625
290.2578125
217.265625
162.2421875
129.80078125
122.2421875
135.6328125
162.28515625
196.79296875
237.37890625
280.984375
319.6171875
344.015625
350.76171875
344.921875
336.84375
338.52734375
362.85546875
422.0234375
521.4375
652.5
792.2109375
912.23046875
991.5234375
1024.34375
1020.296875
998.11328125
976.734375
967.46875
971.25
982.21875
993.90234375
1002.2734375
1004.20703125
995.0625
969.0546875
921.9140625
853.44921875
769.31640625
681.96484375
608.9296875
566.24609375
559.69140625
580.56640625
610.46875
631.68359375
635.76171875
625.390625
609.9921875
598.30078125
591.9296875
583.62890625
562.19921875
520.86328125
462.18359375
395.6015625
330.80078125
273.48046875
225.72265625
187.69921875
157.2890625
128.2578125
89.38671875
26.24609375
-73.8203125
-214.09765625
-381.8984375
-549.2109375
-683.03125
-759.296875
-770.32421875
-721.56640625
-623.16796875
-484.15234375
-311.3515625
-109.7421875
118.31640625
373.01171875
652.79296875
947.4609375
1235.5078125
1491.515625
1699.7578125
1861.734375
1988.99609375
2087.7578125
2151.3203125
2168.078125
2135.08984375
2061.59375
1959.984375
1836.5078125
1692.69921875
1534.0859375
1374.23828125
1228.85546875
1106.4296875
1004.8984375
916.77734375
836.984375
765.97265625
706.203125
656.25
608.94921875
555.46484375
491.3828125
419.15625
345.6953125
278.390625
222.52734375
180.41015625
151.21484375
132.0
120.43359375
117.671875
128.578125
157.77734375
203.140625
251.203125
279.57421875
267.78515625
210.86328125
125.55859375
43.88671875
-1.49609375
9.578125
78.76171875
190.03515625
315.94921875
428.0
507.765625
552.7734375
573.69921875
585.1015625
595.48828125
602.21484375
594.51171875
563.33203125
510.3046875
447.390625
387.4375
335.9765625
292.17578125
255.546875
228.96484375
215.82421875
216.9765625
231.91015625
262.0546875
312.1796875
388.8359375
496.43359375
632.40625
783.98046875
929.64453125
1044.87109375
1108.54296875
1108.21875
1044.80859375
935.83984375
812.8515625
711.22265625
657.38671875
661.24609375
717.23828125
811.18359375
927.2890625
1050.671875
1165.4375
1253.6796875
1301.03515625
1306.0390625
1283.34765625
1255.2578125
1238.7109375
1239.4453125
1255.9375
1285.703125
1327.75
1382.171875
1449.73828125
1530.92578125
1623.21484375
1718.4921875
1803.53125
1864.04296875
1890.359375
1882.52734375
1852.06640625
1817.27734375
1792.3046875
1777.03515625
1756.97265625
1714.69140625
1643.66015625
1552.78515625
1459.46875
1379.1015625
1319.0703125
1278.08203125
1247.28515625
1213.12890625
1163.36328125
1092.98828125
1004.0625
900.1171875
783.5859375
660.85546875
547.57421875
464.51953125
425.70703125
429.73046875
461.140625
498.953125
526.68359375
539.96875
548.05859375
566.78125
607.4453125
671.2421875
752.5234375
844.61328125
941.515625
1037.43359375
1128.703125
1216.5
1305.42578125
1398.41796875
1494.046875
1588.77734375
1680.3984375
1768.14453125
1849.24609375
1915.265625
1952.0625
1945.7734375
1892.44140625
1803.90234375
1703.73828125
1615.2421875
1550.16796875
1504.95703125
1464.48046875
1410.0625
1329.19921875
1223.4921875
1109.625
1010.9921875
944.453125
911.68359375
901.328125
899.15234375
896.76953125
892.12890625
884.046875
869.2578125
845.69921875
816.23046875
786.09765625
756.40625
721.99609375
676.109375
615.5703125
541.39453125
457.86328125
374.5
308.484375
281.2890625
309.48046875
396.76953125
533.421875
701.83203125
882.5859375
1056.72265625
1204.72265625
1306.5
1346.37890625
1321.48046875
1245.7421875
1143.29296875
1034.5703125
926.1796875
812.125
683.48828125
537.8359375
383.0390625
235.625
115.44140625
38.05859375
8.08203125
18.08984375
54.3671875
104.41796875
159.15625
209.0703125
240.41796875
237.20703125
187.78515625
90.1640625
-47.6640625
-211.23828125
-384.04296875
-551.21484375
-701.69921875
-828.4140625
-927.12109375
-995.953125
-1036.203125
-1052.55078125
-1051.00390625
-1036.171875
-1009.96484375
-971.47265625
-916.390625
-837.0625
-726.6015625
-586.34375
-429.859375
-277.27734375
-142.91015625
-26.90625
81.4375
192.4453125
307.2421875
418.1015625
514.7578125
589.64453125
638.8046875
661.59765625
662.44140625
653.03125
650.15625
667.5625
707.29296875
758.48828125
805.5
838.87109375
860.33984375
879.421875
906.40625
947.1875
1001.4140625
1063.125
1123.55859375
1175.39453125
1215.13671875
1241.46875
1252.375
1246.0546875
1225.19140625
1198.2421875
1174.40625
1157.078125
1142.87890625
1126.546875
1105.828125
1082.578125
1061.37109375
1048.40625
1050.625
1073.83984375
1120.421875
1188.0078125
1269.9921875
1357.21875
1440.234375
1511.40234375
1565.79296875
1600.125
1609.79296875
1586.203125
1518.07421875
1399.140625
1238.35546875
1063.17578125
909.19921875
801.72265625
743.59765625
719.078125
708.21875
697.74609375
680.53125
648.7109375
591.6796875
503.4296875
392.62109375
284.21875
208.4609375
184.40234375
210.828125
270.35546875
340.8984375
404.19140625
447.5078125
463.12890625
450.19140625
416.49609375
375.34765625
338.12890625
309.484375
289.4296875
278.484375
279.3828125
294.78515625
325.5
371.18359375
430.3515625
498.53125
568.21484375
633.3671875
693.890625
753.609375
813.1015625
865.87109375
902.62890625
919.0078125
918.984375
911.89453125
906.7421875
907.97265625
914.79296875
924.03125
934.23046875
947.23828125
965.34375
986.64453125
1003.40234375
1005.23828125
984.4765625
939.76953125
876.1015625
802.796875
731.640625
675.59375
646.39453125
650.8671875
689.3203125
758.5234375
855.78515625
978.0546875
1116.5859375
1255.0078125
1374.9921875
1463.4921875
1514.65234375
1528.4609375
1511.8671875
1479.98828125
1450.5625
1433.359375
1425.48828125
1417.734375
1403.90234375
1383.54296875
1359.1484375
1334.109375
1312.90234375
1300.84375
1303.67578125
1328.5390625
1383.06640625
1468.83984375
1573.7421875
1673.48828125
1744.2109375
1774.515625
1765.81640625
1723.31640625
1649.609375
1547.30859375
1425.1328125
1298.5859375
1183.82421875
1091.69140625
1027.625
995.35546875
997.44140625
1031.078125
1085.23046875
1144.53125
1196.76953125
1236.34765625
1261.6484375
1271.33203125
1264.3046875
1242.58984375
1213.25
1186.91015625
1172.91796875
1173.95703125
1184.8828125
1197.77734375
1207.92578125
1213.9765625
1213.4375
1201.7109375
1176.91796875
1143.07421875
1106.234375
1069.33984375
1033.703125
1004.125
988.953125
994.27734375
1020.53515625
1065.26171875
1126.85546875
1204.0078125
1292.59765625
1384.66015625
1470.30859375
1541.21875
1593.83203125
1629.7578125
1652.01171875
1660.71875
1654.203125
1634.95703125
1612.4375
1598.18359375
1598.515625
1612.19140625
1633.515625
1656.76953125
1679.56640625
1704.26953125
1735.68359375
1776.1953125
1823.68359375
1874.3125
1924.5
1967.58203125
1991.609375
1986.13671875
1952.68359375
1905.0546875
1857.5625
1814.796875
1773.76171875
1732.65234375
1694.71875
1664.75390625
1644.21484375
1629.09375
1610.9765625
1581.35546875
1537.875
1486.9921875
1439.0390625
1399.93359375
1367.67578125
1336.19140625
1301.39453125
1263.94140625
1228.03515625
1198.796875
1181.1171875
1180.84765625
1206.0703125
1263.92578125
1353.34375
1460.30859375
1561.765625
1635.02734375
1664.87890625
1645.40234375
1579.94140625
1481.24609375
1369.77734375
1269.109375
1200.15234375
1175.5078125
1194.33203125
1241.125
1292.453125
1328.6171875
1340.62890625
1327.76953125
1291.6484375
1234.4140625
1160.45703125
1076.30859375
988.3671875
902.5
826.63671875
772.8125
755.88671875
789.34375
879.75390625
1021.83984375
1197.5859375
1381.390625
1548.515625
1680.8046875
1767.30859375
1802.97265625
1789.01953125
1735.03515625
1659.45703125
1585.984375
1536.17578125
1522.0
1542.8984375
1588.36328125
1642.21875
1685.4140625
1699.109375
1671.3828125
1605.0625
1519.375
1441.8359375
1394.86328125
1385.19140625
1401.46875
1421.28515625
1424.11328125
1402.5625
1364.8203125
1328.6875
1314.3125
1339.578125
1415.21484375
1537.78125
1686.8984375
1833.703125
1956.2890625
2048.97265625
2118.515625
2173.5546875
2217.8671875
2250.11328125
2265.8359375
2258.34375
2220.33984375
2148.625
2049.984375
1942.46484375
1848.87109375
1786.3046875
1760.0546875
1765.51953125
1793.46484375
1832.0625
1866.86328125
1884.81640625
1882.609375
1870.375
1863.8359375
1870.6953125
1884.28125
1889.671875
1874.546875
1834.3125
1769.8671875
1684.15234375
1582.8046875
1477.03125
1383.32421875
1317.5234375
1286.859375
1285.89453125
1298.859375
1306.34765625
1292.91796875
1253.53125
1196.9921875
1143.69140625
1117.015625
1132.50390625
1190.8828125
1277.89453125
1369.546875
1440.26953125
1471.5
1457.31640625
1404.48046875
1328.640625
1251.58203125
1200.3828125
1203.5234375
1280.40625
1429.1640625
1622.453125
1815.94921875
1965.6328125
2044.92578125
2052.95703125
2009.58203125
1940.63671875
1863.82421875
1784.40234375
1700.77734375
1612.59375
1525.05078125
1448.23828125
1392.42578125
1361.38671875
1348.55859375
1340.25
1323.7109375
1292.65234375
1246.9296875
1190.515625
1130.8828125
1077.16015625
1035.9296875
1010.5390625
1007.65625
1042.8203125
1133.6875
1284.21484375
1477.484375
1686.83203125
1894.13671875
2097.15234375
2301.3984375
2508.1015625
2709.4140625
2891.65234375
3041.23046875
3149.9765625
3219.0390625
3259.796875
3289.3828125
3321.921875
3361.30859375
3400.83984375
3429.03515625
3435.3046875
3411.26953125
3350.1796875
3249.27734375
3114.359375
2960.73046875
2808.06640625
2673.25390625
2566.515625
2491.59765625
2447.578125
2431.21875
2439.328125
2469.6015625
2518.99609375
2582.3671875
2653.75390625
2728.59765625
2802.75
2868.87890625
2915.3515625
2930.61328125
2909.578125
2856.5625
2783.03125
2702.46484375
2625.97265625
2561.04296875
2513.7421875
2491.62109375
2503.46484375
2555.3046875
2646.21875
2767.5703125
2905.26171875
3042.0625
3159.703125
3242.76953125
3283.875
3285.984375
3258.6484375
3211.01953125
3147.59375
3068.62890625
2972.02734375
2854.1171875
2711.390625
2545.71484375
2369.0859375
2200.8671875
2057.0
1940.5234375
1842.50390625
1752.26171875
1667.3125
1595.3984375
1549.078125
1538.0625
1564.3359375
1622.62109375
1704.56640625
1802.2109375
1906.671875
2004.29296875
2076.23828125
2104.5625
2080.5390625
2008.7890625
1904.91796875
1789.1640625
1680.1171875
1591.14453125
1529.171875
1493.3359375
1472.609375
1446.37109375
1392.75390625
1301.74609375
1181.6796875
1052.07421875
929.47265625
819.20703125
716.9453125
613.765625
499.6484375
367.26953125
216.921875
57.703125
-97.86328125
-239.28515625
-355.859375
-430.49609375
-441.32421875
-374.06640625
-233.09765625
-38.64453125
187.4921875
433.01953125
693.8828125
965.9453125
1240.19140625
1504.5390625
1746.3203125
1950.59765625
2097.69140625
2167.0859375
2148.26953125
2049.82421875
1898.0
1725.76171875
1562.07421875
1428.48828125
1340.453125
1307.20703125
1329.69921875
1401.26171875
1512.30078125
1653.9296875
1816.6640625
1988.078125
2155.015625
2308.875
2446.640625
2565.484375
2657.5078125
2711.84765625
2722.62890625
2694.93359375
2643.85546875
2587.921875
2541.171875
2507.7265625
2481.8046875
2453.875
2418.64453125
2378.32421875
2339.25
2307.34375
2287.9453125
2287.96875
2314.0703125
2365.953125
2432.2109375
2494.78515625
2538.328125
2555.46875
2544.5390625
2505.0
2436.59765625
2342.19140625
2229.5078125
2109.1015625
1990.38671875
1879.43359375
1780.12890625
1696.88671875
1635.234375
1599.15625
1588.34375
1599.23828125
1628.7109375
1674.7265625
1732.625
1793.12890625
1847.3203125
1894.0625
1940.4140625
1993.89453125
2055.4921875
2120.21875
2182.46875
2239.65234375
2292.91796875
2347.06640625
2409.36328125
2485.4296875
2574.0859375
2665.08203125
2740.8984375
2780.95703125
2767.859375
2695.21875
2572.8203125
2423.59375
2273.59375
2143.07421875
2044.18359375
1982.4765625
1956.87890625
1958.34765625
1971.515625
1979.9921875
1971.29296875
1937.78515625
1875.734375
1787.0234375
1683.6875
1589.25390625
1530.64453125
1523.7265625
1564.10546875
1631.80078125
1704.796875
1768.55078125
1815.5234375
1841.45703125
1846.5078125
1839.921875
1840.1484375
1867.1171875
1931.46875
2028.546875
2140.41015625
2243.4765625
2316.5625
2346.16796875
2330.2734375
2282.3359375
2231.359375
2211.671875
2244.86328125
2327.8515625
2437.98828125
2548.75390625
2639.93359375
2696.36328125
2704.73828125
2658.140625
2564.51953125
2448.578125
2342.87890625
2274.31640625
2254.19140625
2276.44921875
2323.70703125
2376.7890625
2421.8359375
2451.98046875
2465.54296875
2464.15625
2451.2265625
2429.63671875
2400.0078125
2362.3984375
2320.8671875
2286.21484375
2273.37109375
2294.9140625
2354.99609375
2446.40625
2551.2734375
2645.7734375
2708.859375
2732.26171875
2725.421875
2710.33203125
2708.828125
2731.6015625
2776.67578125
2836.14453125
2903.296875
2974.4765625
3046.4140625
3113.04296875
3164.72265625
3190.7109375
3183.52734375
3142.08203125
3071.2578125
2979.52734375
2877.55078125
2776.90234375
2685.390625
2600.5234375
2508.80078125
2394.3046875
2249.49609375
2079.50390625
1899.32421875
1729.0078125
1587.51171875
1483.9921875
1411.53515625
1351.109375
1283.94140625
1201.09765625
1104.3671875
1003.921875
917.60546875
867.3515625
868.71875
921.26171875
1010.49609375
1120.12890625
1242.296875
1378.078125
1530.734375
1697.73828125
1865.57421875
2011.15234375
2111.6953125
2157.35546875
2155.61328125
2123.0546875
2072.13671875
2003.89453125
1910.61328125
1785.2734375
1631.53515625
1467.5390625
1319.38671875
1208.16015625
1141.296875
1114.796875
1121.4921875
1155.9765625
1213.70703125
1289.1015625
1376.2578125
1471.4453125
1574.8046875
1689.8359375
1819.5390625
1960.0625
2097.03125
2210.38671875
2286.4921875
2327.92578125
2352.5859375
2383.1171875
2435.70703125
2515.68359375
2619.89453125
2740.3828125
2865.8671875
2982.62890625
3077.9296875
3144.6015625
3182.64453125
3197.1875
3196.5625
3191.8203125
3193.59765625
3205.2578125
3219.546875
3225.265625
3218.24609375
3204.33203125
3192.01171875
3185.515625
3186.7421875
3201.359375
3239.6796875
3310.875
3416.36328125
3546.83984375
3683.41796875
3802.49609375
3883.03515625
3912.47265625
3887.75
3812.84765625
3696.796875
3553.46875
3401.0
3258.62109375
3140.9609375
3052.09765625
2983.640625
2920.4453125
2851.28515625
2775.44921875
2699.33203125
2627.984375
2561.2421875
2496.87109375
2435.10546875
2379.7265625
2335.98828125
2306.87109375
2288.32421875
2266.6875
2222.84375
2142.3671875
2024.85546875
1886.3125
1754.1640625
1657.13671875
1612.43359375
1616.72265625
1648.78515625
1683.8359375
1707.87890625
1720.73046875
1729.1953125
1740.6875
1762.203125
1800.32421875
1857.6484375
1928.03125
1996.796875
2047.87109375
2073.5078125
2078.58203125
2075.265625
2072.32421875
2069.01171875
2058.48828125
2035.0546875
1996.0
1937.5234375
1852.50390625
1735.234375
1588.8203125
1427.64453125
1273.0078125
1146.1875
1063.5859375
1034.93359375
1062.80078125
1141.6015625
1256.9765625
1388.578125
1517.375
1633.7734375
1740.62109375
1848.84375
1968.7734375
2102.26953125
2239.4765625
2362.37109375
2453.94140625
2507.05859375
2525.85546875
2518.9375
2491.69140625
2445.02734375
2379.70703125
2300.34765625
2215.55859375
2135.84765625
2071.04296875
2026.80859375
2000.5234375
1980.26953125
1950.828125
1904.8125
1850.4765625
1808.34765625
1797.96484375
1825.7265625
1883.8125
1958.8515625
2039.86328125
2118.59375
2186.5234375
2235.98828125
2265.3046875
2280.37109375
2289.1875
2294.25
2290.24609375
2268.23046875
2221.96875
2152.0859375
2066.59375
1978.20703125
1900.375
1844.40234375
1818.75
1828.87109375
1875.875
1955.31640625
2058.3671875
2174.62890625
2293.39453125
2403.03125
2491.69921875
2550.67578125
2577.20703125
2573.91015625
2546.73046875
2504.23828125
2456.61328125
2411.578125
2370.0546875
2327.2890625
2278.91796875
2225.015625
2169.2265625
2117.49609375
2079.83984375
2069.84375
2097.03515625
2157.96875
2236.375
2313.046875
2375.01953125
2416.4296875
2434.17578125
2424.94921875
2385.71875
2316.16015625
2222.3125
2119.3515625
2029.4375
1973.2421875
1960.78125
1988.53515625
2043.40625
2108.9453125
2170.6484375
2220.2421875
2257.9921875
2290.77734375
2326.6875
2370.55078125
2423.54296875
2485.02734375
2552.89453125
2621.9453125
2683.59375
2729.12890625
2754.16796875
2759.30859375
2745.78515625
2711.30078125
2651.89453125
2568.44921875
2469.81640625
2368.234375
2271.81640625
2182.0859375
2098.05078125
2021.64453125
1959.80859375
1922.9296875
1920.90234375
1958.27734375
2030.81640625
2126.6875
2232.73046875
2341.99609375
2457.0546875
2586.4296875
2736.24609375
2903.0078125
3072.74609375
3226.5859375
3347.828125
3426.31640625
3460.140625
3456.109375
3427.67578125
3389.3515625
3351.26171875
3318.96484375
3297.42578125
3292.83203125
3309.2265625
3344.109375
3387.421875
3423.359375
3432.859375
3397.78515625
3308.0703125
3168.6484375
3000.4609375
2833.3515625
2694.328125
2597.4375
2540.5625
2510.484375
2492.51953125
2477.74609375
2463.89453125
2452.1484375
2444.046875
2439.5625
2435.33203125
2424.17578125
2398.203125
2354.0
2294.9765625
2228.5078125
2161.2265625
2096.97265625
2037.9765625
1986.859375
1948.078125
1929.24609375
1940.953125
1992.40625
2083.71875
2201.41796875
2323.7109375
2432.87890625
2524.42578125
2604.78125
2680.8671875
2752.078125
2811.08203125
2850.734375
2870.0625
2874.78515625
2873.01953125
2870.00390625
2865.40625
2854.0625
2828.28125
2780.55078125
2707.62109375
2616.109375
2525.12890625
2461.30078125
2448.15625
2497.49609375
2606.78515625
2760.3828125
2932.14453125
3091.1640625
3210.94140625
3277.18359375
3289.26171875
3256.69921875
3194.796875
3120.18359375
3045.24609375
2974.1796875
2905.28515625
2838.28125
2779.046875
2736.43359375
2714.046875
2705.5546875
2698.90234375
2685.9453125
2667.83203125
2650.48046875
2636.0625
2621.87109375
2608.359375
2605.09765625
2625.7265625
2677.37109375
2755.84375
2848.1640625
2935.734375
2996.609375
3011.38671875
2971.578125
2882.0703125
2755.58984375
2607.5625
2456.828125
2325.39453125
2230.36328125
2174.2109375
2145.21875
2128.64453125
2117.29296875
2113.359375
2124.28125
2159.17578125
2227.12890625
2334.375
2479.32421875
2648.76171875
2820.2421875
2971.49609375
3091.14453125
3182.43359375
3257.4140625
3327.703125
3399.13671875
3471.41796875
3539.16796875
3592.46875
3619.05859375
3610.12890625
3567.8046875
3509.0234375
3460.83984375
3448.09375
3482.21875
3560.2578125
3673.3671875
3814.671875
3979.078125
4158.34375
4338.10546875
4498.8046875
4619.3828125
4684.22265625
4691.44140625
4654.8515625
4595.51171875
4530.6953125
4471.046875
4424.1484375
4394.390625
4378.16015625
4364.578125
4345.12109375
4320.93359375
4298.3046875
4279.046875
4258.50390625
4231.828125
4197.890625
4155.7578125
4100.1328125
4023.609375
3924.7578125
3814.23046875
3712.76171875
3641.8125
3613.46484375
3626.55859375
3670.3203125
3731.5625
3800.6875
3874.6875
3955.90625
4046.359375
4141.24609375
4228.625
4296.46875
4339.43359375
4358.0390625
4353.12109375
4324.11328125
4272.8671875
4206.64453125
4135.76171875
4069.41796875
4014.56640625
3977.67578125
3965.31640625
3981.6875
4025.1953125
4087.92578125
4159.4453125
4231.73828125
4300.2421875
4360.66796875
4407.0390625
4434.58203125
4442.82421875
4432.8203125
4401.43359375
4342.20703125
4254.0625
4147.51171875
4039.59765625
3942.9453125
3860.93359375
3792.91015625
3741.78125
3715.23828125
3719.57421875
3751.21484375
3793.09375
3819.9921875
3811.29296875
3763.25390625
3691.984375
3625.12890625
3588.140625
3593.3671875
3636.203125
3698.515625
3757.5703125
3796.5234375
3811.0390625
3808.09765625
3798.453125
3788.7421875
3778.4609375
3761.890625
3731.6171875
3681.625
3610.25
3522.6796875
3430.27734375
3345.08203125
3272.671875
3209.3046875
3145.33984375
3071.39453125
2982.65625
2880.12890625
2770.12109375
2662.390625
2566.08984375
2484.640625
2412.921875
2340.40234375
2259.14453125
2170.87109375
2086.35546875
2016.53125
1962.859375
1916.453125
1867.53515625
1817.2109375
1781.72265625
1785.87109375
1850.0546875
1978.328125
2154.265625
2347.3359375
2526.16015625
2670.03515625
2772.80078125
2840.6171875
2888.00390625
2932.46484375
2985.8984375
3046.84765625
3101.9296875
3138.28125
3156.6171875
3173.0234375
3208.63671875
3276.58984375
3374.671875
3485.296875
3581.08203125
3634.26171875
3626.24609375
3552.640625
3422.43359375
3255.125
3078.38671875
2923.9921875
2819.609375
2780.70703125
2808.73828125
2895.46484375
3026.703125
3181.91796875
3333.66015625
3452.1484375
3514.0546875
3510.6640625
3451.69921875
3362.94140625
3276.09375
3213.42578125
3177.08984375
3152.68359375
3124.74609375
3090.0546875
3057.65625
3038.484375
3035.91796875
3043.7890625
3050.23828125
3042.890625
3013.0078125
2957.22265625
2875.9921875
2770.3828125
2641.19140625
2492.453125
2336.3046875
2193.91015625
2090.18359375
2044.65625
2063.54296875
2137.2265625
2244.359375
2360.37109375
2465.52734375
2548.56640625
2606.0078125
2640.7421875
2662.69140625
2689.41796875
2742.2421875
2837.140625
2975.91015625
3144.40234375
3318.68359375
3474.0859375
3592.15234375
3664.046875
3690.9453125
3681.10546875
3644.4375
3588.08203125
3516.62109375
3435.81640625
3355.24609375
3286.03125
3235.53515625
3203.6953125
3184.35546875
3170.234375
3157.0625
3143.828125
3130.59375
3117.39453125
3104.8828125
3094.00390625
3083.7265625
3070.90234375
3055.36328125
3046.47265625
3062.7734375
3121.8828125
3228.15234375
3368.54296875
3520.5390625
3665.34765625
3796.0625
3915.2734375
4026.76953125
4130.3046875
4223.30859375
4304.4453125
4373.14453125
4427.15625
4464.2109375
4487.44140625
4507.55078125
4538.515625
4592.12109375
4675.76171875
4790.44921875
4926.04296875
5059.7578125
5165.05859375
5225.73828125
5241.08203125
5217.7421875
5160.390625
5072.78125
4965.03515625
4854.19921875
4755.34375
4673.23828125
4603.01953125
4536.60546875
4467.37109375
4391.4140625
4308.3359375
4221.7578125
4137.265625
4059.15625
3990.19140625
3934.4921875
3897.98046875
3883.72265625
3887.4140625
3899.69140625
3913.2578125
3926.69140625
3941.9375
3960.56640625
3984.07421875
4016.51171875
4064.2578125
4132.19140625
4219.96875
4321.2890625
4424.9765625
4515.90625
4575.71484375
4585.37890625
4530.6953125
4408.41796875
4228.7421875
4011.89453125
3781.49609375
3559.5703125
3364.328125
3208.70703125
3099.04296875
3036.28515625
3019.46484375
3046.859375
3113.24609375
3208.65625
3323.25
3453.3671875
3599.48046875
3757.05859375
3911.6171875
4044.35546875
4141.4453125
4196.57421875
4207.30078125
4174.19921875
4106.30078125
4025.578125
3961.96484375
3940.30078125
3969.37109375
4041.2734375
4139.1796875
4244.703125
4340.015625
4408.30078125
4438.234375
4430.8828125
4401.31640625
4371.59375
4360.41796875
4376.90625
4420.58984375
4484.75390625
4559.90625
4635.51171875
4699.77734375
4739.796875
4745.44921875
4715.55078125
4659.31640625
4589.359375
4511.8984375
4423.16015625
4313.80078125
4175.7578125
4007.265625
3816.1875
3620.96875
3445.86328125
3310.6015625
3221.25390625
3169.26171875
3138.3359375
3113.26171875
3085.5390625
3055.21484375
3029.93359375
3021.7578125
3041.3046875
3090.5078125
3158.87890625
3228.1875
3284.1953125
3325.99609375
3364.3828125
3411.50390625
3472.1953125
3543.24609375
3617.171875
3685.03125
3738.0625
3769.984375
3778.5
3763.53515625
3724.28515625
3659.9921875
3574.44921875
3478.85546875
3388.5546875
3316.453125
3269.4140625
3250.37109375
3262.125
3306.4921875
3378.81640625
3464.91015625
3546.51171875
3611.8359375
3660.9375
3701.2734375
3738.9296875
3773.73046875
3800.390625
3813.1953125
3811.96484375
3806.5625
3815.12109375
3854.1796875
3927.171875
4021.08203125
4113.91796875
4186.5546875
4230.90625
4250.83203125
4256.30859375
4254.98046875
4247.203125
4228.5546875
4196.578125
4154.8984375
4112.2109375
4079.125
4065.1171875
4074.94140625
4105.63671875
4147.44140625
4188.421875
4217.91015625
4226.8125
4208.48828125
4162.55859375
4097.52734375
4027.94921875
3969.01171875
3933.49609375
3930.5859375
3962.7734375
4021.9375
4090.01171875
4145.5546875
4172.25
4165.85546875
4138.20703125
4114.7734375
4122.5703125
4173.53125
4257.25390625
4350.87890625
4436.97265625
4512.0625
4579.8046875
4639.78125
4685.703125
4713.35546875
4726.875
4734.91015625
4741.09375
4739.36328125
4717.82421875
4665.58984375
4576.609375
4450.1796875
4291.22265625
4110.35546875
3921.85546875
3739.484375
3572.234375
3421.2421875
3278.6875
3130.59375
2964.6953125
2779.96875
2590.84375
2422.1015625
2297.61328125
2230.1796875
2218.48828125
2252.08203125
2319.390625
2412.3203125
2524.66015625
2648.26953125
2772.21484375
2885.51953125
2980.2421875
3053.19921875
3107.3203125
3152.1015625
3200.609375
3263.05078125
3341.4765625
3429.89453125
3519.29296875
3603.27734375
3680.51953125
3753.04296875
3822.05859375
3885.015625
3936.61328125
3973.04296875
3996.15625
4014.91015625
4042.9375
4092.453125
4167.3125
4260.96484375
4361.640625
4459.1640625
4546.12890625
4615.25
4661.2734375
4688.0625
4710.4296875
4744.26171875
4793.50390625
4846.671875
4884.33203125
4889.13671875
4853.06640625
4781.703125
4693.26953125
4609.48828125
4543.39453125
4495.078125
4458.65234375
4431.16796875
4414.19140625
4409.9296875
4419.10546875
4442.03515625
4478.79296875
4527.1796875
4581.671875
4635.3515625
4682.4765625
4719.48046875
4745.2578125
4762.515625
4778.97265625
4804.9140625
4846.46875
4899.40625
4949.53515625
4979.73828125
4977.3671875
4936.80078125
4859.31640625
4754.51171875
4641.984375
4547.5390625
4492.75
4484.68359375
4513.56640625
4559.84375
4605.96484375
4645.67578125
4684.80859375
4732.328125
4788.6015625
4841.7109375
4875.25390625
4879.6171875
4856.1171875
4812.6875
4758.67578125
4704.78515625
4665.70703125
4658.17578125
4691.98828125
4760.5625
4840.9609375
4905.71875
4936.8359375
4930.53515625
4891.94921875
4829.03515625
4751.453125
4670.234375
4593.8125
4524.2734375
4459.86328125
4401.0859375
4351.4921875
4311.40234375
4273.0859375
4225.26171875
4163.6875
4097.32421875
4043.3984375
4015.62890625
4016.21875
4038.375
4075.56640625
4127.22265625
4195.4921875
4278.18359375
4365.8515625
4444.99609375
4502.9609375
4530.875
4524.69140625
4485.66796875
4420.71875
4342.3125
4266.26171875
4205.66015625
4163.56640625
4131.609375
4098.3046875
4059.98046875
4023.87109375
4001.92578125
4003.2890625
4031.609375
4085.359375
4158.80078125
4244.52734375
4337.5625
4436.6484375
4540.12109375
4640.62890625
4724.7109375
4777.8828125
4790.90625
4764.140625
4708.80859375
4644.52734375
4593.4375
4573.08984375
4590.9296875
4641.7890625
4710.1640625
4777.65234375
4831.7578125
4869.18359375
4891.7890625
4901.125
4896.99609375
4878.83984375
4846.94921875
4804.828125
4763.984375
4745.6796875
4773.4609375
4860.140625
5000.2265625
5172.57421875
5347.9453125
5496.05859375
5592.91015625
5628.9140625
5612.671875
5565.40625
5509.19921875
5457.49609375
5413.046875
5371.9296875
5329.2109375
5282.0546875
5228.98046875
5168.08203125
5098.41796875
5024.375
4957.4609375
4911.171875
4892.265625
4895.765625
4907.2421875
4910.3203125
4895.625
4867.046875
4840.51171875
4833.41015625
4850.90234375
4880.65625
4900.85546875
4893.3046875
4849.37109375
4766.80078125
4646.5625
4496.6015625
4336.8828125
4195.2578125
4093.8984375
4038.21484375
4018.203125
4019.16015625
4030.515625
4046.85546875
4064.12890625
4076.1484375
4073.3984375
4045.15234375
3985.55078125
3900.953125
3811.671875
3743.5078125
3713.5390625
3720.98828125
3750.1484375
3782.5078125
3807.7578125
3824.94921875
3834.40625
3830.05078125
3801.41796875
3743.94921875
3666.9140625
3590.85546875
3537.56640625
3521.21875
3545.2421875
3602.875
3678.94921875
3753.01953125
3804.59375
3818.85546875
3790.98828125
3728.2890625
3649.73046875
3581.6484375
3548.96484375
3564.11328125
3619.42578125
3689.0390625
3741.48828125
3756.41796875
3734.58203125
3694.703125
3660.89453125
3650.28515625
3667.5234375
3705.828125
3750.890625
3785.87890625
3797.765625
3783.93359375
3755.3984375
3733.16796875
3738.65234375
3784.28515625
3870.51171875
3989.4765625
4130.22265625
4281.734375
4434.7890625
4584.1875
4729.0625
4868.9296875
4999.41015625
5114.3125
5213.43359375
5306.48046875
5406.2265625
5516.73046875
5629.05859375
5729.11328125
5809.48828125
5874.3359375
5934.98828125
6002.75390625
6084.5234375
6180.5625
6281.9140625
6370.265625
6425.25
6436.984375
6412.8203125
6370.83203125
6326.7421875
6287.328125
6253.796875
6226.9140625
6207.4609375
6195.453125
6192.61328125
6204.55859375
6236.6171875
6285.59375
6336.57421875
6368.78515625
6365.796875
6323.15234375
6250.18359375
6165.28125
6086.390625
6022.6796875
5973.88671875
5936.80859375
5910.6484375
5895.75
5889.34765625
5885.25390625
5877.890625
5865.328125
5848.3984375
5827.9921875
5803.6796875
5773.875
5736.24609375
5687.44921875
5622.53515625
5535.21875
5421.11328125
5283.83203125
5139.59375
5014.5390625
4934.0625
4910.55859375
4937.66796875
4993.828125
5051.63671875
5087.82421875
5090.6484375
5063.3125
5022.1796875
4989.66796875
4985.359375
5020.75
5099.4375
5218.59765625
5367.79296875
5528.05078125
5676.8671875
5797.8203125
5885.55078125
5941.25390625
5964.671875
5951.1171875
5893.703125
5785.95703125
5624.171875
5412.0546875
5164.8046875
4905.62890625
4655.08984375
4423.21484375
4211.74609375
4022.203125
3861.203125
3739.984375
3670.75390625
3661.8984375
3713.328125
3814.578125
3947.01953125
4088.51171875
4218.73046875
4325.375
4408.6796875
4477.6640625
4537.3984375
4578.59375
4581.453125
4530.4140625
4425.015625
4279.44921875
4116.53515625
3962.60546875
3841.5625
3766.8125
3736.72265625
3739.265625
3761.91796875
3797.88671875
3845.1640625
3901.60546875
3960.4453125
4009.5546875
4036.38671875
4036.31640625
4016.7734375
3992.4765625
3976.1171875
3973.20703125
3983.70703125
4005.9921875
4039.30078125
4084.53125
4143.57421875
4216.62109375
4298.61328125
4377.90234375
4438.90625
4467.8828125
4459.84375
4423.21484375
4377.921875
4346.1640625
4341.98828125
4367.01171875
4412.89453125
4465.96875
4511.8046875
4540.41796875
4549.8828125
4544.15625
4526.91015625
4499.28125
4464.6328125
4433.484375
4421.16015625
4440.26171875
4495.14453125
4581.6171875
4689.21484375
4803.78515625
4910.45703125
4997.20703125
5057.8359375
5092.97265625
5108.33984375
5110.80078125
5104.87890625
5092.37109375
5074.0390625
5049.6953125
5016.6484375
4970.1171875
4906.97265625
4829.0234375
4743.55859375
4663.3203125
4606.20703125
4589.71875
4619.3203125
4681.44921875
4751.46484375
4811.01171875
4858.15234375
4902.93359375
4956.42578125
5022.96484375
5097.12890625
5164.82421875
5210.45703125
5228.19921875
5226.75
5220.65234375
5216.8359375
5211.82421875
5202.0703125
5193.96875
5201.44140625
5234.24609375
5289.80859375
5355.66015625
5418.27734375
5469.3125
5504.94921875
5521.5390625
5513.90234375
5479.07421875
5422.0703125
5356.68359375
5298.5703125
5255.44921875
5223.89453125
5196.6015625
5173.33203125
5163.8125
5179.56640625
5224.41015625
5294.84375
5388.10546875
5505.1484375
5642.62890625
5783.98828125
5903.421875
5982.09375
6021.375
6040.23046875
6060.0859375
6091.2578125
6130.609375
6168.26953125
6195.09375
6206.30859375
6202.84375
6191.63671875
6183.140625
6185.0703125
6196.15234375
6205.234375
6195.79296875
6152.56640625
6068.6640625
5952.4296875
5828.67578125
5728.19921875
5670.46484375
5655.48046875
5673.08203125
5717.37890625
5787.96875
5878.0390625
5967.60546875
6033.12109375
6063.36328125
6064.37890625
6050.70703125
6034.109375
6018.76953125
6002.25
5978.04296875
5938.72265625
5879.73828125
5802.21484375
5713.515625
5626.21484375
5555.5390625
5513.94921875
5504.25390625
5516.609375
5532.81640625
5533.51953125
5501.3125
5420.359375
5279.44921875
5080.8125
4845.9453125
4609.42578125
4403.42578125
4245.57421875
4138.34765625
4076.84765625
4056.49609375
4076.01171875
4135.625
4232.80859375
4358.50390625
4497.15625
4631.16796875
4746.765625
4838.27734375
4910.06640625
4975.44140625
5050.65625
5145.47265625
5257.171875
5373.875
5483.71484375
5580.80859375
5664.2265625
5734.73828125
5794.46875
5848.3359375
5903.421875
5965.8046875
6038.375
6121.46875
6214.6328125
6316.33984375
6420.81640625
6514.9140625
6579.8203125
6598.40625
6563.1640625
6478.1171875
6354.47265625
6205.73828125
6045.98046875
5888.67578125
5743.39453125
5612.7734375
5494.30078125
5385.73046875
5288.1171875
5203.5546875
5131.8515625
5071.5859375
5024.8359375
4999.66015625
5006.5390625
5051.46875
5131.58203125
5235.8359375
5348.0390625
5449.40234375
5521.5
5551.796875
5538.90625
5491.90625
5422.49609375
5336.99609375
5235.6953125
5118.90234375
4992.15234375
4865.078125
4746.0703125
4638.7421875
4544.09765625
4466.15234375
4414.9609375
4402.18359375
4431.01953125
4489.2890625
4553.23828125
4600.03515625
4618.62109375
4610.8515625
4585.203125
4551.62890625
4521.625
4508.4921875
4521.7734375
4557.74609375
4596.234375
4610.34765625
4583.3359375
4518.7578125
4436.55078125
4360.6328125
4309.1328125
4291.6640625
4310.390625
4360.9609375
4434.17578125
4519.73828125
4610.29296875
4701.9453125
4791.046875
4871.10546875
4934.00390625
4975.265625
4999.26171875
5019.9765625
5056.60546875
5126.37109375
5237.6484375
5385.38671875
5550.859375
5706.71484375
5826.04296875
5890.82421875
5896.18359375
5850.40234375
5772.671875
5688.76171875
5623.828125
5594.125
5601.83203125
5636.015625
5679.0078125
5715.1484375
5738.3671875
5754.671875
5777.3515625
5817.09375
5873.58984375
5934.63671875
5982.703125
6004.16796875
5995.3515625
5962.52734375
5917.0234375
5868.9921875
5823.1328125
5777.4375
5725.30078125
5661.11328125
5586.95703125
5514.14453125
5455.39453125
5413.4140625
5377.46875
5332.1484375
5268.7734375
5188.4140625
5096.90234375
5000.46875
4906.01953125
4822.5
4760.26953125
4729.765625
4739.42578125
4790.75390625
4872.6015625
4962.40234375
5037.1015625
5085.02734375
5108.68359375
5119.43359375
5132.21484375
5162.6953125
5222.17578125
5310.3515625
5413.90625
5515.4140625
5605.05078125
5684.32421875
5760.28515625
5837.69921875
5915.69921875
5989.3515625
6053.609375
6106.58984375
6149.05859375
6179.9765625
6193.26953125
6181.23828125
6142.26953125
6083.62109375
6015.03125
5939.59375
5852.12109375
5746.78125
5626.1328125
5503.33984375
5396.35546875
5319.37109375
5277.20703125
5264.578125
5269.25390625
5277.8984375
5283.79296875
5292.56640625
5319.90234375
5379.546875
5470.2265625
5573.78515625
5667.04296875
5737.02734375
5787.625
5834.75390625
5895.07421875
5974.796875
6064.6796875
6145.70703125
6202.4140625
6233.0625
6248.3203125
6262.65625
6288.6484375
6336.40234375
6411.9453125
6512.18359375
6623.00390625
6725.48046875
6805.890625
6860.62109375
6892.79296875
6904.56640625
6891.50390625
6844.13671875
6756.60546875
6635.265625
6498.38671875
6366.828125
6255.0
6169.92578125
6115.29296875
6092.66015625
6098.03515625
6118.81640625
6135.45703125
6128.34375
6087.0
6015.77734375
5930.078125
5844.31640625
5762.44140625
5679.95703125
5593.20703125
5504.4609375
5419.22265625
5342.2890625
5277.1796875
5225.69140625
5185.484375
5149.8046875
5112.4453125
5073.10546875
5037.328125
5012.27734375
5003.76953125
5015.05859375
5044.64453125
5084.26171875
5121.60546875
5147.34765625
5159.71484375
5162.41796875
5159.71875
5154.09765625
5146.625
5136.51953125
5120.09375
5092.80078125
5055.25390625
5017.09375
4992.5546875
4989.26953125
5000.09765625
5006.30078125
4989.88671875
4945.28125
4881.85546875
4817.765625
4771.63671875
4757.40234375
4782.6953125
4848.2734375
4947.40234375
5066.41015625
5187.48828125
5293.15234375
5370.5234375
5414.24609375
5426.98828125
5416.3125
5388.83984375
5346.3671875
5288.578125
5220.30859375
5155.2734375
5111.83203125
5105.54296875
5145.59375
5234.296875
5364.48828125
5515.52734375
5656.00390625
5756.359375
5802.88671875
5801.71875
5771.265625
5731.859375
5700.234375
5687.9765625
5699.30859375
5727.95703125
5758.6171875
5776.54296875
5778.86328125
5776.48046875
5783.93359375
5808.79296875
5851.98828125
5915.375
6003.06640625
6113.46875
6234.1015625
6348.15234375
6445.03125
6522.1796875
6578.5625
6610.88671875
6617.35546875
6602.421875
6575.74609375
6546.57421875
6518.35546875
6486.453125
6440.3671875
6369.921875
6271.1640625
6147.27734375
6005.4453125
5854.875
5707.2421875
5575.28515625
5468.4921875
5391.12890625
5345.38671875
5334.06640625
5356.98046875
5405.12109375
5461.12109375
5507.3828125
5534.11328125
5540.5078125
5530.3203125
5507.51953125
5475.875
5441.94921875
5417.2890625
5416.109375
5449.2578125
5519.91796875
5624.54296875
5756.01171875
5903.65234375
6051.1171875
6178.26953125
6269.27734375
6320.6953125
6342.06640625
6348.95703125
6355.3828125
6371.1640625
6402.953125
6454.0859375
6521.46484375
6593.796875
6656.2890625
6700.2421875
6728.70703125
6751.8515625
6775.68359375
6795.16796875
6798.734375
6780.2578125
6747.78125
6721.19921875
6720.29296875
6752.3203125
6808.6875
6872.04296875
6926.8125
6965.23828125
6987.46484375
6999.12109375
7008.28125
7021.61328125
7040.87109375
7062.6875
7081.33203125
7091.20703125
7087.80859375
7069.625
7041.015625
7010.95703125
6984.96875
6956.875
6910.03125
6828.41015625
6707.71875
6557.7265625
6396.55859375
6243.50390625
6114.421875
6019.46484375
5961.3828125
5934.80078125
5928.15625
5929.2734375
5932.09375
5939.9453125
5962.4375
6008.88671875
6083.50390625
6183.90625
6300.37890625
6415.80078125
6510.39453125
6572.51953125
6607.91796875
6637.33203125
6682.62890625
6752.44140625
6838.24609375
6921.44921875
6984.1328125
7016.83203125
7020.6484375
7003.83203125
6974.80859375
6936.25
6885.16015625
6819.1328125
6742.7265625
6667.0546875
6603.1875
6556.94140625
6530.5234375
6527.99609375
6556.67578125
6622.56640625
6725.50390625
6858.69140625
7010.3515625
7163.37890625
7295.5234375
7385.35546875
7421.91796875
7409.03515625
7360.04296875
7289.19921875
7207.6640625
7123.828125
7043.10546875
6966.59765625
6891.62890625
6814.12890625
6729.61328125
6632.3671875
6516.73046875
6382.10546875
6237.54296875
6100.859375
5991.70703125
5922.7265625
5894.06640625
5894.84375
5910.81640625
5932.390625
5956.375
5981.5703125
6004.4921875
6020.19921875
6025.7890625
6021.33984375
6007.40625
5982.65234375
5944.98828125
5895.515625
5841.45703125
5795.01953125
5768.6875
5770.58984375
5802.4921875
5858.82421875
5924.87890625
5977.546875
5993.1015625
5958.98828125
5879.66015625
5771.9296875
5656.859375
5556.21484375
5492.0234375
5482.62109375
5535.6328125
5644.7890625
5793.44140625
5960.65234375
6125.90234375
6273.36328125
6396.03515625
6496.7421875
6583.859375
6664.5
6739.55078125
6802.765625
6843.74609375
6853.2578125
6827.36328125
6767.44921875
6677.3515625
6562.48828125
6432.453125
6302.8046875
6191.77734375
6113.40234375
6072.5625
6065.265625
6083.4609375
6120.70703125
6174.37109375
6242.44140625
6318.13671875
6388.29296875
6437.484375
6453.83203125
6432.4921875
6377.03125
6299.78125
6218.859375
6150.21484375
6099.48046875
6061.1875
6027.33984375
5998.12890625
5985.33984375
6005.3984375
6067.375
6165.578125
6281.71484375
6392.76953125
6476.7578125
6514.3046875
6491.484375
6407.0390625
6277.45703125
6131.69140625
5997.1640625
5888.1796875
5804.66796875
5739.0390625
5683.6796875
5634.12890625
5588.01953125
5542.83203125
5495.8359375
5446.9140625
5401.24609375
5368.81640625
5361.69921875
5391.67578125
5468.24609375
5595.69921875
5770.421875
5981.171875
6211.08984375
6437.94921875
6634.0390625
6771.609375
6834.6328125
6828.23828125
6776.6640625
6710.3046875
6650.95703125
6603.42578125
6556.9296875
6495.03515625
6408.88671875
6305.59375
6206.23046875
6135.80859375
6112.734375
6143.375
6221.90625
6333.078125
6455.984375
6568.38671875
6652.16796875
6699.46484375
6715.51953125
6713.7734375
6704.90625
6688.8046875
6656.6953125
6600.3359375
6519.0546875
6420.25
6315.84375
6217.82421875
6133.2109375
6060.16015625
5988.71484375
5906.7109375
5805.51171875
5681.515625
5535.55859375
5374.265625
5212.16796875
5069.50390625
4964.2890625
4904.1328125
4884.15625
4892.078125
4915.7421875
4947.54296875
4984.04296875
5023.47265625
5064.671875
5107.7578125
5153.74609375
5201.42578125
5244.2578125
5272.15234375
5278.9140625
5269.6875
5260.6484375
5269.32421875
5302.9296875
5354.6953125
5410.796875
5460.51953125
5500.5703125
5532.05859375
5555.3203125
5567.64453125
5564.16015625
5540.42578125
5495.5703125
5434.19140625
5365.171875
5298.19921875
5241.21875
5199.65234375
5175.578125
5166.7265625
5168.60546875
5179.6796875
5203.45703125
5243.421875
5296.640625
5355.0078125
5413.0546875
5471.94140625
5534.65234375
5599.09765625
5657.5
5701.32421875
5725.5546875
5729.8125
5717.74609375
5695.71875
5670.72265625
5649.0703125
5636.81640625
5639.640625
5659.6015625
5691.73828125
5725.19140625
5748.53125
5753.89453125
5737.78125
5701.390625
5651.93359375
5601.85546875
5564.1953125
5547.45703125
5554.0078125
5581.59375
5624.9765625
5676.65234375
5727.015625
5764.33203125
5775.96875
5753.24609375
5698.484375
5627.1953125
5561.453125
5519.203125
5508.453125
5528.40625
5572.65625
5631.02734375
5691.0859375
5740.5546875
5770.06640625
5776.2734375
5765.9375
5757.64453125
5776.4921875
5842.65234375
5961.1796875
6118.94921875
6288.44921875
6436.31640625
6535.42578125
6576.0859375
6568.0625
6530.9609375
6481.4453125
6427.671875
6371.10546875
6309.23046875
6236.734375
6148.3203125
6043.38671875
5927.69140625
5809.70703125
5695.5078125
5587.5546875
5487.99609375
5402.984375
5343.2578125
5318.7578125
5330.7421875
5369.85546875
5424.08984375
5488.8984375
5567.5546875
5661.85546875
5765.6953125
5869.375
5967.63671875
6061.37109375
6153.67578125
6247.81640625
6347.88671875
6456.97265625
6572.73046875
6686.90625
6790.5859375
6878.33203125
6946.5546875
6990.8359375
7008.28515625
7002.5546875
6984.3359375
6966.1953125
6956.7578125
6957.2734375
6959.44921875
6945.8671875
6896.8203125
6801.78125
6665.41796875
6501.99609375
6325.5703125
6148.2890625
5986.8203125
5864.2109375
5800.4609375
5800.54296875
5852.50390625
5935.5859375
6029.12890625
6116.984375
6189.51171875
6244.53125
6284.9296875
6313.62890625
6330.53125
6333.03515625
6316.61328125
6274.34375
6199.91015625
6095.1015625
5974.515625
5860.85546875
5774.77734375
5728.2265625
5723.6171875
5755.16015625
5811.25390625
5879.8984375
5954.63671875
6035.5546875
6125.19921875
6225.28515625
6336.64453125
6458.5078125
6585.72265625
6708.33984375
6815.890625
6900.859375
6956.90625
6976.49609375
6954.06640625
6891.83203125
6800.4765625
6693.69921875
6583.41796875
6479.34765625
6389.5859375
6319.30078125
6268.92578125
6234.28515625
6208.1875
6183.80859375
6160.52734375
6148.31640625
6163.33203125
6214.33984375
6291.9765625
6372.68359375
6433.87890625
6465.80859375
6471.19921875
6458.10546875
6434.9140625
6409.42578125
6388.68359375
6378.2734375
6382.3203125
6403.3984375
6440.68359375
6488.046875
6536.15625
6578.58203125
6615.7421875
6652.2578125
6690.53125
6727.34765625
6755.86328125
6769.484375
6764.16015625
6739.74609375
6701.96484375
6663.64453125
6641.96875
6651.5078125
6696.87109375
6769.640625
6851.40234375
6921.25390625
6964.38671875
6977.4921875
6967.76953125
6946.28125
6920.47265625
6891.34375
6856.90234375
6818.37109375
6783.9609375
6766.3515625
6773.80859375
6800.015625
6821.55859375
6808.59375
6743.3828125
6632.8125
6505.26953125
6395.5703125
6329.99609375
6319.22265625
6358.6953125
6433.0078125
6521.85546875
6604.94140625
6663.47265625
6679.75
6639.40625
6536.92578125
6378.9765625
6182.09375
5968.2109375
5762.5
5591.04296875
5474.09375
5418.65625
5419.09765625
5465.97265625
5552.4140625
5670.88671875
5806.87109375
5940.52734375
6056.7890625
6153.3515625
6238.54296875
6322.27734375
6409.26171875
6499.65234375
6594.21484375
6697.03125
6811.30859375
6931.4453125
7039.99609375
7114.82421875
7141.92578125
7123.02734375
7071.84765625
7003.4375
6925.9453125
6839.5625
6739.875
6620.9296875
6477.484375
6308.98828125
6125.3203125
5949.26171875
5810.90234375
5735.8984375
5735.87109375
5807.41796875
5938.125
6112.46484375
6312.6875
6516.70703125
6698.5
6834.265625
6910.82421875
6929.40234375
6901.44921875
6840.80859375
6759.0078125
6664.9609375
6564.96484375
6461.3046875
6353.01171875
6240.92578125
6132.1953125
6038.4453125
5968.8515625
5924.77734375
5899.84375
5884.37890625
5871.95703125
5864.78515625
5872.73046875
5904.43359375
5958.98046875
6029.25
6114.0703125
6222.80078125
6363.55078125
6528.0390625
6691.921875
6830.78515625
6933.84765625
7003.12109375
7044.33203125
7062.03515625
7061.26171875
7049.31640625
7033.375
7015.94921875
6992.75390625
6955.7109375
6900.68359375
6835.23828125
6779.546875
6757.8359375
6786.24609375
6865.8359375
6984.2890625
7123.296875
7267.19921875
7409.04296875
7550.53125
7694.9296875
7838.4296875
7967.7734375
8065.50390625
8116.29296875
8109.2109375
8038.47265625
7906.92578125
7729.86328125
7533.125
7344.98828125
7187.90234375
7074.87109375
7009.84765625
6989.9375
7008.74609375
7059.828125
7137.5859375
7234.96484375
7341.7265625
7446.3046875
7539.0078125
7611.984375
7656.14453125
7660.1953125
7615.2578125
7521.8046875
7392.390625
7246.98828125
7104.5078125
6977.890625
6876.48828125
6811.49609375
6795.91796875
6836.37109375
6923.94921875
7034.05859375
7136.92578125
7211.23828125
7252.0
7268.62890625
7275.39453125
7280.44140625
7281.79296875
7273.78125
7257.4453125
7243.640625
7245.484375
7269.33203125
7313.80859375
7375.46484375
7452.34765625
7542.265625
7640.23046875
7739.28515625
7832.63671875
7914.171875
7978.5078125
8023.34375
8052.6484375
8076.63671875
8107.08203125
8151.35546875
8209.73828125
8277.12890625
8347.046875
8414.51171875
8476.23046875
8528.8671875
8567.85546875
8588.2734375
8587.30859375
8566.42578125
8532.0
8493.79296875
8461.3203125
8439.13671875
8424.37109375
8409.390625
8388.11328125
8359.8125
8325.8515625
8282.98828125
8221.67578125
8132.79296875
8016.03515625
7880.91796875
7739.9375
7601.7734375
7470.8515625
7350.71484375
7244.85546875
7153.5703125
7071.40625
6989.15234375
6898.94140625
6798.06640625
6689.82421875
6583.3125
6492.94140625
6435.09765625
6419.69921875
6441.7109375
6482.45703125
6523.40625
6560.8203125
6605.7734375
6668.59375
6743.921875
6811.4296875
6849.5234375
6847.4375
6807.09375
6738.7265625
6656.76171875
6576.44921875
6509.1171875
6457.7421875
6416.4609375
6374.5859375
6322.21484375
6255.171875
6178.01953125
6103.29296875
6045.8984375
6015.73828125
6014.48046875
6038.3984375
6082.70703125
6142.32421875
6210.28125
6279.33984375
6347.90234375
6424.08203125
6521.9453125
6652.1640625
6815.33203125
7002.6484375
7200.5703125
7394.0859375
7567.83984375
7707.74609375
7804.1328125
7854.03515625
7860.5703125
7830.51171875
7772.6640625
7698.19921875
7621.29296875
7557.08203125
7515.88671875
7496.984375
7487.43359375
7468.18359375
7423.21484375
7345.63671875
7238.609375
7114.2421875
6992.4453125
6898.15625
6853.80859375
6868.80859375
6932.92578125
7020.1328125
7101.50390625
7157.203125
7178.546875
7161.609375
7102.62109375
7001.15234375
6866.09375
6716.4921875
6576.59375
6469.61328125
6411.953125
6407.31640625
6444.63671875
6504.87109375
6572.71875
6641.9609375
6709.90625
6769.76953125
6810.8046875
6825.078125
6813.48046875
6787.42578125
6766.41796875
6770.91796875
6812.52734375
6889.578125
6993.4296875
7118.11328125
7261.2421875
7416.56640625
7570.83984375
7711.1015625
7832.90625
7938.5546875
8028.01171875
8093.33984375
8121.48828125
8101.48046875
8031.4140625
7922.953125
7800.078125
7689.6875
7608.890625
7559.0625
7531.30859375
7516.80859375
7512.50390625
7520.01171875
7542.70703125
7584.390625
7648.11328125
7733.3984375
7833.90234375
7938.43359375
8034.14453125
8108.71875
8151.484375
8155.89453125
8122.94140625
8061.41796875
7983.6171875
7900.79296875
7822.3046875
7755.734375
7703.96484375
7661.90234375
7618.84375
7565.86328125
7500.7265625
7427.04296875
7352.1640625
7287.09375
7244.109375
7229.0
7234.58203125
7244.15234375
7242.265625
7221.91015625
7183.57421875
7132.12890625
7076.86328125
7031.34765625
7008.7734375
7015.484375
7048.96484375
7101.203125
7163.046875
7226.33984375
7284.5
7332.6015625
7367.41796875
7388.4765625
7400.296875
7412.8046875
7436.59375
7474.83203125
7519.03515625
7553.109375
7563.05078125
7545.77734375
7512.17578125
7482.86328125
7478.21875
7508.5078125
7571.17578125
7656.125
7751.984375
7847.3359375
7930.45703125
7994.125
8043.26953125
8095.140625
8168.30859375
8269.58984375
8389.515625
8507.19140625
8598.5
8644.40234375
8638.6484375
8591.3828125
8524.3671875
8460.21875
8413.48828125
8387.84375
8377.03515625
8367.09765625
8340.64453125
8283.8203125
8192.734375
8076.359375
7954.91796875
7853.421875
7790.609375
7768.7421875
7773.12890625
7783.1640625
7785.12890625
7775.5078125
7755.21484375
7724.2578125
7682.390625
7632.5625
7581.9296875
7539.578125
7512.69921875
7502.11328125
7498.3359375
7481.05859375
7425.09765625
7311.91796875
7141.29296875
6935.44140625
6731.74609375
6568.05078125
6469.9296875
6446.2890625
6491.49609375
6588.62109375
6712.67578125
6836.390625
6938.25
7008.1953125
7047.98828125
7068.3828125
7085.98046875
7119.05078125
7180.35546875
7269.2421875
7369.2421875
7455.33984375
7507.58203125
7521.69140625
7509.21875
7488.04296875
7471.28125
7462.11328125
7455.58984375
7444.3046875
7424.68359375
7401.3125
7386.0390625
7391.1171875
7421.203125
7470.8046875
7528.22265625
7581.40234375
7622.29296875
7649.52734375
7669.1796875
7691.55859375
7725.01953125
7771.49609375
7826.734375
7882.875
7930.5625
7961.41796875
7971.4453125
7962.265625
7937.8359375
7900.83203125
7854.09765625
7804.96484375
7764.609375
7739.95703125
7726.08203125
7707.87109375
7670.44140625
7609.6484375
7535.3671875
7467.29296875
7427.1328125
7430.85546875
7483.0546875
7575.34765625
7689.46875
7803.48046875
7897.65625
7957.9765625
7977.6171875
7956.4609375
7898.24609375
7807.125
7687.97265625
7551.26171875
7416.31640625
7306.3203125
7237.4921875
7211.8359375
7218.44921875
7240.40625
7262.93359375
7280.98828125
7302.4140625
7341.18359375
7402.95703125
7475.703125
7535.046875
7558.75390625
7536.8515625
7471.7578125
7373.4765625
7254.9609375
7128.3359375
7003.06640625
6887.9921875
6794.78125
6736.60546875
6720.69140625
6741.49609375
6781.796875
6821.49609375
6848.0703125
6862.43359375
6876.66796875
6905.546875
6958.11328125
7034.98828125
7130.171875
7232.4609375
7326.21875
7395.50390625
7431.25390625
7434.99609375
7415.28125
7380.703125
7335.04296875
7275.48828125
7193.5390625
7079.953125
6932.12890625
6757.76171875
6571.41796875
6389.45703125
6229.47265625
6111.75390625
6055.9609375
6073.484375
6163.19140625
6314.11328125
6510.75390625
6735.98046875
6972.0234375
7202.4921875
7415.90234375
7608.77734375
7786.00390625
7957.13671875
8129.7109375
8303.5546875
8469.85546875
8615.23828125
8727.9921875
8803.2265625
8843.91796875
8856.28515625
8842.46484375
8797.74609375
8715.9765625
8597.91015625
8454.9609375
8307.578125
8181.9296875
8103.984375
8088.94140625
8131.9609375
8210.6796875
8299.0546875
8378.6015625
8438.1171875
8469.18359375
8468.16015625
8441.90625
8406.54296875
8378.171875
8365.48046875
8370.64453125
8393.3671875
8431.140625
8476.296875
8515.26953125
8532.3671875
8515.5234375
8460.11328125
8368.66015625
8247.52734375
8104.05078125
7946.48046875
7784.64453125
7628.34765625
7484.60546875
7357.41015625
7250.07421875
7165.77734375
7104.8046875
7062.90234375
7034.9140625
7020.95703125
7028.6875
7069.15625
7149.3046875
7265.93359375
7405.07421875
7547.8125
7679.2265625
7793.26953125
7889.30078125
7964.81640625
8013.5546875
8031.40234375
8023.046875
8001.44140625
7980.80078125
7970.09765625
7970.93359375
7977.7421875
7978.27734375
7956.81640625
7902.5078125
7818.59375
7723.47265625
7640.26953125
7582.81640625
7550.1171875
7532.3125
7519.35546875
7503.07421875
7474.0
7421.1171875
7338.03515625
7229.57421875
7111.5859375
7004.34375
6925.5234375
6887.08203125
6895.7421875
6954.6484375
7063.96875
7218.7734375
7405.5390625
7602.1796875
7785.0078125
7938.8046875
8061.63671875
8160.74609375
8244.3984375
8316.46875
8375.703125
8417.890625
8439.91796875
8443.82421875
8437.21875
8428.203125
8418.56640625
8401.59375
8366.1484375
8303.8828125
8215.87890625
8115.58203125
8024.5859375
7961.48046875
7931.60546875
7927.12109375
7936.484375
7952.609375
7972.1796875
7990.52734375
7999.95703125
7993.01953125
7967.0
7927.33984375
7888.8046875
7871.57421875
7891.515625
7951.0390625
8038.3984375
8135.40234375
8225.75
8298.3359375
8346.53515625
8366.62109375
8356.66015625
8317.0546875
8252.9375
8175.81640625
8100.8515625
8041.08984375
8004.2109375
7993.94140625
8012.2265625
8058.9375
8131.14453125
8223.8203125
8329.9609375
8438.75
8535.3671875
8605.55859375
8641.76953125
8645.10546875
8623.1171875
8587.921875
8555.4375
8542.05078125
8557.98046875
8601.9921875
8661.953125
8719.8515625
8757.40234375
8760.1171875
8720.11328125
8637.76953125
8522.16796875
8390.05859375
8263.0
8162.328125
8103.078125
8089.26171875
8112.359375
8154.0546875
8193.27734375
8215.3828125
8217.7734375
8207.2421875
8191.28125
8171.84765625
8146.63671875
8114.3984375
8077.41015625
8039.51953125
8003.44140625
7970.73046875
7943.96875
7928.78125
7933.29296875
7963.8671875
8019.46875
8089.91015625
8161.44140625
8225.93359375
8286.22265625
8353.79296875
8441.71875
8557.49609375
8698.05859375
8848.7578125
8988.46875
9099.3828125
9174.265625
9214.52734375
9221.80859375
9192.5234375
9120.8828125
9005.9765625
8855.17578125
8681.96875
8501.96484375
8330.44921875
8180.6015625
8060.92578125
7972.76953125
7910.14453125
7862.90625
7821.69921875
7781.984375
7745.09765625
7716.3984375
7702.1953125
7707.265625
7732.984375
7776.4609375
7832.14453125
7896.43359375
7971.34375
8061.74609375
8166.84765625
8273.94921875
8361.6015625
8410.05859375
8410.62109375
8368.36328125
8298.82421875
8221.36328125
8151.6796875
8097.1875
8058.4296875
8034.16015625
8023.85546875
8025.66015625
8034.87109375
8047.53125
8065.203125
8094.421875
8140.8203125
8203.80859375
8275.40234375
8341.78515625
8387.28515625
8401.95703125
8389.2421875
8365.3359375
8348.3046875
8347.00390625
8361.046875
8389.5625
8436.375
8505.921875
8597.1640625
8704.08203125
8820.8671875
8944.28515625
9071.3515625
9196.9609375
9314.0
9413.46875
9483.64453125
9512.234375
9493.765625
9436.80859375
9362.6328125
9293.8828125
9241.53125
9199.81640625
9152.6953125
9087.65625
9007.97265625
8934.4296875
8893.453125
8899.09375
8942.7734375
8999.078125
9042.14453125
9058.55078125
9047.9609375
9015.125
8963.46484375
8895.91015625
8819.3515625
8744.3359375
8676.8984375
8609.26171875
8520.4375
8389.515625
8211.05859375
7999.05859375
7777.20703125
7566.25390625
7379.0546875
7222.703125
7100.44921875
7010.54296875
6945.609375
6895.98046875
6855.078125
6822.51171875
6803.12890625
6803.2890625
6827.484375
6877.48046875
6953.66015625
7055.34375
7177.78125
7308.765625
7430.9375
7530.3828125
7604.03125
7658.48046875
7702.08984375
7739.05078125
7770.00390625
7795.72265625
7818.51171875
7841.25
7866.85546875
7898.30859375
7937.87890625
7986.1875
8043.1796875
8110.06640625
8188.7109375
8277.62890625
8368.30078125
8445.46484375
8491.1171875
8490.51953125
8439.4375
8349.7734375
8247.94140625
8163.41796875
8114.5078125
8102.69140625
8118.0703125
8147.8046875
8179.6328125
8201.6796875
8203.9609375
8181.94140625
8138.20703125
8080.91015625
8021.390625
7972.1640625
7943.59765625
7939.1171875
7952.19140625
7968.078125
7969.74609375
7944.8359375
7890.62109375
7815.14453125
7734.92578125
7671.41015625
7647.265625
7680.50390625
7775.96484375
7920.078125
8086.0234375
8246.82421875
8384.765625
8489.89453125
8554.1953125
8571.63671875
8544.06640625
8484.5
8413.3828125
8351.78125
8315.83984375
8313.1171875
8341.2109375
8391.0625
8453.51171875
8522.796875
8593.21484375
8654.23046875
8692.28515625
8699.4296875
8680.1640625
8648.73828125
8618.8359375
8594.61328125
8570.2734375
8536.35546875
8485.27734375
8411.7265625
8311.7421875
8185.73046875
8043.08203125
7900.765625
7774.6484375
7672.375
7595.05078125
7543.50390625
7519.9609375
7524.05859375
7549.9609375
7587.58984375
7623.9296875
7641.93359375
7621.76953125
7548.91015625
7424.25390625
7266.4609375
7103.046875
6957.28515625
6840.4765625
6752.5078125
6686.99609375
6636.16796875
6594.09765625
6559.09765625
6534.453125
6525.578125
6534.53515625
6556.84765625
6584.53125
6612.85546875
6644.4453125
6687.3515625
6749.77734375
6835.32421875
6940.375
7054.10546875
7161.96484375
7252.40625
7323.26171875
7383.15234375
7446.078125
7522.33203125
7612.21484375
7708.18359375
7804.390625
7904.61328125
8019.31640625
8153.44921875
8297.390625
8430.515625
8533.4921875
8597.38671875
8623.484375
8617.5859375
8585.0
8528.96484375
8452.29296875
8360.54296875
8263.953125
8175.11328125
8103.6015625
8052.2265625
8017.98046875
7995.87890625
7981.97265625
7974.30859375
7972.49609375
7976.3359375
7983.49609375
7987.57421875
7978.171875
7943.828125
7876.921875
7777.9375
7656.35546875
7527.0703125
7405.1796875
7302.96875
7230.19140625
7194.96484375
7203.23828125
7257.265625
7354.08203125
7483.98828125
7629.87109375
7770.1875
7885.859375
7966.90625
8013.71875
8032.8671875
8031.6953125
8015.08203125
7984.95703125
7941.8515625
7887.4609375
7825.8125
7761.2734375
7695.265625
7625.2109375
7546.9375
7457.33984375
7354.97265625
7240.1953125
7118.046875
7002.6171875
6916.98046875
6884.0078125
6912.0390625
6987.40625
7082.2734375
7172.46875
7249.625
7318.1171875
7383.84375
7448.23046875
7510.6171875
7571.3125
7630.34375
7685.96484375
7736.43359375
7780.84375
7814.6953125
7825.4921875
7796.96875
7721.1484375
7607.26953125
7479.5625
7365.875
7284.8203125
7238.01953125
7211.26953125
7185.1875
7148.6953125
7104.4609375
7062.171875
7027.72265625
6999.796875
6975.11328125
6953.55078125
6936.9765625
6925.6328125
6918.5078125
6917.0546875
6925.7421875
6947.23828125
6977.9609375
7009.96484375
7037.2109375
7058.5234375
7074.11328125
7081.08203125
7074.55078125
7053.55859375
7024.35546875
6996.8515625
6977.98828125
6968.8046875
6967.640625
6975.76953125
7000.29296875
7051.78515625
7138.25390625
7259.88671875
7408.6875
7573.05078125
7742.5625
7908.98046875
8064.53515625
8202.27734375
8319.5
8419.5
8507.53125
8583.94140625
8642.15234375
8674.6015625
8681.03515625
8671.09765625
8659.31640625
8657.80078125
8672.328125
8702.859375
8745.328125
8792.17578125
8831.58203125
8847.65625
8824.0
8750.953125
8632.765625
8488.75
8345.97265625
8227.390625
8142.76171875
8086.7265625
8043.6875
7996.78515625
7937.65234375
7872.0546875
7817.203125
7791.59375
7804.36328125
7850.98046875
7916.08203125
7979.47265625
8023.01171875
8038.09375
8031.40234375
8023.4453125
8037.3203125
8083.74609375
8153.34375
8222.1015625
8265.19140625
8268.25
8229.95703125
8158.21875
8066.5390625
7972.375
7894.43359375
7846.37890625
7830.22265625
7835.37890625
7845.203125
7846.8828125
7838.31640625
7828.65625
7832.85546875
7862.51171875
7917.0859375
7980.68359375
8028.796875
8042.73828125
8021.9921875
7984.1796875
7952.546875
7942.25
7956.1328125
7989.4453125
8035.13671875
8085.90625
8136.34375
8186.9140625
8244.5234375
8315.89453125
8399.09765625
8481.83203125
8547.484375
8582.58203125
8580.9453125
8545.40234375
8488.07421875
8427.46875
8381.78125
8361.515625
8365.46484375
8382.12109375
8396.1875
8397.328125
8385.18359375
8366.47265625
8347.28515625
8328.5078125
8307.30859375
8280.109375
8243.5546875
8195.9296875
8140.65234375
8087.57421875
8047.5546875
8024.4609375
8012.90625
8004.2109375
7995.37890625
7994.671875
8020.18359375
8090.59375
8212.2265625
8371.99609375
8543.07421875
8698.265625
8818.77734375
8893.23828125
8913.6484375
8875.8125
8783.4296875
8650.43359375
8499.3828125
8356.890625
8247.1171875
8185.0859375
8173.93359375
8208.0546875
8278.09375
8372.3671875
8474.94921875
8566.1015625
8627.82421875
8650.81640625
8636.92578125
8595.09765625
8534.04296875
8456.953125
8361.7265625
8245.87109375
8111.91796875
7969.5625
7833.79296875
7720.6640625
7642.41796875
7603.6328125
7600.140625
7621.375
7654.38671875
7686.82421875
7708.484375
7713.01171875
7700.3515625
7677.375
7653.875
7635.671875
7620.65625
7602.2890625
7577.7890625
7553.046875
7539.34765625
7545.5390625
7573.49609375
7620.25
7682.91796875
7760.90234375
7853.625
7956.62890625
8059.86328125
8150.45703125
8218.2890625
8260.02734375
8279.08203125
8283.4296875
8284.34375
8294.78125
8323.97265625
8370.41796875
8420.96875
8459.34765625
8477.55859375
8480.69140625
8482.9453125
8499.5234375
8539.33203125
8600.703125
8671.25390625
8731.89453125
8762.76953125
8748.73828125
8684.21875
8577.08203125
8448.875
8329.15625
8245.9921875
8217.1171875
8244.609375
8314.37109375
8401.33203125
8478.71875
8525.52734375
8528.7578125
8483.90234375
8397.26171875
8285.83203125
8168.625
8054.7265625
7941.11328125
7823.1328125
7705.26953125
7601.74609375
7530.76171875
7510.9921875
7559.00390625
7681.19140625
7863.49609375
8070.921875
8261.484375
8404.8359375
8491.86328125
8531.296875
8538.640625
8525.6015625
8495.6640625
8447.25390625
8380.85546875
8303.1171875
8223.65234375
8147.51171875
8071.91015625
7992.23046875
7912.65234375
7850.37109375
7827.046875
7854.1875
7925.46484375
8021.87890625
8123.1484375
8215.34765625
8291.703125
8349.890625
8388.9375
8406.546875
8398.32421875
8360.53515625
8294.7890625
8210.21875
8120.83984375
8040.19921875
7977.2265625
7935.65625
7916.40625
7919.96875
7946.1328125
7992.04296875
8052.45703125
8123.39453125
8204.70703125
8297.3671875
8398.37890625
8500.71484375
8599.83984375
8699.59765625
8809.8203125
8936.80078125
9075.7578125
9212.70703125
9334.1875
9435.76953125
9521.78125
9598.02734375
9665.72265625
9722.0703125
9764.828125
9795.55078125
9819.98046875
9846.5703125
9883.0546875
9931.375
9984.78515625
10030.328125
10054.38671875
10046.1796875
9998.5078125
9908.52734375
9778.69921875
9615.546875
9427.6640625
9226.75390625
9030.1328125
8857.84765625
8723.2734375
8626.00390625
8554.6875
8497.015625
8447.6796875
8409.52734375
8388.7109375
8387.515625
8399.4296875
8411.2421875
8411.72265625
8399.75390625
8385.484375
8385.66796875
8417.84765625
8495.1171875
8621.26953125
8789.109375
8983.69140625
9187.01953125
9379.2265625
9538.390625
9645.09765625
9690.9296875
9682.703125
9637.9453125
9577.05859375
9518.91796875
9479.43359375
9468.4609375
9485.4140625
9519.26953125
9555.37890625
9583.9921875
9602.93359375
9613.12890625
9613.98828125
9604.77734375
9589.41015625
9576.41796875
9571.99609375
9574.25
9576.0625
9572.63671875
9564.47265625
9554.16796875
9543.85546875
9536.26171875
9534.71484375
9538.84765625
9541.61328125
9534.0625
9514.7890625
9493.56640625
9484.21875
9493.03125
9513.46875
9531.3515625
9534.33203125
9516.91796875
9479.3125
9426.140625
9368.890625
9326.9921875
9320.68359375
9358.46875
9430.08203125
9510.6328125
9570.90625
9586.6484375
9544.98046875
9448.25390625
9313.2578125
9165.01953125
9029.69921875
8930.703125
8886.28125
8905.203125
8982.4453125
9100.00390625
9233.09375
9357.546875
9455.765625
9520.51953125
9555.0
9568.14453125
9569.19140625
9566.62890625
9569.91796875
9587.50390625
9620.65234375
9660.34765625
9691.703125
9700.72265625
9676.98828125
9614.28125
9514.296875
9391.22265625
9269.16015625
9170.51953125
9104.58203125
9066.6015625
9047.0078125
9040.44140625
9046.18359375
9061.9296875
9080.109375
9091.53515625
9091.7421875
9081.734375
9062.2265625
9028.8828125
8974.37890625
8894.65234375
8792.5859375
8677.50390625
8564.171875
8472.4296875
8423.48828125
8431.49609375
8496.58203125
8607.19921875
8749.74609375
8914.828125
9093.65234375
9270.74609375
9424.046875
9534.31640625
9595.15625
9615.0234375
9611.359375
9602.1640625
9598.8671875
9602.609375
9605.59765625
9597.109375
9569.57421875
9520.11328125
9449.1015625
9360.5859375
9265.24609375
9181.02734375
9128.2109375
9121.30078125
9162.875
9242.3046875
9339.640625
9433.53125
9509.8359375
9566.96875
9615.76171875
9674.34765625
9758.921875
9872.88671875
10001.15625
10116.3203125
10194.10546875
10225.9296875
10219.35546875
10190.0078125
10153.8984375
10123.5546875
10105.59765625
10099.51171875
10099.16015625
10095.51953125
10077.99609375
10037.09765625
9972.125
9898.34765625
9842.60546875
9827.1015625
9856.6015625
9920.875
10006.37890625
10103.09375
10203.4765625
10301.46484375
10395.05859375
10487.203125
10581.60546875
10677.83984375
10770.62109375
10851.76171875
10911.90625
10942.53515625
10939.27734375
10903.64453125
10840.73828125
10755.66796875
10653.1796875
10539.64453125
10422.91015625
10308.65625
10197.16796875
10084.0859375
9964.42578125
9836.42578125
9702.1171875
9564.46875
9424.19921875
9280.6484375
9137.2421875
9005.8203125
8903.96484375
8846.546875
8838.37109375
8872.80859375
8935.51953125
9010.41796875
9085.83203125
9158.0390625
9228.6015625
9296.6328125
9353.66015625
9387.609375
9392.8046875
9375.8671875
9351.078125
9329.0078125
9308.63671875
9280.0390625
9235.57421875
9179.7421875
9129.4375
9105.52734375
9124.08984375
9192.875
9310.5390625
9464.23046875
9627.9296875
9767.58203125
9853.625
9873.15625
9833.84375
9758.0
9671.5078125
9593.6875
9533.1796875
9491.33984375
9469.0546875
9470.1015625
9498.3671875
9553.0234375
9627.06640625
9709.57421875
9788.2578125
9850.44140625
9884.26953125
9881.375
9839.265625
9761.0546875
9652.62890625
9520.08984375
9370.12890625
9213.109375
9065.640625
8949.0
8882.91796875
8877.94921875
8931.40234375
9029.70703125
9155.63671875
9295.11328125
9439.35546875
9583.0
9722.82421875
9858.9140625
9994.3984375
10130.16015625
10258.03515625
10360.5390625
10418.92578125
10422.34375
10370.8671875
10273.31640625
10144.87890625
10005.7578125
9878.234375
9781.78515625
9729.46484375
9727.38671875
9775.26953125
9866.09765625
9985.83984375
10115.55078125
10236.08203125
10333.640625
10403.62890625
10450.9921875
10486.86328125
10523.48046875
10569.71875
10628.08203125
10693.43359375
10754.48046875
10798.74609375
10818.77734375
10815.2578125
10795.32421875
10768.9609375
10746.76171875
10738.9921875
10754.0390625
10795.68359375
10860.95703125
10939.6171875
11015.328125
11068.8515625
11083.6640625
11052.53515625
10981.12890625
10885.09375
10781.703125
10681.78125
10587.23828125
10494.27734375
10397.40234375
10290.8046875
10168.56640625
10027.3828125
9870.9296875
9710.80859375
9561.203125
9431.35546875
9322.6640625
9232.41796875
9159.328125
9105.2421875
9072.28125
9059.984375
9066.16015625
9090.390625
9135.515625
9203.96484375
9291.55078125
9384.96484375
9467.23828125
9528.6953125
9575.515625
9628.52734375
9711.46484375
9836.328125
9995.8515625
10168.0390625
10328.7265625
10463.33203125
10571.70703125
10665.609375
10761.87109375
10873.98046875
11004.515625
11141.4765625
11260.828125
11334.96875
11342.9140625
11277.52734375
11147.1328125
10971.8515625
10776.69140625
10584.1953125
10409.98828125
10263.43359375
10151.95703125
10084.43359375
10070.19140625
10114.9609375
10217.453125
10368.0390625
10549.125
10738.89453125
10920.0625
11089.3515625
11258.25
11441.74609375
11645.1171875
11861.5546875
12081.00390625
12297.89453125
12509.3359375
12708.453125
12883.1171875
13022.17578125
13122.2109375
13188.19140625
13228.72265625
13251.30078125
13260.78125
13259.2109375
13243.81640625
13204.47265625
13126.43359375
13000.671875
12834.62890625
12652.51171875
12483.64453125
12348.76953125
12254.6484375
12197.48046875
12169.05078125
12161.36328125
12169.05078125
12189.6796875
12221.9921875
12264.2421875
12314.51171875
12371.33984375
12431.6015625
12486.53515625
12520.6875
12516.33203125
12460.5703125
12350.63671875
12195.390625
12014.0234375
11832.7421875
11679.16015625
11573.63671875
11520.5234375
11505.91015625
11506.984375
11508.46484375
11513.23828125
11538.3984375
11601.7890625
11711.890625
11867.140625
12060.44140625
12282.3046875
12521.41796875
12764.56640625
12996.81640625
13202.4140625
13367.2578125
13482.4375
13546.33203125
13564.1171875
13546.38671875
13508.1328125
13466.71875
13437.453125
13428.55859375
13438.52734375
13457.33203125
13471.41015625
13471.09375
13456.44921875
13436.41796875
13421.45703125
13417.109375
13424.7421875
13446.4140625
13485.73046875
13542.67578125
13609.2265625
13671.40234375
13715.9609375
13736.2578125
13735.28515625
13726.2109375
13729.3515625
13763.9296875
13837.91015625
13943.328125
14061.6640625
14175.05859375
14274.3984375
14359.57421875
14435.3359375
14509.00390625
14591.3671875
14697.015625
14841.3046875
15035.98828125
15286.17578125
15588.234375
15927.5390625
16279.32421875
16617.40625
16928.1328125
17219.0390625
17514.109375
17839.6875
18212.48828125
18636.28515625
19104.7109375
19605.4375
20124.90625
20654.23046875
21194.99609375
21762.0546875
22382.07421875
23087.76171875
23908.49609375
24860.8359375
25946.1328125
27159.23828125
28502.76953125
29995.43359375
31668.3046875
33553.75390625
35675.921875
38046.62109375
40664.01171875
43509.453125
46540.49609375
49681.1328125
52811.85546875
55760.92578125
58299.83984375
60154.203125
61047.71875
60782.46875
59322.7109375
56826.765625
53597.10546875
49977.34375
46260.24609375
42649.34765625
39267.61328125
36181.296875
33417.41015625
30973.890625
28828.4296875
26948.125
25298.50390625
23849.3828125
22576.5546875
21460.65234375
20486.2109375
19640.734375
18911.5703125
18282.08203125
17732.47265625
17246.38671875
16815.96484375
16438.7421875
16110.2109375
15820.49609375
15557.1171875
15308.78515625
15067.55859375
14830.83203125
14602.95703125
14393.09375
14209.1875
14053.05078125
13920.484375
13805.46484375
13705.4765625
13625.95703125
13580.73828125
13585.12890625
13643.95703125
13744.16796875
13859.5625
13964.68359375
14046.69140625
14107.10546875
14154.171875
14193.515625
14224.7265625
14245.80078125
14259.57421875
14273.96875
14294.94140625
14320.2578125
14341.73828125
14353.046875
14352.89453125
14340.4609375
14312.03125
14267.30859375
14219.87109375
14197.03125
14224.23828125
14307.26953125
14429.01171875
14562.3828125
14685.7421875
14789.26171875
14872.90234375
14942.47265625
15006.2265625
15071.19921875
15140.625
15214.5859375
15292.64453125
15375.109375
15462.96875
15558.97265625
15669.28515625
15802.03125
15961.703125
16143.27734375
16330.9609375
16502.875
16639.22265625
16729.46484375
16774.33203125
16782.5390625
16766.3125
16739.21875
16714.6015625
16701.94921875
16703.64453125
16717.10546875
16741.6953125
16783.67578125
16854.43359375
16963.5859375
17111.2578125
17283.5078125
17454.8046875
17599.15234375
17704.1875
17777.91796875
17844.04296875
17931.37109375
18063.9375
18253.015625
18491.3203125
18753.66796875
19007.23046875
19226.8515625
19406.08203125
19558.22265625
19708.01171875
19879.34765625
20085.94140625
20329.73828125
20605.0546875
20902.16015625
21209.26953125
21517.58984375
21829.74609375
22162.35546875
22537.0
22967.03125
23452.171875
23981.4765625
24537.03125
25096.05078125
25636.3359375
26145.49609375
26626.69921875
27096.17578125
27575.0546875
28080.5
28618.90234375
29184.69140625
29767.3671875
30361.82421875
30971.9609375
31604.81640625
32263.58984375
32947.73828125
33657.96875
34400.2109375
35187.36328125
36040.77734375
36989.9453125
38067.1796875
39299.06640625
40700.69140625
42276.46875
44026.9453125
45957.8671875
48086.59765625
50441.97265625
53058.1953125
55968.36328125
59202.04296875
62786.046875
66745.48828125
71103.3046875
75875.26953125
81055.40234375
86591.9296875
92363.96484375
98170.6171875
103734.2265625
108714.5859375
112740.08203125
115468.2734375
116671.20703125
116308.4375
114539.8125
111661.85546875
108001.8359375
103828.1484375
99315.78125
94563.87109375
89636.40234375
84598.15625
79532.51953125
74539.8359375
69722.19140625
65165.36328125
60927.734375
57038.32421875
53500.046875
50296.3984375
47402.99609375
44800.5234375
42479.71875
40434.0859375
38648.75
37097.234375
35747.08203125
34565.625
33521.0546875
32582.79296875
31725.5625
30934.01171875
30202.359375
29529.19140625
28912.87109375
28351.125
27842.15234375
27383.1171875
26966.4765625
26579.03125
26206.4609375
25839.86328125
25479.05078125
25131.7421875
24811.328125
24533.72265625
24311.54296875
24147.73046875
24034.41015625
23959.046875
23912.49609375
23893.1171875
23906.65234375
23962.953125
24068.89453125
24219.828125
24398.01953125
24582.6640625
24762.94921875
24940.9765625
25123.67578125
25315.1171875
25516.7734375
25731.38671875
25963.84375
26219.92578125
26506.4296875
26831.41796875
27201.61328125
27618.046875
28073.87109375
28555.53125
29046.29296875
29531.41796875
30004.4375
30471.68359375
30951.80859375
31470.40625
32053.265625
32721.4765625
33489.44921875
34365.44921875
35353.6796875
36457.0078125
37679.8125
39030.4765625
40521.6796875
42167.125
43975.765625
45946.76953125
48066.8125
50307.9609375
52623.96875
54945.30078125
57175.5390625
59193.2421875
60862.890625
62055.4765625
62673.12109375
62668.3515625
62051.17578125
60882.99609375
59260.6015625
57295.8359375
55098.3984375
52767.4296875
50390.2890625
48041.59375
45778.5390625
43636.88671875
41633.38671875
39773.921875
38061.63671875
36500.90625
35097.33984375
33855.4609375
32775.57421875
31851.53125
31070.84765625
30416.94140625
29872.66015625
29424.33203125
29064.70703125
28792.0703125
28605.23046875
28498.01953125
28457.453125
28465.84375
28504.1328125
28555.4609375
28610.2265625
28672.22265625
28761.7265625
28910.30859375
29146.97265625
29483.05859375
29907.44921875
30397.37890625
30936.58984375
31525.578125
32177.23828125
32905.265625
33716.6796875
34612.14453125
35590.421875
36653.671875
37812.0234375
39084.828125
40496.9453125
42072.65234375
43831.125
45783.21484375
47926.4375
50238.8671875
52675.41796875
55166.0703125
57611.4765625
59876.0078125
61787.15625
63151.265625
63787.28515625
63570.08203125
62469.359375
60568.6796875
58053.0546875
55165.7421875
52150.9453125
49207.12109375
46467.546875
44006.5
41856.40625
40022.359375
38491.0078125
37237.890625
36235.171875
35457.35546875
34883.1171875
34495.21875
34279.91015625
34224.5234375
34313.625
34528.2265625
34850.40625
35268.75
35779.2265625
36383.53515625
37089.83984375
37914.1484375
38876.17578125
39990.91015625
41265.01953125
42702.01953125
44308.40625
46092.1328125
48055.1328125
50186.8515625
52459.8359375
54822.59375
57188.19140625
59424.86328125
61358.28515625
62792.125
63545.921875
63499.625
62627.53125
61007.26171875
58800.76171875
56216.1796875
53464.77734375
50725.62890625
48125.7265625
45737.0546875
43587.40234375
41678.05078125
39999.765625
38539.86328125
37280.51171875
36196.45703125
35259.921875
34449.6640625
33754.140625
33165.703125
32673.703125
32264.7109375
31928.69921875
31664.67578125
31481.7578125
31394.9921875
31417.04296875
31550.86328125
31790.046875
32126.4765625
32556.0703125
33076.890625
33685.8125
34381.87890625
35173.75390625
36083.05859375
37142.8046875
38396.1484375
39894.6171875
41690.16015625
43823.30078125
46317.453125
49181.7578125
52410.95703125
55970.54296875
59767.484375
63616.77734375
67220.53515625
70184.54296875
72093.4765625
72632.671875
71700.015625
69443.0859375
66202.2734375
62399.375
58431.00390625
54602.73828125
51107.71484375
48037.92578125
45413.421875
43213.34375
41396.078125
39907.19921875
38684.34375
37666.8984375
36808.25390625
36082.44140625
35481.3125
35005.46875
34654.5859375
34421.70703125
34294.71484375
34265.078125
34337.26953125
34529.4765625
34863.54296875
35354.09375
36006.84375
36823.953125
37805.7265625
38945.49609375
40226.7109375
41630.4453125
43148.7109375
44791.765625
46583.96875
48553.1953125
50721.42578125
53100.30078125
55691.2265625
58487.6015625
61475.203125
64627.05859375
67892.23046875
71182.13671875
74361.09375
77248.859375
79642.015625
81354.76171875
82268.5234375
82370.67578125
81763.42578125
80637.578125
79224.0390625
77745.7421875
76386.984375
75282.7265625
74521.25
74155.29296875
74219.5234375
74746.52734375
75767.22265625
77289.453125
79265.984375
81569.80859375
83983.52734375
86200.9765625
87848.046875
88539.9921875
87975.66796875
86031.9609375
82804.890625
78572.546875
73704.03125
68564.015625
63449.22265625
58565.21484375
54033.16796875
49910.76171875
46212.484375
42921.7734375
39998.6171875
37391.015625
35050.39453125
32940.98828125
31036.48046875
29310.91015625
27735.578125
26284.3359375
24939.5390625
23692.61328125
22541.14453125
21485.671875
20525.61328125
19653.859375
18854.1875
18105.96875
17394.01171875
16715.09765625
16075.09765625
15479.72265625
14928.36328125
14417.3203125
13948.109375
13530.8671875
13179.12890625
12902.41796875
12703.36328125
12576.87109375
12506.2421875
12460.765625
12403.8828125
12309.9375
12174.4140625
12008.88671875
11829.29296875
11650.21484375
11485.37109375
11346.96875
11243.08203125
11177.79296875
11152.61328125
11163.5703125
11196.65625
11231.31640625
11252.97265625
11262.47265625
11273.5859375
11303.92578125
11369.078125
11480.5703125
11642.69140625
11848.73046875
12081.75
12321.0234375
12549.1015625
12755.39453125
12935.7109375
13088.21875
13207.48828125
13280.8359375
13291.13671875
13224.80859375
13079.12109375
12864.8125
12603.43359375
12320.421875
12036.12890625
11760.00390625
11492.5234375
11232.17578125
10980.2421875
10739.8984375
10513.19921875
10299.71875
10096.8515625
9901.33984375
9713.38671875
9540.953125
9397.94140625
9295.4765625
9235.71875
9215.99609375
9236.9609375
9301.95703125
9407.55859375
9538.5234375
9675.01953125
9803.79296875
9921.34765625
10028.81640625
10126.27734375
10209.78515625
10270.12109375
10295.1953125
10278.72265625
10229.53125
10170.625
10126.45703125
10110.01953125
10120.25390625
10147.7578125
10180.3203125
10205.29296875
10211.703125
10193.0859375
10148.76171875
10082.4765625
10000.0703125
9907.38671875
9808.87109375
9708.1875
9611.5546875
9530.64453125
9480.69921875
9473.75
9512.6484375
9591.16015625
9700.12890625
9834.90625
9998.13671875
10195.67578125
10428.79296875
10689.3359375
10961.81640625
11230.1328125
11483.90625
11721.00390625
11945.68359375
12162.58984375
12369.73828125
12556.35546875
12708.78515625
12819.52734375
12891.31640625
12934.484375
12962.24609375
12987.66796875
13021.42578125
13069.8515625
13135.19921875
13218.53515625
13322.6328125
13452.91015625
13617.328125
13825.453125
14085.078125
14397.734375
14757.5
15154.63671875
15579.13671875
16019.9296875
16462.2734375
16889.12109375
17287.625
17657.15234375
18013.6953125
18387.23046875
18811.5546875
19311.671875
19897.02734375
20564.375
21305.9453125
22117.171875
23002.21484375
23975.9765625
25058.99609375
26266.06640625
27598.4453125
29048.5390625
30611.49609375
32289.26171875
34081.140625
35969.0
37907.01171875
39818.3671875
41597.84375
43120.921875
44259.5390625
44900.984375
44966.51953125
44427.7734375
43316.27734375
41718.86328125
39757.890625
37566.64453125
35271.8828125
32984.63671875
30792.91796875
28754.0703125
26892.40625
25206.23828125
23680.38671875
22297.4453125
21044.76171875
19917.49609375
18917.18359375
18045.19921875
17294.44921875
16645.734375
16072.07421875
15547.125
15051.671875
14575.546875
14116.48828125
13676.796875
13257.99609375
12856.609375
12466.40234375
12086.53125
11726.88671875
11403.33203125
11126.8359375
10897.703125
10709.01171875
10553.08984375
10423.75
10314.52734375
10217.11328125
10122.12109375
10021.96875
9915.34375
9810.76953125
9724.68359375
9672.4296875
9657.78125
9669.296875
9686.39453125
9690.359375
9673.40625
9641.24609375
9608.4609375
9589.6015625
9591.1953125
9609.015625
9631.0
9643.12890625
9635.12109375
9603.9296875
9553.84765625
9493.3203125
9430.421875
9369.80078125
9312.296875
9256.71875
9202.43359375
9151.1796875
9106.86328125
9073.24609375
9051.24609375
9037.94140625
9027.91796875
9016.4296875
9002.98828125
8993.125
8995.98828125
9018.26953125
9058.640625
9107.6484375
9153.8125
9191.52734375
9224.9296875
9265.3046875
9324.87890625
9411.3828125
9525.0234375
9656.55078125
9787.25390625
9894.90234375
9966.234375
10007.8515625
10045.01953125
10107.89453125
10216.4140625
10374.2421875
10572.3828125
10796.9921875
11036.953125
11288.15625
11551.04296875
11823.10546875
12094.796875
12355.2265625
12602.21875
12844.61328125
13093.57421875
13351.78515625
13610.62109375
13856.6015625
14081.49609375
14289.8359375
14499.76953125
14736.14453125
15019.7421875
15360.18359375
15757.23046875
16207.203125
16707.51953125
17255.70703125
17845.53125
18465.79296875
19104.546875
19756.07421875
20425.12890625
21125.5078125
21875.1015625
22691.8671875
23592.17578125
24590.4453125
25699.453125
26931.55078125
28299.4296875
29814.97265625
31486.921875
33320.05078125
35314.87890625
37463.48828125
39737.84765625
42072.56640625
44348.69921875
46387.74609375
47965.66015625
48851.65234375
48864.5390625
47926.359375
46090.37109375
43530.61328125
40497.80078125
37260.3828125
34053.41796875
31049.11328125
28349.09375
25990.87109375
23962.40625
22221.66796875
20716.03125
19395.9609375
18222.44921875
17171.7421875
16237.03515625
15422.03125
14726.8671875
14137.08984375
13625.23828125
13161.98046875
12726.21484375
12309.08203125
11914.3828125
11557.1015625
11258.17578125
11035.578125
10896.515625
10834.88671875
10833.9296875
10871.64453125
10927.52734375
10988.546875
11051.40625
11120.3125
11202.79296875
11306.328125
11436.17578125
11593.50390625
11774.33203125
11970.14453125
12169.53125
12358.87109375
12521.77734375
12639.51171875
12695.140625
12680.2421875
12598.96484375
12465.10546875
12294.47265625
12099.56640625
11889.58984375
11671.90625
11450.5
11223.8828125
10987.6796875
10740.953125
10489.80078125
10244.89453125
10016.89453125
9814.50390625
9644.94921875
9513.58984375
9421.75
9364.640625
9331.14453125
9306.0703125
9274.4921875
9226.9140625
9162.8046875
9091.0390625
9027.328125
8989.56640625
8991.82421875
9039.07421875
9126.15625
9242.2421875
9377.234375
9524.40234375
9678.2265625
9831.94921875
9978.8984375
10116.328125
10246.6875
10374.58984375
10502.76953125
10630.75390625
10755.7890625
10873.078125
10975.453125
11054.86328125
11106.06640625
11128.80859375
11125.9921875
11099.80078125
11049.56640625
10972.39453125
10865.48046875
10729.34765625
10570.4453125
10400.08203125
10228.83984375
10061.55078125
9898.7421875
9743.1640625
9603.40234375
9490.19921875
9410.0
9362.77734375
9345.41015625
9356.109375
9395.52734375
9464.05859375
9557.76171875
9666.23828125
9774.2890625
9866.22265625
9930.0078125
9959.640625
9956.34765625
9928.6328125
9889.640625
9851.87890625
9823.359375
9808.640625
9813.26953125
9845.52734375
9912.9296875
10017.125
10152.23046875
10306.3203125
10461.73046875
10593.8828125
10675.16015625
10688.33203125
10641.90625
10572.19921875
10526.20703125
10538.05859375
10617.63671875
10756.5859375
10941.1171875
11158.8671875
11397.75390625
11642.6484375
11876.234375
12085.26171875
12268.01171875
12436.25390625
12609.29296875
12805.91796875
13041.36328125
13328.61328125
13677.64453125
14092.2578125
14571.4609375
15116.99609375
15738.4765625
16449.3671875
17259.48046875
18172.62109375
19188.578125
20303.15234375
21507.0
22788.8359375
24141.38671875
25561.73828125
27044.3671875
28574.71875
30128.15625
31670.0625
33153.03125
34515.90625
35690.7890625
36615.3828125
37242.515625
37542.9296875
37503.171875
37121.65234375
36405.79296875
35373.2109375
34056.98046875
32509.453125
30798.87890625
28999.78515625
27182.32421875
25403.9609375
23703.9765625
22103.515625
20613.28515625
19243.6640625
18006.92578125
16908.671875
15938.84765625
15074.13671875
14290.7734375
13575.51171875
12926.19140625
12345.3984375
11836.13671875
11402.3515625
11049.15625
10777.69921875
10576.6015625
10418.28515625
10266.09765625
10089.5546875
9877.72265625
9642.08984375
9408.703125
9205.76953125
9053.3359375
8957.68359375
8911.0078125
8896.66015625
8898.0625
8906.8828125
8925.7265625
8964.39453125
9032.34375
9131.1796875
9250.8515625
9371.71484375
9471.30078125
9531.60546875
9543.58984375
9509.4296875
9443.34765625
9368.37890625
9307.078125
9270.7421875
9255.703125
9248.484375
9233.3203125
9196.73828125
9131.10546875
9039.2109375
8935.7578125
8840.8828125
8768.921875
8720.65625
8683.53125
8638.55859375
8570.76953125
8478.47265625
8374.08984375
8274.296875
8188.3515625
8116.03125
8054.55078125
8003.23046875
7960.44921875
7920.1328125
7874.55078125
7819.8359375
7757.41015625
7692.03125
7630.515625
7580.796875
7548.67578125
7535.0078125
7537.34765625
7553.6796875
7581.921875
7615.12109375
7639.203125
7637.3828125
7597.79296875
7518.69140625
7408.7421875
7282.16796875
7150.9140625
7019.5703125
6888.9765625
6766.1875
6669.90234375
6623.9921875
6644.01171875
6728.26953125
6859.39453125
7012.5234375
7163.4296875
7293.125
7389.47265625
7447.3828125
7468.52734375
7459.96484375
7431.0703125
7389.67578125
7340.27734375
7285.58984375
7229.09765625
7174.97265625
7125.4140625
7079.12109375
7033.453125
6988.15625
6946.61328125
6913.1875
6888.9375
6868.55859375
6840.19921875
6789.1796875
6705.01171875
6587.8671875
6449.04296875
6304.55859375
6168.30078125
6050.90625
5962.640625
5913.88671875
5911.984375
5959.5234375
6055.921875
6196.8671875
6368.47265625
6542.99609375
6685.23046875
6767.62890625
6782.046875
6739.5390625
6661.05078125
6567.1328125
6471.8828125
6382.1328125
6300.89453125
6232.25
6183.796875
6164.98828125
6183.65234375
6243.640625
6344.109375
6479.28515625
6638.49609375
6807.7265625
6973.99609375
7131.83203125
7287.703125
7456.59375
7649.6015625
7860.82421875
8065.15234375
8229.82421875
8330.30078125
8358.8515625
8323.30859375
8241.38671875
8134.88671875
8024.05859375
7922.65625
7836.58984375
7767.72265625
7719.21484375
7696.95703125
7705.65625
7744.08984375
7804.64453125
7877.109375
7952.15234375
8021.53125
8077.18359375
8112.52734375
8125.140625
8117.66796875
8096.53515625
8071.328125
8055.046875
8061.2890625
8096.765625
8154.5703125
8215.67578125
8259.5703125
8276.5
8272.546875
8265.08203125
8273.28515625
8310.2890625
8380.0
8476.6875
8585.55078125
8685.546875
8755.94921875
8783.49609375
8764.99609375
8705.046875
8613.49609375
8504.8203125
8395.98046875
8300.8515625
8225.8359375
8171.7265625
8139.21875
8131.2890625
8150.27734375
8193.74609375
8253.375
8317.16796875
8373.59765625
8415.51953125
8441.359375
8452.73828125
8451.69140625
8440.2109375
8420.7890625
8395.16015625
8363.2265625
8326.49609375
8294.2890625
8285.03125
8319.33984375
8410.140625
8556.92578125
8745.66015625
8953.10546875
9155.39453125
9338.375
9502.39453125
9655.98828125
9803.23046875
9936.671875
10042.5625
10113.75
10158.65625
10197.71875
10248.359375
10310.43359375
10365.66015625
10393.0703125
10386.4453125
10357.51953125
10324.01953125
10296.359375
10274.453125
10252.453125
10223.38671875
10181.58984375
10125.62890625
10061.1640625
9999.68359375
9953.1484375
9929.8828125
9934.84765625
9971.19140625
10039.44140625
10136.7734375
10260.40625
10413.24609375
10604.421875
10841.47265625
11120.0546875
11419.80078125
11709.296875
11956.4296875
12138.46875
12248.40234375
12296.0625
12303.69921875
12297.52734375
12298.59765625
12316.85546875
12351.27734375
12395.8984375
12447.453125
12508.71484375
12585.6875
12682.8828125
12802.84375
12950.0
13132.921875
13360.546875
13635.2734375
13950.0
14292.0859375
14650.53125
15019.890625
15397.96875
15780.23828125
16157.67578125
16522.36328125
16877.46875
17242.23046875
17645.46875
18112.46484375
18657.19921875
19286.54296875
20009.76953125
20841.6953125
21795.96484375
22876.765625
24078.421875
25393.171875
26820.14453125
28369.234375
30058.19140625
31903.62890625
33908.8984375
36054.53515625
38296.7109375
40572.01953125
42799.86328125
44877.40625
46673.30859375
48032.6953125
48799.75
48853.33203125
48143.2734375
46712.20703125
44690.8828125
42265.57421875
39631.7109375
36955.32421875
34356.015625
31910.15234375
29663.859375
27645.50390625
25871.125
24341.91015625
23040.01171875
21931.9140625
20980.91015625
20159.15625
19449.15234375
18835.953125
18300.3984375
17819.36328125
17369.44140625
16928.3671875
16475.48046875
15996.46484375
15492.05859375
14982.21875
14497.83984375
14063.6953125
13686.6953125
13359.4609375
13073.38671875
12825.87109375
12615.10546875
12431.4140625
12257.24609375
12075.921875
11879.359375
11668.94140625
11452.40234375
11240.8359375
11045.26171875
10871.9375
10719.9296875
10584.64453125
10464.1796875
10361.0703125
10276.9921875
10207.0
10141.234375
10073.34375
10006.25
9948.59765625
9905.9609375
9876.265625
9852.875
9829.7421875
9802.83984375
9769.046875
9726.6015625
9677.48046875
9628.46875
9589.234375
9568.62890625
9570.9296875
9593.71875
9628.94140625
9666.80078125
9698.875
9718.69921875
9722.5234375
9712.484375
9698.546875
9694.3125
9709.3359375
9745.12890625
9796.515625
9853.65625
9903.2578125
9932.51953125
9935.1328125
9912.01953125
9864.40625
9788.640625
9681.5625
9550.81640625
9417.10546875
9304.5546875
9228.26953125
9188.93359375
9176.65625
9180.40625
9197.15625
9234.3203125
9302.96484375
9408.10546875
9545.27734375
9704.859375
9876.88671875
10051.08984375
10215.15625
10355.67578125
10461.55078125
10527.1953125
10554.85546875
10555.4375
10546.01953125
10544.515625
10565.99609375
10622.73828125
10723.49609375
10868.4140625
11044.37109375
11228.34375
11397.421875
11536.11328125
11636.25
11694.59375
11713.7578125
11704.0
11680.55859375
11657.0703125
11641.1015625
11634.28125
11633.56640625
11629.98046875
11606.8828125
11542.88671875
11420.484375
11234.984375
10997.1640625
10728.1484375
10451.55859375
10188.54296875
9956.96484375
9772.44921875
9649.22265625
9599.78125
9631.8046875
9741.85546875
9910.234375
10104.3828125
10292.22265625
10456.80078125
10601.10546875
10740.765625
10891.6640625
11060.75390625
11243.6328125
11428.8828125
11606.56640625
11774.828125
11938.30859375
12099.515625
12252.21484375
12383.77734375
12483.5
12548.5390625
12584.41796875
12603.01953125
12619.71484375
12648.28125
12694.73828125
12755.60546875
12823.265625
12893.6953125
12969.3203125
13055.94140625
13158.03515625
13276.35546875
13408.453125
13550.875
13701.48828125
13859.6328125
14023.44140625
14187.53515625
14345.34375
14494.8984375
14641.3046875
14791.34765625
14944.63671875
15090.13671875
15212.00390625
15299.4296875
15352.2265625
15378.82421875
15390.15625
15395.00390625
15399.6640625
15411.0078125
15439.70703125
15500.078125
15604.7421875
15756.8515625
15946.39453125
16155.13671875
16367.08203125
16576.10546875
16785.75390625
17004.13671875
17239.58203125
17498.4296875
17782.8515625
18088.80859375
18407.01953125
18727.73828125
19045.90625
19363.1015625
19686.2421875
20024.75390625
20387.7890625
20782.71484375
21215.44140625
21690.9140625
22210.6171875
22768.453125
23350.80859375
23943.71484375
24541.06640625
25146.0390625
25765.93359375
26407.64453125
27077.0078125
27778.61328125
28514.10546875
29282.765625
30086.05859375
30930.3359375
31822.83984375
32766.56640625
33763.71484375
34826.59765625
35983.515625
37271.8359375
38724.8359375
40364.859375
42206.86328125
44267.02734375
46569.94140625
49151.57421875
52057.33203125
55335.72265625
59030.23828125
63172.4921875
67775.97265625
72827.265625
78274.5234375
84021.1640625
89937.03515625
95893.89453125
101814.765625
107709.26171875
113664.11328125
119779.43359375
126072.91015625
132393.34375
138382.19140625
143504.40234375
147147.82421875
148764.234375
148002.53515625
144784.35546875
139302.1953125
131958.19140625
123278.22265625
113826.63671875
104133.04296875
94638.14453125
85664.8671875
77414.46875
69980.640625
63373.19140625
57545.55078125
52420.7421875
47910.95703125
43929.4296875
40398.1484375
37254.26171875
34453.765625
31969.203125
29781.25
27868.640625
26202.30078125
24746.3046875
23463.66796875
22321.85546875
21294.7109375
20360.98828125
19502.50390625
18703.96484375
17954.67578125
17250.0234375
16590.96484375
15981.828125
15428.62109375
14938.5625
14518.17578125
14168.109375
13879.0078125
13634.64453125
13421.67578125
13237.46484375
13090.25
12993.83203125
12961.2109375
12998.3359375
13099.36328125
13248.4453125
13428.94140625
13631.62890625
13853.859375
14093.4140625
14346.51171875
14610.86328125
14886.3828125
15171.22265625
15459.35546875
15743.390625
16018.78515625
16285.3984375
16547.6640625
16814.38671875
17096.5
17403.27734375
17741.26171875
18115.8359375
18529.5390625
18975.96484375
19437.8828125
19896.31640625
20343.703125
20788.89453125
21251.41796875
21753.484375
22317.0703125
22965.66015625
23725.85546875
24624.94140625
25683.62109375
26907.8203125
28286.07421875
29794.40625
31403.625
33083.34375
34802.94921875
36531.77734375
38237.30859375
39880.2578125
41411.54296875
42777.25
43930.453125
44841.7109375
45502.3515625
45919.81640625
46107.7265625
46075.8359375
45826.671875
45360.84375
44683.78515625
43806.046875
42738.41796875
41489.31640625
40066.8984375
38482.72265625
36756.31640625
34921.76953125
33031.62890625
31150.23828125
29337.89453125
27637.8359375
26074.5390625
24659.77734375
23398.390625
22290.375
21329.15625
20497.0546875
19762.94921875
19089.19140625
18446.53125
17825.15234375
17232.75390625
16684.22265625
16193.75390625
15773.58984375
15435.109375
15187.0390625
15029.23828125
14945.16796875
14900.640625
14854.98828125
14779.140625
14665.33203125
14521.25
14358.34375
14187.1796875
14018.23828125
13858.828125
13706.7890625
13550.734375
13378.671875
13184.53125
12966.234375
12721.94140625
12452.83984375
12169.21875
11890.19140625
11635.21875
11415.73046875
11234.83203125
11093.89453125
10997.33984375
10949.453125
10945.87890625
10969.6640625
10997.66015625
11012.4296875
11009.453125
10994.86328125
10978.10546875
10966.01953125
10961.453125
10965.46875
10979.98046875
11007.1171875
11044.95703125
11084.61328125
11113.859375
11124.80078125
11117.52734375
11096.453125
11064.8984375
11024.53125
10979.0078125
10936.07421875
10905.0703125
10892.41015625
10899.42578125
10923.96875
10963.28515625
11013.9296875
11068.33984375
11112.6640625
11130.1015625
11107.5234375
11039.20703125
10925.73828125
10772.39453125
10590.1328125
10395.9375
10208.8046875
10043.16015625
9905.41796875
9795.7265625
9711.99609375
9652.32421875
9614.58984375
9595.03515625
9587.96875
9587.37890625
9588.7421875
9589.15625
9586.3203125
9578.87890625
9568.44140625
9560.48046875
9561.94140625
9576.7890625
9602.66015625
9631.25390625
9652.5546875
9660.3203125
9654.296875
9637.0234375
9609.71875
9573.28515625
9533.44921875
9502.171875
9491.375
9505.671875
9542.77734375
9600.77734375
9683.2109375
9796.125
9940.17578125
10105.33984375
10272.87109375
10422.9296875
10541.9609375
10624.390625
10669.1328125
10676.921875
10652.33984375
10607.11328125
10558.44921875
10521.5546875
10502.5234375
10497.828125
10501.3203125
10513.453125
10545.29296875
10612.90234375
10725.8671875
10879.9609375
11060.27734375
11250.71875
11440.41015625
11623.21875
11794.93359375
11952.82421875
12096.984375
12230.0625
12354.4296875
12469.234375
12570.171875
12652.5859375
12714.88671875
12758.17578125
12782.046875
12782.07421875
12753.51171875
12697.7578125
12623.86328125
12543.2734375
12464.02734375
12389.4140625
12319.59375
12252.76171875
12186.296875
12119.171875
12053.50390625
11992.7109375
11938.44921875
11890.73046875
11851.00390625
11823.78515625
11814.52734375
11826.5234375
11860.08984375
11914.2578125
11989.25
12087.80859375
12213.51953125
12365.73828125
12534.80859375
12703.375
12854.1328125
12976.80859375
13068.15625
13127.609375
13155.95703125
13158.23046875
13144.37890625
13124.28515625
13102.59375
13079.9609375
13059.06640625
13047.7890625
13055.87109375
13088.8984375
13144.60546875
13213.33203125
13282.07421875
13340.5625
13385.83203125
13421.7421875
13454.4375
13488.953125
13529.75
13582.12890625
13650.6328125
13735.62109375
13831.8515625
13930.5859375
14023.95703125
14109.734375
14193.70703125
14285.9765625
14391.859375
14505.5078125
14614.4921875
14712.62890625
14808.453125
14921.14453125
15068.4375
15257.578125
15484.98828125
15741.9375
16020.484375
16316.81640625
16632.47265625
16974.59765625
17354.7109375
17784.39453125
18268.9765625
18805.19921875
19387.75
20020.6796875
20722.25
21517.39453125
22424.71875
23450.32421875
24592.3515625
25850.04296875
27230.69140625
28752.81640625
30445.2890625
32341.1328125
34468.98828125
36851.2578125
39513.046875
42492.08203125
45833.0546875
49559.7734375
53630.72265625
57885.49609375
61995.96875
65459.87890625
67687.578125
68187.953125
66770.28125
63634.71484375
59288.828125
54351.2734375
49366.5
44711.17578125
40588.5
37065.609375
34120.8046875
31687.2265625
29685.5546875
28041.51953125
26691.19140625
25580.55078125
24662.42578125
23893.22265625
23233.6015625
22653.75
22137.359375
21679.28125
21279.61328125
20939.93359375
20662.82421875
20452.73828125
20317.41015625
20268.796875
20320.08203125
20478.37109375
20738.953125
21086.671875
21502.54296875
21970.40234375
22482.33984375
23043.05078125
23669.17578125
24380.328125
25187.37890625
26088.5859375
27076.0
28144.23828125
29293.703125
30528.37890625
31852.33203125
33267.26171875
34770.16796875
36349.125
37976.5859375
39603.87890625
41164.578125
42590.36328125
43831.96484375
44872.171875
45724.00390625
46417.69921875
46984.36328125
47442.65625
47793.4140625
48023.9375
48117.78515625
48063.3828125
47859.76171875
47522.5703125
47089.83984375
46620.55859375
46182.5390625
45836.1640625
45624.703125
45573.79296875
45694.2890625
45982.4609375
46418.19140625
46965.4921875
47576.61328125
48195.7578125
48758.38671875
49189.44140625
49408.72265625
49346.27734375
48959.25
48238.98046875
47207.05078125
45907.49609375
44399.734375
42750.58984375
41024.83203125
39277.80859375
37551.91796875
35873.96484375
34253.20703125
32685.37109375
31165.0703125
29699.1171875
28309.59765625
27023.8828125
25859.17578125
24812.828125
23865.83203125
22998.09375
22203.76953125
21492.99609375
20878.34375
20359.765625
19922.13671875
19544.609375
19210.32421875
18908.84375
18633.3203125
18377.046875
18131.65234375
17888.38671875
17642.66796875
17398.1328125
17165.08984375
16953.125
16763.5859375
16587.2421875
16407.56640625
16207.06640625
15973.7578125
15704.796875
15405.49609375
15085.34375
14754.8828125
14425.18359375
14108.36328125
13816.92578125
13561.66015625
13348.78125
13177.3828125
13038.66015625
12918.2265625
12801.48828125
12680.234375
12557.27734375
12445.01171875
12355.87109375
12290.3984375
12234.09765625
12167.76171875
12082.078125
11982.26953125
11880.28125
11784.40234375
11695.1640625
11606.8671875
11510.40625
11397.08984375
11263.74609375
11115.58203125
10963.2890625
10816.515625
10679.234375
10549.67578125
10423.6640625
10299.43359375
10181.71875
10081.6875
10011.078125
9974.50390625
9966.90625
9978.16796875
9999.4140625
10024.953125
10050.0625
10069.84765625
10081.53125
10086.79296875
10090.27734375
10095.81640625
10105.6171875
10123.26953125
10155.19921875
10206.2265625
10273.0078125
10342.73046875
10399.26171875
10431.41796875
10437.6484375
10425.1171875
10404.4921875
10383.3203125
10362.578125
10339.17578125
10311.171875
10278.9453125
10240.875
10189.75390625
10115.875
10014.453125
9890.5
9757.6640625
9633.13671875
9532.0234375
9463.44921875
9429.45703125
9426.28125
9446.34375
9480.015625
9517.40625
9550.53125
9575.2890625
9593.109375
9612.33203125
9647.25390625
9712.14453125
9812.34765625
9940.41796875
10081.75
10223.91796875
10360.4765625
10487.859375
10601.58984375
10695.74609375
10763.5078125
10796.734375
10787.38671875
10733.15234375
10643.46484375
10539.140625
10443.77734375
10372.640625
10327.30078125
10299.43359375
10279.859375
10265.5859375
10260.8984375
10273.66796875
10309.9296875
10368.875
10440.69140625
10510.40625
10566.6953125
10608.2890625
10641.70703125
10673.203125
10703.3671875
10727.09375
10734.94140625
10714.20703125
10653.48046875
10551.50390625
10422.890625
10293.8828125
10191.0078125
10131.8984375
10123.0703125
10162.875
10245.88671875
10365.75
10514.37890625
10678.99609375
10842.80859375
10992.4296875
11125.09375
11245.66015625
11355.15625
11444.12890625
11499.0703125
11513.75390625
11492.17578125
11442.0546875
11369.484375
11280.9453125
11186.9375
11099.7265625
11027.03125
10970.02734375
10928.078125
10903.4609375
10899.3828125
10913.5859375
10936.46484375
10958.05859375
10977.69921875
11006.16015625
11057.08984375
11135.12109375
11230.94140625
11327.05859375
11408.42578125
11469.6640625
11515.5234375
11557.65234375
11611.70703125
11694.31640625
11817.703125
11983.62890625
12183.1640625
12404.4453125
12641.4140625
12894.73828125
13166.44921875
13457.62890625
13772.06640625
14116.90625
14494.00390625
14890.43359375
15281.98828125
15649.1796875
15990.0546875
16318.015625
16649.61328125
16995.27734375
17359.32421875
17746.1171875
18165.9453125
18635.46484375
19171.06640625
19779.1328125
20451.52734375
21170.421875
21917.71484375
22681.7265625
23459.96875
24260.5625
25101.375
26003.9609375
26985.14453125
28053.96875
29216.1796875
30479.0078125
31848.9296875
33324.59765625
34893.3828125
36536.265625
38237.30859375
39989.4375
41791.0703125
43635.765625
45502.75
47355.0625
49145.21875
50823.78125
52347.5703125
53686.80078125
54829.390625
55779.75390625
56552.59375
57165.43359375
57632.984375
57964.953125
58169.69921875
58264.26953125
58283.99609375
58281.0390625
58310.99609375
58419.1640625
58637.11328125
58986.63671875
59481.01171875
60120.71484375
60890.01171875
61760.82421875
62702.93359375
63694.5546875
64725.31640625
65787.40234375
66859.20703125
67894.07421875
68823.6484375
69572.96484375
70077.28515625
70294.76953125
70213.375
69847.71875
69221.65625
68343.5859375
67192.125
65724.5234375
63902.703125
61720.9765625
59221.8359375
56493.71875
53651.3046875
50805.98828125
48039.76953125
45394.40234375
42877.5859375
40479.44140625
38189.890625
36010.00390625
33953.77734375
32041.5546875
30290.765625
28710.515625
27302.0625
26061.82421875
24982.87109375
24054.2890625
23261.5234375
22590.1875
22031.0234375
21581.3359375
21241.1640625
21008.15234375
20875.53515625
20833.22265625
20869.00390625
20968.56640625
21114.984375
21287.609375
21460.6875
21604.73046875
21692.73046875
21707.92578125
21647.26171875
21519.3828125
21340.5546875
21130.12109375
20905.09375
20676.140625
20448.61328125
20225.5390625
20005.66796875
19777.546875
19520.6640625
19218.41015625
18871.30078125
18496.24609375
18113.0078125
17732.28515625
17354.30078125
16974.40625
16588.703125
16197.24609375
15804.5703125
15417.31640625
15040.875
14678.84765625
14335.51953125
14016.5703125
13724.81640625
13454.98046875
13194.35546875
12930.26171875
12658.03125
12382.2890625
12111.2109375
11850.23046875
11601.34375
11367.00390625
11152.4296875
10963.0078125
10800.08984375
10660.29296875
10538.375
10429.921875
10331.19140625
10237.26171875
10141.44140625
10037.6640625
9924.66015625
9807.59765625
9694.22265625
9588.57421875
9489.1796875
9394.0625
9306.31640625
9233.58203125
9181.83203125
9149.06640625
9123.33984375
9086.30078125
9021.3046875
8921.94140625
8794.3125
8651.28515625
8505.76171875
8370.0078125
8258.77734375
8188.71484375
8172.7421875
8215.47265625
8313.31640625
8456.39453125
8629.2421875
8811.4296875
8980.08984375
9114.66015625
9202.79296875
9245.2265625
9254.90234375
9248.07421875
9233.3359375
9208.45703125
9167.4921875
9109.82421875
9042.46484375
8975.51171875
8917.0
8872.10546875
8846.46875
8848.78515625
8887.4765625
8962.31640625
9059.20703125
9154.671875
9225.84765625
9256.9375
9240.5859375
9179.89453125
9091.359375
9001.24609375
8933.453125
8898.79296875
8895.1484375
8915.34375
8952.95703125
9002.578125
9058.13671875
9112.7421875
9160.5625
9200.37109375
9238.47265625
9286.91796875
9356.44921875
9449.578125
9559.18359375
9671.64453125
9771.33984375
9845.81640625
9890.9296875
9911.79296875
9917.734375
9916.984375
9917.59375
9931.875
9976.51171875
10066.2890625
10207.42578125
10394.98046875
10614.49609375
10847.18359375
11077.66796875
11299.87890625
11515.43359375
11726.3359375
11930.25390625
12123.51171875
12307.109375
12488.6875
12678.921875
12886.71484375
13118.0
13378.44921875
13676.2578125
14019.8203125
14410.65234375
14838.7421875
15286.73828125
15740.08203125
16193.703125
16650.85546875
17118.85546875
17607.37890625
18128.34375
18693.1953125
19307.30859375
19966.0234375
20656.7421875
21366.75
22092.08203125
22841.60546875
23633.7421875
24488.66796875
25422.0234375
26443.7734375
27560.5859375
28777.05859375
30093.33203125
31501.390625
32985.30078125
34526.40625
36107.93359375
37712.9921875
39317.9921875
40889.890625
42390.66796875
43783.09765625
45031.7265625
46101.25390625
46957.7734375
47573.7890625
47933.76171875
48037.90625
47901.59375
47546.9609375
46989.046875
46227.8828125
45255.96875
44075.09765625
42707.0546875
41191.30859375
39575.6640625
37907.59375
36227.640625
34565.4921875
32940.6015625
31366.8671875
29856.79296875
28423.08203125
27078.5859375
25834.5078125
24695.609375
23656.5
22705.53125
21834.66796875
21045.3203125
20344.7421875
19738.81640625
19228.01953125
18805.9140625
18458.41796875
18166.34765625
17912.6484375
17688.515625
17493.515625
17332.3671875
17213.07421875
17144.36328125
17129.7890625
17162.7578125
17228.87109375
17313.1875
17404.45703125
17494.859375
17581.45703125
17671.45703125
17784.41796875
17944.62109375
18167.23828125
18449.48828125
18774.40234375
19124.17578125
19492.25
19886.125
20322.51953125
20821.11328125
21399.2578125
22066.23046875
22819.00390625
23644.875
24529.80859375
25463.83203125
26438.94921875
27446.171875
28477.99609375
29531.43359375
30603.296875
31680.28515625
32734.453125
33728.30859375
34623.61328125
35387.56640625
35995.95703125
36434.6171875
36698.9375
36790.66015625
36712.65625
36463.87890625
36038.99609375
35436.14453125
34668.7109375
33769.61328125
32782.23828125
31747.0078125
30695.76953125
29653.9609375
28641.33984375
27668.9765625
26739.54296875
25853.55078125
25014.703125
24228.46484375
23497.07421875
22817.0
22180.140625
21577.12890625
21000.95703125
20448.6875
19919.8671875
19414.48828125
18934.5859375
18487.1484375
18081.77734375
17722.859375
17404.7578125
17115.59375
16844.44921875
16584.43359375
16331.19140625
16082.015625
15837.87109375
15606.16796875
15401.1328125
15239.74609375
15133.859375
15082.921875
15072.46484375
15078.828125
15075.671875
15039.26953125
14953.5625
14814.484375
14630.37109375
14417.53125
14194.71484375
13979.28125
13783.89453125
13613.125
13463.2890625
13327.4375
13201.890625
13089.1953125
12996.70703125
12932.69921875
12901.62109375
12900.8125
12921.6875
12955.4296875
12998.49609375
13053.9609375
13128.8125
13229.3984375
13356.8125
13505.09375
13664.73828125
13828.5078125
13992.80859375
14153.67578125
14304.25
14437.7578125
14551.484375
14646.84765625
14728.3984375
14805.4453125
14892.9453125
15006.703125
15156.3125
15343.2109375
15564.09375
15813.5703125
16084.015625
16366.60546875
16655.46484375
16951.23828125
17260.2421875
17589.6875
17942.1640625
18313.05859375
18693.4296875
19076.93359375
19464.71484375
19863.59765625
20279.97265625
20715.515625
21167.1875
21629.7265625
22098.8984375
22574.91015625
23064.33984375
23579.328125
24135.02734375
24746.5
25424.296875
26169.1953125
26970.7890625
27812.57421875
28679.046875
29558.234375
30439.98828125
31314.12109375
32168.87890625
32987.6796875
33746.76953125
34419.03125
34982.44921875
35425.23828125
35743.4609375
35935.33984375
35997.79296875
35926.625
35719.74609375
35382.21484375
34929.7109375
34386.5078125
33779.0703125
33130.73828125
32459.86328125
31779.203125
31095.48828125
30411.4765625
29730.96875
29062.64453125
28419.5234375
27815.23828125
27260.05859375
26758.1953125
26307.4609375
25902.1640625
25537.58203125
25212.30859375
24927.19140625
24682.578125
24475.38671875
24296.61328125
24131.5234375
23964.875
23788.38671875
23604.12109375
23421.40234375
23250.6015625
23097.640625
22960.38671875
22828.83984375
22691.1875
22542.7265625
22390.0703125
22246.87109375
22125.1640625
22028.625
21950.73046875
21878.05078125
21797.3046875
21701.89453125
21593.3828125
21478.265625
21364.984375
21262.58203125
21177.98046875
21112.06640625
21059.65625
21015.2265625
20978.48828125
20953.95703125
20946.28125
20956.09765625
20978.25
21002.13671875
21014.90234375
21006.59375
20973.8515625
20920.1171875
20854.46875
20789.5
20735.890625
20695.29296875
20658.8203125
20614.57421875
20557.65625
20493.8671875
20436.52734375
20400.91015625
20398.40625
20431.01953125
20489.90625
20560.3828125
20629.35546875
20689.0625
20736.95703125
20775.23046875
20809.91015625
20847.57421875
20891.80859375
20943.81640625
21006.1171875
21083.95703125
21182.42578125
21302.6796875
21440.42578125
21586.7578125
21730.62890625
21862.33203125
21976.1328125
22070.46484375
22146.84765625
22209.3359375
22263.95703125
22317.03125
22373.51171875
22437.20703125
22511.90625
22601.4296875
22708.734375
22834.65234375
22976.08203125
23124.87890625
23270.34765625
23404.76171875
23526.3203125
23636.92578125
23739.58984375
23839.69921875
23946.6015625
24070.13671875
24215.234375
24381.19921875
24565.28125
24764.4765625
24974.01953125
25186.08984375
25390.65234375
25577.33984375
25738.82421875
25875.98828125
25999.91015625
26125.91015625
26263.72265625
26413.30078125
26568.51171875
26722.22265625
26868.1640625
27001.265625
27117.82421875
27214.72265625
27289.08203125
27341.0234375
27377.234375
27409.875
27450.984375
27508.6953125
27587.4765625
27688.43359375
27807.8671875
27937.53125
28067.8828125
28190.9609375
28301.15625
28396.30078125
28479.1796875
28556.2109375
28633.5078125
28715.11328125
28804.5078125
28905.0859375
29018.4453125
29144.7421875
29285.58203125
29443.77734375
29617.95703125
29799.26953125
29975.6640625
30139.44921875
30290.83203125
30436.5703125
30586.6640625
30750.2734375
30931.6484375
31128.859375
31335.73828125
31544.03125
31744.45703125
31929.43359375
32097.1875
32252.27734375
32401.046875
32547.72265625
32694.8671875
32844.33203125
32995.9921875
33147.828125
33299.7734375
33456.26171875
33623.39453125
33805.07421875
34003.046875
34217.7578125
34445.58984375
34676.46875
34897.46875
35099.734375
35281.58203125
35447.07421875
35603.8984375
35760.70703125
35922.40234375
36087.1171875
36249.58984375
36407.7734375
36565.02734375
36726.54296875
36894.875
37068.29296875
37241.8359375
37410.8125
37574.93359375
37738.6875
37906.6640625
38079.9921875
38258.52734375
38444.22265625
38638.984375
38840.2890625
39042.109375
39240.62890625
39437.11328125
39635.78515625
39840.7109375
40053.76171875
40272.7421875
40492.16015625
40709.1953125
40929.40625
41164.21875
41422.8203125
41708.41015625
42021.38671875
42361.8359375
42727.8125
43114.16796875
43515.29296875
43927.9765625
44351.62890625
44787.9375
45240.91015625
45715.25
46213.65234375
46737.28515625
47288.58984375
47871.30078125
48486.82421875
49132.5703125
49803.64453125
50493.375
51191.4921875
51884.96875
52562.3359375
53215.4375
53836.48046875
54416.546875
54949.19140625
55433.64453125
55872.48046875
56267.33203125
56617.75390625
56921.953125
57176.39453125
57376.16015625
57517.58984375
57600.12890625
57624.78515625
57592.3125
57504.06640625
57363.265625
57173.83203125
56939.2265625
56664.234375
56357.46875
56031.44140625
55700.8203125
55380.4609375
55082.97265625
54816.6875
54586.625
54397.3984375
54252.8046875
54151.97265625
54088.66015625
54056.875
54055.6640625
54087.05859375
54150.796875
54242.58203125
54355.62109375
54481.921875
54614.01953125
54748.3984375
54887.44921875
55036.83203125
55201.68359375
55385.61328125
55590.83203125
55816.4453125
56057.6796875
56309.03125
56568.4140625
56837.93359375
57122.74609375
57430.57421875
57769.39453125
58141.7734375
58541.5390625
58958.1875
59384.6171875
59819.953125
60267.34375
60731.8828125
61219.37890625
61733.1484375
62270.90234375
62825.83203125
63390.078125
63955.80078125
64514.6015625
65058.89453125
65583.359375
66082.1875
66544.83203125
66956.9921875
67306.6640625
67588.39453125
67802.9140625
67954.625
68048.3671875
68085.25390625
68061.25390625
67971.859375
67818.49609375
67609.06640625
67353.9140625
67064.48046875
66755.60546875
66444.90234375
66147.62890625
65873.0546875
65625.31640625
65405.3828125
65212.21875
65044.8203125
64904.15625
64791.01953125
64701.8671875
64629.42578125
64568.6328125
64520.05078125
64486.9140625
64470.984375
64472.1953125
64489.984375
64523.5546875
64572.19921875
64636.09375
64715.390625
64808.08984375
64910.3203125
65019.05078125
65132.66015625
65248.6796875
65363.59375
65475.859375
65587.40625
65701.30859375
65819.6171875
65943.88671875
66075.71875
66215.94921875
66364.96484375
66523.90625
66693.23046875
66869.609375
67047.16015625
67222.75390625
67397.83203125
67574.11328125
67750.3046875
67924.41796875
68096.12890625
68265.0
68429.0390625
68587.9375
68746.08203125
68909.9921875
69083.65625
69267.16796875
69457.859375
69650.8203125
69840.84765625
70026.64453125
70212.203125
70401.86328125
70594.91015625
70786.24609375
70970.87109375
71146.2421875
71312.3984375
71472.39453125
71631.3671875
71792.86328125
71956.6015625
72120.93359375
72285.8828125
72452.41796875
72621.00390625
72793.23828125
72973.05078125
73163.2578125
73361.85546875
73564.11328125
73767.2578125
73971.16796875
74176.0078125
74382.140625
74591.25390625
74804.66796875
75020.98046875
75237.78125
75454.91796875
75673.84765625
75894.69921875
76116.8828125
76341.6640625
76571.2109375
76805.09375
77040.27734375
77274.30859375
77506.2109375
77735.1328125
77961.07421875
78186.91796875
78416.6171875
78650.9375
78886.81640625
79120.421875
79348.375
79566.9296875
79773.71484375
79971.2265625
80165.953125
80363.27734375
80564.953125
80771.01953125
80980.9453125
81192.3671875
81401.6171875
81606.6953125
81807.86328125
82005.45703125
82199.61328125
82392.484375
82587.84375
82787.41015625
82989.890625
83194.16796875
83401.06640625
83611.2890625
83824.24609375
84039.80859375
84258.890625
84481.4453125
84706.21484375
84933.06640625
85163.17578125
85396.09765625
85629.3125
85861.4609375
86093.3984375
86325.0234375
86553.94140625
86778.734375
87000.96484375
87222.40625
87442.8359375
87662.19140625
87882.390625
88104.84765625
88328.10546875
88549.9296875
88770.109375
88989.6796875
89209.4609375
89430.984375
89656.81640625
89888.03125
90122.734375
90358.71484375
90595.7109375
90833.6484375
91070.625
91304.53125
91534.86328125
91761.21875
91982.265625
92198.52734375
92414.5390625
92635.91796875
92865.44921875
93103.38671875
93349.2109375
93600.73046875
93853.390625
94103.62109375
94352.06640625
94601.58984375
94853.56640625
95108.37890625
95367.75
95633.359375
95903.8984375
96176.05859375
96447.9765625
96719.94921875
96993.14453125
97270.25390625
97556.578125
97857.60546875
98175.7890625
98511.40234375
98865.52734375
99239.921875
99635.18359375
100051.51953125
100490.32421875
100952.015625
101432.45703125
101923.60546875
102416.671875
102902.11328125
103368.046875
103802.73046875
104199.53515625
104557.66796875
104878.85546875
105165.96484375
105424.21875
105660.171875
105878.58984375
106082.2265625
106273.93359375
106455.75390625
106625.7109375
106778.25390625
106908.31640625
107012.68359375
107088.0
107131.13671875
107142.8125
107128.765625
107097.171875
107057.08203125
107019.0234375
106993.1953125
106985.33203125
106996.09765625
107024.88671875
107071.9140625
107136.3046875
107215.390625
107307.09375
107410.94921875
107526.09765625
107650.875
107785.15625
107930.48828125
108086.875
108251.6796875
108422.57421875
108598.91796875
108779.46875
108961.33984375
109142.7265625
109324.2265625
109506.34375
109688.19140625
109870.01953125
110054.37109375
110243.140625
110435.65625
110631.05859375
110830.2421875
111033.73828125
111240.03125
111447.66015625
111656.9609375
111867.87890625
112078.203125
112285.92578125
112491.5703125
112696.51953125
112901.00390625
113105.453125
113311.828125
113521.51171875
113733.50390625
113946.4921875
114160.80078125
114376.46875
114591.28125
114802.99609375
115011.73828125
115218.3515625
115422.05078125
115622.09765625
115819.99609375
116017.8359375
116215.80078125
116413.5703125
116612.4921875
116813.9296875
117016.86328125
117219.55078125
117422.30859375
117626.3671875
117831.3125
118036.21875
118242.015625
118449.984375
118659.0078125
118866.8828125
119073.36328125
119279.46484375
119484.65234375
119687.46875
119888.1171875
120087.83203125
120286.4921875
120483.37890625
120679.5859375
120876.94140625
121075.109375
121272.44921875
121469.11328125
121666.6171875
121864.8828125
122062.44140625
122259.2109375
122456.1953125
122652.80859375
122847.421875
123040.375
123233.80078125
123428.40625
123623.14453125
123817.90625
124013.65234375
124209.8828125
124404.76953125
124598.00390625
124790.93359375
124983.55859375
125174.19140625
125362.30078125
125549.03125
125734.65625
125918.1875
126099.9921875
126282.015625
126464.82421875
126647.1015625
126828.60546875
127010.90234375
127194.51953125
127378.0
127560.640625
127743.48046875
127926.72265625
128108.80859375
128288.98828125
128468.23046875
128646.625
128822.4609375
128995.00390625
129165.7109375
129335.5625
129503.63671875
129669.484375
129834.34765625
129998.5859375
130160.19140625
130317.46484375
130470.76171875
130620.39453125
130765.16796875
130904.640625
131040.5859375
131174.54296875
131305.984375
131434.4765625
131561.3671875
131687.69140625
131812.37890625
131934.39453125
132054.59765625
132173.70703125
132290.5078125
132403.98828125
132515.38671875
132626.1328125
132735.71875
132843.46484375
132950.5859375
133058.28125
133165.640625
133271.4609375
133376.5234375
133481.92578125
133586.77734375
133689.78125
133791.5546875
133893.0703125
133993.37109375
134091.0234375
134186.5390625
134280.93359375
134373.33203125
134462.33984375
134548.515625
134633.03125
134715.12109375
134793.28515625
134867.859375
134940.01171875
135009.1953125
135074.1328125
135135.421875
135194.5234375
135251.10546875
135303.89453125
135353.36328125
135400.953125
135446.4296875
135488.60546875
135528.0234375
135566.3359375
135603.58203125
135638.71484375
135672.37109375
135706.359375
135740.9453125
135775.24609375
135809.9765625
135847.21484375
135887.6015625
135930.54296875
135976.87890625
136028.7890625
136086.9375
136150.53515625
136220.0546875
136297.2734375
136382.5625
136474.73046875
136573.74609375
136680.94921875
136796.3125
136918.18359375
137046.00390625
137180.70703125
137322.0703125
137468.28515625
137618.6171875
137773.953125
137934.1640625
138097.54296875
138263.5390625
138433.44921875
138607.8203125
138785.578125
138966.55859375
139152.31640625
139343.59765625
139539.421875
139739.546875
139945.44921875
140157.82421875
140375.5078125
140597.84765625
140825.8515625
141059.80859375
141298.1171875
141539.6171875
141784.88671875
142034.0078125
142285.2421875
142537.265625
142790.59375
143045.41796875
143300.15625
143553.58203125
143806.375
144059.03515625
144310.32421875
144559.25390625
144806.75
145053.65234375
145299.078125
145542.28515625
145784.4296875
146026.68359375
146268.41796875
146508.9375
146749.265625
146990.34765625
147231.015625
147469.39453125
147704.546875
147934.58984375
148154.703125
148359.10546875
148544.13671875
148708.0859375
148849.86328125
148970.0234375
149071.9609375
149159.78125
149235.77734375
149301.484375
149359.74609375
149413.609375
149464.20703125
149511.8125
149557.8828125
149604.1328125
149650.5
149696.15625
149741.62109375
149787.921875
149834.53515625
149880.27734375
149925.58984375
149971.94921875
150019.765625
150068.8828125
150120.56640625
150176.80078125
150238.0625
150303.7421875
150374.3046875
150450.94921875
150533.44140625
150620.30078125
150710.94140625
150805.70703125
150904.21484375
151005.6875
151110.93359375
151222.16015625
151340.86328125
151467.5546875
151603.4609375
151750.56640625
151909.890625
152081.3828125
152265.68359375
152464.3828125
152678.4453125
152907.9765625
153153.734375
153417.2109375
153698.79296875
153996.87109375
154308.96875
154632.33203125
154963.4296875
155298.59375
155636.31640625
155978.6171875
156330.0625
156696.19140625
157082.47265625
157492.1875
157922.40625
158360.4453125
158785.20703125
159175.2578125
159520.6015625
159830.6171875
160132.0625
160458.5859375
160839.44140625
161294.171875
161833.8125
162465.5078125
163197.30078125
164041.26953125
165015.53515625
166147.0
167474.47265625
169049.3203125
170934.15625
173204.23828125
175949.66015625
179267.1953125
183235.02734375
187868.9375
193047.92578125
198402.359375
203230.109375
206585.1640625
207614.99609375
205988.21875
202093.37109375
196835.44140625
191195.0078125
185881.4296875
181250.73046875
177402.27734375
174295.54296875
171826.41796875
169878.69921875
168355.16796875
167179.9921875
166289.0625
165631.0234375
165172.71875
164892.4296875
164768.171875
164775.85546875
164889.25390625
165068.78515625
165252.4609375
165371.203125
165381.02734375
165282.39453125
165113.51171875
164929.42578125
164780.37109375
164695.69140625
164679.93359375
164723.29296875
164814.77734375
164945.41796875
165105.48828125
165286.30078125
165484.2109375
165698.4609375
165926.19921875
166163.59375
166409.71875
166664.42578125
166923.7421875
167182.2265625
167438.875
167696.171875
167954.3828125
168211.6796875
168469.34375
168732.50390625
169006.40234375
169296.06640625
169608.86328125
169952.58984375
170331.2734375
170746.8828125
171205.01953125
171715.10546875
172285.45703125
172922.1953125
173632.25390625
174422.89453125
175298.17578125
176259.17578125
177305.59765625
178429.9609375
179605.5
180777.1953125
181859.40234375
182741.546875
183312.796875
183509.73046875
183359.3046875
182977.140625
182518.09375
182119.75390625
181875.06640625
181832.25
182003.109375
182372.671875
182910.06640625
183575.234375
184318.984375
185084.83984375
185817.84375
186472.1015625
187009.078125
187392.30078125
187587.3828125
187567.14453125
187318.25390625
186849.5703125
186198.6015625
185426.7421875
184602.3984375
183784.78515625
183017.9296875
182330.08203125
181732.41015625
181221.0
180784.98828125
180413.5703125
180095.94921875
179820.58984375
179579.671875
179372.765625
179203.22265625
179072.796875
178982.03125
178933.10546875
178929.0703125
178972.265625
179066.3984375
179217.60546875
179429.83203125
179700.03125
180020.1484375
180381.76953125
180776.765625
181196.58984375
181634.96875
182089.66796875
182558.44921875
183035.33984375
183515.09765625
184000.796875
184504.6875
185043.3046875
185634.28515625
186294.60546875
187035.37109375
187856.23828125
188746.015625
189687.71875
190661.625
191647.3359375
192628.984375
193599.33984375
194556.30078125
195495.66796875
196409.15234375
197286.80859375
198116.8046875
198883.7421875
199572.40234375
200175.60546875
200697.93359375
201154.2578125
201569.17578125
201977.00390625
202415.796875
202915.2578125
203485.66015625
204112.890625
204760.546875
205381.64453125
205939.0703125
206422.65234375
206849.59765625
207250.64453125
207654.7265625
208077.828125
208514.16796875
208934.29296875
209297.58203125
209573.2890625
209753.375
209851.70703125
209898.96875
209939.33984375
210023.42578125
210194.57421875
210475.8515625
210864.140625
211331.3984375
211833.98828125
212331.92578125
212809.5703125
213282.125
213784.15625
214353.0859375
215018.5390625
215796.01953125
216682.40234375
217657.2109375
218689.65625
219743.0546875
220773.8828125
221734.625
222586.35546875
223312.828125
223924.67578125
224452.7421875
224934.546875
225395.78515625
225832.01171875
226202.44921875
226442.45703125
226487.53125
226296.1875
225864.7265625
225229.9921875
224457.53125
223620.45703125
222781.96875
221988.84375
221270.62109375
220639.6171875
220095.65234375
219637.32421875
219270.58984375
219005.52734375
218845.0390625
218776.36328125
218771.54296875
218798.28125
218839.03125
218906.47265625
219037.5703125
219262.9921875
219573.1015625
219906.171875
220164.54296875
220245.7578125
220073.44140625
219615.37890625
218880.5703125
217899.328125
216703.828125
215321.4765625
213775.42578125
212082.41015625
210252.32421875
208298.2421875
206251.23046875
204164.70703125
202104.125
200131.171875
198290.91796875
196604.71875
195071.98046875
193681.55078125
192424.7578125
191300.3203125
190311.77734375
189464.72265625
188764.8515625
188213.546875
187803.95703125
187523.15625
187357.9296875
187296.65234375
187327.71875
187440.67578125
187629.53515625
187892.078125
188225.7578125
188627.01171875
189094.57421875
189630.96484375
190240.63671875
190928.9140625
191702.1171875
192565.84765625
193523.390625
194578.5234375
195739.66796875
197018.81640625
198427.89453125
199980.58984375
201698.07421875
203608.2890625
205736.61328125
208096.09765625
210680.88671875
213457.6953125
216355.9921875
219268.03125
222066.00390625
224629.6796875
226872.82421875
228760.1328125
230308.91796875
231573.36328125
232619.70703125
233506.23828125
234271.91796875
234927.234375
235445.78125
235765.3984375
235803.078125
235475.10546875
234713.28515625
233476.7890625
231761.32421875
229603.0078125
227075.87109375
224286.12109375
221362.53125
218437.8359375
215623.9375
212994.8046875
210586.48046875
208409.26171875
206462.234375
204746.28125
203272.27734375
202058.66796875
201118.8984375
200449.99609375
200032.203125
199837.765625
199842.62890625
200037.51953125
200432.76171875
201047.27734375
201881.9296875
202895.67578125
204004.859375
205107.7421875
206119.109375
206996.97265625
207748.4296875
208410.36328125
209015.9296875
209569.4921875
210045.765625
210407.875
210628.58203125
210703.640625
210653.81640625
210514.7109375
210320.6875
210096.0234375
209859.0
209628.640625
209422.4921875
209248.171875
209099.28125
208957.78515625
208798.58203125
208595.76953125
208332.40234375
208009.23046875
207645.8203125
207274.56640625
206931.04296875
206640.87109375
206406.9140625
206209.4765625
206026.296875
205857.69140625
205734.83203125
205707.515625
205826.51171875
206131.8828125
206647.17578125
207378.9921875
208323.95703125
209478.54296875
210842.34375
212414.49609375
214192.578125
216177.2578125
218375.71484375
220799.37109375
223460.28125
226369.77734375
229536.31640625
232960.80078125
236633.421875
240535.40234375
244643.91015625
248938.4140625
253407.00390625
258047.41015625
262856.7109375
267814.7421875
272875.74609375
277977.3046875
283061.94140625
288099.734375
293100.828125
298107.48828125
303162.734375
308270.6796875
313375.63671875
318375.88671875
323162.16796875
327657.7890625
331841.765625
335745.30859375
339417.06640625
342862.64453125
345982.98828125
348551.38671875
350259.484375
350824.1484375
350099.78515625
348126.0546875
345082.08203125
341184.1953125
336595.56640625
331392.3984375
325588.45703125
319196.38671875
312295.296875
305067.3203125
297776.62109375
290702.7890625
284074.296875
278038.29296875
272665.32421875
267968.66015625
263927.296875
260510.26171875
257694.54296875
255467.7578125
253817.7109375
252715.2734375
252092.04296875
251817.4921875
251696.51171875
251508.609375
251080.58984375
250350.71875
249380.8515625
248305.6640625
247246.6171875
246237.62109375
245201.9765625
243993.34765625
242480.27734375
240630.33984375
238548.01953125
236444.40234375
234557.1796875
233070.78125
232081.0
231610.10546875
231645.4296875
232173.609375
233201.46484375
234763.375
236914.8046875
239716.33203125
243219.93359375
247463.5234375
252468.09375
258232.234375
264728.2265625
271903.26953125
279681.078125
287961.78125
296628.890625
305570.43359375
314704.05078125
323988.05078125
333409.2578125
342949.98828125
352542.03125
362022.79296875
371114.84375
379440.68359375
386564.5390625
392044.3671875
395482.8515625
396570.87109375
395118.0703125
391076.59765625
384572.89453125
375942.9375
365732.27734375
354626.30859375
343327.60546875
332440.38671875
322408.40625
313507.453125
305868.16015625
299508.30078125
294363.3125
290310.94140625
287194.15234375
284848.26171875
283128.46875
281926.55078125
281173.99609375
280838.93359375
280921.5390625
281445.78515625
282447.42578125
283960.1875
285995.85546875
288513.3828125
291383.44921875
294361.94140625
297079.08984375
299053.671875
299759.0546875
298758.8515625
295869.52734375
291252.734375
285368.1875
278815.3515625
272161.34765625
265835.265625
260104.53125
255103.96875
250881.9921875
247440.09375
244755.94921875
242792.40234375
241499.59765625
240816.67578125
240677.78125
241024.984375
241822.4296875
243057.91796875
244723.3828125
246782.22265625
249142.6953125
251654.4453125
254134.578125
256415.14453125
258388.21484375
260020.2890625
261325.25
262312.48046875
262940.84765625
263103.9140625
262658.4453125
261489.5546875
259580.09375
257037.80859375
254055.15625
250826.04296875
247475.47265625
244045.40234375
240537.55859375
236977.6953125
233455.56640625
230115.02734375
227106.26953125
224538.4296875
222461.7578125
220877.1328125
219752.19921875
219033.02734375
218654.2421875
218550.9921875
218669.92578125
218977.2734375
219465.41796875
220156.66796875
221100.453125
222363.28515625
224015.55859375
226118.94140625
228716.11328125
231824.421875
235432.7734375
239497.53125
243934.3203125
248610.00390625
253344.390625
257929.47265625
262167.28125
265917.05859375
269130.75390625
271855.98828125
274206.37890625
276322.5625
278346.09765625
280404.5546875
282590.87109375
284931.81640625
287363.046875
289737.2890625
291879.125
293668.65234375
295104.87890625
296300.578125
297409.80859375
298547.68359375
299764.66796875
301079.55859375
302522.83203125
304148.49609375
306014.0390625
308150.33203125
310537.77734375
313099.578125
315724.36328125
318319.83984375
320875.01171875
323493.3828125
326372.91796875
329738.84765625
333762.85546875
338509.85546875
343935.85546875
349928.1640625
356355.0625
363093.84375
370027.00390625
377017.21484375
383880.86328125
390380.96484375
396256.0546875
401287.75390625
405382.26171875
408615.9921875
411207.046875
413429.015625
415532.09765625
417715.98046875
420129.1015625
422843.23828125
425808.30859375
428844.4140625
431693.21875
434084.43359375
435778.3515625
436595.9609375
436435.69140625
435219.015625
432748.3125
428604.12109375
422248.97265625
413321.40234375
401890.15625
388462.40234375
373772.2265625
358539.99609375
343340.890625
328580.97265625
314518.578125
301292.765625
288949.44140625
277466.8828125
266789.73046875
256872.5703125
247710.0234375
239329.5078125
231758.140625
224998.2265625
219025.3828125
213796.3828125
209257.43359375
205354.95703125
202042.08984375
199268.84375
196964.64453125
195037.46484375
193393.94140625
191959.75
190686.484375
189551.63671875
188557.40234375
187724.86328125
187087.76953125
186696.30078125
186624.59765625
186962.640625
187791.45703125
189158.29296875
191052.359375
193367.91796875
195877.5234375
198276.6484375
200318.77734375
201958.5
203382.078125
204886.5390625
206688.51171875
208793.9296875
211013.7578125
213112.046875
214979.453125
216702.390625
218482.4375
220493.08984375
222810.52734375
225466.6875
228544.7578125
232204.3515625
236602.984375
241777.3125
247579.06640625
253720.140625
259904.0703125
265954.7734375
271850.20703125
277643.59765625
283346.84375
288870.98828125
294052.63671875
298723.47265625
302771.171875
306177.484375
309039.72265625
311568.26953125
314042.76953125
316730.4765625
319801.65625
323283.94140625
327072.7421875
330982.66015625
334811.703125
338400.125
341681.4296875
344724.9765625
347755.109375
351123.421875
355228.3515625
360410.4609375
366868.29296875
374623.46484375
383535.1171875
393347.60546875
403748.57421875
414405.2109375
424950.16796875
434926.44921875
443750.36328125
450756.453125
455331.2109375
457077.15625
455934.80078125
452222.3203125
446585.203125
439865.21875
432917.421875
426430.90234375
420815.59375
416188.73828125
412451.81640625
409419.671875
406952.453125
405040.3515625
403806.39453125
403428.7578125
404021.3515625
405518.2421875
407586.1640625
409579.046875
410572.1640625
409529.2734375
405599.6171875
398426.6796875
388289.31640625
375980.171875
362499.90625
348750.71875
335364.87109375
322679.8046875
310797.59375
299672.39453125
289197.6171875
279273.953125
269845.17578125
260904.80078125
252487.29296875
244652.5703125
237466.109375
230979.70703125
225219.59765625
220183.2734375
215842.1015625
212147.7734375
209038.78515625
206440.80078125
204262.01171875
202394.8828125
200731.66015625
199184.96484375
197700.671875
196261.46484375
194885.41015625
193617.828125
192514.19140625
191622.8515625
190977.546875
190596.30859375
190477.37890625
190595.58984375
190910.3671875
191383.078125
191988.01953125
192710.66015625
193542.41015625
194479.31640625
195521.22265625
196669.0703125
197925.6484375
199300.97265625
200814.6328125
202490.98046875
204354.16015625
206428.6875
208741.328125
211319.1328125
214186.4921875
217364.76171875
220871.71875
224718.4609375
228908.3203125
233441.0
238317.16015625
243537.56640625
249099.0078125
254991.171875
261192.75390625
267660.1953125
274302.76171875
280939.2421875
287243.01953125
292711.12109375
296715.0234375
298661.12109375
298207.58203125
295417.515625
290748.16796875
284877.7421875
278473.03125
272021.88671875
265788.1328125
259861.06640625
254235.94921875
248883.09765625
243794.984375
239010.2421875
234611.53125
230702.28125
227378.92578125
224712.203125
222739.34375
221465.16796875
220873.20703125
220943.48828125
221665.515625
223038.40234375
225062.640625
227731.94921875
231027.76953125
234916.75
239354.921875
244298.20703125
249710.70703125
255565.51171875
261846.4375
268559.8671875
275750.37109375
283503.60546875
291929.46875
301132.75
311180.69140625
322070.91015625
333696.30859375
345799.09765625
357916.69140625
369358.95703125
379288.58984375
386940.84375
391906.85546875
394311.41796875
394753.21484375
394033.01171875
392837.4453125
391551.8125
390261.19921875
388879.375
387303.0859375
385513.953125
383593.23828125
381654.359375
379740.12109375
377757.97265625
375506.11328125
372778.5546875
369482.7890625
365701.26953125
361667.4453125
357670.875
353938.0546875
350553.359375
347470.28515625
344605.46875
341946.21484375
339595.09375
337732.26953125
336538.8203125
336139.046875
336588.55859375
337896.9609375
340056.16796875
343052.50390625
346863.234375
351456.51171875
356811.15234375
362951.93359375
369978.515625
378066.24609375
387432.703125
398286.1875
410787.8203125
425050.76171875
441167.7890625
459227.23828125
479275.734375
501213.30078125
524649.5625
548798.0859375
572511.296875
594509.2109375
613732.0234375
629642.44140625
642312.05078125
652229.78125
659893.27734375
665363.1328125
668056.3359375
667005.640625
661517.73828125
651807.00390625
639133.1015625
625333.41015625
612068.66015625
600208.5546875
589599.83984375
579262.24609375
567940.93359375
554798.5625
539889.40234375
524135.14453125
508842.14453125
495074.55078125
483197.87109375
472741.625
462606.62109375
451557.46484375
438796.94140625
424307.95703125
408761.7734375
393086.55078125
377995.47265625
363726.16796875
350058.8046875
336540.14453125
322782.71875
308691.68359375
294510.453125
280688.0703125
267682.72265625
255826.6328125
245293.265625
236127.3828125
228286.23828125
221670.83984375
216149.0078125
211574.62109375
207804.0625
204709.44921875
202187.2734375
200160.55859375
198574.734375
197391.015625
196581.86328125
196129.21875
196021.81640625
196248.94921875
196793.953125
197632.609375
198736.40625
200076.01171875
201622.80078125
203350.20703125
205235.34375
207259.046875
209404.68359375
211657.17578125
213999.0234375
216399.5625
218804.984375
221144.859375
223359.6015625
225431.86328125
227398.8203125
229337.28125
231330.94921875
233435.984375
235659.96484375
237964.23046875
240288.62890625
242584.7734375
244839.38671875
247076.11328125
249336.1875
251651.37109375
254028.44140625
256456.390625
258927.0859375
261449.73046875
264049.67578125
266757.07421875
269592.046875
272548.109375
275581.1875
278617.5625
281581.515625
284424.91015625
287142.234375
289772.68359375
292397.40625
295130.60546875
298100.92578125
301429.703125
305215.89453125
309527.671875
314396.16796875
319813.40234375
325738.05078125
332104.70703125
338830.3515625
345819.55078125
352971.0859375
360181.96875
367348.4140625
374376.04296875
381209.1640625
387867.6015625
394468.05078125
401218.921875
408393.5078125
416288.94921875
425175.41796875
435236.1640625
446494.75
458739.16015625
471495.07421875
484122.09375
496038.5703125
506957.34765625
516967.546875
526390.42578125
535480.1328125
544122.203125
551691.96484375
557195.51171875
559690.63671875
558783.453125
554880.4140625
549011.94921875
542349.28515625
535731.6171875
529455.16796875
523367.9765625
517155.7109375
510647.15234375
503981.0390625
497559.80859375
491856.09375
487231.12890625
483875.3984375
481848.09375
481123.9609375
481605.640625
483133.84375
485532.95703125
488679.62890625
492547.84765625
497198.26171875
502717.46484375
509142.2578125
516410.9140625
524373.17578125
532866.515625
541830.30078125
551394.19140625
561876.12109375
573677.90234375
587135.44921875
602398.86328125
619375.35546875
637724.62890625
656894.7421875
676196.21484375
694898.50390625
712322.6015625
727926.484375
741395.34765625
752706.78515625
762094.02734375
769878.1796875
776265.83203125
781265.76171875
784781.2578125
786782.22265625
787412.09765625
786966.12109375
785777.953125
784084.078125
781918.6171875
779080.703125
775210.24609375
769966.546875
763233.58203125
755239.43359375
746521.72265625
737762.9140625
729581.15625
722359.69921875
716164.2734375
710770.09765625
705791.3046875
700859.25390625
695760.0234375
690460.5703125
685023.76171875
679478.58984375
673729.8046875
667562.421875
660742.87109375
653159.984375
644916.1328125
636303.97265625
627680.609375
619321.265625
611344.26171875
603745.30078125
596503.8671875
589677.85546875
583413.421875
577856.34765625
573014.8828125
568647.88671875
564235.26953125
559059.16796875
552391.45703125
543733.5625
533005.09375
520582.046875
507165.06640625
493555.328125
480452.46875
468348.0546875
457517.70703125
448068.390625
439993.58984375
433214.84765625
427615.0703125
423074.5078125
419505.8671875
416874.4140625
415195.45703125
414514.53515625
414882.26953125
416335.37890625
418891.05078125
422553.44140625
427325.67578125
433224.4921875
440297.7890625
448635.2421875
458353.9375
469553.52734375
482251.07421875
496300.91796875
511307.234375
526585.1640625
541266.0
554570.46875
566113.890625
576028.2890625
584791.453125
592837.43359375
600134.27734375
605938.12890625
608905.93359375
607616.671875
601281.09375
590208.32421875
575706.8203125
559489.10546875
542966.51171875
526809.4296875
510920.51171875
494759.30859375
477834.26953125
460107.18359375
442090.7578125
424616.859375
408477.2890625
394178.73828125
381898.37890625
371570.8828125
363011.05859375
356018.953125
350438.99609375
346161.89453125
343094.46875
341140.92578125
340209.0859375
340220.609375
341110.2421875
342819.0234375
345284.39453125
348423.62109375
352121.515625
356244.890625
360684.41796875
365394.84375
370406.4765625
375805.94140625
381697.703125
388159.29296875
395210.03125
402816.8359375
410940.7265625
419594.46484375
428866.6015625
438882.4375
449707.30859375
461239.421875
473164.515625
485020.44140625
496348.03125
506839.95703125
516397.64453125
525062.15234375
532854.74609375
539614.57421875
544935.79296875
548260.37890625
549083.5859375
547149.5703125
542528.12109375
535552.7421875
526677.64453125
516326.421875
504784.84375
492170.375
478486.44140625
463730.99609375
448001.14453125
431544.91015625
414748.19921875
398076.76953125
382003.32421875
366942.37890625
353202.04296875
340954.4296875
330230.171875
320944.8203125
312951.41796875
306093.40625
300231.60546875
295242.48046875
291004.7421875
287389.890625
284262.2734375
281490.34375
278967.14453125
276628.7109375
274456.6484375
272464.0546875
270677.1484375
269123.015625
267823.49609375
266793.6484375
266046.91015625
265606.39453125
265514.27734375
265829.16015625
266606.2265625
267863.38671875
269547.0859375
271519.5625
273581.5859375
275523.078125
277178.34375
278466.67578125
279409.65625
280121.046875
280772.40234375
281551.52734375
282633.77734375
284167.6171875
286262.1875
288976.9140625
292327.8359375
296312.625
300936.734375
306231.3515625
312273.109375
319205.18359375
327235.9609375
336604.99609375
347542.17578125
360241.53125
374825.82421875
391266.0625
409256.2578125
428060.51171875
446347.51953125
462101.17578125
472822.1796875
476181.71484375
470931.0234375
457510.78515625
437898.2421875
414784.00390625
390646.8046875
367238.62890625
345555.15625
326044.48046875
308823.89453125
293834.78515625
280941.25390625
269975.1015625
260743.20703125
253033.97265625
246637.33984375
241358.18359375
237012.25390625
233423.8515625
230439.58984375
227944.203125
225861.8671875
224149.09765625
222790.60546875
221794.55859375
221180.49609375
220966.29296875
221162.43359375
221769.26171875
222770.33984375
224126.76171875
225780.921875
227668.07421875
229728.69921875
231919.47265625
234220.4921875
236631.4375
239152.0859375
241754.09375
244354.90625
246801.82421875
248878.109375
250346.85546875
251029.703125
250882.65625
250020.73046875
248674.3125
247101.48828125
245495.90234375
243921.55859375
242295.74609375
240431.25
238126.94140625
235267.6015625
231883.30859375
228139.53125
224270.703125
220500.8828125
216994.08984375
213846.21484375
211100.3046875
208762.953125
206815.625
205225.89453125
203959.9296875
202991.12890625
202301.453125
201876.26953125
201695.91796875
201728.49609375
201928.2265625
202238.921875
202598.2109375
202943.24609375
203223.73828125
203420.5
203554.0625
203672.1328125
203824.61328125
204044.9765625
204344.97265625
204717.015625
205141.109375
205596.89453125
206075.55859375
206582.6796875
207133.42578125
207749.4609375
208459.109375
209291.765625
210264.1796875
211369.984375
212582.88671875
213870.73828125
215211.38671875
216604.8046875
218078.8125
219685.63671875
221491.23046875
223562.98046875
225958.2421875
228712.234375
231829.0078125
235284.31640625
239040.8515625
243063.63671875
247325.1875
251803.140625
256477.07421875
261324.89453125
266318.30078125
271423.1953125
276609.421875
281863.91796875
287198.390625
292650.5234375
298281.73828125
304169.31640625
310389.1796875
316994.84765625
324003.328125
331392.12890625
339102.17578125
347040.54296875
355081.375
363067.8125
370822.375
378173.6796875
384995.828125
391241.125
396945.80859375
402206.08984375
407138.91015625
411843.9453125
416378.4921875
420753.33203125
424951.50390625
428960.83984375
432805.19921875
436563.171875
440365.484375
444360.4140625
448646.53125
453199.6328125
457841.0234375
462279.79296875
466219.42578125
469481.76953125
472090.12109375
474271.14453125
476372.546875
478733.4375
481561.7421875
484861.02734375
488427.83203125
491926.3125
495028.453125
497570.828125
499649.046875
501589.2421875
503800.5078125
506574.78125
509924.45703125
513534.1484375
516862.33984375
519360.39453125
520702.05078125
520894.76171875
520212.16015625
519001.51953125
517488.6171875
515680.234375
513391.2734375
510365.34375
506435.05859375
501661.6640625
496394.32421875
491213.94140625
486778.34765625
483636.359375
482089.75
482151.30078125
483602.1015625
486118.265625
489419.84765625
493390.16015625
498123.875
503888.140625
511011.8046875
519740.1171875
530103.66015625
541854.89453125
554513.859375
567521.12109375
580431.44140625
593043.6484375
605395.52734375
617641.8984375
629904.8515625
642181.078125
654330.85546875
666122.5
677297.1875
687628.625
696955.33203125
705169.11328125
712161.625
717744.94140625
721562.31640625
723019.24609375
721303.25
715564.72265625
705238.98046875
690352.84375
671621.2109375
650263.7265625
627652.95703125
604985.16015625
583103.46875
562487.66015625
543347.9921875
525744.140625
509674.65625
495121.796875
482066.46875
470490.30078125
460369.89453125
451666.16015625
444320.05078125
438261.83203125
433422.73828125
429731.75390625
427096.18359375
425382.85546875
424415.828125
423994.46875
423926.37109375
424062.4375
424316.8125
424661.203125
425101.140625
425652.81640625
426332.0703125
427155.453125
428151.2265625
429379.0703125
430950.1796875
433033.3984375
435839.1015625
439584.671875
444449.765625
450527.4375
457777.91796875
465992.671875
474774.7421875
483545.9765625
491606.046875
498266.22265625
503035.37109375
505773.109375
506713.25
506329.17578125
505108.60546875
503350.7265625
501073.85546875
498064.3515625
494040.765625
488857.76953125
482646.25
475812.71484375
468906.578125
462447.20703125
456811.6796875
452219.04296875
448776.18359375
446530.453125
445495.85546875
445646.125
446886.74609375
449032.24609375
451818.6640625
454960.27734375
458227.203125
461505.16015625
464809.828125
468251.54296875
471966.7265625
476046.9375
480499.48046875
485257.51953125
490229.4765625
495358.30859375
500662.53515625
506243.41796875
512256.16796875
518856.6875
526147.8125
534151.03515625
542815.375
552053.5390625
561781.50390625
571938.05859375
582475.03515625
593328.90234375
604396.375
615532.33984375
626572.796875
637372.890625
647844.48828125
657975.94140625
667819.28515625
677442.7421875
686866.00390625
696010.27734375
704694.296875
712687.07421875
719792.15234375
725908.15234375
731019.609375
735124.58984375
738156.22265625
739954.66796875
740301.6953125
738992.4375
735911.109375
731081.24609375
724666.8359375
716922.140625
708121.5625
698508.71484375
688275.703125
677556.78515625
666427.0546875
654912.81640625
643014.97265625
630734.52734375
618096.87109375
605184.66015625
592175.9453125
579358.234375
567091.4921875
555726.91796875
545516.16796875
536548.14453125
528742.609375
521916.29296875
515903.40234375
510668.68359375
506342.65234375
503159.46484375
501346.8515625
501041.97265625
502272.06640625
504985.84765625
509097.15234375
514514.75
521155.10546875
528942.8671875
537801.2734375
547635.5390625
558315.65234375
569656.52734375
581382.9375
593083.359375
604196.28515625
614079.90625
622159.5546875
628073.8984375
631729.23046875
633232.40234375
632747.9140625
630362.4296875
626033.796875
619656.6015625
611204.71484375
600855.8203125
589018.05859375
576256.07421875
563177.05078125
550333.04296875
538154.0625
526905.3046875
516671.40234375
507378.265625
498852.37890625
490900.00390625
483378.328125
476232.2265625
469485.65234375
463198.984375
457417.50390625
452133.63671875
447276.05859375
442730.4921875
438384.3515625
434171.40625
430089.8046875
426185.6640625
422517.1796875
419121.7890625
416002.56640625
413139.4765625
410518.0234375
408153.765625
406091.98046875
404381.6796875
403044.21875
402058.22265625
401369.0625
400916.796875
400666.70703125
400623.05078125
400816.94921875
401280.32421875
402027.6875
403054.74609375
404345.6171875
405879.33203125
407634.41796875
409591.68359375
411733.828125
414046.421875
416528.6875
419210.84375
422159.34375
425454.75
429148.92578125
433225.31640625
437585.61328125
442072.203125
446516.12109375
450783.796875
454795.91015625
458512.05078125
461898.07421875
464899.05859375
467431.9453125
469400.58984375
470725.13671875
471366.91796875
471331.578125
470652.17578125
469372.6328125
467548.3828125
465260.98828125
462629.22265625
459801.9765625
456932.140625
454146.5703125
451533.83203125
449159.3515625
447094.5
445433.8046875
444277.015625
443660.8984375
443451.93359375
443269.3671875
442547.3828125
440772.62109375
437767.08203125
433800.21875
429437.2109375
425252.4375
421621.28515625
418683.83984375
416417.78515625
414723.26953125
413481.046875
412587.0703125
411967.7109375
411581.28515625
411419.66796875
411512.75
411921.5703125
412713.921875
413937.5390625
415606.51171875
417701.26953125
420179.66796875
423001.37109375
426156.01171875
429669.52734375
433575.62109375
437872.52734375
442497.5078125
447331.62890625
452226.63671875
457041.41796875
461675.4140625
466081.9609375
470250.49609375
474168.0
477786.01953125
481013.32421875
483734.59765625
485840.92578125
487256.10546875
487950.60546875
487944.41796875
487301.78125
486116.234375
484485.515625
482485.875
480161.3125
477534.17578125
474631.53125
471517.97265625
468322.88671875
465242.140625
462498.40625
460273.53125
458657.16796875
457650.1484375
457221.8671875
457384.88671875
458242.44140625
459979.25
462794.53125
466809.76171875
472002.2890625
478198.125
485114.8359375
492416.3515625
499746.70703125
506735.2734375
512988.94140625
518096.23828125
521658.76171875
523343.26171875
522931.66015625
520353.63671875
515702.30078125
509234.0703125
501343.6484375
492508.91796875
483222.2421875
473936.21875
465038.953125
456853.28125
449644.8828125
443625.0078125
438940.515625
435657.4765625
433756.14453125
433148.76953125
433711.46484375
435311.4296875
437820.89453125
441121.578125
445103.875
449662.375
454693.09765625
460099.5
465805.89453125
471767.55078125
477968.2734375
484405.390625
491070.99609375
497942.44921875
504990.1328125
512194.0
519546.6484375
527029.8203125
534578.12109375
542057.984375
549277.40625
556021.15234375
562096.5234375
567373.75390625
571806.0234375
575421.8984375
578299.3203125
580539.16015625
582249.54296875
583540.90625
584527.890625
585331.79296875
586074.62890625
586862.7265625
587774.1171875
588867.4921875
590209.70703125
591898.97265625
594067.1171875
596865.9140625
600449.5859375
604955.52734375
610478.1484375
617035.33203125
624534.421875
632749.12109375
641321.8203125
649804.17578125
657735.015625
664732.93359375
670565.79296875
675163.80859375
678569.609375
680857.34765625
682077.9765625
682270.1953125
681526.10546875
680059.5234375
678229.70703125
676508.89453125
675413.16015625
675425.80078125
676938.83203125
680225.85546875
685442.17578125
692636.25
701759.26171875
712667.2109375
725112.5078125
738727.3125
753016.34765625
767387.20703125
781227.82421875
794004.6953125
805335.39453125
815001.30078125
822899.41796875
828966.33984375
833128.76171875
835327.16796875
835613.21875
834262.22265625
831817.921875
829023.046875
826661.46484375
825391.96484375
825651.58203125
827651.94140625
831431.6015625
836910.39453125
843922.99609375
852245.71484375
861634.3125
871870.2421875
882800.2109375
894355.95703125
906545.7265625
919415.01171875
932990.671875
947238.1015625
962053.48046875
977285.01953125
992757.55859375
1008276.8515625
1023605.171875
1038419.99609375
1052290.9765625
1064718.98046875
1075249.31640625
1083613.4296875
1089822.265625
1094164.1484375
1097121.8671875
1099260.4375
1101127.50390625
1103175.30078125
1105693.6171875
1108751.47265625
1112168.30859375
1115544.9140625
1118362.6328125
1120120.25390625
1120452.4296875
1119180.64453125
1116281.171875
1111794.76953125
1105731.6015625
1098025.37109375
1088560.265625
1077251.48828125
1064132.76953125
1049405.53125
1033427.77734375
1016652.73046875
999550.6015625
982547.109375
965990.7890625
950142.15234375
935176.84765625
921201.1640625
908274.68359375
896430.51171875
885692.78125
876100.859375
867738.90625
860750.8359375
855324.58984375
851652.78125
849889.8359375
850119.65625
852342.4921875
856487.125
862437.953125
870043.48046875
879075.921875
889148.6015625
899636.703125
909661.90234375
918190.9453125
924255.9765625
927226.5703125
926996.02734375
923964.79296875
918818.3203125
912215.2421875
904537.12109375
895804.59375
885785.6875
874236.25
861143.05078125
846835.28515625
831914.953125
817069.40234375
802880.7265625
789715.984375
777721.26171875
766895.4921875
757193.80078125
748604.71875
741167.46484375
734932.43359375
729897.0625
725959.37109375
722924.296875
720569.7109375
718736.80078125
717388.453125
716605.1015625
716533.765625
717326.3515625
719091.19140625
721867.76953125
725630.328125
730318.5859375
735879.5703125
742299.33203125
749612.00390625
757885.421875
767193.16796875
777589.9765625
789101.984375
801726.3125
815428.00390625
830137.61328125
845760.45703125
862188.4375
879286.35546875
896846.6015625
914545.63671875
931941.171875
948517.05078125
963755.9375
977212.59765625
988555.5625
997550.75390625
1004003.328125
1007724.96484375
1008583.8984375
1006616.515625
1002112.2734375
995595.37890625
987693.890625
978951.6953125
969674.390625
959897.51171875
949506.921875
938443.59375
926860.078125
915126.4140625
903685.2734375
892848.015625
882648.96484375
872835.25
862995.10546875
852757.70703125
841965.578125
830739.57421875
819411.7578125
808367.27734375
797883.65234375
788054.5625
778826.73046875
770103.30078125
761835.09375
754048.87890625
746810.13671875
740151.48828125
734012.04296875
728229.0390625
722593.27734375
716938.22265625
711214.07421875
705513.97265625
700044.9296875
695055.65625
690752.43359375
687245.64453125
684551.19921875
682632.98828125
681454.859375
681022.58984375
681405.359375
682724.0234375
685107.83984375
688650.66015625
693399.0546875
699369.0625
706566.29296875
715000.765625
724700.87109375
735713.01171875
748062.671875
761680.81640625
776333.640625
791597.28125
806904.24609375
821662.91796875
835398.03125
847809.54296875
858687.0546875
867750.07421875
874572.4453125
878682.609375
879781.5
877934.64453125
873619.546875
867595.8671875
860673.09375
853525.6015625
846664.83203125
840532.703125
835586.0625
832293.5390625
831045.01953125
831964.43359375
834636.04296875
837929.32421875
840232.546875
840162.30078125
837332.1015625
832576.859375
827406.9765625
823043.234375
819645.76171875
816187.1640625
811040.87109375
802950.57421875
791785.8671875
778603.45703125
765043.43359375
752575.375
742101.55078125
733995.91796875
728319.79296875
724990.6328125
723874.859375
724844.1171875
727795.125
732637.265625
739290.5
747716.25390625
757948.2578125
770086.76171875
784260.6796875
800578.37109375
819075.484375
839669.8515625
862139.76953125
886119.3046875
911080.1640625
936297.16015625
960851.4296875
983738.734375
1004089.58984375
1021419.75
1035779.1328125
1047698.90234375
1057951.42578125
1067265.21484375
1076166.69140625
1085010.78515625
1094106.46875
1103779.25390625
1114286.44921875
1125642.15234375
1137506.5
1149269.29296875
1160310.80859375
1170253.734375
1178981.29296875
1186354.3671875
1191809.2421875
1194160.56640625
1191846.33203125
1183570.01953125
1168996.0
1149053.30859375
1125608.62890625
1100665.62890625
1075552.48828125
1050553.59765625
1025148.82421875
998657.9921875
970875.01171875
942328.14453125
914079.35546875
887282.46875
862822.2265625
841194.27734375
822555.51953125
806805.8515625
793658.36328125
782733.26953125
773676.94921875
766252.6328125
760364.30859375
756023.3046875
753279.13671875
752129.9453125
752443.953125
753935.2421875
756209.91796875
758864.69921875
761616.6875
764434.47265625
767596.3828125
771592.75390625
776891.9609375
783723.79296875
792034.84765625
801617.2109375
812267.09765625
823820.60546875
836004.8203125
848157.9765625
858995.58984375
866677.73046875
869319.2109375
865752.5546875
856068.0390625
841538.01953125
823955.4765625
804798.5625
784676.5703125
763284.3046875
739821.9609375
713638.75
684751.77734375
653954.15234375
622493.07421875
591589.27734375
562118.26953125
534561.24609375
509112.45703125
485800.15234375
464572.203125
445351.31640625
428053.6484375
412568.7421875
398732.26171875
386329.203125
375131.67578125
364947.3203125
355653.6640625
347201.5078125
339582.12109375
332778.390625
326737.8125
321385.3359375
316654.04296875
312500.96484375
308899.98828125
305825.01171875
303235.859375
301073.8359375
299273.421875
297787.46875
296609.203125
295775.5703125
295353.55859375
295420.5
296045.1953125
297273.67578125
299124.19140625
301588.71484375
304629.9375
308169.09375
312071.5390625
316132.859375
320061.9453125
323477.58984375
325960.08984375
327173.5703125
327003.41015625
325616.80078125
323404.125
320843.50390625
318367.17578125
316282.203125
314755.1484375
313844.1796875
313551.33984375
313867.5
314794.51171875
316345.44140625
318532.15625
321348.86328125
324758.83984375
328689.3671875
333034.17578125
337655.99609375
342379.6015625
346969.75390625
351102.921875
354363.28125
356299.765625
356547.546875
354961.484375
351685.41015625
347118.109375
341800.16015625
336280.609375
331013.87890625
326309.39453125
322330.171875
319118.875
316624.40625
314710.84765625
313149.65234375
311616.64453125
309727.5078125
307131.5078125
303637.78125
299304.453125
294428.4609375
289439.1796875
284762.43359375
280726.02734375
277532.3046875
275277.8828125
273986.140625
273629.30078125
274137.00390625
275403.26953125
277301.87890625
279705.515625
282497.984375
285578.640625
288867.11328125
292310.1875
295884.96875
299596.8515625
303476.30078125
307573.87109375
311949.5859375
316661.125
321758.7421875
327282.58984375
333250.8046875
339642.98828125
346398.95703125
353439.2578125
360689.1484375
368089.03515625
375596.23828125
383190.34375
390882.51171875
398723.4609375
406810.109375
415288.78125
424345.15234375
434177.984375
444970.359375
456873.9453125
470006.58203125
484456.60546875
500291.48046875
517567.2578125
536327.93359375
556585.0
578271.96484375
601166.5234375
624790.34375
648354.20703125
670854.45703125
691351.55078125
709295.078125
724662.51171875
737774.5078125
748877.32421875
757760.71484375
763676.7734375
765643.98828125
762972.71875
755694.296875
744631.9296875
731085.328125
716336.66796875
701259.7421875
686212.86328125
671219.1953125
656287.69921875
641668.125
627895.94140625
615632.109375
605421.9375
597498.05859375
591679.09765625
587374.58203125
583714.22265625
579796.0390625
574965.1953125
568976.5625
561943.08203125
554104.08203125
545564.44921875
536177.71875
525655.29296875
513829.69921875
500888.6015625
487422.12109375
474269.30078125
462280.921875
452131.984375
444241.50390625
438783.0859375
435744.83203125
435000.74609375
436361.9296875
439586.05859375
444345.94140625
450187.39453125
456526.5859375
462726.64453125
468242.2734375
472758.86328125
476235.04296875
478814.1171875
480659.53125
481821.6796875
482219.453125
481740.203125
480380.15625
478319.35546875
475873.08203125
473349.98828125
470906.06640625
468475.90625
465811.90234375
462610.3046875
458665.44921875
453976.234375
448751.62890625
443325.63671875
438048.15625
433214.45703125
429044.9609375
425689.40625
423233.67578125
421707.453125
421096.41015625
421358.4609375
422442.01171875
424304.08203125
426924.7734375
430316.36328125
434529.01953125
439652.1875
445803.453125
453100.23046875
461621.453125
471371.45703125
482255.171875
494077.73046875
506587.92578125
519565.9765625
532912.40234375
546675.4765625
560994.94921875
576006.00390625
591773.2578125
608286.296875
625485.2109375
643248.015625
661292.01171875
679017.06640625
695409.96875
709151.09375
718954.33984375
723978.8984375
724039.25
719442.41796875
710552.203125
697403.4296875
679665.26171875
656988.4609375
629481.33203125
597977.26171875
563930.20703125
529037.640625
494832.20703125
462431.84765625
432489.52734375
405273.55859375
380790.45703125
358896.94140625
339382.015625
322016.16796875
306573.26171875
292836.9765625
280604.22265625
269690.65234375
259935.59375
251203.2890625
243380.93359375
236375.25
230107.03515625
224503.27734375
219490.80859375
214997.16796875
210959.10546875
207332.53515625
204097.6171875
201256.95703125
198827.85546875
196831.1875
195283.390625
194198.421875
193597.734375
193515.59375
193990.05859375
195046.2890625
196687.609375
198899.33203125
201655.96875
204920.953125
208635.80859375
212700.91796875
216954.21484375
221165.97265625
225073.90625
228461.40625
231243.16015625
233506.94140625
235489.22265625
237507.54296875
239890.8359375
242933.82421875
246877.984375
251910.03125
258168.23828125
265750.4453125
274722.79296875
285131.58203125
297017.734375
310429.62109375
325431.65625
342110.07421875
360572.95703125
380932.21484375
403255.625
427490.4375
453376.66796875
480379.015625
507673.2265625
534217.171875
558902.7421875
580731.24609375
598928.34375
612951.27734375
622418.57421875
627042.578125
626625.5
621114.59765625
610661.8359375
595638.0703125
576598.21875
554233.453125
529341.20703125
502804.0546875
475543.30859375
448433.91796875
422209.1171875
397398.171875
374314.94140625
353083.52734375
333680.62109375
315984.3671875
299824.59375
285024.828125
271427.81640625
258904.515625
247352.73828125
236690.81640625
226849.6640625
217766.30078125
209380.30859375
201631.85546875
194460.9296875
187810.62890625
181635.12890625
175906.1796875
170610.4140625
165738.52734375
161275.64453125
157199.48828125
153483.05859375
150095.41796875
146999.89453125
144154.67578125
141518.1328125
139056.16796875
136747.9765625
134589.60546875
132595.16796875
130793.1484375
129215.7421875
127884.92578125
126802.87890625
125951.53515625
125298.4296875
124802.71484375
124418.671875
124098.6796875
123798.17578125
123481.65625
123126.78515625
122725.9140625
122287.25390625
121837.45703125
121422.96875
121105.02734375
120946.9609375
120998.2890625
121282.0859375
121789.1640625
122480.453125
123299.0390625
124190.2265625
125121.75390625
126094.08203125
127138.08984375
128305.8984375
129661.46875
131271.7421875
133198.03125
135490.54296875
138189.07421875
141328.76953125
144947.08203125
149090.10546875
153817.171875
159201.3125
165324.6171875
172273.4453125
180139.2734375
189024.8125
199049.57421875
210351.6171875
223086.30078125
237420.84765625
253520.8515625
271527.97265625
291532.71484375
313541.84765625
337431.55859375
362880.99609375
389301.89453125
415802.63671875
441229.98046875
464310.1015625
483867.2421875
499047.5546875
509445.71875
515057.0703125
516066.6484375
512595.28515625
504570.1796875
491819.3125
474337.70703125
452549.703125
427392.421875
400168.953125
372264.1484375
344874.640625
318858.26171875
294717.2578125
272666.37890625
252725.55078125
234798.56640625
218726.87890625
204323.78515625
191397.19140625
179764.26953125
169258.7421875
159732.375
151054.55078125
143113.42578125
135819.2109375
129106.69921875
122932.796875
117268.21484375
112087.61328125
107363.49609375
103064.01171875
99151.6875
95584.01953125
92319.44140625
89326.66796875
86588.22265625
84093.50390625
81828.8984375
79775.16796875
77912.55859375
76226.60546875
74710.859375
73367.81640625
72206.984375
71237.0234375
70454.43359375
69837.96484375
69354.70703125
68974.42578125
68683.60546875
68491.7109375
68425.203125
68510.92578125
68758.53515625
69154.71484375
69671.3046875
70277.1328125
70943.21875
71642.375
72350.828125
73053.83984375
73750.3359375
74451.27734375
75171.61328125
75919.5
76687.86328125
77452.80859375
78179.20703125
78829.05078125
79367.75390625
79767.83203125
80011.09765625
80088.6015625
79997.11328125
79734.10546875
79295.1484375
78674.47265625
77866.93359375
76870.9140625
75693.12109375
74353.51171875
72885.8359375
71331.8359375
69732.7890625
68123.17578125
66527.82421875
64960.3515625
63421.95703125
61902.375
60384.828125
58853.63671875
57299.609375
55719.78125
54113.39453125
52480.62890625
50827.15234375
49170.375
47539.67578125
45967.8359375
44478.953125
43081.0625
41768.37109375
40530.34375
39360.0
38255.1328125
37213.66796875
36230.421875
35299.5546875
34418.96484375
33590.5234375
32816.20703125
32095.5390625
31426.8828125
30809.3046875
30241.265625
29716.94921875
29224.40625
28748.21484375
28275.875
27803.6171875
27336.70703125
26883.4375
26448.25390625
26030.3984375
25628.03125
25242.5
24880.29296875
24554.83203125
24288.0390625
24106.40234375
24028.91796875
24054.4609375
24159.6953125
24309.546875
24471.18359375
24622.1015625
24750.953125
24855.2109375
24938.35546875
25006.48828125
25065.0625
25117.3515625
25165.26953125
25210.796875
25256.6796875
25307.41796875
25371.1328125
25459.56640625
25583.35546875
25744.98046875
25936.22265625
26142.55859375
26349.109375
26542.796875
26713.3515625
26858.5
26990.03125
27132.0078125
27309.6640625
27539.5625
27829.23828125
28182.76953125
28603.84375
29095.328125
29660.046875
30302.8828125
31029.3125
31840.60546875
32732.484375
33701.09375
34750.015625
35889.31640625
37126.1328125
38455.2421875
39858.05078125
41309.5234375
42786.1640625
44269.3671875
45745.0390625
47203.38671875
48639.37890625
50050.8984375
51434.34375
52781.86328125
54082.83203125
55326.265625
56500.09765625
57588.578125
58571.82421875
59427.87109375
60135.08203125
60675.2265625
61038.55078125
61227.3828125
61252.89453125
61125.87890625
60849.42578125
60418.66796875
59824.82421875
59059.50390625
58119.39453125
57012.11328125
55759.35546875
54392.921875
52945.02734375
51440.03515625
49893.3046875
48317.140625
46727.7578125
45146.44921875
43593.36328125
42080.16015625
40609.26171875
39179.7734375
37792.5078125
36449.5703125
35152.00390625
33900.4765625
32698.453125
31554.35546875
30481.5
29496.0703125
28612.5625
27838.29296875
27171.9921875
26609.06640625
26148.390625
25793.7890625
25549.67578125
25416.13671875
25387.1171875
25452.0390625
25597.9375
25805.78515625
26036.3046875
26214.6640625
26237.4296875
26013.1171875
25512.74609375
24788.5
23944.640625
23087.06640625
22288.77734375
21583.6875
20977.0078125
20459.421875
20020.125
19655.16015625
19367.35546875
19160.3828125
19033.828125
18981.15625
18987.23828125
19026.01171875
19064.01953125
19071.12109375
19031.30078125
18946.58203125
18834.62890625
18723.52734375
18644.12109375
18620.0390625
18660.2265625
18759.3984375
18904.98828125
19083.9921875
19286.46875
19508.2890625
19753.84375
20034.34375
20358.26171875
20719.26953125
21092.2578125
21441.38671875
21733.2421875
21945.15625
22065.58984375
22090.89453125
22023.5
21872.38671875
21653.67578125
21388.08984375
21094.03515625
20779.6640625
20441.453125
20072.765625
19675.828125
19266.05859375
18865.984375
18496.46484375
18172.56640625
17902.9296875
17688.67578125
17523.12890625
17395.41796875
17295.8203125
17217.83203125
17156.16015625
17104.46484375
17054.8671875
16998.18359375
16925.765625
16834.4296875
16731.09765625
16629.9296875
16541.0546875
16460.4765625
16371.23828125
16255.12109375
16104.66796875
15926.89453125
15738.5234375
15558.22265625
15400.71875
15274.15625
15180.04296875
15114.97265625
15073.36328125
15049.19921875
15035.078125
15019.734375
14987.48828125
14921.23828125
14806.85546875
14637.55859375
14418.921875
14172.28125
13929.421875
13717.25
13544.0703125
13401.5546875
13279.23828125
13173.64453125
13083.03125
12999.28125
12911.5
12817.828125
12729.546875
12660.94140625
12615.36328125
12581.01171875
12539.37109375
12478.48828125
12400.671875
12319.37109375
12248.17578125
12191.3125
12142.62890625
12091.38671875
12028.01953125
11946.2265625
11842.15625
11712.765625
11554.7578125
11366.62109375
11153.4375
10928.99609375
10710.0
10506.2265625
10316.921875
10137.0390625
9966.23828125
9812.35546875
9688.30859375
9606.37109375
9572.75
9584.265625
9629.1328125
9691.23046875
9754.3359375
9804.5390625
9833.01171875
9839.796875
9834.359375
9830.0625
9836.73046875
9858.10546875
9894.53125
9945.63671875
10010.19921875
10084.80078125
10163.2734375
10237.20703125
10297.890625
10339.6953125
10362.578125
10370.9921875
10371.08984375
10370.0703125
10377.01953125
10400.6328125
10443.65625
10500.2734375
10560.03125
10613.41015625
10652.90625
10671.24609375
10662.2265625
10623.80078125
10558.05078125
10467.703125
10355.48046875
10229.06640625
10104.87890625
10003.5859375
9940.50390625
9920.42578125
9939.97265625
9991.65625
10065.4375
10150.109375
10237.02734375
10322.4296875
10404.30078125
10477.35546875
10533.5
10568.09765625
10584.57421875
10592.5859375
10603.62890625
10629.12109375
10680.0078125
10763.921875
10880.21484375
11017.3046875
11154.86328125
11269.4296875
11341.2734375
11360.80859375
11331.62890625
11267.58984375
11185.40625
11098.7734375
11018.4765625
10956.65625
10929.34765625
10953.31640625
11038.75
11182.97265625
11370.0078125
11577.0078125
11783.75390625
11979.62109375
12164.08203125
12341.76171875
12516.7578125
12690.6015625
12863.7578125
13036.4765625
13206.08203125
13363.62890625
13495.265625
13588.45703125
13638.08203125
13648.61328125
13633.80859375
13614.7265625
13613.43359375
13642.84375
13701.01171875
13777.4375
13865.4765625
13966.92578125
14084.57421875
14213.3203125
14340.25390625
14451.23828125
14535.59765625
14587.15234375
14605.34375
14596.33203125
14570.37109375
14536.59375
14500.80859375
14467.65625
14442.16796875
14427.66015625
14423.73046875
14428.03125
14438.890625
14454.35546875
14469.5859375
14478.3125
14478.50390625
14475.89453125
14481.26953125
14504.93359375
14553.8515625
14631.08984375
14733.80078125
14850.0546875
14960.51171875
15047.515625
15105.2421875
15141.84375
15172.56640625
15211.92578125
15271.54296875
15361.84765625
15491.75390625
15665.3359375
15879.47265625
16125.2421875
16391.59375
16668.671875
16949.984375
17233.1796875
17519.01171875
17809.2578125
18105.54296875
18410.0625
18726.4296875
19059.2734375
19413.22265625
19792.7734375
20202.65625
20648.08984375
21135.8515625
21676.890625
22287.44140625
22984.4921875
23776.75
24659.5390625
25621.015625
26656.515625
27778.76171875
29014.83984375
30393.71875
31936.8828125
33660.0234375
35581.48046875
37727.15625
40127.01171875
42807.92578125
45790.3203125
49091.0390625
52729.35546875
56733.27734375
61145.13671875
66024.7109375
71445.34375
77480.2265625
84182.84375
91569.234375
99603.6015625
108180.57421875
117101.28515625
126057.34375
134648.01171875
142442.97265625
149071.5703125
154295.24609375
158023.4765625
160263.86328125
161036.60546875
160309.3984375
158000.16015625
154049.796875
148515.05078125
141616.1640625
133710.58984375
125216.8828125
116534.7578125
107990.93359375
99815.1796875
92141.33203125
85027.3046875
78483.70703125
72496.93359375
67040.22265625
62077.8828125
57570.76953125
53483.203125
49786.32421875
46455.81640625
43467.53515625
40795.44921875
38412.86328125
36294.19140625
34414.046875
32743.8515625
31251.046875
29904.6328125
28683.17578125
27576.6328125
26579.859375
25685.75390625
24884.8984375
24168.234375
23524.8203125
22935.44140625
22371.0625
21801.02734375
21205.484375
20582.75
19947.68359375
19322.8359375
18727.45703125
18171.08984375
17656.28515625
17187.046875
16773.1171875
16424.46484375
16141.82421875
15913.55859375
15721.921875
15552.03125
15396.0390625
15251.4140625
15116.64453125
14988.3203125
14860.89453125
14728.046875
14584.1015625
14425.14453125
14250.79296875
14065.26953125
13875.01171875
13683.23046875
13487.6484375
13285.578125
13081.13671875
12885.55859375
12710.203125
12561.55859375
12443.84765625
12363.359375
12326.48046875
12333.45703125
12376.41796875
12444.41015625
12529.1328125
12624.99609375
12724.5390625
12814.80859375
12879.26171875
12905.06640625
12891.73828125
12854.375
12818.2109375
12808.23046875
12841.609375
12925.91015625
13059.34375
13230.27734375
13418.72265625
13602.7890625
13766.953125
13906.03515625
14022.99609375
14124.76953125
14219.89453125
14318.16015625
14430.1953125
14566.18359375
14733.6640625
14935.88671875
15172.8828125
15445.609375
15759.0234375
16119.4921875
16528.3984375
16979.67578125
17465.07421875
17981.453125
18531.6796875
19119.13671875
19742.9375
20398.359375
21079.80078125
21782.30859375
22502.44140625
23240.625
24002.9765625
24798.68359375
25633.8046875
26508.015625
27418.52734375
28367.0625
29360.8671875
30404.49609375
31489.4296875
32592.359375
33685.46875
34750.3984375
35784.3046875
36794.30078125
37787.03515625
38762.4453125
39714.9453125
40638.53125
41530.546875
42390.76171875
43216.59765625
43999.2890625
44726.2265625
45388.50390625
45986.24609375
46525.8671875
47013.2109375
47451.2734375
47843.95703125
48198.5859375
48522.26171875
48817.0
49080.875
49313.95703125
49521.453125
49710.9765625
49889.3125
50064.1640625
50248.8984375
50463.6875
50729.8671875
51061.59765625
51461.5703125
51923.26953125
52435.92578125
52986.41015625
53557.3203125
54126.3125
54670.015625
55168.609375
55604.4609375
55954.4140625
56183.51953125
56248.1640625
56108.83984375
55744.65234375
55159.95703125
54378.5390625
53430.4453125
52342.2890625
51137.109375
49838.7421875
48471.5390625
47054.921875
45601.234375
44121.0390625
42629.61328125
41147.00390625
39693.06640625
38284.109375
36933.39453125
35652.53125
34451.87890625
33340.16796875
32322.44140625
31395.95703125
30548.1953125
29761.75390625
29023.0390625
28326.0234375
27668.640625
27049.125
26468.03125
25931.90625
25451.2109375
25033.31640625
24677.92578125
24378.5625
24126.93359375
23916.3046875
23743.68359375
23611.484375
23526.984375
23498.375
23529.34765625
23616.546875
23752.14453125
23928.6171875
24140.49609375
24381.2265625
24639.8828125
24904.21484375
25168.7578125
25438.75
25723.4453125
26025.14453125
26336.46875
26649.14453125
26964.69140625
27296.35546875
27662.9296875
28082.515625
28570.48828125
29138.69921875
29792.22265625
30525.28515625
31321.39453125
32160.14453125
33027.765625
33925.00390625
34867.33984375
35877.828125
36977.515625
38178.2265625
39478.65234375
40862.70703125
42300.84375
43756.41015625
45195.78515625
46596.50390625
47948.6015625
49250.80859375
50507.12890625
51726.55859375
52923.13671875
54112.703125
55307.3125
56511.62109375
57723.9765625
58940.1953125
60155.4921875
61362.6640625
62549.3515625
63699.01953125
64797.3359375
65839.98046875
66835.4375
67799.7578125
68746.6171875
69679.6328125
70590.86328125
71463.22265625
72271.5
72979.76171875
73538.8359375
73890.046875
73976.953125
73760.7265625
73232.4375
72418.3046875
71377.19921875
70190.6796875
68947.08984375
67725.01171875
66583.12109375
65558.9375
64671.7421875
63923.8671875
63300.59765625
62772.9609375
62304.48046875
61857.75
61397.98046875
60895.3984375
60329.6015625
59694.69921875
59001.4375
58274.44140625
57546.09375
56849.390625
56212.0078125
55653.4375
55186.17578125
54819.7890625
54565.05859375
54435.8828125
54447.59375
54612.24609375
54934.16015625
55410.3671875
56037.265625
56818.26953125
57766.04296875
58899.21484375
60239.28515625
61811.62109375
63648.34765625
65789.91015625
68285.61328125
71194.1328125
74581.71875
78514.94921875
83050.3125
88227.38671875
94069.015625
100584.33984375
107767.19921875
115584.5859375
123954.37890625
132716.61328125
141610.92578125
150279.859375
158312.28515625
165319.41796875
171010.875
175231.2890625
177938.05078125
179136.64453125
178816.81640625
176933.6953125
173448.87890625
168405.44921875
161984.9609375
154505.4765625
146360.43359375
137936.53515625
129553.8828125
121444.82421875
113758.92578125
106575.81640625
99920.234375
93782.0625
88138.82421875
82970.81640625
78263.0390625
73999.43359375
70158.87109375
66715.93359375
63642.4765625
60907.09765625
58473.86328125
56302.14453125
54347.87890625
52566.73828125
50920.484375
49383.88671875
47945.76171875
46601.8046875
45346.28515625
44170.82421875
43068.89453125
42038.33203125
41079.90234375
40197.82421875
39403.6875
38716.31640625
38152.484375
37716.30859375
37398.1796875
37182.82421875
37056.64453125
37009.7734375
37036.97265625
37140.05859375
37327.91015625
37611.7734375
38000.87109375
38503.29296875
39129.84765625
39895.3046875
40816.796875
41912.61328125
43201.734375
44701.6484375
46424.91796875
48378.48046875
50567.171875
52998.56640625
55685.61328125
58646.6796875
61904.03515625
65481.015625
69397.2109375
73661.06640625
78260.6875
83155.76953125
88275.00390625
93520.94140625
98779.4375
103929.69140625
108854.796875
113453.234375
117645.75390625
121367.89453125
124547.0546875
127079.4140625
128828.14453125
129651.5859375
129448.93359375
128198.88671875
125971.2109375
122905.3046875
119166.47265625
114901.765625
110217.359375
105185.89453125
99872.453125
94357.625
88743.51171875
83144.5
77672.91796875
72426.234375
67477.7890625
62872.8515625
58632.36328125
54761.92578125
51259.01953125
48114.44921875
45310.57421875
42820.26171875
40607.0546875
38626.5390625
36830.5703125
35174.9296875
33626.421875
32165.55078125
30785.62890625
29490.1640625
28287.02734375
27179.48828125
26161.17578125
25221.71484375
24357.421875
23573.52734375
22874.3671875
22253.6796875
21696.50390625
21189.1015625
20725.47265625
20306.171875
19934.20703125
19611.61328125
19336.5078125
19101.34765625
18894.95703125
18707.359375
18532.39453125
18366.24609375
18205.61328125
18048.984375
17898.81640625
17760.4921875
17638.4140625
17533.609375
17445.4609375
17375.12109375
17326.00390625
17299.3984375
17288.5703125
17276.64453125
17240.73828125
17159.328125
17017.9921875
16811.80078125
16545.49609375
16232.0
15888.12109375
15528.234375
15160.0859375
14785.70703125
14404.79296875
14015.5
13611.96484375
13184.2734375
12725.02734375
12238.37109375
11742.3828125
11261.6640625
10816.828125
10418.9609375
10069.85546875
9763.69140625
9489.40234375
9236.56640625
9003.515625
8800.12890625
8640.7578125
8532.9375
8471.2890625
8439.7265625
8418.0703125
8388.61328125
8340.84375
8272.96484375
8189.8828125
8100.38671875
8016.63671875
7954.0703125
7926.828125
7938.984375
7978.58203125
8020.6640625
8037.88671875
8012.19921875
7941.33984375
7836.921875
7715.515625
7589.01953125
7461.9921875
7336.25390625
7215.28125
7102.66015625
6997.9609375
6896.78125
6794.95703125
6691.125
6585.1640625
6476.6484375
6366.8359375
6261.85546875
6172.20703125
6107.69921875
6071.65234375
6058.49609375
6056.3984375
6053.16015625
6041.69921875
6021.859375
5998.109375
5975.93359375
5960.15234375
5955.953125
5970.07421875
6008.63671875
6071.14453125
6145.05859375
6207.2421875
6234.1953125
6215.265625
6159.015625
6087.76171875
6024.2265625
5979.671875
5950.9375
5926.84765625
5897.6328125
5859.28125
5809.51171875
5739.84375
5632.2890625
5465.46484375
5226.578125
4921.2421875
4575.1953125
4227.390625
3917.4140625
3671.5078125
3493.21875
3364.7734375
3260.6015625
3164.828125
3080.484375
3024.67578125
3015.89453125
3063.7265625
3165.92578125
3310.63671875
3480.5234375
3657.015625
3823.84375
3968.65625
4083.4453125
4164.85546875
4213.58984375
4231.76953125
4220.24609375
4179.9140625
4116.11328125
4040.9296875
3970.8046875
3923.0
3913.625
3955.08984375
4051.20703125
4194.13671875
4366.75
4547.61328125
4713.9921875
4845.06640625
4929.32421875
4971.375
4988.484375
4997.42578125
5005.0
5011.15234375
5017.49609375
5029.25390625
5049.85546875
5076.94140625
5104.1328125
5124.09765625
5129.4765625
5114.265625
5078.1171875
5029.53125
4982.04296875
4944.828125
4916.1171875
4886.02734375
4846.05859375
4796.65625
4746.68359375
4706.7109375
4682.11328125
4670.54296875
4664.44921875
4656.73046875
4646.11328125
4637.546875
4635.76171875
4637.0234375
4627.5625
4591.71484375
4523.17578125
4429.97265625
4330.14453125
4242.16796875
4176.4375
4132.90625
4106.8359375
4099.26953125
4123.6796875
4201.28125
4346.66015625
4553.97265625
4794.4296875
5027.6796875
5220.08203125
5357.9296875
5446.94921875
5499.6015625
5521.43359375
5507.13671875
5447.43359375
5338.94921875
5188.99609375
5013.6328125
4832.21484375
4662.76953125
4520.22265625
4416.51953125
4359.453125
4349.43359375
4377.6484375
4429.42578125
4491.25390625
4555.4765625
4619.25
4679.81640625
4730.859375
4763.078125
4769.57421875
4752.9609375
4727.58984375
4711.75
4713.4765625
4722.05859375
4714.35546875
4671.67578125
4593.41796875
4496.5703125
4402.90625
4325.44140625
4264.953125
4217.5625
4184.578125
4175.51953125
4203.25
4276.76171875
4396.18359375
4550.64453125
4719.73828125
4880.09765625
5014.36328125
5115.1328125
5180.72265625
5208.94921875
5196.8671875
5145.5703125
5062.56640625
4958.97265625
4845.96875
4734.24609375
4634.484375
4555.73828125
4502.91796875
4475.66015625
4469.04296875
4475.24609375
4486.53515625
4499.5625
4518.1796875
4552.5078125
4614.79296875
4715.015625
4857.68359375
5039.58984375
5248.671875
5464.61328125
5661.65234375
5813.95703125
5903.515625
5928.2109375
5904.74609375
5862.25
5829.0078125
5820.12109375
5833.09375
5852.8125
5862.3515625
5853.4609375
5830.43359375
5804.7109375
5784.75390625
5770.5703125
5757.87890625
5746.58984375
5743.16015625
5752.83984375
5769.546875
5774.72265625
5748.37109375
5684.10546875
5596.421875
5514.8359375
5469.48046875
5477.75
5539.32421875
5640.59765625
5763.95703125
5895.33984375
6026.18359375
6150.6171875
6261.87109375
6351.7578125
6413.671875
6446.80859375
6458.21875
6460.85546875
6468.37890625
6490.39453125
6532.015625
6597.453125
6693.02734375
6825.80859375
7000.25
7217.71484375
7478.9296875
7783.29296875
8122.921875
8478.71484375
8826.953125
9153.24609375
9460.73046875
9765.2109375
10084.16015625
10431.3203125
10818.796875
11259.46875
11765.59375
12347.26171875
13014.20703125
13777.40625
14645.10546875
15614.65234375
16667.9296875
17775.33984375
18905.0390625
20030.69921875
21134.21484375
22205.6640625
23243.71484375
24256.40625
25259.36328125
26270.359375
27303.0234375
28363.4140625
29449.70703125
30552.74609375
31656.66796875
32741.05859375
33784.5625
34766.76953125
35667.2421875
36464.62109375
37139.62890625
37679.93359375
38081.36328125
38343.86328125
38466.73046875
38448.73046875
38293.046875
38011.91015625
37626.015625
37158.22265625
36625.57421875
36034.30859375
35380.12109375
34652.44140625
33841.13671875
32944.2265625
31973.234375
30951.1640625
29901.765625
28837.62890625
27757.58984375
26655.90234375
25533.69140625
24401.8515625
23274.67578125
22162.98046875
21074.8046875
20022.40234375
19026.91796875
18113.375
17297.375
16573.5078125
15915.578125
15288.87890625
14665.171875
14030.9765625
13388.3125
12752.31640625
12147.3984375
11599.40234375
11123.62109375
10715.23828125
10349.59375
9993.3828125
9620.38671875
9222.7578125
8812.28515625
8411.203125
8038.4765625
7700.56640625
7392.88671875
7109.19140625
6849.546875
6619.88671875
6425.1640625
6263.84375
6128.625
6011.64453125
5909.234375
5822.7734375
5754.90234375
5703.78125
5660.57421875
5614.125
5560.00390625
5505.1953125
5463.3203125
5444.77734375
5450.3671875
5471.1875
5491.88671875
5494.65234375
5464.12109375
5391.8828125
5277.4921875
5126.61328125
4950.69921875
4768.87890625
4606.4140625
4485.859375
4416.3359375
4390.22265625
4389.78125
4398.28125
4408.30859375
4423.51171875
4453.85546875
4508.1171875
4588.86328125
4691.8671875
4806.70703125
4916.19140625
4997.58984375
5028.9609375
4997.1171875
4900.69921875
4748.109375
4555.47265625
4345.5625
4143.3828125
3967.58203125
3824.296875
3708.89453125
3613.609375
3535.41015625
3480.4921875
3462.62890625
3493.99609375
3573.6953125
3684.8359375
3804.296875
3915.390625
4010.94140625
4087.109375
4137.93359375
4156.0859375
4136.10546875
4076.44140625
3980.63671875
3857.6796875
3719.1875
3574.81640625
3430.80078125
3292.5703125
3166.00390625
3054.6953125
2958.77734375
2880.26171875
2829.453125
2822.68359375
2871.26171875
2971.99609375
3107.625
3255.171875
3395.02734375
3517.01953125
3622.66796875
3722.22265625
3825.64453125
3932.00390625
4025.58984375
4083.0390625
4086.31640625
4031.859375
3930.86328125
3803.4921875
3672.5234375
3558.51171875
3475.54296875
3427.0234375
3403.796875
3386.640625
3353.265625
3287.12890625
3184.0703125
3053.25
2912.0703125
2778.640625
2666.08203125
2580.2109375
2519.5390625
2476.84375
2442.41015625
2407.90625
2367.97265625
2318.5546875
2255.03125
2173.74609375
2076.4375
1972.26953125
1873.328125
1786.0
1706.0234375
1622.703125
1528.51171875
1424.58203125
1317.1796875
1211.0546875
1108.5
1014.609375
940.9453125
902.2421875
909.32421875
964.40234375
1060.55859375
1183.34765625
1313.01953125
1427.6328125
1507.3203125
1539.359375
1522.8203125
1469.80859375
1400.50390625
1333.9609375
1281.29296875
1245.49609375
1224.796875
1214.015625
1204.13671875
1184.1484375
1145.92578125
1088.1484375
1015.9921875
937.21484375
858.03125
781.5546875
710.1484375
649.86328125
611.9921875
609.1328125
649.47265625
735.04296875
864.23046875
1033.4609375
1235.4296875
1456.75390625
1677.82421875
1874.9921875
2025.23828125
2113.99609375
2143.00390625
2131.109375
2105.66015625
2090.33203125
2097.49609375
2127.078125
2169.5546875
2211.2578125
2240.625
2252.6015625
2249.15234375
2237.0390625
2224.7421875
2218.73828125
2220.109375
2224.43359375
2225.109375
2215.84375
2190.02734375
2141.16796875
2067.49609375
1975.625
1877.03125
1781.00390625
1692.42578125
1614.3515625
1548.078125
1490.27734375
1435.27734375
1384.02734375
1348.765625
1345.4765625
1381.3203125
1449.9609375
1536.69140625
1625.65625
1703.953125
1762.9453125
1797.9921875
1807.15625
1791.75390625
1759.69921875
1726.76171875
1710.8359375
1723.48046875
1767.65625
1842.73828125
1948.640625
2083.75
2240.515625
2403.90234375
2553.1484375
2665.73828125
2724.07421875
2723.1171875
2673.00390625
2592.984375
2500.79296875
2404.80859375
2303.140625
2190.12890625
2067.203125
1950.09765625
1863.51953125
1825.25390625
1834.5390625
1876.578125
1937.04296875
2010.4921875
2097.41796875
2198.92578125
2316.2734375
2451.33203125
2602.6640625
2761.24609375
2913.421875
3049.5546875
3168.640625
3273.203125
3360.2890625
3419.00390625
3438.4296875
3419.42578125
3379.01171875
3341.92578125
3325.84375
3332.28515625
3349.4140625
3361.34375
3355.1328125
3322.58203125
3260.328125
3170.7265625
3062.19140625
2947.64453125
2842.15625
2760.0703125
2710.12109375
2689.265625
2680.69140625
2660.76953125
2611.44921875
2528.19140625
2417.79296875
2290.86328125
2157.91796875
2031.6015625
1929.18359375
1869.34765625
1863.93359375
1910.77734375
1993.07421875
2085.671875
2164.54296875
2214.5703125
2232.5859375
2225.78515625
2207.40625
2191.07421875
2184.546875
2185.45703125
2182.80078125
2164.87109375
2127.7421875
2076.87890625
2020.8515625
1964.5546875
1909.80859375
1862.65234375
1838.32421875
1855.8125
1924.6953125
2036.32421875
2168.453125
2298.9765625
2415.4375
2513.1796875
2588.4375
2635.671875
2649.91015625
2628.94140625
2574.24609375
2493.84765625
2404.57421875
2326.5546875
2270.36328125
2228.796875
2183.0078125
2117.65625
2031.9609375
1940.921875
1870.4140625
1848.98046875
1895.51171875
2005.79296875
2147.90625
2273.87890625
2342.8359375
2341.44140625
2288.67578125
2222.66796875
2178.87890625
2174.52734375
2207.5390625
2265.625
2334.91796875
2403.484375
2463.25390625
2512.55078125
2554.95703125
2591.5859375
2613.0390625
2601.20703125
2541.77734375
2436.59765625
2304.39453125
2169.12890625
2046.08203125
1936.828125
1835.26953125
1737.1953125
1644.296875
1561.69140625
1495.43359375
1453.9375
1448.61328125
1487.75
1566.703125
1665.25390625
1757.01953125
1822.60546875
1854.28125
1850.80859375
1812.4296875
1743.5625
1658.1640625
1577.6640625
1521.203125
1498.7578125
1514.3671875
1573.04296875
1680.7734375
1837.0234375
2029.46875
2237.08984375
2437.35546875
2610.67578125
2741.21875
2817.11328125
2831.0
2780.9375
2672.75
2523.890625
2363.91796875
2226.48828125
2135.27734375
2093.71875
2086.68359375
2093.24609375
2102.0078125
2119.2265625
2165.375
2262.640625
2421.0546875
2630.05078125
2859.0625
3067.6484375
3222.19140625
3310.32421875
3342.71484375
3340.7890625
3321.3125
3290.265625
3246.7265625
3188.64453125
3115.421875
3028.90625
2934.1015625
2837.55859375
2743.2734375
2649.88671875
2551.640625
2441.48828125
2314.3125
2170.140625
2016.078125
1864.296875
1726.82421875
1611.8046875
1523.47265625
1463.0859375
1428.30078125
1412.06640625
1402.41796875
1382.875
1335.8359375
1252.25390625
1142.87109375
1037.94140625
970.75390625
958.39453125
996.9921875
1071.36328125
1164.48046875
1259.0390625
1337.2734375
1385.01171875
1396.5625
1375.125
1330.5078125
1277.66796875
1234.28125
1214.56640625
1222.984375
1254.2109375
1299.32421875
1352.359375
1412.87109375
1485.19140625
1575.3828125
1685.27734375
1805.578125
1913.93359375
1982.8984375
1994.328125
1949.5390625
1867.2109375
1772.015625
1684.62109375
1619.7109375
1587.953125
1595.05078125
1638.78125
1710.57421875
1802.05859375
1908.25
2022.703125
2131.73828125
2217.46484375
2267.91015625
2283.046875
2271.09375
2240.9765625
2198.953125
2149.7421875
2097.9375
2048.6875
2009.078125
1988.39453125
1993.84375
2023.90625
2067.08984375
2109.50390625
2143.44140625
2167.5859375
2180.6328125
2178.6953125
2160.57421875
2132.67578125
2105.71875
2087.44921875
2080.15625
2083.4140625
2095.20703125
2110.24609375
2121.828125
2129.171875
2141.734375
2173.2265625
2230.01953125
2305.65234375
2385.84765625
2457.91796875
2516.2109375
2560.88671875
2593.34765625
2613.53125
2621.4453125
2620.54296875
2618.1328125
2621.8984375
2635.984375
2659.21484375
2683.8828125
2694.15234375
2667.65234375
2583.33984375
2432.17578125
2223.6015625
1984.2578125
1749.76953125
1552.3125
1408.55859375
1314.90625
1253.05859375
1200.98046875
1141.453125
1067.11328125
984.41015625
914.2109375
883.63671875
911.6796875
999.56640625
1133.00390625
1291.76953125
1458.05078125
1620.70703125
1776.14453125
1925.81640625
2071.140625
2209.61328125
2334.66015625
2437.4375
2508.46484375
2540.28515625
2531.66015625
2489.44140625
2425.66015625
2353.6796875
2287.10546875
2238.24609375
2211.859375
2199.375
2183.42578125
2152.01953125
2108.6015625
2067.7265625
2041.4921875
2030.7265625
2027.59765625
2024.703125
2021.6328125
2024.5
2040.41796875
2072.5703125
2119.109375
2174.37890625
2228.8359375
2268.890625
2281.5078125
2263.54296875
2227.515625
2195.7890625
2186.94140625
2206.16015625
2246.9296875
2299.0703125
2354.3046875
2406.62890625
2452.078125
2491.2265625
2532.03125
2588.234375
2672.34765625
2787.8359375
2926.60546875
3073.55859375
3214.3984375
3340.46484375
3447.9921875
3534.71484375
3598.2578125
3636.984375
3650.0859375
3635.4609375
3588.55078125
3505.19921875
3386.30859375
3239.078125
3073.90625
2901.27734375
2731.75390625
2576.76953125
2446.68359375
2346.51171875
2272.80078125
2214.1328125
2155.58203125
2085.77734375
2002.7109375
1913.33984375
1826.30078125
1744.0546875
1662.13671875
1575.546875
1485.328125
1398.97265625
1324.640625
1264.1640625
1210.375
1151.59765625
1080.828125
1002.3125
929.76953125
878.44921875
858.33984375
872.53515625
918.7265625
990.8828125
1080.890625
1180.1875
1280.42578125
1373.5703125
1453.62109375
1519.88671875
1578.1015625
1637.33203125
1705.46484375
1786.625
1880.23828125
1980.32421875
2076.36328125
2157.1171875
2215.15625
2248.30078125
2258.01953125
2247.5078125
2220.43359375
2179.6796875
2126.84375
2064.234375
1997.96875
1938.375
1896.7421875
1881.0546875
1893.0703125
1926.56640625
1967.0546875
1995.359375
1995.67578125
1963.99609375
1910.80078125
1855.91796875
1818.93359375
1811.0703125
1832.078125
1872.12890625
1916.25390625
1949.63671875
1962.8828125
1956.0234375
1938.9609375
1927.609375
1937.1875
1975.1328125
2035.8046875
2100.00390625
2142.40625
2145.00390625
2107.59765625
2047.015625
1986.54296875
1945.22265625
1933.46875
1952.79296875
1995.09765625
2042.1015625
2069.1953125
2055.2421875
1993.48828125
1895.7578125
1785.55859375
1684.15234375
1599.4921875
1525.51171875
1449.625
1360.73828125
1253.640625
1130.95703125
1003.44140625
886.78515625
795.65625
739.52734375
722.2890625
742.16015625
789.32421875
845.40625
889.65234375
908.78125
902.375
880.8046875
858.72265625
847.95703125
851.5078125
861.5859375
865.19921875
855.25390625
838.4609375
833.3046875
859.83203125
929.04296875
1037.8671875
1171.07421875
1307.43359375
1426.0546875
1509.97265625
1547.6640625
1534.98828125
1477.81640625
1391.91015625
1297.7890625
1212.953125
1146.49609375
1099.05859375
1067.296875
1049.21875
1046.19140625
1059.91015625
1087.7421875
1122.1875
1155.6640625
1185.3515625
1213.15625
1242.515625
1276.99609375
1320.796875
1377.36328125
1445.734375
1519.36328125
1589.90625
1651.39453125
1699.8359375
1729.8828125
1734.796875
1711.1875
1663.53515625
1603.42578125
1544.83203125
1500.48828125
1482.125
1502.23828125
1573.02734375
1700.48828125
1876.7890625
2077.4375
2268.0078125
2418.0625
2513.5078125
2559.37109375
2572.73828125
2572.4140625
2572.02734375
2578.42578125
2593.6015625
2617.72265625
2651.78125
2698.62109375
2761.34375
2839.69921875
2926.78515625
3008.95703125
3069.875
3096.4921875
3082.91796875
3030.25390625
2943.85546875
2830.57421875
2696.76171875
2546.796875
2383.69140625
2213.0859375
2047.4765625
1904.40234375
1797.79296875
1729.96875
1692.2734375
1672.87890625
1663.42578125
1659.9765625
1661.421875
1669.84375
1692.12890625
1739.171875
1821.3984375
1942.89453125
2097.79296875
2271.25390625
2444.82421875
2602.12890625
2730.73828125
2820.21875
2861.2421875
2848.58203125
2785.21484375
2682.66015625
2557.08203125
2424.91796875
2300.76953125
2197.296875
2125.2109375
2092.0390625
2099.15625
2138.5390625
2193.0078125
2242.2265625
2271.546875
2277.53125
2266.40625
2247.44140625
2226.38671875
2203.51953125
2177.62890625
2151.9921875
2135.6875
2137.57421875
2159.203125
2195.5078125
2242.88671875
2304.58203125
2385.53125
2481.71484375
2575.6328125
2643.18359375
2666.47265625
2643.40625
2588.43359375
2524.16796875
2469.234375
2429.98046875
2400.875
2370.765625
2328.41796875
2264.984375
2176.09765625
2065.19921875
1944.79296875
1832.8984375
1746.80859375
1698.23828125
1690.546875
1716.98046875
1761.08203125
1801.17578125
1817.46875
1797.2578125
1736.41796875
1639.15234375
1517.45703125
1389.28515625
1274.21875
1188.3046875
1140.28125
1129.87890625
1148.546875
1183.39453125
1223.1953125
1262.4453125
1300.30859375
1336.50390625
1368.43359375
1391.40625
1400.46484375
1392.6171875
1369.37109375
1337.94921875
1308.88671875
1291.09375
1288.98828125
1303.90234375
1336.4765625
1385.83203125
1446.33984375
1506.171875
1549.671875
1562.34765625
1536.921875
1478.83984375
1407.72265625
1351.15625
1332.60546875
1361.62109375
1433.15234375
1534.69921875
1653.6328125
1779.2890625
1900.49609375
2003.2265625
2071.8203125
2093.7890625
2064.6015625
1988.59765625
1875.109375
1733.41796875
1571.22265625
1397.3125
1224.8359375
1071.56640625
956.96875
897.98046875
904.75390625
976.87109375
1101.7890625
1257.984375
1422.25390625
1576.9921875
1712.40625
1823.1953125
1904.3515625
1951.265625
1963.6171875
1947.1953125
1909.37109375
1852.17578125
1771.71875
1666.38671875
1545.84375
1430.73046875
1342.66796875
1293.7265625
1282.78125
1298.109375
1321.99609375
1336.0078125
1326.85546875
1290.66015625
1233.05078125
1166.62890625
1108.46875
1076.515625
1082.5
1125.29296875
1192.47265625
1270.3203125
1351.43359375
1430.62109375
1494.9921875
1522.44140625
1493.671875
1406.8125
1280.77734375
1144.828125
1024.125
931.39453125
867.16796875
824.33984375
792.69140625
763.1015625
732.7578125
709.64453125
711.05078125
753.6953125
841.2265625
959.421875
1083.90234375
1194.64453125
1286.44140625
1368.9375
1458.03125
1565.578125
1693.625
1835.29296875
1980.25390625
2120.203125
2251.2890625
2373.421875
2488.51953125
2599.0
2706.0625
2807.09375
2893.56640625
2952.8203125
2974.29296875
2955.47265625
2901.67578125
2820.515625
2718.78515625
2605.92578125
2497.3359375
2408.83984375
2345.20703125
2295.94921875
2244.484375
2181.24609375
2108.05078125
2033.22265625
1966.1875
1915.41015625
1885.6796875
1873.4609375
1866.30859375
1850.63671875
1821.60546875
1785.10546875
1750.40625
1722.08203125
1698.8125
1677.51171875
1656.41015625
1634.328125
1609.0078125
1577.79296875
1539.8203125
1496.99609375
1452.67578125
1409.5703125
1367.875
1323.70703125
1268.30859375
1189.6484375
1076.7265625
924.328125
735.1953125
519.625
294.21875
80.80859375
-95.58203125
-211.09765625
-249.15625
-206.203125
-93.5
67.1796875
252.65625
446.81640625
643.359375
841.75390625
1040.24609375
1230.4921875
1396.953125
1521.59765625
1591.73046875
1606.3203125
1576.84375
1522.2890625
1461.23046875
1404.50390625
1351.4296875
1291.93359375
1214.69140625
1116.3984375
1005.7265625
899.31640625
813.375
756.359375
726.62109375
716.0390625
717.74609375
732.46875
767.828125
831.375
924.234375
1040.125
1167.375
1289.98828125
1389.40625
1451.078125
1473.1484375
1468.484375
1455.9765625
1447.921875
1444.5078125
1438.8359375
1425.79296875
1406.4453125
1386.01171875
1370.08203125
1362.89453125
1366.703125
1379.95703125
1395.9375
1405.55859375
1402.82421875
1386.55078125
1355.71875
1304.85546875
1226.75
1120.66015625
997.1328125
874.83203125
773.1796875
705.83203125
676.39453125
676.62109375
689.25390625
695.78515625
684.6875
655.1171875
615.46875
579.41015625
560.82421875
568.140625
600.4921875
648.99609375
702.7265625
754.9609375
805.33203125
857.7890625
917.015625
985.4765625
1061.546875
1138.2890625
1204.0546875
1246.3828125
1258.88671875
1246.75390625
1225.87890625
1214.76171875
1224.21875
1251.6171875
1283.23046875
1303.29296875
1303.8671875
1288.6015625
1267.57421875
1248.171875
1230.1640625
1207.8828125
1175.125
1128.69921875
1070.8671875
1011.0
962.83203125
936.015625
928.5234375
928.2265625
922.51953125
906.83984375
886.62890625
875.15625
890.00390625
946.62109375
1049.27734375
1185.55078125
1330.12109375
1455.51171875
1542.52734375
1585.85546875
1593.79296875
1581.86328125
1562.109375
1535.234375
1492.59375
1426.5234375
1338.73046875
1239.23046875
1139.00390625
1045.33984375
963.88671875
902.6640625
871.35546875
875.05078125
908.60546875
957.75
1006.0703125
1041.51171875
1058.3046875
1055.8828125
1037.36328125
1006.78515625
964.37890625
904.41796875
820.40625
714.9140625
604.0625
511.046875
453.9609375
438.0859375
457.5625
502.98828125
568.25
652.296875
756.2109375
879.40234375
1017.8984375
1164.43359375
1308.7734375
1438.83984375
1543.82421875
1617.3125
1656.921875
1661.6328125
1631.56640625
1571.12890625
1490.51953125
1402.69921875
1319.84765625
1253.32421875
1213.828125
1207.1328125
1228.2578125
1261.45703125
1287.43359375
1291.8046875
1269.9375
1227.640625
1178.00390625
1133.77734375
1099.03515625
1067.08203125
1026.62109375
970.66796875
901.5859375
830.6953125
773.38671875
741.16015625
734.71484375
744.26953125
758.05078125
771.29296875
787.91015625
815.15625
856.921875
910.3671875
968.08203125
1025.40625
1087.38671875
1166.8046875
1272.88671875
1403.03515625
1547.3203125
1698.234375
1850.75390625
1992.703125
2101.0390625
2152.81640625
2140.1015625
2074.34375
1979.8125
1884.8125
1814.51171875
1783.6953125
1791.59375
1824.125
1862.796875
1892.74609375
1905.3125
1898.2734375
1876.609375
1851.4453125
1834.0546875
1828.03515625
1826.4609375
1816.75
1788.85546875
1740.234375
1675.1875
1601.64453125
1529.140625
1467.8671875
1425.75390625
1403.78515625
1394.26953125
1385.328125
1367.61328125
1336.5390625
1289.35546875
1222.92578125
1135.85546875
1031.67578125
917.84765625
801.265625
685.73828125
574.59375
475.3515625
400.57421875
362.484375
364.91796875
399.1171875
447.05859375
489.890625
514.99609375
517.5234375
497.49609375
457.4453125
403.57421875
348.8046875
312.44921875
313.65625
361.33203125
447.9453125
552.2578125
649.39453125
721.01953125
759.15234375
763.0078125
733.703125
673.06640625
587.875
494.01953125
413.6640625
365.54296875
356.9375
384.39453125
440.2265625
516.234375
601.50390625
680.05859375
734.3515625
752.921875
735.4453125
691.015625
632.00390625
569.140625
511.45703125
469.55078125
456.265625
481.38671875
543.58203125
627.58203125
710.43359375
772.77734375
807.01953125
817.5546875
814.2890625
804.8515625
791.0390625
770.83984375
742.3984375
705.828125
663.46484375
621.16796875
589.5
580.6640625
601.515625
649.0
712.046875
776.87890625
831.015625
866.33203125
882.2578125
885.80078125
884.90625
879.83984375
861.78125
820.87890625
756.21484375
679.32421875
609.8828125
567.5703125
565.046875
605.640625
685.8046875
797.75390625
927.9140625
1053.77734375
1146.8984375
1184.1484375
1160.1171875
1091.5
1011.3125
956.015625
950.78515625
999.67578125
1087.53125
1192.72265625
1299.51953125
1399.79296875
1486.4375
1549.44921875
1579.10546875
1570.234375
1522.109375
1436.6015625
1319.4765625
1183.0546875
1044.35546875
918.09375
810.53515625
719.76953125
640.63671875
569.35546875
505.5390625
453.42578125
423.0390625
427.73828125
475.5859375
559.921875
659.42578125
750.8515625
823.62109375
881.91015625
932.203125
970.171875
980.75
951.03125
883.09375
795.45703125
713.07421875
654.63671875
625.98828125
622.44921875
636.01953125
660.8203125
693.21875
729.01953125
762.7734375
790.66796875
813.16015625
832.8828125
848.8984375
853.18359375
834.15234375
785.109375
710.625
625.48828125
547.62109375
490.90234375
462.01171875
460.50390625
479.28125
505.26953125
523.08203125
521.90625
501.11328125
468.86328125
433.95703125
397.91796875
354.41796875
296.44140625
224.58984375
149.5078125
86.921875
49.3125
39.89453125
52.03125
73.7109375
94.53515625
111.63671875
130.8515625
160.859375
202.22265625
239.53125
245.375
196.37109375
89.5703125
-54.234375
-202.49609375
-327.2578125
-413.9140625
-459.7421875
-468.11328125
-443.8515625
-391.17578125
-313.04296875
-211.17578125
-86.75390625
57.875
216.3984375
376.22265625
519.8359375
631.20703125
703.30859375
740.69921875
754.5546875
754.234375
741.40234375
710.046875
651.5546875
561.3515625
443.28125
309.2265625
174.6171875
53.16796875
-45.55078125
-114.796875
-147.51171875
-135.640625
-74.40625
30.8046875
162.35546875
297.765625
421.80078125
532.484375
636.0
737.0625
833.91015625
919.3359375
982.86328125
1012.5703125
1000.12890625
949.140625
878.96484375
816.84765625
781.953125
773.6875
773.37890625
756.9921875
709.234375
631.01171875
537.984375
453.0078125
397.48828125
385.984375
425.3125
516.08984375
653.94921875
829.60546875
1028.8125
1233.01171875
1420.44921875
1568.6015625
1658.7109375
1681.71875
1642.23046875
1557.546875
1452.02734375
1350.19921875
1271.8984375
1231.1328125
1237.26953125
1295.40234375
1403.54296875
1548.36328125
1705.13671875
1844.921875
1945.44140625
1997.9453125
2006.09765625
1979.60546875
1927.59375
1854.76953125
1760.75
1642.078125
1495.62109375
1321.2890625
1122.6015625
906.234375
682.46484375
466.8203125
280.4375
146.47265625
82.6015625
93.41796875
166.90234375
277.12109375
391.796875
482.5
534.09375
548.97265625
541.99609375
528.5546875
515.41796875
501.828125
486.7890625
471.59765625
454.37890625
426.2109375
377.88671875
312.73828125
251.60546875
222.90625
245.05859375
314.90625
410.0546875
502.31640625
572.5703125
617.703125
646.85546875
672.1328125
701.2890625
736.4375
777.19140625
824.61328125
882.67578125
956.2578125
1047.66015625
1155.0
1273.3984375
1395.9765625
1512.8203125
1610.7578125
1677.87109375
1710.47265625
1715.8984375
1708.16796875
1700.4609375
1699.52734375
1703.2890625
1701.51171875
1680.359375
1630.67578125
1555.4140625
1470.16796875
1395.5390625
1346.23828125
1324.48828125
1321.9140625
1327.96484375
1337.86328125
1353.8671875
1380.04296875
1415.9453125
1454.109375
1482.15625
1488.18359375
1467.11328125
1423.93359375
1370.15625
1315.45703125
1262.234375
1207.390625
1147.01171875
1078.26171875
999.4921875
913.38671875
831.6484375
773.58984375
756.24609375
784.0
847.37109375
931.26171875
1024.4609375
1122.31640625
1221.51953125
1312.69921875
1378.265625
1398.84765625
1364.03515625
1278.92578125
1161.4609375
1033.16796875
910.23828125
799.53515625
699.359375
602.74609375
501.6015625
391.1484375
273.66796875
159.19140625
60.98046875
-12.57421875
-63.69140625
-103.1171875
-141.84375
-184.14453125
-227.38671875
-266.4609375
-296.85546875
-314.32421875
-314.3984375
-294.99609375
-260.36328125
-221.8359375
-193.22265625
-183.91796875
-194.6640625
-218.1953125
-243.19921875
-259.28125
-261.7265625
-254.31640625
-246.9296875
-247.1484375
-251.85546875
-246.79296875
-215.5078125
-149.91796875
-54.28515625
58.42578125
172.92578125
276.796875
363.81640625
435.2265625
498.03125
560.34375
625.80859375
690.21875
742.83203125
772.6796875
775.890625
757.984375
728.90625
696.20703125
663.8515625
637.02734375
625.50390625
639.3671875
680.0625
735.48828125
784.578125
808.078125
797.5703125
757.00390625
697.69140625
631.8515625
569.07421875
516.37109375
480.01953125
466.890625
483.34765625
531.125
603.1484375
684.41015625
759.23828125
818.55078125
859.22265625
877.21484375
864.62109375
816.921875
743.52734375
669.453125
624.84375
631.03515625
693.55078125
804.01953125
946.1484375
1100.85546875
1249.6640625
1377.28125
1473.36328125
1532.8125
1554.80078125
1542.04296875
1501.05859375
1441.64453125
1373.7578125
1303.0859375
1229.734375
1152.54296875
1075.78125
1011.88671875
976.7265625
980.359375
1020.01953125
1080.66796875
1143.38671875
1195.953125
1237.96484375
1276.9609375
1319.41015625
1364.15234375
1402.3046875
1421.875
1413.03125
1371.75390625
1301.06640625
1209.40625
1106.7265625
1000.46875
893.79296875
786.66796875
678.30859375
569.6328125
464.47265625
369.328125
291.7890625
238.7421875
214.63671875
219.23046875
245.8203125
282.5703125
318.42578125
350.0
383.6171875
430.46875
498.86328125
588.65234375
689.82421875
784.96875
855.11328125
887.609375
882.1171875
850.67578125
811.8984375
782.97265625
773.09375
780.13671875
792.17578125
794.140625
776.62109375
740.40625
693.30078125
642.77734375
591.97265625
542.43359375
499.95703125
475.99609375
480.78515625
512.59765625
553.296875
576.734375
564.7890625
517.12109375
446.47265625
365.9453125
281.2890625
193.484375
105.58203125
26.19921875
-32.16015625
-58.328125
-49.2109375
-14.21875
28.22265625
62.3046875
85.265625
106.59375
137.109375
179.046875
225.48046875
266.4140625
294.125
303.7421875
291.578125
255.0234375
195.22265625
119.17578125
36.91015625
-45.56640625
-129.90625
-219.671875
-310.5234375
-388.24609375
-437.67578125
-452.65625
-436.9921875
-399.18359375
-349.109375
-297.28515625
-251.12109375
-208.55078125
-157.1875
-83.15234375
17.59765625
134.91015625
249.546875
343.20703125
407.6328125
447.7109375
475.8046875
501.23046875
524.0390625
538.48046875
540.9765625
534.27734375
526.03515625
525.55078125
540.12890625
570.28125
607.23828125
638.03125
655.76953125
665.0
677.02734375
701.828125
744.69921875
806.07421875
878.87109375
945.16796875
980.58203125
967.4296875
906.3828125
816.296875
723.3828125
648.80859375
601.6796875
578.67578125
568.79296875
561.12109375
551.5625
544.3125
547.9609375
570.3984375
616.59375
688.44921875
783.96484375
895.0234375
1006.46484375
1099.37890625
1158.6796875
1181.5
1180.6953125
1178.67578125
1192.68359375
1221.33984375
1244.0625
1235.61328125
1184.07421875
1097.453125
995.453125
896.21484375
809.08203125
735.25390625
670.86328125
608.79296875
540.0703125
456.4140625
353.54296875
233.3984375
104.09375
-22.65625
-135.078125
-223.5859375
-280.96484375
-303.03125
-292.01953125
-259.859375
-225.31640625
-203.96875
-198.62109375
-198.99609375
-190.76171875
-165.1640625
-121.58984375
-63.33984375
7.24609375
89.74609375
183.53515625
286.08203125
393.21484375
500.03515625
600.9296875
689.7265625
762.04296875
819.12109375
869.0078125
921.5546875
979.64453125
1034.30078125
1068.95703125
1069.97265625
1034.40234375
969.28515625
885.5390625
793.45703125
702.09375
619.01171875
548.4375
491.09765625
447.80859375
422.1640625
417.08984375
428.83984375
447.55078125
465.34765625
482.5625
504.8046875
535.671875
573.71484375
614.73828125
654.28515625
688.5390625
715.8828125
738.10546875
757.40625
770.875
769.1796875
741.92578125
683.69140625
595.1015625
480.92578125
349.28125
210.89453125
75.25
-53.83984375
-177.7578125
-297.0625
-406.17578125
-494.16015625
-550.42578125
-571.1171875
-562.62109375
-540.796875
-526.08203125
-536.046875
-578.375
-647.546875
-727.71484375
-801.421875
-859.7109375
-906.1484375
-951.17578125
-1001.2109375
-1051.05078125
-1084.05078125
-1078.9296875
-1019.33984375
-902.421875
-741.77734375
-562.24609375
-389.28515625
-239.71875
-117.671875
-15.11328125
84.1015625
196.15234375
327.4296875
470.1484375
607.54296875
724.38671875
813.52734375
874.65234375
909.33984375
918.2421875
902.546875
867.046875
820.9296875
775.09765625
738.72265625
718.98046875
722.703125
754.796875
811.89453125
878.26171875
931.359375
954.33203125
944.8984375
914.41015625
880.16015625
856.80078125
849.421875
850.3984375
843.78125
817.29296875
773.47265625
730.0
708.8359375
724.3515625
779.5
869.13671875
983.3828125
1108.22265625
1226.74609375
1323.9375
1391.09375
1424.4765625
1420.11328125
1373.375
1286.9375
1178.58984375
1077.64453125
1010.54296875
988.03125
1003.9296875
1043.1484375
1090.29296875
1134.03125
1167.55859375
1187.3203125
1191.84765625
1182.59765625
1165.37109375
1148.3046875
1135.84765625
1125.12109375
1110.24609375
1090.08203125
1069.81640625
1054.79296875
1044.8359375
1035.6171875
1023.9765625
1011.22265625
1002.59375
1004.0859375
1016.87890625
1031.6015625
1028.52734375
987.41796875
900.6171875
778.625
644.453125
523.36328125
435.3515625
391.87890625
394.390625
434.05078125
494.0859375
555.765625
606.55078125
646.0078125
683.88671875
729.0625
777.2734375
810.078125
808.62109375
770.859375
716.20703125
673.609375
663.7734375
689.13671875
735.75390625
782.28125
810.046875
810.87890625
789.8515625
760.25
732.72265625
706.91796875
673.6640625
625.78125
566.39453125
506.3984375
454.78125
412.66015625
375.65625
339.46875
302.1875
263.86328125
227.05859375
198.45703125
188.32421875
206.78125
259.23046875
342.60546875
442.6953125
534.70703125
590.4296875
590.21484375
531.79296875
428.86328125
301.59375
167.7109375
40.49609375
-67.34765625
-139.890625
-159.3515625
-113.62890625
-5.16015625
146.5703125
312.05078125
463.2734375
581.58203125
658.62109375
693.08203125
686.65625
640.53515625
554.640625
431.77734375
283.875
132.72265625
1.94140625
-93.26171875
-149.2109375
-168.98046875
-157.078125
-119.296875
-66.16015625
-14.1484375
19.48046875
27.2578125
20.4765625
27.1953125
76.7734375
181.03515625
326.6796875
483.63671875
620.57421875
716.5234375
764.80859375
771.37109375
749.99609375
716.9765625
687.98828125
676.87109375
692.24609375
731.22265625
776.83984375
805.7890625
802.390625
767.34375
715.0390625
664.078125
628.765625
614.37890625
615.37109375
617.1640625
602.7890625
561.9609375
496.25
416.20703125
333.54296875
255.97265625
188.65625
137.875
110.37890625
108.7109375
129.42578125
167.25390625
219.94921875
287.9453125
370.8671875
466.2265625
570.0390625
675.6171875
772.23828125
849.31640625
905.14453125
951.015625
1005.23046875
1082.90234375
1190.06640625
1323.10546875
1469.37109375
1608.11328125
1714.5859375
1767.875
1758.99609375
1694.94140625
1595.91015625
1485.66796875
1379.66796875
1279.265625
1176.70703125
1066.00390625
949.890625
837.8671875
738.9921875
656.25
586.6796875
526.4140625
475.85546875
440.1796875
424.99609375
431.66796875
455.484375
486.08984375
509.953125
516.6875
507.24609375
495.26171875
497.05859375
519.19921875
556.4609375
599.9765625
643.2421875
680.28125
703.51953125
708.0625
696.953125
679.1640625
662.5
649.86328125
640.62109375
631.87109375
617.5546875
589.19140625
540.03125
468.74609375
378.953125
276.01953125
164.62109375
48.2890625
-69.88671875
-186.22265625
-295.66015625
-391.91015625
-467.77734375
-514.55078125
-521.23046875
-476.6171875
-375.3671875
-224.2890625
-43.1640625
141.75390625
307.11328125
437.62890625
524.4921875
560.92578125
541.38671875
466.21875
346.42578125
202.52734375
57.2109375
-72.25390625
-175.9921875
-248.1328125
-283.078125
-275.375
-221.88671875
-122.6015625
19.9453125
199.109375
399.60546875
595.90234375
759.17578125
869.16796875
921.14453125
923.203125
888.8125
830.51953125
756.39453125
669.04296875
569.02734375
461.15234375
356.515625
266.2890625
194.3359375
138.2734375
97.69921875
78.65234375
89.11328125
131.28125
198.18359375
275.5
346.3359375
397.8203125
427.05078125
441.140625
450.29296875
460.5234375
472.38671875
484.0078125
492.1171875
490.51953125
470.82421875
426.78125
357.78515625
268.1953125
164.96875
57.01953125
-44.71484375
-129.31640625
-188.9375
-219.2734375
-217.56640625
-182.4140625
-117.25
-32.45703125
59.53515625
153.34375
254.0703125
369.9765625
500.76953125
632.625
743.95703125
816.46875
843.3671875
830.3359375
789.55078125
731.18359375
659.18359375
574.7265625
482.7890625
393.71875
317.34765625
255.671875
200.6875
137.8828125
52.546875
-63.765625
-208.91796875
-371.0234375
-534.09765625
-683.90625
-810.0859375
-906.1796875
-970.46484375
-1006.7421875
-1022.39453125
-1024.87109375
-1020.1875
-1013.6171875
-1009.3515625
-1008.046875
-1005.078125
-991.97265625
-960.17578125
-905.1875
-829.421875
-741.984375
-654.19140625
-573.32421875
-499.4921875
-427.98828125
-354.44140625
-278.84375
-207.1328125
-150.74609375
-123.625
-135.859375
-186.4609375
-260.61328125
-335.11328125
-389.375
-414.40625
-413.98828125
-399.14453125
-381.359375
-368.1796875
-361.359375
-357.50390625
-351.46875
-339.828125
-320.296875
-287.85546875
-234.45703125
-155.26953125
-54.6953125
55.75
165.265625
267.8359375
359.9609375
437.671875
496.91796875
534.625
548.7890625
539.984375
514.98046875
487.171875
471.13671875
476.390625
506.203125
559.671875
632.07421875
714.34765625
795.91015625
869.91796875
935.0
991.76171875
1038.6875
1071.36328125
1083.828125
1070.1640625
1027.6015625
961.23828125
885.671875
818.8671875
770.5390625
734.53515625
692.11328125
623.91796875
521.36328125
390.04296875
245.109375
103.5859375
-22.91015625
-133.57421875
-239.03515625
-353.97265625
-484.22265625
-619.0
-736.67578125
-819.51171875
-863.5
-875.703125
-865.35546875
-839.5078125
-805.23046875
-771.0703125
-742.69921875
-716.9921875
-682.74609375
-629.6484375
-558.30078125
-483.33984375
-428.39453125
-417.140625
-464.31640625
-568.6328125
-710.27734375
-856.33203125
-972.7265625
-1035.59375
-1035.88671875
-977.33984375
-871.8828125
-735.4140625
-585.02734375
-438.36328125
-313.64453125
-226.14453125
-180.203125
-163.578125
-152.51171875
-126.15234375
-78.94140625
-21.5546875
28.0546875
55.04296875
52.77734375
21.99609375
-32.45703125
-102.47265625
-173.84765625
-225.328125
-235.265625
-193.46484375
-107.171875
5.1328125
125.28515625
240.77734375
341.7890625
417.6484375
458.9375
461.7734375
428.296875
362.93359375
270.3671875
158.74609375
44.39453125
-49.3203125
-101.08203125
-101.88671875
-57.72265625
16.25390625
102.22265625
180.76171875
230.03515625
230.5546875
174.97265625
73.84375
-49.53515625
-170.69921875
-272.03125
-343.046875
-377.93359375
-376.3359375
-346.75
-306.25390625
-273.6484375
-260.4765625
-267.40625
-288.18359375
-316.4296875
-349.24609375
-386.296875
-427.00390625
-468.734375
-506.5546875
-534.5390625
-547.9921875
-545.078125
-526.76953125
-495.515625
-454.56640625
-408.06640625
-360.36328125
-313.859375
-267.58203125
-218.8359375
-167.078125
-116.0546875
-71.82421875
-38.23828125
-13.71875
8.45703125
37.05078125
78.58203125
133.87890625
196.80078125
256.30078125
300.7734375
322.33984375
319.1796875
296.04296875
263.37890625
235.1015625
225.203125
244.55078125
297.625
378.18359375
465.62890625
528.41796875
537.31640625
479.9921875
364.19140625
207.46484375
25.9765625
-166.4140625
-352.25
-508.67578125
-613.44140625
-652.39453125
-623.5
-538.125
-420.05078125
-298.4765625
-194.90625
-112.1875
-35.671875
53.80078125
165.79296875
294.796875
424.3125
534.40234375
607.9140625
634.7421875
614.89453125
559.296875
486.05859375
412.62890625
348.07421875
290.69921875
232.46875
166.40234375
91.4296875
11.85546875
-66.64453125
-140.21484375
-207.19140625
-267.62890625
-323.7890625
-379.79296875
-437.625
-491.5625
-527.6015625
-530.47265625
-492.65234375
-418.16796875
-320.515625
-218.77734375
-133.3828125
-80.26953125
-65.23046875
-82.75390625
-120.0859375
-161.9609375
-193.46484375
-203.7890625
-192.16015625
-171.00390625
-160.98828125
-180.5
-237.73828125
-329.421875
-443.1796875
-560.17578125
-658.7578125
-720.74609375
-738.04296875
-714.54296875
-661.48046875
-589.5234375
-503.24609375
-400.8984375
-278.21484375
-133.265625
29.7109375
198.53125
354.734375
479.19921875
558.80078125
589.2734375
572.34765625
511.58984375
412.3203125
285.59375
149.76953125
24.68359375
-78.9140625
-165.56640625
-250.24609375
-345.03515625
-447.71484375
-541.28515625
-604.546875
-625.02734375
-605.0390625
-557.9140625
-498.75
-437.0
-375.109375
-312.1640625
-247.66796875
-181.80078125
-114.0234375
-43.8046875
26.171875
88.15625
132.015625
150.77734375
144.91015625
122.99609375
99.1171875
88.33984375
102.50390625
148.25
227.515625
338.375
474.39453125
623.85546875
771.07421875
900.109375
998.359375
1057.50390625
1071.91015625
1037.37890625
953.09765625
826.09375
673.17578125
516.59375
376.23828125
265.1015625
189.58203125
150.390625
141.875
154.28125
181.21484375
224.9921875
291.29296875
376.98828125
465.03125
533.42578125
569.6484375
577.21875
570.9296875
567.4921875
578.97265625
610.5625
660.72265625
722.62109375
786.9453125
845.8125
895.87890625
938.36328125
976.09765625
1010.4921875
1040.5703125
1063.4375
1074.7890625
1070.8046875
1052.78125
1030.8203125
1020.55859375
1032.75
1064.38671875
1099.51953125
1118.71875
1108.30859375
1063.28515625
985.10546875
879.52734375
756.953125
632.6796875
523.7578125
443.45703125
398.0078125
388.26171875
412.48046875
465.02734375
531.80859375
589.24609375
611.20703125
580.48828125
497.52734375
381.10546875
260.59375
163.36328125
103.83203125
79.50390625
74.21875
65.0859375
30.41015625
-42.27734375
-151.15625
-282.0390625
-416.484375
-539.51953125
-643.15234375
-727.79296875
-802.7421875
-881.2109375
-968.62890625
-1054.25390625
-1117.36328125
-1144.16015625
-1139.140625
-1120.953125
-1109.4765625
-1116.25
-1142.76171875
-1183.6171875
-1231.33203125
-1281.37109375
-1334.7890625
-1396.3203125
-1469.3203125
-1551.61328125
-1634.75
-1706.52734375
-1755.0234375
-1772.23828125
-1754.8984375
-1702.09765625
-1612.15234375
-1482.328125
-1312.078125
-1106.97265625
-879.51953125
-645.8671875
-420.72265625
-214.45703125
-34.30859375
112.203125
215.38671875
265.54296875
258.95703125
204.578125
126.4296875
57.32421875
25.6953125
44.25
108.7578125
206.1484375
323.41015625
450.98828125
581.4609375
707.28515625
819.33984375
907.296875
962.37890625
980.74609375
963.48046875
913.453125
835.46484375
742.54296875
660.50390625
620.15234375
639.4609375
710.80078125
804.6328125
885.31640625
926.40234375
917.98046875
866.94140625
791.859375
713.59765625
645.3203125
588.3203125
535.71484375
478.80859375
410.31640625
325.05859375
221.54296875
103.96875
-19.27734375
-140.296875
-254.27734375
-357.89453125
-447.859375
-523.16796875
-587.41796875
-645.9609375
-700.3046875
-746.94921875
-781.59375
-801.98828125
-805.48046875
-786.34375
-738.94140625
-664.62109375
-574.66015625
-486.3125
-415.9453125
-374.3125
-364.71484375
-382.375
-414.71875
-444.26171875
-455.4921875
-442.98046875
-414.88671875
-387.64453125
-374.8828125
-379.09375
-391.23046875
-396.16015625
-378.89453125
-329.61328125
-247.33203125
-140.0078125
-19.4921875
105.45703125
231.73046875
357.64453125
476.453125
573.359375
628.66796875
625.85546875
560.953125
447.7578125
314.25
191.34375
100.88671875
50.0625
34.15625
44.0625
73.04296875
118.60546875
179.41015625
251.32421875
327.359375
402.26953125
477.0
557.66015625
648.5078125
744.25
828.921875
884.62109375
904.87109375
901.65234375
899.140625
919.33984375
971.72265625
1053.1015625
1152.8203125
1256.44921875
1348.1171875
1414.88671875
1451.69921875
1461.65625
1450.98828125
1424.6953125
1387.08203125
1344.1953125
1303.2109375
1268.77734375
1240.828125
1215.89453125
1189.56640625
1157.77734375
1117.48828125
1067.99609375
1012.01953125
954.45703125
898.72265625
843.21484375
780.59375
700.890625
597.07421875
469.83203125
328.3359375
186.15625
55.734375
-54.796875
-141.62109375
-204.41796875
-246.1171875
-272.0703125
-288.26953125
-300.2890625
-313.7734375
-334.23046875
-364.0390625
-399.3046875
-431.16796875
-452.18359375
-462.2421875
-468.140625
-476.1328125
-483.37890625
-476.25
-438.5859375
-364.359375
-264.1328125
-160.37890625
-76.56640625
-28.54296875
-21.375
-50.0703125
-103.91796875
-173.70703125
-256.2265625
-349.58984375
-443.1953125
-515.203125
-543.59765625
-520.62109375
-456.22265625
-368.94921875
-275.1953125
-185.5390625
-106.9375
-44.65625
-1.30859375
25.6484375
44.3671875
64.390625
89.421875
112.5625
118.78125
92.50390625
24.1796875
-87.74609375
-238.125
-417.20703125
-612.40625
-808.88671875
-989.4453125
-1136.3046875
-1236.47265625
-1287.17578125
-1295.68359375
-1273.2421875
-1229.046875
-1168.22265625
-1092.1484375
-998.62109375
-883.28125
-743.75390625
-583.47265625
-411.68359375
-240.34375
-81.39453125
54.66015625
160.5078125
234.23046875
280.1484375
307.5390625
327.93359375
352.03515625
387.7421875
440.38671875
514.5625
613.66015625
735.0390625
864.90625
979.3046875
1052.1953125
1065.22265625
1014.0
909.98828125
778.2578125
650.3671875
553.5390625
501.8046875
494.83203125
523.6171875
576.0546875
636.74609375
683.765625
690.015625
633.42578125
509.734375
335.92578125
139.4609375
-57.81640625
-247.1015625
-426.609375
-590.8359375
-725.87109375
-813.625
-840.57421875
-806.03515625
-726.421875
-632.4765625
-559.24609375
-533.8671875
-567.9140625
-656.77734375
-783.44140625
-924.08984375
-1054.82421875
-1157.59375
-1222.28515625
-1244.69921875
-1224.36328125
-1165.07421875
-1076.79296875
-976.41015625
-886.30078125
-829.5859375
-820.94921875
-856.8671875
-915.35546875
-969.3828125
-1003.31640625
-1016.48046875
-1012.7421875
-991.328125
-949.71484375
-891.12890625
-823.49609375
-750.83984375
-669.4921875
-574.0234375
-464.24609375
-344.94140625
-221.734375
-100.23046875
12.42578125
109.47265625
189.734375
259.6015625
328.2734375
400.6328125
473.54296875
537.11328125
579.53125
593.7109375
581.9296875
553.71484375
517.5625
474.87109375
423.14453125
363.9453125
305.03125
253.9921875
212.26171875
176.296875
141.8046875
103.921875
55.20703125
-11.30078125
-94.42578125
-181.84765625
-256.6328125
-306.87890625
-329.65625
-328.29296875
-307.8828125
-272.20703125
-222.8984375
-162.3046875
-98.9296875
-49.7734375
-34.95703125
-69.01953125
-156.9921875
-296.19921875
-477.4140625
-682.86328125
-886.21484375
-1058.30078125
-1175.0
-1222.74609375
-1202.6484375
-1133.66796875
-1049.7578125
-987.140625
-968.48828125
-996.09375
-1056.97265625
-1132.1015625
-1203.0
-1255.96875
-1285.3046875
-1292.5625
-1280.7109375
-1248.94921875
-1194.42578125
-1118.44921875
-1028.65234375
-933.99609375
-838.33984375
-739.5390625
-634.09375
-521.7578125
-406.30859375
-293.46875
-189.640625
-102.328125
-40.296875
-11.25
-18.1015625
-57.25
-119.87109375
-193.98828125
-264.84375
-315.40234375
-330.328125
-303.26953125
-241.91015625
-165.89453125
-98.07421875
-54.83984375
-41.0
-51.57421875
-78.3828125
-116.6640625
-166.609375
-229.16796875
-300.8984375
-373.70703125
-439.8125
-496.51171875
-546.01171875
-591.34375
-632.74609375
-667.28125
-691.34765625
-704.0859375
-709.47265625
-714.68359375
-725.125
-740.00390625
-752.6953125
-754.98046875
-740.328125
-703.765625
-641.0078125
-550.23828125
-436.16015625
-312.15234375
-197.47265625
-109.94140625
-58.4375
-41.328125
-52.578125
-89.66796875
-154.94140625
-249.9921875
-371.41796875
-513.734375
-674.109375
-850.66796875
-1035.15234375
-1209.2421875
-1348.8359375
-1431.8984375
-1444.33203125
-1384.5078125
-1267.30859375
-1123.03515625
-986.44921875
-880.78125
-808.953125
-758.87109375
-716.57421875
-675.15234375
-633.76171875
-591.6640625
-544.93359375
-488.140625
-417.671875
-333.56640625
-239.73828125
-143.3359375
-52.78125
25.0546875
85.58203125
123.515625
130.51171875
99.47265625
34.8046875
-41.19921875
-94.7734375
-97.95703125
-44.390625
47.91015625
147.41015625
224.09375
258.76171875
244.1796875
182.66796875
84.390625
-34.046875
-152.171875
-248.93359375
-305.88671875
-311.27734375
-264.93359375
-179.71484375
-75.5234375
31.1640625
134.109375
236.66015625
346.87109375
472.51953125
616.703125
774.828125
935.28515625
1084.3671875
1211.69921875
1312.546875
1386.78125
1435.80859375
1458.3046875
1447.75
1395.8203125
1300.1796875
1169.046875
1017.83984375
862.59375
716.74609375
590.859375
491.19921875
418.02734375
367.00390625
332.36328125
307.51953125
283.9609375
252.7734375
207.953125
146.62890625
66.703125
-32.06640625
-143.25
-253.0390625
-347.109375
-417.7109375
-463.64453125
-486.234375
-487.859375
-472.4296875
-443.55859375
-402.71484375
-352.7734375
-304.0
-273.1171875
-273.73046875
-308.41796875
-371.015625
-454.9140625
-557.17578125
-675.67578125
-805.05078125
-936.71484375
-1061.75
-1172.7890625
-1263.20703125
-1325.2890625
-1350.140625
-1331.24609375
-1270.29296875
-1180.6328125
-1084.34765625
-1003.609375
-952.2265625
-932.328125
-936.375
-951.8125
-966.03125
-970.9921875
-966.05859375
-957.65625
-956.125
-971.80859375
-1011.25390625
-1073.28515625
-1146.96875
-1214.859375
-1261.24609375
-1279.11328125
-1270.0390625
-1239.0078125
-1191.05859375
-1132.11328125
-1069.7734375
-1010.29296875
-954.2578125
-896.27734375
-830.05859375
-755.16015625
-680.1796875
-619.796875
-586.73828125
-583.71484375
-601.50390625
-625.2109375
-644.359375
-659.05859375
-677.9453125
-710.3828125
-759.69140625
-822.44140625
-892.6484375
-965.4140625
-1036.31640625
-1098.8203125
-1143.87109375
-1162.6953125
-1150.65625
-1110.734375
-1055.33984375
-1003.390625
-971.41015625
-964.515625
-976.4453125
-998.6484375
-1027.359375
-1060.3828125
-1089.80078125
-1102.05078125
-1086.03515625
-1038.71875
-961.9765625
-856.9921875
-725.25
-575.3203125
-426.12890625
-301.0546875
-216.5625
-174.28515625
-162.01953125
-162.21484375
-162.47265625
-162.29296875
-172.46484375
-206.984375
-272.23046875
-361.1015625
-456.51953125
-540.59765625
-601.33984375
-633.0859375
-633.8828125
-603.6953125
-543.8984375
-457.50390625
-350.78125
-235.26953125
-126.5234375
-39.5859375
13.23828125
19.78125
-32.7734375
-150.01171875
-319.65234375
-511.85546875
-693.44140625
-843.7265625
-958.57421875
-1043.078125
-1102.6953125
-1140.234375
-1157.94140625
-1159.921875
-1151.38671875
-1135.515625
-1112.4140625
-1082.8125
-1052.90625
-1034.21875
-1038.2109375
-1071.12890625
-1131.984375
-1211.5078125
-1291.7734375
-1350.578125
-1371.36328125
-1350.875
-1297.67578125
-1224.6796875
-1144.2421875
-1068.08203125
-1007.72265625
-972.84375
-969.03515625
-995.4375
-1041.21484375
-1084.32421875
-1098.609375
-1068.4921875
-999.89453125
-916.7734375
-845.34765625
-799.1796875
-775.75390625
-764.0546875
-754.640625
-744.984375
-738.59765625
-740.76171875
-753.76953125
-773.90234375
-792.25
-800.015625
-794.83203125
-782.48828125
-771.96484375
-768.20703125
-769.05859375
-768.40234375
-762.125
-752.03125
-744.99609375
-748.38671875
-765.984375
-797.92578125
-843.49609375
-901.35546875
-965.21875
-1020.5546875
-1048.8515625
-1037.703125
-987.60546875
-909.70703125
-818.00390625
-723.9140625
-636.21484375
-562.390625
-506.58203125
-465.265625
-427.28515625
-382.16796875
-330.5859375
-286.30859375
-267.2109375
-284.36328125
-338.44921875
-422.02734375
-520.84765625
-614.28515625
-680.48046875
-705.6875
-689.08984375
-637.78125
-558.3671875
-454.74609375
-333.15625
-207.05859375
-95.48046875
-15.35546875
26.73828125
37.65625
33.265625
29.56640625
35.4921875
51.4765625
72.7265625
93.67578125
110.99609375
124.625
136.9296875
150.97265625
168.9765625
191.078125
214.1484375
231.84375
237.578125
228.9375
209.43359375
185.94921875
165.21484375
152.47265625
151.26953125
162.02734375
180.1484375
196.58203125
201.19921875
186.80859375
151.703125
99.8359375
38.69921875
-24.046875
-82.92578125
-135.359375
-182.5078125
-230.46484375
-288.37109375
-361.61328125
-445.5546875
-527.4609375
-596.1640625
-650.16015625
-697.01953125
-746.6328125
-805.4296875
-874.65625
-951.37890625
-1031.40625
-1114.0859375
-1206.15625
-1319.9453125
-1465.08984375
-1639.65234375
-1827.44140625
-2003.0
-2140.546875
-2222.6328125
-2245.59765625
-2219.1328125
-2158.78125
-2075.99609375
-1974.28125
-1854.91015625
-1725.49609375
-1601.90625
-1501.94921875
-1437.7421875
-1412.23828125
-1419.27734375
-1444.9609375
-1471.05078125
-1480.8515625
-1464.46484375
-1419.99609375
-1351.39453125
-1266.20703125
-1174.24609375
-1086.01171875
-1010.41015625
-952.82421875
-913.96875
-889.921875
-873.85546875
-859.17578125
-841.80859375
-819.9453125
-792.63671875
-759.3125
-719.94140625
-674.20703125
-620.6328125
-557.78125
-487.37890625
-416.34765625
-355.57421875
-315.90234375
-303.55859375
-317.66796875
-351.5234375
-396.359375
-443.8125
-485.390625
-511.89453125
-516.203125
-497.1015625
-459.48828125
-410.7421875
-358.1171875
-309.54296875
-274.74609375
-263.28125
-280.390625
-323.8125
-383.3515625
-443.89453125
-491.40234375
-518.71875
-527.03515625
-521.84765625
-507.58203125
-485.18359375
-453.96484375
-415.484375
-375.80859375
-342.7109375
-317.94921875
-291.5
-246.15234375
-171.765625
-76.90625
13.40625
72.078125
83.89453125
49.234375
-21.7578125
-117.15234375
-226.9921875
-343.0625
-458.546875
-569.8984375
-677.9765625
-784.78125
-888.0234375
-980.34765625
-1054.53125
-1108.125
-1142.50390625
-1159.75390625
-1162.703125
-1156.0390625
-1143.90625
-1126.48828125
-1102.5546875
-1076.5234375
-1059.45703125
-1059.33984375
-1070.1953125
-1072.76953125
-1047.2265625
-986.984375
-903.90234375
-823.56640625
-774.26171875
-774.37890625
-824.15625
-906.47265625
-995.5234375
-1066.4609375
-1100.41015625
-1086.07421875
-1021.53125
-915.30078125
-782.703125
-637.99609375
-488.69140625
-336.9609375
-185.41796875
-40.7109375
87.5859375
190.4609375
262.19140625
301.515625
311.26171875
297.64453125
270.65234375
244.9296875
236.7578125
255.62109375
297.20703125
347.05859375
392.984375
433.55078125
474.05078125
516.296875
553.89453125
576.19921875
574.84765625
547.69140625
499.00390625
436.55859375
367.27734375
295.3359375
224.81640625
162.55078125
115.52734375
85.39453125
67.95703125
59.5
61.953125
80.46875
116.86328125
166.97265625
224.2265625
284.53515625
347.390625
412.6953125
476.76171875
531.07421875
564.6640625
568.33984375
538.921875
482.86328125
417.34375
364.9609375
341.8046875
346.80078125
361.6171875
360.94921875
324.4765625
244.046875
126.0625
-10.51953125
-142.5
-253.7578125
-340.41015625
-405.5625
-451.6328125
-479.50390625
-492.48828125
-496.828125
-497.64453125
-496.95703125
-496.19921875
-498.5546875
-507.640625
-526.234375
-558.36328125
-611.765625
-695.4375
-812.89453125
-956.99609375
-1111.22265625
-1256.26953125
-1376.84765625
-1464.2578125
-1515.0234375
-1529.4140625
-1511.9609375
-1471.83984375
-1419.9921875
-1364.15234375
-1305.59375
-1239.13671875
-1154.90234375
-1041.546875
-891.57421875
-707.1640625
-501.74609375
-295.69921875
-109.78515625
39.69140625
144.19921875
206.20703125
240.0859375
266.48828125
301.42578125
347.76953125
396.0625
432.8984375
449.03125
441.98046875
415.06640625
376.6328125
339.0703125
314.79296875
310.875
327.28125
359.6328125
401.67578125
444.90234375
479.515625
499.5390625
506.41015625
504.21484375
490.90234375
457.09375
395.15234375
307.9765625
208.26953125
112.2421875
36.453125
-1.78515625
12.1484375
81.05859375
189.00390625
305.55859375
400.29296875
457.015625
477.90234375
476.4453125
467.19921875
460.38671875
462.3515625
476.640625
502.6484375
533.953125
559.94140625
570.2265625
559.0546875
527.95703125
486.04296875
447.47265625
426.625
433.29296875
469.8046875
530.11328125
601.4140625
670.0390625
729.7734375
785.29296875
845.56640625
912.66015625
977.453125
1026.29296875
1051.03515625
1053.01171875
1040.12890625
1022.12109375
1007.203125
999.38671875
996.26171875
989.45703125
969.08984375
929.5390625
871.79296875
799.68359375
712.94921875
603.63671875
461.24609375
284.5
90.36328125
-89.40625
-224.3359375
-302.734375
-336.6640625
-351.1171875
-367.640625
-395.5078125
-433.2265625
-472.59375
-499.765625
-497.28515625
-452.26953125
-366.6328125
-258.99609375
-155.48046875
-78.2890625
-41.18359375
-51.2890625
-110.92578125
-217.41796875
-363.4765625
-538.6484375
-728.625
-912.453125
-1063.41796875
-1157.98828125
-1187.8984375
-1164.390625
-1109.47265625
-1041.3046875
-966.16796875
-882.49609375
-790.6328125
-698.1328125
-616.46875
-553.9765625
-511.3984375
-482.2734375
-456.0
-421.33203125
-369.4453125
-296.0859375
-202.43359375
-94.5859375
18.0703125
125.65625
221.453125
304.58203125
378.9921875
448.97265625
514.85546875
572.59765625
617.13671875
645.8515625
659.2421875
659.40234375
648.84765625
630.6328125
608.37890625
584.53125
558.2734375
526.265625
486.85546875
443.3828125
402.19921875
367.2890625
338.7265625
317.87109375
312.90234375
336.52734375
397.015625
492.109375
611.359375
742.77734375
876.55078125
1005.0546875
1122.29296875
1223.40234375
1302.5703125
1350.72265625
1357.1171875
1315.2265625
1228.40234375
1111.24609375
986.1640625
876.40234375
797.28125
750.09375
723.9921875
705.12109375
684.6484375
658.7421875
623.1796875
571.16796875
498.078125
408.265625
317.01171875
245.05078125
209.23828125
215.8125
260.3046875
332.11328125
418.34375
504.8984375
578.43359375
631.66015625
667.484375
696.1484375
727.16015625
763.65625
802.734375
838.01953125
861.08984375
863.1328125
838.921875
790.59375
727.515625
662.1796875
605.55859375
564.37109375
540.25
529.6328125
524.1015625
512.20703125
484.26171875
438.76953125
385.265625
339.4921875
313.49609375
308.36328125
313.79296875
312.625
287.578125
229.3125
142.90234375
46.9140625
-36.6171875
-93.9296875
-124.078125
-135.37890625
-139.39453125
-146.1640625
-160.5
-180.09765625
-197.5625
-205.09375
-197.60546875
-172.3515625
-128.30078125
-67.79296875
1.75390625
69.828125
127.84765625
172.65234375
205.09765625
225.84375
234.01953125
231.44140625
227.83203125
239.47265625
280.47265625
354.68359375
455.375
570.078125
683.47265625
778.10546875
838.2421875
856.90625
837.84765625
788.05078125
708.15625
591.140625
429.9296875
225.65625
-10.13671875
-259.24609375
-503.0078125
-727.23046875
-923.00390625
-1083.8046875
-1203.1953125
-1276.36328125
-1302.484375
-1283.22265625
-1219.00390625
-1110.22265625
-964.2265625
-799.02734375
-635.83984375
-485.4921875
-342.12890625
-191.08203125
-24.13671875
150.3515625
309.33984375
425.9453125
481.078125
469.06640625
396.41015625
277.91015625
134.3984375
-8.46484375
-124.09765625
-192.91015625
-210.16796875
-187.95703125
-149.3671875
-118.1484375
-109.84375
-129.00390625
-173.3125
-240.43359375
-331.41015625
-447.41015625
-583.48828125
-725.67578125
-854.42578125
-951.38671875
-1004.890625
-1011.37890625
-973.40625
-896.94921875
-791.2421875
-671.40625
-559.24609375
-477.015625
-436.421875
-432.71875
-450.4375
-475.9453125
-505.51171875
-543.9609375
-598.6328125
-675.078125
-776.02734375
-901.09375
-1045.1796875
-1195.625
-1330.26171875
-1420.08984375
-1438.69140625
-1374.26171875
-1235.953125
-1049.62109375
-846.73046875
-654.171875
-489.25390625
-359.2890625
-263.65625
-196.65234375
-149.8671875
-113.5390625
-77.96484375
-36.12109375
13.8046875
68.03515625
119.1484375
158.4765625
177.5703125
169.2421875
128.76953125
55.58203125
-44.921875
-160.83203125
-276.203125
-376.5546875
-453.4453125
-504.22265625
-528.3515625
-525.921875
-500.3125
-460.58984375
-418.70703125
-383.21484375
-356.265625
-336.7578125
-325.0703125
-323.140625
-329.8125
-337.828125
-337.63671875
-325.36328125
-306.80078125
-292.90234375
-291.30078125
-302.4296875
-323.19921875
-352.63671875
-392.22265625
-440.6328125
-489.515625
-526.12890625
-541.984375
-540.99609375
-540.74609375
-564.671875
-629.0625
-733.07421875
-859.44921875
-986.2890625
-1100.5625
-1202.05078125
-1295.6484375
-1381.20703125
-1450.57421875
-1491.8359375
-1494.2109375
-1450.46484375
-1359.62109375
-1230.30078125
-1079.57421875
-925.04296875
-776.87890625
-637.96484375
-510.71484375
-401.3203125
-316.9765625
-261.46484375
-234.953125
-236.47265625
-264.48828125
-315.66796875
-385.8046875
-472.83984375
-577.5078125
-698.9453125
-829.16796875
-952.15234375
-1048.8984375
-1104.6796875
-1114.34765625
-1084.01953125
-1029.24609375
-970.2109375
-925.0625
-903.84375
-905.6484375
-919.79296875
-929.76171875
-917.7421875
-869.02734375
-776.2109375
-642.87890625
-485.32421875
-329.8671875
-204.296875
-125.609375
-91.109375
-80.40234375
-68.75390625
-42.0859375
-2.40234375
38.04296875
65.359375
67.84765625
37.03515625
-28.71484375
-119.69140625
-217.44140625
-306.359375
-384.35546875
-461.27734375
-546.71484375
-640.59375
-735.6875
-826.5546875
-912.484375
-991.3046875
-1052.88671875
-1081.41015625
-1064.5859375
-1000.40625
-896.578125
-765.921875
-623.29296875
-484.48046875
-364.44921875
-274.3359375
-219.453125
-199.9140625
-211.79296875
-247.0390625
-293.31640625
-336.21875
-363.609375
-368.94921875
-352.34375
-321.08984375
-290.80078125
-283.48046875
-318.91796875
-403.0
-522.33203125
-650.69921875
-762.02734375
-839.52734375
-875.8984375
-868.203125
-814.453125
-715.5234375
-580.13671875
-426.94140625
-279.70703125
-158.79296875
-76.02734375
-36.26953125
-41.1015625
-89.78515625
-178.59375
-302.1640625
-455.21484375
-630.40234375
-814.1484375
-987.77734375
-1135.61328125
-1251.89453125
-1339.1796875
-1401.171875
-1438.09765625
-1447.7421875
-1428.43359375
-1381.05859375
-1310.02734375
-1223.58203125
-1132.19140625
-1045.44921875
-969.296875
-904.9296875
-848.79296875
-793.4375
-730.12109375
-653.26953125
-564.1328125
-469.7734375
-376.22265625
-280.80078125
-172.03125
-40.5234375
107.3125
246.546875
346.60546875
389.328125
377.71875
331.328125
275.3671875
231.0859375
209.80859375
210.890625
224.3828125
237.14453125
238.24609375
220.62109375
180.3125
116.609375
33.90234375
-57.4765625
-144.33984375
-217.0859375
-274.8125
-324.09375
-372.6171875
-424.31640625
-480.2265625
-541.57421875
-609.49609375
-682.24609375
-755.109375
-824.21484375
-889.26953125
-951.96484375
-1011.9921875
-1064.4140625
-1100.17578125
-1110.51953125
-1094.0546875
-1060.828125
-1027.1484375
-1004.1171875
-990.86328125
-978.83203125
-960.3125
-931.3125
-888.87890625
-830.078125
-754.71875
-666.9609375
-572.74609375
-476.859375
-383.78125
-300.3984375
-235.83203125
-197.078125
-184.1640625
-188.98828125
-198.4375
-198.94140625
-179.73046875
-134.91796875
-65.42578125
20.7890625
112.546875
200.57421875
277.33984375
330.95703125
342.84765625
297.64453125
199.04296875
75.171875
-34.7421875
-103.0
-128.43359375
-134.68359375
-154.8046875
-212.55078125
-311.5625
-437.6328125
-569.8125
-690.3046875
-786.91015625
-850.36328125
-872.2109375
-845.73828125
-768.91015625
-648.3046875
-502.14453125
-358.80859375
-248.515625
-191.7421875
-192.14453125
-238.921875
-315.94921875
-410.3359375
-515.01953125
-626.1796875
-740.203125
-853.4453125
-962.578125
-1062.3203125
-1141.91796875
-1186.26171875
-1184.140625
-1138.02734375
-1066.23828125
-994.1640625
-940.06640625
-905.2578125
-875.45703125
-832.66796875
-768.84765625
-690.63671875
-611.71875
-541.21484375
-480.33203125
-430.1015625
-399.60546875
-402.99609375
-446.5234375
-519.64453125
-600.6171875
-670.921875
-723.76171875
-760.57421875
-784.02734375
-797.66015625
-809.96875
-834.01953125
-880.45703125
-951.609375
-1042.1484375
-1143.421875
-1246.53125
-1343.76953125
-1429.265625
-1497.53515625
-1540.1796875
-1546.453125
-1510.515625
-1438.62109375
-1347.00390625
-1251.1796875
-1157.24609375
-1061.76953125
-957.56640625
-840.04296875
-712.203125
-586.44921875
-479.8984375
-404.70703125
-361.92578125
-344.79296875
-347.046875
-366.58203125
-402.0390625
-448.17578125
-495.453125
-533.51953125
-555.8671875
-563.5390625
-565.9453125
-577.03125
-608.18359375
-662.0
-729.765625
-792.61328125
-826.16796875
-809.23828125
-734.46875
-614.63671875
-479.2421875
-362.78515625
-291.8671875
-277.28515625
-313.43359375
-383.984375
-470.6015625
-559.81640625
-644.2421875
-719.07421875
-779.234375
-820.94140625
-846.13671875
-864.6953125
-891.60546875
-940.45703125
-1017.58203125
-1120.546875
-1241.625
-1372.6015625
-1505.87890625
-1630.890625
-1731.171875
-1788.15234375
-1791.00390625
-1743.859375
-1663.02734375
-1566.2890625
-1464.24609375
-1361.21484375
-1262.73046875
-1179.2734375
-1120.28125
-1084.09765625
-1055.7890625
-1017.30859375
-960.81640625
-892.1875
-822.6796875
-759.21875
-702.97265625
-654.09375
-614.1640625
-583.65625
-559.80859375
-539.12109375
-521.2109375
-508.7734375
-503.609375
-503.87890625
-505.375
-504.7734375
-501.48828125
-497.2109375
-494.3515625
-494.30078125
-496.23828125
-497.42578125
-495.03125
-488.2265625
-478.82421875
-470.56640625
-467.875
-473.94140625
-488.1484375
-505.0859375
-517.79296875
-523.35546875
-524.84375
-526.98828125
-531.04296875
-535.578125
-541.5859375
-553.8359375
-575.203125
-600.4921875
-618.23046875
-619.9140625
-608.4453125
-597.81640625
-603.88671875
-633.28125
-679.5703125
-730.5390625
-780.5078125
-835.7265625
-907.27734375
-999.14453125
-1103.10546875
-1203.80078125
-1287.06640625
-1344.84765625
-1376.703125
-1389.8046875
-1396.83203125
-1410.6171875
-1438.45703125
-1480.54296875
-1532.9375
-1591.37109375
-1652.359375
-1711.703125
-1762.76171875
-1796.57421875
-1804.22265625
-1779.88671875
-1722.75
-1637.51171875
-1534.109375
-1426.0703125
-1326.2421875
-1241.50390625
-1171.20703125
-1111.8828125
-1063.78125
-1031.7734375
-1019.21484375
-1021.48828125
-1026.890625
-1024.44921875
-1010.91015625
-990.203125
-966.87890625
-940.87890625
-908.53125
-867.08203125
-816.71875
-758.2421875
-690.4296875
-611.28515625
-522.12109375
-430.58984375
-350.50390625
-298.61328125
-289.1875
-327.671875
-406.79296875
-508.7578125
-612.8515625
-702.984375
-770.72265625
-814.34765625
-836.6328125
-842.21875
-834.1953125
-811.890625
-773.046875
-719.48828125
-660.16796875
-607.83203125
-572.70703125
-559.73046875
-569.9921875
-602.0
-651.0234375
-709.921875
-772.83203125
-837.3359375
-901.48046875
-960.078125
-1006.74609375
-1039.859375
-1063.734375
-1082.43359375
-1093.63671875
-1089.859375
-1064.0546875
-1012.19140625
-931.7734375
-821.9140625
-687.41015625
-541.8828125
-404.359375
-290.890625
-208.63671875
-157.01171875
-132.71484375
-131.5703125
-145.96875
-164.34375
-177.93359375
-189.5859375
-214.125
-268.1328125
-358.60546875
-479.390625
-614.33203125
-742.03125
-841.91796875
-902.37109375
-925.9296875
-925.53515625
-914.578125
-899.70703125
-879.57421875
-845.40234375
-782.21875
-675.234375
-520.60546875
-330.8203125
-127.91015625
68.53515625
246.91015625
400.84375
526.13671875
621.515625
689.5078125
734.0234375
757.75390625
763.3515625
756.6328125
746.359375
739.0390625
733.890625
723.92578125
703.3046875
674.23828125
646.64453125
630.6171875
628.98828125
636.3046875
643.96484375
646.0703125
641.84765625
634.18359375
626.796875
622.5
623.4140625
631.78515625
649.55859375
676.828125
710.37109375
742.19140625
758.15625
739.8671875
673.015625
558.14453125
413.19921875
263.21484375
126.48828125
9.86328125
-85.4921875
-157.171875
-199.828125
-207.0234375
-173.80078125
-100.375
3.50390625
118.30859375
221.14453125
294.71875
332.37890625
336.64453125
313.28515625
264.43359375
185.1015625
66.6953125
-93.89453125
-286.734375
-488.72265625
-670.1953125
-803.8203125
-873.0625
-878.04296875
-834.91015625
-766.72265625
-691.2109375
-614.5078125
-534.8046875
-451.3671875
-371.921875
-313.8671875
-298.1484375
-338.3125
-431.5390625
-558.921875
-694.7578125
-816.75390625
-910.015625
-965.83203125
-980.83984375
-958.01171875
-906.22265625
-836.68359375
-759.28125
-682.17578125
-613.93359375
-564.484375
-543.06640625
-554.703125
-597.578125
-662.4609375
-734.23046875
-795.90625
-834.5625
-846.48046875
-837.64453125
-818.59375
-797.13671875
-774.484375
-747.15234375
-712.09375
-670.12109375
-625.26171875
-581.96484375
-544.41015625
-519.0703125
-517.01953125
-551.24609375
-629.36328125
-747.28125
-889.23828125
-1033.47265625
-1158.90625
-1248.95703125
-1292.62109375
-1284.3984375
-1224.7265625
-1121.1640625
-989.03515625
-849.11328125
-722.0234375
-622.53515625
-557.7734375
-528.72265625
-531.640625
-558.24609375
-597.92578125
-642.828125
-691.52734375
-746.75390625
-809.87109375
-878.9609375
-952.5859375
-1033.80078125
-1128.609375
-1239.16796875
-1357.21484375
-1462.72265625
-1529.4453125
-1535.390625
-1473.13671875
-1353.890625
-1202.75390625
-1048.37109375
-913.13671875
-808.31640625
-734.61328125
-686.96875
-660.73828125
-655.80859375
-676.29296875
-726.94140625
-809.34375
-919.48046875
-1047.10546875
-1177.50390625
-1296.42578125
-1395.41796875
-1472.98046875
-1530.83203125
-1570.15625
-1591.828125
-1598.0078125
-1590.6015625
-1567.55078125
-1522.71875
-1451.171875
-1354.84765625
-1243.76171875
-1133.484375
-1041.71875
-983.640625
-965.12890625
-977.91015625
-1003.3046875
-1024.65234375
-1038.45703125
-1053.37109375
-1077.4921875
-1106.49609375
-1125.26171875
-1122.42578125
-1104.3515625
-1095.0859375
-1122.4609375
-1202.515625
-1333.4375
-1499.44140625
-1677.74609375
-1844.0859375
-1977.23046875
-2063.515625
-2099.8203125
-2092.97265625
-2055.625
-2000.078125
-1932.55078125
-1851.3515625
-1751.4453125
-1632.4453125
-1502.41015625
-1372.8359375
-1250.27734375
-1133.69140625
-1019.42578125
-906.7890625
-798.23828125
-697.2734375
-610.00390625
-548.98046875
-531.15234375
-567.10546875
-650.0703125
-755.9375
-855.76953125
-930.75
-978.703125
-1009.453125
-1034.9765625
-1061.890625
-1090.0703125
-1116.12890625
-1137.640625
-1154.8203125
-1169.17578125
-1180.96484375
-1187.3046875
-1182.40625
-1160.765625
-1122.453125
-1076.51171875
-1038.0
-1019.3125
-1022.02734375
-1035.6171875
-1043.63671875
-1032.7109375
-998.7421875
-947.546875
-890.44140625
-838.5546875
-799.90625
-779.91796875
-782.38671875
-808.77734375
-857.44140625
-924.0390625
-1001.40625
-1078.16015625
-1139.9375
-1176.40234375
-1188.67578125
-1188.2734375
-1187.73046875
-1193.3984375
-1206.74609375
-1228.11328125
-1254.7265625
-1276.015625
-1275.84765625
-1242.4765625
-1175.80078125
-1084.40234375
-976.7109375
-856.12890625
-723.49609375
-582.33203125
-441.4140625
-313.171875
-209.62890625
-138.33984375
-100.40234375
-91.1953125
-102.83984375
-126.5234375
-153.6796875
-176.45703125
-188.390625
-185.84765625
-169.2578125
-142.65234375
-111.484375
-80.77734375
-55.32421875
-40.42578125
-40.38671875
-54.91796875
-77.48828125
-98.36328125
-110.6328125
-114.578125
-117.4765625
-128.9140625
-153.875
-188.55078125
-223.59765625
-253.84765625
-285.796875
-334.28125
-410.3984375
-512.3515625
-627.2734375
-739.63671875
-836.12109375
-903.91796875
-928.78125
-898.93359375
-813.05859375
-685.40234375
-542.83984375
-414.24609375
-317.29296875
-251.0703125
-200.671875
-151.39453125
-100.97265625
-59.484375
-38.70703125
-42.390625
-65.58203125
-100.1875
-139.25390625
-177.24609375
-209.1953125
-231.07421875
-240.40234375
-235.3828125
-212.8515625
-166.7734375
-89.57421875
22.55078125
162.953125
312.37890625
445.1953125
539.83203125
585.296875
580.89453125
534.02734375
460.12109375
381.38671875
319.49609375
285.17578125
274.02734375
272.75390625
270.0234375
262.85546875
255.859375
256.4765625
269.5390625
292.22265625
311.8203125
309.88671875
272.58203125
200.50390625
109.9453125
24.3828125
-37.015625
-65.90625
-63.8046875
-36.875
8.7109375
67.52734375
131.26953125
184.25390625
203.609375
166.9921875
63.8984375
-97.3984375
-292.34765625
-489.7890625
-662.38671875
-792.72265625
-873.93359375
-906.921875
-897.28125
-853.609375
-786.703125
-708.26171875
-629.1640625
-558.44921875
-503.0546875
-467.60546875
-454.68359375
-466.734375
-507.80078125
-581.01171875
-681.94921875
-794.4765625
-894.9296875
-961.7734375
-982.45703125
-953.66015625
-878.72265625
-765.6953125
-624.87890625
-464.5859375
-288.75390625
-100.19140625
92.88671875
273.87109375
421.58203125
518.12109375
555.47265625
537.94140625
479.44140625
396.53515625
300.9296875
196.265625
81.046875
-45.26171875
-177.6640625
-304.42578125
-408.74609375
-472.58203125
-481.97265625
-432.30859375
-331.23828125
-198.25390625
-60.98828125
51.765625
119.69921875
139.140625
123.3203125
92.36328125
59.8046875
26.7265625
-12.2734375
-59.1796875
-109.8984375
-160.796875
-214.91796875
-279.2734375
-355.546875
-434.7578125
-501.7265625
-544.78125
-562.078125
-560.8828125
-552.44140625
-547.42578125
-554.1640625
-579.0078125
-625.8359375
-693.2109375
-771.55078125
-845.4453125
-901.98046875
-938.4921875
-962.0
-980.8125
-997.03125
-1007.08203125
-1007.92578125
-1001.49609375
-992.8671875
-983.9296875
-968.4609375
-933.6796875
-869.0703125
-776.64453125
-673.43359375
-582.74609375
-520.78515625
-489.3671875
-478.8125
-476.0078125
-471.109375
-460.6640625
-448.125
-442.04296875
-451.44921875
-480.125
-523.80078125
-572.9296875
-619.765625
-664.05078125
-711.91796875
-768.51953125
-831.25390625
-890.46875
-936.8359375
-967.98046875
-988.57421875
-1005.390625
-1022.48046875
-1039.8125
-1054.9375
-1065.625
-1071.05859375
-1070.86328125
-1063.93359375
-1050.24609375
-1034.7578125
-1028.07421875
-1040.875
-1076.4296875
-1128.234375
-1183.96484375
-1230.91796875
-1259.16796875
-1263.109375
-1242.26953125
-1200.10546875
-1140.71875
-1066.953125
-982.5703125
-896.140625
-821.71875
-774.76171875
-765.98046875
-796.40234375
-855.18359375
-921.43359375
-971.2109375
-988.1953125
-972.1796875
-938.87890625
-910.22265625
-901.4140625
-913.87890625
-937.98828125
-961.95703125
-979.265625
-989.921875
-996.46875
-999.265625
-994.80078125
-978.21484375
-948.47265625
-912.94140625
-887.88671875
-892.6484375
-939.5859375
-1025.83984375
-1134.13671875
-1243.37890625
-1341.44140625
-1429.39453125
-1514.63671875
-1600.328125
-1680.5703125
-1742.62890625
-1771.62890625
-1754.18359375
-1681.45703125
-1552.31640625
-1375.390625
-1169.3828125
-961.49609375
-782.03515625
-653.9296875
-582.0
-551.16015625
-536.234375
-515.21484375
-476.3203125
-418.328125
-348.88671875
-281.796875
-230.7734375
-202.609375
-196.69140625
-211.578125
-249.7109375
-313.6953125
-399.17578125
-494.24609375
-587.0
-673.41015625
-758.4765625
-851.0078125
-957.05078125
-1075.69921875
-1198.703125
-1313.48828125
-1407.5625
-1471.90234375
-1502.23828125
-1499.828125
-1472.37109375
-1433.578125
-1399.140625
-1380.11328125
-1378.12890625
-1385.8359375
-1391.7578125
-1386.078125
-1364.59765625
-1330.06640625
-1290.59375
-1255.48046875
-1230.33984375
-1214.9921875
-1205.44921875
-1197.27734375
-1186.859375
-1170.984375
-1147.6015625
-1117.81640625
-1085.91796875
-1056.703125
-1033.83203125
-1021.76171875
-1027.5859375
-1057.8046875
-1112.1796875
-1181.875
-1254.39453125
-1318.8984375
-1365.73828125
-1383.06640625
-1358.25390625
-1285.984375
-1175.6796875
-1050.57421875
-938.484375
-860.6171875
-825.04296875
-827.21875
-856.1953125
-902.12109375
-960.1953125
-1028.84765625
-1104.64453125
-1179.0
-1239.98828125
-1278.2734375
-1293.26171875
-1294.58203125
-1296.40625
-1307.359375
-1323.5625
-1331.00390625
-1315.03515625
-1268.28515625
-1191.3984375
-1089.51953125
-970.6875
-846.625
-730.640625
-630.39453125
-541.5234375
-449.91015625
-342.6953125
-218.9921875
-90.91796875
25.25390625
119.85546875
194.40234375
259.2265625
328.32421875
414.81640625
526.9765625
664.7734375
819.0390625
974.7265625
1115.72265625
1227.35546875
1296.81640625
1315.6328125
1285.87890625
1224.41015625
1157.6171875
1106.45703125
1072.56640625
1037.51953125
977.12109375
879.40234375
752.25390625
616.7578125
494.5625
399.96875
339.9140625
317.16796875
331.58203125
378.8828125
449.59765625
530.5546875
609.1171875
677.828125
735.93359375
785.67578125
826.3046875
851.7109375
854.53125
832.71875
791.26171875
737.0
672.2578125
594.70703125
503.3984375
403.640625
304.80859375
213.9296875
132.5
58.85546875
-9.02734375
-74.63671875
-145.48828125
-231.984375
-342.11328125
-475.94921875
-623.29296875
-764.9375
-877.46875
-940.51953125
-943.25
-887.03125
-784.7734375
-658.5234375
-533.8828125
-430.05859375
-351.65625
-291.3125
-241.73828125
-204.01171875
-182.73828125
-175.69921875
-171.96875
-160.68359375
-139.25390625
-112.234375
-83.87109375
-52.9609375
-14.0625
36.703125
95.66015625
149.9921875
182.77734375
181.69140625
144.98828125
80.91015625
2.69140625
-76.4296875
-145.44140625
-194.765625
-214.91796875
-198.40234375
-146.3515625
-74.49609375
-10.03125
21.34765625
8.046875
-45.1640625
-123.70703125
-209.4296875
-282.80078125
-325.47265625
-326.30859375
-285.9140625
-213.3671875
-117.625
-2.58203125
129.6640625
272.9921875
416.8046875
551.19921875
670.87109375
773.53515625
855.98046875
913.34765625
942.1484375
943.01171875
920.625
881.8359375
833.76953125
782.66796875
733.76953125
692.0078125
661.72265625
643.64453125
631.3359375
612.0546875
573.046875
507.97265625
417.61328125
306.02734375
177.87109375
39.9921875
-96.3828125
-217.64453125
-313.63671875
-382.16796875
-427.51171875
-454.09765625
-461.0703125
-442.1015625
-390.6171875
-307.40625
-206.921875
-117.56640625
-71.83984375
-89.35546875
-164.84765625
-272.48046875
-383.26953125
-479.78515625
-557.41015625
-617.02734375
-660.1328125
-689.02734375
-706.85546875
-715.39453125
-714.11328125
-702.58203125
-683.1171875
-660.59765625
-640.1015625
-624.390625
-612.33203125
-599.2890625
-580.59375
-556.45703125
-533.86328125
-523.16796875
-531.7890625
-559.40625
-597.37109375
-633.0390625
-656.97265625
-668.109375
-672.3125
-675.81640625
-680.859375
-687.75390625
-698.92578125
-718.01171875
-743.94140625
-767.2890625
-773.77734375
-752.2734375
-700.45703125
-624.7578125
-536.5
-447.93359375
-369.9609375
-311.12890625
-276.86328125
-268.9375
-284.9296875
-317.5546875
-354.90625
-383.90234375
-396.640625
-395.05859375
-388.48046875
-385.25
-385.55078125
-381.390625
-363.3515625
-328.95703125
-287.1875
-254.86328125
-245.34765625
-256.890625
-271.33203125
-265.76953125
-227.59375
-160.7265625
-80.515625
-4.08984375
57.27734375
101.8046875
136.2109375
169.97265625
208.1875
248.57421875
283.99609375
306.453125
308.8359375
285.32421875
232.29296875
149.13671875
38.00390625
-97.3671875
-253.25
-427.93359375
-622.17578125
-834.77734375
-1055.45703125
-1263.31640625
-1435.3046875
-1557.3984375
-1628.55078125
-1657.31640625
-1659.05859375
-1654.9375
-1665.36328125
-1696.63671875
-1733.23046875
-1746.96484375
-1716.42578125
-1638.07421875
-1521.16015625
-1375.8359375
-1207.875
-1022.05078125
-827.515625
-639.6171875
-476.91796875
-355.0
-280.00390625
-246.05078125
-237.61328125
-234.08984375
-214.44921875
-163.43359375
-79.26171875
23.73828125
122.8671875
199.7890625
246.16015625
258.85546875
234.47265625
171.5078125
76.72265625
-33.5625
-139.24609375
-223.76171875
-278.5859375
-304.41796875
-309.29296875
-304.61328125
-302.4140625
-316.23046875
-362.0
-453.40234375
-593.37890625
-770.21875
-962.4375
-1147.21875
-1306.0546875
-1427.296875
-1508.11328125
-1554.515625
-1577.30859375
-1586.26953125
-1587.15625
-1582.25
-1570.9765625
-1549.48828125
-1511.63671875
-1453.2578125
-1377.5
-1296.6875
-1227.8515625
-1183.25
-1162.01171875
-1149.95703125
-1129.23828125
-1090.5625
-1038.6953125
-988.23828125
-954.234375
-944.0
-954.828125
-979.62890625
-1016.76171875
-1074.19921875
-1161.20703125
-1274.80078125
-1395.98828125
-1500.4296875
-1571.43359375
-1603.27734375
-1597.3515625
-1560.29296875
-1504.5078125
-1444.53515625
-1390.09765625
-1343.94140625
-1305.9921875
-1275.9921875
-1250.9453125
-1224.7890625
-1195.59375
-1172.265625
-1170.296875
-1199.50390625
-1256.43359375
-1327.05078125
-1393.890625
-1441.17578125
-1458.34375
-1442.8828125
-1399.80078125
-1336.43359375
-1257.21484375
-1164.16796875
-1062.34375
-963.890625
-885.1796875
-837.55078125
-818.9765625
-815.56640625
-813.78515625
-812.109375
-819.0703125
-839.7890625
-867.546875
-890.5625
-904.69140625
-915.68359375
-929.11328125
-941.37890625
-941.796875
-921.9453125
-882.32421875
-831.53125
-780.02734375
-733.3671875
-690.078125
-646.3515625
-603.16796875
-567.96484375
-548.48046875
-545.09765625
-548.8984375
-546.25390625
-525.54296875
-482.1328125
-419.71875
-347.15234375
-272.671875
-200.57421875
-132.90625
-72.29296875
-20.87109375
22.87109375
63.01953125
99.67578125
124.72265625
127.12109375
104.484375
69.34765625
42.9609375
41.4453125
66.5234375
107.61328125
151.21484375
188.66015625
217.95703125
241.91796875
265.22265625
290.625
315.05859375
328.7421875
318.9296875
276.390625
201.4921875
108.12109375
22.64453125
-25.7734375
-20.94140625
30.1875
102.82421875
170.73046875
218.875
243.890625
247.49609375
231.26953125
194.7578125
135.4765625
51.62109375
-53.28125
-169.71484375
-289.00390625
-410.640625
-538.90234375
-670.28125
-786.32421875
-861.90234375
-881.37890625
-847.24609375
-775.9296875
-688.52734375
-604.24609375
-536.6171875
-490.8828125
-464.7734375
-454.73046875
-462.5703125
-495.109375
-557.06640625
-645.890625
-753.6484375
-870.9921875
-986.171875
-1081.14453125
-1134.01171875
-1130.44140625
-1074.859375
-990.23828125
-905.90234375
-843.3828125
-809.9140625
-800.671875
-805.015625
-812.5390625
-817.1484375
-818.359375
-819.2578125
-823.22265625
-832.78125
-850.8203125
-880.51171875
-921.94921875
-969.4296875
-1013.9375
-1047.74609375
-1064.01953125
-1051.9609375
-997.1015625
-891.265625
-742.1171875
-569.515625
-390.87109375
-211.046875
-26.3984375
163.33984375
347.1953125
503.796875
608.6875
644.51171875
609.53515625
518.18359375
391.98828125
248.33984375
96.45703125
-58.5703125
-211.1796875
-355.203125
-486.5859375
-604.45703125
-709.69140625
-802.3125
-879.88671875
-938.171875
-973.89453125
-986.95703125
-979.7734375
-955.04296875
-915.5
-866.0859375
-815.39453125
-774.41796875
-753.734375
-760.4765625
-794.7734375
-847.1015625
-900.3203125
-937.328125
-949.17578125
-937.546875
-911.52734375
-882.73828125
-861.28515625
-852.4375
-855.5078125
-868.078125
-893.3125
-941.75390625
-1021.97265625
-1126.421875
-1226.91796875
-1287.0625
-1282.7890625
-1214.45703125
-1102.390625
-973.125
-849.15625
-746.75390625
-676.59375
-642.08984375
-637.671875
-652.3359375
-677.80859375
-714.58203125
-770.1875
-851.4765625
-957.34765625
-1077.2109375
-1195.54296875
-1299.03515625
-1381.6875
-1445.65625
-1499.3828125
-1555.43359375
-1627.72265625
-1725.265625
-1843.1484375
-1957.83984375
-2034.75390625
-2046.49609375
-1989.58203125
-1886.84375
-1774.0625
-1681.43359375
-1622.55078125
-1595.609375
-1591.89453125
-1602.8046875
-1620.4453125
-1634.02734375
-1628.67578125
-1590.41015625
-1514.140625
-1407.15625
-1284.46484375
-1160.1015625
-1041.703125
-931.38671875
-829.6328125
-737.53515625
-656.24609375
-585.4140625
-522.296875
-461.78125
-397.8125
-326.68359375
-250.97265625
-179.98046875
-124.078125
-86.20703125
-58.12109375
-25.19921875
24.234375
92.53515625
172.18359375
249.2421875
308.9375
342.35546875
350.90625
343.59765625
328.44140625
306.640625
275.86328125
237.5859375
198.79296875
166.41796875
142.58203125
126.421875
119.171875
126.21484375
154.51953125
208.01953125
283.20703125
367.62109375
443.90234375
498.19921875
525.3046875
524.75
492.71484375
420.6796875
303.47265625
147.4609375
-30.06640625
-208.5859375
-370.9609375
-505.83984375
-608.39453125
-680.53125
-728.4375
-757.69140625
-770.71875
-768.640625
-753.46484375
-726.484375
-685.55078125
-626.91796875
-550.87890625
-464.89453125
-380.890625
-310.1875
-260.02734375
-231.43359375
-218.17578125
-209.16796875
-195.08984375
-174.01953125
-150.7890625
-132.23046875
-124.37109375
-132.25390625
-157.62890625
-194.1015625
-226.39453125
-237.83984375
-220.74609375
-180.23828125
-129.16796875
-79.9765625
-40.42578125
-14.98828125
-8.8828125
-29.90234375
-85.56640625
-177.92578125
-300.8046875
-441.71484375
-586.203125
-721.58984375
-839.53125
-937.4765625
-1017.8515625
-1084.80078125
-1141.3203125
-1189.4453125
-1231.7734375
-1270.9609375
-1307.56640625
-1339.421875
-1363.62890625
-1378.45703125
-1382.84375
-1375.2421875
-1354.75
-1324.90234375
-1296.4453125
-1284.91796875
-1302.26953125
-1347.7734375
-1405.68359375
-1452.15625
-1466.12109375
-1436.6015625
-1363.93359375
-1257.61328125
-1133.5546875
-1011.21875
-909.8203125
-843.69921875
-818.421875
-830.6875
-873.98046875
-945.83984375
-1048.77734375
-1182.81640625
-1338.44921875
-1499.203125
-1650.375
-1782.8203125
-1888.9296875
-1959.55859375
-1987.91015625
-1975.0703125
-1929.609375
-1862.59375
-1783.9609375
-1701.21875
-1617.91796875
-1532.625
-1441.77734375
-1345.00390625
-1247.4921875
-1156.74609375
-1076.90234375
-1004.96875
-931.28125
-844.4453125
-738.8359375
-619.57421875
-501.38671875
-403.60546875
-346.234375
-347.1875
-416.9453125
-551.03125
-727.6875
-915.41796875
-1085.390625
-1218.83203125
-1306.1640625
-1342.98828125
-1329.4375
-1273.0703125
-1190.33203125
-1102.52734375
-1027.92578125
-975.30078125
-942.46875
-918.625
-887.98828125
-834.984375
-751.67578125
-644.19140625
-532.5078125
-442.3671875
-394.98828125
-400.50390625
-456.21484375
-547.82421875
-653.625
-752.265625
-831.2578125
-890.8203125
-940.41796875
-990.77734375
-1046.88671875
-1106.015625
-1161.44921875
-1209.11328125
-1251.9140625
-1298.0703125
-1355.00390625
-1424.84375
-1505.26171875
-1593.2109375
-1686.33203125
-1781.296875
-1872.84765625
-1955.40234375
-2023.61328125
-2069.4296875
-2080.2734375
-2044.7265625
-1963.01953125
-1850.640625
-1729.05078125
-1612.13671875
-1501.56640625
-1393.08203125
-1284.09375
-1175.33984375
-1068.83984375
-966.9609375
-872.3203125
-786.70703125
-710.765625
-646.59375
-599.95703125
-576.8046875
-575.58984375
-584.1796875
-586.9765625
-577.25
-563.421875
-563.14453125
-589.93359375
-643.0625
-707.80859375
-764.11328125
-795.76171875
-794.38671875
-757.875
-686.7265625
-581.31640625
-442.33203125
-274.89453125
-93.8046875
75.2109375
201.41796875
259.8046875
241.21484375
156.92578125
34.98046875
-91.53515625
-198.76953125
-279.140625
-336.640625
-377.0234375
-403.54296875
-419.03125
-426.43359375
-424.5625
-407.03515625
-369.9921875
-321.00390625
-277.55859375
-256.28125
-265.21875
-305.09765625
-373.09375
-462.46875
-561.62890625
-658.4296875
-746.390625
-824.47265625
-889.96875
-933.59765625
-943.67578125
-915.98046875
-859.8828125
-794.84765625
-739.09375
-698.8125
-666.6484375
-631.046875
-587.64453125
-541.81640625
-501.15625
-467.125
-434.03125
-394.52734375
-345.80078125
-292.75
-246.61328125
-218.76953125
-212.6953125
-221.078125
-231.0859375
-232.09765625
-218.765625
-190.30078125
-151.29296875
-113.484375
-93.046875
-103.5234375
-151.37109375
-236.83203125
-355.0234375
-494.4140625
-637.9140625
-770.234375
-885.2734375
-985.484375
-1075.8046875
-1160.59375
-1244.375
-1329.8046875
-1411.59765625
-1474.140625
-1497.91796875
-1469.4921875
-1386.93359375
-1260.0703125
-1109.14453125
-961.74609375
-844.8828125
-774.30859375
-748.96875
-755.4375
-778.01171875
-806.27734375
-836.421875
-868.625
-903.671875
-939.9140625
-971.734375
-991.15625
-992.078125
-973.13671875
-937.09375
-889.91796875
-842.9921875
-814.40234375
-821.72265625
-867.9296875
-934.0859375
-988.5859375
-1005.7265625
-976.65625
-906.078125
-803.3359375
-678.35546875
-543.1171875
-412.6953125
-302.99609375
-227.16015625
-192.9296875
-201.26953125
-246.22265625
-316.41796875
-398.34765625
-480.67578125
-557.5234375
-628.4375
-695.43359375
-760.87109375
-828.6875
-905.98046875
-999.95703125
-1111.62109375
-1233.96875
-1357.98828125
-1479.08203125
-1595.32421875
-1699.44921875
-1775.4375
-1805.44140625
-1781.22265625
-1709.73828125
-1609.12109375
-1500.0078125
-1398.609375
-1313.73046875
-1246.0703125
-1188.7265625
-1130.07421875
-1059.43359375
-971.98046875
-869.30078125
-757.203125
-645.37109375
-548.59375
-483.65234375
-459.93359375
-471.9296875
-502.3828125
-533.91796875
-558.37109375
-577.8828125
-601.55859375
-642.34375
-713.3125
-821.77734375
-964.375
-1127.46875
-1291.9765625
-1438.12109375
-1548.828125
-1613.52734375
-1632.171875
-1615.65625
-1581.2109375
-1546.609375
-1527.76953125
-1538.765625
-1589.7421875
-1681.78515625
-1803.3359375
-1932.59375
-2045.1640625
-2122.30859375
-2156.8046875
-2155.2890625
-2136.0390625
-2121.59765625
-2129.23828125
-2164.51953125
-2220.15234375
-2278.39453125
-2315.95703125
-2312.73828125
-2262.40625
-2176.6484375
-2077.33984375
-1982.2890625
-1896.98828125
-1817.56640625
-1739.0546875
-1660.67578125
-1586.03125
-1519.7109375
-1461.8046875
-1403.515625
-1329.3203125
-1226.8984375
-1097.08203125
-953.984375
-815.1484375
-691.42578125
-584.75390625
-492.35546875
-410.5625
-334.5234375
-256.125
-164.21875
-49.01171875
91.28125
245.84375
392.80078125
507.6796875
574.34375
591.96484375
574.1640625
542.359375
518.08984375
518.0234375
551.72265625
620.8671875
719.2890625
834.08203125
947.90625
1042.6640625
1105.0
1131.98828125
1132.71484375
1122.4453125
1112.8515625
1106.12890625
1097.328125
1080.47265625
1051.5390625
1007.78515625
948.33203125
878.2734375
811.15625
764.3984375
749.26171875
763.328125
791.39453125
812.77734375
809.08203125
768.4609375
686.95703125
568.61328125
423.68359375
264.36328125
100.07421875
-63.45703125
-220.20703125
-359.375
-466.5078125
-531.1796875
-555.62890625
-557.01171875
-560.28125
-585.39453125
-636.41796875
-699.10546875
-748.80078125
-764.05078125
-737.58203125
-677.8203125
-601.41015625
-523.63671875
-453.79296875
-396.49609375
-354.90234375
-332.921875
-336.82421875
-376.05859375
-460.3828125
-592.76953125
-763.48828125
-951.9921875
-1136.3046875
-1302.3359375
-1446.6171875
-1572.3671875
-1682.6640625
-1774.4375
-1836.828125
-1855.98046875
-1823.64453125
-1742.51953125
-1623.74609375
-1479.94140625
-1320.71875
-1152.90234375
-982.58984375
-816.34375
-662.171875
-530.94140625
-435.90234375
-388.01171875
-389.1171875
-429.0703125
-491.02734375
-561.63671875
-637.3125
-720.44140625
-809.62109375
-894.04296875
-957.4921875
-987.76171875
-983.2109375
-952.98046875
-912.640625
-878.1640625
-860.3125
-861.2734375
-874.67578125
-887.94921875
-885.5546875
-853.03125
-782.0625
-674.5625
-543.16015625
-408.13671875
-292.41015625
-215.32421875
-186.26171875
-201.83984375
-249.984375
-317.9609375
-396.98046875
-479.9921875
-557.3046875
-616.15625
-645.109375
-638.875
-599.12890625
-530.5234375
-435.32421875
-312.12109375
-161.16796875
8.265625
176.234375
318.41796875
414.91796875
455.5078125
441.0
383.046875
301.7578125
219.62109375
153.8046875
112.0703125
94.33203125
96.81640625
114.828125
143.22265625
175.8671875
204.83203125
220.08984375
211.5
174.65625
118.421875
67.2578125
52.69921875
97.125
201.6953125
348.07421875
511.44921875
673.21875
824.51953125
961.15234375
1076.07421875
1155.65234375
1183.765625
1152.6484375
1072.0
966.390625
861.18359375
769.390625
689.671875
613.1171875
529.9765625
433.25390625
321.64453125
201.3359375
83.16796875
-23.83984375
-116.6328125
-197.12890625
-269.2109375
-336.28515625
-399.33984375
-456.328125
-505.80078125
-552.61328125
-607.89453125
-680.08984375
-764.97265625
-844.98046875
-898.33203125
-909.5234375
-873.8984375
-796.38671875
-687.80859375
-561.97265625
-435.2734375
-327.2421875
-257.27734375
-235.390625
-253.22265625
-285.33203125
-302.41796875
-286.046875
-233.43359375
-152.15625
-53.28125
51.25
148.83203125
227.453125
277.36328125
291.01953125
262.14453125
186.36328125
63.23046875
-102.32421875
-299.3203125
-509.5703125
-707.703125
-866.71875
-969.12890625
-1016.515625
-1029.421875
-1036.66015625
-1060.48828125
-1105.6640625
-1158.05859375
-1193.78515625
-1193.234375
-1149.92578125
-1068.6796875
-958.49609375
-829.1328125
-692.33203125
-561.01171875
-443.953125
-342.203125
-251.9140625
-169.76953125
-94.5859375
-25.2421875
40.1328125
102.08203125
157.83203125
201.94140625
229.296875
238.8984375
236.6171875
234.171875
243.76953125
271.875
317.125
373.47265625
434.84375
496.94921875
554.5859375
597.60546875
611.5390625
586.1640625
525.80078125
449.53125
378.10546875
319.5859375
267.8671875
213.359375
152.7265625
89.5625
29.91796875
-21.48828125
-64.05859375
-103.73046875
-151.4375
-215.98828125
-297.1796875
-386.05859375
-471.10546875
-543.59765625
-598.86328125
-635.77734375
-656.82421875
-668.11328125
-677.92578125
-693.453125
-716.87890625
-743.76953125
-766.6328125
-782.0625
-794.12109375
-809.94921875
-832.7109375
-860.26171875
-889.703125
-920.18359375
-950.31640625
-975.01953125
-986.5625
-977.84765625
-943.62890625
-880.0390625
-785.3203125
-661.5703125
-515.06640625
-354.4609375
-188.60546875
-25.08984375
130.5390625
274.34765625
402.37890625
509.7890625
591.421875
641.82421875
652.9921875
613.31640625
512.5390625
350.609375
142.22265625
-87.71484375
-313.015625
-512.21875
-670.40625
-780.046875
-841.48046875
-860.7578125
-844.85546875
-798.80078125
-727.44140625
-638.63671875
-542.5859375
-447.3046875
-355.67578125
-268.234375
-188.7109375
-125.4375
-85.3828125
-65.83984375
-51.47265625
-20.03125
47.70703125
159.5859375
308.08203125
470.64453125
614.8515625
708.4765625
731.12109375
681.01953125
573.46875
433.36328125
287.22265625
157.61328125
59.34765625
-2.55078125
-31.76171875
-36.38671875
-25.15234375
-7.5
4.0
-5.6015625
-47.84375
-125.046875
-230.57421875
-353.76953125
-483.09765625
-605.33203125
-705.79296875
-773.484375
-806.6875
-812.359375
-799.76171875
-775.10546875
-740.6328125
-695.921875
-639.2890625
-570.80078125
-496.65234375
-430.67578125
-389.76953125
-386.24609375
-422.0234375
-486.5859375
-558.57421875
-612.38671875
-628.7734375
-603.00390625
-543.796875
-464.828125
-376.98828125
-286.328125
-195.19140625
-103.515625
-11.15234375
78.0390625
154.1875
206.04296875
229.81640625
233.703125
232.49609375
236.82421875
247.55859375
260.5
274.15625
290.07421875
305.171875
307.44921875
282.85546875
226.34375
144.61328125
49.59765625
-47.046875
-132.546875
-190.54296875
-204.3515625
-163.63671875
-68.640625
68.78515625
225.734375
372.19921875
480.79296875
537.171875
543.15234375
510.65234375
453.19921875
381.00390625
300.48828125
216.48046875
135.12109375
63.8046875
6.0390625
-44.55859375
-101.921875
-174.84375
-254.73046875
-317.25390625
-339.04296875
-315.90625
-267.51171875
-224.9375
-211.140625
-228.66015625
-262.12890625
-291.125
-302.0546875
-290.62109375
-256.0546875
-195.7109375
-106.9375
4.75
119.34765625
205.265625
231.55078125
182.13671875
63.71484375
-96.95703125
-264.921875
-411.61328125
-524.015625
-603.46484375
-657.50390625
-693.23046875
-715.84765625
-728.51171875
-729.6328125
-711.33203125
-664.265625
-586.4296875
-487.7421875
-387.015625
-305.4453125
-260.83984375
-262.25
-305.828125
-375.71484375
-451.25
-515.1171875
-556.45703125
-569.62890625
-553.265625
-511.33984375
-453.84375
-394.76171875
-347.5625
-320.32421875
-313.6796875
-323.4375
-344.84375
-373.1015625
-399.546875
-410.6328125
-394.65625
-350.84375
-291.125
-232.92578125
-190.52734375
-171.73046875
-179.29296875
-213.41015625
-272.859375
-353.59765625
-445.453125
-531.3203125
-593.32421875
-622.6171875
-622.81640625
-602.0625
-561.9609375
-496.1328125
-400.515625
-284.453125
-170.34375
-80.9375
-25.2734375
3.75390625
17.671875
17.6796875
-7.8984375
-70.7265625
-167.17578125
-276.2265625
-372.11328125
-438.984375
-475.828125
-491.30078125
-495.9609375
-497.8828125
-502.2265625
-512.66796875
-531.859375
-559.1640625
-587.30078125
-602.75390625
-592.6640625
-553.484375
-493.4296875
-426.21875
-362.8828125
-309.24609375
-269.015625
-245.46875
-237.25390625
-232.2578125
-207.59375
-139.41015625
-17.48828125
145.2109375
314.84375
449.6640625
516.06640625
499.62109375
406.765625
257.859375
75.90234375
-121.9296875
-324.12109375
-517.5390625
-682.8828125
-800.99609375
-865.62109375
-888.75
-891.28125
-887.640625
-879.4375
-862.36328125
-836.34375
-807.23046875
-779.41015625
-748.9140625
-705.5859375
-642.71484375
-564.34375
-482.58984375
-407.234375
-337.8125
-265.18359375
-179.66796875
-78.1328125
33.69921875
142.41015625
230.4453125
282.78125
294.50390625
273.5859375
235.80859375
195.96875
162.53125
137.86328125
120.62109375
106.86328125
90.79296875
68.08203125
40.91015625
20.30078125
21.421875
54.01171875
115.21875
190.6796875
262.21875
315.26171875
341.60546875
338.7109375
308.90234375
259.69921875
204.03515625
158.75390625
140.91796875
162.6796875
227.05859375
327.27734375
449.91796875
579.48828125
701.7265625
805.30859375
882.86328125
931.546875
952.31640625
947.59765625
919.12890625
868.5234375
800.96875
727.9765625
663.77734375
616.01953125
578.859375
535.6875
468.8515625
367.7890625
231.8046875
70.53125
-96.69921875
-246.4765625
-361.73828125
-438.3828125
-481.609375
-497.625
-491.61328125
-472.109375
-452.1796875
-442.94140625
-447.03515625
-460.2578125
-479.05078125
-504.796875
-541.265625
-589.02734375
-642.328125
-690.6796875
-724.859375
-744.22265625
-759.55859375
-786.61328125
-833.734375
-894.80078125
-955.6171875
-1008.15234375
-1057.33203125
-1113.0546875
-1176.99609375
-1239.48046875
-1288.47265625
-1318.203125
-1327.6328125
-1313.33984375
-1267.2265625
-1181.171875
-1052.81640625
-888.74609375
-705.265625
-525.59375
-371.92578125
-256.6484375
-180.86328125
-140.72265625
-132.6796875
-151.765625
-188.48828125
-231.96875
-276.71484375
-323.828125
-374.35546875
-422.82421875
-458.625
-473.8203125
-469.69140625
-456.9375
-450.9921875
-467.00390625
-516.57421875
-604.6015625
-725.51953125
-862.1484375
-990.19140625
-1085.66015625
-1129.45703125
-1108.73828125
-1020.08984375
-874.41796875
-696.3046875
-514.33984375
-350.515625
-218.27734375
-126.9375
-82.796875
-85.15234375
-124.0
-183.15234375
-244.35546875
-289.4296875
-303.39453125
-279.9453125
-224.36328125
-149.5546875
-68.80859375
8.484375
76.9375
133.6015625
175.91015625
199.62109375
199.44140625
173.5546875
127.875
75.0625
29.25
1.62890625
-1.140625
22.32421875
68.05859375
129.14453125
199.5625
275.2421875
351.49609375
421.34765625
477.9609375
518.24609375
542.95703125
553.171875
547.3671875
521.99609375
474.91015625
409.0234375
333.765625
262.87890625
209.734375
182.7734375
183.20703125
204.59375
233.95703125
255.34375
255.94921875
231.49609375
186.6015625
129.65625
66.609375
-1.85546875
-78.25390625
-163.0390625
-249.55078125
-322.609375
-362.5234375
-353.0703125
-289.03515625
-179.64453125
-46.52734375
83.12890625
186.02734375
250.55859375
278.5625
280.4453125
268.48828125
253.61328125
245.62109375
252.65234375
278.2421875
319.06640625
366.34375
409.5546875
438.69921875
444.453125
418.6171875
356.78125
262.24609375
148.453125
37.109375
-49.22265625
-97.0234375
-106.9765625
-89.359375
-53.41015625
-1.00390625
69.875
157.3359375
252.39453125
342.48046875
416.30078125
466.22265625
489.14453125
487.38671875
468.05078125
439.13671875
405.0234375
365.0
315.3203125
251.734375
170.73828125
70.64453125
-46.08203125
-170.6015625
-288.03515625
-381.390625
-437.3828125
-451.296875
-428.16796875
-379.25390625
-315.7578125
-244.06640625
-165.859375
-82.51171875
0.72265625
74.609375
129.97265625
162.625
175.87890625
179.5625
186.015625
204.79296875
239.0390625
285.8515625
339.97265625
397.15234375
454.82421875
511.23046875
565.03125
614.58203125
655.3984375
678.33984375
672.83203125
634.52734375
570.59765625
497.33203125
432.73046875
390.640625
379.125
400.87890625
453.09765625
526.78515625
606.10546875
669.03125
691.5234375
655.9375
559.15625
414.546875
246.5546875
82.92578125
-51.88671875
-142.421875
-186.44140625
-193.95703125
-179.8515625
-156.2109375
-130.7421875
-109.14453125
-94.85546875
-86.08203125
-77.203125
-67.21484375
-67.203125
-97.6640625
-176.08984375
-304.546875
-466.26953125
-632.37890625
-773.34765625
-867.9765625
-905.296875
-881.171875
-795.3515625
-652.4140625
-464.29296875
-249.81640625
-30.57421875
173.67578125
347.8828125
482.8515625
575.32421875
627.046875
643.5078125
633.08203125
605.45703125
568.0234375
522.44921875
466.32421875
400.27734375
333.64453125
281.34765625
253.93359375
250.8203125
263.8828125
287.18359375
322.0546875
372.01171875
432.7734375
487.52734375
512.46875
488.4296875
410.23046875
287.60546875
138.42578125
-19.66015625
-172.21484375
-304.75
-400.0546875
-443.01953125
-430.44921875
-375.1171875
-298.046875
-216.37890625
-138.6875
-69.4921875
-13.44140625
27.80859375
61.54296875
103.39453125
168.21875
259.6484375
366.609375
469.4375
551.5
609.1796875
653.796875
704.578125
777.9609375
880.296875
1007.07421875
1146.5
1283.984375
1406.1171875
1504.2265625
1576.99609375
1630.10546875
1671.21484375
1702.02734375
1713.08984375
1686.56640625
1606.23828125
1467.65625
1281.62890625
1069.69140625
855.5390625
657.265625
483.55078125
334.73828125
207.08984375
96.55859375
0.15234375
-83.6640625
-153.765625
-206.08203125
-237.3046875
-250.55078125
-256.55859375
-267.3984375
-287.78125
-311.91796875
-328.1171875
-325.7109375
-298.6328125
-245.49609375
-169.8828125
-81.87890625
2.6796875
68.4609375
109.29296875
131.69140625
149.359375
173.6328125
208.28125
251.4609375
299.9765625
349.90234375
393.5
417.32421875
405.2421875
345.7734375
239.421875
102.1796875
-37.13671875
-145.71875
-199.484375
-194.33984375
-148.99609375
-96.39453125
-68.453125
-83.609375
-143.53515625
-237.578125
-349.3515625
-461.578125
-559.1640625
-632.26953125
-679.88671875
-711.68359375
-743.92578125
-789.0625
-846.15625
-901.34375
-938.2109375
-947.35546875
-926.578125
-875.875
-796.36328125
-693.640625
-578.30078125
-460.84765625
-347.0
-238.3046875
-135.87109375
-43.08203125
33.41015625
83.88671875
98.3671875
72.09375
9.60546875
-75.55859375
-164.08984375
-234.2734375
-265.8359375
-244.4453125
-164.87890625
-31.33203125
143.2890625
338.9375
533.90234375
713.96875
876.51953125
1022.484375
1142.953125
1216.09375
1219.6484375
1147.14453125
1012.56640625
841.296875
657.6953125
479.53125
319.72265625
189.0546875
94.578125
36.16796875
7.203125
0.53125
13.1875
44.62109375
91.5703125
146.76171875
202.2734375
252.60546875
295.25
330.890625
363.55859375
397.67578125
432.3828125
459.3203125
467.23828125
449.4375
408.140625
354.8046875
307.59765625
285.828125
302.0546875
356.44921875
437.42578125
527.02734375
607.125
664.9375
697.0546875
708.8515625
708.26953125
699.33984375
681.7421875
654.06640625
613.6484375
553.08984375
461.55078125
334.00390625
179.8359375
20.85546875
-119.2109375
-223.2109375
-280.82421875
-284.97265625
-231.2421875
-121.5
33.05859375
214.0703125
402.5546875
584.2890625
749.6015625
889.3359375
993.55859375
1056.34765625
1081.94921875
1084.73828125
1081.62109375
1083.55078125
1092.46484375
1103.43359375
1107.64453125
1094.78515625
1056.7265625
991.91796875
906.26953125
808.45703125
704.0390625
594.5078125
481.2109375
368.57421875
263.65234375
174.45703125
109.51953125
76.87109375
80.08203125
114.28515625
167.33984375
226.10546875
281.91796875
331.06640625
372.453125
406.6484375
436.52734375
466.55078125
500.48046875
539.93359375
584.5
630.3125
666.625
675.8046875
641.765625
562.47265625
455.42578125
350.77734375
277.96875
254.93359375
282.828125
345.6171875
415.8828125
467.19921875
486.68359375
478.4765625
457.359375
439.94140625
439.359375
462.72265625
509.8828125
575.1953125
651.34375
730.89453125
804.34765625
860.4921875
892.4609375
903.43359375
904.6171875
906.921875
913.96484375
919.3984375
907.83203125
860.03125
763.39453125
621.63671875
455.08203125
291.0859375
152.8046875
52.51953125
-10.3671875
-47.19921875
-73.29296875
-100.4921875
-135.796875
-185.7578125
-258.0703125
-355.73046875
-471.05859375
-587.80078125
-689.6875
-767.27734375
-819.25390625
-850.02734375
-865.52734375
-869.0234375
-860.18359375
-839.03125
-810.421875
-783.8046875
-768.7734375
-771.2890625
-792.625
-829.15625
-872.11328125
-908.609375
-924.58984375
-909.09375
-859.15625
-783.15234375
-698.453125
-622.77734375
-565.93359375
-529.25
-510.70703125
-507.08203125
-510.8671875
-508.84375
-487.421875
-440.33203125
-370.70703125
-286.828125
-197.2578125
-109.640625
-32.0234375
26.93359375
60.23828125
64.984375
41.69921875
-9.40234375
-90.33203125
-200.7890625
-330.73046875
-459.40625
-566.046875
-644.40625
-707.30078125
-775.9140625
-863.30078125
-966.86328125
-1074.74609375
-1177.62890625
-1274.3203125
-1368.40625
-1462.4453125
-1554.984375
-1639.19921875
-1701.5078125
-1723.08203125
-1687.4453125
-1589.84765625
-1439.9609375
-1255.24609375
-1051.78515625
-840.5078125
-629.859375
-429.85546875
-252.1484375
-104.875
13.2890625
113.5625
209.9765625
310.53515625
413.73046875
511.7890625
596.12890625
661.4765625
707.5390625
736.8515625
749.16796875
737.3671875
690.97265625
604.6484375
482.484375
334.24609375
170.265625
0.8984375
-162.2421875
-308.1640625
-429.68359375
-523.37890625
-587.671875
-622.765625
-631.18359375
-615.0703125
-572.421875
-498.51171875
-392.56640625
-262.89453125
-125.671875
-0.125
96.5859375
154.23046875
173.078125
162.671875
135.19140625
99.2734375
59.8828125
22.5703125
-4.23046875
-11.4765625
6.36328125
48.76953125
108.8984375
174.87109375
232.16796875
266.73046875
268.15234375
232.375
163.48046875
73.35546875
-22.18359375
-110.16796875
-185.6796875
-250.546875
-306.03125
-346.86328125
-363.421875
-350.2890625
-312.20703125
-262.66015625
-219.1171875
-200.17578125
-223.2265625
-298.45703125
-421.5546875
-572.66796875
-724.29296875
-852.23828125
-942.6484375
-992.8515625
-1007.44140625
-991.29296875
-943.41796875
-856.8671875
-726.22265625
-556.84375
-367.74609375
-185.83984375
-36.23046875
65.3046875
114.84375
118.80078125
90.75
47.46875
3.8203125
-32.47265625
-61.9375
-87.7265625
-108.44921875
-118.00390625
-113.58203125
-102.0546875
-96.14453125
-104.52734375
-127.09765625
-158.8515625
-194.6796875
-228.23046875
-248.47265625
-242.3515625
-204.3203125
-143.6875
-81.60546875
-39.28515625
-27.3125
-43.421875
-77.69140625
-119.13671875
-159.75
-196.078125
-228.79296875
-259.984375
-289.37109375
-312.8359375
-325.078125
-324.19921875
-314.46875
-306.01171875
-312.00390625
-344.05859375
-406.83203125
-494.75390625
-593.625
-685.9140625
-755.51171875
-789.68359375
-780.24609375
-726.34375
-637.00390625
-529.23828125
-420.7578125
-322.6484375
-238.20703125
-167.64453125
-112.421875
-74.86328125
-55.23828125
-50.7265625
-55.65625
-60.98828125
-54.82421875
-28.2265625
16.33203125
62.6328125
88.7421875
78.25390625
25.13671875
-68.8984375
-198.51171875
-355.90234375
-529.5
-701.96875
-850.05859375
-949.11328125
-981.8515625
-945.2109375
-849.375
-710.9375
-547.60546875
-377.21875
-217.26953125
-81.73828125
22.71875
97.78515625
151.12109375
191.88671875
225.87109375
253.421875
272.66015625
285.52734375
300.140625
326.8515625
372.3046875
436.83203125
515.73046875
602.0703125
689.68359375
775.2421875
857.86328125
936.60546875
1009.15234375
1072.9140625
1125.35546875
1161.5078125
1172.7421875
1152.28125
1105.19921875
1053.58203125
1030.05859375
1062.33203125
1157.94921875
1299.0234375
1450.78125
1578.93359375
1664.3828125
1706.03125
1712.78515625
1694.12109375
1656.58203125
1605.6015625
1547.515625
1488.64453125
1432.4140625
1377.640625
1320.421875
1259.24609375
1199.05859375
1149.21875
1115.09375
1090.2578125
1057.89453125
1002.2421875
920.37890625
823.31640625
725.93359375
636.86328125
558.3203125
493.07421875
447.2890625
424.5625
418.28125
411.75390625
386.484375
331.671875
249.06640625
152.43359375
62.70703125
0.30859375
-22.66796875
-7.34375
32.3046875
75.72265625
106.5
122.60546875
138.1875
174.3046875
245.0546875
349.390625
472.875
595.703125
701.703125
784.44921875
848.30859375
904.7109375
967.37890625
1049.6953125
1161.86328125
1304.86328125
1464.91796875
1616.0703125
1730.87109375
1790.30859375
1786.80859375
1723.84765625
1616.5625
1490.5625
1374.2578125
1288.171875
1239.4140625
1223.98046875
1232.4140625
1254.875
1284.9296875
1321.30859375
1365.3203125
1415.02734375
1461.21875
1489.390625
1486.28515625
1446.4609375
1375.11328125
1286.14453125
1196.6953125
1121.18359375
1067.1796875
1033.703125
1011.421875
985.46484375
941.46484375
872.58203125
782.95703125
685.51171875
595.94921875
526.90234375
484.5546875
468.0859375
470.50390625
479.859375
481.546875
463.44140625
422.18359375
364.875
303.02734375
243.91015625
187.59375
130.86328125
71.61328125
9.34375
-55.9140625
-122.9375
-187.7265625
-242.74609375
-276.078125
-271.1328125
-211.53125
-92.30078125
71.2265625
247.21484375
402.03125
513.5
573.57421875
583.41796875
548.36328125
475.34375
372.03125
247.66796875
115.5078125
-6.76171875
-101.42578125
-156.80859375
-169.28125
-140.76171875
-76.671875
12.83984375
111.8984375
202.03515625
268.8125
307.390625
324.33203125
334.96484375
356.9453125
402.39453125
472.27734375
555.5625
632.1953125
678.43359375
674.640625
614.38671875
509.23046875
383.43359375
261.10546875
155.65625
68.47265625
-5.3984375
-70.83203125
-128.50390625
-173.83984375
-200.14453125
-204.84375
-192.9765625
-173.515625
-152.34375
-130.08203125
-105.65625
-78.60546875
-46.49609375
-2.75390625
60.29296875
146.7890625
256.734375
387.40234375
530.9375
670.28125
782.3828125
850.75390625
876.45703125
876.6328125
872.5859375
879.03125
901.109375
935.90625
973.47265625
997.84765625
991.14453125
940.15234375
841.03125
699.21875
525.80859375
334.5390625
141.41796875
-34.390625
-172.140625
-254.8125
-275.06640625
-237.0625
-153.09765625
-38.9375
88.8046875
214.17578125
324.48046875
412.8203125
477.13671875
516.6328125
530.67578125
522.78515625
504.71484375
493.8828125
503.82421875
534.8828125
572.1640625
592.0
572.7109375
503.578125
387.640625
237.92578125
71.03515625
-97.12890625
-252.42578125
-382.6953125
-479.19140625
-538.3984375
-562.3359375
-556.83203125
-528.01171875
-478.42578125
-405.58984375
-305.8671875
-182.1328125
-49.03125
69.1953125
146.8359375
165.453125
120.3515625
24.41015625
-92.58984375
-191.875
-239.48828125
-218.42578125
-132.34765625
-0.74609375
149.4453125
292.31640625
410.28125
498.20703125
561.95703125
612.4296875
660.61328125
717.36328125
794.5625
901.734375
1038.60546875
1191.28515625
1337.8203125
1458.83984375
1543.55078125
1587.32421875
1586.6953125
1539.49609375
1450.484375
1335.9609375
1221.65625
1133.98828125
1089.3359375
1087.1953125
1111.23828125
1138.140625
1149.23046875
1137.58984375
1106.921875
1064.59765625
1015.19140625
958.5078125
891.57421875
811.68359375
718.41796875
614.46484375
505.1328125
396.23828125
291.4140625
191.34765625
96.85546875
13.5078125
-47.23828125
-72.73046875
-56.1640625
-0.48046875
83.01953125
178.59765625
269.3984375
339.671875
376.7734375
372.98046875
326.1640625
239.0390625
118.07421875
-27.04296875
-184.23046875
-341.6015625
-491.578125
-632.9375
-767.51171875
-892.92578125
-997.40625
-1061.59765625
-1067.2109375
-1008.03515625
-897.5
-767.0546875
-652.8828125
-577.59375
-540.421875
-523.99609375
-509.70703125
-486.0625
-445.68359375
-381.18359375
-288.51953125
-172.89453125
-48.015625
70.61328125
170.1953125
240.62890625
275.734375
277.36328125
256.2734375
225.76953125
194.15234375
163.9921875
136.6640625
114.36328125
97.3671875
82.73046875
68.5078125
58.65234375
61.64453125
83.6640625
124.01953125
177.078125
236.69140625
297.359375
352.07421875
391.57421875
407.47265625
396.96875
365.37890625
324.66015625
288.51953125
267.49609375
267.6953125
294.06640625
352.74609375
447.21484375
571.01953125
706.01171875
829.23828125
921.3125
969.5859375
969.078125
926.12890625
860.8515625
800.34375
765.21875
761.3671875
782.75390625
817.79296875
851.69921875
867.671875
852.33203125
802.5078125
725.9921875
635.66796875
542.8125
453.43359375
366.94140625
277.6796875
180.3828125
76.89453125
-21.58984375
-98.0078125
-134.86328125
-119.4765625
-50.19921875
58.32421875
177.0859375
274.12890625
328.77734375
339.0625
319.43359375
291.89453125
274.73828125
272.7578125
273.734375
254.62890625
194.78125
88.1953125
-52.5703125
-202.8828125
-338.625
-446.8125
-527.5078125
-587.33203125
-631.40234375
-660.37890625
-672.75
-668.03515625
-647.69140625
-613.42578125
-564.38671875
-495.859375
-402.90234375
-287.984375
-165.78125
-58.51953125
16.3359375
56.6484375
76.88671875
100.3125
147.2421875
225.47265625
328.02734375
439.77734375
547.921875
647.640625
739.08203125
820.7265625
886.57421875
929.13671875
944.3984375
934.69140625
908.765625
880.41796875
866.21484375
880.875
929.65625
1001.83984375
1073.2734375
1120.3046875
1134.75390625
1125.515625
1105.8984375
1081.11328125
1048.65625
1007.71875
964.97265625
931.625
916.87890625
923.25
945.27734375
972.484375
996.0625
1013.54296875
1025.15625
1025.6953125
1002.62890625
943.8203125
845.26953125
710.828125
548.484375
371.36328125
201.02734375
63.6875
-21.9140625
-54.82421875
-51.08984375
-33.18359375
-17.57421875
-7.97265625
2.40234375
21.66015625
50.83984375
83.48046875
111.49609375
128.76171875
128.67578125
102.16015625
43.10546875
-42.91796875
-137.5625
-219.4609375
-275.9296875
-306.2890625
-316.671875
-314.27734375
-306.4609375
-301.7578125
-307.96484375
-327.32421875
-353.98828125
-376.60546875
-382.94921875
-362.328125
-306.0234375
-209.578125
-77.26953125
75.5703125
226.55859375
354.4609375
446.109375
498.91015625
520.33984375
526.5703125
539.453125
580.09765625
659.796875
773.30859375
899.45703125
1009.41015625
1077.78515625
1090.78515625
1048.79296875
963.6171875
851.70703125
726.0859375
592.18359375
451.14453125
307.7265625
174.94921875
70.66796875
8.97265625
-6.94921875
13.19921875
50.16796875
82.24609375
93.71484375
79.984375
45.734375
-2.57421875
-63.8125
-143.4453125
-248.28125
-378.45703125
-522.8359375
-662.3515625
-779.87109375
-868.46484375
-930.79296875
-970.65234375
-985.66796875
-967.9375
-910.84765625
-815.40234375
-691.62109375
-555.77734375
-426.24609375
-319.9375
-249.54296875
-220.7734375
-229.59375
-261.99609375
-299.47265625
-329.15234375
-351.9140625
-381.62109375
-435.44140625
-522.40234375
-637.74609375
-764.73046875
-880.18359375
-959.87109375
-983.45703125
-941.23046875
-841.796875
-714.3671875
-599.24609375
-528.83984375
-511.5546875
-530.59375
-556.98828125
-565.05859375
-539.75
-476.21875
-378.09765625
-257.09765625
-130.82421875
-16.875
72.8046875
132.16796875
156.9609375
142.4296875
86.35546875
-6.11328125
-121.81640625
-243.52734375
-354.1640625
-438.12109375
-482.41796875
-481.22265625
-441.828125
-385.08984375
-336.48046875
-312.83984375
-314.51953125
-328.03125
-335.640625
-324.11328125
-288.296875
-229.96875
-154.421875
-66.8046875
29.41015625
130.5078125
228.62890625
310.62890625
362.05859375
373.3515625
343.609375
280.31640625
196.88671875
108.98046875
29.453125
-36.4140625
-91.6796875
-143.140625
-194.734375
-243.5546875
-280.51171875
-294.2265625
-275.40234375
-219.265625
-125.48828125
2.32421875
155.578125
319.71484375
477.3828125
615.2734375
728.58203125
818.48046875
886.0390625
929.421875
946.48046875
938.6640625
912.63671875
879.28125
851.17578125
838.9921875
848.4140625
879.4765625
928.06640625
987.2265625
1047.4140625
1096.95703125
1123.37890625
1115.0
1063.40234375
967.6484375
837.91796875
693.45703125
554.24609375
432.69921875
331.39453125
246.24609375
170.4765625
98.0078125
27.1796875
-36.765625
-84.00390625
-106.515625
-102.80078125
-76.83203125
-33.51953125
24.33203125
94.95703125
174.12890625
252.69140625
318.1328125
360.57421875
379.578125
386.01171875
396.4140625
423.70703125
470.4921875
528.96484375
586.61328125
634.17578125
671.29296875
706.5
751.734375
815.51953125
899.15234375
996.69140625
1096.4921875
1183.484375
1243.36328125
1268.1171875
1258.98046875
1223.71875
1170.5625
1104.7421875
1030.34765625
954.2265625
887.0390625
840.55078125
824.05078125
842.078125
892.671875
965.18359375
1039.4609375
1090.34765625
1098.29296875
1060.375
992.75390625
920.51953125
861.3828125
815.30859375
767.4609375
700.4296875
605.640625
487.12890625
358.16015625
234.95703125
130.91015625
53.140625
2.125
-26.32421875
-38.37890625
-39.27734375
-30.30078125
-7.390625
35.75390625
100.0703125
174.53515625
236.90625
262.97265625
238.9609375
169.29296875
74.78125
-17.87109375
-87.953125
-125.55078125
-127.21484375
-89.23046875
-6.54296875
122.2421875
290.5546875
484.92578125
690.26171875
895.2421875
1095.359375
1291.6796875
1483.80078125
1660.734375
1798.484375
1870.6328125
1865.80078125
1797.23046875
1695.5859375
1591.0
1498.8671875
1418.15234375
1339.10546875
1252.0859375
1152.890625
1045.296875
941.671875
859.984375
816.8046875
819.703125
863.93359375
934.828125
1013.70703125
1084.53515625
1139.2109375
1178.6484375
1208.046875
1229.51953125
1238.8125
1228.87890625
1195.2109375
1137.0625
1055.36328125
953.578125
842.7109375
743.8359375
681.53125
671.37109375
711.70703125
786.2890625
873.47265625
953.27734375
1008.8125
1026.1171875
996.296875
918.53515625
800.4375
655.5859375
500.41796875
350.46484375
215.33984375
95.6796875
-13.1171875
-112.0078125
-193.0
-243.2578125
-254.23046875
-227.26171875
-173.03125
-107.8203125
-48.72265625
-7.35546875
15.7421875
31.05078125
52.6015625
88.66796875
137.70703125
192.03125
245.84765625
302.125
373.703125
477.40625
624.2109375
811.359375
1020.94921875
1225.3671875
1396.328125
1512.9296875
1564.89453125
1550.76171875
1474.69921875
1345.765625
1178.83984375
992.9609375
806.38671875
632.94921875
484.22265625
374.08203125
318.375
326.95703125
394.734375
500.83984375
618.15234375
725.7265625
814.2890625
882.0
926.6328125
941.97265625
920.4609375
858.44921875
760.46484375
640.84375
521.29296875
423.25390625
358.33984375
323.8828125
307.33203125
295.32421875
280.19140625
261.0703125
241.9453125
228.48828125
223.6953125
223.734375
217.9296875
194.8359375
150.7265625
93.7890625
40.4921875
6.7265625
0.29296875
19.53125
57.5390625
107.1640625
162.8984375
220.1328125
275.17578125
327.37109375
380.72265625
441.28515625
510.63671875
581.1015625
638.69921875
673.375
687.640625
694.453125
705.109375
718.04296875
718.828125
690.64453125
626.1015625
531.9609375
425.34375
325.33203125
245.8515625
194.48828125
177.1953125
202.98828125
282.1796875
418.4609375
601.87890625
808.98828125
1009.99609375
1178.18359375
1296.92578125
1361.92578125
1378.44140625
1356.1484375
1305.7109375
1238.5078125
1166.69921875
1100.390625
1043.23046875
990.85546875
934.62109375
867.77734375
789.74609375
706.16015625
625.6484375
555.78515625
500.37890625
459.5390625
432.625
422.33984375
436.42578125
484.33984375
570.19921875
687.10546875
817.890625
942.71484375
1048.84765625
1136.41796875
1216.578125
1303.23828125
1403.4296875
1512.1875
1614.19921875
1689.796875
1721.26953125
1697.5390625
1616.8671875
1486.83984375
1321.21875
1136.26953125
950.28515625
785.31640625
665.23046875
606.86328125
609.28125
650.56640625
696.28515625
715.14453125
693.015625
638.2578125
576.04296875
534.78515625
532.40234375
570.3046875
637.83984375
721.84765625
812.77734375
903.51171875
984.9765625
1045.62890625
1076.2890625
1075.07421875
1047.265625
1001.31640625
945.7578125
888.21875
833.5703125
780.26953125
719.38671875
640.0703125
538.6796875
424.3046875
316.57421875
237.97265625
205.85546875
227.3203125
297.18359375
398.59765625
506.96875
597.6328125
654.64453125
674.96875
665.08984375
633.7578125
587.625
531.11328125
466.26953125
391.046875
300.3515625
192.578125
76.48828125
-29.515625
-106.07421875
-142.18359375
-138.5703125
-104.64453125
-52.68359375
7.015625
68.1484375
128.296875
188.70703125
253.6875
327.7421875
411.40625
501.0
594.10546875
693.59765625
803.0
916.8046875
1017.359375
1082.76171875
1098.765625
1066.0546875
1001.25390625
932.53515625
889.33984375
888.890625
928.06640625
987.41015625
1044.16796875
1084.42578125
1107.3515625
1120.80078125
1132.22265625
1141.8203125
1144.1015625
1136.74609375
1127.0859375
1129.06640625
1154.48046875
1208.04296875
1288.453125
1390.1328125
1502.34765625
1609.6953125
1697.23046875
1756.7578125
1788.28515625
1795.72265625
1781.8828125
1747.515625
1694.03515625
1625.44921875
1546.6953125
1461.16796875
1372.296875
1288.484375
1224.53515625
1195.59765625
1208.91796875
1261.57421875
1344.76953125
1448.203125
1560.8125
1670.4765625
1765.40625
1836.40625
1878.421875
1891.4453125
1880.44921875
1852.9375
1815.1015625
1769.953125
1719.015625
1665.2109375
1614.75
1577.72265625
1566.73046875
1592.7890625
1660.55859375
1767.21875
1904.56640625
2059.28125
2210.03125
2327.87109375
2384.48828125
2363.3828125
2265.703125
2108.82421875
1921.23828125
1734.77734375
1573.80078125
1446.4140625
1345.0859375
1256.77734375
1173.3203125
1094.6171875
1025.37109375
970.4140625
931.30859375
905.03125
884.9765625
862.98046875
830.28125
778.49609375
703.671875
612.2265625
521.38671875
450.53515625
410.48046875
401.2734375
419.3984375
464.8203125
540.140625
644.46484375
769.8046875
903.75
1034.8125
1154.97265625
1257.4765625
1333.21875
1370.82421875
1361.53125
1304.1328125
1204.87890625
1073.34765625
920.203125
759.44140625
610.05859375
491.16796875
412.41796875
368.609375
344.5625
326.9296875
313.828125
315.19921875
344.0859375
405.1796875
489.1328125
577.59375
655.75
722.66796875
791.46484375
880.05859375
1000.51953125
1154.171875
1333.328125
1525.609375
1716.21875
1886.57421875
2012.73046875
2069.4140625
2040.953125
1931.49609375
1764.01953125
1566.79296875
1357.9609375
1139.96875
905.7265625
650.19921875
380.0625
116.55859375
-111.30078125
-280.015625
-381.28125
-420.0234375
-405.21875
-345.61328125
-254.046875
-151.33203125
-61.3671875
-1.5625
22.22265625
14.48828125
-12.66015625
-42.265625
-57.9140625
-50.76171875
-22.3828125
18.90625
63.375
102.046875
126.98828125
132.80859375
118.17578125
84.33984375
32.21875
-37.484375
-120.9609375
-209.6640625
-293.375
-364.0625
-415.75
-441.546875
-433.8125
-389.0859375
-311.9296875
-212.1484375
-98.3828125
23.7734375
147.0
258.23046875
342.98828125
395.12890625
422.03515625
440.375
467.3046875
514.32421875
585.59765625
678.62109375
786.2109375
899.65234375
1010.61328125
1109.58984375
1183.6875
1219.59375
1212.10546875
1170.27734375
1113.8046875
1062.125
1025.3984375
1002.80078125
985.75390625
962.125
921.02734375
858.77734375
782.91015625
709.96875
656.77734375
631.015625
627.4921875
632.265625
631.0625
616.43359375
589.671875
557.890625
529.76953125
512.5234375
509.71875
519.1171875
532.3125
538.3203125
529.86328125
507.421875
478.46484375
453.57421875
442.85546875
453.4296875
487.37890625
540.25
601.2421875
655.734375
690.21875
698.6953125
686.86328125
668.9765625
657.12109375
651.015625
638.35546875
605.8828125
550.44140625
480.1875
407.2109375
341.03125
288.234375
255.00390625
246.5
262.5625
294.71484375
328.94140625
353.7890625
368.5078125
385.10546875
422.08203125
493.640625
601.80859375
735.828125
876.69140625
1001.9140625
1090.18359375
1128.33203125
1118.41796875
1077.21875
1025.34765625
975.62109375
932.2734375
899.515625
885.80859375
897.34765625
929.25
965.5546875
987.10546875
978.63671875
931.94921875
848.1796875
739.05078125
622.55078125
514.16015625
421.15625
343.73046875
277.73828125
214.66015625
143.25390625
57.72265625
-33.39453125
-109.60546875
-153.08984375
-162.2734375
-150.921875
-134.8125
-120.15625
-104.05859375
-83.73828125
-63.3515625
-52.02734375
-56.890625
-79.01953125
-115.30859375
-162.91015625
-221.72265625
-293.4765625
-378.203125
-470.0
-555.1015625
-615.40625
-636.34375
-613.44921875
-553.02734375
-468.0234375
-373.53515625
-284.20703125
-212.59765625
-167.578125
-152.49609375
-163.15625
-187.0703125
-207.24609375
-211.1875
-198.9765625
-182.03515625
-171.74609375
-167.62890625
-155.86328125
-119.828125
-53.66796875
31.87890625
115.87890625
180.046875
217.875
234.328125
239.82421875
245.66796875
262.2734375
296.09765625
344.69921875
395.8203125
434.51171875
452.72265625
452.03515625
437.5
410.1796875
365.921875
300.734375
217.04296875
125.4140625
40.66015625
-24.59375
-63.984375
-76.44140625
-61.91796875
-18.23046875
58.00390625
167.11328125
302.44921875
450.953125
599.32421875
741.9609375
883.5234375
1032.44140625
1190.484375
1347.91015625
1488.9765625
1603.1875
1693.34375
1774.1328125
1861.62109375
1960.39453125
2058.40234375
2135.1328125
2177.30078125
2187.7265625
2178.9609375
2158.89453125
2122.890625
2058.5078125
1955.78125
1814.05859375
1643.08203125
1460.0703125
1282.7265625
1119.265625
962.3984375
794.6328125
602.5390625
388.1875
168.82421875
-32.625
-197.68359375
-317.62109375
-393.6015625
-432.5625
-441.04296875
-421.546875
-375.3125
-308.9140625
-237.1328125
-178.3671875
-146.20703125
-144.01171875
-165.24609375
-198.07421875
-231.21875
-258.0546875
-277.59765625
-293.2890625
-312.16796875
-344.234375
-398.859375
-477.61328125
-569.13671875
-652.61328125
-708.56640625
-728.38671875
-715.73046875
-680.921875
-633.78125
-578.38671875
-510.85546875
-421.6171875
-303.60546875
-163.2109375
-25.45703125
73.82421875
106.09375
65.609375
-29.3984375
-149.26953125
-267.27734375
-365.859375
-435.51953125
-472.796875
-479.03515625
-457.14453125
-406.8203125
-323.87109375
-205.78515625
-57.73046875
107.6796875
275.8515625
434.87109375
577.08203125
700.0234375
807.3828125
907.0078125
1005.1015625
1100.9296875
1186.4921875
1250.3359375
1281.25
1270.48828125
1214.33203125
1117.33984375
993.5078125
862.484375
741.7578125
639.56640625
553.31640625
474.95703125
399.80078125
332.45703125
286.02734375
276.1015625
314.01953125
402.33203125
532.67578125
686.953125
842.77734375
981.46875
1093.1015625
1175.41796875
1229.68359375
1258.7265625
1267.734375
1264.0390625
1254.46875
1243.015625
1230.609375
1215.0390625
1189.9296875
1145.80078125
1075.9453125
983.5546875
882.7890625
791.81640625
723.3359375
679.984375
656.59375
646.078125
643.73046875
646.88671875
651.203125
649.10546875
634.73046875
612.015625
596.05078125
602.9375
635.96484375
681.33203125
716.9921875
725.28125
698.875
639.625
556.56640625
465.2734375
384.98828125
332.20703125
315.234375
334.12890625
383.6796875
454.42578125
532.3671875
602.09375
654.1484375
690.23046875
720.46875
755.09765625
797.8828125
845.70703125
892.71875
935.0234375
972.2734375
1004.61328125
1026.68359375
1024.47265625
980.15625
883.30078125
740.265625
574.765625
419.6484375
305.52734375
251.6328125
261.65625
324.7578125
420.26171875
523.265625
609.34375
658.69921875
660.9765625
619.24609375
548.9375
469.640625
394.4140625
325.421875
259.68359375
198.5625
150.3125
122.91796875
115.60546875
117.98828125
116.96484375
104.3203125
80.25390625
52.69140625
33.0
29.09765625
40.1640625
58.32421875
76.23828125
93.421875
116.234375
153.49609375
211.21484375
287.81640625
372.09765625
448.203125
505.984375
546.53125
575.81640625
593.98828125
593.71875
569.25
524.09765625
468.95703125
414.6640625
369.17578125
339.25
330.953125
346.44921875
380.69140625
422.734375
462.25
497.0
535.0546875
588.5625
663.3125
752.58984375
839.828125
906.3203125
937.59375
926.078125
871.6484375
781.31640625
668.1953125
549.8828125
446.0
373.8515625
342.3671875
348.34375
379.2734375
422.0234375
470.44921875
525.41796875
588.09375
654.6953125
719.68359375
784.32421875
859.71484375
958.1484375
1080.046875
1209.265625
1319.828125
1385.97265625
1388.22265625
1317.24609375
1178.08984375
991.15625
785.23046875
586.0234375
408.70703125
257.9765625
132.24609375
28.1484375
-56.265625
-120.76953125
-165.07421875
-191.703125
-206.41015625
-216.43359375
-228.55078125
-246.90625
-270.15625
-291.328125
-303.515625
-307.3984375
-311.78515625
-325.125
-345.8828125
-360.6484375
-351.578125
-308.67578125
-239.50390625
-168.453125
-122.6875
-114.2109375
-133.953125
-162.60546875
-185.71484375
-198.80078125
-203.23046875
-202.8203125
-203.72265625
-211.69140625
-225.16796875
-231.83984375
-214.55859375
-162.19921875
-75.921875
32.99609375
150.453125
265.796875
373.75390625
472.51953125
561.21875
639.390625
707.5625
766.5390625
815.75390625
852.84765625
874.88671875
879.11328125
863.265625
827.9453125
781.12890625
739.6171875
723.609375
747.4609375
814.03515625
915.45703125
1036.96484375
1160.12890625
1265.65234375
1337.51171875
1366.95703125
1353.26171875
1301.10546875
1218.3125
1116.97265625
1015.24609375
935.1640625
895.2890625
903.0
951.34375
1021.91015625
1091.703125
1141.578125
1163.05859375
1160.3046875
1146.15625
1134.86328125
1135.75
1150.171875
1172.8515625
1197.37890625
1222.671875
1254.08203125
1296.51171875
1345.6171875
1386.37890625
1400.8984375
1378.71875
1323.02734375
1251.44140625
1191.75
1172.09765625
1207.9453125
1293.88671875
1407.05078125
1520.02734375
1614.3203125
1686.4140625
1744.54296875
1799.06640625
1852.78515625
1897.8984375
1921.56640625
1914.3828125
1873.97265625
1802.30078125
1702.5390625
1580.26953125
1446.78125
1318.66796875
1212.07421875
1135.7890625
1088.17578125
1059.2265625
1034.55078125
998.99609375
940.0390625
852.40625
742.00390625
625.203125
521.68359375
444.26171875
392.16796875
352.19140625
307.86328125
251.96484375
194.01953125
156.234375
159.453125
209.515625
294.4765625
393.74609375
490.703125
579.13671875
660.80078125
737.9609375
807.51953125
860.59375
886.5078125
877.66796875
833.15625
761.13671875
679.1953125
610.0234375
572.42578125
573.23828125
606.015625
656.28515625
708.7109375
753.05859375
788.359375
823.44921875
871.671875
942.2421875
1034.875
1141.03515625
1248.45703125
1344.7578125
1419.84765625
1468.40625
1491.30078125
1493.453125
1479.19921875
1448.90234375
1399.96484375
1332.00390625
1252.5546875
1177.78515625
1125.72265625
1106.35546875
1117.06640625
1147.09765625
1185.6328125
1225.64453125
1261.62109375
1285.85546875
1288.21484375
1260.90234375
1205.734375
1138.3203125
1083.8125
1065.296875
1093.59375
1166.33203125
1274.13671875
1404.94921875
1542.14453125
1661.90234375
1737.421875
1750.3984375
1701.82421875
1612.72265625
1512.27734375
1421.8125
1347.6328125
1287.828125
1243.29296875
1219.4765625
1217.69921875
1227.890625
1232.13671875
1214.86328125
1169.6640625
1099.40234375
1013.51953125
925.0
846.47265625
785.97265625
745.50390625
723.03125
714.86328125
716.4609375
723.2578125
732.8671875
746.234375
764.921875
786.70703125
805.26953125
815.265625
817.125
815.25390625
811.375
801.53515625
781.52734375
755.47265625
738.04296875
747.43359375
795.03125
879.29296875
986.4375
1096.75
1193.45703125
1269.8203125
1329.4921875
1380.08203125
1426.1796875
1467.90625
1503.46875
1529.78125
1540.21875
1524.66796875
[truncated: 32,810 more chars]
