# Supplementary material for: Widespread extracellular electron transfer pathways for charging microbial cytochrome OmcS nanowires via periplasmic cytochromes PpcABCDE
Source: Nat Commun. 2024 Mar 20;15:2434. doi: 10.1038/s41467-024-46192-0 (PMC10954620; doi:10.1038/s41467-024-46192-0)
Supplement: Supplementary file 4 — Source Data [file 41467_2024_46192_MOESM4_ESM.zip › 9. Malvankar_Source_Data/9. Malvankar_Source_Data_NMR/Fig_5_Electron Transfer/Fig5c_ET_PpcD_OmcS_1_1.txt]

# File created = Friday, November 24, 2023 at 6:12:28 PM Western European Standard Time
# Data set = OmcS_PpcD_electron_transfer_8nov2022  22  1  /Users/pilarcportela/Topspin_examdata
# Spectral Region:
# LEFT = 29.6058406829834 ppm. RIGHT = -19.986594242821447 ppm.
#
# SIZE = 32768 ( = number of points)
#
# In the following ordering is from the 'left' to the 'right' limits!
# Lines beginning with '#' must be considered as comment lines.
#
-5416.875
-5440.60546875
-5433.81640625
-5405.53125
-5365.3046875
-5322.3671875
-5284.74609375
-5257.83984375
-5243.125
-5238.2265625
-5238.16015625
-5237.140625
-5230.546875
-5217.94140625
-5205.9375
-5207.5390625
-5235.57421875
-5294.0859375
-5375.16015625
-5464.35546875
-5549.55078125
-5625.4453125
-5691.6484375
-5748.39453125
-5794.16015625
-5825.84375
-5840.4765625
-5837.6328125
-5820.90234375
-5796.47265625
-5768.640625
-5735.88671875
-5691.2109375
-5626.39453125
-5536.88671875
-5424.32421875
-5296.41796875
-5165.12890625
-5043.28125
-4940.02734375
-4857.0546875
-4788.44921875
-4725.46875
-4663.2578125
-4603.8515625
-4552.46484375
-4511.10546875
-4476.52734375
-4444.62109375
-4415.23828125
-4391.015625
-4371.84765625
-4352.2890625
-4325.44140625
-4288.6171875
-4244.94140625
-4200.890625
-4163.99609375
-4142.6328125
-4145.59375
-4179.375
-4244.796875
-4335.76171875
-4440.64453125
-4544.8671875
-4633.83203125
-4696.375
-4728.05078125
-4732.0703125
-4716.5546875
-4689.984375
-4658.609375
-4627.3359375
-4601.9453125
-4589.3671875
-4595.4296875
-4622.1796875
-4666.81640625
-4722.65234375
-4781.4921875
-4836.85546875
-4886.71875
-4933.55859375
-4980.38671875
-5025.26953125
-5059.5859375
-5072.98046875
-5061.97265625
-5034.87109375
-5008.4375
-4998.53515625
-5011.53125
-5041.6796875
-5075.06640625
-5097.23828125
-5100.43359375
-5086.48046875
-5063.5390625
-5039.08203125
-5014.79296875
-4987.26953125
-4952.33203125
-4907.828125
-4853.203125
-4789.23046875
-4720.5546875
-4658.8515625
-4621.39453125
-4623.6875
-4670.875
-4754.60546875
-4857.765625
-4962.86328125
-5057.7578125
-5135.63671875
-5191.84375
-5222.21875
-5224.5703125
-5201.234375
-5159.66015625
-5110.46484375
-5064.36328125
-5029.7578125
-5011.71875
-5011.8515625
-5028.59375
-5058.09375
-5096.640625
-5143.49609375
-5200.90234375
-5269.44140625
-5343.00390625
-5410.27734375
-5463.2421875
-5504.19140625
-5543.32421875
-5589.375
-5643.0078125
-5698.05859375
-5745.7890625
-5776.296875
-5778.09765625
-5740.64453125
-5659.89453125
-5540.98046875
-5394.8828125
-5233.109375
-5066.109375
-4905.16015625
-4762.69921875
-4648.96484375
-4569.0234375
-4523.11328125
-4508.234375
-4517.10546875
-4536.109375
-4547.6953125
-4538.12890625
-4504.36328125
-4453.92578125
-4398.70703125
-4348.70703125
-4310.10546875
-4287.56640625
-4287.77734375
-4320.42578125
-4394.1640625
-4509.25390625
-4652.83984375
-4801.9765625
-4933.26171875
-5032.33203125
-5097.28125
-5134.72265625
-5152.11328125
-5152.375
-5135.625
-5106.19921875
-5076.921875
-5064.12109375
-5077.53125
-5115.3828125
-5169.2421875
-5232.3203125
-5302.56640625
-5378.859375
-5455.0078125
-5516.6484375
-5543.62109375
-5517.875
-5433.19921875
-5300.40234375
-5143.56640625
-4989.90625
-4859.94921875
-4762.63671875
-4695.56640625
-4648.68359375
-4609.46875
-4567.9921875
-4519.96484375
-4467.09765625
-4414.6796875
-4367.28125
-4325.21875
-4284.95703125
-4243.125
-4199.59765625
-4156.4140625
-4114.6796875
-4073.91015625
-4034.16015625
-3997.2578125
-3965.15625
-3937.29296875
-3909.7578125
-3877.05078125
-3835.88671875
-3789.03125
-3745.93359375
-3718.05078125
-3711.828125
-3725.359375
-3751.2890625
-3782.58984375
-3816.23828125
-3853.13671875
-3895.35546875
-3942.91015625
-3992.234375
-4037.6328125
-4074.46875
-4101.01953125
-4117.9453125
-4127.48828125
-4134.109375
-4145.59375
-4172.6328125
-4226.63671875
-4316.34375
-4443.87890625
-4601.8203125
-4773.97265625
-4940.40234375
-5083.984375
-5194.9296875
-5272.15625
-5322.03125
-5355.05078125
-5382.1640625
-5412.8984375
-5455.1328125
-5513.53515625
-5586.24609375
-5663.8203125
-5733.8828125
-5788.13671875
-5825.5234375
-5850.23828125
-5868.37109375
-5885.83203125
-5906.42578125
-5929.5390625
-5949.09765625
-5954.75
-5934.12109375
-5875.5625
-5772.328125
-5627.06640625
-5452.65234375
-5267.31640625
-5087.671875
-4924.93359375
-4785.453125
-4672.75390625
-4588.6640625
-4533.921875
-4508.77734375
-4513.05078125
-4544.2265625
-4594.23046875
-4648.109375
-4687.8515625
-4700.26171875
-4682.8125
-4642.3125
-4588.48046875
-4529.2578125
-4470.81640625
-4418.19140625
-4372.7890625
-4329.66796875
-4279.91796875
-4217.21484375
-4141.80078125
-4057.8359375
-3967.73046875
-3870.53125
-3766.44921875
-3663.05859375
-3576.3828125
-3524.30078125
-3516.50390625
-3548.71875
-3605.78515625
-3670.75
-3732.91015625
-3789.89453125
-3844.49609375
-3900.2265625
-3958.70703125
-4019.30859375
-4080.1484375
-4139.24609375
-4195.34765625
-4248.4375
-4299.4609375
-4349.26953125
-4397.52734375
-4442.98046875
-4485.35546875
-4526.9921875
-4572.05078125
-4623.703125
-4681.74609375
-4743.08203125
-4804.34375
-4863.5703125
-4918.171875
-4960.9140625
-4979.32421875
-4961.66015625
-4905.15234375
-4818.375
-4714.95703125
-4604.6015625
-4488.953125
-4363.85546875
-4224.015625
-4066.5078125
-3892.515625
-3707.48046875
-3520.46484375
-3344.0625
-3194.5625
-3089.7109375
-3042.71484375
-3056.20703125
-3121.09765625
-3220.0703125
-3332.0078125
-3436.3984375
-3519.328125
-3578.60546875
-3621.95703125
-3658.19140625
-3690.125
-3715.765625
-3733.59375
-3744.21875
-3748.2265625
-3746.00390625
-3740.28125
-3736.75
-3740.828125
-3754.91796875
-3778.97265625
-3812.35546875
-3854.08203125
-3902.1796875
-3953.125
-4000.69921875
-4035.41015625
-4048.0546875
-4037.640625
-4016.16796875
-4003.65234375
-4016.6484375
-4060.390625
-4129.359375
-4211.75390625
-4292.38671875
-4354.27734375
-4382.0546875
-4366.37109375
-4306.09765625
-4207.33203125
-4081.140625
-3941.0546875
-3799.5078125
-3663.7734375
-3535.046875
-3412.84375
-3301.28515625
-3210.82421875
-3152.9453125
-3132.5
-3144.28125
-3176.0234375
-3214.48828125
-3250.94140625
-3284.33203125
-3321.2890625
-3372.00390625
-3443.06640625
-3531.875
-3627.33984375
-3716.7890625
-3793.9453125
-3862.46875
-3933.10546875
-4016.4921875
-4116.484375
-4228.62109375
-4344.5390625
-4457.9375
-4566.58984375
-4669.69921875
-4764.6015625
-4845.87890625
-4906.1640625
-4937.17578125
-4932.265625
-4891.015625
-4822.27734375
-4741.0625
-4660.375
-4584.8984375
-4511.890625
-4437.390625
-4361.6484375
-4289.9609375
-4229.81640625
-4187.34375
-4164.52734375
-4157.51953125
-4156.89453125
-4151.63671875
-4136.6484375
-4118.63671875
-4113.359375
-4134.13671875
-4180.76953125
-4238.6953125
-4288.515625
-4316.7734375
-4320.57421875
-4306.4453125
-4286.87109375
-4275.27734375
-4279.4609375
-4296.85546875
-4315.8046875
-4322.58203125
-4309.2421875
-4277.2421875
-4235.26953125
-4193.15234375
-4156.41796875
-4125.765625
-4101.109375
-4084.28125
-4076.12109375
-4071.60546875
-4060.15234375
-4032.49609375
-3987.57421875
-3933.3828125
-3881.87109375
-3842.05859375
-3815.42578125
-3796.046875
-3775.61328125
-3749.97265625
-3722.0859375
-3700.01953125
-3692.9453125
-3707.99609375
-3748.07421875
-3810.94140625
-3890.609375
-3980.06640625
-4071.91015625
-4157.234375
-4227.41015625
-4279.48828125
-4318.32421875
-4350.046875
-4373.12890625
-4377.31640625
-4351.1171875
-4289.0234375
-4193.26953125
-4073.24609375
-3944.98828125
-3827.57421875
-3734.9921875
-3669.5390625
-3622.9609375
-3583.48828125
-3542.375
-3497.51171875
-3455.375
-3430.36328125
-3438.71875
-3489.0234375
-3576.7109375
-3687.39453125
-3805.75390625
-3922.59765625
-4035.875
-4146.859375
-4255.2421875
-4356.234375
-4441.09375
-4500.15625
-4525.58984375
-4511.171875
-4450.03515625
-4335.35546875
-4167.703125
-3964.65234375
-3761.484375
-3597.4375
-3496.53515625
-3458.67578125
-3466.54296875
-3498.68359375
-3537.24609375
-3569.27734375
-3586.79296875
-3586.921875
-3569.7265625
-3534.7265625
-3480.8359375
-3410.2421875
-3330.94921875
-3254.69921875
-3192.703125
-3153.28125
-3141.38671875
-3157.92578125
-3198.56640625
-3253.5859375
-3310.4921875
-3359.12109375
-3396.45703125
-3426.796875
-3456.0625
-3485.890625
-3514.1875
-3540.921875
-3571.16796875
-3611.5625
-3665.92578125
-3735.48828125
-3820.3125
-3916.1953125
-4010.125
-4082.65625
-4118.40234375
-4115.53125
-4085.90625
-4047.0859375
-4013.43359375
-3991.6953125
-3981.875
-3981.4765625
-3988.8359375
-4002.25
-4016.2265625
-4020.1875
-4002.48046875
-3956.15625
-3881.95703125
-3787.9296875
-3687.46875
-3595.453125
-3521.5625
-3463.64453125
-3406.77734375
-3330.60546875
-3221.41015625
-3082.109375
-2933.88671875
-2806.77734375
-2724.01171875
-2691.44140625
-2700.74609375
-2742.00390625
-2811.359375
-2906.27734375
-3016.8203125
-3126.06640625
-3220.4921875
-3298.0859375
-3364.6328125
-3422.87890625
-3466.94140625
-3487.81640625
-3483.8828125
-3465.703125
-3450.26171875
-3449.54296875
-3463.13671875
-3481.02734375
-3494.0859375
-3503.55078125
-3521.76953125
-3563.6875
-3635.37109375
-3727.90234375
-3820.79296875
-3892.1484375
-3928.515625
-3928.8671875
-3902.42578125
-3863.625
-3826.703125
-3801.12109375
-3789.15625
-3786.78515625
-3786.84765625
-3781.88671875
-3765.9375
-3736.33203125
-3694.84375
-3646.0078125
-3593.86328125
-3541.8046875
-3496.5703125
-3469.8203125
-3472.0078125
-3503.03515625
-3550.0390625
-3595.09375
-3625.0546875
-3635.65234375
-3629.66015625
-3613.75
-3596.26953125
-3585.32421875
-3586.55859375
-3601.49609375
-3627.52734375
-3660.18359375
-3696.37890625
-3735.0546875
-3773.75390625
-3805.2890625
-3820.734375
-3817.08203125
-3800.359375
-3779.33203125
-3756.8203125
-3728.76171875
-3691.40234375
-3648.21484375
-3610.51171875
-3592.859375
-3607.1484375
-3657.62109375
-3738.48046875
-3835.5859375
-3930.90625
-4007.09765625
-4051.21875
-4057.89453125
-4030.85546875
-3980.72265625
-3920.015625
-3858.94921875
-3803.1171875
-3751.7890625
-3697.73046875
-3631.69921875
-3550.53515625
-3461.73828125
-3379.4453125
-3315.10546875
-3270.546875
-3237.83984375
-3204.734375
-3162.625
-3112.61328125
-3065.48828125
-3034.7734375
-3028.08984375
-3043.5703125
-3072.9296875
-3107.2109375
-3140.91015625
-3172.6796875
-3203.2890625
-3233.109375
-3261.5390625
-3288.44921875
-3314.76953125
-3340.1796875
-3360.75
-3370.38671875
-3365.66015625
-3349.2734375
-3329.26953125
-3315.9296875
-3319.51953125
-3349.2421875
-3410.76171875
-3501.18359375
-3604.5
-3693.33984375
-3739.640625
-3728.2890625
-3662.8828125
-3558.7578125
-3430.4453125
-3285.1484375
-3125.83984375
-2957.8125
-2791.734375
-2641.7890625
-2521.265625
-2438.3515625
-2394.31640625
-2384.953125
-2403.27734375
-2440.71875
-2487.01953125
-2531.65625
-2566.640625
-2587.26171875
-2589.45703125
-2567.71875
-2516.94921875
-2436.234375
-2330.171875
-2207.11328125
-2077.2578125
-1952.5078125
-1846.58203125
-1773.09375
-1741.05078125
-1749.91796875
-1788.6875
-1841.43359375
-1896.234375
-1949.87109375
-2004.84375
-2063.1796875
-2124.03515625
-2185.97265625
-2249.6875
-2318.203125
-2395.203125
-2483.05859375
-2581.34375
-2687.046875
-2797.09375
-2910.75
-3028.53125
-3148.30859375
-3263.6875
-3367.42578125
-3456.37109375
-3532.125
-3596.3125
-3645.25390625
-3669.9453125
-3662.1640625
-3621.23828125
-3554.50390625
-3471.140625
-3376.99609375
-3277.53515625
-3185.578125
-3122.4921875
-3107.8125
-3146.00390625
-3223.7421875
-3320.734375
-3424.01171875
-3533.15234375
-3653.19140625
-3782.10546875
-3903.55859375
-3991.23046875
-4022.58203125
-3992.62890625
-3917.54296875
-3825.36328125
-3740.84375
-3674.86328125
-3623.25
-3572.16015625
-3504.86328125
-3408.69921875
-3282.41015625
-3140.58203125
-3009.22265625
-2912.32421875
-2858.45703125
-2837.8828125
-2831.16015625
-2821.4140625
-2802.578125
-2781.68359375
-2775.2578125
-2799.3125
-2855.9609375
-2926.47265625
-2979.3125
-2989.828125
-2956.609375
-2901.5703125
-2854.55859375
-2835.20703125
-2843.7421875
-2863.7421875
-2872.0234375
-2848.5390625
-2805.26171875
-2734.265625
-2656.26171875
-2595.69921875
-2573.078125
-2600.6875
-2681.7421875
-2811.8828125
-2981.9375
-3179.66015625
-3387.9453125
-3581.80078125
-3731.3203125
-3813.6875
-3825.765625
-3785.19921875
-3718.65234375
-3647.82421875
-3582.89453125
-3523.38671875
-3462.07421875
-3390.55859375
-3305.5546875
-3212.21875
-3121.89453125
-3046.9375
-2997.1484375
-2978.02734375
-2988.90625
-3021.61328125
-3061.87890625
-3093.0859375
-3100.5625
-3076.19140625
-3021.9921875
-2948.76171875
-2868.36328125
-2786.7890625
-2705.48828125
-2628.2109375
-2562.89453125
-2515.484375
-2483.4453125
-2456.2421875
-2420.65234375
-2365.98828125
-2288.12109375
-2192.37890625
-2092.4453125
-2004.25
-1939.54296875
-1904.1875
-1899.68359375
-1923.67578125
-1969.3984375
-2026.5703125
-2083.4375
-2128.25390625
-2151.57421875
-2150.96875
-2134.203125
-2114.9921875
-2103.23828125
-2098.91796875
-2095.421875
-2087.3515625
-2074.50390625
-2059.87890625
-2046.40234375
-2036.671875
-2034.58984375
-2044.5234375
-2066.2734375
-2090.765625
-2102.93359375
-2091.6328125
-2057.73828125
-2012.73046875
-1969.82421875
-1936.2890625
-1911.54296875
-1889.08203125
-1859.80859375
-1817.015625
-1761.81640625
-1705.453125
-1666.046875
-1661.765625
-1703.5078125
-1790.0
-1908.12890625
-2039.64453125
-2169.41015625
-2287.9375
-2387.50390625
-2459.28125
-2496.58203125
-2499.90234375
-2477.01953125
-2438.55078125
-2394.51171875
-2353.5078125
-2321.53515625
-2299.32421875
-2281.3046875
-2258.59375
-2224.5
-2178.671875
-2126.99609375
-2076.984375
-2032.26953125
-1991.09765625
-1949.921875
-1907.140625
-1862.7578125
-1816.01171875
-1765.9921875
-1714.77734375
-1668.140625
-1631.8828125
-1607.04296875
-1587.296875
-1559.13671875
-1505.5859375
-1414.0
-1284.00390625
-1128.875
-968.98046875
-823.5546875
-706.4921875
-624.703125
-576.6640625
-553.52734375
-545.8984375
-552.125
-579.76953125
-638.4296875
-730.56640625
-847.55859375
-972.109375
-1084.125
-1167.3359375
-1214.15234375
-1226.52734375
-1212.73828125
-1183.703125
-1151.98828125
-1132.46875
-1140.37890625
-1185.46484375
-1266.4140625
-1371.04296875
-1482.6015625
-1586.640625
-1673.3125
-1735.48046875
-1766.7421875
-1761.83203125
-1718.0234375
-1636.16796875
-1521.19921875
-1381.69140625
-1227.72265625
-1068.9375
-916.2109375
-785.81640625
-699.10546875
-673.1796875
-708.96484375
-788.26171875
-883.69140625
-973.59375
-1051.03515625
-1122.83984375
-1201.40234375
-1294.81640625
-1400.30078125
-1504.02734375
-1586.94140625
-1633.0234375
-1635.8046875
-1600.77734375
-1542.671875
-1478.7265625
-1421.4140625
-1374.4921875
-1333.40234375
-1288.42578125
-1229.33984375
-1150.72265625
-1055.1640625
-951.13671875
-847.3359375
-749.6953125
-663.69921875
-597.04296875
-557.5546875
-548.09765625
-564.22265625
-595.5234375
-627.3671875
-642.21484375
-623.484375
-562.50390625
-463.94140625
-345.03515625
-229.26953125
-138.58203125
-87.40625
-79.8984375
-110.38671875
-166.2578125
-231.93359375
-293.484375
-343.64453125
-385.1875
-429.14453125
-487.390625
-564.29296875
-653.62109375
-742.89453125
-821.1171875
-883.31640625
-928.44140625
-954.15625
-956.14453125
-934.9140625
-903.3125
-884.890625
-902.3984375
-966.05078125
-1070.140625
-1197.18359375
-1324.46484375
-1431.2265625
-1506.21484375
-1551.4609375
-1577.8046875
-1595.48828125
-1608.34375
-1614.55078125
-1609.1171875
-1584.74609375
-1534.640625
-1459.4140625
-1371.6171875
-1290.30859375
-1228.54296875
-1185.53125
-1150.0234375
-1109.78125
-1058.265625
-995.55078125
-926.33203125
-857.21875
-793.44140625
-735.70703125
-679.81640625
-619.93359375
-553.1640625
-481.8203125
-412.4453125
-353.375
-312.8359375
-297.80078125
-313.08984375
-360.828125
-440.55859375
-549.19140625
-680.1953125
-822.9921875
-965.02734375
-1096.62109375
-1215.11328125
-1324.484375
-1429.828125
-1530.7890625
-1618.79296875
-1680.96484375
-1708.8203125
-1705.25390625
-1682.89453125
-1654.140625
-1621.78515625
-1579.2890625
-1519.42578125
-1440.79296875
-1346.19140625
-1237.9375
-1118.4921875
-995.6484375
-883.55078125
-795.4453125
-734.609375
-692.60546875
-656.26953125
-616.6171875
-573.0390625
-531.64453125
-500.7890625
-486.65625
-490.41796875
-507.4765625
-529.08984375
-546.140625
-553.4296875
-551.53125
-544.24609375
-533.23828125
-514.984375
-483.75
-438.5
-387.52734375
-347.22265625
-336.64453125
-371.43359375
-458.76953125
-593.98046875
-760.46484375
-934.23828125
-1090.9921875
-1211.4609375
-1283.7578125
-1304.078125
-1276.484375
-1210.75390625
-1118.92578125
-1014.16796875
-913.4765625
-839.6953125
-817.33984375
-862.515625
-973.6640625
-1129.5078125
-1295.51171875
-1436.22265625
-1527.76171875
-1563.58203125
-1550.046875
-1496.828125
-1411.98828125
-1305.3046875
-1192.98828125
-1095.1796875
-1027.00390625
-991.6171875
-980.83203125
-981.25390625
-980.0625
-967.640625
-937.51171875
-885.8671875
-812.35546875
-721.44140625
-622.13671875
-525.08984375
-439.2421875
-370.48046875
-320.58203125
-284.375
-247.8203125
-192.6484375
-107.14453125
5.56640625
129.31640625
244.6171875
338.19140625
406.6328125
454.31640625
487.73828125
509.640625
516.85546875
503.99609375
469.78125
420.44140625
367.6796875
323.56640625
295.47265625
282.70703125
276.0546875
261.1640625
224.5390625
159.359375
68.84375
-33.80859375
-130.29296875
-206.21484375
-258.98828125
-297.73046875
-334.7890625
-376.55078125
-420.66015625
-458.87109375
-480.92578125
-477.921875
-446.5625
-393.24609375
-333.98828125
-289.26953125
-277.640625
-312.43359375
-401.484375
-546.98046875
-743.8828125
-978.32421875
-1228.57421875
-1469.94140625
-1682.19140625
-1855.3046875
-1989.51953125
-2089.6328125
-2158.18359375
-2192.89453125
-2189.73046875
-2147.9453125
-2072.546875
-1972.6015625
-1858.0390625
-1737.890625
-1620.2421875
-1511.5703125
-1414.578125
-1326.28125
-1239.09765625
-1145.546875
-1044.296875
-943.8046875
-860.64453125
-812.79296875
-812.06640625
-861.19921875
-956.69921875
-1093.45703125
-1266.19921875
-1467.2421875
-1683.7734375
-1898.09765625
-2091.7890625
-2251.5703125
-2372.1796875
-2452.3515625
-2486.95703125
-2464.609375
-2376.125
-2226.8984375
-2040.28515625
-1847.9765625
-1676.02734375
-1537.45703125
-1433.55859375
-1359.33203125
-1308.6015625
-1276.734375
-1259.85546875
-1251.67578125
-1241.5390625
-1216.4453125
-1165.125
-1081.18359375
-964.953125
-825.8203125
-683.5390625
-564.48046875
-492.12890625
-476.53515625
-509.328125
-567.7109375
-626.0390625
-668.76171875
-696.99609375
-724.5703125
-767.0859375
-831.8671875
-914.33984375
-1001.234375
-1078.7890625
-1142.54296875
-1202.421875
-1277.05859375
-1379.51171875
-1505.29296875
-1632.9453125
-1735.875
-1795.22265625
-1805.57421875
-1773.8828125
-1716.05859375
-1653.16015625
-1605.70703125
-1585.57421875
-1589.25
-1598.26953125
-1588.640625
-1543.98046875
-1463.90625
-1363.07421875
-1263.0859375
-1182.5546875
-1130.0859375
-1103.08984375
-1092.69140625
-1090.72265625
-1092.85546875
-1096.09375
-1095.703125
-1086.578125
-1067.40234375
-1041.9609375
-1016.2421875
-994.90625
-979.49609375
-966.9921875
-948.7265625
-912.9453125
-851.85546875
-767.79296875
-672.51171875
-580.46875
-502.32421875
-443.046875
-403.6796875
-384.25390625
-386.08203125
-412.1875
-464.875
-542.16796875
-636.71875
-738.9609375
-842.02734375
-943.99609375
-1045.56640625
-1144.9765625
-1234.3828125
-1301.09375
-1333.8828125
-1330.37890625
-1299.98828125
-1260.09765625
-1228.390625
-1216.51953125
-1228.3828125
-1262.3203125
-1314.21484375
-1378.609375
-1447.53125
-1509.61328125
-1552.5
-1567.65625
-1552.984375
-1510.52734375
-1442.68359375
-1352.2578125
-1246.5390625
-1138.9375
-1043.5234375
-966.09375
-901.09765625
-838.9140625
-777.8984375
-730.4296875
-716.99609375
-752.55859375
-836.10546875
-951.18359375
-1075.8828125
-1193.94921875
-1299.76171875
-1396.49609375
-1491.12109375
-1589.27734375
-1690.91796875
-1787.55078125
-1863.2578125
-1900.28125
-1886.59375
-1820.72265625
-1711.375
-1573.07421875
-1421.36328125
-1270.2421875
-1132.08984375
-1017.875
-935.296875
-885.23046875
-860.09375
-847.39453125
-836.63671875
-823.6484375
-808.98046875
-793.93359375
-779.55859375
-768.5703125
-765.06640625
-770.4609375
-780.7578125
-789.5234375
-793.47265625
-793.58984375
-790.8046875
-782.109375
-761.78125
-725.75390625
-674.75
-614.9296875
-556.70703125
-511.51953125
-486.45703125
-480.203125
-484.36328125
-489.68359375
-491.4453125
-489.89453125
-486.9296875
-483.53125
-479.98046875
-477.41796875
-478.24609375
-484.5625
-495.765625
-506.9140625
-508.68359375
-489.51171875
-440.2109375
-359.8046875
-258.1875
-151.4765625
-52.1796875
36.8125
118.64453125
193.984375
257.49609375
301.984375
323.52734375
322.34765625
301.71484375
269.0390625
237.07421875
220.7578125
230.41796875
267.1796875
323.8359375
388.5859375
447.8125
486.62890625
489.08984375
440.6328125
334.078125
176.35546875
-10.3515625
-196.68359375
-358.0546875
-481.1875
-561.765625
-598.875
-592.53515625
-544.3359375
-458.05078125
-340.171875
-201.54296875
-58.4765625
70.06640625
168.28125
227.46484375
245.7734375
226.4375
177.2890625
110.28515625
38.53515625
-27.41015625
-79.921875
-111.8046875
-116.4921875
-93.5234375
-53.296875
-13.2578125
12.60546875
20.234375
11.77734375
-11.4609375
-49.4453125
-97.9375
-146.98828125
-187.703125
-219.62109375
-250.4765625
-290.0234375
-345.46875
-420.96484375
-517.17578125
-629.046875
-745.14453125
-851.515625
-937.70703125
-1000.25
-1041.6484375
-1066.53515625
-1077.69140625
-1074.17578125
-1053.078125
-1013.8515625
-962.23046875
-910.0078125
-869.71484375
-846.98828125
-835.8828125
-821.18359375
-786.53125
-722.171875
-626.890625
-505.0
-363.98828125
-215.45703125
-75.859375
37.484375
113.6796875
152.77734375
163.859375
159.0546875
148.33203125
137.1796875
125.8984375
109.29296875
78.375
25.703125
-47.625
-128.5078125
-195.171875
-225.32421875
-204.1171875
-128.85546875
-10.0234375
131.3359375
270.47265625
387.421875
472.265625
524.3046875
548.44140625
553.87890625
555.20703125
570.61328125
614.51171875
689.453125
784.90625
884.66015625
976.96484375
1060.05859375
1140.24609375
1224.98046875
1315.3203125
1402.6796875
1472.5859375
1513.1640625
1521.38671875
1502.35546875
1464.8671875
1419.68359375
1380.19921875
1358.2578125
1353.6015625
1347.1015625
1308.81640625
1217.13671875
1072.7265625
896.33203125
715.171875
550.38671875
412.69921875
304.4609375
223.41796875
165.20703125
124.42578125
95.953125
77.296875
70.203125
77.86328125
98.4296875
120.70703125
127.4609375
104.21484375
46.3984375
-40.1015625
-143.640625
-252.15625
-356.046875
-448.20703125
-522.8984375
-574.890625
-599.203125
-591.69921875
-551.3671875
-484.07421875
-403.96875
-328.80859375
-271.83203125
-237.64453125
-224.97265625
-230.47265625
-248.3046875
-268.51171875
-279.6796875
-273.94140625
-247.8515625
-199.50390625
-128.73046875
-41.65234375
47.79296875
124.22265625
179.47265625
216.1796875
246.078125
286.4921875
354.23046875
455.625
579.14453125
700.81640625
801.26171875
879.15625
947.08203125
1014.00390625
1072.671875
1104.83984375
1098.453125
1058.93359375
1004.22265625
950.5859375
904.3359375
865.29296875
833.578125
809.99609375
791.046875
767.765625
731.80859375
682.4765625
626.7734375
573.25
526.84765625
489.68359375
464.79296875
456.55078125
466.328125
488.7421875
514.3125
536.84765625
557.76953125
582.40625
612.6015625
643.58984375
667.953125
681.4765625
684.66015625
679.1875
664.19921875
636.8359375
596.453125
547.52734375
497.9140625
454.51953125
420.67578125
396.125
377.27734375
358.0625
334.39453125
310.21875
297.4609375
307.0859375
340.41796875
390.94921875
452.9375
524.08984375
599.03125
664.85546875
707.97265625
726.06640625
731.74609375
744.296875
777.67578125
833.96484375
904.1328125
973.33203125
1027.296875
1057.11328125
1060.6484375
1040.6875
1001.4609375
945.64453125
873.9453125
787.91015625
693.49609375
601.09765625
521.2734375
460.53125
421.31640625
403.9921875
406.28125
420.8203125
436.359375
444.88671875
449.0078125
461.82421875
497.76953125
561.06640625
640.640625
715.5
766.640625
786.71875
781.0859375
761.1640625
736.55078125
711.33203125
684.953125
654.7734375
617.40234375
569.1328125
507.796875
436.91015625
368.53515625
319.625
301.65625
311.25390625
330.25390625
335.74609375
312.546875
259.76953125
188.5625
113.61328125
44.1640625
-19.68359375
-83.265625
-150.4453125
-220.04296875
-287.9296875
-350.71484375
-406.66796875
-454.203125
-491.91015625
-521.32421875
-548.796875
-581.6328125
-620.078125
-653.33984375
-665.984375
-650.25390625
-612.49609375
-568.828125
-537.4296875
-535.34765625
-577.0
-667.58984375
-794.8125
-929.90625
-1040.3203125
-1102.640625
-1105.71484375
-1046.3984375
-926.1640625
-750.73046875
-529.765625
-276.10546875
-5.8125
261.75390625
506.20703125
709.84765625
860.65625
954.17578125
994.671875
993.8125
966.27734375
925.3125
880.9296875
838.92578125
799.20703125
757.03125
710.1171875
665.47265625
636.84765625
634.20703125
656.765625
696.4140625
745.37109375
799.140625
853.859375
903.20703125
938.70703125
953.0546875
944.21484375
917.015625
880.3359375
842.27734375
807.79296875
779.76953125
760.16015625
749.671875
748.06640625
755.2421875
770.31640625
788.87890625
803.51171875
808.39453125
801.81640625
782.578125
746.3671875
688.83984375
611.46875
521.52734375
426.71484375
332.48046875
244.59375
170.109375
113.08203125
70.0703125
31.19921875
-14.765625
-75.5078125
-151.32421875
-232.9296875
-303.8203125
-347.95703125
-356.8671875
-329.546875
-266.80078125
-168.03125
-34.34375
126.2890625
298.2265625
462.51953125
603.12109375
711.5546875
788.91015625
844.31640625
888.921875
927.20703125
951.70703125
946.875
900.45703125
813.078125
698.421875
575.83203125
462.64453125
370.33984375
303.2734375
259.171875
232.5703125
219.60546875
219.93359375
234.1796875
260.98046875
296.6796875
335.78515625
370.27734375
390.578125
390.91015625
375.40234375
358.27734375
357.0859375
384.25
441.93359375
521.390625
606.64453125
681.99609375
739.97265625
783.8125
822.03125
859.5546875
892.90625
913.3359375
915.15625
902.2578125
887.015625
882.34765625
893.8125
917.55078125
943.47265625
959.66015625
956.68359375
932.56640625
895.83984375
862.29296875
846.50390625
855.63671875
889.71484375
944.0234375
1007.91015625
1062.6328125
1085.3125
1059.79296875
985.82421875
879.17578125
763.25390625
658.9921875
577.96484375
519.86328125
474.6484375
429.12890625
375.765625
317.8515625
266.37109375
230.1640625
207.6328125
187.1953125
155.62890625
106.5390625
42.69140625
-27.33984375
-93.76171875
-147.80078125
-181.40625
-186.5234375
-157.19921875
-95.2265625
-14.59765625
62.375
117.671875
149.0234375
170.23828125
201.08203125
256.3828125
340.74609375
447.65625
560.42578125
656.40625
715.29296875
727.53515625
698.0
644.2734375
591.00390625
560.80078125
564.15234375
595.43359375
639.7578125
684.80859375
726.0625
762.171875
789.28515625
801.96484375
797.73828125
777.5390625
741.73046875
688.04296875
614.6171875
524.1875
424.69921875
326.2421875
237.24609375
162.31640625
102.33203125
56.3828125
23.85546875
5.28125
2.5546875
19.44921875
61.046875
129.83984375
220.6796875
319.47265625
407.19140625
465.23046875
478.921875
441.13671875
356.99609375
245.62890625
134.6015625
49.734375
7.01953125
9.62109375
48.81640625
108.875
175.99609375
246.21484375
324.97265625
418.35546875
524.53125
631.69921875
720.96875
770.8984375
764.1484375
695.328125
574.76953125
424.79296875
273.3046875
149.859375
81.65625
84.85546875
155.4375
269.4921875
394.5
502.48046875
577.03515625
614.66796875
623.03515625
616.1171875
607.30859375
605.5625
616.5546875
644.3203125
688.97265625
743.46484375
794.58203125
827.65625
830.62890625
796.76953125
728.140625
638.4921875
550.86328125
489.02734375
468.3203125
490.69921875
545.140625
611.8828125
669.87109375
705.1171875
715.859375
711.6484375
707.1875
714.015625
733.6328125
755.6015625
762.80859375
741.14453125
687.21484375
609.42578125
522.96484375
442.4609375
376.09375
323.9453125
281.62109375
245.59375
215.3828125
192.0078125
177.6171875
178.125
203.3671875
259.91796875
342.21484375
432.3125
509.83203125
561.953125
584.921875
579.34765625
547.19921875
493.15234375
426.8125
361.90625
311.54296875
281.31640625
264.53125
245.07421875
208.3046875
151.81640625
86.28515625
26.41015625
-18.53125
-46.79296875
-60.2109375
-59.94921875
-44.1484375
-6.9375
59.7578125
160.3671875
289.2890625
430.71484375
566.8515625
688.421875
799.1875
911.6640625
1037.76171875
1180.5078125
1331.50390625
1475.13671875
1596.51953125
1687.55859375
1746.953125
1775.640625
1773.34375
1740.0390625
1679.703125
1600.60546875
1510.5
1411.80078125
1302.26171875
1180.328125
1049.2734375
916.48828125
789.61328125
672.95703125
565.79296875
463.5390625
362.1171875
262.72265625
171.6171875
94.12890625
29.6328125
-26.09375
-74.203125
-110.01171875
-126.13671875
-115.953125
-74.15234375
2.8359375
114.44140625
254.49609375
412.7265625
575.73828125
725.640625
841.58203125
908.4375
926.80078125
912.98046875
887.78125
865.09765625
850.38671875
846.7734375
858.92578125
889.109375
929.66015625
961.34765625
962.5546875
924.03515625
856.7578125
785.2578125
731.99609375
705.90625
702.5390625
712.234375
728.46484375
751.84375
788.7734375
845.3125
919.19921875
995.81640625
1052.64453125
1070.80859375
1046.62890625
995.109375
941.81640625
908.0546875
900.66796875
913.87109375
939.05859375
970.85546875
1004.2734375
1029.6015625
1033.828125
1008.50390625
956.359375
890.625
827.29296875
775.44921875
732.1953125
686.63671875
630.37109375
565.71484375
504.53125
459.23828125
433.80078125
421.05859375
407.4921875
382.36328125
345.20703125
305.578125
274.8359375
257.4765625
249.90234375
246.2578125
244.4609375
247.3984375
259.6328125
282.41015625
310.1171875
331.9609375
338.9296875
329.8828125
310.15625
284.765625
254.828125
220.1171875
181.8046875
140.81640625
96.4375
50.62109375
14.421875
7.69140625
49.46484375
146.62109375
289.50390625
456.12890625
620.07421875
756.64453125
845.9765625
875.45703125
843.46484375
761.98828125
653.8515625
543.8359375
448.94921875
373.8828125
313.46484375
259.03125
203.9453125
144.8046875
78.91015625
2.6015625
-85.78125
-181.48828125
-274.09765625
-354.0
-417.07421875
-462.265625
-486.55078125
-484.41796875
-451.5546875
-387.43359375
-295.796875
-185.9765625
-73.7265625
23.51953125
96.5546875
149.87890625
195.55859375
240.3828125
278.79296875
298.30859375
292.26171875
268.56640625
247.07421875
247.515625
277.578125
330.1640625
390.51171875
445.91796875
490.4921875
524.2109375
550.03125
571.9296875
593.140625
613.7109375
629.43359375
634.32421875
625.08203125
602.34375
566.96875
516.66015625
448.9921875
368.73828125
290.27734375
230.68359375
200.1640625
198.67578125
219.21484375
252.21484375
288.171875
319.79296875
342.78125
353.6484375
347.328125
320.28125
277.66015625
235.75
215.02734375
230.1796875
285.61328125
377.0390625
494.234375
623.078125
748.16796875
856.17578125
938.09765625
990.79296875
1018.3671875
1031.9765625
1046.05859375
1072.51171875
1116.68359375
1176.30078125
1241.98046875
1299.04296875
1331.66015625
1328.58203125
1287.52734375
1216.19140625
1129.38671875
1042.7265625
965.82421875
900.0078125
842.33984375
790.57421875
742.90625
694.51171875
638.60546875
573.234375
506.0078125
450.24609375
415.7421875
402.3125
400.09375
395.08984375
376.65625
342.97265625
301.41015625
264.53515625
245.98828125
258.11328125
308.4296875
393.87109375
498.51953125
600.6015625
684.31640625
745.6953125
788.125
814.0234375
821.421875
806.87109375
770.17578125
716.27734375
653.0390625
586.85546875
520.421875
455.140625
394.9140625
345.82421875
311.74609375
292.32421875
286.578125
296.39453125
323.62109375
364.07421875
407.2109375
442.81640625
466.89453125
481.140625
489.4296875
496.60546875
508.68359375
531.51171875
569.09765625
624.3828125
700.23828125
796.62109375
906.37109375
1016.50390625
1114.9453125
1194.890625
1253.078125
1288.29296875
1305.5234375
1318.96484375
1344.21484375
1383.203125
1417.56640625
1418.9921875
1367.6328125
1262.9921875
1122.26171875
971.7109375
838.09765625
741.99609375
693.625
692.49609375
730.921875
798.5078125
884.48046875
977.40234375
1064.63671875
1133.9296875
1177.18359375
1193.65234375
1189.46484375
1173.546875
1153.24609375
1132.9453125
1114.890625
1099.70703125
1085.5546875
1068.296875
1044.4609375
1015.71875
991.484375
986.9375
1016.80859375
1088.26953125
1197.19140625
1330.12890625
1470.05078125
1601.2578125
1710.3359375
1784.83984375
1813.95703125
1793.3203125
1730.8828125
1648.12109375
1573.2265625
1529.390625
1524.95703125
1551.65625
1591.58203125
1627.7109375
1650.6953125
1658.58203125
1652.9375
1637.00390625
1616.34765625
1596.87890625
1578.78515625
1553.1640625
1508.609375
1442.890625
1366.98828125
1296.2421875
1238.5546875
1191.68359375
1150.171875
1112.33203125
1081.20703125
1061.1171875
1053.5
1053.76953125
1051.0390625
1033.02734375
994.28125
941.375
890.66796875
860.83984375
865.45703125
908.41796875
982.9140625
1074.4609375
1167.52734375
1251.55859375
1321.703125
1374.640625
1405.24609375
1408.60546875
1385.1953125
1342.7578125
1291.55078125
1237.25390625
1178.83203125
1113.41796875
1042.50390625
972.19140625
907.4296875
846.9921875
784.23828125
711.73046875
624.48046875
520.765625
402.96875
279.65234375
165.58984375
77.0234375
23.89453125
4.75
8.0546875
18.8125
25.921875
26.375
25.10546875
31.25
53.26953125
95.66015625
158.30078125
236.3515625
318.25
384.1953125
410.86328125
383.23046875
305.08984375
198.6796875
93.921875
16.84765625
-15.9765625
1.83984375
67.578125
171.59765625
300.6015625
439.27734375
570.0859375
675.796875
746.91796875
787.25
809.30859375
821.80078125
820.74609375
792.0859375
722.89453125
612.921875
479.921875
354.90234375
267.88671875
232.91015625
244.77734375
290.27734375
361.22265625
455.3359375
567.2578125
684.328125
794.28515625
895.00390625
993.25
1093.8046875
1192.20703125
1279.046875
1349.43359375
1406.31640625
1455.046875
1496.53125
1526.93359375
1543.9765625
1553.0234375
1566.44140625
1596.390625
1647.265625
1714.828125
1791.890625
1873.43359375
1955.51171875
2030.625
2087.28125
2115.79296875
2114.40625
2089.734375
2052.5078125
2012.80859375
1976.8203125
1944.9140625
1912.83203125
1876.60546875
1837.0078125
1798.296875
1762.0625
1723.18359375
1671.8828125
1599.16796875
1501.17578125
1381.359375
1250.484375
1123.59765625
1014.34375
930.51171875
873.4375
839.65234375
822.12890625
811.609375
799.546875
781.0859375
754.79296875
719.5859375
672.9296875
612.59765625
540.32421875
464.1640625
397.3984375
353.72265625
340.8671875
357.078125
393.015625
436.58203125
476.0
500.14453125
499.6484375
470.1796875
414.87109375
342.83984375
264.93359375
190.09375
123.86328125
68.33203125
23.78515625
-8.36328125
-23.67578125
-16.89453125
12.5
56.4921875
101.1640625
134.87890625
155.83203125
173.0078125
199.828125
245.14453125
307.41796875
374.97265625
431.77734375
465.765625
474.9609375
466.5390625
448.859375
423.4921875
385.93359375
334.83203125
279.3984375
235.921875
216.19921875
219.0546875
231.87890625
238.5234375
226.05859375
187.44921875
122.0078125
35.59765625
-59.359375
-145.03515625
-201.12109375
-210.203125
-164.22265625
-68.0859375
63.01171875
211.1171875
362.046875
507.44140625
644.1171875
773.49609375
900.55859375
1029.98046875
1161.19921875
1287.12109375
1397.6640625
1484.2421875
1541.71875
1568.8359375
1568.89453125
1549.234375
1517.36328125
1476.09375
1422.55859375
1352.30859375
1264.3671875
1163.72265625
1061.01171875
970.08203125
903.4921875
867.3515625
859.41015625
872.109375
897.39453125
928.62890625
959.76953125
985.625
1004.453125
1019.6328125
1036.83984375
1058.1953125
1078.60546875
1088.06640625
1078.5
1049.32421875
1007.0078125
959.66015625
912.03515625
864.81640625
816.3984375
763.6640625
702.03515625
628.1953125
545.09375
463.22265625
393.89453125
339.91796875
294.31640625
250.16796875
211.15234375
190.484375
198.828125
234.81640625
288.3046875
350.61328125
418.3046875
486.99609375
545.39453125
578.82421875
578.49609375
545.73828125
487.859375
412.6484375
328.015625
244.63671875
175.58984375
131.87890625
118.44921875
134.2265625
174.328125
230.7890625
292.01171875
344.23046875
376.55078125
386.06640625
379.03125
367.921875
367.33984375
389.68359375
439.79296875
510.3046875
582.58203125
635.00390625
653.5234375
637.81640625
600.4921875
561.19140625
537.6328125
537.29296875
555.34765625
581.3203125
608.3515625
636.58203125
669.51171875
710.265625
761.375
824.9609375
900.15625
980.72265625
1056.375
1116.359375
1151.8671875
1157.7109375
1135.17578125
1094.0390625
1049.40234375
1013.68359375
989.66015625
970.52734375
946.7421875
913.609375
872.6875
826.08203125
771.25
704.45703125
630.71875
567.98046875
538.33984375
554.265625
613.1796875
702.4296875
805.5
903.3828125
975.2421875
1003.95703125
984.69140625
929.34375
862.25
808.74609375
783.4765625
786.54296875
810.13671875
848.64453125
902.22265625
972.36328125
1057.3046875
1152.96484375
1256.06640625
1363.546875
1468.81640625
1560.015625
1622.90234375
1646.41796875
1627.73046875
1573.7109375
1497.53515625
1412.52734375
1328.0078125
1248.484375
1173.52734375
1097.0703125
1009.76953125
905.78125
787.9765625
665.484375
546.2265625
432.44921875
321.9765625
211.78515625
100.3671875
-11.2578125
-120.20703125
-223.33203125
-316.4921875
-390.578125
-430.61328125
-423.82421875
-370.54296875
-285.2578125
-185.9765625
-84.30078125
15.0
109.8125
199.984375
287.94921875
375.36328125
458.7890625
531.5859375
590.65625
639.5625
684.86328125
731.078125
779.33203125
829.09375
880.7265625
937.10546875
1001.84765625
1073.39453125
1140.48046875
1186.34375
1199.58984375
1180.4375
1136.09765625
1072.1953125
991.26171875
899.07421875
810.109375
745.21875
722.85546875
749.83203125
816.6796875
900.21484375
973.01953125
1016.015625
1027.109375
1019.62109375
1010.65625
1008.33203125
1008.72265625
1004.140625
992.5
977.55078125
962.375
946.8828125
932.8515625
927.92578125
940.87109375
972.32421875
1011.3046875
1041.15625
1050.06640625
1039.44921875
1025.390625
1030.87890625
1071.7578125
1146.1328125
1235.34765625
1314.2734375
1361.16796875
1362.20703125
1313.71875
1224.33203125
1113.23828125
1002.04296875
905.89453125
831.87890625
784.19140625
767.69140625
784.54296875
828.20703125
882.984375
931.421875
963.6015625
980.72265625
991.015625
1002.5078125
1018.52734375
1038.23046875
1060.20703125
1085.45703125
1117.3125
1158.38671875
1207.19921875
1257.55078125
1301.08203125
1330.12890625
1338.390625
1320.01171875
1269.5859375
1183.37890625
1060.625
904.3671875
722.87109375
530.94921875
348.49609375
195.0546875
82.78125
11.96484375
-28.23828125
-54.1796875
-80.06640625
-112.484375
-149.44921875
-182.82421875
-201.12109375
-192.09765625
-146.171875
-60.3671875
60.171875
203.96484375
355.90625
499.21484375
618.08984375
702.22265625
750.1796875
767.8671875
763.64453125
746.0078125
725.91015625
718.1953125
736.14453125
781.2890625
838.86328125
886.3125
909.85546875
914.94921875
921.5234375
948.95703125
1004.21484375
1080.45703125
1162.76953125
1234.1171875
1279.10546875
1286.21875
1248.57421875
1163.0859375
1030.12890625
855.453125
652.54296875
441.7265625
245.6796875
83.52734375
-34.671875
-111.73046875
-162.55859375
-206.8125
-258.734375
-321.8359375
-391.68359375
-462.1640625
-528.828125
-588.05859375
-635.59765625
-667.3203125
-682.05078125
-683.71875
-680.18359375
-678.296875
-678.8828125
-676.41796875
-663.79296875
-636.96484375
-594.72265625
-535.4921875
-456.71875
-358.71875
-248.203125
-136.546875
-33.76171875
55.984375
134.046875
204.58984375
273.9765625
351.671875
448.40234375
570.15234375
712.9921875
863.75
1005.26953125
1120.98828125
1197.06640625
1225.02734375
1205.81640625
1151.59765625
1082.01171875
1016.9296875
970.31640625
947.453125
944.89453125
952.9296875
960.27734375
959.2578125
948.4921875
931.7578125
914.859375
903.47265625
903.52734375
922.1640625
965.859375
1035.3046875
1122.0546875
1212.328125
1296.125
1373.50390625
1452.80078125
1543.88671875
1652.08203125
1774.51171875
1898.01171875
2000.29296875
2056.7265625
2050.0078125
1976.4921875
1846.203125
1678.8828125
1498.734375
1328.4609375
1183.0546875
1066.25390625
972.046875
890.37109375
813.73046875
741.23046875
677.56640625
627.515625
590.2265625
558.609375
524.56640625
485.15625
444.33203125
409.23046875
385.0234375
372.484375
369.89453125
376.53515625
393.3984375
419.58984375
448.37109375
467.88671875
466.72265625
439.5234375
388.75390625
322.75
251.92578125
184.015625
120.1015625
54.0546875
-23.50390625
-119.32421875
-233.1953125
-356.8984375
-476.63671875
-578.05859375
-650.69140625
-688.33203125
-686.23828125
-640.3671875
-551.5859375
-429.75390625
-290.984375
-148.96875
-8.44921875
133.5078125
280.84765625
432.765625
582.6796875
721.3203125
841.3515625
940.6484375
1022.15625
1090.609375
1148.73828125
1195.9453125
1229.7890625
1248.19140625
1249.859375
1232.88671875
1193.4609375
1126.5703125
1028.2890625
898.4453125
743.5546875
579.5
430.51953125
320.78515625
261.89453125
246.53515625
255.3671875
271.875
292.46875
325.203125
381.8671875
471.48828125
597.4296875
755.31640625
930.98046875
1102.34765625
1248.62109375
1363.34375
1461.48828125
1572.21484375
1719.42578125
1902.59765625
2091.16015625
2236.58984375
2295.03125
2247.4609375
2106.359375
1906.34375
1686.86328125
1479.72265625
1306.9921875
1183.6015625
1116.13671875
1098.62109375
1112.78125
1135.91796875
1150.734375
1150.48046875
1138.33984375
1123.4609375
1114.94140625
1115.8359375
1120.9140625
1120.1328125
1104.45703125
1069.1640625
1013.3515625
938.48828125
847.94921875
747.6171875
646.04296875
553.05078125
476.484375
419.13671875
378.7421875
350.8046875
330.421875
311.31640625
285.62890625
247.9609375
200.9140625
155.70703125
126.2421875
121.80859375
143.84765625
187.59765625
246.3203125
315.90234375
397.42578125
495.328125
611.5
739.84375
866.87109375
979.359375
1073.671875
1158.796875
1249.17578125
1351.80859375
1457.83203125
1545.8125
1594.3203125
1594.15234375
1551.99609375
1484.609375
1408.4375
1330.875
1247.72265625
1148.09765625
1023.5546875
875.125
713.4921875
552.97265625
404.87890625
275.76171875
170.66796875
96.33203125
59.921875
64.55078125
107.05859375
180.05078125
274.46484375
378.41796875
474.796875
543.64453125
570.34765625
553.67578125
506.83984375
450.80859375
404.34765625
376.31640625
363.6796875
355.80859375
342.8515625
323.8671875
310.38671875
322.7421875
379.8125
487.33984375
633.2890625
794.5
949.46484375
1086.796875
1204.25390625
1302.77734375
1382.28125
1441.0234375
1476.6953125
1487.8984375
1476.06640625
1446.26953125
1405.40625
1358.74609375
1307.78515625
1251.08203125
1186.96875
1116.33203125
1043.03515625
970.59765625
896.7421875
811.73828125
704.79296875
574.3984375
432.69140625
298.09375
182.76953125
87.0859375
6.1015625
-59.47265625
-99.78515625
-103.18359375
-66.73828125
-0.171875
78.7890625
152.26953125
208.43359375
244.77734375
267.78125
287.70703125
310.42578125
332.4375
343.390625
333.23046875
297.33203125
236.53125
154.375
54.92578125
-57.3359375
-176.6953125
-296.38671875
-411.23046875
-520.1015625
-624.1328125
-721.01953125
-802.26171875
-857.83203125
-883.92578125
-885.43359375
-871.5078125
-849.76171875
-823.0390625
-788.9140625
-742.12890625
-680.796875
-612.01171875
-549.3359375
-502.640625
-470.625
-443.43359375
-410.1796875
-362.34375
-293.046875
-198.74609375
-83.8046875
38.8203125
154.19140625
253.00390625
333.34765625
396.76171875
444.19921875
475.8125
493.46875
502.62109375
510.97265625
524.8359375
546.86328125
577.4296875
617.12109375
666.0546875
720.56640625
772.421875
812.95703125
838.6640625
853.3515625
866.01953125
886.08984375
917.40234375
953.65625
980.1015625
982.95703125
960.18359375
924.48828125
896.3671875
893.59375
924.2578125
984.83984375
1061.8046875
1136.1796875
1190.5859375
1215.83984375
1213.765625
1194.859375
1172.1484375
1153.1953125
1134.14453125
1100.92578125
1039.29296875
946.93359375
837.15234375
730.92578125
645.3046875
588.015625
559.3046875
554.99609375
567.484375
587.33203125
608.12109375
630.50390625
659.74609375
697.30859375
734.57421875
755.8359375
748.6328125
712.421875
658.80078125
605.11328125
568.1015625
560.5078125
588.1953125
646.92578125
722.9453125
799.94921875
867.25
920.99609375
958.77734375
976.41015625
972.0234375
951.421875
926.6796875
908.2734375
898.26171875
889.6171875
870.640625
831.03515625
766.81640625
681.86328125
585.3046875
487.1875
395.9453125
318.25390625
259.93359375
226.85546875
225.14453125
259.015625
325.80078125
412.59765625
499.20703125
565.7578125
598.58984375
591.73828125
547.27734375
476.0546875
395.30078125
321.12109375
260.80078125
211.21875
163.734375
110.7734375
50.36328125
-12.6796875
-68.9765625
-108.58984375
-123.61328125
-108.0859375
-58.10546875
25.7265625
136.328125
262.0390625
390.70703125
511.27734375
612.7265625
684.8046875
722.40625
729.57421875
718.70703125
704.97265625
699.65234375
706.53125
723.19921875
744.81640625
765.91015625
778.921875
774.625
748.53125
708.31640625
672.74609375
660.83984375
681.1953125
730.359375
797.96875
871.10546875
934.87890625
972.71484375
969.203125
914.79296875
809.44921875
662.90625
490.67578125
308.4453125
129.72265625
-31.37109375
-156.08203125
-221.78125
-209.234375
-113.01953125
50.5234375
243.3515625
416.83984375
530.8828125
570.1015625
546.51953125
487.82421875
421.4375
365.2421875
326.86328125
305.640625
292.59375
271.171875
224.35546875
146.77734375
51.37890625
-37.33203125
-98.4765625
-125.07421875
-122.94140625
-103.84375
-79.90234375
-59.49609375
-43.5390625
-25.91796875
-0.85546875
29.49609375
56.359375
73.46484375
83.60546875
96.96875
124.80078125
173.59765625
240.76171875
313.32421875
373.2421875
407.66796875
415.58984375
404.890625
384.5390625
359.99609375
333.56640625
306.03125
277.71875
249.6796875
224.06640625
202.75
186.28515625
175.65625
174.609375
188.4921875
219.9921875
266.4453125
321.1875
376.73046875
427.33984375
470.046875
503.24609375
523.6484375
526.08984375
509.9140625
487.16015625
481.8671875
517.26953125
600.9296875
720.81640625
853.83984375
977.328125
1074.5625
1134.23046875
1149.328125
1119.3828125
1054.19140625
973.9609375
902.48046875
856.5546875
839.76171875
845.546875
865.9921875
897.71875
940.69921875
993.91796875
1054.04296875
1117.59375
1182.203125
1243.9296875
1293.77734375
1318.6640625
1307.359375
1256.25
1170.6875
1063.05859375
950.70703125
853.48828125
788.359375
762.05859375
767.4375
787.28125
803.0390625
802.09765625
780.55859375
742.57421875
697.921875
657.59765625
627.41015625
603.12109375
572.0
521.71875
449.83984375
365.5546875
282.671875
211.453125
156.8828125
122.390625
113.0
135.3203125
196.2734375
301.4765625
451.8515625
639.91796875
850.15625
1064.28125
1266.1015625
1441.78515625
1578.60546875
1667.08984375
1705.2265625
1699.828125
1663.609375
1611.140625
1555.6640625
1506.2265625
1465.51171875
1430.43359375
1395.3984375
1355.125
1304.75
1238.7734375
1151.72265625
1041.484375
913.77734375
784.28515625
675.1953125
606.421875
586.6796875
610.234375
660.16796875
715.046875
756.375
775.1640625
774.54296875
765.62890625
759.52734375
762.24609375
775.51953125
799.62109375
834.2578125
878.41015625
931.51171875
994.58203125
1069.296875
1155.71875
1250.87890625
1348.4140625
1439.15234375
1514.109375
1569.44140625
1608.6484375
1638.609375
1663.421875
1682.84375
1695.90234375
1703.40625
1705.515625
1697.58203125
1669.72265625
1611.64453125
1519.7265625
1401.62890625
1273.83984375
1152.72265625
1046.43359375
955.6484375
881.59765625
830.796875
810.171875
818.4140625
843.4921875
867.78125
875.0
854.89453125
806.5390625
739.4921875
669.37890625
608.86328125
561.89453125
526.9921875
504.56640625
498.43359375
509.70703125
532.00390625
554.77734375
570.796875
578.77734375
579.625
573.25
560.25390625
544.49609375
530.9296875
520.43359375
507.94140625
485.82421875
448.23046875
392.87890625
321.5703125
241.0546875
162.53515625
97.18359375
49.41015625
13.36328125
-23.734375
-73.44140625
-139.22265625
-215.82421875
-294.5859375
-368.91015625
-435.15625
-490.0546875
-529.48046875
-549.875
-548.92578125
-524.265625
-474.37890625
-404.2265625
-329.85546875
-273.98828125
-253.6796875
-270.20703125
-308.890625
-346.55859375
-360.01171875
-332.5
-259.0390625
-149.59765625
-27.50390625
78.13671875
143.46875
159.5234375
135.62109375
93.69921875
56.015625
33.86328125
24.41015625
16.1328125
-2.8828125
-38.8671875
-89.5390625
-144.51171875
-189.421875
-212.9765625
-212.09765625
-190.77734375
-154.12109375
-104.171875
-41.30859375
31.40625
106.65625
175.796875
233.5625
280.61328125
322.40234375
364.99609375
410.08984375
452.80078125
484.6953125
500.41015625
502.45703125
499.54296875
499.296875
500.87890625
493.2109375
460.703125
393.63671875
296.4765625
187.83984375
91.25390625
23.28125
-12.484375
-23.2734375
-21.953125
-24.2109375
-47.5859375
-107.828125
-211.734375
-351.66796875
-507.80078125
-658.06640625
-789.04296875
-900.421875
-1000.69921875
-1098.109375
-1193.0546875
-1276.390625
-1334.04296875
-1354.859375
-1336.8046875
-1287.88671875
-1222.0234375
-1153.23828125
-1091.67578125
-1041.79296875
-1001.3828125
-961.27734375
-907.23046875
-824.76953125
-705.42578125
-551.08203125
-373.8828125
-191.47265625
-19.69140625
133.06640625
266.76953125
385.69921875
492.578125
584.74609375
655.015625
697.0
711.04296875
705.34375
690.11328125
669.921875
642.44921875
605.265625
563.29296875
528.06640625
509.12109375
505.96484375
508.3046875
503.8046875
486.3046875
458.51171875
428.71484375
405.3984375
393.3203125
391.6171875
393.06640625
385.25390625
355.3828125
297.26171875
215.46875
123.4765625
37.7890625
-27.40625
-63.96484375
-72.33203125
-61.22265625
-41.97265625
-20.40234375
6.34375
44.64453125
96.40625
156.30078125
215.92578125
270.109375
320.54296875
375.03515625
442.95703125
528.6875
627.19140625
725.36328125
808.3046875
865.18359375
890.0546875
878.58203125
825.67578125
727.71875
588.1953125
421.25390625
248.4609375
89.3515625
-47.328125
-164.57421875
-269.29296875
-361.75
-430.31640625
-455.4375
-420.82421875
-324.96875
-185.484375
-32.92578125
101.85546875
199.08984375
254.48828125
276.12109375
276.3125
262.90625
235.50390625
190.25
129.6953125
68.265625
27.359375
24.4375
65.6328125
146.6171875
258.07421875
390.19140625
533.48046875
676.69140625
804.23046875
896.6953125
936.48828125
915.71875
840.21875
726.92578125
597.82421875
474.546875
374.2265625
305.63671875
268.1015625
256.0
266.17578125
301.01171875
363.7265625
451.296875
553.08984375
657.01171875
757.0859375
855.3515625
956.9296875
1062.62890625
1164.6484375
1247.90625
1295.4921875
1295.1171875
1243.22265625
1145.0234375
1011.28515625
854.90625
690.40234375
535.47265625
410.328125
331.8359375
305.796875
324.23828125
370.9453125
431.01953125
497.37109375
570.6875
654.70703125
751.1875
857.87109375
970.34765625
1085.2421875
1200.76171875
1313.7578125
1416.76171875
1499.734375
1555.76953125
1584.9765625
1592.52734375
1583.203125
1558.2265625
1516.33984375
1456.08984375
1376.375
1275.7109375
1152.15234375
1003.91796875
830.17578125
633.109375
421.5390625
212.2421875
24.6875
-128.3359375
-245.33984375
-331.7578125
-393.484375
-436.375
-469.8671875
-505.7421875
-550.94921875
-603.39453125
-656.23046875
-704.59765625
-746.5546875
-779.87109375
-801.21484375
-808.0234375
-797.62890625
-764.203125
-700.6875
-607.2265625
-497.2578125
-393.0703125
-314.421875
-269.94140625
-255.9453125
-260.03515625
-266.87109375
-265.0546875
-252.25
-234.33984375
-219.11328125
-210.15625
-205.453125
-199.28515625
-184.06640625
-151.54296875
-94.51953125
-8.78125
106.15234375
246.71875
404.0859375
563.3671875
706.828125
821.43359375
905.55859375
968.67578125
1024.328125
1082.671875
1147.5859375
1217.82421875
1288.66796875
1353.6640625
1407.7734375
1450.26953125
1483.2578125
1505.984375
1511.796875
1492.875
1448.89453125
1389.80078125
1329.2890625
1275.25
1225.65234375
1171.625
1103.75
1017.1953125
914.04296875
802.61328125
694.08203125
598.609375
523.6015625
474.9921875
459.11328125
482.14453125
546.5390625
647.359375
772.015625
904.05078125
1028.0703125
1132.46875
1209.33984375
1253.41796875
1261.9296875
1235.57421875
1180.01171875
1106.58984375
1030.33203125
964.2421875
912.6015625
869.0234375
822.16015625
765.03515625
700.37890625
637.71484375
585.26171875
543.11328125
502.34375
450.27734375
378.41015625
287.7421875
187.87890625
90.7734375
4.39453125
-68.91015625
-129.6640625
-178.5703125
-216.66796875
-245.73828125
-265.546875
-269.875
-247.05078125
-186.86328125
-88.02734375
40.390625
183.25390625
323.44140625
443.421875
527.38671875
566.48046875
563.59375
532.43359375
490.4921875
451.2265625
420.32421875
396.69921875
376.2109375
355.8828125
337.59375
329.7421875
345.48828125
396.93359375
487.8359375
609.45703125
742.98046875
866.80859375
963.4609375
1022.453125
1040.109375
1018.93359375
966.609375
893.171875
806.50390625
709.09375
598.49609375
470.9296875
325.23828125
165.22265625
0.65234375
-151.99609375
-270.6328125
-333.984375
-333.23046875
-280.87890625
-207.0390625
-143.10546875
-105.15234375
-89.3359375
-79.5390625
-58.1328125
-13.05078125
58.7421875
149.921875
244.62890625
324.015625
373.1015625
385.953125
367.890625
333.83203125
302.0859375
285.69921875
286.72265625
297.1953125
305.28125
302.265625
286.99609375
266.0390625
248.9921875
241.48046875
241.15625
240.1328125
230.8828125
209.2890625
172.32421875
114.48046875
29.30078125
-82.40625
-203.77734375
-302.30078125
-343.32421875
-308.19921875
-202.62109375
-49.7578125
123.47265625
295.53515625
452.64453125
589.1328125
707.0078125
811.890625
906.453125
987.55859375
1049.7265625
1089.8984375
1108.4296875
1107.37109375
1089.7890625
1059.66015625
1020.3359375
973.0546875
918.95703125
863.1640625
815.19140625
783.37109375
768.00390625
759.3046875
741.28515625
697.78125
617.234375
495.33984375
336.7421875
155.7734375
-25.34375
-183.08984375
-302.42578125
-383.5703125
-439.1875
-483.1953125
-521.34765625
-552.18359375
-575.546875
-597.44140625
-625.54296875
-661.6171875
-700.05859375
-732.8046875
-753.421875
-756.8984375
-738.95703125
-697.87109375
-636.35546875
-560.6875
-479.4921875
-404.55078125
-350.2109375
-326.74609375
-331.30859375
-345.91015625
-346.3203125
-315.3515625
-251.3203125
-167.796875
-85.69140625
-21.73828125
19.24609375
42.11328125
52.203125
50.60546875
39.40625
28.22265625
30.21875
50.21484375
78.6953125
98.56640625
95.94140625
64.2890625
2.58203125
-84.8359375
-185.13671875
-277.34765625
-340.84765625
-366.90234375
-363.79296875
-350.68359375
-344.41796875
-348.83203125
-354.2890625
-347.16015625
-320.55859375
-276.87109375
-221.515625
-156.7265625
-82.546875
-1.7890625
80.21484375
162.07421875
249.61328125
349.28125
458.2890625
563.82421875
652.8203125
720.9375
772.14453125
812.1484375
843.62890625
865.203125
871.8671875
857.39453125
820.03515625
767.296875
713.5546875
671.390625
645.00390625
630.68359375
621.10546875
608.328125
585.46875
548.79296875
499.1015625
440.2265625
375.8046875
308.18359375
240.69921875
180.796875
140.04296875
129.7265625
154.6875
210.1796875
283.9609375
360.515625
423.26953125
456.13671875
448.734375
403.56640625
337.06640625
270.390625
217.02734375
177.43359375
142.65234375
101.78125
48.56640625
-15.16796875
-81.828125
-146.12109375
-212.171875
-291.5625
-392.9921875
-513.0859375
-635.2265625
-734.9296875
-787.859375
-778.7421875
-708.46875
-594.2578125
-461.140625
-330.8203125
-215.15625
-115.30078125
-23.34765625
74.296875
190.33203125
328.75390625
480.94921875
628.32421875
749.3125
826.51171875
851.2578125
824.80078125
756.84765625
663.484375
565.2109375
483.50390625
434.62109375
423.26171875
441.0546875
471.69921875
499.6796875
517.3203125
526.484375
534.0625
544.33203125
554.3828125
556.5625
545.328125
521.375
490.07421875
457.4765625
427.82421875
402.3984375
378.37890625
349.015625
306.90234375
248.67578125
177.08984375
99.34765625
23.6953125
-43.97265625
-102.734375
-156.80078125
-211.734375
-268.89453125
-323.34765625
-367.05859375
-393.15234375
-397.2265625
-377.328125
-336.6953125
-287.5859375
-249.62890625
-240.2890625
-263.7265625
-307.58203125
-350.39453125
-373.61328125
-369.27734375
-339.25390625
-288.9453125
-222.29296875
-142.0859375
-53.38671875
34.984375
112.5078125
169.16796875
196.19140625
187.49609375
143.3359375
72.265625
-13.40234375
-105.67578125
-204.1015625
-310.95703125
-424.4921875
-538.12109375
-645.8359375
-747.8828125
-851.0703125
-962.68359375
-1081.6484375
-1194.25390625
-1279.6640625
-1322.0390625
-1318.609375
-1276.7421875
-1205.1796875
-1109.49609375
-994.1015625
-864.69921875
-726.96484375
-584.41015625
-438.84765625
-292.13671875
-146.2109375
-1.98828125
140.74609375
281.91015625
419.16796875
545.796875
649.921875
718.05078125
743.03125
730.9609375
699.953125
670.203125
652.484375
643.703125
632.46875
610.171875
578.7421875
548.94921875
531.39453125
528.78125
535.36328125
541.578125
538.21484375
518.0703125
476.88671875
414.0
331.4921875
233.00390625
124.83203125
18.7109375
-68.4921875
-120.40234375
-128.2265625
-94.02734375
-28.83984375
51.9453125
133.51953125
204.6484375
256.87890625
280.84375
265.09765625
202.0390625
97.31640625
-27.65234375
-145.59765625
-238.70703125
-305.984375
-356.8046875
-398.1328125
-427.9765625
-439.5234375
-429.73046875
-403.9921875
-375.125
-360.078125
-376.0625
-434.65234375
-534.30078125
-656.51171875
-770.79296875
-847.50390625
-871.3828125
-848.3203125
-802.03515625
-762.5625
-752.01171875
-774.85546875
-818.19140625
-862.4453125
-895.6328125
-920.93359375
-951.109375
-994.671875
-1046.6484375
-1092.46484375
-1119.5390625
-1123.65625
-1105.41796875
-1064.82421875
-1002.65234375
-925.765625
-847.07421875
-778.25
-722.38671875
-673.51953125
-621.96875
-560.88671875
-491.03515625
-421.8359375
-366.97265625
-336.1484375
-329.4140625
-339.0390625
-356.09765625
-374.375
-389.07421875
-394.66015625
-386.66015625
-365.953125
-339.765625
-316.484375
-298.125
-277.6171875
-243.90234375
-190.28125
-118.640625
-37.3359375
42.55859375
108.9140625
150.0390625
159.2734375
139.75
103.16015625
62.79296875
28.3203125
7.38671875
9.328125
43.37890625
111.4296875
202.18359375
291.7109375
350.125
352.23046875
289.39453125
176.64453125
47.98828125
-59.57421875
-122.41015625
-135.8125
-108.5859375
-55.140625
8.6953125
66.984375
105.171875
112.6015625
85.8515625
32.16796875
-30.05078125
-77.65625
-94.140625
-77.29296875
-36.390625
17.58984375
79.21484375
148.515625
226.48046875
311.01953125
395.3359375
469.59765625
525.59765625
561.484375
582.58203125
597.64453125
614.60546875
638.8046875
672.671875
715.34375
763.06640625
811.23046875
856.30078125
896.484375
932.13671875
966.0546875
1000.546875
1031.0703125
1043.06640625
1018.28125
946.37109375
830.44921875
682.5390625
515.796875
340.88671875
165.89453125
-3.4375
-162.3046875
-303.4296875
-415.91796875
-490.34765625
-525.62890625
-528.9765625
-508.85546875
-470.16015625
-417.7265625
-362.8359375
-323.5234375
-316.48046875
-347.05859375
-405.07421875
-470.19140625
-524.4140625
-563.3203125
-596.59375
-636.74609375
-686.4296875
-736.00390625
-771.72265625
-784.2109375
-769.890625
-728.05859375
-660.046875
-571.3203125
-472.58984375
-377.51171875
-297.76171875
-237.8359375
-192.328125
-149.33984375
-99.90625
-46.19140625
0.07421875
28.26171875
37.41796875
34.23046875
23.7734375
3.796875
-32.62890625
-90.42578125
-167.81640625
-255.5546875
-339.4921875
-405.9296875
-448.2265625
-470.41015625
-485.39453125
-509.3203125
-555.58203125
-629.40234375
-723.0859375
-814.97265625
-876.09375
-883.23828125
-830.49609375
-732.09375
-616.6484375
-517.80859375
-464.8203125
-473.39453125
-538.35546875
-632.984375
-718.3984375
-759.93359375
-741.16796875
-666.99609375
-554.5703125
-419.67578125
-269.109375
-103.87890625
71.47265625
243.78125
395.828125
515.78125
602.015625
659.5234375
693.21484375
705.1796875
696.578125
669.4609375
625.37109375
562.4609375
475.0
357.3359375
211.1953125
52.1171875
-91.453125
-189.26953125
-224.29296875
-199.1953125
-129.28515625
-30.86328125
82.62890625
195.80859375
288.82421875
343.8203125
354.12109375
326.25390625
274.48046875
215.22265625
165.05078125
138.6796875
144.46875
181.2578125
240.875
314.015625
393.359375
472.3515625
544.02734375
603.22265625
649.45703125
685.78515625
713.93359375
730.765625
729.46484375
703.77734375
651.6171875
576.53125
487.23046875
394.79296875
307.78515625
228.98046875
157.44140625
93.9765625
42.69921875
5.25390625
-25.8984375
-66.3046875
-130.1484375
-221.8984375
-335.64453125
-459.796875
-580.78125
-684.3515625
-757.76953125
-793.890625
-793.81640625
-765.1875
-717.359375
-656.9921875
-586.45703125
-505.23046875
-413.48046875
-315.30078125
-218.5390625
-130.30859375
-51.953125
21.3125
94.8828125
167.62109375
229.51171875
266.33984375
268.70703125
238.69140625
188.625
132.1015625
74.53515625
11.6875
-63.1640625
-151.515625
-249.03515625
-350.68359375
-454.421875
-560.18359375
-667.16796875
-772.265625
-869.03125
-947.4921875
-997.80078125
-1018.3046875
-1021.15625
-1028.33984375
-1060.0546875
-1124.8828125
-1218.02734375
-1325.296875
-1428.3046875
-1509.87109375
-1560.2421875
-1581.5390625
-1585.7890625
-1586.14453125
-1586.7734375
-1578.875
-1545.7734375
-1473.18359375
-1357.60546875
-1208.29296875
-1043.4375
-883.9296875
-746.70703125
-639.82421875
-562.0625
-507.73046875
-471.9140625
-450.58984375
-437.4609375
-424.28515625
-406.05859375
-383.72265625
-360.1640625
-335.8046875
-310.93359375
-290.7265625
-283.52734375
-292.390625
-310.57421875
-326.9765625
-335.4140625
-338.6171875
-345.734375
-367.48046875
-411.57421875
-478.90234375
-562.05859375
-647.75
-721.53515625
-772.69921875
-798.41796875
-805.30859375
-805.2265625
-806.5859375
-809.16796875
-807.7421875
-799.01171875
-782.97265625
-759.26171875
-726.734375
-687.83203125
-649.25390625
-614.73828125
-578.65625
-529.99609375
-463.05078125
-382.68359375
-299.765625
-223.96484375
-161.30859375
-116.23828125
-93.625
-98.4453125
-132.8828125
-191.97265625
-261.45703125
-322.17578125
-359.296875
-368.13671875
-351.41796875
-313.3046875
-258.96484375
-199.2109375
-151.63671875
-134.15234375
-156.6328125
-217.2265625
-303.1953125
-393.55859375
-465.12109375
-502.91015625
-508.26953125
-495.59765625
-479.72265625
-466.96484375
-458.1015625
-456.83203125
-471.9609375
-510.90625
-572.1953125
-643.7890625
-707.734375
-747.69921875
-755.54296875
-732.9609375
-687.05078125
-624.58203125
-551.5390625
-477.41796875
-416.53125
-382.16796875
-379.05859375
-401.94921875
-440.01953125
-480.66015625
-509.5234375
-510.39453125
-468.86328125
-378.60546875
-245.98046875
-90.046875
62.28125
183.984375
255.30078125
267.7421875
224.0
135.765625
21.1328125
-99.2109375
-207.3203125
-292.234375
-349.7421875
-378.3671875
-376.8203125
-346.52734375
-295.8125
-238.7734375
-187.765625
-146.84375
-113.4375
-86.66796875
-73.1328125
-84.02734375
-126.44140625
-196.0859375
-276.11328125
-342.53515625
-374.1171875
-361.9140625
-312.5859375
-243.40234375
-173.80078125
-119.96484375
-93.49609375
-100.55859375
-140.36328125
-205.9375
-287.76953125
-376.0
-458.46875
-519.56640625
-546.30859375
-539.2109375
-516.78125
-506.546875
-528.7734375
-586.05859375
-665.49609375
-747.703125
-813.3984375
-845.01953125
-828.4296875
-758.45703125
-644.4765625
-509.40234375
-380.61328125
-278.625
-210.58203125
-171.1171875
-148.26953125
-130.19140625
-109.26171875
-82.890625
-52.53125
-22.69140625
0.58984375
12.91015625
14.44921875
9.28515625
0.984375
-10.125
-24.65625
-40.2421875
-52.27734375
-59.3359375
-66.625
-83.01953125
-114.95703125
-163.2734375
-224.28515625
-291.80078125
-358.1328125
-415.5390625
-459.5625
-492.01171875
-520.421875
-553.8515625
-598.00390625
-652.08203125
-707.36328125
-747.90625
-755.2265625
-717.43359375
-638.41796875
-539.84375
-453.4296875
-408.07421875
-419.53125
-487.1796875
-597.51171875
-731.1875
-869.59375
-998.00390625
-1104.8828125
-1179.8515625
-1213.07421875
-1196.83984375
-1128.81640625
-1015.44140625
-872.65234375
-720.8828125
-575.66796875
-441.0078125
-312.40625
-187.84375
-77.109375
-1.36328125
16.3671875
-37.34765625
-159.9609375
-333.77734375
-531.703125
-723.3984375
-879.60546875
-976.14453125
-998.96484375
-947.87890625
-835.328125
-681.03125
-507.7734375
-340.0234375
-200.69140625
-103.63671875
-47.71484375
-20.59765625
-10.671875
-16.32421875
-45.0078125
-105.32421875
-199.93359375
-322.875
-460.0625
-591.6015625
-696.40625
-757.8828125
-768.11328125
-729.35546875
-654.375
-565.6328125
-490.5859375
-451.609375
-455.80859375
-493.73046875
-549.6015625
-614.2265625
-688.8203125
-777.64453125
-878.69921875
-981.85546875
-1074.13671875
-1145.0859375
-1188.171875
-1200.46484375
-1183.6015625
-1145.19140625
-1097.17578125
-1050.55859375
-1009.87109375
-971.37109375
-925.76953125
-862.56640625
-773.33203125
-654.1328125
-508.26171875
-347.203125
-186.0390625
-34.39453125
109.2265625
252.3671875
395.8671875
525.18359375
615.46484375
648.02734375
625.8515625
575.3046875
532.203125
523.15625
556.33203125
625.2421875
716.234375
811.37109375
889.93359375
935.76171875
946.84375
935.26171875
915.04296875
890.84765625
858.7734375
814.96875
759.859375
695.3359375
622.0859375
540.7265625
453.0234375
360.46875
263.40234375
162.80859375
62.29296875
-32.58203125
-116.27734375
-184.8828125
-238.1875
-281.62890625
-324.6875
-374.95703125
-433.6875
-498.37109375
-568.9765625
-649.671875
-743.1328125
-843.69140625
-936.64453125
-1005.20703125
-1040.62890625
-1048.84375
-1048.625
-1061.65625
-1100.62890625
-1162.8203125
-1231.78515625
-1284.71875
-1301.7578125
-1274.1796875
-1207.44921875
-1116.8515625
-1018.77734375
-924.734375
-840.7265625
-768.14453125
-702.91796875
-635.7265625
-557.09765625
-464.33203125
-363.3671875
-263.76171875
-172.55859375
-93.19140625
-29.25390625
11.77734375
19.98046875
-9.9765625
-71.15625
-143.7734375
-204.13671875
-236.1328125
-236.08984375
-209.796875
-168.3828125
-126.50390625
-99.10546875
-94.73046875
-111.3203125
-140.1953125
-174.0390625
-210.11328125
-248.21875
-289.95703125
-340.76953125
-408.37109375
-495.52734375
-595.2734375
-695.63671875
-788.57421875
-872.859375
-949.78125
-1019.796875
-1084.25
-1147.64453125
-1216.01171875
-1293.94921875
-1384.1328125
-1487.3671875
-1599.3046875
-1706.07421875
-1785.96875
-1819.19140625
-1798.1796875
-1729.65625
-1627.80078125
-1506.5234375
-1377.3125
-1251.1328125
-1138.90234375
-1049.52734375
-989.62109375
-966.359375
-988.4765625
-1061.1484375
-1179.28515625
-1327.98046875
-1490.72265625
-1656.640625
-1820.0703125
-1975.84765625
-2117.1875
-2236.5390625
-2326.14453125
-2378.8671875
-2392.69921875
-2376.53515625
-2349.140625
-2329.05859375
-2323.96484375
-2328.79296875
-2332.46875
-2325.52734375
-2303.45703125
-2265.72265625
-2211.98828125
-2137.96875
-2035.37890625
-1898.83984375
-1734.44140625
-1560.05859375
-1394.8125
-1247.25390625
-1112.5234375
-978.265625
-831.46484375
-662.74609375
-470.640625
-265.78125
-69.62890625
95.203125
216.765625
297.64453125
348.19921875
375.3203125
375.90625
339.76171875
259.78515625
141.7578125
5.23046875
-126.8125
-241.94921875
-344.94140625
-452.5859375
-581.87890625
-739.96484375
-920.953125
-1109.09375
-1285.5546875
-1434.73046875
-1547.40625
-1620.47265625
-1655.17578125
-1655.078125
-1623.8515625
-1563.85546875
-1477.4453125
-1370.3984375
-1252.76953125
-1134.30859375
-1018.265625
-900.66015625
-776.4296875
-646.3515625
-518.28515625
-403.02734375
-309.61328125
-243.50390625
-206.9921875
-199.86328125
-219.484375
-260.07421875
-311.41015625
-358.1171875
-381.57421875
-365.421875
-302.3671875
-198.0078125
-69.17578125
61.5078125
171.453125
242.3046875
262.8828125
231.109375
153.9765625
44.90234375
-80.30859375
-207.26171875
-325.5078125
-429.734375
-519.3125
-596.12890625
-661.78125
-715.58984375
-754.38671875
-774.625
-776.2109375
-765.3203125
-752.71484375
-747.9765625
-755.19921875
-775.16796875
-811.1484375
-870.5546875
-959.47265625
-1075.69140625
-1206.91796875
-1334.3046875
-1436.8984375
-1495.34765625
-1496.42578125
-1438.46484375
-1333.71875
-1204.08203125
-1071.5703125
-949.8046875
-842.34765625
-748.828125
-672.85546875
-623.75390625
-610.30859375
-633.52734375
-686.29296875
-758.7421875
-841.421875
-922.9609375
-988.3671875
-1023.8515625
-1024.1640625
-993.08203125
-936.22265625
-855.11328125
-749.34765625
-622.66796875
-484.41796875
-345.50390625
-215.25
-102.85546875
-19.38671875
24.8671875
26.00390625
-11.234375
-77.078125
-161.78515625
-256.85546875
-352.59765625
-437.35546875
-501.65625
-543.828125
-570.703125
-591.8125
-613.2109375
-637.51953125
-668.9296875
-715.609375
-785.37109375
-879.140625
-989.2421875
-1103.2890625
-1208.99609375
-1296.734375
-1360.75
-1400.06640625
-1417.62109375
-1416.88671875
-1398.67578125
-1361.30078125
-1304.1484375
-1231.36328125
-1151.82421875
-1074.25390625
-1000.16015625
-921.18359375
-825.27734375
-707.625
-575.9453125
-445.21484375
-328.38671875
-233.0
-163.78125
-123.59765625
-109.76171875
-112.02734375
-117.70703125
-120.05859375
-121.88671875
-132.48046875
-161.9609375
-216.59375
-295.15625
-387.73046875
-479.484375
-558.65625
-622.98828125
-679.2734375
-736.9453125
-800.91796875
-867.86328125
-927.78515625
-970.36328125
-992.546875
-1000.58203125
-1002.6953125
-998.22265625
-975.12109375
-920.71875
-835.9375
-738.296875
-650.0625
-583.23828125
-535.125
-496.30078125
-461.0234375
-429.83984375
-404.0625
-379.65234375
-347.26953125
-298.37109375
-231.046875
-150.78515625
-66.98828125
9.8828125
68.4765625
96.62109375
84.171875
26.5390625
-75.0703125
-216.359375
-390.69921875
-585.890625
-780.89453125
-948.08984375
-1061.20703125
-1103.671875
-1072.67578125
-978.1328125
-838.6953125
-677.07421875
-516.40625
-378.48046875
-282.859375
-244.98046875
-272.3828125
-361.0546875
-494.64453125
-647.7734375
-792.26171875
-904.25390625
-970.71484375
-993.74609375
-990.703125
-988.765625
-1014.75390625
-1084.2578125
-1195.60546875
-1332.03125
-1470.75390625
-1592.8515625
-1687.71484375
-1750.6796875
-1778.625
-1769.59765625
-1727.296875
-1665.25390625
-1604.87109375
-1567.07421875
-1562.92578125
-1589.47265625
-1633.25
-1678.859375
-1716.61328125
-1744.2578125
-1762.7734375
-1771.046875
-1764.33203125
-1736.98828125
-1686.69921875
-1617.625
-1541.3671875
-1474.59375
-1433.33984375
-1426.9453125
-1456.046875
-1515.5234375
-1598.58984375
-1698.3203125
-1806.7265625
-1913.82421875
-2007.56640625
-2074.34375
-2100.94921875
-2079.0234375
-2009.828125
-1904.89453125
-1780.24609375
-1648.0390625
-1512.41015625
-1372.98828125
-1232.23828125
-1099.40625
-987.765625
-908.04296875
-863.00390625
-844.9375
-836.45703125
-816.2578125
-770.140625
-700.734375
-626.40234375
-568.77734375
-540.07421875
-540.78515625
-566.23046875
-612.55078125
-677.0
-754.765625
-835.87109375
-903.96875
-938.96875
-924.4765625
-856.109375
-744.171875
-608.8515625
-472.30078125
-351.90234375
-255.96484375
-183.26953125
-128.11328125
-87.94140625
-66.31640625
-68.8515625
-98.4375
-156.15625
-244.9375
-368.640625
-525.78125
-704.3515625
-882.80859375
-1035.6484375
-1139.4765625
-1177.4375
-1141.9140625
-1036.15625
-874.8671875
-682.7578125
-489.34375
-321.32421875
-197.21484375
-127.1015625
-114.11328125
-152.7265625
-226.6171875
-312.7578125
-391.42578125
-452.65234375
-493.55078125
-512.88671875
-511.65234375
-497.07421875
-480.38671875
-466.98828125
-449.86328125
-414.703125
-351.6015625
-261.86328125
-156.30859375
-50.27734375
39.9765625
100.48828125
122.8671875
105.3515625
50.484375
-36.66796875
-147.2109375
-267.41015625
-381.89453125
-477.99609375
-545.89453125
-576.37109375
-563.44921875
-511.5859375
-437.81640625
-363.4296875
-303.40625
-264.09375
-247.91796875
-255.71875
-283.90625
-323.046875
-361.87109375
-392.76171875
-414.1015625
-430.3359375
-451.21484375
-488.04296875
-546.67578125
-623.3359375
-708.84375
-796.7890625
-885.40234375
-971.13671875
-1043.7265625
-1091.2890625
-1110.44921875
-1109.00390625
-1097.09375
-1077.23046875
-1044.7890625
-997.5703125
-942.73828125
-893.9140625
-862.8828125
-853.36328125
-858.78125
-863.3828125
-848.94921875
-807.234375
-749.4296875
-701.59765625
-687.609375
-714.11328125
-769.0546875
-831.17578125
-881.2734375
-909.7890625
-919.3984375
-921.296875
-926.78515625
-941.109375
-964.78515625
-998.3515625
-1043.1484375
-1098.14453125
-1159.28515625
-1223.4140625
-1291.31640625
-1366.03515625
-1449.44140625
-1541.12109375
-1639.48046875
-1742.41015625
-1847.3046875
-1951.16015625
-2050.42578125
-2140.4921875
-2216.10546875
-2272.9296875
-2308.75
-2323.015625
-2315.8984375
-2288.359375
-2243.0234375
-2184.734375
-2120.06640625
-2055.05078125
-1991.41015625
-1924.81640625
-1848.58984375
-1760.07421875
-1662.09375
-1557.03125
-1441.75
-1311.546875
-1169.22265625
-1027.48046875
-900.6796875
-795.7109375
-712.06640625
-649.66796875
-614.06640625
-613.31640625
-649.97265625
-715.29296875
-789.5
-848.48828125
-874.765625
-867.0546875
-840.71484375
-816.26953125
-804.67578125
-802.7734375
-802.7890625
-804.53515625
-816.28125
-843.5546875
-878.74609375
-902.21875
-893.3046875
-841.03125
-747.8046875
-626.265625
-493.40234375
-365.765625
-257.65234375
-180.63671875
-141.46484375
-137.34375
-153.37890625
-167.48828125
-162.55859375
-137.62109375
-108.28125
-93.8515625
-99.796875
-110.0859375
-97.1953125
-42.06640625
52.62109375
165.3046875
268.2734375
338.234375
360.46484375
330.5234375
255.61328125
152.4765625
40.26171875
-67.1640625
-163.5390625
-246.828125
-314.7421875
-363.4140625
-390.0078125
-396.4609375
-390.328125
-381.09375
-375.3828125
-375.63671875
-382.83203125
-399.09765625
-427.7578125
-472.72265625
-538.8671875
-631.16796875
-750.515625
-889.91015625
-1036.34375
-1177.4296875
-1305.48828125
-1415.52734375
-1501.75390625
-1558.6171875
-1584.76953125
-1583.50390625
-1558.41015625
-1510.7734375
-1443.890625
-1369.7109375
-1308.546875
-1280.08984375
-1293.61328125
-1345.015625
-1420.2265625
-1499.96875
-1564.69921875
-1601.14453125
-1608.31640625
-1597.70703125
-1586.1796875
-1586.67578125
-1602.34765625
-1625.90234375
-1643.74609375
-1644.45703125
-1627.48046875
-1604.76953125
-1592.0078125
-1596.37890625
-1611.63671875
-1623.49609375
-1618.453125
-1588.21484375
-1528.84375
-1439.54296875
-1324.26171875
-1194.42578125
-1067.66796875
-960.53515625
-879.6640625
-818.78125
-764.21875
-703.76171875
-632.4375
-553.86328125
-479.26953125
-424.23046875
-401.92578125
-415.5234375
-455.10546875
-502.12109375
-538.54296875
-555.35546875
-555.78515625
-550.9921875
-551.29296875
-561.0546875
-582.59765625
-622.73828125
-690.30078125
-784.21875
-887.26171875
-976.89453125
-1044.359375
-1101.1875
-1165.51171875
-1242.91796875
-1321.17578125
-1382.09375
-1416.3671875
-1427.17578125
-1422.359375
-1406.48046875
-1381.34765625
-1351.67578125
-1326.08984375
-1310.9296875
-1304.19921875
-1296.80859375
-1278.05078125
-1238.3828125
-1169.4375
-1067.28125
-939.2109375
-805.55078125
-690.8671875
-611.2734375
-569.01953125
-556.796875
-563.97265625
-578.6953125
-587.54296875
-577.2578125
-538.17578125
-466.12890625
-362.5625
-235.98046875
-104.59375
5.5234375
70.8671875
83.80078125
56.921875
12.97265625
-31.12890625
-72.25
-116.078125
-166.62890625
-220.32421875
-267.8046875
-299.82421875
-312.9453125
-312.609375
-311.96875
-326.046875
-364.02734375
-424.7265625
-498.29296875
-571.69921875
-633.0859375
-672.81640625
-683.98828125
-665.6171875
-626.8125
-586.18359375
-563.82421875
-571.1171875
-606.67578125
-661.0546875
-725.00390625
-794.078125
-867.71875
-945.8671875
-1026.6328125
-1106.359375
-1180.91796875
-1246.53515625
-1299.453125
-1335.68359375
-1352.421875
-1350.39453125
-1334.42578125
-1311.41796875
-1287.7109375
-1267.31640625
-1250.328125
-1231.359375
-1200.83203125
-1150.93359375
-1082.33984375
-1004.7578125
-929.4453125
-859.90625
-789.30078125
-707.01171875
-608.40234375
-499.18359375
-391.02734375
-293.421875
-209.7578125
-139.578125
-82.1640625
-37.37890625
-5.58984375
10.80078125
6.421875
-23.9453125
-80.7421875
-159.11328125
-252.6484375
-355.7734375
-462.421875
-564.5703125
-653.1328125
-718.8515625
-752.15234375
-746.1171875
-704.14453125
-644.82421875
-595.52734375
-577.6796875
-596.4453125
-643.06640625
-705.30078125
-775.375
-850.03125
-925.6875
-995.3359375
-1050.41015625
-1085.2265625
-1098.5859375
-1091.16015625
-1062.87890625
-1014.1640625
-948.94921875
-874.94921875
-800.6953125
-733.28125
-678.71484375
-642.71875
-629.7421875
-640.75
-671.5
-712.7265625
-753.4375
-787.19140625
-817.24609375
-855.2578125
-913.921875
-999.48046875
-1109.12890625
-1232.453125
-1354.33203125
-1459.05859375
-1535.4609375
-1580.0703125
-1595.50390625
-1585.78515625
-1552.9609375
-1497.0
-1417.875
-1318.4140625
-1206.5703125
-1095.171875
-997.828125
-923.56640625
-874.2578125
-846.84375
-838.0859375
-847.91015625
-878.87890625
-931.88671875
-1001.58984375
-1076.22265625
-1143.2265625
-1196.375
-1237.8046875
-1273.1171875
-1304.375
-1327.8515625
-1338.9296875
-1339.734375
-1341.890625
-1360.83984375
-1406.0859375
-1475.01953125
-1553.4609375
-1620.109375
-1652.58984375
-1635.859375
-1570.85546875
-1475.91015625
-1376.8203125
-1292.8515625
-1230.859375
-1189.83203125
-1167.671875
-1163.19140625
-1174.87109375
-1199.62109375
-1231.4609375
-1260.13671875
-1273.17578125
-1262.8203125
-1232.53515625
-1196.2421875
-1170.41796875
-1165.47265625
-1181.42578125
-1208.71484375
-1233.15234375
-1243.0546875
-1234.78125
-1212.91796875
-1185.5546875
-1159.05859375
-1136.64453125
-1120.87109375
-1116.71875
-1131.05859375
-1167.6015625
-1221.66015625
-1280.85546875
-1332.203125
-1368.046875
-1384.796875
-1377.671875
-1339.95703125
-1268.60546875
-1169.234375
-1054.6484375
-939.06640625
-833.53515625
-743.9921875
-670.71484375
-609.98828125
-559.4921875
-524.19140625
-515.76171875
-543.82421875
-606.640625
-690.765625
-780.171875
-865.66015625
-945.94921875
-1021.18359375
-1086.578125
-1131.6640625
-1144.27734375
-1115.390625
-1042.53125
-931.390625
-795.34375
-652.6171875
-522.07421875
-419.42578125
-354.28515625
-328.2265625
-333.90625
-356.13671875
-375.359375
-373.48046875
-341.05859375
-282.7890625
-217.06640625
-168.38671875
-156.71484375
-190.64453125
-267.41015625
-377.39453125
-508.53515625
-648.42578125
-784.6953125
-905.5078125
-1000.72265625
-1062.49609375
-1084.76171875
-1062.80078125
-995.2109375
-887.59765625
-754.1796875
-614.63671875
-488.328125
-389.828125
-327.16015625
-302.37109375
-314.20703125
-362.04296875
-447.43359375
-570.55078125
-724.57421875
-894.46875
-1062.109375
-1212.703125
-1337.27734375
-1431.4375
-1493.7109375
-1525.09375
-1529.50390625
-1514.30859375
-1489.9140625
-1467.65625
-1457.14453125
-1465.78125
-1500.71484375
-1570.07421875
-1680.0078125
-1828.6875
-2001.78125
-2173.515625
-2314.5859375
-2403.63671875
-2435.21875
-2418.234375
-2366.5625
-2290.49609375
-2195.8203125
-2088.36328125
-1976.91015625
-1871.046875
-1776.46875
-1692.078125
-1610.73046875
-1522.359375
-1417.29296875
-1288.83984375
-1136.71484375
-971.64453125
-816.4765625
-698.203125
-633.59765625
-620.0546875
-639.4921875
-670.09375
-694.546875
-701.26953125
-683.6640625
-641.2421875
-580.50390625
-512.79296875
-449.625
-397.640625
-355.19140625
-313.1875
-260.9140625
-192.66796875
-109.96875
-19.1484375
70.83984375
148.95703125
203.77734375
227.6875
220.0859375
187.30078125
140.39453125
92.03125
51.19921875
17.97265625
-15.859375
-59.1171875
-113.9765625
-176.50390625
-242.26171875
-309.23046875
-375.81640625
-438.359375
-491.08984375
-527.52734375
-542.6015625
-536.125
-515.83203125
-495.35546875
-486.34375
-490.75
-500.8515625
-507.515625
-509.3125
-513.77734375
-529.7421875
-558.49609375
-592.63671875
-622.59765625
-643.18359375
-654.74609375
-661.2734375
-668.85546875
-682.953125
-702.6171875
-716.63671875
-708.46484375
-667.9921875
-600.43359375
-524.94921875
-465.08203125
-437.8359375
-446.921875
-482.91015625
-529.5390625
-571.63671875
-600.3359375
-614.91796875
-622.8828125
-637.1640625
-669.546875
-724.5625
-799.6875
-890.0859375
-990.4765625
-1092.62109375
-1185.859375
-1263.83203125
-1329.75
-1392.125
-1454.67578125
-1510.6171875
-1545.76171875
-1546.86328125
-1510.3515625
-1446.89453125
-1376.953125
-1318.15625
-1274.82421875
-1239.97265625
-1206.578125
-1174.7890625
-1148.1171875
-1125.4765625
-1098.4609375
-1055.359375
-987.5390625
-894.12890625
-782.2265625
-661.2734375
-535.7421875
-404.25390625
-267.44921875
-135.79296875
-27.5859375
40.8515625
61.8203125
34.21875
-40.66796875
-157.51171875
-301.06640625
-445.71484375
-565.171875
-645.85546875
-692.375
-721.23828125
-749.37890625
-786.515625
-833.875
-886.3828125
-935.64453125
-973.01171875
-991.65234375
-986.8515625
-956.8828125
-906.8984375
-852.1796875
-813.83203125
-807.3046875
-834.1796875
-884.85546875
-947.1015625
-1010.58203125
-1065.94140625
-1104.81640625
-1123.26171875
-1123.68359375
-1112.2734375
-1095.33984375
-1078.33984375
-1065.98046875
-1060.30859375
-1057.73828125
-1048.609375
-1020.44921875
-963.63671875
-876.59375
-767.2265625
-648.1796875
-528.83203125
-411.6875
-297.05078125
-190.76953125
-105.81640625
-55.48828125
-44.29296875
-63.75
-95.16015625
-117.234375
-114.46484375
-81.9296875
-24.6328125
46.29296875
116.60546875
170.86328125
196.05078125
186.703125
147.2890625
88.953125
23.75390625
-39.1328125
-94.765625
-143.66796875
-192.84765625
-253.59765625
-335.7578125
-442.37109375
-568.9375
-706.8828125
-847.17578125
-980.96875
-1098.17578125
-1188.1875
-1244.953125
-1273.359375
-1290.046875
-1315.68359375
-1363.49609375
-1432.671875
-1510.92578125
-1583.51171875
-1642.3671875
-1689.4296875
-1731.359375
-1769.02734375
-1791.33984375
-1781.17578125
-1729.7421875
-1646.0546875
-1553.01953125
-1474.99609375
-1427.48828125
-1413.484375
-1424.5859375
-1445.7734375
-1463.72265625
-1474.5
-1483.390625
-1496.6953125
-1514.1875
-1529.25
-1533.75
-1520.6015625
-1483.515625
-1418.99609375
-1331.39453125
-1235.03515625
-1148.54296875
-1084.6015625
-1043.1796875
-1012.6640625
-976.95703125
-923.46484375
-848.4453125
-758.96875
-671.5234375
-606.31640625
-577.7265625
-585.51953125
-613.91015625
-640.11328125
-645.53125
-621.32421875
-567.23046875
-488.9375
-396.80859375
-303.9921875
-223.28515625
-165.9296875
-143.6796875
-169.48046875
-252.66015625
-392.05859375
-574.58203125
-780.4765625
-989.91796875
-1186.1015625
-1355.53515625
-1487.76953125
-1574.76171875
-1610.26171875
-1591.1953125
-1521.33984375
-1413.453125
-1285.9921875
-1156.47265625
-1037.5390625
-938.09765625
-865.5390625
-824.28125
-811.39453125
-814.5234375
-815.58203125
-797.7890625
-750.62890625
-670.171875
-556.90625
-414.59765625
-250.8671875
-77.53125
90.51171875
237.578125
350.50390625
423.38671875
461.8046875
482.5390625
506.75
550.0859375
615.78125
694.33984375
769.7890625
829.52734375
872.109375
906.21875
940.0078125
970.609375
985.78515625
976.70703125
947.2265625
908.90234375
868.90234375
826.12109375
778.61328125
730.51953125
689.0234375
656.37109375
627.51171875
594.5546875
550.88671875
490.796875
407.9609375
296.72265625
155.25
-11.65234375
-190.953125
-362.41796875
-505.34375
-609.86328125
-684.30859375
-750.33203125
-827.9921875
-922.9609375
-1025.46484375
-1119.1796875
-1190.69140625
-1232.328125
-1239.69140625
-1210.05859375
-1145.765625
-1059.546875
-974.0859375
-912.1328125
-883.58984375
-880.38671875
-883.3828125
-874.88671875
-847.47265625
-805.5
-760.93359375
-725.875
-704.828125
-691.91796875
-676.4765625
-653.18359375
-627.6171875
-611.72265625
-612.90625
-625.21875
-629.15234375
-601.125
-527.76171875
-415.76171875
-289.30078125
-176.08203125
-92.44921875
-38.19140625
-2.6875
24.3828125
45.8984375
57.46484375
53.40234375
32.7265625
-0.37109375
-41.12890625
-87.28125
-136.109375
-180.0625
-208.75
-217.34765625
-212.0625
-205.6015625
-206.078125
-209.1796875
-199.6015625
-160.453125
-83.65234375
25.703125
153.8203125
286.60546875
413.83984375
526.7734375
615.21875
669.55078125
684.91015625
661.1953125
599.8203125
503.953125
384.25390625
262.578125
166.328125
116.12890625
116.83203125
158.3671875
224.3046875
300.5390625
377.90234375
447.8359375
497.47265625
511.9453125
484.58984375
425.52734375
357.953125
303.59375
270.65625
254.45703125
246.92578125
243.10546875
239.5
230.18359375
208.01171875
170.43359375
123.15625
77.72265625
45.07421875
29.609375
26.55078125
23.75390625
7.71484375
-28.84765625
-83.25
-146.83984375
-214.20703125
-289.578125
-384.1171875
-505.87109375
-650.609375
-800.82421875
-933.02734375
-1027.1328125
-1071.80078125
-1064.90234375
-1012.3984375
-927.7265625
-829.7421875
-736.62890625
-658.23828125
-593.43359375
-535.46484375
-480.1640625
-429.1484375
-386.828125
-357.28125
-344.72265625
-354.38671875
-389.12890625
-444.07421875
-506.4609375
-562.40625
-604.0859375
-630.66796875
-644.34375
-647.55859375
-643.78515625
-638.421875
-636.9609375
-641.70703125
-650.0703125
-654.671875
-644.14453125
-605.625
-531.06640625
-425.5625
-310.27734375
-214.28125
-159.09375
-148.328125
-170.64453125
-211.2578125
-260.2109375
-311.8828125
-361.22265625
-403.21875
-434.80859375
-454.3515625
-457.890625
-436.65234375
-379.3203125
-278.7890625
-140.34765625
13.5390625
147.72265625
228.69921875
240.03125
186.65625
86.16015625
-42.73046875
-184.86328125
-327.56640625
-460.55078125
-578.66015625
-683.75390625
-782.66015625
-881.9296875
-982.2265625
-1075.75
-1149.16796875
-1190.25
-1192.37890625
-1153.98046875
-1077.1640625
-969.98046875
-848.9140625
-734.703125
-643.1875
-580.31640625
-545.53515625
-537.00390625
-551.421875
-580.33984375
-609.5078125
-623.25
-609.953125
-565.6328125
-495.24609375
-412.03125
-334.01171875
-278.01953125
-253.5234375
-259.953125
-289.6640625
-335.109375
-394.79296875
-472.5390625
-570.85546875
-684.74609375
-801.5703125
-906.16796875
-986.83984375
-1038.83203125
-1064.0703125
-1066.98828125
-1048.77734375
-1004.77734375
-928.32421875
-818.859375
-688.20703125
-559.7578125
-460.0625
-407.3203125
-404.33203125
-440.375
-498.5546875
-561.56640625
-614.1328125
-647.1171875
-663.9453125
-681.47265625
-719.51171875
-786.359375
-873.14453125
-959.94921875
-1025.99609375
-1057.50390625
-1053.5078125
-1028.4453125
-1006.8984375
-1011.05859375
-1050.09765625
-1118.8828125
-1203.62890625
-1287.47265625
-1354.171875
-1391.39453125
-1392.28125
-1353.62109375
-1273.9296875
-1156.0234375
-1011.25
-857.73046875
-711.5
-579.36328125
-461.296875
-359.45703125
-283.62890625
-248.09765625
-263.49609375
-330.52734375
-438.5546875
-568.10546875
-695.7734375
-800.3515625
-868.4453125
-897.1171875
-892.65234375
-866.96875
-833.84765625
-805.4453125
-789.3671875
-787.78125
-799.12890625
-819.8828125
-843.484375
-857.97265625
-847.71484375
-800.41796875
-714.57421875
-601.52734375
-482.0703125
-380.8359375
-320.15625
-313.62890625
-361.046875
-448.09375
-551.93359375
-649.81640625
-726.109375
-774.14453125
-792.8203125
-781.78515625
-739.96875
-668.27734375
-572.421875
-462.43359375
-350.2734375
-248.28125
-167.984375
-117.51953125
-99.14453125
-110.19921875
-146.984375
-206.88671875
-286.62109375
-379.48828125
-475.16015625
-561.58984375
-626.9140625
-661.73828125
-663.33984375
-640.65234375
-615.2265625
-614.27734375
-657.8359375
-748.40234375
-870.93359375
-1002.49609375
-1122.375
-1214.9296875
-1267.87109375
-1273.59765625
-1234.69140625
-1165.265625
-1082.93359375
-999.00390625
-918.46484375
-849.43359375
-807.84375
-807.43359375
-843.90234375
-891.9765625
-920.984375
-913.54296875
-869.51171875
-795.76953125
-697.25390625
-578.20703125
-446.69921875
-313.07421875
-184.53515625
-64.22265625
44.69140625
136.8828125
207.82421875
257.328125
289.546875
310.69921875
327.08984375
343.20703125
359.41796875
370.984375
370.16796875
350.4609375
310.73046875
257.296875
201.77734375
154.6171875
118.98046875
91.09765625
66.453125
44.18359375
24.6171875
3.7734375
-27.828125
-80.01171875
-155.93359375
-249.0234375
-346.61328125
-438.015625
-520.5546875
-598.05859375
-674.015625
-746.79296875
-810.734375
-859.61328125
-889.140625
-899.55078125
-898.546875
-900.41015625
-919.54296875
-964.3359375
-1037.18359375
-1137.7890625
-1263.12109375
-1404.34765625
-1546.359375
-1671.3984375
-1763.51171875
-1812.8671875
-1820.85546875
-1802.18359375
-1778.1953125
-1764.18359375
-1762.21484375
-1765.84375
-1770.0390625
-1775.3828125
-1783.8046875
-1791.4921875
-1786.18359375
-1752.23828125
-1681.01171875
-1578.28515625
-1461.265625
-1347.375
-1245.33984375
-1155.21875
-1073.6484375
-997.80078125
-927.109375
-864.33984375
-814.71875
-781.73046875
-763.5
-754.51171875
-750.94140625
-753.32421875
-764.7265625
-788.4375
-827.8046875
-885.81640625
-961.97265625
-1048.328125
-1129.32421875
-1187.79296875
-1214.34375
-1213.90234375
-1204.390625
-1207.8125
-1239.78515625
-1303.7734375
-1391.99609375
-1491.12890625
-1588.62109375
-1675.30859375
-1742.5859375
-1778.59375
-1770.40625
-1712.63671875
-1613.82421875
-1493.30859375
-1371.625
-1262.4140625
-1169.390625
-1087.05859375
-1005.36328125
-918.5
-831.76953125
-758.60546875
-709.3984375
-683.6796875
-672.921875
-668.61328125
-666.1171875
-662.3203125
-652.1875
-628.83984375
-587.4921875
-530.41796875
-468.0390625
-412.98828125
-370.86328125
-336.9296875
-302.921875
-266.8125
-235.1953125
-216.9921875
-215.9921875
-228.25390625
-243.6953125
-249.2578125
-232.77734375
-186.63671875
-109.515625
-6.25
112.12890625
228.40234375
322.5390625
379.3515625
394.96875
376.04296875
333.1171875
275.1875
208.86328125
138.66796875
65.546875
-13.36328125
-100.109375
-190.08203125
-272.8046875
-340.18359375
-393.8671875
-444.3828125
-504.140625
-580.96484375
-674.46875
-773.65234375
-857.21875
-899.890625
-883.14453125
-803.171875
-671.4453125
-510.55859375
-349.24609375
-216.1953125
-131.734375
-101.39453125
-116.66015625
-162.33203125
-224.0703125
-291.12890625
-354.6328125
-405.41796875
-434.66015625
-438.23828125
-421.61328125
-399.7734375
-389.9140625
-401.55859375
-432.06640625
-470.12890625
-503.03515625
-522.27734375
-525.890625
-517.8671875
-504.74609375
-491.00390625
-477.0
-462.328125
-451.56640625
-456.16015625
-489.296875
-557.46484375
-655.4609375
-768.59765625
-879.80859375
-975.44921875
-1045.796875
-1082.125
-1076.1875
-1024.90234375
-936.1171875
-828.453125
-723.8984375
-638.91015625
-580.421875
-546.98828125
-531.2109375
-521.77734375
-507.2578125
-481.78515625
-448.25390625
-415.4765625
-392.5625
-386.4609375
-403.3828125
-448.57421875
-521.30078125
-609.5078125
-691.26953125
-744.1171875
-756.02734375
-730.23828125
-680.6328125
-621.203125
-557.48828125
-486.08984375
-400.98828125
-299.91015625
-186.22265625
-67.8515625
43.72265625
134.8515625
192.96484375
210.30078125
185.57421875
124.09375
37.75390625
-56.6171875
-142.734375
-211.01953125
-259.7734375
-290.7109375
-304.90234375
-303.30078125
-289.6328125
-271.41015625
-258.0078125
-257.265625
-271.72265625
-296.90625
-324.20703125
-346.86328125
-363.7578125
-378.6953125
-398.80859375
-434.47265625
-497.12890625
-592.20703125
-713.0234375
-844.01953125
-971.15625
-1088.23828125
-1193.37109375
-1282.3515625
-1347.76171875
-1383.7578125
-1389.83203125
-1370.421875
-1332.64453125
-1284.6328125
-1234.36328125
-1188.57421875
-1152.56640625
-1130.4453125
-1123.92578125
-1128.99609375
-1133.7109375
-1122.1328125
-1084.99609375
-1029.51953125
-978.26171875
-955.4609375
-971.96484375
-1022.0859375
-1092.7734375
-1172.640625
-1251.625
-1316.66015625
-1354.64453125
-1362.73046875
-1353.8203125
-1348.796875
-1361.90625
-1392.515625
-1428.16015625
-1452.70703125
-1452.3359375
-1418.51953125
-1350.30859375
-1255.50390625
-1147.98828125
-1041.3828125
-943.6875
-857.04296875
-781.89453125
-720.296875
-674.625
-642.6015625
-614.0234375
-573.6640625
-510.171875
-425.0703125
-334.46875
-261.25390625
-223.44140625
-227.2578125
-268.20703125
-336.01171875
-418.23046875
-502.5703125
-580.27734375
-649.68359375
-715.4765625
-783.3515625
-855.38671875
-930.4609375
-1007.015625
-1083.27734375
-1155.29296875
-1217.40234375
-1266.26171875
-1303.65234375
-1334.26171875
-1360.55859375
-1379.83984375
-1385.5390625
-1371.65234375
-1337.265625
-1288.01953125
-1232.80078125
-1178.015625
-1125.1171875
-1073.54296875
-1025.08203125
-984.79296875
-959.1953125
-954.515625
-974.41796875
-1015.2421875
-1063.0234375
-1098.75390625
-1109.8828125
-1096.4453125
-1065.26171875
-1020.30859375
-961.046875
-888.41796875
-808.20703125
-727.4140625
-650.9140625
-584.81640625
-541.44140625
-536.15234375
-576.41796875
-653.953125
-748.15234375
-836.46875
-901.96875
-934.92578125
-932.97265625
-902.59765625
-857.6796875
-811.921875
-770.72265625
-731.1484375
-689.3203125
-645.3828125
-600.6015625
-553.19140625
-500.9296875
-447.77734375
-404.4375
-379.53125
-369.76953125
-358.53515625
-324.69140625
-256.0078125
-159.125
-58.890625
15.2265625
48.03125
47.9375
38.49609375
39.609375
54.86328125
73.640625
81.8125
70.16015625
36.24609375
-17.00390625
-83.41015625
-157.31640625
-238.515625
-332.7109375
-443.6328125
-562.42578125
-665.84765625
-727.375
-731.48046875
-678.765625
-580.16015625
-448.6796875
-295.79296875
-131.609375
33.99609375
189.83203125
321.37109375
411.015625
443.28125
412.5390625
327.50390625
208.28515625
77.828125
-46.26171875
-154.0625
-240.046875
-299.3671875
-327.87890625
-324.79296875
-294.8046875
-248.90234375
-203.98828125
-178.6484375
-183.921875
-216.25
-261.578125
-307.9296875
-352.5078125
-396.64453125
-438.58203125
-475.06640625
-507.67578125
-542.734375
-584.8984375
-634.51953125
-691.0234375
-754.0546875
-819.1484375
-876.00390625
-915.02734375
-934.828125
-941.28125
-940.1796875
-932.64453125
-916.3125
-887.8046875
-843.73046875
-781.98828125
-704.08203125
-615.95703125
-526.3671875
-444.734375
-379.80859375
-337.921875
-319.8359375
-318.3359375
-319.80078125
-310.73828125
-286.1328125
-253.51171875
-228.515625
-224.50390625
-244.80078125
-283.54296875
-332.6640625
-388.04296875
-450.94921875
-525.62890625
-614.4296875
-712.4921875
-806.6015625
-881.609375
-930.29296875
-957.3671875
-973.828125
-987.98828125
-1001.27734375
-1009.3984375
-1004.72265625
-978.484375
-924.828125
-846.3984375
-756.7421875
-676.12109375
-622.59375
-604.28125
-617.49609375
-651.18359375
-693.91015625
-738.11328125
-778.98828125
-810.4765625
-823.9375
-812.765625
-779.80078125
-739.97265625
-713.15625
-710.66796875
-726.27734375
-740.50390625
-735.75
-709.5234375
-674.9453125
-649.875
-645.46875
-662.54296875
-695.21875
-736.50390625
-782.55078125
-834.67578125
-897.48828125
-972.39453125
-1050.90625
-1115.2734375
-1148.05859375
-1142.9140625
-1107.48046875
-1058.109375
-1012.8515625
-986.1328125
-983.140625
-994.39453125
-996.55078125
-962.55859375
-874.46484375
-729.421875
-537.7421875
-319.05078125
-99.20703125
95.1015625
244.05859375
339.37890625
382.75
382.3125
351.01171875
304.45703125
255.9453125
212.91796875
179.36328125
159.61328125
155.25
157.6015625
147.54296875
106.83203125
30.1015625
-74.296875
-193.0078125
-315.0703125
-432.8984375
-540.15625
-630.56640625
-697.89453125
-736.796875
-745.29296875
-727.80859375
-695.5625
-662.921875
-641.890625
-637.77734375
-647.90625
-664.3125
-679.4375
-690.87109375
-701.05078125
-712.76953125
-725.23828125
-733.54296875
-730.6171875
-710.6171875
-673.41796875
-627.76953125
-589.29296875
-574.5078125
-596.73046875
-665.58984375
-784.47265625
-942.9453125
-1112.11328125
-1252.61328125
-1332.3203125
-1340.01953125
-1286.2890625
-1195.09765625
-1093.62109375
-1003.890625
-937.3046875
-893.5
-863.1796875
-832.59375
-789.12890625
-729.078125
-663.87890625
-616.54296875
-606.65625
-635.65625
-685.828125
-733.40625
-763.6640625
-777.08203125
-784.796875
-797.91015625
-817.61328125
-833.1015625
-829.2578125
-796.734375
-734.4296875
-643.90625
-525.08984375
-379.36328125
-214.9140625
-46.16796875
112.6953125
253.6796875
376.1640625
484.7265625
585.62890625
683.25
777.7734375
864.89453125
936.29296875
980.1171875
983.9765625
942.43359375
864.6484375
774.22265625
699.578125
662.4296875
672.02734375
725.28125
808.58984375
901.0859375
981.2265625
1034.5625
1056.9296875
1051.19921875
1022.47265625
975.9609375
916.22265625
844.765625
758.11328125
650.85546875
522.97265625
385.00390625
256.03125
156.3828125
100.5859375
94.44921875
136.5390625
221.6328125
342.62890625
489.0546875
644.51171875
787.3203125
895.4140625
951.94140625
948.6015625
887.27734375
781.04296875
652.62109375
528.26953125
429.3515625
366.00390625
335.53125
325.8203125
322.734375
318.07421875
312.1796875
308.98828125
308.78515625
305.71875
290.390625
252.98828125
185.53125
85.15234375
-43.08203125
-188.1796875
-339.14453125
-488.00390625
-627.265625
-747.65234375
-840.5625
-901.1953125
-927.52734375
-917.9140625
-873.4921875
-803.64453125
-726.82421875
-663.39453125
-626.0859375
-615.8046875
-625.56640625
-648.80078125
-685.06640625
-738.0625
-808.55078125
-890.546875
-975.125
-1056.33984375
-1131.91015625
-1199.1328125
-1252.70703125
-1287.26953125
-1301.125
-1297.32421875
-1281.1328125
-1254.83984375
-1213.08203125
-1144.34765625
-1040.20703125
-904.5859375
-753.52734375
-606.30078125
-477.79296875
-377.24609375
-309.3203125
-273.8828125
-266.58984375
-282.0546875
-316.02734375
-364.515625
-423.1953125
-489.21484375
-561.546875
-636.9765625
-706.55078125
-758.01171875
-782.0390625
-775.6796875
-741.29296875
-684.046875
-609.73046875
-522.859375
-426.546875
-325.0546875
-225.71484375
-136.3203125
-60.24609375
4.44140625
60.08984375
103.44140625
124.2578125
110.26171875
56.3046875
-28.36328125
-122.13671875
-203.0078125
-260.8046875
-298.734375
-324.703125
-342.43359375
-349.27734375
-338.75
-303.6015625
-238.10546875
-139.78125
-10.1640625
144.35546875
310.91796875
470.95703125
606.99609375
711.890625
791.35546875
856.96875
916.93359375
971.96875
1015.92578125
1037.74609375
1025.72265625
974.96484375
893.10546875
797.78125
707.14453125
631.34765625
570.8515625
520.2734375
473.22265625
424.98046875
373.1484375
318.10546875
264.50390625
221.75
200.3984375
205.6875
233.82421875
274.453125
316.18359375
350.75390625
374.86328125
390.2734375
401.22265625
410.0078125
415.87890625
419.75
428.1484375
448.92578125
482.3515625
519.6015625
552.3203125
582.2109375
619.0234375
669.08984375
727.25
779.8984375
814.30078125
824.0390625
806.94140625
761.0234375
685.59375
587.08203125
481.9140625
391.17578125
330.97265625
306.79296875
314.25390625
342.51171875
377.28125
404.6796875
416.15234375
410.79296875
392.30078125
363.38671875
323.43359375
271.2734375
209.4921875
145.578125
89.015625
47.60546875
26.82421875
31.98828125
68.6875
138.6171875
234.6484375
341.85546875
445.00390625
535.125
608.5859375
660.9375
683.44140625
666.52734375
607.26171875
514.640625
408.9609375
315.58203125
256.75390625
245.515625
283.8359375
364.0703125
471.80859375
588.765625
695.921875
777.75390625
827.46875
850.703125
863.3828125
882.3984375
914.39453125
951.41796875
976.9140625
976.6875
946.109375
890.01953125
818.75
745.28125
684.6171875
651.8984375
657.17578125
699.92578125
769.59375
852.421875
937.37890625
1014.90625
1072.109375
1093.328125
1067.6328125
995.58984375
888.8515625
764.20703125
637.37109375
519.4296875
416.55859375
332.76953125
272.515625
239.03515625
230.4296875
240.8125
267.33203125
313.65234375
382.79296875
467.21875
548.8125
608.24609375
631.62109375
609.2109375
533.421875
402.50390625
225.21484375
19.359375
-194.890625
-399.98046875
-581.34375
-725.84375
-821.703125
-860.76953125
-841.89453125
-772.3046875
-664.84375
-532.77734375
-387.30859375
-239.4140625
-102.24609375
10.078125
86.39453125
122.15234375
121.5859375
97.89453125
69.53515625
52.33203125
51.94921875
62.4453125
71.4765625
67.88671875
47.29296875
13.8515625
-21.58984375
-45.78515625
-47.41015625
-19.66015625
38.94140625
124.93359375
231.22265625
348.6796875
467.12890625
576.49609375
669.51171875
744.2890625
802.55078125
844.18359375
865.05078125
862.37890625
841.32421875
813.6953125
789.4296875
770.18359375
750.26171875
720.90234375
673.35546875
601.58984375
506.19140625
396.109375
284.453125
180.72265625
86.16796875
-4.11328125
-95.2734375
-188.05078125
-278.19140625
-357.90625
-416.1796875
-437.890625
-406.2109375
-311.203125
-159.765625
22.63671875
201.6953125
348.3515625
447.98046875
501.8828125
523.5703125
531.90234375
542.796875
563.88671875
596.5078125
642.26953125
706.0
790.734375
890.44140625
989.90234375
1073.73046875
1136.75390625
1186.29296875
1234.46484375
1287.47265625
1340.578125
1382.12890625
1403.0859375
1405.13671875
1401.33203125
1408.13671875
1434.26953125
1475.4140625
1518.94921875
1553.3828125
1573.0078125
1575.703125
1560.3984375
1528.87109375
1487.78125
1445.02734375
1402.328125
1352.14453125
1282.62890625
1186.4140625
1067.44140625
942.72265625
837.14453125
771.69921875
751.671875
765.2734375
795.5
834.19140625
884.28125
949.7734375
1026.29296875
1101.82421875
1164.0703125
1205.125
1221.69921875
1215.89453125
1197.6640625
1183.18359375
1185.8984375
1206.5859375
1232.375
1246.4375
1240.0078125
1216.6484375
1186.34375
1155.05859375
1118.59765625
1065.73046875
987.7421875
886.1953125
772.671875
662.19921875
566.43359375
490.64453125
433.81640625
390.6171875
354.3671875
319.72265625
283.4765625
244.8515625
207.953125
184.48046875
191.2265625
241.3359375
336.015625
463.65625
605.8828125
744.9921875
869.0546875
973.4375
1058.27734375
1123.82421875
1168.73828125
1193.15234375
1200.9921875
1196.0390625
1175.734375
1131.33203125
1055.00390625
945.97265625
810.8359375
661.4296875
513.33984375
382.4453125
278.078125
197.9921875
130.75390625
64.03125
-7.59765625
-79.3046875
-137.640625
-166.671875
-155.65234375
-103.51171875
-17.9296875
88.35546875
201.28515625
309.93359375
410.99609375
507.91796875
602.859375
689.5390625
756.1953125
795.76171875
811.375
812.015625
804.9453125
792.19140625
770.96875
735.12109375
677.9453125
596.41015625
493.04296875
373.3828125
243.03125
109.32421875
-14.3359375
-108.47265625
-154.6484375
-145.015625
-86.84765625
1.3515625
99.1953125
192.0390625
271.92578125
333.73828125
373.2734375
390.5625
393.6953125
396.921875
413.18359375
447.1953125
493.71875
541.09375
577.28125
595.51953125
596.72265625
587.28125
574.2734375
561.453125
547.75390625
527.52734375
492.20703125
434.03515625
350.8671875
249.02734375
142.22265625
47.78515625
-17.29296875
-39.74609375
-13.00390625
60.69140625
170.359375
298.7734375
425.8515625
531.1640625
595.74609375
604.7109375
551.52734375
441.77734375
293.33203125
131.78515625
-16.71484375
-132.296875
-206.09375
-241.6953125
-251.703125
-249.74609375
-242.28125
-226.08203125
-192.49609375
-133.74609375
-46.14453125
70.35546875
213.16015625
376.8125
552.6328125
729.51953125
895.69921875
1040.80078125
1158.6015625
1249.6484375
1320.66796875
1378.39453125
1421.69140625
1440.16015625
1422.75
1369.10546875
1292.37890625
1210.84765625
1136.8984375
1072.62890625
1013.0
951.515625
884.984375
816.60546875
756.0234375
714.65234375
698.5
704.20703125
721.9921875
743.109375
765.58203125
793.66796875
831.80859375
878.6796875
927.25
971.41796875
1012.41015625
1058.41015625
1118.01953125
1194.2578125
1282.86328125
1373.140625
1449.25390625
1493.3515625
1491.73046875
1440.03125
1342.8125
1207.91796875
1041.421875
847.58203125
633.046875
410.69921875
199.00390625
16.76953125
-122.58984375
-212.3828125
-249.453125
-232.046875
-162.33203125
-49.92578125
89.07421875
237.23828125
379.41015625
503.24609375
601.19921875
675.40234375
738.66796875
805.2421875
876.7578125
937.015625
961.96484375
936.56640625
864.4375
764.19140625
657.30859375
556.66015625
462.1328125
364.9375
257.2578125
140.5546875
26.34375
-71.32421875
-146.046875
-204.234375
-261.08203125
-329.5625
-410.80859375
-493.81640625
-564.5703125
-614.87890625
-641.42578125
-638.0703125
-594.45703125
-506.68359375
-388.88671875
-270.546875
-179.56640625
-126.8203125
-105.015625
-98.7421875
-94.52734375
-84.8125
-67.46484375
-43.6015625
-14.55078125
20.74609375
65.77734375
123.109375
190.0625
256.6328125
308.46484375
334.5
333.9921875
315.91015625
290.03125
257.8359375
212.32421875
145.88671875
57.8046875
-43.99609375
-144.921875
-226.55078125
-271.6796875
-272.2890625
-235.65625
-182.22265625
-134.9765625
-107.53515625
-98.953125
-98.34765625
-95.56640625
-89.5859375
-87.41015625
-94.54296875
-107.01953125
-114.125
-109.37890625
-97.6484375
-90.515625
-94.84765625
-105.91015625
-109.9375
-91.75
-41.42578125
41.76171875
148.0078125
259.640625
358.03515625
430.53125
471.7265625
479.3203125
450.18359375
380.91796875
271.4296875
127.87890625
-36.32421875
-201.5546875
-345.734375
-450.3203125
-505.03125
-508.3984375
-465.50390625
-385.58203125
-279.36328125
-155.22265625
-16.89453125
133.44140625
289.19140625
438.140625
568.44140625
674.95703125
758.83984375
821.8125
862.32421875
876.8671875
863.671875
825.42578125
770.265625
711.51953125
665.58203125
647.0
661.63671875
701.625
747.25
776.65625
776.3515625
742.796875
674.62890625
566.390625
413.11328125
221.00390625
11.140625
-188.51953125
-354.70703125
-474.31640625
-543.1640625
-562.54296875
-535.80078125
-465.54296875
-353.57421875
-205.30859375
-34.71875
136.91796875
289.8984375
415.625
518.93359375
612.31640625
707.47265625
809.453125
914.6796875
1011.99609375
1086.8359375
1128.203125
1135.41015625
1119.1875
1095.2265625
1074.4140625
1056.8671875
1033.3359375
991.51171875
922.29296875
822.95703125
697.18359375
553.2890625
401.69140625
252.40234375
114.0234375
-4.828125
-92.4296875
-133.109375
-111.5234375
-20.359375
134.171875
333.1484375
551.25
765.2890625
961.30078125
1136.55859375
1294.3671875
1434.8515625
1550.30078125
1629.66015625
1666.81640625
1663.65234375
1626.4765625
1562.41796875
1480.14453125
1391.8359375
1312.1328125
1254.46875
1227.58203125
1233.3828125
1266.5390625
1316.9765625
1374.4453125
1431.69921875
1483.77734375
1526.125
1555.03515625
1570.1328125
1575.21484375
1575.546875
1573.04296875
1562.43359375
1531.8203125
1469.1796875
1371.6953125
1250.82421875
1128.546875
1027.54296875
961.609375
930.515625
920.21875
909.0234375
878.234375
821.2578125
744.29296875
658.62890625
572.12890625
487.078125
404.3046875
327.98046875
266.171875
226.98046875
214.1015625
226.19140625
260.6953125
318.17578125
402.4375
515.5390625
651.53515625
793.921875
919.79296875
1009.25
1053.6171875
1056.0234375
1025.19921875
970.84765625
905.84375
849.234375
821.5546875
834.65234375
886.61328125
966.08203125
1059.0625
1150.78515625
1225.22265625
1267.66015625
1269.6796875
1231.78515625
1162.61328125
1077.6640625
997.90234375
945.5625
936.4375
972.60546875
1040.85546875
1119.01953125
1187.234375
1236.6015625
1268.57421875
1286.48828125
1289.2890625
1274.875
1248.49609375
1224.734375
1219.02734375
1236.7578125
1269.69921875
1301.55859375
1316.83984375
1307.21484375
1273.21875
1221.96875
1163.2421875
1106.78125
1062.30078125
1040.9296875
1055.15625
1115.296875
1223.98046875
1372.35546875
1541.22265625
1706.8046875
1847.82421875
1950.6796875
2011.62109375
2035.55859375
2031.171875
2004.14453125
1953.67578125
1876.04296875
1772.8203125
1656.390625
1547.77734375
1467.84765625
1427.26953125
1420.80078125
1429.65625
1431.1875
1410.234375
1364.81640625
1304.078125
1242.515625
1195.13671875
1174.14453125
1185.6875
1227.45703125
1289.75390625
1360.26953125
1429.328125
1491.95703125
1546.6875
1593.75
1634.5703125
1671.2265625
1703.94140625
1727.82421875
1733.19921875
1711.1640625
1660.40234375
1589.671875
1514.4375
1450.6015625
1408.15625
1386.37890625
1372.54296875
1346.1015625
1286.6953125
1181.49609375
1029.171875
841.109375
640.05078125
454.29296875
308.0
214.03515625
174.98046875
190.38671875
261.5703125
388.32421875
561.1875
758.57421875
954.28125
1130.59765625
1285.6953125
1428.83984375
1569.328125
1710.6484375
1853.11328125
1996.73828125
2137.19921875
2259.52734375
2339.9296875
2357.41796875
2306.21484375
2199.64453125
2064.3203125
1928.99609375
1813.0625
1719.46484375
1636.265625
1546.2265625
1438.0234375
1311.734375
1176.90234375
1047.0078125
934.4921875
847.47265625
787.515625
749.1484375
722.57421875
699.75390625
679.9296875
669.8984375
678.66015625
711.35546875
767.43359375
842.31640625
929.30859375
1020.69140625
1109.4765625
1190.796875
1260.2734375
1310.95703125
1334.19140625
1325.41015625
1288.4609375
1232.9296875
1168.4921875
1103.71484375
1049.09375
1016.7890625
1013.6640625
1034.609375
1064.796875
1090.0078125
1105.4453125
1115.59765625
1126.9453125
1141.19921875
1154.32421875
1159.94140625
1152.3671875
1127.41796875
1082.76953125
1019.8671875
945.73046875
871.89453125
810.0625
767.40234375
744.3828125
736.15234375
737.3359375
748.41796875
779.171875
844.28515625
952.12890625
1095.01953125
1250.07421875
1391.16796875
1503.01953125
1587.38671875
1658.3359375
1731.9375
1818.12109375
1918.95703125
2031.8125
2152.50390625
2275.125
2390.19140625
2485.296875
2549.546875
2578.2578125
2574.01953125
2543.91796875
2495.2578125
2431.4375
2349.3515625
2241.1640625
2101.88671875
1937.67578125
1766.10546875
1606.890625
1472.375
1367.2734375
1295.5
1263.53125
1276.33984375
1332.52734375
1425.46484375
1547.92578125
1693.6015625
1854.37890625
2018.23828125
2170.84765625
2299.5390625
2396.72265625
2461.1484375
2496.0
2504.4140625
2485.890625
2437.3984375
2357.85546875
2250.33984375
2119.49609375
1968.59375
1801.21484375
1625.42578125
1453.640625
1295.8984375
1153.48828125
1020.95703125
896.46484375
790.71484375
725.00390625
718.65625
776.07421875
883.796875
1018.6484375
1159.18359375
1292.11328125
1411.078125
1510.90625
1582.4609375
1612.59375
1590.4453125
1515.703125
1401.26171875
1267.19921875
1131.95703125
1009.1875
911.07421875
850.65625
837.73828125
872.6484375
945.46875
1041.41015625
1146.05078125
1246.1796875
1329.375
1386.3671875
1414.5234375
1417.62109375
1401.21875
1368.68359375
1322.0234375
1265.703125
1208.35546875
1159.8671875
1125.8984375
1103.5625
1080.99609375
1041.10546875
967.8671875
852.578125
698.296875
521.49609375
349.66015625
213.328125
134.171875
115.63671875
143.09765625
193.9296875
249.7890625
302.6171875
352.84375
405.015625
465.34375
540.828125
636.734375
751.9609375
875.94921875
990.84375
1078.58203125
1128.78515625
1142.59765625
1130.7890625
1107.58203125
1084.2421875
1065.99609375
1053.31640625
1045.5
1043.41796875
1050.28125
1070.66015625
1107.9453125
1160.6953125
1220.3359375
1273.578125
1308.55859375
1319.58984375
1306.9453125
1274.140625
1226.45703125
1169.8984375
1108.375
1041.56640625
968.22265625
892.953125
827.6796875
783.5703125
760.66796875
746.0
722.16796875
679.28515625
621.734375
566.46484375
534.44921875
540.96484375
590.65234375
678.59375
792.890625
915.5234375
1024.90625
1103.89453125
1148.5078125
1168.1953125
1176.35546875
1180.7421875
1182.046875
1178.69140625
1170.81640625
1160.34765625
1148.6875
1134.21484375
1111.6328125
1074.7578125
1021.47265625
955.8984375
885.8984375
820.21484375
768.953125
743.66015625
751.1875
784.56640625
821.47265625
834.8046875
807.17578125
737.8046875
638.55859375
524.89453125
409.046875
299.078125
202.33984375
128.00390625
84.5703125
74.8125
95.00390625
140.14453125
208.54296875
300.13671875
412.078125
538.26953125
671.625
802.7578125
916.17578125
993.25390625
1024.49609375
1019.06640625
999.421875
985.6796875
986.125
1000.91796875
1029.75
1072.5625
1125.23046875
1179.3828125
1228.26171875
1272.08984375
1317.984375
1376.49609375
1457.90625
1568.0234375
1703.86328125
1853.23828125
2000.70703125
2135.98046875
2257.3203125
2367.734375
2467.86328125
2551.41015625
2606.65234375
2624.22265625
2605.6953125
2564.140625
2513.203125
2454.73046875
2379.515625
2282.15625
2173.44140625
2075.67578125
2006.43359375
1968.7265625
1955.484375
1958.765625
1971.8671875
1985.2890625
1986.015625
1963.6953125
1917.8984375
1859.35546875
1804.60546875
1768.3671875
1757.60546875
1769.390625
1793.46875
1818.83203125
1839.8671875
1856.44140625
1867.67578125
1866.3125
1840.98828125
1784.5625
1699.6171875
1595.98046875
1485.1484375
1378.37890625
1287.81640625
1225.09765625
1196.734375
1201.3984375
1231.76171875
1277.73828125
1327.47265625
1367.04296875
1382.12890625
1362.16015625
1305.640625
1223.765625
1138.26953125
1071.3203125
1033.0546875
1017.39453125
1010.18359375
1001.21484375
989.48046875
980.421875
981.1171875
996.75390625
1027.73828125
1068.7109375
1111.88671875
1152.453125
1190.6796875
1230.203125
1276.41796875
1335.8125
1412.7265625
1504.40234375
1600.671875
1689.91015625
1764.17578125
1818.68359375
1850.7421875
1863.8515625
1871.36328125
1890.43359375
1928.84375
1978.3984375
2021.82421875
2044.76953125
2041.1640625
2010.625
1955.41796875
1881.44921875
1800.10546875
1725.48046875
1667.37890625
1626.21484375
1595.4609375
1569.57421875
1549.38671875
1539.53125
1541.60546875
1550.51171875
1556.296875
1548.05859375
1516.8359375
1457.41796875
1368.9375
1253.76953125
1116.23046875
963.80078125
808.98046875
667.125
550.47265625
465.09765625
413.89453125
399.34375
419.6796875
462.671875
507.4375
535.8515625
543.32421875
539.375
539.72265625
559.109375
609.7734375
702.078125
841.71484375
1023.796875
1230.23828125
1435.9375
1621.0546875
1779.77734375
1918.484375
2045.6875
2163.00390625
2264.06640625
2340.4765625
2388.93359375
2414.40625
2428.578125
2445.4375
2476.14453125
2524.34765625
2583.64453125
2639.44921875
2675.34375
2679.91796875
2649.8359375
2589.796875
2512.390625
2437.03125
2383.58203125
2361.8203125
2365.80859375
2379.09765625
2384.8515625
2370.7734375
2327.98828125
2251.546875
2145.0703125
2023.18359375
1906.1171875
1810.1484375
1741.3984375
1695.87109375
1663.62109375
1634.3125
1601.6640625
1564.66796875
1525.31640625
1485.8125
1447.65234375
1411.96875
1379.453125
1349.57421875
1319.60546875
1283.87109375
1234.4453125
1165.484375
1079.3203125
988.62109375
911.16796875
861.30859375
845.16015625
861.26953125
903.171875
960.98046875
1022.7890625
1077.43359375
1117.59375
1140.91015625
1147.59765625
1136.52734375
1104.55859375
1051.515625
985.76953125
922.27734375
872.7734375
838.6796875
814.9375
798.5859375
790.27734375
788.23828125
785.9140625
778.64453125
770.6796875
772.62890625
792.21484375
829.3671875
879.9609375
941.65625
1014.35546875
1095.40234375
1176.08984375
1244.73828125
1294.55078125
1329.22265625
1360.45703125
1399.67578125
1451.55859375
1513.60546875
1578.56640625
1635.390625
1669.359375
1665.140625
1612.51171875
1510.6796875
1368.3515625
1200.875
1027.05859375
866.92578125
740.03515625
662.69140625
643.00390625
675.3046875
739.03515625
805.97265625
853.34765625
874.3203125
878.703125
883.78125
902.70703125
938.7109375
987.55859375
1042.93359375
1098.625
1147.87890625
1185.359375
1211.83984375
1234.9453125
1262.51953125
1296.16796875
1334.3125
1380.94921875
1446.796875
1538.2109375
1645.58203125
1745.0390625
1812.765625
1838.93359375
1830.63671875
1804.3671875
1775.96875
1755.55859375
1748.94921875
1761.05859375
1795.7265625
1851.97265625
1922.4609375
1997.328125
2069.203125
2133.83203125
2187.72265625
2228.484375
2257.73828125
2280.90625
2302.1015625
2320.87109375
2336.51171875
2354.9765625
2388.328125
2445.2578125
2522.4609375
2605.8984375
2679.8984375
2734.67578125
2767.625
2781.734375
2785.48828125
2792.98828125
2820.3984375
2879.25
2971.90625
3092.88671875
3233.37109375
3383.65234375
3531.57421875
3660.484375
3751.453125
3790.359375
3775.0390625
3716.44921875
3632.5625
3540.58984375
3453.23828125
3378.875
3321.0078125
3276.10546875
3234.19140625
3184.1484375
3119.05859375
3036.6484375
2937.30859375
2825.3046875
2711.8046875
2612.640625
2539.30078125
2491.90625
2462.07421875
2442.0859375
2429.7890625
2424.63671875
2420.55859375
2403.67578125
2357.0390625
2268.38671875
2135.4453125
1965.74609375
1771.97265625
1567.21875
1363.703125
1174.046875
1011.04296875
884.30859375
797.1796875
747.625
732.18359375
748.51171875
794.15625
863.7578125
948.421875
1038.515625
1128.1484375
1218.23046875
1315.38671875
1425.85546875
1547.81640625
1668.3203125
1768.58203125
1834.3984375
1863.62109375
1865.65625
1854.53515625
1841.19921875
1829.4921875
1816.953125
1798.90234375
1772.4921875
1737.359375
1693.02734375
1637.546875
1571.09765625
1502.1875
1449.16796875
1432.43359375
1460.875
1522.0
1583.9453125
1610.1953125
1578.6328125
1492.4609375
1375.9296875
1259.79296875
1168.3359375
1114.97265625
1103.2109375
1127.81640625
1176.4609375
1235.41796875
1297.17578125
1363.10546875
1439.03515625
1529.80859375
1638.8359375
1770.140625
1925.921875
2099.58984375
2272.390625
2420.015625
2525.171875
2586.23046875
2615.96484375
2632.58203125
2649.35546875
2668.87890625
2685.18359375
2692.2109375
2691.0390625
2688.80859375
2690.91796875
2696.42578125
2702.21484375
2709.1328125
2720.29296875
2732.984375
2735.35546875
2713.65625
2663.0703125
2592.73828125
2522.859375
2477.36328125
2474.60546875
2518.20703125
2593.5390625
2673.66796875
2731.44140625
2750.32421875
2730.19921875
2687.78125
2649.8046875
2638.8515625
2659.92578125
2699.578125
2738.45703125
2764.87109375
2777.61328125
2779.734375
2772.55859375
2754.18359375
2720.3125
2665.78125
2587.25390625
2485.61328125
2365.26171875
2230.671875
2084.546875
1929.984375
1774.40234375
1631.1953125
1516.9609375
1444.8046875
1417.4453125
1425.1875
1451.21875
1479.6015625
1499.62109375
1505.3984375
1495.71875
1475.9296875
1457.75
1453.82421875
1470.875
1507.8515625
1559.04296875
1617.04296875
1673.2734375
1719.421875
1752.25
1778.67578125
1815.671875
1883.7109375
1997.00390625
2155.45703125
2342.8828125
2533.76953125
2705.796875
2849.01171875
2963.86328125
3050.8125
3103.9921875
3117.12109375
3094.58984375
3053.62109375
3013.58984375
2983.7109375
2961.4296875
2941.08203125
2922.55078125
2912.78125
2921.4453125
2955.1015625
3012.96484375
3086.75390625
3165.78125
3243.67578125
3319.97265625
3394.3125
3460.20703125
3506.63671875
3526.49609375
3522.1875
3501.3828125
3467.1015625
3412.9140625
3328.59375
3210.9921875
3070.1015625
2926.34375
2802.99609375
2719.3203125
2685.08984375
2695.75390625
2731.19140625
2762.609375
2765.609375
2730.53125
2663.14453125
2578.29296875
2493.203125
2423.84375
2382.984375
2378.80859375
2413.58984375
2481.4375
2565.83203125
2642.23828125
2689.48046875
2703.76171875
2702.03125
2709.83203125
2744.48046875
2808.50390625
2895.40234375
2996.65234375
3101.2734375
3191.52734375
3244.44140625
3241.828125
3181.59765625
3080.69140625
2966.79296875
2864.4453125
2785.30078125
2729.125
2693.2890625
2681.03125
2700.125
2753.67578125
2833.19140625
2921.20703125
3000.796875
3063.42578125
3110.80859375
3152.61328125
3202.7734375
3274.9140625
3377.3359375
3509.3515625
3660.24609375
3810.76171875
3937.97265625
4024.36328125
4067.63671875
4082.79296875
4092.55078125
4113.04296875
4145.79296875
4179.5703125
4197.078125
4182.0078125
4126.80078125
4039.6796875
3944.19921875
3867.1640625
3822.3359375
3803.51953125
3792.84375
3775.83984375
3750.28125
3724.1640625
3708.41015625
3711.515625
3737.15625
3782.2890625
3836.453125
3885.5
3918.81640625
3933.15234375
3928.8203125
3903.3125
3850.66015625
3766.79296875
3653.55078125
3516.90625
3363.68359375
3201.5703125
3041.234375
2896.08203125
2778.83984375
2697.65625
2653.1953125
2637.359375
2635.234375
2631.06640625
2615.48046875
2589.5234375
2563.91015625
2554.76953125
2577.65625
2641.43359375
2745.47265625
2881.58203125
3037.5859375
3198.16015625
3344.3515625
3456.8203125
3523.06640625
3542.31640625
3523.19140625
3477.1953125
3413.359375
3335.578125
3242.0390625
3128.62890625
2997.2421875
2863.1328125
2752.3046875
2688.4609375
2680.08984375
2718.046875
2783.015625
2854.40234375
2915.53515625
2956.21875
2973.84375
2971.140625
2950.328125
2909.25
2844.65625
2759.88671875
2668.453125
2589.51171875
2539.9140625
2529.04296875
2557.62109375
2618.71875
2700.76171875
2792.73828125
2888.30859375
2984.51953125
3076.84765625
3157.5625
3221.1171875
3271.203125
3321.1328125
3385.80859375
3472.2734375
3576.80859375
3689.265625
3798.23828125
3892.05859375
3957.8203125
3984.2734375
3968.80078125
3921.08984375
3858.1640625
3795.34375
3741.88671875
3703.5859375
3686.3828125
3695.97265625
3734.23828125
3795.7890625
3866.578125
3926.82421875
3959.72265625
3961.2421875
3941.75
3916.19140625
3892.09375
3866.96484375
3835.29296875
3795.47265625
3750.515625
3706.015625
3670.17578125
3653.79296875
3665.8203125
3705.74609375
3760.625
3811.84375
3847.8203125
3871.59375
3895.625
3927.75
3961.19921875
3977.93359375
3961.03125
3903.53125
3807.1953125
3676.875
3519.46875
3347.87109375
3182.33203125
3044.3828125
2947.421875
2892.23828125
2870.60546875
2872.7109375
2891.81640625
2923.1953125
2959.55859375
2988.421875
2995.546875
2973.44140625
2927.5703125
2873.47265625
2826.50390625
2794.19140625
2777.88671875
2778.33203125
2795.8828125
2825.59765625
2856.33203125
2877.67578125
2886.8671875
2887.859375
2885.35546875
2881.68359375
2878.078125
2876.578125
2880.7421875
2895.89453125
2926.84765625
2971.96875
3019.62890625
3054.6328125
3070.8359375
3076.24609375
3084.30078125
3100.953125
3120.7890625
3133.89453125
3134.94921875
3127.09375
3118.99609375
3117.8203125
3123.65625
3130.53515625
3132.87109375
3129.64453125
3121.47265625
3105.56640625
3076.01171875
3028.97265625
2966.25390625
2894.71484375
2824.67578125
2769.0859375
2741.5234375
2752.12109375
2803.8671875
2891.4765625
3003.234375
3125.95703125
3251.8984375
3382.4140625
3523.1171875
3673.2109375
3818.88671875
3937.02734375
4005.63671875
4013.29296875
3963.60546875
3873.83984375
3767.3515625
3662.57421875
3566.19921875
3476.67578125
3394.56640625
3329.12109375
3294.78515625
3301.734375
3348.9921875
3424.578125
3510.8828125
3591.28515625
3655.6484375
3702.9140625
3739.01953125
3770.4765625
3798.1328125
3816.890625
3821.0625
3808.21875
3776.76953125
3721.78125
3636.7734375
3520.9375
3382.890625
3236.59375
3095.1015625
2968.8046875
2866.44921875
2793.359375
2747.5234375
2719.40625
2697.0390625
2671.23828125
2636.73046875
2590.91015625
2533.9296875
2469.80859375
2405.46484375
2347.1484375
2297.484375
2256.76953125
2228.09765625
2221.15234375
2249.38671875
2320.65234375
2428.73046875
2554.046875
2674.29296875
2776.83203125
2863.05859375
2941.953125
3019.640625
3094.3125
3160.34765625
3216.171875
3267.40234375
3322.54296875
3386.68359375
3459.3125
3536.14453125
3610.828125
3674.8046875
3717.91796875
3731.90625
3715.00390625
3674.1328125
3622.6796875
3574.29296875
3535.94140625
3505.1171875
3473.9140625
3436.80859375
3395.28515625
3356.27734375
3327.90234375
3316.69140625
3325.796875
3352.12109375
3384.921875
3410.8046875
3423.79296875
3431.18359375
3448.09375
3485.1015625
3540.453125
3602.6484375
3658.578125
3699.32421875
3721.3671875
3725.453125
3714.3359375
3689.63671875
3650.69921875
3598.62890625
3542.59765625
3500.1328125
3488.44140625
3513.81640625
3568.7265625
3637.8046875
3706.484375
3766.41015625
3815.69921875
3854.8359375
3881.42578125
3889.2890625
3874.0390625
3839.62109375
3798.63671875
3766.953125
3758.640625
3782.375
3835.9453125
3901.36328125
3949.98828125
3959.12109375
3926.0546875
3866.078125
3798.71484375
3737.4609375
3689.16796875
3656.2109375
3635.81640625
3620.2890625
3601.9453125
3578.85546875
3555.41015625
3537.828125
3529.08203125
3525.8828125
3519.1640625
3499.734375
3466.98046875
3432.9375
3415.296875
3424.2265625
3455.20703125
3494.19140625
3528.703125
3554.0078125
3570.80078125
3579.75
3579.359375
3567.90625
3545.0625
3510.01953125
3457.80078125
3378.24609375
3259.7890625
3096.2734375
2892.9140625
2668.41015625
2451.46484375
2272.49609375
2154.48046875
2107.75390625
2129.64453125
2206.08203125
2313.69921875
2424.9609375
2517.20703125
2580.46484375
2618.1171875
2641.890625
2667.54296875
2712.8046875
2793.05859375
2913.19140625
3062.2734375
3217.29296875
3353.17578125
3450.8046875
3500.0
3500.79296875
3464.984375
3414.7421875
3375.7109375
3367.42578125
3396.51953125
3455.671875
3528.3046875
3597.2890625
3653.703125
3699.89453125
3744.0
3790.609375
3835.72265625
3869.4375
3882.02734375
3867.328125
3822.39453125
3747.01171875
3645.40625
3528.1328125
3410.328125
3305.83984375
3221.12890625
3153.99609375
3098.43359375
3051.57421875
3017.95703125
3009.07421875
3039.03125
3117.72265625
3243.81640625
3401.8203125
3566.9921875
3715.73828125
3833.57421875
3915.63671875
3962.51953125
3977.28125
3964.1640625
3926.26171875
3862.91015625
3771.53515625
3654.48828125
3524.23046875
3400.66015625
3302.26171875
3238.00390625
3204.77734375
3190.91796875
3183.82421875
3177.29296875
3172.99609375
3175.1796875
3185.55078125
3204.96484375
3238.5390625
3295.14453125
3380.13671875
3490.41015625
3617.30859375
3751.53515625
3883.6171875
4003.1640625
4102.90234375
4182.89453125
4245.8203125
4286.47265625
4290.0703125
4244.6796875
4154.05078125
4036.16796875
3911.1484375
3793.6015625
3694.4140625
3622.6640625
3580.6640625
3557.74609375
3532.0859375
3481.09765625
3393.015625
3272.8984375
3140.55859375
3021.4609375
2934.95703125
2886.9609375
2871.32421875
2877.31640625
2896.609375
2925.68359375
2964.0390625
3011.06640625
3064.390625
3121.20703125
3180.515625
3241.53515625
3297.91015625
3334.78125
3336.0
3297.65625
3235.00390625
3174.83203125
3139.359375
3134.984375
3153.01953125
3179.51171875
3205.83203125
3233.56640625
3271.875
3330.75
3415.67578125
3526.34375
3657.62109375
3800.10546875
3941.02734375
4067.1953125
4169.06640625
4242.8671875
4290.015625
4315.71875
4328.25
4337.953125
4354.84375
4385.51953125
4430.8046875
4485.37890625
4539.80859375
4584.140625
4610.734375
4614.74609375
4593.734375
4548.87109375
4486.65234375
4416.9296875
4346.515625
4274.01953125
4191.71484375
4093.24609375
3980.26953125
3863.03515625
3755.37890625
3667.453125
3599.9453125
3543.4453125
3484.57421875
3414.60546875
3333.4453125
3246.73828125
3161.8046875
3087.6640625
3036.390625
3019.37109375
3039.53515625
3088.41015625
3152.2578125
3220.88671875
3289.9453125
3356.55859375
3415.19140625
3457.90625
3476.39453125
3463.3125
3414.31640625
3332.1796875
3229.5625
3125.57421875
3037.1171875
2971.671875
2927.01171875
2897.02734375
2877.8828125
2869.91796875
2875.58984375
2896.90234375
2934.2578125
2985.51171875
3043.82421875
3096.546875
3128.41796875
3128.23828125
3093.9921875
3033.06640625
2958.99609375
2887.47265625
2831.99609375
2799.23046875
2786.546875
2784.0
2779.3359375
2762.82421875
2731.08984375
2689.9296875
2653.65234375
2638.06640625
2650.62109375
2685.61328125
2728.40234375
2763.57421875
2780.1171875
2771.99609375
2737.6484375
2681.03125
2613.375
2553.0625
2521.58203125
2536.33984375
2603.8671875
2717.3671875
2859.55859375
3008.93359375
3147.54296875
3267.41015625
3370.59375
3460.546875
3531.71875
3569.5
3562.5625
3514.6796875
3443.24609375
3367.30078125
3298.5703125
3241.97265625
3200.16796875
3175.828125
3171.86328125
3191.6796875
3238.51953125
3312.6171875
3408.3125
3514.1875
3616.3828125
3703.60546875
3771.44921875
3822.85546875
3863.27734375
3894.734375
3915.4140625
3924.67578125
3925.4296875
3919.4296875
3901.55078125
3861.53125
3792.18359375
3695.828125
3584.39453125
3475.63671875
3388.953125
3341.0546875
3341.421875
3389.5625
3476.1171875
3587.6171875
3712.15625
3842.0
3971.01171875
4090.1484375
4187.80859375
4255.91015625
4294.1875
4306.34375
4293.25390625
4253.16015625
4188.28515625
4107.75390625
4022.359375
3938.796875
3860.234375
3789.4140625
3727.59375
3671.671875
3616.41015625
3561.390625
3514.7578125
3489.49609375
3495.80859375
3535.22265625
3598.49609375
3667.58203125
3721.76171875
3746.05859375
3737.7890625
3707.88671875
3676.08984375
3661.453125
3672.28125
3702.15234375
3735.234375
3756.06640625
3754.91796875
3726.7265625
3669.8125
3588.640625
3496.5078125
3412.03125
3350.7890625
3319.05078125
3313.640625
3325.609375
3344.203125
3359.90234375
3366.96484375
3364.97265625
3358.10546875
3351.3828125
3345.69140625
3335.60546875
3313.2890625
3275.81640625
3229.14453125
3185.23046875
3156.265625
3151.9453125
3179.09375
3239.44921875
3326.4140625
3427.0546875
3531.53515625
3641.83984375
3770.046875
3926.703125
4109.67578125
4302.6328125
4482.22265625
4626.63671875
4720.47265625
4756.46875
4736.50390625
4671.41796875
4577.578125
4471.08984375
4363.75
4263.7421875
4178.5703125
4115.01953125
4075.3515625
4054.12109375
4040.37890625
4024.15234375
4002.12890625
3978.421875
3960.55078125
3953.93359375
3959.04296875
3972.97265625
3993.19921875
4018.76953125
4047.3984375
4072.2109375
4082.36328125
4066.4140625
4014.4453125
3919.22265625
3781.1171875
3616.25390625
3457.91015625
3343.33203125
3293.58203125
3304.265625
3354.8125
3424.29296875
3497.54296875
3560.80078125
3599.76953125
3606.74609375
3588.0
3560.22265625
3538.32421875
3527.19921875
3524.09375
3525.8125
3532.19921875
3544.78515625
3565.22265625
3596.0859375
3641.83203125
3707.32421875
3794.4765625
3899.58203125
4013.09375
4121.31640625
4208.9296875
4262.13671875
4272.98828125
4243.7109375
4187.69140625
4124.640625
4072.046875
4038.01953125
4019.33203125
4004.76953125
3981.50390625
3941.69921875
3886.16796875
3822.87890625
3761.8828125
3711.2890625
3676.68359375
3661.83203125
3668.1328125
3693.8828125
3735.5390625
3789.91796875
3854.30859375
3925.171875
3999.08984375
4076.69921875
4164.60546875
4270.94921875
4397.04296875
4532.25390625
4656.78515625
4750.28515625
4800.6640625
4808.31640625
4784.45703125
4745.25390625
4704.63671875
4668.86328125
4635.3125
4596.078125
4544.51171875
4481.01171875
4414.796875
4360.46484375
4330.140625
4324.55078125
4328.8203125
4318.140625
4271.1015625
4181.06640625
4056.8203125
3914.30859375
3768.7265625
3632.0078125
3512.65234375
3414.11328125
3333.921875
3267.2109375
3212.6484375
3175.12109375
3162.86328125
3182.41015625
3235.09375
3315.546875
3411.8984375
3508.50390625
3591.3984375
3653.59765625
3695.796875
3721.44140625
3731.00390625
3722.16796875
3697.03515625
3669.2265625
3661.7109375
3694.69921875
3773.1875
3884.2890625
4005.48046875
4116.671875
4208.69140625
4284.484375
4353.1015625
4420.38671875
4483.48046875
4533.890625
4565.44140625
4578.1484375
4575.1640625
4558.61328125
4529.96875
4491.9609375
4446.421875
4389.8125
4314.4765625
4217.91796875
4111.3984375
4017.67578125
3958.45703125
3942.03125
3960.33203125
3995.19140625
4027.91015625
4047.3671875
4054.7578125
4062.58984375
4086.44140625
4133.94140625
4199.84765625
4271.43359375
4337.5625
4392.14453125
4431.546875
4452.8515625
4455.84375
4443.9296875
4420.9140625
4388.359375
4348.09375
4306.30859375
4272.4765625
4253.79296875
4252.2421875
4266.68359375
4295.4921875
4336.22265625
4384.78125
4436.42578125
4486.359375
4527.8515625
4551.26953125
4547.95703125
4516.4921875
4464.33984375
4403.28125
4344.1015625
4295.62109375
4266.23046875
4263.4609375
4290.94140625
4346.41015625
4423.015625
4511.90625
4603.36328125
4686.46875
4749.4140625
4781.6015625
4776.75390625
4735.48046875
4666.046875
4581.9375
4496.078125
4414.68359375
4336.0390625
4256.484375
4178.73046875
4114.0390625
4075.58984375
4069.1015625
4089.44140625
4125.30078125
4166.68359375
4208.78515625
4250.91796875
4293.11328125
4333.36328125
4366.453125
4385.01171875
4382.76953125
4358.76171875
4319.38671875
4275.828125
4237.55859375
4205.9140625
4172.60546875
4124.9453125
4054.82421875
3965.0390625
3868.65234375
3782.78125
3722.703125
3699.890625
3722.23828125
3793.27734375
3910.63671875
4066.28515625
4248.3046875
4441.80859375
4628.92578125
4790.62109375
4910.54296875
4977.4140625
4985.1015625
4934.13671875
4835.9140625
4712.859375
4588.94921875
4477.02734375
4376.21484375
4282.15234375
4197.8828125
4133.33203125
4095.4765625
4080.57421875
4075.15234375
4063.89453125
4039.2265625
4007.11328125
3984.265625
3986.51953125
4016.84765625
4063.5625
4110.10546875
4146.81640625
4175.1328125
4203.5234375
4240.59375
4289.8515625
4347.91796875
4407.0234375
4460.80078125
4508.640625
4554.125
4598.65234375
4636.96875
4659.03125
4655.484375
4620.36328125
4549.2421875
4438.24609375
4289.0078125
4115.7421875
3944.5234375
3801.0546875
3696.78125
3627.2890625
3584.515625
3569.19921875
3590.58984375
3655.01953125
3756.33203125
3877.16796875
3998.078125
4105.359375
4192.078125
4254.3828125
4288.46484375
4291.703125
4266.22265625
4220.33203125
4165.72265625
4113.203125
4071.0625
4045.72265625
4041.01171875
4054.73046875
4076.421875
4090.40625
4083.109375
4049.15625
3992.1171875
3920.44921875
3842.91796875
3767.17578125
3701.91796875
3658.76171875
3649.99609375
3682.9765625
3756.83984375
3865.7421875
4005.09765625
4173.1484375
4365.5234375
4569.51171875
4766.4765625
4941.90625
5094.0546875
5232.8671875
5370.3125
5509.9921875
5643.68359375
5756.1171875
5833.78515625
5871.59375
5873.78515625
5850.19140625
5812.4375
5772.4453125
5741.73828125
5728.7421875
5735.30859375
5756.03515625
5781.3046875
5801.4296875
5809.7109375
5804.96484375
5793.1640625
5784.90625
5788.1484375
5802.0078125
5818.66796875
5831.6796875
5841.12890625
5849.6015625
5854.3671875
5845.7265625
5814.32421875
5759.95703125
5692.47265625
5623.88671875
5559.609375
5497.08984375
5431.70703125
5362.47265625
5291.48828125
5219.90234375
5146.80078125
5072.00390625
4997.70703125
4926.52734375
4860.12109375
4801.90234375
4759.953125
4743.82421875
4756.5234375
4790.1484375
4830.19921875
4864.1953125
4886.54296875
4896.875
4895.7734375
4883.16015625
4861.1640625
4838.33203125
4830.203125
4854.03125
4920.50390625
5027.69921875
5160.4765625
5295.23046875
5408.265625
5484.87890625
5524.1328125
5536.04296875
5533.66796875
5527.02734375
5522.06640625
5522.15234375
5528.51953125
5539.91796875
5553.078125
5563.75390625
5568.07421875
5565.53125
5562.50390625
5571.2890625
5602.56640625
5657.203125
5725.32421875
5792.27734375
5844.56640625
5872.11328125
5869.5234375
5837.578125
5782.453125
5711.76171875
5631.06640625
5543.2265625
5448.8984375
5347.18359375
5238.4921875
5128.47265625
5027.0390625
4940.640625
4866.4765625
4796.8828125
4729.2734375
4669.20703125
4623.59375
4593.41015625
4573.75390625
4558.30859375
4541.3046875
4516.05859375
4473.7265625
4404.5625
4301.53125
4165.43359375
4008.53515625
3851.80859375
3715.43359375
3609.734375
3534.70703125
3487.2265625
3467.58984375
3479.80859375
3527.7890625
3612.1328125
3728.953125
3869.640625
4021.75390625
4172.0
4310.43359375
4432.7265625
4538.26171875
4626.140625
4693.21484375
4736.04296875
4754.015625
4749.62890625
4725.98046875
4685.4375
4631.328125
4569.79296875
4508.515625
4453.125
4405.02734375
4361.95703125
4319.87109375
4274.8125
4224.97265625
4172.046875
4120.60546875
4075.66796875
4040.83203125
4018.36328125
4009.7890625
4015.52734375
4034.15625
4063.08984375
4100.77734375
4148.28515625
4207.9296875
4279.24609375
4356.25
4430.03125
4495.765625
4557.3515625
4623.85546875
4700.27734375
4781.31640625
4853.8203125
4905.015625
4929.453125
4930.3515625
4916.1484375
4895.828125
4876.45703125
4863.53515625
4861.4609375
4871.3203125
4887.8125
4900.25390625
4898.88671875
4881.62109375
4855.81640625
4834.62109375
4830.55078125
4848.5859375
4882.2421875
4917.23046875
4942.2890625
4957.80078125
4972.69921875
4993.05859375
5015.55078125
5032.5546875
5040.8515625
5043.30078125
5043.7265625
5043.21484375
5041.12109375
5036.40234375
5025.88671875
5003.00390625
4961.23828125
4900.17578125
4827.33984375
4753.27734375
4684.67578125
4622.42578125
4565.2734375
4513.89453125
4470.92578125
4438.4765625
4417.8515625
4411.98046875
4426.546875
4466.953125
4533.4296875
4618.64453125
4709.125
4789.6171875
4849.02734375
4885.84375
4909.0078125
4932.14453125
4965.16796875
5010.12890625
5063.40234375
5119.6171875
5172.6328125
5214.4765625
5236.2734375
5232.23046875
5203.703125
5159.4609375
5111.48046875
5069.2421875
5037.30078125
5018.26171875
5017.5625
5043.8203125
5103.296875
5193.93359375
5305.41015625
5424.93359375
5543.03125
5654.69140625
5756.3515625
5842.359375
5904.390625
5935.14453125
5933.9296875
5909.07421875
5873.66796875
5837.52734375
5802.4921875
5764.78515625
5721.12109375
5672.67578125
5624.875
5585.13671875
5560.66796875
5555.96484375
5569.6953125
5592.96484375
5611.83203125
5613.90234375
5594.30078125
5555.94921875
5504.1640625
5441.3359375
5366.87890625
5281.30078125
5189.09375
5097.9453125
5016.26171875
4951.2890625
4907.0703125
4881.84375
4867.90625
4856.6484375
4845.90625
4842.4296875
4856.1328125
4891.08984375
4941.3515625
4994.8125
5040.80859375
5074.65234375
5096.515625
5107.91796875
5109.96484375
5104.48046875
5095.7421875
5090.69140625
5097.21875
5121.03515625
5162.45703125
5215.77734375
5272.9296875
5328.69921875
5382.63671875
5436.90625
5494.05078125
5556.76171875
5626.27734375
5698.0625
5760.2890625
5800.0234375
5812.23046875
5802.13671875
5780.02734375
5756.05859375
5738.60546875
5732.16015625
5733.13671875
5730.125
5712.31640625
5678.7578125
5638.96875
5606.15234375
5590.96875
5598.578125
5625.9921875
5660.39453125
5683.75
5682.9296875
5656.6640625
5613.05078125
5562.0390625
5510.62109375
5462.359375
5418.03125
5376.296875
5335.91015625
5299.015625
5272.30859375
5264.1484375
5279.5
5316.5703125
5367.625
5423.60546875
5479.05859375
5533.12890625
5585.921875
5634.61328125
5674.640625
5705.57421875
5735.5234375
5778.0234375
5842.71875
5927.5
6018.90625
6099.5390625
6155.27734375
6177.84765625
6165.00390625
6121.84765625
6060.890625
5996.34765625
5934.8359375
5871.51171875
5796.546875
5705.9921875
5607.625
5518.6171875
5459.0625
5445.41796875
5485.37890625
5574.79296875
5697.99609375
5831.74609375
5951.984375
6041.734375
6096.8984375
6126.15625
6144.734375
6166.890625
6202.07421875
6254.46875
6323.05859375
6402.80859375
6488.9296875
6581.4140625
6684.01171875
6797.8828125
6918.3125
7039.51953125
7161.671875
7289.98046875
7425.2734375
7556.14453125
7661.7109375
7723.38671875
7735.74609375
7708.01171875
7655.84375
7589.8828125
7509.04296875
7401.91015625
7254.21875
7057.4453125
6814.609375
6540.88671875
6258.70703125
5990.0234375
5750.48828125
5549.0078125
5390.87890625
5279.484375
5214.40625
5189.2265625
5193.3125
5217.52734375
5259.12109375
5321.546875
5409.2578125
5520.9453125
5645.2734375
5761.9921875
5849.09765625
5892.5703125
5891.828125
5856.30859375
5796.52734375
5717.796875
5621.13671875
5508.46875
5386.20703125
5264.796875
5154.94140625
5062.78515625
4987.91015625
4927.5546875
4884.7109375
4871.03125
4899.05078125
4970.4921875
5072.87890625
5187.109375
5296.9296875
5391.97265625
5465.61328125
5513.1328125
5531.98828125
5523.0703125
5492.04296875
5448.87109375
5402.921875
5355.9375
5300.67578125
5229.046875
5141.85546875
5049.21875
4961.41796875
4880.98828125
4804.09375
4728.41015625
4659.0234375
4607.22265625
4583.23046875
4588.734375
4615.6484375
4652.42578125
4692.13671875
4735.30078125
4787.21875
4854.578125
4942.91796875
5053.47265625
5180.75390625
5315.60546875
5452.4609375
5592.171875
5735.63671875
5875.7578125
5998.3203125
6091.03515625
6150.09765625
6177.83203125
6176.2265625
6144.90625
6085.55078125
6007.25390625
5926.46875
5860.12890625
5816.7734375
5792.6875
5776.65234375
5760.23828125
5746.0625
5747.17578125
5776.54296875
5833.73046875
5900.5625
5951.7578125
5972.4453125
5966.4609375
5948.671875
5931.48828125
5919.37109375
5911.98046875
5906.45703125
5896.16796875
5872.90234375
5835.28125
5794.17578125
5766.49609375
5763.41796875
5786.31640625
5833.03125
5903.703125
5997.8359375
6107.80078125
6218.828125
6316.50390625
6393.078125
6446.73828125
6477.296875
6485.4609375
6476.546875
6462.640625
6458.859375
6475.953125
6515.32421875
6568.96484375
6622.04296875
6656.1953125
6654.734375
6611.0859375
6536.2109375
6457.03515625
6403.50390625
6392.60546875
6422.09765625
6477.72265625
6544.63671875
6611.5625
6667.37109375
6699.54296875
6700.10546875
6672.703125
6631.5625
6592.47265625
6564.24609375
6546.85546875
6534.46484375
6519.29296875
6494.81640625
6457.88671875
6408.12109375
6344.31640625
6261.98828125
6155.90234375
6026.28515625
5883.1171875
5744.75
5631.5859375
5558.765625
5531.80859375
5547.109375
5595.18359375
5662.609375
5732.2578125
5786.046875
5812.58203125
5813.65625
5801.62890625
5788.7265625
5778.484375
5765.98828125
5743.21484375
5702.65625
5638.953125
5551.69921875
5448.484375
5343.21875
5249.0234375
5171.234375
5105.68359375
5042.46484375
4971.96484375
4890.0859375
4800.20703125
4710.6640625
4629.9453125
4564.359375
4519.76171875
4503.34765625
4521.17578125
4573.01171875
4650.3671875
4740.36328125
4831.50390625
4915.92578125
4987.28125
5038.54296875
5064.01171875
5064.95703125
5053.734375
5051.2265625
5077.6875
5142.4765625
5239.5703125
5351.82421875
5461.359375
5559.28125
5648.0234375
5735.6953125
5828.2734375
5926.3046875
6026.19921875
6120.91796875
6198.80859375
6245.72265625
6252.82421875
6223.13671875
6168.61328125
6100.55078125
6024.37109375
5943.21484375
5863.3828125
5794.30859375
5744.37890625
5718.22265625
5716.5234375
5736.74609375
5774.81640625
5827.75
5893.46875
5966.06640625
6032.23828125
6075.953125
6088.53515625
6073.81640625
6043.671875
6010.078125
5980.44140625
5956.35546875
5934.02734375
5907.51953125
5874.48046875
5838.88671875
5806.90625
5780.5390625
5756.29296875
5728.63671875
5692.2265625
5641.734375
5573.984375
5493.29296875
5413.83203125
5353.79296875
5324.921875
5325.59765625
5341.87109375
5355.16015625
5351.984375
5330.09375
5296.43359375
5258.36328125
5216.23828125
5164.70703125
5100.8125
5029.72265625
4962.1015625
4906.73828125
4866.11328125
4838.296875
4821.31640625
4815.21484375
4820.68359375
4837.10546875
4861.85546875
4890.1875
4914.85546875
4926.98828125
4919.7578125
4891.890625
4846.5078125
4785.95703125
4709.80859375
4620.203125
4528.53125
4454.19140625
4415.10546875
4419.7421875
4467.1796875
4551.21484375
4661.13671875
4780.10546875
4888.2578125
4971.91796875
5031.0234375
5076.578125
5120.1171875
5164.83203125
5205.0625
5232.078125
5240.0078125
5228.51171875
5203.53125
5177.734375
5169.6875
5199.421875
5280.71875
5413.6484375
5582.16796875
5759.375
5919.01953125
6047.5703125
6149.1953125
6239.84375
6334.82421875
6439.6328125
6549.5625
6654.75390625
6744.75390625
6811.390625
6851.82421875
6870.12890625
6873.3515625
6863.73828125
6835.1484375
6778.0546875
6687.83984375
6568.5
6430.5
6286.90625
6149.75
6026.15234375
5916.03125
5814.1875
5715.4375
5617.65625
5521.02734375
5426.55859375
5336.3515625
5254.58984375
5188.43359375
5149.25
5152.05078125
5209.39453125
5321.9296875
5474.40625
5641.92578125
5799.8671875
5928.79296875
6014.7578125
6050.890625
6039.98046875
5992.3046875
5918.67578125
5826.12109375
5720.5078125
5610.83203125
5508.91015625
5425.51953125
5367.99609375
5340.80859375
5346.625
5386.23828125
5457.1640625
5551.546875
5654.89453125
5748.77734375
5817.62890625
5854.8359375
5863.16796875
5850.0
5822.18359375
5783.453125
5733.66796875
5669.26953125
5585.28125
5478.5625
5350.07421875
5204.93359375
5051.3828125
4900.05078125
4763.66015625
4655.78515625
4587.6953125
4563.75
4578.16015625
4616.75390625
4664.671875
4715.6015625
4775.7109375
4859.0546875
4977.2578125
5130.08984375
5302.23828125
5468.27734375
5603.359375
5694.59375
5747.328125
5782.37109375
5824.3125
5887.20703125
5967.84375
6052.66015625
6132.41015625
6210.3359375
6296.02734375
6392.46875
6490.2109375
6573.33203125
6629.37890625
6654.6171875
6653.69140625
6637.453125
6620.33984375
6616.24609375
6633.6171875
6673.0546875
6729.05078125
6793.70703125
6858.58984375
6913.9296875
6949.125
6958.09375
6945.96875
6928.1640625
6918.48046875
6915.828125
6902.8828125
6858.4765625
6771.69921875
6646.29296875
6495.31640625
6333.37890625
6171.171875
6013.1640625
5859.02734375
5708.18359375
5564.08203125
5434.13671875
5326.1953125
5245.45703125
5193.421875
5167.23828125
5158.87890625
5156.42578125
5149.18359375
5134.44140625
5121.1796875
5126.71875
5166.734375
5244.80859375
5349.48046875
5460.86328125
5560.12890625
5633.859375
5673.03515625
5672.796875
5635.80859375
5574.99609375
5510.51171875
5461.66015625
5439.19921875
5443.1328125
5467.0859375
5505.25
5555.45703125
5615.3046875
5676.28125
5724.08984375
5746.34375
5739.83984375
5710.3984375
5667.2734375
5619.24609375
5574.74609375
5542.09375
5526.9296875
5529.21875
5544.28125
5567.94140625
5600.66796875
5645.48828125
5701.01171875
5757.80859375
5804.4609375
5838.6796875
5871.171875
5916.7734375
5982.01953125
6062.2265625
6148.6953125
6234.64453125
6312.84765625
6370.8203125
6393.08203125
6369.5
6300.546875
6195.16015625
6066.50390625
5931.3203125
5810.6796875
5726.47265625
5693.78125
5715.4921875
5782.7421875
5878.734375
5982.7734375
6075.203125
6144.2890625
6191.23046875
6228.5390625
6272.65234375
6336.3984375
6424.68359375
6532.42578125
6644.81640625
6742.0
6807.03515625
6830.8671875
6810.6015625
6745.375
6636.48046875
6491.12109375
6323.99609375
6154.59765625
6004.17578125
5894.5
5845.28515625
5867.296875
5954.76953125
6084.22265625
6222.88671875
6342.63671875
6431.3125
6494.88671875
6549.61328125
6609.99609375
6680.6640625
6756.19921875
6826.37109375
6881.3984375
6914.08984375
6919.75390625
6895.93359375
6843.3828125
6767.74609375
6680.30078125
6596.12890625
6530.09765625
6492.51953125
6486.7109375
6509.59765625
6554.83203125
6615.68359375
6685.1171875
6753.7421875
6810.19921875
6846.07421875
6860.66015625
6858.796875
6842.70703125
6806.84375
6741.62890625
6641.94140625
6511.95703125
6363.83203125
6213.3203125
6075.18359375
5958.97265625
5867.09765625
5797.45703125
5748.99609375
5724.21484375
5725.515625
5749.45703125
5785.71875
5822.65625
5854.89453125
5886.43359375
5926.78515625
5982.82421875
6052.46875
6124.5390625
6184.51953125
6221.34765625
6229.98046875
6209.10546875
6158.49609375
6080.70703125
5985.71484375
5891.5078125
5815.73828125
5763.95703125
5725.66796875
5683.2890625
5626.48046875
5559.8203125
5498.984375
5460.359375
5452.27734375
5472.91015625
5514.41015625
5568.51953125
5628.71484375
5689.37890625
5747.16015625
5806.26953125
5880.953125
5988.515625
6137.05078125
6318.4296875
6510.7109375
6684.859375
6812.12109375
6873.7265625
6871.41015625
6829.19921875
6780.9140625
6751.76171875
6748.6171875
6764.00390625
6786.578125
6810.01171875
6837.0859375
6878.23828125
6944.74609375
7040.1484375
7156.02734375
7274.71875
7376.3828125
7446.48046875
7480.86328125
7486.109375
7474.42578125
7457.1953125
7442.88671875
7439.30859375
7454.4296875
7492.90234375
7552.21875
7623.09765625
7692.8125
7748.40625
7779.77734375
7783.703125
7765.9296875
7738.00390625
7711.03515625
7691.90234375
7682.9140625
7681.29296875
7677.4140625
7655.83984375
7601.7890625
7509.0390625
7383.4375
7240.78125
7102.34375
6989.75
6918.91796875
6894.32421875
6907.94140625
6944.37109375
6988.2265625
7027.796875
7054.74609375
7064.05078125
7056.16796875
7037.66015625
7016.6015625
6995.7265625
6969.91796875
6930.19140625
6869.5234375
6785.7109375
6680.9921875
6560.7578125
6431.71875
6299.6484375
6167.91796875
6038.609375
5915.203125
5804.078125
5713.015625
5647.70703125
5608.8203125
5592.19140625
5592.4375
5606.5703125
5633.58984375
5670.63671875
5711.6640625
5751.6875
5791.63671875
5836.3984375
5887.2109375
5937.05859375
5974.546875
5991.86328125
5988.859375
5970.48046875
5941.828125
5906.38671875
5868.85546875
5838.90234375
5830.0625
5852.25
5903.83203125
5971.28125
6037.11328125
6088.1953125
6117.77734375
6123.046875
6104.1484375
6065.9140625
6018.765625
5976.61328125
5953.125
5957.71875
5991.28125
6043.9140625
6098.765625
6141.80078125
6169.8046875
6189.4921875
6209.3515625
6233.02734375
6259.2265625
6284.875
6306.5390625
6320.71875
6326.30859375
6328.08203125
6336.0390625
6359.390625
6400.44921875
6453.8203125
6510.03125
6559.703125
6596.98828125
6622.73828125
6645.58984375
6678.2421875
6730.89453125
6807.03125
6902.87109375
7007.79296875
7105.1953125
7177.7109375
7217.10546875
7230.609375
7235.45703125
7244.9140625
7258.46875
7265.1328125
7255.5703125
7231.25390625
7202.53125
7178.72265625
7160.50390625
7141.55859375
7115.84375
7081.05078125
7035.5234375
6975.02734375
6895.546875
6798.796875
6693.65234375
6592.828125
6509.16796875
6452.390625
6424.4375
6416.7890625
6416.4296875
6418.2734375
6431.5703125
6472.32421875
6549.46484375
6658.34375
6784.55078125
6910.40234375
7018.48828125
7093.765625
7126.91796875
7117.16015625
7072.0546875
7004.14453125
6926.5
6849.30078125
6779.58203125
6723.8984375
6689.33203125
6678.70703125
6683.6640625
6685.2265625
6665.46484375
6620.78515625
6564.671875
6518.7265625
6501.93359375
6525.7578125
6593.19140625
6697.0078125
6817.984375
6928.03515625
6999.18359375
7013.5234375
6968.89453125
6878.75390625
6767.39453125
6661.953125
6583.37109375
6539.78515625
6525.3046875
6524.31640625
6518.64453125
6494.34375
6445.8984375
6377.046875
6298.6875
6224.8515625
6166.75
6126.0
6091.28515625
6043.45703125
5967.73828125
5863.24609375
5741.32421875
5615.66015625
5494.87890625
5383.0859375
5283.484375
5198.97265625
5130.73046875
5078.7109375
5043.14453125
5022.74609375
5010.5
4993.58984375
4961.73046875
4918.703125
4886.0625
4892.82421875
4957.2734375
5074.8046875
5221.44921875
5368.34375
5493.8515625
5586.19921875
5642.2265625
5669.70703125
5690.19140625
5733.3671875
5821.875
5957.8125
6121.6953125
6283.5234375
6416.58984375
6505.921875
6549.21875
6552.61328125
6524.87109375
6473.62890625
6405.41015625
6328.33984375
6254.37890625
6197.72265625
6168.9140625
6168.65234375
6186.890625
6208.6328125
6221.3203125
6218.1171875
6197.06640625
6160.03515625
6112.265625
6060.1328125
6007.6015625
5956.02734375
5909.2421875
5878.76953125
5882.9453125
5939.34765625
6055.3125
6221.48828125
6411.76953125
6590.6953125
6725.27734375
6795.1796875
6796.58203125
6739.8203125
6643.1640625
6524.61328125
6395.5703125
6261.18359375
6126.71875
6001.51953125
5894.2109375
5805.04296875
5726.546875
5653.89453125
5593.7578125
5562.00390625
5572.97265625
5630.41015625
5726.578125
5848.4453125
5985.36328125
6132.375
6287.09765625
6444.1796875
6593.7421875
6725.09765625
6830.75390625
6906.57421875
6950.515625
6963.64453125
6952.546875
6928.921875
6905.80859375
6893.6484375
6898.75390625
6923.9140625
6970.078125
7038.0234375
7128.05078125
7236.5
7351.92578125
7455.6484375
7527.74609375
7553.73046875
7527.21484375
7448.8671875
7325.69921875
7171.7734375
7007.1953125
6852.625
6721.890625
6618.42578125
6538.29296875
6475.953125
6427.3828125
6389.66796875
6361.3828125
6345.73828125
6352.63671875
6394.46875
6476.83203125
6591.55078125
6718.140625
6832.8203125
6919.015625
6973.55078125
7006.15625
7032.58203125
7064.55078125
7102.1875
7134.56640625
7148.796875
7140.7265625
7117.94140625
7092.55078125
7070.91015625
7050.05078125
7022.765625
6984.625
6936.1953125
6880.53515625
6820.203125
6756.03125
6686.86328125
6610.28125
6525.41015625
6436.5703125
6353.8984375
6288.74609375
6246.765625
6223.56640625
6205.52734375
6175.07421875
6118.375
6032.3984375
5927.38671875
5822.41015625
5736.30078125
5679.83203125
5653.92578125
5653.58984375
5673.83984375
5713.35546875
5773.5625
5854.08203125
5948.62109375
6045.54296875
6133.28515625
6205.83984375
6263.45703125
6308.9609375
6343.796875
6366.76171875
6375.0234375
6365.98046875
6339.328125
6298.5078125
6250.41796875
6203.7109375
6167.0234375
6146.9140625
6145.015625
6156.7578125
6175.5390625
6200.47265625
6238.67578125
6297.3671875
6373.62109375
6453.76171875
6522.80859375
6573.609375
6608.81640625
6638.98046875
6680.02734375
6747.27734375
6845.3984375
6962.8515625
7078.44921875
7174.375
7242.9375
7283.88671875
7300.66796875
7301.0625
7297.62109375
7302.2109375
7318.62890625
7341.46875
7363.12890625
7381.60546875
7401.265625
7425.8359375
7450.38671875
7461.08203125
7444.57421875
7399.44921875
7338.59375
7279.25390625
7228.7421875
7177.796875
7107.15625
7003.23046875
6871.8125
6739.3046875
6639.69921875
6597.20703125
6617.9140625
6693.62890625
6809.171875
6945.078125
7077.59765625
7182.83203125
7244.80078125
7261.09765625
7242.1015625
7205.671875
7170.74609375
7151.47265625
7153.6953125
7175.9375
7213.984375
7264.76953125
7326.78515625
7398.640625
7478.6796875
7565.54296875
7657.59765625
7750.80078125
7836.9921875
7904.484375
7940.9921875
7937.546875
7891.7578125
7809.4375
7704.21484375
7594.64453125
7498.8125
7428.71875
7388.29296875
7376.70703125
7393.58984375
7440.8359375
7519.23828125
7623.23046875
7738.4296875
7844.15625
7920.05078125
7953.28125
7942.3515625
7895.8046875
7828.4140625
7757.734375
7700.45703125
7666.62890625
7654.7578125
7653.67578125
7651.15625
7641.08203125
7622.09375
7591.390625
7542.90234375
7472.35546875
7383.046875
7285.69921875
7192.671875
7111.35546875
7041.33203125
6977.71484375
6919.71484375
6878.14453125
6873.3828125
6921.3515625
7017.31640625
7132.390625
7228.453125
7280.93359375
7291.8984375
7284.21875
7283.28515625
7300.765625
7330.046875
7352.546875
7348.7890625
7308.6015625
7236.6875
7150.234375
7068.37890625
7000.4921875
6943.25390625
6889.6171875
6841.0625
6810.91015625
6815.0703125
6858.54296875
6929.08984375
7002.703125
7056.0546875
7076.3359375
7061.890625
7015.98828125
6942.35546875
6847.91796875
6748.12109375
6665.28125
6618.5078125
6614.328125
6646.890625
6705.62890625
6781.58984375
6868.25
6959.6796875
7048.99609375
7126.671875
7179.52734375
7193.7890625
7162.37890625
7090.08203125
6990.62109375
6878.09375
6761.21484375
6644.9765625
6536.80078125
6450.91796875
6406.64453125
6420.609375
6497.1328125
6622.9453125
6770.36328125
6907.03125
7007.01171875
7059.16015625
7070.359375
7061.52734375
7056.48828125
7069.71484375
7101.09375
7140.2265625
7174.96875
7197.54296875
7205.98828125
7201.76171875
7185.48828125
7154.64453125
7106.6796875
7045.2265625
6981.48828125
6927.1953125
6886.55078125
6856.6953125
6835.23828125
6824.3359375
6826.34375
6838.24609375
6853.45703125
6869.0703125
6889.09375
6919.27734375
6959.140625
6999.38671875
7026.5390625
7029.890625
7005.65625
6956.75390625
6889.90625
6812.0859375
6728.546875
6643.828125
6564.140625
6497.32421875
6448.58984375
6416.37890625
6394.04296875
6376.640625
6365.8515625
6368.37890625
6390.875
6436.6796875
6505.10546875
6591.29296875
6687.00390625
6783.58984375
6875.1328125
6958.62890625
7032.21484375
7094.6875
7145.90234375
7184.81640625
7206.125
7201.1796875
7164.79296875
7102.10546875
7028.8984375
6965.34765625
6928.265625
6926.0
6958.18359375
7020.328125
7109.9296875
7228.57421875
7378.06640625
7554.84765625
7747.484375
7937.47265625
8101.859375
8218.59375
8274.97265625
8274.046875
8232.69921875
8172.23828125
8108.8828125
8049.91015625
7995.58984375
7944.96875
7902.5625
7880.453125
7891.125
7935.76171875
8000.01171875
8062.66015625
8108.125
8130.203125
8126.16015625
8091.41796875
8021.58203125
7917.99609375
7789.58984375
7649.6171875
7511.43359375
7386.2734375
7282.77734375
7206.390625
7157.4921875
7129.18359375
7107.6171875
7077.484375
7030.6015625
6971.23828125
6913.453125
6873.0234375
6860.828125
6881.3828125
6934.01953125
7013.4296875
7109.34765625
7207.04296875
7288.7578125
7336.03125
7334.00390625
7277.50390625
7174.92578125
7045.45703125
6911.2421875
6790.5234375
6695.55078125
6633.484375
6607.88671875
6620.609375
6673.59375
6767.26953125
6894.859375
7038.5078125
7173.17578125
7276.41015625
7335.85546875
7350.33984375
7327.546875
7281.51171875
7229.50390625
7188.03125
7170.8515625
7190.0234375
7255.6796875
7370.65625
7524.359375
7694.16015625
7855.77734375
7994.1875
8106.35546875
8196.17578125
8268.453125
8326.80859375
8374.09375
8412.00390625
8439.140625
8449.37109375
8432.8671875
8380.7890625
8292.3125
8179.64453125
8065.48828125
7971.83984375
7907.30078125
7863.94921875
7827.00390625
7788.41796875
7752.4375
7730.5078125
7733.1015625
7765.59375
7827.71875
7913.265625
8010.1640625
8103.65625
8182.3515625
8242.57421875
8287.15625
8319.45703125
8337.4453125
8333.0390625
8297.71484375
8229.87109375
8137.328125
8033.34765625
7930.8671875
7839.69921875
7765.90234375
7710.03515625
7665.48046875
7621.375
7570.78515625
7517.8515625
7477.24609375
7466.05078125
7493.99609375
7558.35546875
7645.375
7736.0390625
7811.87109375
7858.3203125
7866.79296875
7837.37109375
7780.95703125
7716.77734375
7664.56640625
7636.578125
7635.71484375
7659.921875
7707.203125
7776.453125
7864.51953125
7963.30078125
8060.21484375
8142.48828125
8202.23828125
8238.3671875
8253.66015625
8250.34765625
8228.8828125
8190.76171875
8141.0390625
8087.36328125
8037.51171875
7999.44140625
7983.1328125
7998.93359375
8050.73828125
8129.8046875
8216.10546875
8286.10546875
8320.03125
8305.17578125
8238.2421875
8128.61328125
7997.93359375
7871.76953125
7767.71875
7688.78515625
7624.9765625
7558.40625
7468.8125
7341.30078125
7176.34375
6994.92578125
6831.69140625
6719.0625
6673.3203125
6691.33984375
6757.2578125
6851.921875
6958.77734375
7065.62109375
7166.40625
7265.25390625
7377.38671875
7519.83203125
7695.5
7885.8671875
8061.05859375
8197.05078125
8282.61328125
8314.32421875
8293.33203125
8230.41015625
8148.2265625
8070.703125
8007.71484375
7951.4921875
7887.01953125
7803.7890625
7699.609375
7579.50390625
7455.08984375
7342.78515625
7257.8828125
7207.1484375
7185.61328125
7179.609375
7173.96875
7160.359375
7142.16015625
7131.39453125
7138.4296875
7162.9453125
7193.93359375
7217.58984375
7225.62890625
7218.765625
7205.32421875
7196.25390625
7198.47265625
7211.0078125
7227.41796875
7241.71875
7251.31640625
7255.77734375
7256.3125
7257.53515625
7266.23046875
7284.80078125
7306.30078125
7318.62109375
7314.02734375
7293.70703125
7264.8046875
7236.8828125
7222.03515625
7233.39453125
7277.63671875
7346.83203125
7419.06640625
7468.64453125
7478.1015625
7445.1171875
7383.3125
7317.890625
7276.17578125
7276.23828125
7320.49609375
7398.65625
7495.921875
7598.74609375
7695.37109375
7775.5703125
7833.21875
7869.31640625
7890.64453125
7903.8828125
7910.671875
7908.1484375
7893.5234375
7867.62109375
7834.67578125
7800.62109375
7772.51171875
7758.7421875
7767.48046875
7803.1875
7864.484375
7945.80859375
8040.80859375
8142.77734375
8241.04296875
8318.11328125
8353.17578125
8331.625
8253.1875
8132.02734375
7989.328125
7845.16015625
7714.91015625
7609.33203125
7534.16796875
7488.171875
7462.46484375
7444.01171875
7422.09765625
7393.84375
7364.95703125
7345.28125
7342.19140625
7356.9765625
7387.06640625
7431.234375
7490.953125
7565.12890625
7643.82421875
7709.26953125
7744.515625
7741.359375
7700.79296875
7629.55078125
7539.99609375
7452.41796875
7391.22265625
7372.22265625
7391.26953125
7426.34765625
7452.5
7456.421875
7440.0
7413.7578125
7387.91796875
7366.76171875
7347.5234375
7323.03515625
7286.296875
7233.78515625
7166.23046875
7088.31640625
7008.83984375
6939.94921875
6893.91015625
6879.65625
6902.24609375
6963.94921875
7062.734375
7188.25
7320.578125
7435.55859375
7513.3125
7544.3515625
7531.0546875
7485.59765625
7425.1015625
7365.4609375
7317.27734375
7286.69140625
7278.046875
7292.80078125
7323.8671875
7352.359375
7353.0703125
7307.140625
7213.03125
7087.63671875
6956.62109375
6840.8984375
6749.1953125
6680.6640625
6632.51953125
6603.75
6592.8046875
6595.97265625
6611.3828125
6643.80859375
6701.84375
6788.3828125
6895.375
7009.21484375
7120.359375
7225.796875
7322.85546875
7403.58984375
7456.76953125
7474.4375
7455.31640625
7402.7578125
7321.9609375
7220.64453125
7111.55859375
7011.24609375
6932.94921875
6878.28125
6835.80078125
6789.3125
6729.9375
6662.375
6601.59375
6564.19921875
6560.69921875
6590.83203125
6642.20703125
6693.53515625
6722.984375
6717.7578125
6679.2421875
6621.66015625
6566.52734375
6535.20703125
6540.7421875
6582.1796875
6645.65234375
6712.00390625
6765.1171875
6796.10546875
6804.1171875
6796.546875
6787.98046875
6795.875
6833.94140625
6907.1875
7011.203125
7135.21484375
7267.3671875
7398.9921875
7524.09375
7634.171875
7714.859375
7750.80078125
7735.828125
7678.38671875
7596.8671875
7510.06640625
7431.0546875
7366.23828125
7316.671875
7279.6171875
7251.29296875
7230.37109375
7219.640625
7224.21484375
7247.890625
7290.40234375
7346.93359375
7409.109375
7466.55078125
7508.98828125
7529.73046875
7529.0234375
7514.0390625
7494.0234375
7474.3515625
7454.55859375
7430.94140625
7399.72265625
7359.0234375
7311.04296875
7264.1015625
7230.6875
7220.8359375
7236.703125
7273.9609375
7327.30078125
7393.140625
7467.56640625
7543.203125
7607.82421875
7645.0703125
7638.59375
7580.73828125
7481.1484375
7366.78515625
7270.6640625
7217.296875
7214.8984375
7256.60546875
7326.0234375
7402.609375
7466.73046875
7505.46875
7517.921875
7515.671875
7515.609375
7528.46484375
7552.22265625
7576.296875
7591.65625
7596.96484375
7597.21484375
7599.7578125
7611.3671875
7634.640625
7664.11328125
7687.47265625
7693.4140625
7677.65625
7639.625
7575.5390625
7479.6796875
7354.1796875
7214.9453125
7085.23828125
6983.26953125
6915.15234375
6876.546875
6858.12890625
6849.6015625
6841.14453125
6823.75
6790.609375
6740.3515625
6679.31640625
6619.15234375
6570.109375
6535.62890625
6512.4375
6495.0078125
6480.57421875
6472.26953125
6478.92578125
6510.51171875
6571.3046875
6656.61328125
6755.95703125
6858.7578125
6956.37890625
7040.4921875
7102.59375
7137.05078125
7144.5625
7132.359375
7110.79296875
7088.8671875
7071.984375
7063.8125
7070.234375
7100.37109375
7161.51171875
7251.7578125
7357.578125
7458.56640625
7535.7109375
7577.8515625
7584.2734375
7562.7421875
7523.44921875
7472.08984375
7407.40234375
7325.78125
7229.734375
7133.62109375
7061.48828125
7036.4453125
7067.62890625
7145.3359375
7249.41796875
7363.52734375
7481.09375
7599.28125
7711.1171875
7806.07421875
7876.31640625
7919.1953125
7934.70703125
7924.203125
7892.61328125
7848.7421875
7800.52734375
7750.05078125
7693.98828125
7628.671875
7554.890625
7479.76953125
7414.92578125
7370.95703125
7350.6640625
7347.15625
7349.7109375
7352.63671875
7359.28125
7379.53515625
7424.93359375
7503.85546875
7615.89453125
7746.85546875
7870.328125
7958.453125
7995.625
7984.71875
7941.82421875
7884.84765625
7824.8046875
7764.953125
7706.578125
7655.21484375
7620.578125
7609.1015625
7616.12109375
7627.01171875
7628.734375
7622.453125
7625.36328125
7658.9609375
7733.63671875
7842.50390625
7968.77734375
8098.3828125
8226.03515625
8350.70703125
8467.95703125
8568.27734375
8642.81640625
8689.73828125
8714.85546875
8726.91796875
8732.63671875
8735.54296875
8738.890625
8749.23828125
8776.6484375
8829.9765625
8910.046875
9006.12109375
9097.96875
9161.76953125
9176.5390625
9129.67578125
9020.7578125
8862.01953125
8674.6796875
8482.84765625
8307.484375
8161.64453125
8048.4609375
7964.140625
7905.015625
7872.2734375
7868.8984375
7892.01953125
7929.41796875
7963.9375
7981.4453125
7977.3046875
7959.92578125
7949.4296875
7968.5
8028.28125
8120.48828125
8222.87890625
8311.9921875
8371.375
8392.3125
8372.921875
8318.3046875
8238.1015625
8140.26171875
8026.921875
7897.21875
7754.2421875
7609.8203125
7484.203125
7400.66796875
7376.34765625
7413.48828125
7498.671875
7612.4765625
7742.0390625
7885.06640625
8042.515625
8208.09375
8364.98046875
8492.50390625
8577.15234375
8619.18359375
8630.59375
8627.51171875
8623.578125
8627.2265625
8640.5390625
8658.828125
8673.7265625
8680.27734375
8681.58984375
8685.140625
8694.953125
8709.59765625
8728.5234375
8758.04296875
8808.7890625
8886.87109375
8987.2890625
9094.80078125
9190.1171875
9256.46484375
9283.265625
9266.76953125
9209.625
9120.46875
9012.24609375
8897.7109375
8784.50390625
8674.26171875
8566.4296875
8462.59375
8367.671875
8288.59765625
8232.80078125
8207.2734375
8218.0703125
8270.6953125
8369.75
8514.9765625
8694.44921875
8881.8359375
9043.54296875
9152.453125
9198.625
9191.515625
9155.09765625
9119.02734375
9107.046875
9125.90625
9161.9375
9190.31640625
9191.71875
9163.1953125
9114.3359375
9053.59375
8978.859375
8880.91796875
8754.7109375
8606.9296875
8454.7890625
8319.625
8219.56640625
8162.00390625
8138.84765625
8131.015625
8122.6953125
8114.359375
8121.84765625
8162.453125
8240.90625
8345.015625
8450.8515625
8532.5703125
8573.20703125
8571.36328125
8538.98046875
8491.41015625
8438.17578125
8380.9375
8317.15625
8245.30859375
8169.328125
8100.0625
8049.984375
8023.3515625
8011.40625
7999.50390625
7979.61328125
7956.0
7940.640625
7945.26171875
7975.890625
8030.38671875
8099.85546875
8175.3203125
8255.15234375
8344.46484375
8445.37109375
8549.22265625
8640.65625
8708.9765625
8754.3046875
8783.96875
8805.703125
8825.28125
8848.1796875
8880.59765625
8927.41015625
8988.390625
9056.1953125
9118.765625
9165.76171875
9194.421875
9210.01953125
9220.8515625
9232.94140625
9248.4609375
9267.02734375
9286.50390625
9302.6484375
9309.46875
9301.18359375
9273.98046875
9225.8046875
9155.36328125
9062.7109375
8952.19921875
8835.23828125
8729.62890625
8654.609375
8623.9765625
8641.12890625
8698.8515625
8783.92578125
8883.69921875
8990.65234375
9102.99609375
9222.81640625
9354.046875
9500.17578125
9660.1328125
9823.83984375
9971.9453125
10082.265625
10138.7265625
10136.109375
10078.6640625
9976.36328125
9842.6328125
9692.890625
9541.546875
9398.42578125
9267.98828125
9152.0234375
9052.15234375
8969.0859375
8900.7109375
8843.6875
8798.796875
8773.83984375
8779.3203125
8819.984375
8890.734375
8980.71484375
9080.27734375
9183.92578125
9288.26953125
9389.6875
9484.54296875
9570.5234375
9646.76953125
9713.35546875
9771.3203125
9822.515625
9868.1953125
9907.47265625
9938.31640625
9961.33203125
9982.921875
10014.40234375
10067.140625
10146.26171875
10246.3515625
10351.83203125
10443.68359375
10509.921875
10552.11328125
10581.12890625
10605.05078125
10621.015625
10618.16015625
10585.8515625
10516.98828125
10406.546875
10254.53515625
10074.73046875
9897.64453125
9758.6484375
9679.70703125
9661.96484375
9693.6640625
9761.31640625
9852.390625
9951.3984375
10038.78125
10096.265625
10113.66015625
10091.14453125
10036.3125
9959.85546875
9873.6171875
9790.953125
9725.7421875
9688.01953125
9679.6328125
9694.31640625
9721.234375
9747.34375
9758.73046875
9745.9375
9712.6875
9678.0078125
9665.03515625
9685.0625
9732.33203125
9793.31640625
9859.13671875
9929.45703125
10007.69921875
10094.7890625
10186.2578125
10273.04296875
10344.61328125
10393.02734375
10415.6484375
10415.65234375
10400.7421875
10380.63671875
10363.54296875
10353.4375
10351.0703125
10357.59375
10375.546875
10404.390625
10435.86328125
10456.546875
10457.08984375
10439.05859375
10412.44140625
10386.8984375
10366.21484375
10351.234375
10347.00390625
10365.41015625
10419.67578125
10515.68359375
10647.89453125
10801.75
10958.6796875
11100.34375
11212.56640625
11289.52734375
11335.4921875
11361.78125
11380.90625
11401.8984375
11427.91796875
11455.39453125
11475.3359375
11478.09765625
11459.05859375
11420.4609375
11368.44921875
11309.6953125
11250.53515625
11196.54296875
11149.875
11106.9375
11060.84765625
11007.9375
10951.94140625
10901.26953125
10862.23828125
10835.14453125
10816.26953125
10802.4765625
10793.3515625
10789.6953125
10790.9921875
10794.06640625
10792.8515625
10779.7109375
10749.74609375
10706.6484375
10664.01171875
10637.7421875
10634.57421875
10647.359375
10661.46875
10664.9453125
10652.66796875
10623.28125
10574.8125
10504.015625
10409.421875
10295.71484375
10176.6875
10073.46875
10006.8984375
9988.4140625
10016.484375
10080.1484375
10164.19140625
10251.125
10322.37109375
10362.63671875
10365.7890625
10336.4375
10286.0859375
10229.47265625
10184.17578125
10169.78125
10202.015625
10284.8515625
10407.7890625
10549.98828125
10686.63671875
10794.48828125
10858.2578125
10877.9765625
10870.84765625
10863.0625
10876.671875
10922.2421875
11000.4453125
11105.85546875
11227.5
11349.27734375
11455.4765625
11539.125
11604.7734375
11661.76953125
11713.046875
11748.9765625
11751.58203125
11706.765625
11615.2421875
11493.2734375
11362.48828125
11238.24609375
11126.859375
11031.75
10958.97265625
10915.09375
10901.1484375
10910.875
10935.3046875
10968.2421875
11007.59765625
11053.125
11104.04296875
11158.2578125
11212.9609375
11266.453125
11320.515625
11380.7421875
11452.4609375
11534.390625
11616.34765625
11684.484375
11730.21484375
11754.86328125
11766.48046875
11772.8515625
11776.96875
11777.3828125
11771.14453125
11756.7421875
11736.25
11716.640625
11708.734375
11722.546875
11760.63671875
11815.06640625
11871.796875
11919.2734375
11952.5
11968.87890625
11963.01953125
11929.515625
11871.625
11804.08984375
11744.62109375
11702.26953125
11673.77734375
11648.8515625
11617.7109375
11577.36328125
11536.125
11512.68359375
11525.98046875
11582.15234375
11671.65234375
11779.90234375
11899.69921875
12032.84765625
12182.98828125
12349.703125
12528.09765625
12710.2109375
12885.8046875
13044.16015625
13177.3125
13282.23828125
13361.25390625
13421.98046875
13476.25390625
13535.71484375
13605.75
13683.6171875
13762.71875
13837.87890625
13906.6484375
13968.484375
14025.96484375
14086.7890625
14161.578125
14257.734375
14375.93359375
14513.4921875
14670.71484375
14853.125
15068.61328125
15324.1875
15625.85546875
15979.0859375
16386.94921875
16847.6953125
17356.34765625
17909.7578125
18509.8125
19161.39453125
19868.50390625
20633.44140625
21459.3125
22352.5625
23324.09765625
24389.8671875
25570.55859375
26888.88671875
28364.99609375
30013.22265625
31842.2421875
33857.66015625
36064.54296875
38467.0
41061.96484375
43826.43359375
46702.984375
49589.62109375
52335.75
54743.5703125
56580.05859375
57610.39453125
57654.171875
56645.05859375
54662.65234375
51917.11328125
48692.8671875
45277.75390625
41906.80078125
38737.18359375
35852.1328125
33278.84765625
31006.90234375
29003.55078125
27228.28515625
25644.9921875
24226.45703125
22950.8671875
21797.88671875
20750.98828125
19803.58984375
18960.6640625
18232.1796875
17623.54296875
17131.0546875
16744.609375
16452.6875
16242.8984375
16097.42578125
15989.40625
15886.2109375
15758.6953125
15589.92578125
15378.15625
15134.01953125
14874.84765625
14618.44921875
14377.7109375
14157.50390625
13954.87109375
13762.328125
13572.73828125
13382.9140625
13193.390625
13004.44140625
12813.25
12616.81640625
12418.9296875
12233.5234375
12079.85546875
11973.12109375
11918.296875
11910.78125
11941.16796875
11999.56640625
12077.02734375
12164.4609375
12251.82421875
12329.734375
12392.62890625
12440.21875
12477.0859375
12513.1015625
12564.82421875
12652.29296875
12788.4609375
12968.46484375
13169.2890625
13360.33203125
13514.63671875
13613.421875
13646.7578125
13615.6796875
13533.9296875
13424.69921875
13313.35546875
13221.84765625
13166.56640625
13156.7109375
13191.984375
13262.72265625
13354.6328125
13455.6328125
13560.59375
13671.58203125
13793.7265625
13928.4375
14068.453125
14198.6796875
14302.609375
14369.74609375
14399.96484375
14404.28515625
14401.80078125
14412.25390625
14447.05859375
14505.71875
14580.921875
14666.859375
14762.25
14867.46484375
14982.08203125
15106.4296875
15243.21875
15395.078125
15559.9921875
15730.31640625
15897.20703125
16057.05078125
16214.5703125
16380.1328125
16563.484375
16769.48828125
16999.21875
17253.4765625
17532.4296875
17831.12890625
18137.76953125
18439.390625
18730.12109375
19013.4375
19297.4921875
19590.53515625
19900.578125
20235.703125
20600.265625
20989.2109375
21387.015625
21773.46875
22131.61328125
22452.38671875
22735.609375
22990.80078125
23238.62890625
23509.08984375
23832.8984375
24229.1953125
24697.82421875
25221.4609375
25774.734375
26333.9140625
26883.87109375
27422.23828125
27960.1640625
28517.453125
29113.18359375
29757.80859375
30453.1796875
31200.9453125
32012.44921875
32911.0
33922.96875
35064.45703125
36335.61328125
37728.46484375
39241.52734375
40888.87109375
42698.09765625
44701.39453125
46926.74609375
49393.9375
52117.22265625
55112.9765625
58405.40625
62023.078125
65987.76171875
70305.08203125
74961.1875
79917.59375
85095.203125
90351.80859375
95468.56640625
100158.359375
104099.3515625
106990.43359375
108617.6875
108908.79296875
107946.9375
105932.16015625
103109.4921875
99702.6015625
95881.33203125
91763.82421875
87434.5859375
82961.78515625
78409.65625
73847.4921875
69353.1953125
65006.99609375
60877.4921875
57010.06640625
53425.8203125
50129.3359375
47116.8515625
44379.62890625
41903.9296875
39671.75
37664.23828125
35865.85546875
34265.3125
32851.61328125
31609.40234375
30519.62890625
29565.6484375
28737.65234375
28030.64453125
27439.30859375
26954.48046875
26560.36328125
26230.83203125
25930.25
25623.796875
25291.18359375
24931.40625
24556.8359375
24186.35546875
23842.34765625
23545.55859375
23305.03125
23112.58203125
22949.80078125
22800.953125
22659.90234375
22529.90234375
22422.9609375
22358.80859375
22357.140625
22424.6171875
22548.734375
22706.12890625
22879.2109375
23067.5703125
23286.23828125
23552.5078125
23871.2109375
24230.4921875
24612.23828125
25006.90625
25417.3828125
25849.32421875
26301.484375
26767.09765625
27242.00390625
27727.25
28223.37890625
28724.3828125
29218.8203125
29697.11328125
30159.6015625
30620.3984375
31104.37890625
31637.87109375
32238.16796875
32909.07421875
33645.8671875
34446.140625
35319.2109375
36288.390625
37385.6015625
38642.13671875
40080.38671875
41708.5
43517.015625
45476.34375
47536.68359375
49631.7421875
51685.19140625
53616.15234375
55341.42578125
56775.4921875
57832.72265625
58436.23828125
58533.6171875
58112.703125
57207.73828125
55890.6875
54252.7421875
52386.62890625
50377.484375
48302.06640625
46230.26171875
44223.0390625
42326.17578125
40564.41796875
38941.57421875
37447.55859375
36067.78125
34790.2890625
33609.17578125
32525.05078125
31542.5234375
30665.2265625
29891.76953125
29216.65625
28635.87109375
28151.83203125
27772.23046875
27502.9375
27340.24609375
27267.87890625
27260.52734375
27291.5078125
27340.9765625
27401.55859375
27479.21875
27588.47265625
27743.96875
27953.484375
28216.8046875
28529.90234375
28890.61328125
29302.20703125
29774.16015625
30320.32421875
30955.2109375
31690.39453125
32532.89453125
33485.1796875
34545.38671875
35708.94921875
36973.1875
38341.85546875
39823.9140625
41427.4375
43156.87890625
45017.015625
47014.640625
49147.82421875
51386.17578125
53655.2421875
55833.0703125
57757.671875
59244.8828125
60119.84375
60258.32421875
59621.96875
58270.1171875
56343.83203125
54030.765625
51524.06640625
48987.52734375
46536.5390625
44238.09765625
42124.296875
40209.42578125
38502.85546875
37014.26171875
35750.92578125
34711.53515625
33884.078125
33251.54296875
32799.74609375
32518.96875
32399.5
32428.97265625
32595.62109375
32892.57421875
33317.484375
33869.51953125
34549.09375
35359.8125
36307.00390625
37391.78515625
38607.609375
39945.26171875
41402.640625
42989.2109375
44719.92578125
46602.66796875
48626.4375
50752.5546875
52907.1328125
54976.3984375
56810.875
58243.4921875
59118.84765625
59324.90234375
58817.62890625
57632.26171875
55877.40234375
53711.953125
51310.93359375
48832.796875
46399.734375
44094.2109375
41965.70703125
40039.8125
38326.6015625
36828.0546875
35542.6015625
34463.84765625
33575.34765625
32849.1484375
32253.16015625
31763.0625
31368.59375
31068.9140625
30861.39453125
30733.0703125
30661.5078125
30624.84765625
30613.87890625
30637.30078125
30717.3046875
30881.6171875
31158.9296875
31577.03515625
32157.765625
32908.59765625
33819.265625
34869.53515625
36044.10546875
37344.984375
38795.67578125
40437.72265625
42321.671875
44494.71875
46988.01953125
49806.046875
52917.26953125
56242.28515625
59637.625
62880.76171875
65672.3125
67675.19140625
68595.15234375
68274.92578125
66751.92578125
64245.09765625
61080.609375
57599.86328125
54090.1328125
50752.13671875
47698.42578125
44970.71875
42564.89453125
40454.48828125
38607.875
36998.87109375
35610.37109375
34430.86328125
33447.96484375
32646.5546875
32013.55078125
31542.58984375
31231.87109375
31077.64453125
31070.96875
31200.90234375
31459.984375
31846.53515625
32362.25
33007.5703125
33778.78515625
34668.5703125
35667.8828125
36767.03515625
37957.8828125
39240.67578125
40632.2734375
42165.72265625
43876.92578125
45788.05078125
47901.23046875
50204.71484375
52681.53515625
55311.99609375
58070.31640625
60918.62109375
63798.3671875
66619.48046875
69253.9140625
71544.4609375
73333.8984375
74506.0390625
75020.140625
74921.921875
74328.86328125
73401.8515625
72318.0
71249.76953125
70347.4765625
69724.47265625
69451.33203125
69564.1328125
70081.42578125
71015.51171875
72366.578125
74101.05859375
76126.33984375
78274.47265625
80301.1484375
81903.41015625
82760.921875
82600.53515625
81266.51953125
78764.31640625
75254.8984375
71005.62109375
66325.00390625
61506.51171875
56790.61328125
52345.44140625
48265.36328125
44583.94140625
41293.15625
38361.01171875
35745.4609375
33405.1015625
31305.140625
29417.1328125
27715.16015625
26173.15234375
24765.640625
23470.61328125
22272.87109375
21166.33984375
20152.73828125
19234.984375
18408.3125
17656.5546875
16958.2265625
16299.0390625
15680.53515625
15116.89453125
14622.484375
14200.90625
13843.91015625
13537.65234375
13267.9921875
13021.9375
12788.90625
12563.93359375
12348.68359375
12147.0078125
11958.40625
11776.1796875
11591.80859375
11401.92578125
11212.64453125
11037.74609375
10890.4765625
10774.06640625
10679.30078125
10591.94140625
10503.01953125
10412.67578125
10326.64453125
10251.625
10193.8359375
10160.01171875
10158.81640625
10201.23046875
10297.5078125
10449.7734375
10646.1171875
10864.41015625
11085.20703125
11302.0859375
11519.7265625
11743.07421875
11968.96484375
12186.32421875
12382.02734375
12545.82421875
12670.7265625
12749.6953125
12772.58984375
12727.9296875
12609.546875
12422.77734375
12184.6171875
11918.16015625
11646.7265625
11391.47265625
11170.9765625
10999.4296875
10883.03125
10818.12890625
10793.8984375
10797.9296875
10819.1953125
10845.890625
10862.265625
10851.125
10802.14453125
10718.38671875
10614.34765625
10506.87109375
10406.2734375
10312.98046875
10220.31640625
10120.71875
10011.5390625
9896.34765625
9781.6875
9673.703125
9579.01953125
9507.70703125
9472.0078125
9478.91796875
9522.7734375
9585.97265625
9648.7734375
9700.6875
9744.015625
9787.1015625
9834.1640625
9881.7734375
9924.46484375
9962.51953125
10003.4140625
10056.4765625
10126.8828125
10213.44140625
10309.22265625
10403.3359375
10484.46875
10546.3125
10591.91796875
10633.15234375
10684.87109375
10757.07421875
10849.8203125
10954.6875
11062.1875
11169.078125
11278.6796875
11394.5
11515.2578125
11637.68359375
11763.6171875
11902.0703125
12062.58203125
12245.4609375
12437.6015625
12617.51953125
12765.85546875
12873.7578125
12943.6875
12984.1953125
13004.98828125
13016.5625
13031.3984375
13061.859375
13115.265625
13191.97265625
13288.6484375
13402.38671875
13530.89453125
13669.9375
13812.796875
13952.88671875
14086.90625
14216.58203125
14350.03125
14503.01171875
14697.07421875
14952.28515625
15277.88671875
15668.61328125
16110.8984375
16593.94140625
17116.4140625
17684.93359375
18309.49609375
19001.73828125
19775.34375
20643.75390625
21614.6484375
22686.40234375
23850.4609375
25097.140625
26420.60546875
27821.35546875
29306.8046875
30888.86328125
32577.09765625
34367.625
36230.9296875
38103.0625
39885.53515625
41457.10546875
42693.84765625
43488.390625
43763.05078125
43479.2578125
42646.1875
41322.609375
39604.34765625
37601.3984375
35419.3828125
33153.99609375
30892.51171875
28712.36328125
26675.5546875
24823.609375
23175.56640625
21728.96875
20465.30859375
19359.61328125
18387.85546875
17526.70703125
16750.5078125
16034.95703125
15366.86328125
14747.75
14184.58984375
13676.58984375
13211.70703125
12774.796875
12357.5859375
11961.890625
11595.8828125
11267.921875
10981.375
10731.6796875
10506.38671875
10288.87890625
10065.44921875
9832.453125
9597.91796875
9375.109375
9174.0390625
8999.84765625
8858.21484375
8758.01953125
8705.51171875
8697.67578125
8724.24609375
8774.52734375
8837.9921875
8898.8671875
8937.0234375
8939.8828125
8912.95703125
8875.87890625
8847.890625
8837.33984375
8841.81640625
8853.671875
8864.87109375
8870.421875
8870.109375
8866.38671875
8859.86328125
8848.09765625
8829.75
8808.2265625
8788.58984375
8770.68359375
8746.9921875
8708.75390625
8654.5625
8593.0078125
8537.55859375
8498.859375
8481.37109375
8486.07421875
8514.84375
8571.16796875
8656.61328125
8767.5625
8895.58203125
9030.18359375
9160.87109375
9278.7109375
9379.60546875
9467.7890625
9554.0859375
9646.75390625
9741.28515625
9819.453125
9860.26953125
9854.8359375
9813.55859375
9760.9375
9722.6640625
9714.01171875
9736.640625
9785.03515625
9857.09765625
9959.828125
10104.84375
10297.484375
10529.67578125
10783.20703125
11040.3671875
11292.47265625
11539.98828125
11785.41015625
12025.5703125
12250.06640625
12447.79296875
12617.46875
12774.390625
12947.65234375
13168.42578125
13456.234375
13811.625
14220.4296875
14666.89453125
15145.53125
15661.36328125
16218.76953125
16811.40625
17425.03125
18050.9296875
18695.68359375
19377.72265625
20115.80859375
20921.1640625
21798.4609375
22751.25390625
23786.015625
24913.33984375
26148.33203125
27511.57421875
29029.71484375
30732.81640625
32645.86328125
34775.10546875
37093.4453125
39529.31640625
41960.06640625
44210.9140625
46065.66015625
47298.5703125
47726.98046875
47265.42578125
45952.25390625
43933.09375
41412.640625
38603.1953125
35691.05078125
32822.9140625
30103.59765625
27598.734375
25340.90234375
23337.359375
21577.30078125
20039.59375
18702.328125
17549.8671875
16570.91015625
15749.33984375
15058.9140625
14469.140625
13956.328125
13508.98046875
13124.46484375
12802.62890625
12541.23046875
12334.234375
12172.921875
12049.35546875
11959.0078125
11899.6328125
11868.03515625
11859.0390625
11866.921875
11885.8515625
11909.140625
11929.94140625
11943.4140625
11947.5078125
11942.80078125
11934.640625
11935.5703125
11960.52734375
12015.015625
12088.19921875
12159.65234375
12212.5859375
12238.7109375
12232.140625
12182.8828125
12078.640625
11912.6171875
11690.2734375
11430.49609375
11159.90234375
10902.41796875
10670.76953125
10467.0234375
10290.54296875
10143.55859375
10028.75390625
9944.21875
9883.765625
9841.84765625
9816.04296875
9804.26953125
9801.18359375
9798.078125
9786.14453125
9760.25390625
9721.41796875
9676.69140625
9636.08203125
9607.6171875
9593.953125
9593.125
9602.21875
9619.89453125
9645.22265625
9674.515625
9700.30859375
9714.0859375
9710.453125
9689.61328125
9657.94921875
9626.8984375
9608.90625
9610.5859375
9628.44140625
9653.17578125
9679.55859375
9711.16796875
9754.26171875
9808.328125
9864.6953125
9914.0078125
9953.30859375
9985.2265625
10011.7265625
10029.171875
10028.8515625
10002.01171875
9945.66796875
9864.94140625
9770.38671875
9672.83203125
9579.98828125
9496.03515625
9422.1953125
9357.203125
9298.32421875
9243.265625
9191.53515625
9144.9375
9108.12890625
9088.73046875
9095.34765625
9134.15234375
9207.203125
9313.34375
9448.76171875
9605.53515625
9771.0859375
9930.87109375
10071.51171875
10180.65625
10245.82421875
10257.375
10215.08984375
10131.4921875
10028.15234375
9928.28515625
9851.2578125
9809.88671875
9808.859375
9844.68359375
9908.44921875
9990.27734375
10082.40234375
10180.4296875
10284.44140625
10400.03125
10536.41796875
10700.75
10892.12890625
11100.47265625
11311.0859375
11511.62890625
11697.04296875
11870.41015625
12039.85546875
12213.81640625
12398.1171875
12597.0703125
12816.921875
13067.30859375
13358.55859375
13697.8046875
14088.515625
14534.0625
15041.34375
15620.5
16281.1328125
17028.66796875
17863.9375
18785.6953125
19793.34765625
20887.0390625
22064.5
23316.87890625
24626.84765625
25970.10546875
27317.48046875
28633.578125
29871.83203125
30971.94140625
31866.79296875
32498.078125
32830.1328125
32851.38671875
32564.6328125
31978.0546875
31105.8359375
29974.62890625
28626.42578125
27115.3359375
25503.2421875
23856.921875
22242.74609375
20716.2265625
19311.38671875
18038.0
16888.5
15849.20703125
14909.1328125
14062.859375
13307.7421875
12638.65625
12045.1328125
11513.47265625
11031.890625
10594.3984375
10201.23046875
9856.58984375
9565.15625
9328.64453125
9143.80078125
9002.33984375
8892.33984375
8800.36328125
8714.73046875
8628.94140625
8542.0234375
8454.8671875
8366.84765625
8277.89453125
8194.08984375
8129.296875
8099.13671875
8112.06640625
8165.125
8246.9296875
8344.8359375
8450.84375
8562.30078125
8677.47265625
8790.671875
8892.29296875
8973.6640625
9031.90625
9071.6171875
9103.79296875
9142.5859375
9198.83203125
9273.40625
9357.30859375
9440.64453125
9521.92578125
9608.0078125
9706.21484375
9818.4609375
9941.484375
10068.1640625
10185.55078125
10273.75
10311.1015625
10283.76171875
10191.796875
10047.3984375
9867.71875
9668.05078125
9459.36328125
9250.0390625
9048.78125
8865.6171875
8710.21484375
8589.30078125
8504.32421875
8449.41796875
8410.2265625
8365.53515625
8292.9375
8176.96875
8016.0859375
7824.9140625
7629.21484375
7454.33203125
7313.3828125
7203.85546875
7115.22265625
7040.73046875
6983.13671875
6951.19140625
6951.4765625
6981.7109375
7028.60546875
7071.3515625
7090.40625
7077.43359375
7039.15625
6991.8203125
6951.33984375
6927.90234375
6927.4375
6954.6953125
7012.33203125
7096.99609375
7197.40625
7296.6875
7377.16015625
7425.265625
7435.65625
7413.33203125
7372.08984375
7329.21484375
7299.51953125
7291.82421875
7308.05078125
7343.86328125
7390.796875
7440.22265625
7486.78515625
7528.34375
7563.125
7588.171875
7601.1796875
7602.83203125
7596.00390625
7582.35546875
7560.0234375
7523.984375
7467.4921875
7383.25
7265.59375
7115.2734375
6944.44921875
6776.734375
6639.8203125
6554.484375
6527.26171875
6550.640625
6608.7109375
6683.70703125
6760.52734375
6828.0625
6877.4765625
6900.06640625
6889.140625
6846.46875
6786.9609375
6734.91015625
6713.62890625
6737.0234375
6807.765625
6918.828125
7055.33203125
7198.08203125
7329.81640625
7439.4296875
7520.30078125
7566.40234375
7572.58203125
7538.453125
7470.328125
7379.55078125
7280.65625
7190.18359375
7122.39453125
7081.55078125
7057.4296875
7030.2421875
6982.33203125
6908.20703125
6816.9140625
6726.7734375
6656.88671875
6620.8046875
6625.48828125
6673.3125
6762.05859375
6882.02734375
7015.23828125
7140.8671875
7243.86328125
7320.11328125
7375.55859375
7421.6953125
7470.37890625
7529.421875
7600.515625
7680.52734375
7764.7734375
7849.40625
7931.6796875
8008.87890625
8077.0
8130.18359375
8162.8046875
8174.296875
8172.6171875
8171.9609375
8185.5625
8219.42578125
8270.62890625
8329.00390625
8380.4140625
8412.015625
8418.50390625
8404.83984375
8382.48828125
8362.34765625
8349.9609375
8344.83984375
8341.87109375
8333.84375
8315.734375
8289.7265625
8267.0
8264.36328125
8297.7734375
8376.78515625
8501.9140625
8664.8203125
8850.55078125
9041.40234375
9221.69921875
9381.76171875
9518.76953125
9633.578125
9725.98046875
9793.40234375
9834.89453125
9855.5390625
9865.11328125
9872.00390625
9880.03125
9892.01171875
9914.72265625
9957.95703125
10028.8671875
10128.5625
10253.75
10399.32421875
10558.89453125
10725.17578125
10891.77734375
11053.640625
11204.54296875
11336.171875
11442.7578125
11526.97265625
11598.328125
11663.9765625
11721.45703125
11760.80859375
11771.94921875
11749.05078125
11690.25390625
11597.5390625
11479.421875
11352.98828125
11240.76953125
11162.3359375
11125.0390625
11120.03125
11127.046875
11126.01953125
11108.26953125
11080.78125
11062.96875
11079.45703125
11151.16796875
11285.85546875
11471.96875
11681.8671875
11884.40625
12058.57421875
12198.37109375
12307.65234375
12391.859375
12454.37109375
12499.51171875
12538.1875
12589.8671875
12677.22265625
12816.12890625
13008.703125
13245.29296875
13513.390625
13805.5078125
14119.59375
14452.50390625
14793.03125
15121.7578125
15419.703125
15679.890625
15912.6640625
16140.5859375
16388.42578125
16676.796875
17021.73046875
17435.328125
17923.2265625
18481.34765625
19097.03125
19755.75390625
20448.87109375
21177.28125
21949.69921875
22778.7109375
23678.01953125
24661.4375
25741.0546875
26923.98046875
28211.125
29601.39453125
31098.94921875
32715.703125
34463.921875
36341.9296875
38320.56640625
40336.20703125
42291.08984375
44059.109375
45495.6953125
46452.80078125
46801.37109375
46460.3359375
45422.97265625
43766.38671875
41635.84375
39210.09375
36663.86328125
34141.58203125
31746.78515625
29543.484375
27563.25
25812.8671875
24280.4296875
22940.7890625
21761.3984375
20708.77734375
19755.3046875
18885.9765625
18101.87109375
17414.421875
16830.31640625
16338.078125
15909.1015625
15512.8203125
15131.88671875
14766.06640625
14426.9375
14130.2265625
13887.17578125
13694.95703125
13533.16015625
13373.8203125
13199.62890625
13014.0703125
12834.7578125
12678.0625
12548.578125
12438.39453125
12332.41015625
12215.08203125
12076.02734375
11912.40234375
11727.62890625
11528.59375
11323.3515625
11118.94140625
10919.51953125
10728.2734375
10553.6328125
10412.58203125
10323.578125
10293.61328125
10312.66015625
10361.6796875
10424.57421875
10491.22265625
10550.9140625
10587.33203125
10583.125
10530.2109375
10435.109375
10313.48046875
10178.47265625
10033.34375
9874.90625
9703.91015625
9531.91015625
9377.765625
9256.75390625
9171.171875
9108.703125
9048.5859375
8972.33984375
8874.51171875
8768.109375
8680.84375
8643.05859375
8674.13671875
8774.6953125
8926.99609375
9100.9609375
9262.1953125
9380.515625
9438.16015625
9435.21875
9388.8828125
9325.43359375
9268.8046875
9232.48828125
9218.890625
9224.76171875
9247.2421875
9286.57421875
9344.91796875
9423.359375
9519.8359375
9629.578125
9748.0625
9874.296875
10011.5546875
10164.82421875
10337.1015625
10527.12890625
10729.296875
10934.7578125
11133.1484375
11315.27734375
11476.0390625
11615.72265625
11739.19140625
11854.4453125
11971.65234375
12100.7109375
12245.75
12399.8828125
12546.515625
12668.515625
12757.375
12813.96875
12842.03125
12843.5234375
12820.8046875
12780.51953125
12731.765625
12679.484375
12620.78125
12548.47265625
12457.8203125
12349.8203125
12229.1171875
12100.0859375
11965.46875
11828.734375
11697.65234375
11584.625
11502.09765625
11456.00390625
11442.6171875
11450.3984375
11463.921875
11466.9765625
11445.98828125
11395.55078125
11322.8671875
11245.65234375
11183.6171875
11150.37890625
11151.5859375
11187.37890625
11253.40234375
11339.3359375
11429.32421875
11506.44921875
11557.91796875
11577.02734375
11563.08984375
11522.45703125
11469.81640625
11425.05859375
11405.16015625
11417.30859375
11459.98046875
11530.24609375
11628.9609375
11758.3671875
11915.4921875
12089.5859375
12266.43359375
12434.52734375
12586.40234375
12714.98046875
12811.2734375
12868.12109375
12887.2578125
12883.19921875
12880.48828125
12905.875
12978.70703125
13102.62890625
13262.48828125
13430.234375
13578.2421875
13691.8515625
13772.4609375
13830.18359375
13873.3671875
13903.87890625
13920.95703125
13928.94140625
13940.5
13971.31640625
14031.42578125
14122.1171875
14241.64453125
14393.01953125
14585.77734375
14831.1953125
15136.5625
15502.515625
15923.1875
16388.09765625
16885.16796875
17402.92578125
17930.515625
18457.54296875
18976.421875
19484.85546875
19983.3515625
20468.78515625
20932.578125
21367.671875
21777.19921875
22174.9453125
22577.203125
22994.34765625
23428.58203125
23877.203125
24337.984375
24813.375
25310.8984375
25839.03125
26402.16796875
27000.2109375
27633.16015625
28304.8046875
29020.578125
29782.08984375
30585.27734375
31425.375
32304.46484375
33234.84765625
34236.515625
35333.30078125
36551.78515625
37920.7890625
39466.45703125
41204.91796875
43141.609375
45282.24609375
47647.3515625
50277.19140625
53223.1640625
56533.48046875
60242.16015625
64362.8984375
68884.5625
73766.1640625
78933.69921875
84285.54296875
89713.58984375
95138.484375
100541.6953125
105969.15234375
111492.78515625
117139.49609375
122815.66796875
128260.1875
133051.98828125
136679.34765625
138651.21875
138610.19921875
136408.9140625
132133.34375
126076.70703125
118676.7890625
110433.3125
101827.4921875
93264.4765625
85047.48828125
77377.9453125
70370.33203125
64071.765625
58478.7578125
53548.30859375
49208.3515625
45374.7578125
41972.42578125
38947.58203125
36262.9140625
33883.0546875
31765.734375
29865.12890625
28141.5234375
26568.78515625
25135.69921875
23840.390625
22679.29296875
21636.84375
20685.19140625
19796.7421875
18960.0703125
18184.828125
17491.12109375
16892.8984375
16389.06640625
15967.109375
15612.9296875
15317.31640625
15074.9140625
14879.0234375
14718.8984375
14582.8203125
14463.58203125
14359.64453125
14269.90234375
14188.15234375
14104.6640625
14014.2890625
13922.69921875
13844.62890625
13796.52734375
13790.4921875
13832.1953125
13921.17578125
14051.828125
14215.140625
14401.234375
14602.09765625
14813.87890625
15037.65234375
15277.11328125
15534.48046875
15809.19140625
16101.64453125
16416.9296875
16762.01953125
17138.39453125
17538.74609375
17951.8203125
18370.06640625
18794.20703125
19234.8359375
19712.4140625
20252.9296875
20878.078125
21596.48046875
22404.71875
23297.9375
24280.5078125
25368.1328125
26580.5078125
27929.35546875
29408.6015625
30992.76171875
32644.75
34326.1796875
36000.72265625
37629.31640625
39165.546875
40559.2109375
41766.79296875
42761.453125
43536.4609375
44100.48828125
44467.00390625
44643.4296875
44626.62890625
44406.94140625
43975.7890625
43330.59375
42475.53125
41420.49609375
40180.078125
38773.15625
37224.7421875
35570.125
33856.83984375
32138.9765625
30465.578125
28872.0625
27381.0703125
26009.61328125
24773.84765625
23686.87109375
22752.14453125
21958.40625
21280.66796875
20687.73046875
20151.78125
19653.8515625
19182.6875
18731.12109375
18295.22265625
17876.51953125
17482.87109375
17125.61328125
16815.1875
16558.34375
16356.78515625
16206.01953125
16094.890625
16007.01953125
15923.4765625
15825.20703125
15695.31640625
15521.96875
15300.57421875
15032.6953125
14722.3828125
14373.921875
13993.6953125
13593.484375
13191.109375
12807.609375
12463.609375
12176.09375
11954.671875
11797.59765625
11690.9765625
11613.85546875
11546.91015625
11479.390625
11410.72265625
11347.91796875
11301.703125
11282.46484375
11296.04296875
11340.390625
11405.96484375
11480.53125
11554.99609375
11625.18359375
11688.82421875
11742.5
11783.43359375
11815.03515625
11849.81640625
11905.00390625
11993.19140625
12115.17578125
12260.5078125
12414.8125
12568.00390625
12716.85546875
12860.45703125
12993.1953125
13102.42578125
13174.03125
13201.5
13191.25390625
13160.109375
13126.59765625
13100.7265625
13077.37109375
13037.33203125
12957.08203125
12821.4375
12630.421875
12396.71875
12139.28125
11880.4375
11645.5546875
11458.64453125
11332.8515625
11263.8984375
11234.02734375
11223.53125
11220.1015625
11220.72265625
11228.37890625
11248.40625
11286.171875
11345.18359375
11424.5078125
11516.0859375
11604.265625
11670.16796875
11699.89453125
11691.0
11652.12109375
11597.32421875
11540.81640625
11494.42578125
11465.0625
11450.65234375
11438.52734375
11410.40234375
11351.93359375
11260.26171875
11144.6796875
11021.12109375
10904.47265625
10803.29296875
10719.67578125
10653.45703125
10607.1796875
10588.09375
10606.05078125
10668.484375
10775.890625
10921.83984375
11098.56640625
11302.58984375
11533.31640625
11785.32421875
12043.859375
12289.44921875
12506.359375
12685.890625
12824.08984375
12920.32421875
12978.859375
13009.2421875
13023.703125
13035.19921875
13057.97265625
13106.984375
13193.34765625
13319.16015625
13476.73046875
13652.0390625
13829.08984375
13993.19140625
14133.6171875
14245.26171875
14328.48046875
14386.8203125
14423.484375
14438.1640625
14427.4921875
14390.9375
14337.71484375
14286.19140625
14253.91796875
14247.375
14260.96484375
14283.65234375
14304.41015625
14313.1796875
14301.375
14264.34765625
14202.23828125
14116.99609375
14010.11328125
13885.87890625
13757.2578125
13646.5546875
13577.40234375
13562.7890625
13597.171875
13657.609375
13713.90234375
13743.03125
13740.23828125
13719.91796875
13705.234375
13713.48046875
13747.30078125
13796.37890625
13845.57421875
13882.58203125
13902.24609375
13908.83984375
13916.16015625
13943.02734375
14004.82421875
14106.6171875
14243.02734375
14403.8984375
14580.57421875
14768.84765625
14967.59765625
15174.27734375
15380.56640625
15572.80078125
15737.65234375
15867.67578125
15961.55078125
16020.875
16048.94921875
16052.44140625
16041.5546875
16026.80859375
16015.7578125
16013.0859375
16022.95703125
16050.3046875
16099.6953125
16172.51953125
16264.7734375
16367.99609375
16473.6796875
16578.0859375
16683.5625
16796.62109375
16925.79296875
17080.453125
17269.4453125
17499.45703125
17774.24609375
18094.1015625
18454.44921875
18846.28515625
19261.87890625
19702.62890625
20180.828125
20712.6015625
21309.48828125
21977.1171875
22720.88671875
23552.47265625
24491.73046875
25562.98828125
26789.26953125
28191.2890625
29794.4609375
31637.05859375
33768.55078125
36237.56640625
39079.05859375
42304.8671875
45891.28125
49762.46484375
53779.6796875
57739.48828125
61368.79296875
64317.8828125
66188.28515625
66630.90625
65485.65234375
62871.171875
59154.1328125
54818.11328125
50318.7265625
45996.6328125
42059.6171875
38604.49609375
35649.22265625
33161.09375
31078.91796875
29331.3984375
27852.68359375
26592.6328125
25518.7109375
24611.54296875
23858.78125
23249.91796875
22771.66015625
22405.6171875
22131.171875
21932.41015625
21803.21875
21746.16015625
21766.36328125
21865.2421875
22038.15234375
22276.9453125
22575.10546875
22930.96875
23346.8359375
23825.62109375
24367.8125
24969.625
25623.48828125
26322.55859375
27066.984375
27864.8828125
28725.1796875
29650.67578125
30641.03125
31702.015625
32847.58984375
34090.125
35428.32421875
36842.67578125
38297.43359375
39744.78515625
41132.6953125
42417.37109375
43572.69921875
44588.25
45459.94921875
46185.8203125
46770.16796875
47226.57421875
47571.80859375
47815.7578125
47957.83203125
47992.35546875
47916.82421875
47738.40234375
47478.7734375
47177.6015625
46890.42578125
46677.75390625
46588.796875
46648.86328125
46856.34765625
47187.2265625
47601.21875
48047.5546875
48471.59375
48821.546875
49050.9453125
49116.16015625
48975.2578125
48594.171875
47956.67578125
47068.5859375
45952.48046875
44638.9921875
43161.75390625
41556.26953125
39859.14453125
38107.0078125
36336.72265625
34586.1328125
32892.2109375
31286.03515625
29788.4921875
28410.734375
27158.51953125
26036.0
25045.0546875
24180.51953125
23425.91015625
22754.38671875
22135.6953125
21545.04296875
20969.12890625
20407.26171875
19868.2578125
19364.52734375
18905.6875
18494.7890625
18128.76953125
17801.59765625
17507.08203125
17240.5546875
16999.5234375
16781.8359375
16580.46484375
16379.9609375
16161.46484375
15915.328125
15649.64453125
15385.65625
15144.609375
14938.59765625
14770.3046875
14635.9453125
14526.16796875
14427.2578125
14325.796875
14213.7265625
14088.609375
13949.7890625
13796.1171875
13628.01171875
13450.94921875
13275.88671875
13115.16015625
12976.15234375
12857.671875
12752.90625
12657.7578125
12577.19921875
12523.40625
12507.55859375
12532.5234375
12590.26171875
12662.45703125
12723.9140625
12750.6640625
12731.24609375
12672.9609375
12596.48046875
12522.40625
12460.0078125
12404.7734375
12343.92578125
12265.51953125
12166.25
12053.4296875
11939.171875
11831.71875
11732.16015625
11639.00390625
11554.3125
11484.0078125
11432.45703125
11397.265625
11369.1171875
11336.6171875
11293.23046875
11242.203125
11195.53515625
11166.8359375
11163.3203125
11183.44921875
11220.69140625
11268.2578125
11320.3671875
11371.37109375
11415.60546875
11448.296875
11465.69140625
11464.66796875
11443.27734375
11402.4296875
11346.9609375
11284.87109375
11225.17578125
11175.09765625
11137.23046875
11108.12890625
11080.1015625
11046.16796875
11005.0078125
10962.30859375
10926.6015625
10901.7109375
10881.49609375
10852.84765625
10806.66796875
10747.71875
10693.2890625
10660.859375
10656.7734375
10676.62109375
10714.87890625
10771.921875
10851.1796875
10951.09375
11061.37890625
11167.5234375
11258.58984375
11331.08203125
11386.5
11427.12890625
11455.38671875
11476.77734375
11501.296875
11540.25
11601.65234375
11688.8359375
11801.9296875
11938.203125
12090.2734375
12245.3984375
12387.5625
12500.44921875
12569.7421875
12586.265625
12550.5546875
12474.77734375
12378.05859375
12277.53515625
12182.046875
12092.8359375
12008.87890625
11931.2890625
11863.1640625
11805.45703125
11752.93359375
11695.36328125
11625.22265625
11546.27734375
11474.25
11427.015625
11412.66015625
11426.6328125
11460.390625
11511.734375
11586.89453125
11694.71484375
11841.140625
12028.24609375
12254.40234375
12512.5078125
12788.9765625
13065.70703125
13321.67578125
13531.4296875
13665.74609375
13700.734375
13630.3359375
13469.79296875
13247.546875
12996.1640625
12749.4140625
12539.12109375
12385.1953125
12286.390625
12224.1484375
12177.6484375
12135.6953125
12097.64453125
12069.50390625
12062.03515625
12088.17578125
12155.5
12258.04296875
12375.98046875
12484.83203125
12567.0703125
12618.33984375
12646.3359375
12665.70703125
12693.25390625
12745.27734375
12835.3671875
12971.1953125
13151.6171875
13366.8984375
13602.58984375
13845.046875
14086.92578125
14330.2578125
14583.38671875
14851.09375
15125.80078125
15389.90234375
15628.34375
15839.015625
16031.8359375
16220.671875
16417.3828125
16630.64453125
16866.625
17129.92578125
17424.65625
17753.625
18115.23046875
18503.13671875
18912.64453125
19348.58203125
19825.65234375
20360.01953125
20960.68359375
21627.42578125
22354.59765625
23136.96484375
23974.24609375
24871.3515625
25832.75
26855.73046875
27930.0703125
29044.94140625
30196.07421875
31388.15234375
32633.61328125
33949.76953125
35351.734375
36842.1484375
38405.78515625
40015.4375
41643.75
43269.6015625
44875.6171875
46443.0546875
47949.73046875
49370.83203125
50680.890625
51857.62109375
52886.84765625
53764.64453125
54493.94921875
55079.31640625
55525.703125
55842.77734375
56050.5390625
56181.13671875
56275.8359375
56378.6640625
56528.4296875
56751.1875
57057.3828125
57447.32421875
57922.140625
58490.7109375
59166.02734375
59955.6171875
60856.44921875
61856.52734375
62935.046875
64055.32421875
65157.1015625
66159.78515625
66979.03125
67547.33984375
67827.38671875
67812.171875
67512.8828125
66941.421875
66098.3046875
64973.12890625
63554.4921875
61840.328125
59844.359375
57601.078125
55169.25
52627.69140625
50059.1796875
47529.52734375
45075.5
42708.3203125
40427.625
38234.875
36139.34375
34156.81640625
32305.7109375
30603.83203125
29065.26171875
27695.80859375
26489.015625
25427.3671875
24489.42578125
23657.45703125
22920.30078125
22272.34375
21712.9296875
21246.7578125
20882.05859375
20625.390625
20476.77734375
20428.30078125
20464.93359375
20564.63671875
20698.27734375
20832.828125
20939.27734375
21001.59765625
21020.6484375
21009.53125
20982.53515625
20944.3046875
20885.96875
20790.88671875
20646.4921875
20454.23046875
20229.609375
19991.19140625
19746.83203125
19489.15234375
19204.61328125
18887.98046875
18548.8671875
18205.52734375
17873.0546875
17556.46875
17252.125
16953.23046875
16654.4375
16354.30859375
16056.62109375
15769.96875
15504.04296875
15263.3046875
15043.15234375
14832.9140625
14623.53515625
14411.734375
14196.3828125
13972.20703125
13729.7578125
13462.265625
13170.96875
12862.94140625
12545.2265625
12222.8125
11900.95703125
11587.11328125
11290.29296875
11020.71875
10790.375
10610.90234375
10487.0703125
10411.0078125
10363.91015625
10325.00390625
10281.18359375
10230.89453125
10181.08203125
10140.2421875
10112.24609375
10094.78125
10082.34375
10069.734375
10052.44140625
10025.49609375
9985.3203125
9934.22265625
9881.6875
9838.69921875
9809.76171875
9790.921875
9775.21484375
9759.2734375
9745.0546875
9737.31640625
9741.2578125
9761.48828125
9800.3984375
9855.73046875
9920.2734375
9985.3046875
10044.515625
10094.2421875
10130.8828125
10150.16796875
10150.1484375
10134.10546875
10109.42578125
10083.51953125
10061.01171875
10043.82421875
10032.3515625
10026.23828125
10025.10546875
10028.98046875
10036.94140625
10044.19921875
10040.8984375
10016.00390625
9964.42578125
9891.8984375
9812.67578125
9741.3125
9684.5390625
9640.12109375
9603.21484375
9574.09765625
9560.12109375
9571.2421875
9614.74609375
9693.17578125
9804.34375
9940.60546875
10088.48046875
10231.4921875
10355.51171875
10452.58984375
10521.26953125
10565.59765625
10595.19140625
10625.125
10672.671875
10750.890625
10863.2578125
11003.49609375
11160.4375
11323.328125
11483.90234375
11635.79296875
11775.04296875
11902.6015625
12025.671875
12154.78125
12297.83984375
12455.49609375
12621.11328125
12785.296875
12941.9140625
13091.3515625
13238.78125
13390.1796875
13551.75390625
13733.77734375
13952.48046875
14224.359375
14556.04296875
14938.75
15351.51953125
15769.03125
16168.62890625
16535.16796875
16864.015625
17161.35546875
17441.40234375
17722.515625
18023.65625
18360.61328125
18742.02734375
19167.94921875
19632.95703125
20131.8203125
20663.40625
21230.828125
21838.73828125
22490.32421875
23187.1328125
23932.8984375
24737.3828125
25613.84765625
26569.953125
27601.1015625
28694.14453125
29837.9921875
31030.25
32274.46875
33572.9453125
34921.62890625
36308.53515625
37713.546875
39108.92578125
40461.33203125
41735.31640625
42897.140625
43917.6640625
44773.45703125
45446.6171875
45924.8671875
46202.25390625
46278.015625
46152.28125
45822.3203125
45284.64453125
44541.77734375
43606.30859375
42498.51953125
41241.9609375
39862.484375
38389.5078125
36855.02734375
35290.68359375
33726.74609375
32193.42578125
30720.171875
29330.96875
28039.2109375
26846.8515625
25748.12890625
24734.2890625
23796.921875
22930.5546875
22135.58203125
21420.16796875
20797.6953125
20278.6171875
19861.74609375
19532.73046875
19271.56640625
19061.97265625
18894.03515625
18759.68359375
18648.35546875
18548.40234375
18452.5390625
18362.08203125
18287.2109375
18243.07421875
18243.1640625
18293.06640625
18389.2421875
18524.28515625
18694.19921875
18901.5390625
19152.8828125
19454.08203125
19806.51171875
20205.0703125
20638.6796875
21094.875
21566.9921875
22058.3671875
22579.6484375
23142.23046875
23754.01953125
24419.609375
25141.66796875
25920.38671875
26751.83203125
27626.95703125
28531.7578125
29449.18359375
30363.68359375
31266.37890625
32155.33203125
33028.40234375
33873.98828125
34668.01953125
35379.26171875
35977.5234375
36439.32421875
36750.203125
36904.49609375
36902.75
36748.0390625
36444.7734375
36001.31640625
35432.796875
34759.67578125
34003.48046875
33184.44140625
32322.5234375
31438.23828125
30550.37890625
29673.06640625
28815.796875
27986.37890625
27192.8203125
26442.0625
25737.6015625
25079.125
24464.42578125
23890.98046875
23355.6484375
22853.02734375
22374.2734375
21907.296875
21439.2734375
20961.59375
20474.9375
19989.609375
19519.66796875
19075.83203125
18663.80859375
18287.87890625
17953.00390625
17662.07421875
17412.3515625
17196.8828125
17009.15234375
16845.04296875
16700.48046875
16569.4296875
16446.13671875
16329.31640625
16222.7109375
16130.11328125
16049.4140625
15972.16015625
15890.47265625
15805.69140625
15730.53515625
15682.3046875
15672.71484375
15702.30859375
15761.9296875
15838.1953125
15918.625
15994.51171875
16061.1484375
16116.90625
16162.91015625
16203.7109375
16246.75390625
16299.453125
16365.97265625
16446.6796875
16539.578125
16641.34765625
16748.43359375
16860.5234375
16984.25
17131.09375
17308.21484375
17509.81640625
17717.97265625
17912.4453125
18080.24609375
18217.74609375
18326.515625
18409.18359375
18469.0703125
18511.96484375
18546.69921875
18583.734375
18633.85546875
18708.16796875
18817.94140625
18972.75
19177.51171875
19430.5390625
19723.16015625
20040.6796875
20365.265625
20681.203125
20980.3515625
21264.640625
21544.9765625
21838.13671875
22162.28515625
22530.5859375
22945.80078125
23400.4921875
23883.8125
24389.4453125
24919.45703125
25483.234375
26092.9453125
26756.27734375
27469.15625
28214.90234375
28972.60546875
29728.46484375
30479.8125
31229.67578125
31979.27734375
32725.35546875
33461.4140625
34178.21875
34862.3828125
35496.4375
36062.42578125
36546.5859375
36940.8515625
37240.3984375
37440.578125
37536.33984375
37523.17578125
37397.1953125
37155.58984375
36800.67578125
36345.87890625
35816.46484375
35242.00390625
34646.90234375
34047.171875
33453.0078125
32870.7421875
32302.1484375
31745.21484375
31198.44921875
30665.09375
30153.5546875
29675.10546875
29241.31640625
28861.30078125
28538.68359375
28270.03515625
28046.58984375
27857.98828125
27695.37890625
27552.2890625
27423.08203125
27300.171875
27172.88671875
27030.7734375
26869.4609375
26693.08984375
26510.42578125
26328.85546875
26152.91796875
25987.46875
25839.8359375
25716.71875
25617.95703125
25533.4375
25446.88671875
25344.47265625
25221.64453125
25083.25
24938.234375
24794.65234375
24658.73828125
24536.32421875
24433.15625
24353.3046875
24297.296875
24261.2109375
24237.45703125
24217.77734375
24197.29296875
24176.38671875
24158.31640625
24144.93359375
24134.98828125
24125.859375
24115.73046875
24103.89453125
24090.1796875
24075.421875
24062.546875
24056.1953125
24060.73046875
24078.515625
24110.484375
24157.93359375
24222.9296875
24306.55078125
24406.96484375
24519.390625
24636.7890625
24749.44140625
24844.4609375
24908.36328125
24932.8203125
24919.69140625
24881.75390625
24839.09765625
24812.98046875
24818.75
24860.984375
24934.47265625
25030.43359375
25142.23046875
25266.31640625
25400.8828125
25546.18359375
25704.70703125
25877.07421875
26055.85546875
26225.00390625
26367.6328125
26475.578125
26552.64453125
26610.5
26661.96875
26716.0703125
26776.3046875
26842.50390625
26914.55078125
26994.671875
27086.2734375
27190.84765625
27306.74609375
27430.65234375
27559.24609375
27688.6875
27813.21875
27926.20703125
28024.38671875
28111.53515625
28197.0703125
28290.23046875
28395.21484375
28511.203125
28634.7578125
28760.49609375
28880.41015625
28986.109375
29074.38671875
29151.01953125
29228.296875
29318.15625
29426.47265625
29551.9609375
29689.1640625
29832.796875
29981.01171875
30135.50390625
30298.59765625
30469.60546875
30643.14453125
30810.28515625
30961.71875
31091.328125
31198.93359375
31290.73828125
31376.8203125
31466.8125
31566.01953125
31674.72265625
31790.97265625
31914.2109375
32045.8828125
32186.4609375
32332.91796875
32480.12109375
32624.77734375
32767.609375
32912.34765625
33063.6640625
33225.66015625
33400.09375
33584.41796875
33771.921875
33954.61328125
34126.76171875
34286.69921875
34436.35546875
34578.8515625
34715.12109375
34842.58203125
34958.46484375
35064.86328125
35168.875
35276.96484375
35390.7890625
35509.94921875
35637.078125
35777.58984375
35934.859375
36107.8828125
36293.8046875
36490.40234375
36695.4296875
36905.2265625
37115.234375
37321.09765625
37519.08203125
37707.546875
37889.69140625
38073.8203125
38268.55078125
38476.71484375
38694.24609375
38914.32421875
39131.640625
39342.97265625
39545.65234375
39737.55859375
39918.9296875
40093.4375
40266.4453125
40441.87890625
40620.9296875
40803.578125
40990.2109375
41180.33203125
41369.3984375
41548.24609375
41707.42578125
41843.5703125
41962.64453125
42077.7421875
42203.36328125
42349.75390625
42520.2578125
42712.41015625
42921.21875
43142.0
43371.44140625
43607.40234375
43848.28125
44092.1796875
44336.0234375
44575.89453125
44809.23046875
45037.4453125
45266.265625
45503.03515625
45753.30859375
46019.546875
46302.52734375
46603.36328125
46923.78515625
47264.7109375
47624.90234375
48001.046875
48389.046875
48785.74609375
49190.7421875
49607.69140625
50044.08984375
50509.265625
51012.25390625
51560.68359375
52159.80859375
52810.53125
53507.1328125
54236.4296875
54978.9140625
55711.1484375
56409.38671875
57054.42578125
57635.796875
58152.90625
58613.07421875
59028.328125
59411.51171875
59771.046875
60106.43359375
60408.421875
60664.6875
60866.02734375
61008.32421875
61090.9296875
61115.3125
61085.40625
61007.48828125
60888.0
60730.61328125
60535.1484375
60299.39453125
60022.8203125
59709.96875
59371.953125
59026.203125
58694.62109375
58399.78125
58159.10546875
57979.99609375
57859.71484375
57789.6953125
57759.859375
57760.0078125
57779.9296875
57811.03515625
57848.76171875
57893.28515625
57948.2578125
58019.015625
58110.93359375
58227.62109375
58370.0234375
58537.40234375
58728.6953125
58942.26171875
59174.62109375
59420.71484375
59675.95703125
59937.80078125
60205.43359375
60479.07421875
60760.5078125
61054.1328125
61366.33203125
61702.640625
62064.2734375
62447.35546875
62846.23828125
63258.3671875
63686.0
64133.08984375
64601.01171875
65087.8828125
65591.09375
66109.01953125
66640.03515625
67180.4453125
67723.58203125
68259.86328125
68777.33203125
69262.52734375
69702.23828125
70085.70703125
70406.7421875
70664.4453125
70861.09375
70998.07421875
71073.55078125
71084.3828125
71029.890625
70913.14453125
70739.67578125
70517.046875
70256.09765625
69970.921875
69676.3359375
69385.4296875
69109.3203125
68857.21484375
68635.0234375
68444.33203125
68283.828125
68151.97265625
68048.0625
67971.63671875
67922.0859375
67898.6796875
67899.73828125
67921.50390625
67958.32421875
68004.37109375
68055.1953125
68108.109375
68161.6640625
68215.07421875
68268.02734375
68321.40625
68378.1875
68442.96875
68519.34375
68607.24609375
68702.97265625
68802.0234375
68902.28125
69005.47265625
69116.265625
69239.66796875
69377.76953125
69528.1015625
69685.1484375
69844.203125
70004.44140625
70168.84765625
70340.96484375
70520.9140625
70703.7734375
70882.015625
71050.2421875
71207.99609375
71358.515625
71505.46875
71651.46875
71798.9453125
71951.0859375
72111.00390625
72279.9375
72456.046875
72634.62890625
72809.75
72976.703125
73134.1796875
73284.796875
73433.73828125
73586.51171875
73747.140625
73917.5859375
74098.38671875
74289.48046875
74490.03515625
74697.7421875
74909.015625
75120.5234375
75330.46875
75538.296875
75743.68359375
75946.19140625
76145.203125
76339.42578125
76526.70703125
76705.28515625
76875.33203125
77038.80859375
77197.90625
77354.1015625
77508.4375
77661.91015625
77815.52734375
77970.71875
78130.0546875
78296.8125
78473.375
78660.15234375
78856.09375
79059.5234375
79268.30078125
79479.7109375
79690.921875
79899.8125
80105.40625
80308.015625
80508.90234375
80709.328125
80909.3359375
81107.734375
81303.28125
81495.96484375
81687.00390625
81877.9609375
82069.94921875
82263.42578125
82458.3125
82654.28515625
82850.7421875
83046.73046875
83241.375
83434.94921875
83629.453125
83827.44921875
84030.2734375
84237.74609375
84449.53125
84666.078125
84887.9921875
85114.9921875
85345.62890625
85577.60546875
85808.49609375
86036.89453125
86263.26953125
86489.08984375
86714.69921875
86938.37890625
87157.7734375
87371.765625
87580.859375
87786.59765625
87991.3046875
88197.8359375
88408.42578125
88623.48828125
88841.59375
89060.48828125
89277.95703125
89492.39453125
89703.28515625
89911.203125
90116.8359375
90320.3203125
90521.70703125
90722.00390625
90923.01171875
91126.1796875
91331.72265625
91538.546875
91744.63671875
91947.890625
92147.5390625
92344.953125
92543.03125
92744.63671875
92951.66796875
93165.109375
93385.16015625
93611.19921875
93841.83203125
94075.0625
94308.3828125
94539.2109375
94765.80859375
94988.0
95206.87890625
95424.10546875
95641.69921875
95861.9609375
96086.78125
96316.90234375
96552.15234375
96792.25390625
97037.09765625
97286.5234375
97540.375
97798.546875
98060.6484375
98325.86328125
98594.09765625
98867.16015625
99148.08203125
99439.00390625
99740.28125
100051.7890625
100374.50390625
100710.54296875
101062.0625
101430.5
101816.3203125
102219.203125
102638.1484375
103070.99609375
103512.98046875
103955.6640625
104387.80078125
104798.08203125
105177.50390625
105520.3828125
105824.61328125
106091.85546875
106327.13671875
106537.47265625
106730.4140625
106912.80078125
107089.45703125
107261.78515625
107427.6015625
107582.4921875
107721.45703125
107839.73828125
107933.3203125
107999.75390625
108038.828125
108052.79296875
108046.41015625
108027.015625
108003.828125
107986.171875
107981.75
107995.7421875
108030.4609375
108085.25390625
108157.3359375
108243.61328125
108342.08203125
108451.6328125
108571.0859375
108698.80078125
108832.953125
108971.796875
109113.82421875
109258.14453125
109404.6875
109553.92578125
109706.5
109863.0859375
110024.078125
110189.015625
110356.41796875
110524.55078125
110692.1953125
110858.76953125
111024.2109375
111189.23046875
111355.24609375
111523.5625
111694.65625
111868.359375
112044.5546875
112223.15625
112403.87109375
112586.20703125
112769.79296875
112954.31640625
113139.4375
113324.8984375
113510.46875
113695.421875
113878.5625
114059.3125
114238.61328125
114418.3828125
114600.2265625
114784.859375
114972.41015625
115162.5234375
115354.328125
115546.78515625
115739.17578125
115930.96875
116121.484375
116310.1328125
116496.8984375
116682.12109375
116865.88671875
117048.10546875
117229.03125
117409.30078125
117589.40625
117769.71484375
117950.7265625
118132.82421875
118315.63671875
118498.29296875
118680.23828125
118861.5546875
119042.4140625
119222.65234375
119401.9921875
119580.140625
119756.75390625
119931.7265625
120105.6796875
120279.58203125
120453.89453125
120628.328125
120802.46484375
120976.10546875
121149.01953125
121320.9296875
121491.9765625
121662.7109375
121833.46875
122004.1640625
122174.765625
122345.58984375
122516.8125
122688.26953125
122859.80859375
123031.45703125
123203.01171875
123373.890625
123543.625
123712.14453125
123879.4296875
124045.3359375
124209.99609375
124373.94921875
124537.65625
124701.11328125
124864.25
125027.1796875
125189.8984375
125352.08984375
125513.546875
125674.45703125
125835.1328125
125995.66015625
126156.11328125
126316.6875
126477.26953125
126637.2578125
126796.02734375
126953.3515625
127109.14453125
127263.15625
127415.29296875
127565.83984375
127715.14453125
127863.234375
128010.16015625
128156.16796875
128301.26953125
128444.7734375
128585.73046875
128723.53125
128857.765625
128987.8828125
129113.48828125
129234.7421875
129352.1484375
129466.09375
129576.95703125
129685.35546875
129791.859375
129896.57421875
129999.37890625
130100.29296875
130199.33203125
130296.11328125
130390.18359375
130481.5
130570.34375
130656.9453125
130741.60546875
130824.9453125
130907.57421875
130989.59375
131070.84765625
131151.48046875
131231.80078125
131311.7734375
131391.1171875
131469.80078125
131547.9453125
131625.35546875
131701.6015625
131776.5546875
131850.34375
131922.84375
131993.71875
132062.90625
132130.5546875
132196.54296875
132260.515625
132322.375
132382.3046875
132440.28515625
132496.09765625
132549.80078125
132601.78125
132652.20703125
132700.97265625
132748.1796875
132794.19140625
132839.16015625
132882.98828125
132925.8203125
132968.140625
133010.27734375
133052.3203125
133094.53125
133137.49609375
133181.625
133227.0390625
133274.04296875
133323.28125
133375.28125
133430.265625
133488.6171875
133551.01171875
133617.98046875
133689.71875
133766.50390625
133848.89453125
133937.2421875
134031.5078125
134131.66796875
134237.95703125
134350.45703125
134468.83984375
134592.80078125
134722.3359375
134857.328125
134997.3046875
135141.8359375
135290.83203125
135444.1328125
135601.2265625
135761.72265625
135925.73046875
136093.53125
136265.22265625
136441.015625
136621.47265625
136807.1796875
136998.359375
137195.21484375
137398.2734375
137608.0625
137824.71875
138048.3203125
138279.20703125
138517.69140625
138763.6328125
139016.70703125
139276.8203125
139543.77734375
139816.94140625
140095.5
140378.91796875
140666.671875
140957.86328125
141251.48828125
141546.8984375
141843.5703125
142140.69140625
142437.33203125
142732.9375
143027.11328125
143319.16796875
143608.359375
143894.32421875
144176.9375
144455.80859375
144730.4453125
145000.6875
145266.6015625
145527.96875
145784.48828125
146036.2109375
146283.4375
146526.203125
146764.32421875
146997.88671875
147227.1484375
147452.0859375
147672.53515625
147888.625
148100.70703125
148308.87890625
148513.03125
148713.37890625
148910.4375
149104.51171875
149295.65234375
149484.1328125
149670.39453125
149854.546875
150036.3203125
150215.59765625
150392.453125
150566.7109375
150737.8515625
150905.5234375
151069.6484375
151230.0390625
151386.4375
151539.0546875
151688.6171875
151835.7890625
151980.890625
152124.30859375
152266.58203125
152407.86328125
152547.703125
152685.5390625
152820.95703125
152953.421875
153082.3203125
153207.59765625
153330.0390625
153450.76953125
153570.8828125
153691.54296875
153814.01953125
153939.23828125
154067.69140625
154199.94921875
154336.953125
154479.64453125
154628.703125
154784.828125
154948.86328125
155121.1484375
155301.0546875
155487.07421875
155676.90234375
155867.05859375
156053.00390625
156230.2421875
156395.515625
156547.15234375
156685.078125
156810.85546875
156927.2265625
157036.88671875
157141.59375
157242.54296875
157341.140625
157439.1640625
157538.43359375
157640.796875
157748.01171875
157861.07421875
157979.66796875
158102.19140625
158225.890625
158346.71484375
158459.80078125
158561.015625
158648.37109375
158722.00390625
158783.390625
158834.9609375
158880.03515625
158922.12109375
158964.09765625
159008.109375
159055.8515625
159108.34765625
159165.65234375
159227.171875
159292.22265625
159359.94140625
159428.90234375
159497.421875
159564.2109375
159628.37109375
159689.14453125
159746.18359375
159800.125
159852.3046875
159904.11328125
159957.00390625
160012.92578125
160074.09375
160142.2265625
160218.43359375
160303.81640625
160399.6015625
160506.78515625
160626.0546875
160758.203125
160904.15234375
161064.65234375
161240.4765625
161433.01171875
161644.26953125
161876.15234375
162129.8046875
162405.21875
162700.453125
163011.0546875
163330.91015625
163654.32421875
163977.5
164298.49609375
164616.44140625
164930.96484375
165241.67578125
165547.77734375
165848.265625
166142.328125
166428.89453125
166705.62890625
166969.08984375
167216.55859375
167447.76171875
167664.79296875
167870.703125
168068.2578125
168259.52734375
168446.51171875
168632.2734375
168821.6484375
169020.2421875
169232.53515625
169460.98828125
169707.125
169973.14453125
170262.74609375
170581.046875
170933.82421875
171325.875
171758.9453125
172230.6328125
172734.7109375
173261.2890625
173795.66015625
174317.11328125
174799.88671875
175217.25
175548.02734375
175783.55078125
175931.953125
176017.015625
176072.16015625
176133.5078125
176235.18359375
176406.609375
176670.125
177038.796875
177515.0625
178090.03125
178743.19921875
179443.59765625
180153.5
180833.4921875
181446.24609375
181957.73828125
182336.6015625
182553.90625
182585.66015625
182418.9296875
182058.93359375
181532.00390625
180881.4921875
180158.6640625
179413.33203125
178686.93359375
178008.65625
177394.75390625
176850.796875
176375.24609375
175962.38671875
175604.49609375
175293.96875
175025.14453125
174794.74609375
174601.36328125
174444.9375
174326.546875
174247.921875
174211.04296875
174218.4921875
174273.54296875
174378.8125
174534.2109375
174736.37890625
174980.05859375
175259.80859375
175570.88671875
175909.515625
176272.71484375
176657.44140625
177059.62890625
177474.5625
177898.7734375
178332.2578125
178779.86328125
179251.62890625
179761.6796875
180325.12109375
180953.83984375
181652.89453125
182418.8125
183239.8515625
184098.375
184975.296875
185854.63671875
186725.48046875
187580.89453125
188415.72265625
189225.00390625
190002.4375
190739.05859375
191423.41796875
192044.3984375
192595.2734375
193076.82421875
193498.703125
193879.51953125
194245.546875
194626.92578125
195050.65234375
195531.27734375
196063.234375
196620.33203125
197165.16015625
197664.85546875
198104.75
198492.7109375
198852.87890625
199211.97265625
199584.6953125
199965.03515625
200328.25390625
200642.15625
200880.890625
201034.6171875
201112.609375
201141.0859375
201157.5859375
201203.203125
201313.9609375
201512.44921875
201801.67578125
202164.57421875
202572.0859375
202997.265625
203427.7109375
203869.48046875
204342.5859375
204872.6796875
205482.98046875
206187.68359375
206987.77734375
207870.1171875
208809.38671875
209771.328125
210716.390625
211604.74609375
212403.7109375
213096.32421875
213686.87109375
214198.41796875
214660.7578125
215093.74609375
215494.42578125
215834.25
216066.6484375
216141.3671875
216021.00390625
215694.36328125
215181.421875
214527.96875
213793.48828125
213037.8984375
212310.88671875
211645.49609375
211057.46484375
210550.6796875
210125.4921875
209784.2890625
209530.91796875
209365.1015625
209276.421875
209243.546875
209242.08984375
209258.32421875
209299.1015625
209388.33203125
209548.78515625
209778.96875
210039.1328125
210255.48046875
210341.31640625
210223.51171875
209860.1484375
209242.34375
208384.85546875
207314.97265625
206064.2109375
204661.81640625
203129.46875
201480.875
199728.44921875
197893.30078125
196010.96484375
194128.4609375
192294.51953125
190549.30078125
188919.04296875
187417.28125
186049.42578125
184816.8671875
183719.140625
182755.0546875
181923.3359375
181222.38671875
180649.4609375
180199.80078125
179866.1796875
179638.7890625
179506.3828125
179459.0703125
179490.80078125
179599.1015625
179782.578125
180039.2890625
180367.2109375
180765.3984375
181234.41015625
181776.484375
182395.69140625
183096.8359375
183883.5234375
184757.3828125
185719.3515625
186771.359375
187917.328125
189164.6953125
190526.64453125
192022.25
193672.73046875
195496.26171875
197504.42578125
199698.84765625
202063.98828125
204557.0625
207102.91796875
209601.6328125
211948.98046875
214061.37890625
215894.01953125
217444.81640625
218744.62890625
219840.29296875
220777.8125
221589.296875
222284.171875
222845.27734375
223230.875
223382.27734375
223234.55859375
222727.86328125
221818.30078125
220487.94140625
218752.2734375
216662.37890625
214300.21875
211767.88671875
209173.58203125
206617.015625
204176.89453125
201904.05078125
199824.109375
197949.41015625
196293.1953125
194876.4921875
193723.59765625
192850.29296875
192253.16015625
191906.92578125
191772.5546875
191813.06640625
192008.17578125
192357.36328125
192868.1328125
193536.76953125
194333.6171875
195201.5859375
196069.29296875
196873.37890625
197578.69140625
198184.0703125
198709.76171875
199175.2421875
199582.453125
199913.84765625
200144.1328125
200257.015625
200256.3203125
200164.25390625
200008.9453125
199812.27734375
199587.828125
199347.40234375
199105.9453125
198878.70703125
198674.28515625
198490.69140625
198316.55078125
198135.08203125
197928.703125
197684.15625
197397.9609375
197080.29296875
196754.15234375
196447.81640625
196183.1640625
195967.45703125
195795.2890625
195659.4609375
195562.47265625
195521.12109375
195563.34765625
195720.96875
196022.40625
196488.328125
197131.9375
197962.4921875
198987.80078125
200213.375
201640.3984375
203266.0078125
205086.23828125
207099.01953125
209305.84765625
211712.0859375
214325.875
217155.1015625
220203.30859375
223466.96484375
226936.0
230597.78515625
234442.8359375
238468.78515625
242678.1640625
247068.71484375
251621.19140625
256294.24609375
261032.71484375
265786.234375
270527.11328125
275256.41796875
279994.390625
284759.67578125
289546.92578125
294313.66015625
298984.60546875
303474.234375
307717.75390625
311693.63671875
315423.0
318940.6171875
322245.53515625
325252.99609375
327777.8203125
329570.97265625
330400.234375
330132.359375
328769.40625
326422.734375
323247.96484375
319380.41015625
314901.34375
309846.34375
304247.44921875
298183.2265625
291804.61328125
285321.07421875
278959.58203125
272922.82421875
267363.48828125
262375.8515625
258000.89453125
254242.07421875
251085.09375
248511.55859375
246501.0625
245025.42578125
244039.5390625
243468.41015625
243192.5859375
243045.734375
242841.41796875
242427.3359375
241738.16796875
240809.99609375
239742.12109375
238627.5234375
237493.20703125
236283.8125
234895.828125
233242.97265625
231316.984375
229210.3828125
227090.109375
225140.90234375
223512.90234375
222297.30078125
221530.96484375
221217.2890625
221350.8671875
221937.67578125
223004.734375
224597.671875
226771.2109375
229579.23046875
233065.9609375
237257.546875
242155.87109375
247737.875
253958.69921875
260754.125
268041.734375
275725.50390625
283707.4140625
291903.765625
300258.859375
308746.52734375
317351.2265625
326029.54296875
334666.9609375
343051.53515625
350877.59765625
357776.62890625
363362.18359375
367274.76171875
369217.9296875
368985.72265625
366489.04296875
361786.18359375
355107.79296875
346854.9765625
337556.3125
327791.3828125
318106.4375
308949.2109375
300637.53125
293359.89453125
287194.50390625
282133.63671875
278108.00390625
275011.26953125
272722.47265625
271122.796875
270108.10546875
269601.19140625
269561.421875
269984.64453125
270893.1171875
272323.84765625
274318.453125
276907.140625
280081.9140625
283764.83984375
287777.77734375
291815.50390625
295437.9453125
298119.23046875
299375.6875
298928.58984375
296802.890625
293291.6484375
288813.12890625
283762.19140625
278441.51171875
273077.19921875
267858.703125
262946.60546875
258446.26953125
254388.94921875
250754.05078125
247521.03515625
244708.4453125
242372.9765625
240581.109375
239383.8828125
238808.01953125
238852.4296875
239477.96875
240595.29296875
242065.26171875
243718.87890625
245389.77734375
246945.26953125
248302.7421875
249422.62890625
250278.56640625
250819.88671875
250952.4453125
250556.9140625
249538.6796875
247878.0390625
245647.32421875
242984.2734375
240039.88671875
236932.13671875
233729.34765625
230467.19921875
227183.42578125
223944.73828125
220847.921875
217997.35546875
215478.14453125
213342.53515625
211611.140625
210278.98046875
209319.2265625
208687.35546875
208330.63671875
208201.515625
208268.86328125
208523.51171875
208979.2265625
209670.69140625
210648.05859375
211968.59765625
213688.0234375
215853.6015625
218497.29296875
221626.921875
225215.93359375
229194.0703125
233440.921875
237787.09765625
242032.1171875
245982.8203125
249499.6328125
252526.35546875
255089.3203125
257274.06640625
259198.38671875
260991.9609375
262779.25
264658.109375
266673.29296875
268795.2421875
270923.34375
272926.71875
274708.6171875
276253.81640625
277624.71484375
278912.7890625
280188.46484375
281486.35546875
282825.78515625
284238.4375
285777.7734375
287504.5625
289459.20703125
291637.46484375
293984.5625
296415.51171875
298857.96484375
301300.671875
303822.43359375
306581.078125
309762.55859375
313515.87109375
317908.80078125
322924.2578125
328489.3125
334511.6171875
340899.8046875
347559.8671875
354374.9375
361183.078125
367767.421875
373873.1640625
379261.578125
383788.63671875
387462.0234375
390428.80078125
392900.3359375
395079.4296875
397140.46875
399241.4609375
401512.5078125
404010.9453125
406685.109375
409374.48828125
411835.890625
413787.703125
414976.7890625
415232.7265625
414435.93359375
412393.97265625
408751.23828125
403069.984375
395057.50390625
384757.35546875
372558.53515625
359049.078125
344845.390625
330486.12890625
316391.203125
302854.765625
290054.62109375
278071.83984375
266917.29296875
256565.21875
246988.734375
238180.8984375
230149.765625
222898.71875
216412.9375
210658.41796875
205587.05078125
201145.3828125
197286.4765625
193975.2734375
191177.9765625
188844.42578125
186902.33203125
185268.5859375
183865.9296875
182635.76171875
181546.359375
180595.9375
179809.09375
179231.546875
178928.3359375
178980.74609375
179475.04296875
180487.15625
182066.875
184208.984375
186805.6796875
189617.515625
192322.98828125
194653.3671875
196532.3046875
198113.52734375
199678.9453125
201459.83984375
203497.31640625
205634.140625
207642.24609375
209390.28125
210923.44140625
212405.578125
213997.63671875
215791.4453125
217843.3984375
220247.26953125
223156.78125
226726.5
231012.71484375
235908.95703125
241170.3828125
246521.20703125
251774.59375
256880.390625
261875.16015625
266788.42578125
271581.9296875
276151.9296875
280370.8515625
284133.921875
287396.890625
290202.26953125
292685.1953125
295046.83984375
297496.58203125
300184.36328125
303154.47265625
306341.6796875
309607.5
312795.11328125
315781.890625
318521.8671875
321077.7265625
323634.875
326482.98046875
329959.34375
334368.7265625
339908.4765625
346626.11328125
354421.71875
363087.6171875
372359.2109375
381944.421875
391513.94921875
400666.33203125
408907.51171875
415682.87890625
420468.359375
422890.515625
422829.0234375
420464.3984375
416255.203125
410848.8359375
404947.17578125
399164.6484375
393923.91015625
389421.94140625
385670.125
382583.26953125
380077.6953125
378139.9375
376841.67578125
376300.08984375
376603.8125
377728.0546875
379453.4375
381306.67578125
382565.47265625
382376.66015625
379984.67578125
374979.640625
367433.21875
357848.4765625
346962.69921875
335516.3203125
324089.1796875
313041.1484375
302536.0390625
292603.8515625
283202.31640625
274259.83984375
265703.3671875
257481.75390625
249585.9375
242055.80078125
234965.91015625
228395.6171875
222400.40625
217000.21875
212188.65234375
207950.6875
204269.9609375
201117.98828125
198437.91796875
196142.265625
194129.60546875
192307.71484375
190610.84375
189009.39453125
187513.03515625
186163.1796875
185013.3671875
184106.5
183461.109375
183069.65234375
182903.6875
182923.0625
183088.55078125
183373.46484375
183766.9296875
184268.14453125
184878.265625
185595.54296875
186414.14453125
187325.87890625
188324.8828125
189412.57421875
190598.5078125
191897.71875
193329.71484375
194920.5078125
196702.4140625
198708.8671875
200969.0859375
203507.80078125
206347.859375
209510.31640625
213011.81640625
216862.5546875
221065.23046875
225613.69140625
230492.859375
235682.21484375
241158.80859375
246890.75
252815.31640625
258803.00390625
264615.90234375
269880.4453125
274108.4765625
276793.4140625
277563.625
276320.015625
273276.34765625
268877.89453125
263650.58203125
258061.86328125
252444.15625
246983.9453125
241754.77734375
236770.6640625
232038.0234375
227587.30078125
223476.828125
219778.171875
216558.85546875
213872.6328125
211758.17578125
210242.4765625
209344.03515625
209072.3984375
209425.75
210391.8828125
211953.8125
214094.0
216792.6328125
220024.1796875
223758.66015625
227966.578125
232622.3203125
237706.8671875
243214.35546875
249161.44140625
255591.56640625
262570.890625
270178.96875
278495.09765625
287576.80078125
297429.7265625
307972.7109375
318997.265625
330123.75390625
340782.43359375
350273.05078125
357930.53125
363342.359375
366496.6328125
367764.30078125
367724.3828125
366937.65234375
365787.44140625
364442.84765625
362923.4765625
361204.5390625
359300.11328125
357285.03125
355252.09765625
353241.2578125
351196.0234375
348981.47265625
346452.68359375
343531.6875
340253.86328125
336764.7578125
333266.82421875
329936.28125
326854.4921875
324001.0390625
321316.64453125
318789.109375
316498.90625
314599.55859375
313259.96875
312614.1953125
312743.82421875
313688.265625
315462.9765625
318069.3359375
321494.19140625
325709.71484375
330684.9375
336409.83984375
342921.3828125
350317.0390625
358746.828125
368386.46484375
379406.46484375
391954.68359375
406156.5234375
422115.265625
439882.76171875
459381.5625
480294.3828125
501980.8671875
523499.921875
543776.203125
561863.640625
577189.5703125
589659.35546875
599555.64453125
607249.8125
612849.015625
615995.3359375
616004.9765625
612322.1484375
605000.78125
594872.31640625
583283.29296875
571577.69140625
560609.16015625
550488.82421875
540653.4609375
530233.328125
518566.24609375
505591.5625
491903.47265625
478458.0234375
466126.87890625
455323.09765625
445839.1875
436951.76953125
427763.0390625
417628.91015625
406443.53515625
394626.15625
382850.9375
371699.6796875
361409.56640625
351804.1015625
342420.48046875
332773.703125
322617.52734375
312045.13671875
301378.42578125
290951.234375
280955.24609375
271436.70703125
262396.875
253878.94921875
245962.80859375
238687.30859375
231990.6015625
225738.6484375
219822.33203125
214235.375
209069.38671875
204445.87890625
200453.23046875
197128.83203125
194473.00390625
192464.26953125
191064.9375
190222.91015625
189874.53515625
189948.7421875
190373.95703125
191088.13671875
192046.28125
193219.2890625
194586.16015625
196127.3203125
197822.11328125
199646.25390625
201566.28515625
203535.3125
205497.31640625
207402.2265625
209225.62890625
210981.90625
212720.56640625
214504.63671875
216381.921875
218365.0390625
220429.578125
222528.1328125
224612.18359375
226653.5234375
228656.546875
230653.640625
232685.08203125
234777.10546875
236934.69140625
239152.578125
241432.9453125
243794.953125
246269.2578125
248881.1796875
251631.6875
254486.52734375
257379.41015625
260228.84765625
262962.890625
265544.71875
267990.44140625
270370.93359375
272795.875
275388.390625
278262.87109375
281512.1171875
285202.33203125
289372.87109375
294038.3984375
299189.92578125
304791.8046875
310778.484375
317058.3203125
323526.0546875
330077.54296875
336621.16015625
343086.88671875
349436.80859375
355678.79296875
361881.734375
368185.4375
374794.39453125
381949.6640625
389884.921875
398773.328125
408663.28515625
419411.2109375
430655.9453125
441892.03125
452642.44140625
462641.77734375
471909.85546875
480656.4921875
489056.69921875
497008.484375
504012.32421875
509278.01953125
512048.64453125
511975.328125
509309.4375
504787.6796875
499293.46484375
493509.140625
487741.60546875
481971.30078125
476051.35546875
469924.1640625
463734.75390625
457796.859375
452467.2734375
448031.8125
444664.78515625
442444.52734375
441374.046875
441386.64453125
442356.91796875
444137.8359375
446613.9921875
449740.234375
453542.390625
458080.67578125
463395.2890625
469462.70703125
476190.59765625
483465.51171875
491236.98828125
499589.86328125
508754.19140625
519040.26171875
530733.0234375
543994.40234375
558800.40625
574917.625
591919.97265625
609244.57421875
626272.15234375
642408.8359375
657159.14453125
670191.40625
681380.671875
690792.0078125
698588.72265625
704914.07421875
709830.45703125
713354.9453125
715545.24609375
716554.56640625
716614.94921875
715968.76171875
714787.9296875
713108.828125
710807.33984375
707642.34375
703372.625
697900.9453125
691368.61328125
684149.94921875
676754.40234375
669683.640625
663297.09765625
657728.2734375
652879.328125
648496.91015625
644298.03125
640088.62109375
635817.3828125
631539.703125
627318.65625
623131.734375
618848.625
614295.3359375
609360.71875
604074.37109375
598598.56640625
593121.953125
587709.73046875
582220.6796875
576380.12109375
569980.23046875
563059.58984375
555919.921875
548970.44140625
542512.46484375
536583.01171875
530906.98828125
524959.328125
518123.83984375
509905.84765625
500112.12890625
488913.77734375
476773.53125
464292.53125
452054.73046875
440522.49609375
429998.3125
420637.8828125
412486.8984375
405519.69921875
399672.59765625
394871.21484375
391049.53125
388159.93359375
386178.16015625
385105.37890625
384964.3125
385788.31640625
387610.34375
390457.93359375
394354.07421875
399323.08984375
405402.05859375
412651.69140625
421152.75
430978.6484375
442143.53515625
454527.4609375
467796.3671875
481375.30859375
494546.5625
506670.69921875
517414.2578125
526831.73046875
535235.84765625
542911.53515625
549800.83203125
555313.2734375
558405.265625
557965.01953125
553334.8203125
544660.3203125
532845.04296875
519153.70703125
504713.1328125
490164.07421875
475589.71484375
460711.29296875
445232.76171875
429145.12109375
412824.390625
396897.36328125
382001.01171875
368593.9140625
356891.390625
346901.37890625
338507.03125
331552.15625
325898.6796875
321443.01953125
318103.59375
315804.26171875
314467.9765625
314019.4375
314390.48828125
315522.5859375
317360.84765625
319840.1875
322874.55859375
326361.21875
330201.1328125
334326.90234375
338726.96875
343452.30859375
348593.48046875
354232.8984375
360401.7265625
367074.19140625
374204.95703125
381782.796875
389861.89453125
398542.1015625
407895.2890625
417871.75
428249.0234375
438670.96484375
448764.51171875
458263.4453125
467062.10546875
475167.03125
482572.7578125
489130.85546875
494493.609375
498179.73046875
499735.08203125
498896.46875
495668.64453125
490288.40234375
483114.06640625
474498.8828125
464695.8671875
453825.59765625
441916.3515625
428992.18359375
415157.60546875
400636.2421875
385756.1015625
370903.546875
356470.890625
342809.94921875
330195.07421875
318798.49609375
308683.9609375
299822.2109375
292123.57421875
285473.3671875
279755.3125
274858.80078125
270676.37109375
267099.92578125
264019.94140625
261329.84375
258935.92578125
256768.5234375
254787.109375
252976.91015625
251342.078125
249900.8203125
248681.75
247718.26953125
247041.6796875
246676.84765625
246642.4140625
246953.46484375
247621.1171875
248643.0546875
249985.13671875
251565.97265625
253260.71875
254928.14453125
256446.98046875
257743.32421875
258802.77734375
259670.54296875
260442.39453125
261246.99609375
262223.19921875
263499.98046875
265185.21875
267364.29296875
270104.0703125
273454.76171875
277448.19921875
282103.421875
287451.60546875
293571.65234375
300609.15234375
308763.5078125
318255.30859375
329288.6875
342002.68359375
356399.234375
372248.09765625
388969.234375
405497.80078125
420204.99609375
431040.796875
436017.8515625
433898.96875
424699.43359375
409669.4921875
390782.7734375
370080.25390625
349218.29296875
329322.421875
311042.73828125
294679.20703125
280306.9921875
267873.4453125
257256.02734375
248291.48046875
240796.21875
234582.8671875
229466.2734375
225263.171875
221799.26171875
218924.5078125
216523.78125
214516.6328125
212853.296875
211511.07421875
210487.80078125
209792.48828125
209439.37890625
209444.8359375
209819.02734375
210551.76171875
211604.81640625
212920.19921875
214437.79296875
216109.2578125
217902.54296875
219799.76953125
221792.07421875
223871.84375
226020.3125
228188.21875
230274.73046875
232121.1796875
233537.2890625
234357.76171875
234502.63671875
234009.171875
233019.58203125
231729.87890625
230318.671875
228881.890625
227399.73046875
225751.859375
223776.48046875
221348.56640625
218442.12109375
215147.48828125
211638.10546875
208110.3203125
204731.81640625
201618.86328125
198837.6328125
196415.60546875
194355.890625
192652.078125
191297.7734375
190285.22265625
189596.6796875
189198.57421875
189043.515625
189076.94921875
189243.67578125
189492.6015625
189779.4453125
190067.8671875
190330.73828125
190553.04296875
190734.27734375
190887.38671875
191034.5859375
191203.36328125
191423.19921875
191720.78515625
192113.375
192604.08203125
193182.6171875
193831.73046875
194537.0703125
195296.51953125
196122.77734375
197034.47265625
198039.55078125
199123.49609375
200253.19140625
201393.69140625
202524.6484375
203646.5625
204779.265625
205960.984375
207249.171875
208716.578125
210438.83984375
212479.6328125
214881.36328125
217661.8671875
220812.59375
224299.375
228071.7734375
232078.96875
236280.30859375
240642.3515625
245130.4296875
249708.4609375
254349.44140625
259046.453125
263815.8359375
268693.546875
273729.16015625
278979.11328125
284498.921875
290334.8984375
296515.359375
303041.28125
309879.4765625
316962.3359375
324193.1484375
331451.546875
338599.03515625
345492.43359375
352009.609375
358077.21484375
363683.56640625
368869.35546875
373703.76171875
378258.25390625
382586.30078125
386713.75
390643.8671875
394377.4140625
397940.56640625
401406.98828125
404898.6171875
408555.30859375
412477.109375
416661.87109375
420973.42578125
425167.55859375
428975.40234375
432211.12109375
434853.87109375
437063.73828125
439123.6640625
441334.68359375
443908.78515625
446896.08984375
450166.17578125
453451.71484375
456451.09765625
458961.25390625
460981.62109375
462727.50390625
464533.48828125
466688.31640625
469280.77734375
472131.51171875
474848.13671875
476984.515625
478227.94140625
478514.48046875
478011.5234375
476988.625
475660.7578125
474087.09765625
472161.86328125
469688.16796875
466501.08984375
462592.03515625
458179.88671875
453691.16796875
449654.27734375
446555.13671875
444715.48046875
444236.6796875
445020.73828125
446853.38671875
449516.91015625
452893.25
457021.20703125
462086.26171875
468344.75
476008.37890625
485131.80859375
495550.13671875
506901.01953125
518733.5859375
530657.5234375
542453.78515625
554087.42578125
565629.125
577147.9140625
588637.08984375
599994.71484375
611047.39453125
621597.375
631468.5
640523.64453125
648642.4296875
655676.09765625
661401.09765625
665473.75390625
667391.58203125
666507.125
662154.5703125
653880.96875
641670.8046875
626027.046875
607859.00390625
588245.93359375
568197.0546875
548496.5625
529657.90234375
511961.92578125
495533.24609375
480414.0078125
466613.58984375
454131.62890625
442961.8203125
433087.47265625
424479.203125
417098.8359375
410904.046875
405845.98046875
401859.86328125
398855.8984375
396715.640625
395294.578125
394431.2421875
393963.9140625
393751.45703125
393690.65625
393723.953125
393836.1953125
394041.37890625
394364.03125
394826.296875
395452.59375
396290.76171875
397432.83203125
399018.32421875
401217.9921875
404207.98828125
408141.34765625
413115.03515625
419130.84765625
426056.7734375
433601.9453125
441319.2421875
448648.73828125
455010.109375
459932.65625
463179.796875
464805.21875
465098.6796875
464437.2578125
463113.5078125
461226.19921875
458683.8828125
455312.34375
451004.95703125
445835.4296875
440077.19921875
434130.81640625
428412.5234375
423267.35546875
418938.08203125
415579.80078125
413288.77734375
412117.578125
412065.75
413056.19140625
414921.0703125
417418.3828125
420281.94921875
423288.4140625
426315.046875
429362.46484375
432527.05078125
435931.859375
439651.83984375
443675.4765625
447921.17578125
452292.49609375
456739.203125
461294.734375
466075.0859375
471240.55078125
476939.359375
483261.2109375
490220.84375
497772.6484375
505842.484375
514359.16015625
523271.11328125
532541.25
542124.87109375
551946.57421875
561893.42578125
571830.71484375
581633.1171875
591216.375
600555.11328125
609677.484375
618633.99609375
627447.125
636061.33203125
644323.6640625
652016.6171875
658930.87109375
664930.28125
669962.8046875
674013.25
677037.828125
678927.22265625
679519.0390625
678650.0625
676220.3125
672236.15234375
666811.8125
660135.6953125
652427.265625
643903.3984375
634753.30078125
625116.81640625
615073.30078125
604650.484375
593849.8046875
582675.71484375
571163.5546875
559406.95703125
547578.40234375
535928.4296875
524754.3671875
514343.3203125
504905.9765625
496526.79296875
489159.3203125
482679.57421875
476975.4609375
472022.59375
467905.046875
464777.52734375
462799.296875
462078.97265625
462653.796875
464502.87890625
467576.08203125
471817.67578125
477175.35546875
483598.18359375
491030.4375
499403.25390625
508620.20703125
518531.8203125
528900.12109375
539368.703125
549465.546875
558658.7734375
566455.625
572502.87890625
576638.4140625
578866.16796875
579267.921875
577902.7421875
574756.38671875
569773.4609375
562950.0390625
554423.86328125
544506.25
533643.6328125
522337.7109375
511062.8828125
500204.18359375
490020.61328125
480632.0625
472030.58203125
464116.765625
456753.7890625
449821.05078125
443247.8046875
437018.17578125
431152.6796875
425678.83984375
420603.8046875
415899.41015625
411505.6640625
407351.9375
403386.8359375
399600.671875
396024.33203125
392701.4609375
389652.64453125
386860.0234375
384284.25390625
381897.25
379703.8515625
377739.85546875
376052.28125
374674.20703125
373606.7421875
372818.8828125
372266.5859375
371916.875
371759.41796875
371802.4921875
372063.5859375
372562.296875
373315.42578125
374334.24609375
375625.1015625
377189.4609375
379018.0546875
381084.2734375
383349.25
385780.79296875
388372.546875
391148.50390625
394149.19921875
397405.33984375
400911.28515625
404615.44140625
408436.3046875
412291.359375
416114.12109375
419849.734375
423441.14453125
426819.23828125
429899.89453125
432589.49609375
434801.93359375
436479.6640625
437602.24609375
438178.359375
438236.328125
437824.8203125
437018.875
435923.58203125
434675.03125
433435.10546875
432373.25
431644.16015625
431383.1796875
431723.78125
432815.03125
434816.1875
437849.06640625
441875.28515625
446498.96875
450824.19921875
453586.08984375
453624.2421875
450439.859375
444429.12890625
436629.62109375
428212.7109375
420088.79296875
412787.140625
406522.81640625
401308.63671875
397050.81640625
393619.625
390887.7265625
388740.546875
387084.23046875
385863.1796875
385068.8203125
384723.29296875
384850.66015625
385457.6875
386529.31640625
388033.75
389935.11328125
392209.91796875
394854.6640625
397874.6953125
401260.61328125
404968.0703125
408913.47265625
412988.5546875
417087.00390625
421127.46484375
425058.56640625
428845.73828125
432452.18359375
435824.99609375
438889.64453125
441554.60546875
443726.859375
445331.7734375
446326.71484375
446704.96875
446494.65625
445753.53515625
444555.0078125
442967.39453125
441039.08203125
438800.75
436283.69140625
433545.55859375
430692.28125
427882.0546875
425300.50390625
423113.79296875
421427.00390625
420275.78515625
419658.0
419586.8359375
420133.70703125
421432.23828125
423635.01171875
426844.96875
431061.17578125
436166.30078125
441951.90625
448156.21484375
454491.1171875
460650.6953125
466307.875
471114.23828125
474717.140625
476797.50390625
477118.1875
475566.41796875
472176.64453125
467127.08203125
460711.90234375
453299.484375
445290.015625
437080.44921875
429038.6484375
421487.109375
414695.43359375
408876.3125
404179.28125
400683.81640625
398399.35546875
397275.52734375
397219.078125
398113.88671875
399842.0546875
402299.5390625
405398.0390625
409055.57421875
413190.140625
417725.09375
422599.1875
427769.7890625
433207.95703125
438891.80078125
444801.92578125
450919.52734375
457228.0625
463716.0546875
470372.59375
477170.28515625
484042.96875
490873.13671875
497498.1796875
503734.421875
509410.91796875
514401.80078125
518645.5546875
522146.43359375
524962.52734375
527188.0625
528934.38671875
530313.578125
531429.828125
532378.8828125
533248.70703125
534116.5546875
535047.18359375
536098.68359375
537334.4375
538834.9375
540705.578125
543077.1796875
546093.46484375
549885.28125
554542.484375
560093.38671875
566488.13671875
573579.09375
581108.34375
588725.12890625
596041.33984375
602705.0859375
608460.140625
613169.3984375
616798.86328125
619375.80078125
620948.546875
621575.8046875
621353.23046875
620456.35546875
619166.29296875
617857.31640625
616950.65625
616857.03515625
617931.3203125
620448.765625
624596.97265625
630474.66796875
638093.96484375
647382.875
658179.65625
670215.53515625
683102.0078125
696349.91796875
709430.37109375
721856.33203125
733247.3984375
743349.03515625
751999.8828125
759069.0625
764409.984375
767878.04296875
769420.12890625
769185.12890625
767577.62109375
765209.88671875
762773.8046875
760899.984375
760066.06640625
760573.34375
762569.6015625
766084.26953125
771056.6328125
777357.90234375
784816.99609375
793256.60546875
802534.953125
812575.86328125
823366.4921875
834919.92578125
847226.33203125
860224.58203125
873805.8125
887834.41796875
902164.578125
916638.01171875
931057.4140625
945142.8671875
958501.4375
970652.49609375
981126.00390625
989598.09375
995995.48828125
1000518.6015625
1003582.68359375
1005714.25
1007444.22265625
1009219.50390625
1011336.30859375
1013895.71875
1016790.7734375
1019737.53125
1022349.8671875
1024237.0859375
1025090.421875
1024726.15234375
1023069.515625
1020091.33203125
1015737.51953125
1009897.21875
1002429.6171875
993231.20703125
982304.68359375
969796.5625
955989.796875
941258.1171875
926005.08984375
910613.9609375
895420.51171875
880703.171875
866680.65625
853514.33203125
841315.57421875
830155.19921875
820073.84375
811098.47265625
803267.87890625
796657.80078125
791389.76171875
787615.0
785478.9140625
785081.9609375
786456.84375
789572.57421875
794353.49609375
800682.83984375
808369.1953125
817083.68359375
826301.83203125
835292.0859375
843186.7734375
849144.51953125
852559.64453125
853222.45703125
851339.48046875
847395.52734375
841925.91796875
835305.8984375
827646.5625
818836.78125
808705.04296875
797212.8828125
784572.03125
771226.8125
757728.9453125
744586.63671875
732162.265625
720648.57421875
710111.25390625
700562.375
692022.8515625
684543.03515625
678175.49609375
672923.375
668703.6015625
665355.765625
662696.9375
660591.55859375
658997.7890625
657970.12109375
657623.89453125
658082.8125
659433.83984375
661708.00390625
664889.8359375
668941.015625
673820.859375
679499.56640625
685969.25
693251.46484375
701393.703125
710453.6015625
720479.96484375
731497.94921875
743499.8203125
756443.5390625
770260.98046875
784866.890625
800150.6640625
815945.125
831989.7265625
847915.13671875
863265.6953125
877557.67578125
890352.05859375
901305.78125
910173.0859375
916767.51171875
920934.3203125
922576.80859375
921728.26953125
918613.671875
913643.41796875
907321.63671875
900103.77734375
892275.03125
883919.875
875004.16015625
865519.2265625
855595.5625
845514.98828125
835616.55078125
826153.55859375
817182.15625
808540.421875
799927.578125
791042.94140625
781717.50390625
771978.62890625
762023.79296875
752125.65625
742523.84375
733358.44140625
724668.2109375
716437.42578125
708654.1640625
701343.71875
694557.26953125
688323.74609375
682600.08203125
677259.29296875
672128.453125
667054.2890625
661962.5546875
656886.58203125
651954.7421875
647342.33984375
643212.85546875
639680.1328125
636804.75
634613.3359375
633123.9375
632368.609375
632404.5
633304.8984375
635136.5703125
637944.81640625
641757.21484375
646595.55859375
652485.0078125
659463.8515625
667592.99609375
676947.0703125
687574.1328125
699436.91796875
712362.22265625
726020.0703125
739952.37890625
753660.34375
766713.8515625
778802.91015625
789684.7265625
799078.046875
806611.4453125
811885.67578125
814620.828125
814804.71484375
812755.1796875
809049.35546875
804359.23046875
799307.35546875
794429.00390625
790215.87109375
787154.625
785712.71875
786258.64453125
788884.20703125
793147.83203125
797933.4921875
801695.5
803109.09765625
801746.0625
798277.1484375
794021.265625
790114.05859375
786796.72265625
783241.4765625
778028.88671875
770001.83203125
758956.37109375
745739.96875
731783.08984375
718484.0234375
706842.6328125
697412.78515625
690410.765625
685839.61328125
683595.19140625
683545.81640625
685567.47265625
689545.69921875
695382.01953125
703016.3125
712441.99609375
723700.359375
736862.734375
752003.234375
769155.515625
788264.16015625
809153.61328125
831513.55859375
854876.453125
878585.7890625
901798.75
923574.234375
943052.5546875
959669.78125
973308.375
984297.28515625
993252.95703125
1000855.32421875
1007691.0625
1014228.05859375
1020871.47265625
1027995.9609375
1035888.2265625
1044626.37890625
1053996.17578125
1063542.03515625
1072755.1484375
1081271.46484375
1088906.6875
1095463.3359375
1100437.1875
1102866.5
1101503.03515625
1095274.80078125
1083798.6484375
1067631.71875
1048083.51171875
1026670.94921875
1004518.078125
982032.421875
959012.203125
935074.01171875
910111.5234375
884515.12890625
859074.0
834694.69140625
812142.69140625
791920.89453125
774264.9375
759186.125
746527.95703125
736038.0625
727451.91796875
720566.7265625
715283.0234375
711600.96875
709569.9765625
709209.22265625
710429.578125
712979.640625
716427.39453125
720204.5234375
723750.16015625
726731.57421875
729216.00390625
731650.41015625
734638.81640625
738671.91015625
743987.28125
750606.359375
758450.88671875
767401.375
777215.0546875
787322.86328125
796645.93359375
803640.58984375
806684.96484375
804665.78125
797418.265625
785730.671875
770910.140625
754171.3046875
736168.04296875
716870.9453125
695811.69921875
672540.46484375
647030.8203125
619806.86328125
591764.69921875
563861.96875
536880.5078125
511340.54296875
487521.7421875
465527.21875
445358.8359375
426981.7578125
410352.3359375
395404.734375
382023.51953125
370034.6640625
359228.015625
349404.0546875
340422.4453125
332221.1015625
324788.9453125
318114.00390625
312151.1015625
306830.37109375
302087.4921875
297884.59765625
294209.80859375
291061.53125
288428.9921875
286281.30859375
284573.22265625
283261.765625
282318.68359375
281732.5625
281508.96875
281673.33984375
282270.08203125
283353.39453125
284975.46484375
287174.71484375
289958.61328125
293281.30078125
297027.83984375
301009.7265625
304962.1484375
308545.33203125
311378.9375
313130.55859375
313628.67578125
312933.36328125
311320.1796875
309188.96484375
306946.82421875
304915.60546875
303294.5
302178.57421875
301605.625
301595.80859375
302168.1796875
303341.5390625
305130.640625
307539.515625
310552.171875
314125.921875
318189.50390625
322638.85546875
327322.1875
332016.1484375
336406.50390625
340094.6015625
342649.70703125
343707.8984375
343082.76953125
340831.1953125
337237.9921875
332732.9765625
327788.6328125
322839.7265625
318236.92578125
314226.125
310943.0625
308415.4921875
306563.890625
305194.65625
303996.92578125
302572.8046875
300523.89453125
297575.06640625
293674.62109375
289012.66015625
283951.15234375
278910.48828125
274268.3125
270301.1875
267171.65625
264947.7421875
263634.67578125
263198.70703125
263574.7109375
264665.296875
266345.08984375
268475.70703125
270927.3515625
273599.11328125
276431.40234375
279406.421875
282537.67578125
285854.96875
289393.4140625
293191.12109375
297292.46875
301747.296875
306597.82421875
311857.69140625
317499.578125
323463.45703125
329679.21484375
336086.78125
342644.9453125
349332.76953125
356148.93359375
363110.44140625
370253.390625
377639.68359375
385366.19921875
393566.0078125
402396.40234375
412019.421875
422583.078125
434207.9921875
446982.73828125
460969.10546875
476210.5703125
492733.203125
510533.81640625
529551.82421875
549614.85546875
570361.61328125
591193.3828125
611335.58984375
630034.23046875
646791.3125
661474.80078125
674204.29296875
685069.4375
693862.63671875
700012.26953125
702784.0
701646.46875
696583.64453125
688165.69140625
677346.37890625
665120.4921875
652234.58984375
639084.19140625
625813.09765625
612524.578125
599464.9765625
587072.60546875
575880.51171875
566347.375
558704.0703125
552863.00390625
548408.28515625
544682.99609375
540969.26953125
536698.14453125
531583.54296875
525605.87890625
518864.92578125
511405.62109375
503135.375
493887.11328125
483582.1171875
472379.49609375
460715.32421875
449216.3828125
438550.54296875
429291.921875
421844.37109375
416427.16015625
413105.27734375
411838.1328125
412517.96484375
414978.14453125
418972.06640625
424144.93359375
430031.87109375
436107.796875
441884.6953125
447014.0859375
451336.40234375
454845.82421875
457594.609375
459602.34375
460830.4453125
461233.3515625
460840.33203125
459798.71875
458338.51953125
456676.703125
454919.23828125
453014.63671875
450779.5625
447984.203125
444461.5
440191.30078125
435318.796875
430104.484375
424845.4609375
419816.0
415244.09765625
411308.15625
408135.22265625
405799.38671875
404328.03515625
403717.55859375
403951.671875
405015.46875
406903.49609375
409625.03125
413209.70703125
417711.1484375
423201.66796875
429755.01953125
437422.8359375
446210.796875
456055.25
466806.20703125
478238.953125
490113.7578125
502264.1875
514655.2890625
527365.0859375
540505.859375
554150.19921875
568310.01171875
582952.8203125
597994.38671875
613223.1171875
628179.86328125
642085.6484375
653917.37890625
662649.18359375
667547.04296875
668332.2578125
665096.1796875
658023.0859375
647126.20703125
632198.19140625
613018.70703125
589672.49609375
562757.5390625
533353.19140625
502786.1640625
472341.54296875
443052.38671875
415614.08203125
390398.0625
367520.7578125
346931.77734375
328492.7109375
312028.02734375
297348.69140625
284264.140625
272593.76953125
262175.2421875
252864.44140625
244530.6875
237055.35546875
230334.859375
224281.50390625
218818.41796875
213873.36328125
209379.6328125
205285.57421875
201564.9765625
198217.91796875
195259.6015625
192705.2890625
190562.4453125
188834.08984375
187528.484375
186666.23046875
186278.94140625
186399.87890625
187053.59765625
188253.0390625
190005.25390625
192317.0625
195189.7265625
198598.86328125
202465.23828125
206629.484375
210850.3359375
214844.453125
218364.80078125
221282.5859375
223627.4375
225568.4921875
227359.55078125
229284.68359375
231622.2109375
234623.47265625
238499.2890625
243413.12109375
249481.97265625
256783.9765625
265371.0234375
275284.72265625
286573.06640625
299303.21875
313565.5390625
329463.91015625
347089.4609375
366480.046875
387571.07421875
410143.06640625
433775.78515625
457831.75
481495.984375
503874.55078125
524113.7578125
541486.45703125
555418.4375
565471.23046875
571318.70703125
572745.0
569666.4453125
562159.6328125
550473.515625
535018.05859375
516341.8125
495111.703125
472089.6171875
448087.37890625
423895.6015625
400206.32421875
377555.61328125
356298.5859375
336615.45703125
318541.4140625
302009.95703125
286896.1875
273051.28515625
260327.63671875
248595.47265625
237747.859375
227694.34765625
218353.38671875
209653.97265625
201543.59765625
193990.39453125
186974.671875
180477.42578125
174475.21484375
168941.98828125
163852.9765625
159186.71875
154924.1015625
151044.93359375
147524.10546875
144330.453125
141429.5859375
138788.28125
136376.8984375
134168.92578125
132140.77734375
130275.45703125
128568.55078125
127029.046875
125669.86328125
124494.1328125
123489.65625
122635.28125
121909.48828125
121290.92578125
120753.1640625
120263.125
119786.3359375
119294.484375
118771.42578125
118217.80859375
117652.23046875
117105.66015625
116611.421875
116198.75
115893.453125
115720.1015625
115699.5
115843.17578125
116150.6171875
116611.3828125
117210.00390625
117932.16015625
118771.79296875
119736.94140625
120850.7578125
122146.6484375
123660.703125
125426.171875
127472.875
129831.64453125
132540.83203125
135650.8984375
139224.25
143330.3359375
148039.20703125
153418.3203125
159535.390625
166465.16796875
174294.70703125
183125.21484375
193073.83984375
204276.77734375
216886.76171875
231057.05078125
246915.00390625
264536.40625
283923.15625
304972.078125
327424.390625
350806.91015625
374397.8046875
397253.1328125
418312.91796875
436571.640625
451257.6796875
461940.65625
468506.0
471005.8671875
469476.34375
463841.03515625
453970.85546875
439867.86328125
421856.25390625
400657.35546875
377301.125
352926.44140625
328573.7734375
305051.03515625
282893.33984375
262391.71484375
243653.92578125
226667.9375
211350.25390625
197574.9375
185191.50390625
174041.89453125
163977.359375
154867.6171875
146598.73046875
139066.734375
132176.6484375
125848.7421875
120025.2109375
114670.35546875
109763.296875
105287.25390625
101220.16796875
97529.984375
94175.8203125
91113.65625
88303.77734375
85716.6015625
83334.51171875
81148.9375
79154.98828125
77348.80078125
75730.18359375
74306.59765625
73091.0390625
72092.22265625
71304.37109375
70705.07421875
70261.3828125
69938.59765625
69707.671875
69550.34375
69460.5234375
69440.31640625
69493.30078125
69620.69921875
69821.73046875
70094.35546875
70434.296875
70835.3671875
71292.23828125
71801.7734375
72360.26171875
72960.9375
73596.57421875
74263.67578125
74960.87890625
75681.265625
76406.125
77105.3671875
77742.25
78278.47265625
78679.3359375
78920.18359375
78991.8359375
78900.62890625
78661.09375
78284.421875
77770.07421875
77107.08984375
76284.56640625
75302.6953125
74175.5546875
72926.046875
71580.76171875
70168.890625
68721.6875
67267.77734375
65825.53125
64397.6875
62971.66796875
61525.6875
60038.3671875
58497.81640625
56906.08203125
55278.15625
53637.60546875
52010.3203125
50417.1640625
48869.2734375
47370.70703125
45926.9453125
44549.9921875
43254.3203125
42048.9453125
40934.59375
39906.5859375
38957.2734375
38075.6796875
37248.36328125
36463.33203125
35713.5703125
34997.54296875
34318.3203125
33683.19921875
33101.859375
32581.4453125
32120.94140625
31708.65625
31323.8671875
30942.21484375
30544.27734375
30124.5859375
29694.80859375
29277.29296875
28893.1328125
28553.7734375
28260.2734375
28007.3046875
27787.41015625
27593.94921875
27422.34765625
27268.70703125
27127.11328125
26989.85546875
26852.453125
26718.13671875
26595.05078125
26488.01953125
26394.39453125
26309.52734375
26235.71484375
26184.8046875
26172.66015625
26211.83203125
26306.6796875
26450.53125
26625.94921875
26811.6015625
26994.2578125
27175.7734375
27367.84375
27580.11328125
27813.23828125
28060.01171875
28308.59375
28544.76171875
28757.02734375
28945.3515625
29125.90234375
29325.34375
29569.0703125
29873.3359375
30244.890625
30684.41015625
31189.9765625
31760.59375
32398.51953125
33107.8828125
33889.7578125
34738.125
35640.3203125
36581.015625
37547.421875
38534.390625
39548.02734375
40604.3828125
41721.6875
42909.8125
44163.5
45462.8046875
46779.24609375
48083.9921875
49354.76171875
50579.00390625
51752.12109375
52872.37890625
53936.7578125
54941.32421875
55884.875
56771.00390625
57604.640625
58383.98828125
59092.94921875
59699.3359375
60161.24609375
60439.69921875
60510.7421875
60369.0546875
60020.59375
59471.90625
58727.546875
57798.0
56708.15625
55495.19140625
54196.73828125
52839.4453125
51436.06640625
49990.3515625
48505.19140625
46990.0625
45463.90625
43950.234375
42467.09375
41020.81640625
39609.90234375
38235.390625
36907.58984375
35643.4921875
34458.48828125
33360.0234375
32347.81640625
31419.3671875
30576.03125
29826.19140625
29184.87109375
28669.8359375
28293.54296875
28053.140625
27926.90234375
27884.38671875
27904.9140625
27988.2421875
28148.171875
28395.45703125
28721.01953125
29082.1796875
29395.0390625
29546.21875
29433.5078125
29016.37109375
28337.41015625
27496.7578125
26603.203125
25739.95703125
24957.46875
24279.63671875
23710.3046875
23240.05859375
22854.234375
22537.5390625
22273.7421875
22046.8203125
21847.0078125
21675.9140625
21543.93359375
21461.7109375
21432.15234375
21446.515625
21485.609375
21527.08984375
21556.234375
21572.46875
21586.2265625
21610.1328125
21652.15234375
21713.64453125
21790.265625
21875.375
21965.36328125
22062.28515625
22169.44140625
22284.5078125
22399.67578125
22509.83203125
22618.1640625
22731.37109375
22849.87890625
22964.54296875
23062.95703125
23137.5546875
23187.87890625
23216.7421875
23224.94921875
23208.60546875
23159.6796875
23068.75
22928.65234375
22737.9765625
22503.1796875
22238.00390625
21960.23046875
21687.7421875
21436.28515625
21219.00390625
21045.21484375
20917.3203125
20828.21484375
20762.34765625
20700.4765625
20624.81640625
20522.046875
20384.9296875
20214.21875
20020.15625
19820.734375
19635.66015625
19478.921875
19354.7109375
19258.5
19181.21484375
19113.0703125
19045.87109375
18974.07421875
18895.4296875
18811.4921875
18727.72265625
18651.9921875
18590.3515625
18542.08984375
18498.21875
18445.12109375
18370.12109375
18265.6015625
18132.078125
17980.6328125
17830.890625
17700.67578125
17592.92578125
17491.73828125
17372.328125
17216.46484375
17021.40625
16798.90625
16568.6875
16350.57421875
16157.765625
15993.59375
15853.3828125
15728.87890625
15610.8671875
15489.53515625
15356.03125
15206.6640625
15046.40625
14886.95703125
14739.30859375
14606.0859375
14480.6796875
14354.625
14226.390625
14102.16015625
13987.7734375
13881.94921875
13779.61328125
13681.30859375
13596.9609375
13539.25
13513.578125
13513.47265625
13523.453125
13526.35546875
13511.3828125
13478.84765625
13437.9765625
13398.88671875
13365.69921875
13336.43359375
13308.4453125
13283.1796875
13265.96875
13260.70703125
13263.1796875
13259.3125
13232.53125
13176.10546875
13099.7109375
13024.078125
12969.3671875
12947.36328125
12960.2109375
13001.39453125
13056.97265625
13109.34765625
13143.5546875
13151.32421875
13130.1953125
13081.08984375
13008.12890625
12919.69921875
12827.5390625
12744.49609375
12683.57421875
12657.37890625
12674.3359375
12731.96875
12813.44140625
12892.72265625
12945.99609375
12960.96875
12938.75390625
12890.3359375
12832.55859375
12784.546875
12761.921875
12768.8515625
12793.6484375
12813.2578125
12805.40625
12760.828125
12688.62890625
12612.35546875
12558.55078125
12543.36328125
12564.890625
12606.48046875
12647.93359375
12675.7578125
12686.35546875
12683.76171875
12676.85546875
12677.09765625
12694.59375
12732.515625
12784.26171875
12837.578125
12883.796875
12924.44921875
12968.890625
13024.828125
13091.16796875
13159.84375
13222.859375
13275.6328125
13314.79296875
13337.15625
13344.1875
13346.0546875
13357.88671875
13390.69140625
13446.79296875
13523.65234375
13620.0859375
13738.12890625
13880.6328125
14048.19140625
14236.3203125
14432.82421875
14618.375
14773.265625
14887.60546875
14966.921875
15028.08984375
15088.64453125
15157.70703125
15234.2578125
15311.97265625
15385.6015625
15454.6171875
15523.21875
15597.65625
15681.34375
15768.9609375
15844.0703125
15885.20703125
15878.59765625
15827.59765625
15749.66796875
15663.2421875
15576.328125
15485.95703125
15386.8828125
15280.7265625
15178.5078125
15095.46875
15041.953125
15016.26953125
15004.921875
14990.41796875
14960.85546875
14913.9921875
14854.30859375
14788.32421875
14722.8515625
14665.19921875
14620.94921875
14590.1796875
14567.96484375
14552.05078125
14550.71484375
14581.1953125
14658.62890625
14786.69140625
14958.59765625
15164.52734375
15395.5078125
15641.60546875
15890.76953125
16131.9453125
16358.05859375
16564.83984375
16749.03515625
16910.91015625
17058.33203125
17205.625
17366.62109375
17549.140625
17755.67578125
17987.203125
18244.0546875
18523.14453125
18815.83984375
19110.4140625
19399.171875
19685.83984375
19986.796875
20323.5
20711.35546875
21154.95703125
21653.09765625
22206.71484375
22820.67578125
23499.16015625
24241.5859375
25043.765625
25902.3984375
26819.4921875
27805.8359375
28882.5234375
30078.02734375
31420.14453125
32928.5234375
34614.77734375
36490.95703125
38578.66796875
40910.3359375
43521.5
46440.86328125
49686.0625
53268.48046875
57204.3984375
61526.3203125
66288.07421875
71559.66796875
77412.24609375
83896.7109375
91019.078125
98713.0390625
106813.375
115043.86328125
123038.25
130400.1640625
136782.3359375
141948.94140625
145792.0390625
148297.8828125
149484.23828125
149344.31640625
147830.890625
144892.75390625
140541.7734375
134906.42578125
128237.67578125
120867.61328125
113148.77734375
105401.5703125
97880.125
90756.1328125
84120.21484375
77999.79296875
72385.05078125
67249.92578125
62561.34765625
58281.53125
54371.74609375
50799.484375
47543.26171875
44589.5703125
41923.69921875
39521.953125
37351.21875
35375.66015625
33565.40234375
31901.9609375
30378.02734375
28992.78515625
27746.01953125
26634.17578125
25649.26953125
24779.44140625
24010.13671875
23326.3671875
22715.796875
22170.3828125
21684.55078125
21251.76953125
20863.265625
20509.78515625
20182.7109375
19872.40625
19566.5859375
19252.75390625
18923.44140625
18578.58984375
18222.4765625
17859.1484375
17491.66015625
17124.83984375
16766.94921875
16427.68359375
16115.36328125
15837.10546875
15601.5859375
15419.953125
15302.38671875
15252.328125
15262.90234375
15318.12890625
15398.03125
15485.0390625
15568.76953125
15647.0703125
15722.609375
15796.6953125
15863.90234375
15911.265625
15923.23046875
15889.7265625
15811.93359375
15701.19140625
15571.27734375
15430.3671875
15280.3125
15124.32421875
14974.94921875
14852.08203125
14770.64453125
14729.3671875
14712.59375
14704.11328125
14699.55859375
14706.46875
14734.359375
14786.1796875
14858.1640625
14945.46484375
15046.79296875
15164.01953125
15297.40234375
15440.1640625
15577.7734375
15694.6015625
15783.73046875
15851.4609375
15912.734375
15983.12890625
16075.3203125
16201.078125
16373.21875
16604.0703125
16902.3359375
17270.9921875
17706.29296875
18196.77734375
18723.4609375
19262.7421875
19792.00390625
20296.44140625
20774.94140625
21241.75
21721.02734375
22235.703125
22797.9375
23407.828125
24060.265625
24753.1875
25490.78125
26280.3984375
27126.5
28026.1796875
28969.33203125
29943.33984375
30938.3828125
31949.22265625
32973.0234375
34006.91796875
35048.3984375
36096.79296875
37151.23046875
38204.41015625
39237.921875
40225.625
41145.046875
41989.1484375
42770.21875
43513.6328125
44245.15234375
44977.484375
45702.08984375
46391.234375
47010.7734375
47536.5078125
47963.15234375
48301.23046875
48567.3125
48776.59765625
48941.55078125
49074.23046875
49188.99609375
49304.06640625
49440.7890625
49619.49609375
49853.25
50143.8203125
50482.8125
50856.625
51250.9375
51652.8359375
52052.0078125
52442.8125
52826.140625
53208.1953125
53595.47265625
53988.703125
54379.1328125
54747.81640625
55066.47265625
55299.39453125
55407.27734375
55353.3046875
55109.6796875
54662.44140625
54013.3125
53178.0078125
52181.125
51048.95703125
49803.5
48460.52734375
47032.65234375
45535.52734375
43992.921875
42436.1171875
40897.203125
39401.92578125
37968.25390625
36609.84375
35337.8671875
34158.8046875
33073.21484375
32079.3203125
31177.125
30367.109375
29645.44921875
29003.078125
28430.1640625
27919.9296875
27467.5
27066.54296875
26708.21875
26382.90625
26082.25
25800.4609375
25534.578125
25283.83203125
25048.4765625
24829.265625
24627.24609375
24443.3671875
24278.8671875
24138.19140625
24031.88671875
23974.15625
23973.9453125
24026.44921875
24112.57421875
24207.11328125
24290.21484375
24356.171875
24416.0078125
24493.0625
24614.19140625
24801.4765625
25067.19140625
25411.42578125
25822.5703125
26282.65234375
26776.58203125
27298.82421875
27852.5859375
28444.6875
29082.17578125
29771.41015625
30516.15234375
31315.34375
32165.07421875
33064.58984375
34019.8203125
35040.08984375
36131.3828125
37292.01171875
38512.16015625
39775.23828125
41060.453125
42347.48828125
43622.734375
44883.84375
46139.19921875
47401.69921875
48680.45703125
49975.46484375
51277.8359375
52573.5390625
53847.5
55087.2890625
56286.46484375
57445.94921875
58571.95703125
59672.8125
60757.953125
61837.99609375
62921.4921875
64008.78125
65088.640625
66141.375
67145.234375
68081.41796875
68936.0859375
69699.046875
70358.11328125
70891.2890625
71263.70703125
71434.30078125
71369.11328125
71053.390625
70497.7734375
69737.72265625
68826.30078125
67822.57421875
66781.625
65751.71875
64776.61328125
63895.8125
63139.06640625
62519.14453125
62028.66015625
61642.3125
61321.42578125
61017.75
60677.0859375
60245.9921875
59683.66796875
58975.01171875
58136.94921875
57213.765625
56265.85546875
55358.66796875
54553.2734375
53896.1796875
53410.08984375
53091.80859375
52920.21484375
52869.796875
52922.53515625
53073.984375
53333.18359375
53717.703125
54247.08984375
54938.57421875
55806.78515625
56866.47265625
58137.03515625
59647.3671875
61437.984375
63556.703125
66049.65234375
68954.8671875
72304.24609375
76131.55078125
80478.08984375
85389.7890625
90905.2734375
97040.0234375
103772.4921875
111034.0390625
118699.7578125
126578.30078125
134407.33984375
141868.51171875
148628.92578125
154397.8125
158971.578125
162242.30859375
164165.92578125
164714.38671875
163850.16015625
161545.3828125
157831.15234375
152837.47265625
146794.859375
140000.68359375
132772.453125
125405.43359375
118141.10546875
111151.25390625
104541.34375
98367.58203125
92653.85546875
87400.1796875
82586.21875
78176.44140625
74128.1171875
70400.22265625
66962.04296875
63798.5078125
60907.0546875
58286.4296875
55926.515625
53807.71875
51907.01953125
50201.51953125
48667.21875
47278.77734375
46013.2890625
44853.5390625
43787.0546875
42804.1640625
41899.359375
41073.58984375
40331.9296875
39677.30078125
39107.04296875
38616.00390625
38201.46875
37863.171875
37598.61328125
37400.5234375
37261.375
37181.140625
37170.30078125
37244.53515625
37416.75
37694.48828125
38085.01171875
38601.79296875
39264.765625
40093.5390625
41099.5390625
42283.56640625
43640.359375
45167.2578125
46872.7734375
48780.21875
50923.2265625
53335.03125
56039.421875
59050.0859375
62375.6953125
66021.84375
69985.7421875
74249.359375
78777.2265625
83516.98828125
88397.16796875
93323.8828125
98185.21875
102867.12890625
107272.73828125
111331.640625
114991.8515625
118198.06640625
120868.69140625
122887.2578125
124118.70703125
124447.0234375
123815.921875
122250.48828125
119848.453125
116747.140625
113084.38671875
108972.53515625
104494.80078125
99719.29296875
94717.13671875
89573.3203125
84387.0078125
79264.4375
74308.39453125
69607.38671875
65226.9765625
61204.39453125
57546.3828125
54231.3671875
51218.33984375
48461.6875
45925.69140625
43590.81640625
41449.6328125
39496.68359375
37719.51171875
36096.18359375
34600.4296875
33209.640625
31908.19921875
30684.03515625
29524.67578125
28419.8046875
27368.0546875
26379.48046875
25469.63671875
24649.62890625
23918.28125
23259.6875
22648.9609375
22066.359375
21511.484375
21003.765625
20565.92578125
20205.14453125
19909.51953125
19660.22265625
19444.64453125
19260.03125
19110.27734375
19001.8359375
18938.34765625
18913.07421875
18904.7265625
18883.61328125
18824.8828125
18717.73046875
18564.3515625
18373.2421875
18154.71875
17919.74609375
17678.34765625
17436.81640625
17197.19140625
16960.140625
16726.8359375
16495.828125
16258.3203125
15999.2109375
15705.35546875
15373.46875
15010.6328125
14628.70703125
14239.15625
13851.01953125
13469.73046875
13095.84375
12726.9453125
12364.0234375
12017.66796875
11707.2734375
11452.52734375
11262.98046875
11132.37109375
11040.4765625
10961.00390625
10871.6484375
10761.6640625
10633.5625
10498.9609375
10372.08203125
10265.1953125
10187.55859375
10145.546875
10140.61328125
10164.98046875
10199.828125
10221.0390625
10210.765625
10166.24609375
10098.75
10024.36328125
9955.1171875
9896.43359375
9849.859375
9816.14453125
9795.76953125
9787.44921875
9786.640625
9785.5234375
9774.4140625
9743.7890625
9686.43359375
9600.6484375
9493.4140625
9379.56640625
9274.0
9181.515625
9094.34375
9000.765625
8896.515625
8787.7109375
8684.7421875
8596.30078125
8529.06640625
8489.46484375
8482.703125
8510.83984375
8573.48046875
8669.296875
8794.234375
8938.0
9085.26171875
9222.76953125
9345.52734375
9454.9609375
9550.87109375
9625.1796875
9663.58203125
9653.7421875
9593.30859375
9490.82421875
9358.56640625
9203.8046875
9026.74609375
8826.41015625
8607.56640625
8381.9140625
8164.31640625
7968.9453125
7807.12890625
7685.01171875
7601.08203125
7546.90234375
7512.07421875
7489.21484375
7474.05859375
7461.8984375
7445.703125
7419.31640625
7382.5625
7342.35546875
7308.04296875
7285.21875
7273.56640625
7269.421875
7268.58203125
7266.078125
7254.76171875
7226.43359375
7175.4921875
7101.60546875
7009.1484375
6904.796875
6795.44921875
6687.00390625
6584.14453125
6491.5234375
6415.63671875
6364.6796875
6344.79296875
6354.9453125
6385.53515625
6423.4140625
6460.1796875
6496.7421875
6539.66796875
6592.76953125
6652.4921875
6710.96875
6761.5546875
6799.8203125
6821.0859375
6821.40625
6802.94140625
6775.828125
6751.4609375
6733.48046875
6716.86328125
6695.81640625
6671.3359375
6651.2109375
6644.1328125
6653.58203125
6675.3046875
6699.22265625
6715.16015625
6718.99609375
6714.4765625
6708.66796875
6705.125
6700.7265625
6688.17578125
6661.14453125
6617.4453125
6558.61328125
6487.53515625
6407.23046875
6321.77734375
6237.4296875
6161.98828125
6102.77734375
6065.015625
6051.1953125
6060.66015625
6089.2421875
6129.62109375
6172.34375
6207.24609375
6226.0078125
6225.4921875
6208.65234375
6180.49609375
6142.6015625
6092.80078125
6030.609375
5961.484375
5895.1015625
5841.16796875
5807.76171875
5800.51171875
5818.5859375
5850.55859375
5877.53125
5883.453125
5863.46875
5823.47265625
5774.55078125
5729.29296875
5700.53125
5698.25390625
5724.24609375
5769.55859375
5817.87109375
5852.05859375
5859.4609375
5834.640625
5780.71484375
5708.63671875
5632.83984375
5564.45703125
5506.3359375
5452.9765625
5394.09375
5318.2734375
5216.16015625
5084.42578125
4929.94921875
4769.97265625
4625.8984375
4514.7578125
4445.25390625
4420.4375
4442.14453125
4511.51953125
4625.8359375
4776.44140625
4951.078125
5138.82421875
5333.09765625
5530.4140625
5726.32421875
5912.33984375
6076.94140625
6211.1796875
6315.92578125
6404.7109375
6497.453125
6607.2890625
6730.7109375
6849.7265625
6943.98046875
7001.98046875
7023.390625
7014.4375
6982.89453125
6935.4921875
6877.078125
6811.41796875
6743.96484375
6683.78125
6641.47265625
6624.5234375
6634.6171875
6668.29296875
6718.16015625
6773.70703125
6823.99609375
6862.8359375
6892.46875
6922.17578125
6962.80859375
7020.6328125
7092.7734375
7166.58984375
7224.9453125
7255.50390625
7256.9921875
7237.2734375
7206.23046875
7170.82421875
7135.11328125
7102.1953125
7074.37890625
7051.4765625
7029.53515625
7002.13671875
6964.64453125
6918.32421875
6869.625
6823.8984375
6779.8515625
6731.28515625
6674.6796875
6614.4453125
6561.35546875
6526.56640625
6516.1015625
6528.18359375
6554.09375
6582.55859375
6605.37109375
6620.2421875
6630.42578125
6643.74609375
6671.6171875
6724.9609375
6806.8828125
6908.68359375
7014.4921875
7110.85546875
7192.64453125
7262.01953125
7324.6484375
7387.19140625
7456.25390625
7537.98828125
7638.9453125
7766.671875
7927.1171875
8119.06640625
8331.57421875
8548.92578125
8759.8984375
8963.3671875
9167.1953125
9384.25390625
9629.765625
9919.359375
10266.1171875
10677.9609375
11158.47265625
11710.33984375
12336.74609375
13038.03125
13806.72265625
14626.05078125
15473.984375
16331.0390625
17188.6875
18055.0546875
18953.7890625
19913.94921875
20955.34765625
22078.5
23265.61328125
24489.28125
25720.8046875
26933.8359375
28106.6640625
29226.6484375
30293.80078125
31316.75
32300.984375
33238.734375
34110.24609375
34894.56640625
35578.8671875
36158.921875
36634.5078125
37006.63671875
37276.76171875
37443.9453125
37501.16015625
37436.83984375
37242.84765625
36921.56640625
36485.3984375
35950.66796875
35332.02734375
34639.92578125
33880.20703125
33056.29296875
32175.0625
31252.60546875
30312.97265625
29378.44921875
28459.28125
27551.9921875
26647.57421875
25741.78515625
24839.41015625
23950.77734375
23085.46875
22248.15234375
21437.109375
20643.9609375
19855.24609375
19058.09765625
18248.09375
17433.2578125
16630.60546875
15858.96875
15133.83203125
14464.921875
13854.546875
13297.48828125
12784.9609375
12310.1953125
11869.49609375
11457.19140625
11060.98046875
10664.203125
10254.48828125
9832.40625
9414.5
9028.87890625
8705.61328125
8466.6875
8319.89453125
8257.1640625
8255.640625
8282.17578125
8303.5859375
8299.421875
8267.68359375
8218.12890625
8159.875
8095.18359375
8022.21875
7939.6484375
7846.6328125
7740.66015625
7618.81640625
7482.7578125
7341.36328125
7206.47265625
7084.2734375
6969.95703125
6851.4375
6719.6796875
6577.05859375
6436.83984375
6314.45703125
6217.40234375
6140.33203125
6068.0859375
5984.4765625
5881.34375
5762.609375
5641.65234375
5534.9296875
5455.75
5410.53125
5398.625
5416.16015625
5460.8984375
5532.92578125
5629.51171875
5739.76171875
5845.41015625
5927.109375
5970.328125
5968.1328125
5922.75390625
5845.84375
5754.48046875
5663.25390625
5578.27734375
5498.13671875
5419.40234375
5340.71484375
5263.0546875
5187.984375
5116.53515625
5049.66015625
4989.546875
4939.6484375
4901.98828125
4873.6953125
4847.02734375
4813.81640625
4769.9375
4715.5625
4652.08203125
4579.73828125
4497.55078125
4404.91015625
4304.171875
4203.21875
4115.3515625
4054.296875
4026.78125
4028.2421875
4045.12890625
4062.5546875
4073.0078125
4080.87890625
4098.72265625
4136.6171875
4192.390625
4250.72265625
4291.21484375
4298.25390625
4266.72265625
4203.5
4126.40625
4060.08984375
4028.5390625
4047.19921875
4118.71875
4233.015625
4369.78515625
4502.53515625
4604.953125
4659.08984375
4661.26171875
4621.1875
4553.73046875
4468.93359375
4368.34375
4250.19921875
4117.36328125
3979.40625
3847.43359375
3729.0
3628.68359375
3551.015625
3499.16796875
3469.609375
3449.9140625
3423.4609375
3376.72265625
3303.29296875
3204.79296875
3091.37890625
2980.85546875
2893.40625
2843.7578125
2837.3359375
2872.828125
2946.05078125
3050.3125
3175.5390625
3310.83984375
3448.66015625
3584.73046875
3713.9375
3829.23828125
3926.62109375
4009.80078125
4087.9453125
4168.90234375
4255.61328125
4347.69921875
4443.40625
4538.609375
4625.0625
4691.2109375
4725.55078125
4720.35546875
4673.9375
4590.63671875
4479.546875
4354.69140625
4237.234375
4154.6171875
4131.33203125
4174.84765625
4269.01171875
4382.3828125
4485.42578125
4563.828125
4620.9609375
4671.35546875
4730.03125
4802.41015625
4879.24609375
4939.71875
4961.00390625
4929.1640625
4845.765625
4726.58984375
4592.5546875
4458.41015625
4328.296875
4201.8203125
4082.8984375
3980.484375
3900.4921875
3838.8046875
3783.3203125
3722.08984375
3650.1484375
3571.26953125
3495.27734375
3432.34765625
3387.0625
3356.86328125
3336.71875
3325.19140625
3325.29296875
3339.890625
3367.9140625
3405.7109375
3450.65625
3500.91796875
3549.91796875
3581.62109375
3574.11328125
3511.9375
3397.8359375
3253.36328125
3107.65234375
2984.1171875
2894.8515625
2843.0625
2827.95703125
2847.90625
2900.7578125
2981.22265625
3077.3828125
3171.24609375
3245.38671875
3289.75
3301.49609375
3280.81640625
3231.75390625
3168.640625
3116.76171875
3101.03515625
3132.265625
3204.41015625
3302.67578125
3411.45703125
3517.4609375
3612.53125
3697.57421875
3781.29296875
3871.171875
3965.21875
4053.1875
4124.33203125
4172.08203125
4192.578125
4182.171875
4137.14453125
4054.0078125
3929.45703125
3762.1796875
3556.6484375
3325.0234375
3084.45703125
2852.69921875
2645.4296875
2474.46875
2344.90234375
2253.10546875
2189.734375
2146.80078125
2122.85546875
2121.55078125
2145.578125
2191.35546875
2248.828125
2306.328125
2357.328125
2404.6328125
2458.63671875
2530.578125
2625.625
2740.640625
2866.9375
2994.22265625
3112.54296875
3213.0703125
3290.1171875
3343.7578125
3378.78125
3398.6484375
3400.0703125
3375.1171875
3319.9765625
3241.3359375
3153.7890625
3071.796875
3004.60546875
2956.81640625
2930.55859375
2925.4765625
2937.69921875
2960.09765625
2983.26953125
2995.92578125
2985.66796875
2942.1875
2862.046875
2751.4140625
2624.31640625
2497.98828125
2389.2734375
2313.2421875
2281.16796875
2295.16015625
2342.73046875
2398.6328125
2435.75
2436.85546875
2397.8359375
2323.4375
2224.22265625
2117.94921875
2028.68359375
1978.4375
1976.62109375
2016.46484375
2080.37890625
2149.20703125
2211.08203125
2267.62890625
2333.68359375
2427.9921875
2560.13671875
2723.8984375
2900.8515625
3068.234375
3205.0390625
3296.9609375
3341.671875
3350.203125
3339.82421875
3322.23828125
3297.37109375
3257.484375
3196.15625
3113.27734375
3013.4765625
2902.27734375
2784.9765625
2668.203125
2560.0078125
2466.5078125
2388.4609375
2322.70703125
2267.2890625
2224.0703125
2195.7265625
2181.8515625
2179.1328125
2184.01953125
2193.15234375
2202.01171875
2205.7734375
2202.34375
2193.30859375
2181.53515625
2169.7421875
2161.7265625
2161.80078125
2169.42578125
2174.3046875
2159.8828125
2114.80859375
2042.41796875
1959.33984375
1884.44140625
1827.8046875
1788.71875
1762.87109375
1750.32421875
1755.7734375
1781.43359375
1821.3671875
1863.8359375
1898.63671875
1921.62890625
1933.37109375
1935.4921875
1928.9609375
1914.67578125
1894.8515625
1874.203125
1859.859375
1859.22265625
1876.83203125
1912.94140625
1965.453125
2033.5859375
2120.07421875
2229.50390625
2362.99609375
2512.8671875
2662.1640625
2790.62890625
2882.58984375
2930.84765625
2935.55859375
2901.82421875
2838.41796875
2756.3046875
2666.375
2577.77734375
2497.3046875
2428.33984375
2369.8671875
2319.13671875
2277.60546875
2253.9921875
2259.58984375
2300.203125
2372.56640625
2466.9765625
2571.4921875
2674.59765625
2766.671875
2839.9140625
2885.68359375
2892.0859375
2846.59765625
2743.10546875
2586.5859375
2391.4453125
2176.50390625
1960.45703125
1758.28515625
1579.48046875
1431.20703125
1324.72265625
1276.3125
1297.94921875
1386.6484375
1525.296875
1694.5859375
1882.625
2083.58984375
2291.03515625
2495.40234375
2686.875
2857.6875
3001.09375
3109.6640625
3176.18359375
3196.828125
3174.25390625
3118.33984375
3043.9140625
2966.5625
2898.52734375
2845.984375
2808.49609375
2781.109375
2758.64453125
2739.28125
2724.28125
2714.8828125
2710.61328125
2711.2578125
2719.7734375
2742.20703125
2784.234375
2846.74609375
2923.328125
3001.890625
3070.52734375
3123.37109375
3161.1015625
3186.0625
3198.44140625
3197.55859375
3183.9609375
3157.51171875
3115.078125
3054.3515625
2981.265625
2910.83984375
2858.48046875
2830.8359375
2824.6953125
2831.2109375
2838.515625
2833.734375
2809.2421875
2770.45703125
2734.96484375
2720.4453125
2732.29296875
2762.37109375
2797.2578125
2825.66015625
2840.234375
2838.5703125
2826.7109375
2820.55859375
2839.2734375
2893.93359375
2981.3984375
3088.2890625
3199.7734375
3304.72265625
3394.765625
3461.1640625
3493.89453125
3483.8828125
3426.75
3325.61328125
3191.4140625
3040.86328125
2892.8515625
2763.984375
2663.81640625
2592.29296875
2542.19921875
2504.828125
2473.0078125
2438.91015625
2392.515625
2327.1875
2248.60546875
2175.69140625
2129.3203125
2118.125
2133.41796875
2155.51953125
2164.3125
2147.10546875
2101.5390625
2034.08984375
1955.875
1878.5625
1811.88671875
1761.5234375
1726.06640625
1695.9921875
1658.23828125
1604.2578125
1534.421875
1454.96875
1372.11328125
1290.25390625
1215.37109375
1158.15234375
1132.12890625
1147.34375
1204.27734375
1291.92578125
1391.078125
1481.6015625
1550.8671875
1598.6953125
1634.234375
1665.609375
1691.4296875
1703.1875
1696.47265625
1678.3671875
1662.85546875
1660.60546875
1675.02734375
1706.2578125
1754.41796875
1817.03515625
1885.5
1946.5859375
1987.8125
2001.90234375
1989.01953125
1957.453125
1921.75
1897.87109375
1898.92578125
1934.62109375
2011.6875
2130.91015625
2282.36328125
2445.48046875
2595.77734375
2712.55078125
2783.10546875
2805.09765625
2789.23828125
2758.30859375
2737.6015625
2740.6953125
2762.6328125
2787.421875
2802.9296875
2809.16796875
2814.0234375
2823.30859375
2835.76953125
2845.69921875
2847.38671875
2836.4375
2809.12890625
2763.09375
2699.3046875
2622.953125
2542.484375
2468.58984375
2413.16015625
2386.41015625
2392.1640625
2424.69921875
2470.76171875
2516.12109375
2552.21875
2578.2265625
2597.33984375
2610.92578125
2616.15625
2609.015625
2588.74609375
2557.90234375
2518.13671875
2467.7734375
2405.2578125
2334.94921875
2268.046875
2217.0
2188.4609375
2180.41015625
2183.94140625
2187.28515625
2180.1328125
2157.578125
2121.4375
2077.140625
2028.09765625
1973.1171875
1909.60546875
1838.09765625
1762.41015625
1686.54296875
1614.8515625
1556.04296875
1522.859375
1522.078125
1543.22265625
1559.671875
1543.39453125
1479.90625
1371.9453125
1234.7890625
1092.31640625
974.6953125
911.71484375
921.05859375
1000.15234375
1128.80859375
1279.81640625
1428.6640625
1557.921875
1658.6484375
1732.359375
1792.33984375
1860.046875
1955.42578125
2086.57421875
2246.4296875
2418.4140625
2585.0703125
2732.32421875
2848.71484375
2924.59375
2954.55078125
2940.9296875
2894.5390625
2831.14453125
2765.21484375
2704.07421875
2646.5234375
2588.5546875
2532.44921875
2490.37890625
2476.76171875
2494.65625
2528.6953125
2551.921875
2541.3828125
2490.26171875
2408.44921875
2313.89453125
2223.1875
2147.078125
2090.3125
2052.265625
2027.640625
2009.02734375
1990.9296875
1971.76171875
1951.78125
1929.984375
1904.38671875
1875.2578125
1846.703125
1824.0625
1809.98046875
1803.23046875
1800.28515625
1796.26171875
1784.08984375
1754.81640625
1701.7109375
1626.17578125
1539.73046875
1459.5078125
1400.63671875
1370.9921875
1370.17578125
1390.3203125
1417.078125
1432.40234375
1420.6875
1376.0
1305.76953125
1228.10546875
1164.26953125
1129.76171875
1128.1171875
1150.36328125
1181.01171875
1207.27734375
1225.9765625
1243.85546875
1272.234375
1320.296875
1390.91796875
1480.29296875
1579.9140625
1679.796875
1772.30078125
1855.03515625
1930.3984375
2001.45703125
2068.390625
2129.87890625
2188.11328125
2250.26171875
2323.3046875
2407.84375
2498.18359375
2587.6796875
2672.18359375
2748.91796875
2815.44921875
2871.484375
2919.30078125
2959.20703125
2985.09765625
2987.7734375
2964.83984375
2926.87890625
2893.2890625
2881.796875
2900.265625
2944.76953125
3002.73046875
3059.09765625
3103.98828125
3137.40234375
3166.30859375
3195.24609375
3219.0625
3225.91015625
3208.6953125
3173.65234375
3137.53125
3116.171875
3115.55859375
3131.87890625
3157.46484375
3185.8359375
3213.41796875
3239.60546875
3265.6015625
3291.08203125
3310.59765625
3314.14453125
3292.71484375
3243.421875
3168.5859375
3070.28515625
2946.890625
2795.9453125
2620.72265625
2434.04296875
2255.23046875
2101.61328125
1981.1484375
1891.80859375
1827.38671875
1783.31640625
1757.234375
1746.109375
1745.828125
1754.890625
1777.390625
1820.5625
1887.98046875
1974.0234375
2063.32421875
2135.0234375
2169.83203125
2158.28515625
2107.140625
2038.81640625
1980.5625
1947.95703125
1934.7734375
1918.3828125
1876.9375
1803.86328125
1709.37109375
1612.51171875
1533.890625
1492.31640625
1500.83984375
1560.6328125
1658.609375
1772.9609375
1882.09765625
1969.1015625
2021.453125
2031.31640625
1998.296875
1930.81640625
1843.36328125
1752.16015625
1672.17578125
1615.046875
1586.5078125
1584.48046875
1600.26171875
1622.7578125
1643.48828125
1659.4453125
1671.79296875
1681.48828125
1686.4453125
1684.1875
1676.77734375
1670.50390625
1668.765625
1666.390625
1652.953125
1620.9921875
1569.8984375
1503.57421875
1428.08984375
1352.0234375
1285.2734375
1234.4765625
1200.77734375
1183.984375
1187.75
1218.3671875
1278.6953125
1365.203125
1470.5546875
1586.49609375
1703.609375
1811.51171875
1902.7578125
1977.33984375
2042.57421875
2108.57421875
2183.91015625
2273.734375
2378.3671875
2491.51171875
2600.4765625
2690.83984375
2753.0078125
2785.40234375
2791.44921875
2773.546875
2730.09765625
2658.53125
2561.12109375
2447.390625
2330.83984375
2223.375
2132.71484375
2063.46875
2018.4921875
1997.90625
1997.51953125
2010.03125
2029.0625
2052.67578125
2083.109375
2123.21484375
2171.91796875
2221.24609375
2256.29296875
2259.18359375
2216.421875
2126.34375
2001.4765625
1863.54296875
1733.71875
1624.546875
1538.31640625
1471.6171875
1421.25390625
1385.94140625
1362.55859375
1341.34375
1305.99609375
1240.16015625
1135.46875
995.35546875
833.36328125
668.98046875
523.6484375
416.54296875
359.25390625
351.33984375
380.66796875
430.19140625
487.390625
549.77734375
622.60546875
711.47265625
815.94921875
928.140625
1035.08203125
1122.28125
1177.62109375
1195.5
1179.2890625
1139.765625
1089.9765625
1040.0859375
994.8203125
954.22265625
917.1484375
885.953125
869.0234375
878.34765625
924.046875
1010.6640625
1136.53125
1292.421875
1458.2734375
1603.421875
1696.48828125
1720.703125
1682.8984375
1608.3984375
1526.640625
1458.828125
1415.2109375
1400.015625
1415.9609375
1462.55078125
1530.63671875
1601.7890625
1656.6875
1685.86328125
1692.203125
1683.140625
1661.609375
1624.87890625
1570.83984375
1504.31640625
1437.546875
1384.30859375
1351.32421875
1332.93359375
1314.1484375
1281.17578125
1231.65625
1176.2265625
1130.6640625
1105.26171875
1099.046875
1101.9765625
1103.2734375
1100.43359375
1102.58203125
1125.2578125
1180.5625
1269.609375
1381.1640625
1495.3125
1589.36328125
1644.45703125
1651.63671875
1615.53125
1554.23046875
1494.7890625
1464.9140625
1483.28515625
1553.1171875
1662.7265625
1792.25390625
1922.421875
2041.91015625
2151.2890625
2260.9296875
2381.84375
2514.78125
2646.98828125
2759.5390625
2837.203125
2872.0234375
2861.13671875
2805.6875
2712.83203125
2596.32421875
2472.890625
2358.14453125
2265.66015625
2207.26171875
2190.54296875
2214.12890625
2265.90625
2327.43359375
2382.1875
2421.69140625
2445.50390625
2456.14453125
2454.625
2441.0
2418.453125
2394.7265625
2377.15234375
2365.08203125
2348.0859375
2313.3515625
2256.9765625
2189.0859375
2128.0703125
2088.79296875
2074.328125
2075.71875
2076.578125
2058.11328125
2005.05078125
1913.7734375
1798.3046875
1686.40234375
1605.7421875
1570.65625
1579.36328125
1620.10546875
1677.40234375
1735.07421875
1780.09765625
1809.17578125
1832.16015625
1865.96875
1922.09765625
1998.49609375
2082.88671875
2163.3125
2235.08984375
2298.33984375
2350.8671875
2386.4296875
2401.73046875
2404.72265625
2414.08203125
2448.23046875
2512.56640625
2594.7890625
2670.87890625
2717.7265625
2725.98046875
2706.6953125
2687.37890625
2698.3828125
2757.56640625
2862.984375
2996.54296875
3133.5234375
3250.8125
3331.13671875
3365.0078125
3352.4296875
3304.19140625
3240.69140625
3185.9296875
3157.2265625
3155.8046875
3165.6796875
3163.3046875
3132.0859375
3071.83984375
2997.70703125
2931.20703125
2889.5546875
2877.5859375
2884.34375
2885.71875
2853.2265625
2765.46484375
2616.828125
2419.921875
2201.828125
1995.74609375
1829.96875
1718.03515625
1655.3203125
1624.5
1605.796875
1585.20703125
1557.6015625
1525.98046875
1498.17578125
1481.7578125
1479.76953125
1491.31640625
1516.4609375
1559.0234375
1623.11328125
1706.9453125
1800.68359375
1888.765625
1952.82421875
1974.62890625
1942.5078125
1859.62890625
1745.73828125
1627.29296875
1523.4375
1440.37890625
1377.9375
1339.44140625
1334.58203125
1372.921875
1454.61328125
1566.3515625
1686.56640625
1796.07421875
1885.69921875
1955.10546875
2006.4453125
2041.41796875
2064.375
2084.58984375
2111.390625
2146.328125
2181.546875
2205.921875
2211.22265625
2192.3046875
2145.15234375
2068.87890625
1970.17578125
1863.0390625
1761.6640625
1672.796875
1593.98828125
1517.4921875
1435.50390625
1344.60546875
1249.26953125
1162.484375
1100.9375
1076.14453125
1087.6875
1123.29296875
1164.90234375
1195.92578125
1206.03125
1192.72265625
1160.59765625
1119.21875
1080.5
1055.75390625
1052.4453125
1071.9765625
1110.74609375
1164.8671875
1234.73046875
1324.78515625
1437.75390625
1568.1484375
1701.21875
1819.05859375
1909.3828125
1970.5625
2009.8125
2037.33984375
2061.81640625
2089.4921875
2125.078125
2171.56640625
2228.55859375
2291.1328125
2351.49609375
2403.71484375
2448.66796875
2493.65234375
2544.25
2594.7578125
2628.48046875
2630.55859375
2601.47265625
2556.84375
2514.06640625
2480.109375
2450.859375
2417.45703125
2369.9140625
2296.58203125
2185.6171875
2030.54296875
1834.98828125
1611.83203125
1378.03125
1149.75
940.19921875
759.25
613.03515625
502.94140625
425.046875
371.3125
332.375
300.19921875
269.82421875
240.56640625
216.515625
204.421875
208.9453125
229.6015625
263.203125
309.5390625
374.0078125
464.4296875
585.83203125
737.73046875
914.62109375
1107.73828125
1306.34765625
1497.89453125
1667.2890625
1797.7109375
1875.015625
1893.6953125
1859.1640625
1784.34765625
1684.5703125
1575.09765625
1470.2421875
1380.6328125
1308.9765625
1248.375
1185.51171875
1107.21484375
1007.51953125
892.421875
779.578125
691.890625
648.28515625
657.28125
716.07421875
813.54296875
934.16796875
1061.73046875
1182.05859375
1284.1015625
1359.8125
1405.02734375
1422.265625
1423.25
1427.6640625
1457.171875
1527.44921875
1642.52734375
1794.26171875
1966.5234375
2140.77734375
2299.8359375
2429.2734375
2517.8671875
2557.859375
2545.12890625
2479.453125
2365.62109375
2214.34765625
2041.046875
1862.62109375
1694.75
1551.55078125
1446.3984375
1391.625
1396.4140625
1463.67578125
1586.98046875
1749.03125
1923.91796875
2084.0703125
2209.38671875
2293.70703125
2344.64453125
2376.28515625
2398.9765625
2413.65625
2414.95703125
2399.26171875
2368.07421875
2323.078125
2259.92578125
2169.73046875
2047.265625
1896.69140625
1729.86328125
1561.26953125
1405.21875
1274.96875
1181.2734375
1131.203125
1128.7734375
1174.8984375
1262.80859375
1371.80859375
1467.7109375
1513.94140625
1486.97265625
1385.9140625
1231.33984375
1056.2265625
893.96484375
767.32421875
681.79296875
626.30078125
581.31640625
529.421875
462.21484375
380.6953125
291.05859375
200.24609375
113.83203125
36.2109375
-28.9296875
-79.56640625
-117.1796875
-147.3515625
-177.37109375
-212.66015625
-255.3515625
-305.84375
-364.15234375
-428.328125
-491.78515625
-543.91796875
-575.13671875
-582.015625
-567.7890625
-538.37109375
-498.00390625
-448.21484375
-389.62890625
-323.53515625
-251.0703125
-171.04296875
-79.7734375
25.703125
143.6640625
267.16015625
387.06640625
494.640625
581.078125
637.0390625
656.32421875
642.49609375
612.1171875
590.6640625
603.51953125
667.359375
785.1796875
945.5625
1126.234375
1300.9609375
1447.0234375
1550.47265625
1608.109375
1626.84375
1620.6015625
1604.98828125
1591.4296875
1583.671875
1578.1484375
1567.453125
1545.26953125
1510.875
1471.61328125
1442.20703125
1441.0625
1483.98046875
1575.97265625
1704.54296875
1840.7734375
1951.48046875
2015.4609375
2031.1875
2010.30078125
1964.9375
1900.58203125
1817.44921875
1714.79296875
1593.28515625
1456.2578125
1311.1328125
1169.71484375
1045.51171875
949.18359375
884.7265625
848.4296875
831.04296875
821.87109375
811.921875
794.5078125
765.17578125
723.8203125
677.30859375
637.4453125
613.03125
601.74609375
588.7265625
553.6171875
482.45703125
378.23828125
263.515625
171.74609375
132.46875
160.29296875
252.6953125
392.43359375
550.9140625
695.7734375
804.6796875
876.359375
927.4375
977.34765625
1036.015625
1103.13671875
1173.51953125
1239.99609375
1294.0078125
1327.953125
1338.875
1329.41015625
1305.33984375
1272.1796875
1233.15234375
1189.59765625
1143.6328125
1099.7421875
1061.69921875
1027.97265625
993.42578125
958.0703125
931.91015625
928.06640625
951.1484375
993.49609375
1039.87890625
1072.42578125
1073.6171875
1032.609375
953.66796875
856.6640625
766.734375
703.640625
679.70703125
701.2421875
765.65234375
858.2734375
958.4375
1052.7265625
1141.84765625
1233.8046875
1331.0703125
1423.5390625
1491.30859375
1512.9140625
1473.53125
1369.9375
1211.02734375
1015.0546875
806.0546875
610.9296875
455.68359375
359.89453125
331.0390625
362.4765625
437.23828125
535.80078125
643.0234375
750.484375
854.6484375
954.44921875
1050.29296875
1142.96484375
1231.17578125
1310.03125
1372.66015625
1413.48828125
1429.37890625
1418.42578125
1379.85546875
1316.76953125
1238.890625
1161.63671875
1101.25390625
1068.7734375
1065.80859375
1084.5234375
1112.265625
1138.296875
1157.515625
1168.40625
1168.04296875
1150.48828125
1111.51953125
1054.90234375
992.01953125
932.70703125
875.80078125
810.5
728.68359375
636.17578125
551.66796875
495.6171875
480.015625
504.62890625
556.75390625
612.46484375
642.65234375
625.05078125
555.29296875
448.33984375
329.84765625
224.75
149.66015625
110.6015625
104.80078125
124.47265625
160.390625
203.83203125
247.82421875
288.5390625
325.4765625
358.6484375
384.640625
395.96484375
385.09375
349.94921875
297.0078125
241.078125
202.51171875
202.20703125
255.109375
364.1640625
517.5703125
690.859375
854.04296875
982.23828125
1065.82421875
1113.90234375
1147.28125
1184.39453125
1230.42578125
1278.45703125
1320.640625
1358.01171875
1399.0859375
1450.24609375
1510.05078125
1574.5234375
1646.9921875
1740.2265625
1866.28125
2021.57421875
2179.65625
2298.7890625
2341.00390625
2291.1171875
2163.3828125
1992.078125
1813.91015625
1654.12890625
1522.1796875
1415.1640625
1325.078125
1246.72265625
1182.22265625
1138.3359375
1118.09375
1114.46875
1112.67578125
1099.75390625
1073.40234375
1043.25
1023.62890625
1023.265625
1040.01953125
1064.87109375
1091.1171875
1119.38671875
1154.31640625
1198.1953125
1248.69921875
1300.73828125
1347.46484375
1379.55078125
1387.359375
1367.53125
1328.0234375
1285.53125
1256.4765625
1249.24609375
1262.5234375
1288.54296875
1317.00390625
1337.40625
1340.390625
1320.0703125
1277.6796875
1224.09375
1177.1015625
1152.9609375
1157.71875
1185.39453125
1223.4609375
1259.2109375
1282.1015625
1284.46484375
1264.60546875
1230.140625
1195.7734375
1175.6953125
1178.265625
1207.4609375
1265.6796875
1351.2734375
1453.20703125
1551.25390625
1623.67578125
1655.2734375
1639.92578125
1579.04296875
1480.37890625
1357.3359375
1226.48046875
1103.546875
1000.14453125
922.07421875
868.9453125
835.2109375
812.46875
791.01953125
759.74609375
707.00390625
625.28515625
517.60546875
399.6171875
294.51953125
223.9296875
200.7734375
227.4609375
298.6796875
405.33203125
536.55859375
679.6328125
820.37109375
945.828125
1047.75
1124.34765625
1180.35546875
1226.39453125
1276.5859375
1342.40625
1424.86328125
1510.953125
1578.15234375
1605.015625
1581.71484375
1515.02734375
1425.28125
1337.8515625
1274.9453125
1251.4140625
1272.83203125
1332.82421875
1412.27734375
1486.21875
1536.81640625
1561.94140625
1571.73828125
1578.16015625
1588.60546875
1607.49609375
1640.171875
1693.07421875
1770.12890625
1868.80078125
1978.50390625
2082.8125
2165.4140625
2216.8359375
2237.2265625
2233.328125
2212.80078125
2180.8359375
2140.359375
2093.4296875
2041.671875
1985.78125
1925.27734375
1858.6484375
1783.92578125
1700.73828125
1613.609375
1532.8046875
1468.90625
1424.328125
1391.515625
1362.21875
1338.671875
1333.18359375
1356.0859375
1405.7578125
1470.7734375
1538.32421875
1597.859375
1638.65234375
1649.12890625
1621.6484375
1558.40234375
1473.0859375
1387.078125
1321.3828125
1287.59375
1283.69921875
1298.9765625
1323.75
1354.765625
1392.60546875
1436.6328125
1482.98046875
1525.2578125
1555.41015625
1565.25390625
1549.37109375
1507.53515625
1445.0625
1372.36328125
1303.71484375
1253.109375
1227.73828125
1225.234375
1238.35546875
1261.4296875
1290.54296875
1318.41015625
1332.2421875
1318.40234375
1269.484375
1188.4609375
1088.57421875
988.9609375
906.4921875
848.265625
811.37109375
789.9765625
781.140625
782.94921875
789.75
793.5
790.8984375
786.94921875
789.40625
800.5390625
816.20703125
833.1796875
855.46484375
891.546875
945.10546875
1009.02734375
1068.703125
1110.484375
1126.76953125
1114.51171875
1071.5546875
996.2578125
890.91015625
764.6484375
632.2421875
508.67578125
403.16796875
317.04296875
246.74609375
188.6640625
141.59765625
106.65234375
87.37890625
90.48046875
123.15234375
185.984375
267.5703125
347.8203125
408.00390625
438.0078125
435.640625
402.34375
342.27734375
264.20703125
181.515625
108.90234375
59.3046875
42.66796875
64.24609375
121.2578125
201.49609375
287.84375
367.10546875
437.66015625
511.3671875
608.21484375
745.08984375
923.65234375
1125.84765625
1322.26171875
1487.96875
1613.6015625
1704.82421875
1774.64453125
1836.734375
1902.10546875
1976.859375
2060.71875
2148.4296875
2233.76953125
2312.41796875
2381.37890625
2436.75
2472.71484375
2483.05859375
2464.76171875
2421.80078125
2365.70703125
2310.65234375
2265.80078125
2230.94921875
2199.0234375
2162.63671875
2119.54296875
2074.08203125
2034.796875
2010.296875
2006.08984375
2024.54296875
2066.66015625
2132.0078125
2215.609375
2305.28515625
2383.4140625
2432.76171875
2442.79296875
2413.53515625
2355.75390625
2286.87890625
2224.13671875
2178.90625
2155.23046875
2151.046875
2159.57421875
2171.9296875
2182.984375
2197.3359375
2228.1328125
2287.87109375
2379.4140625
2495.51171875
2624.953125
2757.6171875
2885.28515625
3001.53515625
3102.87109375
3187.94921875
3253.01953125
3287.87109375
3277.98046875
3212.359375
3090.71875
2925.54296875
2739.33984375
2558.6328125
2406.0
2293.453125
2222.078125
2187.65234375
2185.36328125
2208.44921875
2245.0625
2280.52734375
2304.05859375
2311.8125
2303.68359375
2279.69140625
2240.69921875
2190.16796875
2132.9296875
2073.1875
2014.9453125
1961.97265625
1913.453125
1859.1796875
1782.26171875
1669.67578125
1522.08203125
1356.07421875
1199.01953125
1079.6796875
1017.109375
1012.18359375
1047.68359375
1097.5625
1138.875
1159.33203125
1158.8515625
1146.265625
1132.9609375
1126.640625
1129.70703125
1142.02734375
1162.6875
1188.23046875
1211.26171875
1222.81640625
1214.8359375
1178.65625
1103.1953125
979.34765625
808.81640625
608.75390625
407.6796875
236.59375
120.30078125
71.046875
86.2265625
151.94921875
250.28125
364.16796875
477.9609375
577.95703125
655.765625
710.94921875
748.5390625
773.24609375
785.98828125
784.40625
764.7734375
722.66796875
653.13671875
552.0703125
418.98046875
259.83984375
87.35546875
-82.0546875
-232.03515625
-347.85546875
-417.2421875
-433.91015625
-402.2890625
-336.76171875
-253.93359375
-166.26953125
-84.06640625
-20.578125
10.2734375
2.94140625
-35.17578125
-89.62109375
-147.796875
-201.80078125
-246.1796875
-277.05859375
-293.96484375
-299.94140625
-298.375
-289.7890625
-271.3046875
-238.2109375
-186.2265625
-114.06640625
-24.84765625
75.31640625
180.69921875
287.40625
390.953125
482.79296875
550.16796875
580.453125
567.40234375
515.265625
438.2890625
355.69921875
284.8671875
236.56640625
214.79296875
220.5078125
255.51171875
322.16796875
417.5546875
527.28125
627.48828125
697.9296875
736.5078125
761.11328125
795.1875
849.48046875
915.625
975.19140625
1014.484375
1033.58203125
1045.203125
1066.234375
1107.69921875
1169.08984375
1240.3984375
1309.828125
1371.359375
1426.79296875
1481.28125
1535.5078125
1580.3046875
1598.86328125
1576.18359375
1508.44921875
1404.1171875
1276.69140625
1137.4375
994.80078125
858.4296875
740.63671875
652.08984375
595.97265625
567.1171875
558.17578125
567.62109375
601.5
666.2734375
759.46484375
867.74609375
973.21875
1060.1640625
1116.76953125
1135.37109375
1115.48828125
1066.83984375
1006.49609375
951.03515625
909.84375
882.90234375
862.1171875
836.46875
800.51171875
760.46875
730.30078125
719.875
727.26953125
742.69140625
758.01953125
771.49609375
785.05078125
799.609375
812.90625
820.35546875
817.90234375
805.02734375
785.49609375
765.69921875
753.6171875
759.37109375
793.75390625
862.18359375
958.43359375
1064.63671875
1157.6875
1216.796875
1228.9609375
1192.35546875
1116.8046875
1019.9140625
921.4296875
840.02734375
791.9296875
787.515625
826.52734375
897.41015625
982.1640625
1061.390625
1116.41015625
1132.13671875
1103.04296875
1036.8671875
950.40625
860.765625
780.05078125
715.75390625
672.28515625
651.18359375
651.328125
669.45703125
699.21875
729.94921875
749.10546875
748.3671875
727.8359375
694.79296875
659.9296875
635.26953125
632.41796875
658.0859375
708.74609375
770.40625
825.01171875
858.79296875
866.83203125
853.0078125
827.7421875
804.703125
796.375
809.38671875
842.0546875
885.87109375
929.9296875
965.3515625
987.3828125
994.72265625
987.91796875
968.9765625
942.50390625
915.9296875
896.8984375
888.98828125
890.015625
894.90625
900.57421875
908.21875
921.13671875
940.42578125
962.2265625
978.921875
984.17578125
978.40625
969.609375
967.265625
973.86328125
982.1640625
980.8125
962.59375
927.546875
879.9921875
824.625
765.55078125
707.25390625
654.5703125
611.1640625
577.81640625
551.4296875
525.01171875
489.5078125
438.171875
371.48046875
298.8203125
234.9296875
193.73046875
183.90234375
207.8203125
261.89453125
336.64453125
417.23046875
485.83984375
525.50390625
524.171875
478.6015625
396.6015625
294.52734375
189.70703125
93.3671875
10.95703125
-51.828125
-86.546875
-88.140625
-63.2734375
-30.1328125
-8.16796875
-6.58984375
-20.91015625
-38.58984375
-47.65234375
-42.0859375
-22.47265625
5.62109375
33.3359375
50.9453125
52.0390625
37.00390625
11.6796875
-18.1015625
-49.92578125
-82.4140625
-111.09375
-128.65625
-129.47265625
-113.30859375
-85.54296875
-55.0546875
-31.16015625
-20.4375
-25.734375
-48.8984375
-93.7734375
-164.5859375
-260.875
-375.13671875
-495.01953125
-605.34375
-687.4921875
-720.91796875
-690.703125
-596.25
-452.73046875
-284.203125
-115.1640625
33.99609375
148.29296875
219.53125
248.0390625
242.1015625
212.65625
165.78515625
100.3046875
15.3359375
-77.8671875
-153.4765625
-184.5703125
-162.16796875
-102.4140625
-35.6875
11.95703125
30.75390625
26.7734375
13.62109375
4.1484375
7.21484375
28.7109375
72.16015625
136.22265625
212.69140625
290.09765625
361.30859375
427.23828125
492.29296875
557.01953125
616.31640625
664.6015625
701.51171875
732.20703125
762.48046875
792.8671875
816.25
820.4140625
794.2421875
733.55859375
642.73046875
531.375
409.09375
282.54296875
156.53125
37.53125
-63.984375
-135.3984375
-168.11328125
-165.31640625
-145.80859375
-139.27734375
-173.36328125
-259.4453125
-386.4765625
-526.9765625
-650.9453125
-738.45703125
-783.6875
-789.63671875
-759.703125
-693.9140625
-592.76171875
-463.359375
-320.609375
-182.25390625
-63.49609375
24.81640625
76.359375
90.93359375
75.796875
43.10546875
4.08984375
-35.67578125
-77.18359375
-125.19921875
-183.296875
-249.80078125
-318.5390625
-384.296875
-446.19921875
-503.88671875
-551.69140625
-580.6171875
-587.9375
-583.0390625
-581.91015625
-596.5703125
-629.90234375
-677.96484375
-734.05078125
-791.2421875
-844.296875
-890.99609375
-931.36328125
-965.2421875
-991.26953125
-1008.23046875
-1016.66796875
-1018.97265625
-1018.421875
-1018.20703125
-1020.44921875
-1025.0625
-1029.17578125
-1027.1875
-1011.578125
-974.65234375
-911.7734375
-824.56640625
-721.453125
-613.98828125
-511.1484375
-415.85546875
-325.9609375
-237.65234375
-147.47265625
-53.0390625
43.85546875
131.9296875
190.68359375
201.78125
163.484375
93.05078125
14.23046875
-56.46875
-112.1796875
-150.3984375
-170.84375
-177.92578125
-180.98828125
-190.2890625
-212.80078125
-249.77734375
-294.44140625
-331.8359375
-345.328125
-326.38671875
-277.81640625
-207.85546875
-123.96875
-33.0703125
56.89453125
140.71484375
220.953125
305.9609375
401.48046875
504.875
606.79296875
696.125
763.171875
800.55859375
803.56640625
770.19921875
701.44921875
602.796875
486.1328125
369.140625
270.36328125
202.23828125
167.1953125
160.22265625
176.27734375
215.48828125
280.26171875
367.01171875
462.88671875
552.66015625
628.5703125
692.2890625
748.91796875
802.23046875
855.53515625
912.2734375
972.03515625
1027.0859375
1066.5859375
1085.5859375
1089.375
1089.515625
1097.07421875
1118.87109375
1156.90234375
1208.5625
1267.890625
1328.4296875
1385.59765625
1436.203125
1476.06640625
1498.71875
1495.96875
1459.0078125
1380.39453125
1258.4609375
1102.20703125
930.73828125
765.16796875
619.078125
495.796875
393.33203125
310.30078125
247.5078125
206.31640625
186.96875
187.6484375
204.47265625
233.87890625
276.98828125
340.9609375
433.453125
553.75390625
689.26171875
821.37890625
935.64453125
1028.05078125
1103.5546875
1169.16015625
1226.56640625
1269.0703125
1284.5078125
1262.2421875
1199.890625
1106.625
1002.15234375
911.625
857.9453125
853.99609375
898.34765625
976.04296875
1063.94140625
1138.8671875
1186.09765625
1204.015625
1201.25
1187.59765625
1165.43359375
1127.98828125
1064.79296875
969.40234375
844.3828125
701.51953125
558.14453125
432.31640625
339.04296875
287.3203125
276.17578125
291.39453125
308.72265625
306.1875
278.1171875
238.97265625
213.5078125
222.33984375
273.66015625
362.75
474.4375
587.0625
680.16796875
744.125
783.41796875
808.609375
823.67578125
820.8828125
787.796875
719.21875
623.375
518.578125
424.40625
354.125
312.3671875
297.78515625
307.140625
337.6328125
387.30078125
455.0
539.76171875
638.16015625
740.92578125
833.25390625
900.76953125
936.68359375
944.19140625
933.30078125
916.44140625
905.6640625
910.3828125
934.6796875
975.984375
1027.3828125
1082.046875
1136.12109375
1188.125
1236.79296875
1280.07421875
1315.18359375
1337.98046875
1341.71875
1317.98828125
1261.6328125
1176.01171875
1072.7421875
965.515625
863.91015625
772.2734375
692.37890625
625.68359375
574.453125
542.5390625
534.54296875
551.55078125
586.26171875
623.45703125
647.0703125
648.46875
629.3828125
597.41015625
557.5078125
506.421875
436.46484375
347.30078125
254.46875
184.0859375
156.98046875
176.92578125
232.19140625
305.50390625
382.7109375
456.4375
525.48828125
590.12109375
644.96484375
676.34375
668.5078125
613.5
515.3203125
386.09765625
240.703125
94.51171875
-37.5390625
-144.37109375
-223.3671875
-281.5234375
-329.73046875
-373.1015625
-405.234375
-412.44140625
-384.65234375
-322.67578125
-236.9921875
-142.84765625
-57.0859375
5.8359375
41.23828125
58.28125
72.3515625
90.9609375
108.109375
112.80078125
101.48046875
82.22265625
69.43359375
74.24609375
96.02734375
120.58984375
129.328125
113.5390625
80.07421875
43.11328125
13.4765625
-2.140625
3.6328125
36.59765625
91.21484375
146.59765625
175.9609375
161.69140625
103.7109375
17.11328125
-76.5859375
-158.015625
-213.5
-232.828125
-206.62109375
-129.88671875
-9.95703125
130.78125
263.265625
365.0625
427.7109375
453.96875
449.375
415.5234375
350.0
253.05859375
135.46875
19.3515625
-70.7734375
-119.98828125
-128.34375
-107.0625
-70.35546875
-28.796875
13.48828125
57.51953125
104.98828125
153.48828125
195.07421875
219.17578125
217.375
187.29296875
134.8046875
73.99609375
23.56640625
-0.1171875
10.25
51.234375
112.50390625
182.6171875
252.29296875
314.50390625
364.0234375
398.6640625
421.15625
438.5625
458.0859375
482.49609375
509.3515625
533.75390625
550.125
550.54296875
523.515625
458.30078125
352.734375
216.78515625
68.0078125
-75.67578125
-198.90234375
-287.9453125
-332.1953125
-329.640625
-290.62890625
-234.40234375
-180.4453125
-141.5
-122.3671875
-122.91015625
-141.3125
-175.26171875
-221.28515625
-273.7265625
-324.640625
-365.0
-387.46484375
-390.390625
-380.80078125
-372.55859375
-378.90234375
-404.58984375
-444.7421875
-490.90234375
-537.078125
-579.5078125
-611.98828125
-623.8671875
-604.7265625
-552.484375
-477.99609375
-401.26953125
-340.9921875
-305.30078125
-290.9140625
-289.73828125
-295.65625
-306.83203125
-325.33984375
-356.2265625
-404.3359375
-468.5234375
-538.53125
-598.88671875
-635.55859375
-638.6015625
-601.88671875
-525.8828125
-422.609375
-314.2734375
-223.671875
-165.65625
-147.46484375
-173.4453125
-244.32421875
-350.56640625
-468.921875
-568.3828125
-622.3984375
-619.4140625
-566.3984375
-484.44140625
-398.70703125
-327.71875
-277.015625
-239.984375
-204.1015625
-158.5546875
-99.62890625
-32.1796875
33.265625
87.23828125
128.82421875
167.7265625
216.12109375
275.05859375
328.546875
353.5
337.71875
289.4609375
231.40234375
186.640625
167.5625
172.0078125
186.56640625
196.51953125
197.859375
202.0703125
228.8046875
292.88671875
395.95703125
525.84765625
660.33203125
773.14453125
841.9609375
854.99609375
811.76171875
719.48828125
590.42578125
441.0078125
288.8046875
146.91015625
20.8828125
-88.5859375
-181.203125
-255.44921875
-309.26171875
-340.40625
-346.4609375
-325.6953125
-278.02734375
-204.6875
-107.69140625
8.90234375
137.2109375
266.375
386.72265625
493.91796875
589.30078125
675.8515625
753.046875
814.97265625
853.22265625
862.17578125
842.734375
802.72265625
754.7890625
712.78515625
687.35546875
682.1640625
692.88671875
709.34765625
718.71875
707.96484375
666.12890625
587.65625
476.44140625
347.05859375
219.46484375
107.89453125
12.21875
-78.8125
-173.20703125
-263.4140625
-328.546875
-348.4765625
-316.00390625
-238.27734375
-131.171875
-14.12890625
92.79296875
171.51953125
208.85546875
199.15234375
146.8515625
67.8671875
-13.23828125
-71.3359375
-90.5078125
-70.21484375
-25.15625
21.578125
49.98828125
53.58203125
41.85546875
33.84375
48.609375
97.875
180.73828125
280.9765625
371.67578125
428.6015625
443.078125
423.234375
384.1171875
337.37109375
287.953125
235.6484375
177.08203125
107.7265625
24.09765625
-74.81640625
-186.96875
-305.6015625
-417.640625
-506.25
-558.17578125
-570.33203125
-550.37890625
-512.3046875
-471.37890625
-439.65234375
-421.9609375
-414.8203125
-410.91796875
-406.2734375
-403.10546875
-405.73046875
-414.47265625
-423.58984375
-423.43359375
-403.234375
-353.5390625
-270.4921875
-160.90234375
-42.51171875
63.2890625
140.73828125
183.17578125
191.13671875
171.8203125
141.26953125
122.57421875
135.97265625
187.48828125
265.50390625
347.12109375
409.55859375
441.99609375
452.50390625
462.76171875
490.00390625
530.76953125
563.36328125
567.29296875
539.35546875
492.0234375
441.25
398.68359375
371.77734375
364.53125
375.2734375
395.92578125
416.39453125
431.23828125
442.86328125
458.08984375
480.125
502.55078125
511.87890625
497.95703125
462.55078125
417.65625
375.54296875
340.74609375
310.62890625
282.66015625
261.7109375
261.54296875
298.34765625
379.6328125
496.296875
624.55078125
736.46484375
811.640625
842.9609375
834.875
797.34375
740.95703125
677.1171875
621.6015625
594.2578125
610.29296875
668.66796875
748.19140625
815.55859375
839.54296875
802.79296875
706.73828125
568.60546875
411.953125
255.9921875
111.05859375
-16.98046875
-119.21484375
-182.16796875
-194.70703125
-157.07421875
-83.23046875
6.09765625
94.16796875
174.01171875
245.08984375
304.78125
342.69921875
343.046875
293.50390625
194.234375
59.8359375
-87.65234375
-229.40234375
-355.39453125
-462.0859375
-547.46484375
-610.0546875
-651.50390625
-677.9609375
-697.890625
-717.87890625
-738.09375
-749.671875
-738.19140625
-694.08984375
-621.6796875
-536.1640625
-450.25390625
-364.65625
-272.5703125
-171.8984375
-71.3828125
14.32421875
74.0390625
105.41796875
113.18359375
103.109375
77.62890625
37.5234375
-12.484375
-61.5546875
-96.65234375
-106.89453125
-83.12890625
-16.91796875
94.05859375
237.49609375
385.578125
505.54296875
572.87109375
577.578125
523.77734375
427.0859375
310.078125
193.75390625
88.25
-9.7109375
-110.39453125
-221.38671875
-342.3828125
-466.46875
-584.78515625
-690.46875
-780.01953125
-852.1953125
-905.77734375
-937.91015625
-944.140625
-920.13671875
-864.37109375
-780.78515625
-679.55859375
-574.15234375
-475.39453125
-387.28515625
-309.49609375
-245.15625
-205.7890625
-206.55078125
-254.67578125
-341.359375
-443.890625
-535.7578125
-597.375
-621.5703125
-611.9453125
-575.6953125
-516.68359375
-435.14453125
-334.09375
-224.796875
-124.25
-47.41015625
-2.25390625
10.09375
-5.18359375
-35.6015625
-64.0
-78.73046875
-84.48828125
-101.90625
-153.04296875
-243.78125
-357.80078125
-466.35546875
-544.9296875
-584.54296875
-592.640625
-587.359375
-590.328125
-619.65234375
-683.23828125
-775.01953125
-877.30859375
-968.2890625
-1029.8203125
-1052.3125
-1036.98828125
-995.65234375
-946.41015625
-905.703125
-881.26953125
-870.53125
-864.28515625
-851.92578125
-826.07421875
-785.51953125
-734.92578125
-680.01953125
-621.9609375
-556.98828125
-482.5859375
-403.4140625
-329.96875
-271.51171875
-231.5625
-210.0625
-207.23046875
-223.01171875
-253.28125
-289.37109375
-322.3515625
-346.59765625
-358.828125
-355.75390625
-334.90234375
-296.953125
-245.46875
-185.23046875
-123.1484375
-70.01171875
-37.03125
-27.54296875
-33.2578125
-40.78125
-41.53125
-35.046875
-25.40234375
-17.73828125
-16.98046875
-24.875
-35.83984375
-37.921875
-20.74609375
17.4609375
70.8046875
131.40234375
192.51953125
249.0078125
299.8515625
352.0625
418.84375
509.66015625
620.078125
730.53515625
814.44140625
849.1796875
824.70703125
747.91015625
640.96484375
532.87890625
447.63671875
395.9609375
374.609375
371.0234375
369.25390625
355.26171875
320.98828125
266.05859375
196.7578125
123.9609375
61.125
20.87109375
9.265625
21.24609375
42.45703125
57.5234375
58.828125
49.765625
41.484375
45.67578125
66.96484375
98.96484375
127.1484375
137.12109375
121.703125
81.7890625
22.70703125
-48.2734375
-121.4921875
-185.046875
-228.48828125
-247.73046875
-246.5703125
-233.49609375
-216.40234375
-198.75390625
-178.51171875
-150.0859375
-108.78515625
-55.85546875
-0.40625
44.07421875
66.4140625
62.76953125
37.71875
3.1328125
-23.3828125
-21.90625
23.609375
119.58203125
261.44921875
436.09765625
623.6796875
798.609375
933.890625
1010.03515625
1022.69140625
982.66796875
908.94921875
820.2734375
729.390625
640.98828125
553.3828125
462.56640625
364.9609375
256.3828125
130.45703125
-18.47265625
-188.86328125
-369.0078125
-542.01171875
-694.2421875
-819.734375
-918.1796875
-990.640625
-1037.46875
-1058.7265625
-1054.66015625
-1025.4140625
-971.45703125
-895.859375
-806.53515625
-715.6171875
-635.953125
-577.45703125
-545.015625
-536.953125
-544.296875
-553.21484375
-550.921875
-530.25
-489.28515625
-429.26171875
-355.7265625
-280.97265625
-220.33203125
-182.23046875
-161.6015625
-145.28515625
-124.8828125
-104.71484375
-97.6796875
-113.75390625
-151.59765625
-199.80078125
-245.46875
-282.1953125
-311.51953125
-339.3828125
-372.6640625
-417.87109375
-479.72265625
-558.5625
-649.09765625
-742.17578125
-827.46484375
-895.15625
-938.01953125
-955.06640625
-954.09375
-949.09375
-952.78125
-968.8359375
-988.53515625
-994.390625
-970.04296875
-910.6171875
-825.12890625
-728.2265625
-628.66015625
-525.03125
-410.63671875
-280.85546875
-137.34375
10.50390625
145.125
242.88671875
281.15234375
248.1484375
149.828125
8.21875
-148.6328125
-298.546875
-430.1953125
-539.2109375
-622.42578125
-678.24609375
-711.0
-730.13671875
-741.6171875
-740.75
-715.49609375
-657.05078125
-566.5078125
-452.8828125
-327.48046875
-200.7421875
-81.3125
25.4609375
118.97265625
201.68359375
274.6640625
333.92578125
370.23828125
371.71484375
328.34375
238.06640625
112.171875
-25.609375
-148.57421875
-238.94140625
-292.25390625
-312.2265625
-303.671875
-270.4140625
-216.2578125
-144.48828125
-57.11328125
41.67578125
140.01171875
218.8671875
260.99609375
260.41015625
223.55859375
162.93359375
90.74609375
17.3671875
-47.3671875
-94.0078125
-115.4921875
-110.1171875
-83.69921875
-49.7109375
-26.2734375
-29.65625
-66.38671875
-128.20703125
-194.48828125
-241.94140625
-255.87109375
-235.703125
-192.64453125
-143.39453125
-104.6953125
-90.375
-109.90625
-167.3203125
-260.0078125
-377.90625
-504.6171875
-621.48046875
-712.87109375
-769.2890625
-787.22265625
-768.17578125
-719.15625
-653.33203125
-588.109375
-539.79296875
-517.30859375
-519.37890625
-537.66015625
-563.58984375
-592.60546875
-622.30078125
-648.78515625
-667.99609375
-681.015625
-695.234375
-718.05859375
-749.8671875
-783.6953125
-809.78125
-818.6953125
-802.45703125
-757.30859375
-687.16796875
-602.51953125
-513.94140625
-426.765625
-341.640625
-258.5078125
-179.578125
-110.75
-62.0390625
-44.953125
-65.8515625
-120.30078125
-195.87890625
-282.79296875
-381.921875
-500.8125
-641.04296875
-789.8671875
-924.61328125
-1024.19140625
-1076.09765625
-1075.3671875
-1021.84765625
-921.34375
-787.69921875
-641.1875
-504.1796875
-397.49609375
-336.60546875
-325.51953125
-352.46484375
-394.625
-431.08984375
-453.55078125
-466.2890625
-478.06640625
-494.0234375
-512.54296875
-526.85546875
-529.796875
-518.9921875
-499.32421875
-481.41015625
-477.94921875
-499.6171875
-550.5078125
-624.8828125
-709.1171875
-788.875
-855.05859375
-903.2578125
-930.6015625
-936.96875
-929.1015625
-919.40625
-917.390625
-922.6875
-927.5390625
-924.69140625
-910.59375
-881.62890625
-831.40234375
-755.26171875
-658.21484375
-556.83203125
-471.9453125
-417.91015625
-396.4609375
-397.828125
-406.19921875
-405.21875
-381.5078125
-326.390625
-237.5
-120.5625
10.81640625
139.88671875
253.640625
346.05859375
415.3203125
460.08984375
480.2578125
479.578125
463.96484375
436.3671875
396.05859375
344.27734375
288.91796875
242.2578125
215.8203125
218.1640625
253.76953125
318.26171875
393.7578125
453.05859375
473.18359375
446.96484375
383.28515625
297.859375
203.78125
107.8828125
12.41796875
-81.37109375
-170.5546875
-249.50390625
-310.29296875
-345.20703125
-352.0078125
-339.09375
-324.00390625
-323.26953125
-341.86328125
-372.625
-404.7890625
-430.828125
-445.41796875
-442.12109375
-414.6640625
-361.16796875
-285.44921875
-194.84375
-98.47265625
-7.359375
65.671875
107.984375
110.5546875
72.109375
1.625
-84.859375
-172.9609375
-257.11328125
-339.31640625
-421.76171875
-501.66015625
-571.59765625
-621.63671875
-641.0703125
-621.76953125
-563.65234375
-477.47265625
-382.140625
-299.40234375
-249.23046875
-244.66796875
-285.20703125
-353.77734375
-423.11328125
-468.5
-477.1640625
-448.3359375
-387.453125
-300.765625
-193.2734375
-69.33203125
65.44140625
202.98828125
334.46484375
453.76953125
558.84375
648.42578125
718.3203125
762.6875
779.72265625
775.15625
758.98828125
738.625
714.62890625
681.20703125
629.23046875
550.22265625
441.71875
312.3359375
180.7109375
65.12109375
-29.83203125
-117.1171875
-216.56640625
-338.40625
-475.31640625
-607.69921875
-714.3828125
-779.28125
-792.76953125
-752.2109375
-663.33984375
-539.7421875
-399.0546875
-258.125
-129.2265625
-17.48046875
80.22265625
172.3125
265.484375
358.5078125
442.74609375
508.9921875
554.05859375
581.53125
597.33984375
605.17578125
605.71484375
599.171875
587.4765625
572.6953125
552.80859375
520.0078125
465.44921875
387.3203125
294.56640625
202.03125
121.19921875
54.28125
-4.421875
-62.80078125
-126.30859375
-196.96875
-274.39453125
-356.5234375
-440.4609375
-524.4921875
-609.62890625
-697.27734375
-784.12109375
-860.1875
-913.609375
-937.33203125
-930.58984375
-895.44140625
-834.1640625
-749.65234375
-645.421875
-523.4453125
-383.4375
-225.75390625
-54.390625
123.65234375
301.265625
473.0703125
635.65625
787.16015625
925.84375
1047.984375
1147.77734375
1220.37109375
1264.796875
1284.03125
1283.25
1268.33203125
1243.34375
1207.19140625
1153.87890625
1078.2890625
980.9453125
865.16796875
731.296875
577.97265625
409.80078125
240.58984375
87.625
-35.15234375
-118.4765625
-157.296875
-153.515625
-118.40234375
-68.859375
-20.3125
17.09375
38.46875
44.3203125
40.4375
33.47265625
24.109375
5.66015625
-28.56640625
-76.5703125
-126.9453125
-166.9375
-191.6015625
-206.41796875
-222.6953125
-250.75
-296.00390625
-358.62890625
-434.82421875
-518.73046875
-605.2109375
-691.89453125
-777.6875
-858.75390625
-927.01171875
-973.390625
-991.53515625
-978.06640625
-931.40234375
-852.98828125
-749.05859375
-628.61328125
-498.56640625
-361.4296875
-217.859375
-71.15625
69.3046875
187.53125
265.3828125
292.03515625
271.5234375
220.703125
159.14453125
100.80859375
52.66015625
16.5546875
-9.46875
-28.58984375
-40.87109375
-42.8046875
-33.2734375
-18.3046875
-7.03515625
-3.19921875
-3.140625
-2.0625
0.48046875
1.89453125
0.7265625
-1.98828125
-3.86328125
-2.1015625
5.671875
19.71875
37.5
56.390625
77.79296875
108.42578125
156.7421875
226.38671875
310.20703125
389.38671875
441.20703125
452.91015625
431.3984375
398.51171875
374.0078125
361.046875
347.39453125
319.94140625
277.7265625
232.203125
197.41796875
181.046875
182.88671875
198.828125
224.7578125
257.7265625
295.0078125
332.84375
366.25390625
390.45703125
402.98828125
404.7734375
399.07421875
389.4453125
378.26171875
367.015625
357.7734375
353.515625
355.2265625
357.48046875
348.265625
316.45703125
261.15625
193.015625
125.7578125
67.359375
19.8984375
-14.95703125
-33.94921875
-36.34375
-27.640625
-17.64453125
-14.6796875
-20.9296875
-31.22265625
-35.32421875
-22.640625
13.35546875
74.1875
158.25
261.5390625
375.8125
488.15625
585.078125
657.68359375
701.96875
714.578125
690.140625
624.02734375
517.375
378.86328125
222.40625
64.1171875
-79.26953125
-191.90234375
-262.5
-288.75
-277.96875
-242.21484375
-191.84375
-133.66796875
-74.5234375
-24.80859375
2.87890625
-0.9609375
-38.4609375
-104.1953125
-188.83984375
-284.34765625
-387.87109375
-501.39453125
-627.125
-762.80078125
-901.6484375
-1036.37109375
-1161.88671875
-1274.015625
-1367.66015625
-1438.69140625
-1487.703125
-1519.6796875
-1538.0078125
-1538.67578125
-1511.87890625
-1450.88671875
-1360.0078125
-1253.7109375
-1147.20703125
-1046.9453125
-949.9140625
-852.015625
-756.90625
-675.8828125
-618.34765625
-582.25390625
-554.4765625
-521.21875
-478.62890625
-434.2265625
-399.30859375
-379.671875
-370.796875
-358.6796875
-325.35546875
-257.92578125
-157.27734375
-40.01953125
69.29296875
150.47265625
195.44921875
207.64453125
196.328125
171.42578125
141.27734375
112.26171875
88.4296875
70.9765625
58.68359375
50.5859375
48.515625
55.34765625
69.12890625
80.31640625
78.23046875
62.11328125
44.453125
41.640625
60.37890625
92.14453125
119.0390625
125.484375
108.79296875
83.05078125
72.40234375
96.10546875
156.3828125
239.53125
327.296875
405.03515625
459.91796875
477.265625
444.4765625
359.28125
231.23828125
73.8828125
-103.29296875
-294.30859375
-489.64453125
-670.921875
-813.13671875
-893.7890625
-903.54296875
-851.13671875
-758.7578125
-651.859375
-552.33984375
-478.23828125
-443.95703125
-455.1796875
-502.76171875
-564.92578125
-618.58203125
-649.8828125
-655.78515625
-638.453125
-599.6875
-539.00390625
-454.75390625
-347.47265625
-224.18359375
-99.171875
11.8984375
100.88671875
170.69921875
230.26953125
286.19921875
337.859375
377.38671875
392.3046875
369.76953125
302.6171875
194.91796875
62.83984375
-70.88671875
-185.94140625
-271.6015625
-328.50390625
-364.921875
-390.8046875
-413.58203125
-437.11328125
-462.30859375
-487.78515625
-511.53515625
-533.91015625
-559.43359375
-594.65625
-643.7578125
-706.078125
-776.359375
-845.31640625
-900.4140625
-930.15234375
-931.34765625
-911.9609375
-884.4609375
-856.1171875
-827.57421875
-801.00390625
-786.9765625
-800.48828125
-849.734375
-929.109375
-1022.53515625
-1112.890625
-1189.1171875
-1246.53125
-1282.23828125
-1291.6640625
-1270.75
-1222.55859375
-1161.6328125
-1110.60546875
-1090.25
-1109.734375
-1162.9921875
-1232.71875
-1298.79296875
-1346.0546875
-1367.2734375
-1361.0859375
-1328.8046875
-1273.0859375
-1197.80078125
-1107.02734375
-1004.1796875
-893.80859375
-784.80859375
-690.2265625
-621.96875
-584.8046875
-574.9375
-583.19921875
-599.28125
-614.58984375
-623.72265625
-624.80859375
-619.0234375
-610.7109375
-608.8515625
-627.5703125
-682.08984375
-780.234375
-914.8984375
-1063.46484375
-1195.0859375
-1281.86328125
-1308.01953125
-1273.765625
-1193.51171875
-1090.52734375
-990.37890625
-914.83984375
-878.0625
-885.921875
-937.8046875
-1027.79296875
-1143.4375
-1264.28515625
-1364.75390625
-1422.453125
-1427.36328125
-1385.0546875
-1311.4609375
-1223.28125
-1130.71484375
-1035.4921875
-932.5390625
-812.38671875
-664.7578125
-484.89453125
-280.23046875
-71.56640625
113.78515625
252.328125
331.3515625
350.8984375
323.4453125
271.953125
224.12109375
202.9140625
218.6875
268.15625
339.73828125
419.89453125
496.20703125
557.85546875
596.8203125
611.2890625
607.8359375
597.71875
588.2109375
576.6796875
553.95703125
513.42578125
455.7578125
384.9453125
301.9375
203.9140625
89.4453125
-36.5859375
-162.61328125
-273.84375
-357.234375
-405.6015625
-418.48828125
-399.421875
-352.27734375
-280.3671875
-188.58984375
-85.84375
15.13671875
101.50390625
166.37890625
213.5078125
254.89453125
300.69921875
349.22265625
386.65234375
397.078125
373.28125
319.1484375
243.8046875
153.86328125
49.71484375
-72.0390625
-211.74609375
-360.65234375
-501.66015625
-616.9921875
-696.59375
-741.15234375
-760.1875
-767.97265625
-777.6640625
-793.296875
-804.828125
-793.65234375
-747.546875
-672.93359375
-592.9453125
-532.78515625
-505.05078125
-505.984375
-522.703125
-542.890625
-558.9140625
-565.359375
-555.65625
-523.73828125
-470.51953125
-408.421875
-357.6171875
-335.44921875
-347.5546875
-387.90234375
-445.72265625
-511.26171875
-575.6484375
-628.578125
-659.7890625
-663.94921875
-642.33203125
-598.3046875
-532.1875
-442.875
-334.77734375
-220.62109375
-115.07421875
-25.578125
49.44921875
113.8671875
167.16015625
205.328125
226.44921875
232.9140625
227.5625
209.02734375
172.1171875
113.1328125
34.63671875
-54.828125
-145.67578125
-232.640625
-316.1015625
-399.0234375
-483.0859375
-567.875
-652.671875
-736.99609375
-818.28125
-889.65234375
-941.3046875
-965.13671875
-959.0078125
-928.08984375
-883.15625
-836.578125
-797.59765625
-769.18359375
-748.3515625
-729.14453125
-706.19140625
-677.51171875
-645.5546875
-615.44921875
-591.39453125
-575.0859375
-568.109375
-573.66015625
-592.28515625
-615.51953125
-627.49609375
-616.60546875
-585.2421875
-546.2890625
-510.3203125
-477.59765625
-441.5625
-397.328125
-346.24609375
-294.984375
-252.54296875
-227.4296875
-225.3203125
-247.63671875
-291.76171875
-352.1171875
-420.875
-488.2578125
-543.30859375
-575.66796875
-578.31640625
-550.30078125
-498.22265625
-435.359375
-378.5390625
-343.1796875
-337.08984375
-355.0390625
-378.38671875
-382.609375
-349.5390625
-276.45703125
-176.078125
-68.2578125
30.54296875
113.515625
182.9140625
245.09375
305.9609375
369.33203125
436.359375
504.44140625
567.3984375
618.47265625
652.62890625
664.2734375
643.55859375
578.296875
461.515625
295.79296875
89.42578125
-149.17578125
-410.859375
-680.63671875
-936.5
-1154.609375
-1315.4765625
-1407.28515625
-1428.0078125
-1388.08203125
-1310.54296875
-1224.4609375
-1153.1953125
-1104.69140625
-1070.94140625
-1037.2421875
-994.24609375
-943.9453125
-896.859375
-865.08984375
-856.8046875
-873.34765625
-908.15625
-948.6640625
-981.80859375
-999.515625
-999.9453125
-985.41015625
-961.01171875
-934.1953125
-912.2421875
-898.14453125
-889.74609375
-883.75
-880.3203125
-883.8828125
-900.3671875
-932.796875
-976.87890625
-1019.49609375
-1044.14453125
-1041.14453125
-1013.2578125
-970.94140625
-922.9140625
-872.54296875
-821.65234375
-774.2578125
-735.25
-706.86328125
-687.93359375
-675.73828125
-667.62109375
-661.18359375
-653.59765625
-640.19140625
-612.18359375
-556.421875
-460.703125
-323.70703125
-161.6875
-3.77734375
122.76953125
205.72265625
248.84765625
262.85546875
257.33984375
239.62109375
215.81640625
188.5
153.3359375
100.09375
17.7421875
-100.95703125
-256.50390625
-439.76171875
-631.25
-806.7734375
-947.453125
-1045.453125
-1101.76953125
-1122.1796875
-1117.59375
-1105.65625
-1106.32421875
-1131.87890625
-1179.9296875
-1235.53125
-1279.6875
-1297.7734375
-1284.421875
-1245.04296875
-1194.0859375
-1149.953125
-1127.77734375
-1133.6484375
-1163.23046875
-1204.7109375
-1242.8359375
-1261.42578125
-1244.92578125
-1181.69921875
-1069.6875
-920.72265625
-758.48046875
-608.68359375
-487.3125
-395.62109375
-326.32421875
-274.859375
-244.546875
-241.51953125
-266.83984375
-314.98046875
-377.83984375
-446.4296875
-508.390625
-548.2578125
-554.16796875
-524.8671875
-469.34765625
-401.05078125
-333.62109375
-279.3515625
-246.15625
-232.65625
-227.1171875
-213.16796875
-178.015625
-117.37109375
-35.41796875
58.3984375
154.0234375
244.38671875
325.56640625
394.51171875
447.94140625
483.59375
500.3125
495.0625
461.12890625
391.86328125
287.5078125
158.48046875
22.21875
-103.4921875
-206.76953125
-285.01171875
-343.5234375
-389.45703125
-425.5078125
-448.81640625
-455.14453125
-443.15234375
-415.7421875
-380.41015625
-349.6875
-338.39453125
-356.19140625
-401.484375
-464.1640625
-535.3359375
-614.2734375
-706.53515625
-817.46875
-948.18359375
-1095.4140625
-1252.6875
-1411.69140625
-1565.01171875
-1708.91015625
-1842.8515625
-1965.1640625
-2068.515625
-2138.94921875
-2159.24609375
-2115.33984375
-2003.89453125
-1837.20703125
-1640.2890625
-1440.46484375
-1257.4765625
-1102.4609375
-984.38671875
-914.17578125
-900.36328125
-940.9453125
-1020.265625
-1114.0
-1198.1015625
-1256.12109375
-1282.15625
-1279.4375
-1256.125
-1221.35546875
-1182.9375
-1146.23828125
-1113.3203125
-1083.09375
-1053.421875
-1023.0078125
-990.76171875
-954.0078125
-909.71484375
-858.87109375
-808.65625
-768.35546875
-741.68359375
-722.27734375
-696.5234375
-652.65234375
-590.8125
-526.55859375
-482.3828125
-471.4296875
-486.58203125
-505.5
-507.234375
-485.18359375
-446.2734375
-400.9765625
-355.2578125
-309.88671875
-264.19140625
-219.3984375
-179.26171875
-148.38671875
-129.859375
-124.234375
-130.328125
-145.80078125
-165.93359375
-182.21484375
-184.52734375
-166.69140625
-130.296875
-82.21875
-28.15625
30.953125
95.96484375
164.44921875
230.21875
287.94921875
336.4296875
375.77734375
402.5
409.62890625
392.265625
351.66796875
293.47265625
224.109375
150.2109375
79.14453125
15.67578125
-43.19140625
-108.078125
-189.68359375
-291.2734375
-407.953125
-530.6171875
-648.4765625
-749.05078125
-819.67578125
-851.80078125
-844.21484375
-801.69140625
-731.3359375
-641.2109375
-542.6796875
-452.34375
-388.6640625
-363.1796875
-373.04296875
-402.1171875
-430.53515625
-443.91796875
-434.3203125
-394.95703125
-317.6875
-198.05859375
-42.671875
129.2265625
291.87890625
421.8671875
503.87890625
531.828125
507.48828125
439.05859375
339.38671875
222.171875
96.4453125
-36.6953125
-181.734375
-342.87109375
-520.421875
-711.203125
-909.0625
-1103.55859375
-1280.609375
-1428.62890625
-1545.33984375
-1637.1875
-1710.59765625
-1764.359375
-1790.76953125
-1783.76171875
-1745.6015625
-1686.8125
-1620.23046875
-1554.3515625
-1490.875
-1427.56640625
-1362.7421875
-1296.94140625
-1231.78125
-1169.203125
-1111.86328125
-1061.43359375
-1014.609375
-961.7890625
-892.12890625
-800.65625
-691.16015625
-574.06640625
-463.0546875
-371.16796875
-305.1328125
-261.35546875
-228.9921875
-198.265625
-165.39453125
-131.03515625
-98.8203125
-78.28125
-85.91796875
-137.09765625
-233.640625
-359.0234375
-485.171875
-584.07421875
-637.26953125
-641.34765625
-607.9765625
-556.32421875
-501.33984375
-447.046875
-389.41796875
-323.609375
-248.1953125
-165.66796875
-81.48828125
-1.6953125
71.0625
138.9921875
205.05859375
267.7265625
321.29296875
360.921875
385.9140625
398.98046875
405.484375
413.87109375
432.78515625
463.4765625
494.53125
506.0859375
481.07421875
414.55078125
315.65625
203.26171875
98.3046875
15.2578125
-43.1875
-84.1328125
-115.5859375
-137.70703125
-141.40625
-115.44921875
-55.953125
28.65234375
120.33203125
198.8046875
248.63671875
262.64453125
241.65234375
192.25
124.109375
47.671875
-28.43359375
-100.8359375
-174.40234375
-260.6171875
-369.75
-501.828125
-645.046875
-783.5078125
-906.46484375
-1010.19921875
-1092.33203125
-1145.390625
-1155.75390625
-1109.609375
-1003.32421875
-851.49609375
-684.59765625
-535.50390625
-425.484375
-361.8125
-345.4765625
-376.46484375
-450.15234375
-552.19140625
-660.9453125
-754.64453125
-814.94140625
-826.484375
-779.578125
-677.59765625
-541.07421875
-401.3828125
-287.40234375
-214.86328125
-184.296875
-186.4765625
-210.7890625
-251.76171875
-309.78125
-385.87890625
-475.203125
-565.83984375
-644.078125
-700.66015625
-732.1796875
-738.921875
-725.05078125
-702.09375
-689.03125
-703.421875
-749.32421875
-814.25
-878.77734375
-928.66015625
-957.265625
-959.11328125
-925.39453125
-848.609375
-731.6953125
-592.06640625
-456.14453125
-347.46875
-275.38671875
-232.08984375
-201.25390625
-173.0703125
-153.328125
-158.60546875
-202.3671875
-285.140625
-395.78125
-518.609375
-637.890625
-738.5078125
-807.7890625
-840.0859375
-839.5625
-817.48828125
-786.74609375
-758.3515625
-740.30078125
-736.078125
-743.38671875
-756.58203125
-772.65234375
-794.8515625
-829.59375
-879.22265625
-937.515625
-991.28515625
-1025.99609375
-1030.99609375
-1001.42578125
-937.25
-842.5234375
-727.109375
-608.31640625
-507.8125
-444.10546875
-426.63671875
-454.98046875
-519.421875
-600.0859375
-669.5703125
-703.84765625
-695.22265625
-654.90625
-603.5546875
-560.1875
-537.484375
-540.77734375
-566.69921875
-604.26171875
-640.6640625
-666.8046875
-677.65234375
-671.1796875
-650.875
-627.890625
-615.8203125
-621.47265625
-642.3359375
-673.08984375
-711.51171875
-756.59375
-803.5390625
-843.00390625
-865.07421875
-863.234375
-836.25390625
-788.4296875
-728.20703125
-665.65625
-610.49609375
-571.2421875
-552.94921875
-553.27734375
-561.2734375
-562.70703125
-548.67578125
-519.89453125
-483.46875
-446.12109375
-410.2421875
-375.64453125
-345.0390625
-327.30078125
-334.1328125
-371.921875
-436.0703125
-513.15625
-588.48828125
-653.12109375
-706.47265625
-753.7890625
-799.6015625
-841.03125
-867.05859375
-865.49609375
-831.34765625
-769.14453125
-690.28515625
-611.1171875
-552.4140625
-535.00390625
-570.9453125
-657.3984375
-778.8203125
-914.08984375
-1042.00390625
-1143.69140625
-1204.67578125
-1217.45703125
-1183.3671875
-1113.0703125
-1025.63671875
-944.66015625
-891.26171875
-878.0703125
-908.68359375
-980.8828125
-1087.3359375
-1212.33984375
-1331.32421875
-1419.421875
-1464.96484375
-1476.30859375
-1475.03125
-1481.37890625
-1504.1015625
-1540.8046875
-1584.56640625
-1629.31640625
-1671.4453125
-1709.5859375
-1743.19140625
-1769.18359375
-1779.171875
-1762.5078125
-1715.296875
-1647.10546875
-1577.5390625
-1525.2890625
-1499.64453125
-1500.015625
-1519.6171875
-1547.91015625
-1572.0546875
-1580.46484375
-1567.41796875
-1533.69140625
-1481.75
-1410.9921875
-1318.68359375
-1204.8359375
-1074.0078125
-931.3671875
-778.3203125
-613.3828125
-436.7265625
-252.26171875
-66.03125
115.15625
282.859375
427.5703125
542.984375
629.671875
693.046875
737.44921875
762.5078125
764.42578125
739.25
685.28515625
604.27734375
501.42578125
383.7578125
258.13671875
131.25
11.375
-91.0703125
-166.2265625
-209.10546875
-222.77734375
-218.49609375
-211.9453125
-216.8515625
-240.2109375
-282.828125
-343.921875
-424.5703125
-527.99609375
-658.39453125
-818.76171875
-1005.859375
-1204.45703125
-1388.3515625
-1530.80078125
-1615.99609375
-1641.07421875
-1610.265625
-1531.40234375
-1419.0625
-1297.2421875
-1194.0390625
-1130.703125
-1113.51171875
-1133.20703125
-1170.12109375
-1201.08203125
-1205.7421875
-1171.39453125
-1096.06640625
-989.203125
-869.046875
-756.5703125
-668.23046875
-611.39453125
-584.1875
-578.59375
-584.7265625
-595.20703125
-607.70703125
-623.30078125
-641.18359375
-654.6015625
-652.234375
-623.4296875
-562.578125
-471.04296875
-358.62109375
-243.80859375
-148.51953125
-87.12890625
-58.73828125
-51.671875
-56.78125
-75.74609375
-116.68359375
-184.47265625
-277.6484375
-392.6171875
-526.40234375
-673.9453125
-825.68359375
-970.203125
-1097.671875
-1198.68359375
-1261.78515625
-1276.4609375
-1240.4375
-1162.87109375
-1059.87890625
-947.91796875
-840.765625
-748.9453125
-678.3671875
-629.26171875
-598.3984375
-583.84765625
-588.1640625
-617.75390625
-679.5703125
-777.48046875
-910.0859375
-1069.9140625
-1243.30859375
-1411.3125
-1554.21484375
-1660.30859375
-1732.76953125
-1786.8984375
-1839.0390625
-1897.9609375
-1965.515625
-2040.9375
-2120.7890625
-2196.34375
-2255.21484375
-2286.77734375
-2284.26171875
-2242.890625
-2160.50390625
-2042.6875
-1905.08203125
-1767.8984375
-1647.8203125
-1554.8125
-1493.16015625
-1461.8828125
-1454.18359375
-1459.546875
-1468.6953125
-1477.17578125
-1485.04296875
-1493.53125
-1500.875
-1499.5625
-1477.8828125
-1426.12109375
-1342.69921875
-1234.30859375
-1110.62890625
-979.58203125
-847.171875
-720.01171875
-606.44140625
-514.66796875
-449.30078125
-409.16015625
-389.26953125
-386.58203125
-404.13671875
-448.35546875
-521.22265625
-614.765625
-712.96875
-798.94921875
-862.05078125
-901.171875
-922.703125
-933.79296875
-935.66796875
-923.35546875
-892.5078125
-845.65234375
-791.015625
-736.29296875
-685.74609375
-642.9140625
-613.16796875
-601.03515625
-606.03125
-623.87890625
-653.2890625
-700.2734375
-773.8984375
-877.5
-1004.69140625
-1143.265625
-1281.0
-1407.1875
-1512.0234375
-1588.74609375
-1636.64453125
-1658.8515625
-1655.8046875
-1622.9375
-1556.34765625
-1458.77734375
-1338.1875
-1202.6796875
-1059.97265625
-920.52734375
-796.05078125
-692.53125
-607.15234375
-534.671875
-475.99609375
-438.7890625
-429.92578125
-448.23046875
-483.5078125
-521.0234375
-547.84765625
-558.359375
-556.67578125
-554.58984375
-566.03125
-601.3828125
-664.40625
-752.62890625
-860.078125
-980.22265625
-1107.26953125
-1236.01953125
-1361.9296875
-1481.67578125
-1592.25390625
-1688.30859375
-1760.9375
-1801.2265625
-1806.80859375
-1786.1015625
-1756.515625
-1737.20703125
-1740.0390625
-1763.41796875
-1793.1328125
-1809.66796875
-1796.53515625
-1744.1015625
-1649.08984375
-1513.66796875
-1345.703125
-1158.25390625
-966.89453125
-785.9921875
-625.6953125
-490.68359375
-381.8828125
-300.66796875
-251.15234375
-236.67578125
-253.32421875
-288.48828125
-326.87109375
-357.734375
-376.85546875
-384.6171875
-384.24609375
-379.72265625
-371.75390625
-355.3046875
-323.5546875
-275.6171875
-219.19140625
-165.01953125
-119.8671875
-85.58203125
-63.6796875
-59.7421875
-83.953125
-148.01171875
-259.65625
-416.51953125
-602.8515625
-792.09765625
-955.07421875
-1070.05078125
-1130.71484375
-1148.3203125
-1145.69921875
-1144.83984375
-1155.5859375
-1173.84375
-1190.078125
-1199.8984375
-1207.5859375
-1221.02734375
-1244.59765625
-1276.46484375
-1311.37890625
-1345.21484375
-1377.1796875
-1408.52734375
-1439.33984375
-1466.390625
-1483.75390625
-1485.46484375
-1467.37109375
-1426.71875
-1361.46875
-1271.875
-1163.609375
-1048.45703125
-940.83984375
-852.53125
-788.8828125
-747.57421875
-719.65234375
-693.4296875
-660.5390625
-619.95703125
-576.57421875
-536.68359375
-505.8671875
-490.27734375
-496.55078125
-528.2109375
-582.8828125
-655.015625
-741.98046875
-847.0390625
-975.9296875
-1129.5390625
-1297.33984375
-1456.01171875
-1576.03515625
-1634.78515625
-1628.9765625
-1577.53125
-1512.421875
-1463.7421875
-1448.1875
-1466.3125
-1507.5859375
-1558.35546875
-1607.5625
-1647.96875
-1674.74609375
-1684.3359375
-1674.671875
-1645.19140625
-1595.5078125
-1523.61328125
-1425.52734375
-1297.69140625
-1141.765625
-968.6796875
-797.8125
-650.2265625
-540.5
-473.8828125
-450.39453125
-470.609375
-536.25
-644.26953125
-780.0625
-917.81640625
-1031.015625
-1106.609375
-1151.515625
-1185.7109375
-1227.96484375
-1285.27734375
-1350.81640625
-1407.63671875
-1435.1484375
-1418.1953125
-1356.171875
-1265.02734375
-1168.96875
-1088.41796875
-1034.1875
-1010.03515625
-1017.37890625
-1056.7109375
-1125.6015625
-1216.07421875
-1313.2265625
-1396.9609375
-1448.0234375
-1456.5703125
-1427.765625
-1379.9296875
-1335.265625
-1308.2109375
-1297.8359375
-1288.94140625
-1260.94921875
-1198.3515625
-1095.953125
-957.98828125
-795.640625
-626.23828125
-472.40234375
-357.34765625
-296.42578125
-289.59375
-320.375
-362.703125
-391.99609375
-393.72265625
-365.39453125
-313.51953125
-250.08984375
-190.57421875
-151.34375
-144.81640625
-174.390625
-232.46875
-302.1875
-361.140625
-385.9140625
-357.921875
-270.0703125
-130.9140625
37.32421875
207.48046875
358.02734375
478.8203125
569.11328125
631.421875
666.96875
674.48046875
650.5703125
590.76953125
492.95703125
363.05859375
218.0078125
81.2109375
-27.39453125
-98.953125
-135.875
-146.94140625
-143.06640625
-135.875
-136.3203125
-151.5859375
-183.375
-231.41796875
-299.53515625
-395.90234375
-523.76171875
-670.8828125
-809.6640625
-909.35546875
-949.97265625
-927.83984375
-852.94140625
-743.90234375
-622.94921875
-510.31640625
-419.6171875
-357.16796875
-324.51171875
-319.96484375
-337.51171875
-365.9453125
-391.4609375
-403.51953125
-400.8125
-392.9375
-395.02734375
-417.9453125
-462.4765625
-522.7265625
-593.68359375
-672.7265625
-754.0546875
-825.49609375
-874.44140625
-896.609375
-897.59765625
-886.4296875
-869.2265625
-847.84765625
-821.07421875
-784.78515625
-731.92578125
-654.5703125
-547.4765625
-410.9765625
-252.01953125
-82.91796875
81.71484375
228.1328125
344.8359375
422.40234375
454.328125
439.43359375
383.19140625
295.69140625
187.77734375
68.69140625
-53.84765625
-173.27734375
-284.9140625
-387.1015625
-481.0
-568.59375
-650.1015625
-722.390625
-779.546875
-815.44921875
-826.53125
-812.91796875
-777.44921875
-724.09765625
-657.421875
-582.6328125
-504.4609375
-424.375
-338.83203125
-241.98828125
-132.0859375
-15.796875
94.55078125
188.6640625
263.25
319.921875
359.5390625
379.8203125
378.125
355.14453125
314.99609375
261.95703125
197.3359375
119.16015625
24.7265625
-85.3125
-203.40625
-314.35546875
-399.44140625
-444.7734375
-449.81640625
-430.2734375
-411.94140625
-417.9765625
-457.01171875
-519.25
-582.2890625
-622.3203125
-624.328125
-587.38671875
-523.8203125
-452.8125
-390.8203125
-343.89453125
-306.90234375
-269.78125
-225.66796875
-174.99609375
-123.9375
-79.640625
-45.4765625
-19.04296875
5.17578125
29.41796875
47.9296875
49.80078125
27.8515625
-14.7890625
-67.3828125
-120.796875
-174.76171875
-237.7578125
-321.81640625
-436.91015625
-587.15234375
-768.359375
-967.28515625
-1163.90234375
-1336.87109375
-1469.6328125
-1553.72265625
-1588.16796875
-1577.22265625
-1528.98046875
-1454.60546875
-1365.59765625
-1269.20703125
-1166.140625
-1054.37890625
-936.33984375
-821.87109375
-723.44140625
-647.98828125
-593.55078125
-553.24609375
-521.34375
-494.7578125
-469.38671875
-437.3125
-389.93359375
-325.01953125
-250.5390625
-181.48828125
-133.1171875
-116.0546875
-134.26953125
-183.62109375
-251.65625
-321.7265625
-380.5546875
-422.96875
-449.5625
-461.10546875
-456.41796875
-434.91796875
-399.05078125
-353.609375
-304.44921875
-259.71484375
-231.69921875
-234.140625
-274.1328125
-345.296875
-430.23828125
-512.11328125
-585.296875
-655.49609375
-730.60546875
-812.34765625
-895.171875
-969.09765625
-1021.76953125
-1041.38671875
-1023.44921875
-976.6484375
-919.17578125
-866.38671875
-822.0390625
-782.08203125
-745.078125
-716.6015625
-703.796875
-708.13671875
-724.05859375
-743.44921875
-760.82421875
-775.73828125
-791.4453125
-809.8984375
-825.60546875
-824.14453125
-789.296875
-714.453125
-608.1875
-488.3515625
-370.7890625
-264.05859375
-174.04296875
-110.8515625
-88.79296875
-119.4609375
-205.57421875
-340.33984375
-510.05859375
-696.46484375
-879.53515625
-1041.859375
-1171.60546875
-1260.43359375
-1298.87109375
-1276.0859375
-1186.44921875
-1036.875
-847.8515625
-647.1171875
-460.41796875
-303.99609375
-181.296875
-85.51953125
-7.53125
55.51171875
97.23046875
107.0859375
79.05859375
16.6171875
-69.0234375
-164.72265625
-260.32421875
-350.2421875
-432.60546875
-507.98046875
-578.1796875
-644.3515625
-704.46484375
-751.9921875
-777.484375
-772.47265625
-733.69921875
-665.63671875
-579.8125
-490.44921875
-408.20703125
-337.1015625
-278.26953125
-237.328125
-226.09375
-253.79296875
-314.875
-386.4609375
-440.07421875
-458.30078125
-443.0546875
-411.34375
-385.0703125
-382.68359375
-414.68359375
-481.54296875
-574.11328125
-678.0546875
-780.7421875
-875.484375
-959.4140625
-1027.91796875
-1072.38671875
-1085.2109375
-1067.73046875
-1033.09765625
-1000.44921875
-984.6171875
-989.09375
-1006.1328125
-1021.875
-1022.38671875
-998.01953125
-945.40625
-866.8984375
-767.93359375
-654.7421875
-534.62109375
-418.23828125
-320.0234375
-253.88671875
-226.890625
-236.77734375
-275.6015625
-334.80078125
-405.98046875
-478.3828125
-539.1484375
-578.50390625
-594.06640625
-588.90625
-566.5
-530.01953125
-486.5703125
-448.78125
-429.140625
-432.84375
-457.47265625
-499.12109375
-556.5859375
-628.4921875
-707.9296875
-782.33984375
-839.53125
-873.94921875
-887.60546875
-886.5625
-877.48828125
-866.7578125
-860.5
-863.640625
-878.984375
-908.1796875
-953.4296875
-1017.1171875
-1099.234375
-1196.10546875
-1302.38671875
-1413.78515625
-1526.953125
-1636.73828125
-1733.9765625
-1805.92578125
-1839.0546875
-1823.25390625
-1755.9453125
-1643.66015625
-1499.19921875
-1336.18359375
-1165.44140625
-995.56640625
-836.0625
-698.7734375
-594.69140625
-526.80078125
-484.2734375
-444.3046875
-382.39453125
-283.9140625
-148.734375
12.07421875
181.85546875
342.4453125
477.79296875
577.69921875
639.0078125
662.859375
651.8515625
610.73046875
548.9765625
480.5703125
419.5390625
374.5
345.6953125
326.1640625
306.4375
279.91796875
244.6796875
200.25
143.86328125
71.140625
-19.859375
-127.32421875
-249.21484375
-386.84765625
-542.72265625
-713.9453125
-887.796875
-1044.734375
-1167.17578125
-1247.54296875
-1289.81640625
-1304.4375
-1301.59765625
-1287.80859375
-1266.296875
-1238.68359375
-1205.91796875
-1168.703125
-1127.67578125
-1083.28515625
-1036.1796875
-988.66015625
-946.27734375
-917.33984375
-910.046875
-928.765625
-971.22265625
-1027.67578125
-1083.3515625
-1124.49609375
-1144.96484375
-1148.73828125
-1146.65625
-1150.40234375
-1167.5078125
-1199.03125
-1239.69921875
-1280.4453125
-1311.8515625
-1325.59375
-1312.828125
-1262.45703125
-1163.7265625
-1013.8359375
-825.22265625
-624.875
-442.984375
-297.83203125
-188.91796875
-103.875
-31.8125
29.18359375
74.19140625
97.3359375
95.48046875
69.421875
23.51953125
-37.0390625
-110.0703125
-196.19921875
-293.89453125
-395.83203125
-491.375
-570.61328125
-624.20703125
-642.28125
-619.2421875
-561.41015625
-486.546875
-413.20703125
-350.93359375
-300.7421875
-261.71484375
-233.80859375
-215.16015625
-200.00390625
-181.41015625
-156.609375
-131.10546875
-119.05859375
-138.171875
-199.7109375
-298.9453125
-414.01953125
-516.05078125
-584.71484375
-618.37109375
-631.9140625
-644.75390625
-668.65625
-703.90625
-743.84375
-780.7421875
-807.70703125
-817.8828125
-804.71484375
-763.9375
-695.2890625
-603.0625
-496.11328125
-386.8046875
-287.96875
-208.7265625
-152.1171875
-116.44921875
-99.3125
-101.1875
-125.2734375
-172.5703125
-235.359375
-295.44921875
-330.58203125
-325.5078125
-279.8515625
-208.0859375
-132.33984375
-72.55078125
-39.390625
-34.04296875
-54.80859375
-104.04296875
-187.8203125
-307.73828125
-453.2578125
-603.26171875
-736.77734375
-844.1875
-929.9140625
-1005.171875
-1077.41015625
-1145.10546875
-1201.05859375
-1239.4765625
-1259.75390625
-1264.0625
-1252.13671875
-1218.3515625
-1153.65625
-1051.23828125
-912.484375
-748.859375
-577.7109375
-415.13671875
-271.875
-154.54296875
-68.09375
-14.77734375
9.265625
14.3046875
11.890625
8.796875
5.5078125
-0.69140625
-11.91015625
-27.16796875
-40.21484375
-37.890625
-3.3515625
74.1171875
188.73046875
317.16015625
429.4453125
503.7578125
534.8671875
532.9765625
515.98046875
499.5390625
489.7578125
482.76953125
471.08984375
450.0625
418.453125
375.4765625
320.3046875
254.19921875
179.73828125
96.91796875
2.55859375
-103.85546875
-214.8828125
-316.953125
-397.0078125
-446.96484375
-464.45703125
-452.69140625
-419.54296875
-374.1484375
-323.1953125
-271.29296875
-224.4296875
-190.74609375
-176.734375
-183.72265625
-208.09765625
-243.11328125
-279.66796875
-308.01953125
-322.13671875
-323.65234375
-320.828125
-323.171875
-336.12890625
-358.8671875
-385.87890625
-411.82421875
-436.7578125
-466.0234375
-502.71484375
-539.83984375
-561.98828125
-556.42578125
-522.30859375
-469.28125
-409.71875
-353.8359375
-309.37109375
-280.87109375
-267.25390625
-262.67578125
-262.0859375
-265.046875
-272.15234375
-278.2421875
-271.51953125
-240.453125
-182.17578125
-106.08984375
-31.765625
17.71484375
25.65625
-9.85546875
-75.79296875
-153.65234375
-230.37109375
-301.625
-367.24609375
-425.84375
-473.44140625
-505.07421875
-516.7109375
-506.85546875
-477.43359375
-433.3046875
-380.80078125
-326.875
-279.24609375
-246.0703125
-234.578125
-249.3125
-290.73828125
-354.38671875
-431.375
-510.9296875
-583.77734375
-644.328125
-691.59765625
-729.52734375
-765.27734375
-804.13671875
-844.46875
-878.66015625
-900.19140625
-909.5234375
-912.84765625
-916.28125
-921.44140625
-924.71875
-919.19140625
-899.21484375
-867.0390625
-836.18359375
-825.81640625
-848.796875
-903.56640625
-976.8125
-1053.21875
-1122.8671875
-1181.34765625
-1225.9296875
-1253.48828125
-1261.6328125
-1249.15625
-1213.35546875
-1148.1953125
-1049.33984375
-923.734375
-792.6484375
-681.6796875
-606.23046875
-566.77734375
-556.33984375
-568.39453125
-596.4453125
-630.04296875
-656.9609375
-670.5703125
-672.98046875
-669.8515625
-663.76171875
-653.890625
-639.83203125
-622.578125
-601.41796875
-573.33984375
-538.04296875
-502.26171875
-476.0546875
-464.5390625
-465.73046875
-477.18359375
-501.47265625
-542.03515625
-594.96875
-648.86328125
-694.37109375
-732.84765625
-775.39453125
-834.4765625
-915.51953125
-1012.984375
-1112.1875
-1196.2890625
-1254.390625
-1284.12890625
-1286.92578125
-1262.29296875
-1208.0703125
-1125.5859375
-1023.3203125
-915.40625
-816.55078125
-736.56640625
-677.3203125
-633.953125
-599.44921875
-568.37109375
-537.140625
-503.53515625
-468.4765625
-437.796875
-419.2890625
-416.5
-425.78125
-439.2734375
-449.375
-450.09375
-436.31640625
-404.10546875
-352.26953125
-283.1328125
-201.46484375
-112.2578125
-18.7734375
77.328125
172.62109375
257.71484375
316.76171875
332.29296875
291.96484375
193.25
45.58203125
-129.83984375
-304.32421875
-450.91015625
-554.26953125
-614.67578125
-644.0078125
-657.73828125
-668.5546875
-684.3125
-709.59375
-747.59375
-799.0078125
-858.50390625
-914.0625
-952.83984375
-969.390625
-967.99609375
-956.78125
-940.609375
-919.75
-893.75
-864.5703125
-835.8046875
-809.27734375
-781.3125
-740.875
-672.42578125
-564.9609375
-422.4453125
-266.8515625
-129.87890625
-38.9375
-6.89453125
-30.37890625
-95.0859375
-183.6640625
-281.79296875
-379.37109375
-467.4609375
-536.17578125
-577.40234375
-589.06640625
-574.53125
-536.98046875
-475.75390625
-389.19921875
-279.89453125
-156.109375
-29.625
86.37109375
179.38671875
242.2109375
278.28125
301.97265625
331.96875
382.2890625
456.671875
547.91015625
641.71484375
723.89453125
787.0234375
830.94140625
856.1171875
856.1953125
817.203125
724.0625
569.76171875
362.25390625
125.70703125
-106.375
-304.78125
-456.7578125
-567.5546875
-650.35546875
-714.36328125
-761.0859375
-789.8828125
-804.91015625
-816.0546875
-833.69140625
-863.66796875
-907.109375
-963.7890625
-1033.86328125
-1116.359375
-1207.58984375
-1302.1796875
-1394.8828125
-1480.64453125
-1553.76171875
-1608.5
-1640.72265625
-1647.61328125
-1625.6015625
-1569.50390625
-1475.1015625
-1343.48046875
-1184.2890625
-1015.70703125
-860.43359375
-738.84375
-662.91015625
-634.54296875
-648.4296875
-695.7890625
-766.2421875
-847.5546875
-925.13671875
-983.5078125
-1011.1953125
-1007.03515625
-982.4375
-955.625
-941.4921875
-944.94140625
-961.40625
-981.98046875
-999.421875
-1013.31640625
-1031.7890625
-1066.6640625
-1124.62890625
-1202.015625
-1287.0234375
-1364.51171875
-1418.32421875
-1433.73046875
-1403.9296875
-1336.20703125
-1249.546875
-1164.109375
-1092.234375
-1036.94921875
-994.7890625
-958.25
-918.62890625
-870.2421875
-812.27734375
-745.3125
-666.49609375
-569.97265625
-452.5234375
-318.0859375
-177.21875
-43.77734375
67.62109375
143.40234375
173.99609375
157.578125
102.02734375
22.6875
-64.30078125
-150.6953125
-241.4140625
-351.03125
-491.30859375
-657.9140625
-826.97265625
-964.90625
-1044.1796875
-1053.953125
-1000.51953125
-900.7421875
-774.3359375
-638.078125
-502.6953125
-373.01953125
-251.2734375
-140.96484375
-47.90234375
22.7734375
70.8046875
102.33203125
126.7890625
151.35546875
177.52734375
202.67578125
223.80859375
238.07421875
238.97265625
214.26171875
151.4765625
47.98828125
-83.61328125
-219.5
-333.453125
-404.12109375
-419.5390625
-380.74609375
-303.046875
-211.1640625
-128.7109375
-68.39453125
-29.515625
-3.62109375
17.01171875
34.328125
44.84375
42.25
17.80078125
-41.3125
-150.81640625
-321.98828125
-551.85546875
-818.54296875
-1085.94921875
-1315.1796875
-1476.703125
-1558.42578125
-1567.12109375
-1522.89453125
-1449.79296875
-1367.546875
-1288.01953125
-1215.7265625
-1149.80859375
-1085.90234375
-1017.75
-938.75
-843.25390625
-727.9453125
-593.23828125
-443.50390625
-285.578125
-126.9375
24.58984375
160.1796875
271.15625
352.3359375
404.43359375
433.21875
447.16015625
456.609375
473.48828125
508.4375
565.87890625
642.140625
729.5859375
822.453125
917.7578125
1010.1953125
1087.30859375
1131.26953125
1127.37109375
1072.89453125
978.89453125
863.25390625
740.72265625
618.4140625
498.96484375
385.5
281.87109375
188.9296875
102.78125
17.6953125
-69.55078125
-157.125
-237.57421875
-299.3984375
-332.2265625
-334.01953125
-314.13671875
-288.27734375
-269.99609375
-266.859375
-282.8046875
-320.2734375
-377.4296875
-443.91796875
-502.69140625
-540.06640625
-556.7421875
-569.00390625
-596.4140625
-645.2421875
-703.18359375
-750.9140625
-778.8984375
-792.828125
-804.34375
-819.66015625
-837.9765625
-857.94921875
-881.9140625
-912.89453125
-949.015625
-981.7265625
-999.5
-994.078125
-965.07421875
-919.578125
-865.86328125
-805.7734375
-732.83203125
-639.3046875
-525.7578125
-403.0546875
-284.08984375
-173.9921875
-69.31640625
34.13671875
134.95703125
227.703125
308.13671875
374.10546875
422.1640625
446.33984375
441.49609375
407.23046875
349.22265625
279.65625
217.328125
183.296875
190.58203125
235.7265625
301.90625
372.0390625
439.18359375
504.4609375
566.58203125
614.67578125
631.6171875
604.34765625
532.5859375
429.63671875
316.07421875
211.890625
132.50390625
88.78515625
87.171875
127.65234375
201.96484375
295.53515625
392.3203125
477.94140625
539.3359375
564.65625
547.2109375
490.703125
408.58203125
316.0625
222.20703125
129.328125
37.6015625
-52.84375
-144.0078125
-240.015625
-341.32421875
-438.35546875
-512.49609375
-544.82421875
-526.22265625
-462.6875
-373.2578125
-281.265625
-203.53515625
-145.41796875
-105.80078125
-85.9765625
-92.01953125
-128.54296875
-191.890625
-270.421875
-350.25390625
-419.609375
-468.796875
-487.90625
-466.1328125
-394.99609375
-274.890625
-120.30859375
42.65625
187.76171875
301.92578125
390.7890625
472.76171875
566.25390625
678.1328125
799.51171875
909.76171875
984.93359375
1005.33984375
959.859375
847.9921875
679.8203125
472.5
244.41015625
12.07421875
-207.3984375
-392.83203125
-521.39453125
-577.28125
-560.71484375
-491.92578125
-408.16796875
-353.51953125
-363.484375
-451.7734375
-607.66015625
-804.16015625
-1008.46484375
-1188.22265625
-1316.15625
-1377.13671875
-1374.328125
-1327.28125
-1261.49609375
-1197.609375
-1147.875
-1119.48828125
-1118.25
-1146.91796875
-1199.09765625
-1255.5859375
-1290.28515625
-1283.7265625
-1233.5703125
-1152.77734375
-1058.640625
-963.70703125
-874.5859375
-794.75
-726.23828125
-671.0
-633.8984375
-623.8671875
-649.15625
-709.23828125
-791.7578125
-877.78515625
-950.18359375
-998.6484375
-1020.21875
-1018.07421875
-999.76171875
-974.375
-949.41015625
-929.15234375
-915.18359375
-907.6015625
-905.37890625
-905.4765625
-901.3515625
-882.98046875
-840.15625
-767.66796875
-667.4453125
-544.89453125
-403.5859375
-245.18359375
-75.37890625
91.30859375
233.95703125
333.20703125
378.6796875
372.37109375
328.12890625
267.40625
211.28125
171.51171875
145.46875
117.5546875
66.03515625
-27.4453125
-168.75
-346.73828125
-536.83984375
-711.01953125
-847.7421875
-936.16796875
-975.02734375
-969.81640625
-930.515625
-869.09375
-796.109375
-717.1875
-631.8046875
-536.58203125
-432.73828125
-332.72265625
-258.703125
-231.14453125
-255.3828125
-317.58984375
-393.28515625
-460.2421875
-505.1484375
-521.37890625
-504.0390625
-449.30859375
-358.9453125
-245.08984375
-129.859375
-38.61328125
9.5625
8.87109375
-32.25
-96.3984375
-165.74609375
-229.0234375
-282.8203125
-327.2421875
-360.8125
-379.76953125
-382.0859375
-371.50390625
-357.14453125
-349.1015625
-353.953125
-373.296875
-405.0234375
-444.73828125
-485.66796875
-518.12890625
-531.06640625
-516.1484375
-471.8515625
-405.0234375
-330.33984375
-268.5859375
-242.23046875
-266.671875
-341.14453125
-447.3828125
-558.7890625
-652.61328125
-715.47265625
-741.23828125
-728.00390625
-678.58203125
-602.33984375
-514.84375
-435.28515625
-382.7421875
-370.39453125
-398.51953125
-451.73046875
-505.71484375
-540.6640625
-551.21484375
-545.3515625
-534.4765625
-523.94140625
-511.57421875
-493.91796875
-473.5078125
-459.73046875
-461.5546875
-477.76953125
-493.11328125
-484.3515625
-432.9375
-336.046875
-209.1640625
-79.546875
24.00390625
78.46875
69.37890625
-7.4453125
-143.375
-316.890625
-499.74609375
-666.578125
-801.00390625
-895.9453125
-951.953125
-976.3125
-980.9375
-977.703125
-974.375
-973.7734375
-973.9921875
-967.70703125
-944.171875
-897.07421875
-832.4296875
-766.98828125
-717.515625
-692.03515625
-690.41015625
-708.87109375
-740.0546875
-769.90234375
-779.55859375
-754.96484375
-696.31640625
-618.671875
-542.66015625
-482.88671875
-443.1171875
-420.66796875
-414.40625
-428.46875
-469.5625
-542.078125
-645.21875
-772.046875
-910.0703125
-1044.46484375
-1162.8203125
-1256.43359375
-1316.4140625
-1331.30078125
-1292.78515625
-1205.1171875
-1086.69140625
-960.640625
-843.41015625
-740.51953125
-648.7265625
-559.45703125
-462.1015625
-348.96875
-220.296875
-85.10546875
42.77734375
150.14453125
227.32421875
267.8984375
267.34375
223.79296875
142.22265625
38.8828125
-60.45703125
-130.546875
-159.453125
-154.91015625
-139.953125
-141.2109375
-176.68359375
-249.2890625
-348.77734375
-459.953125
-571.19140625
-677.96875
-780.328125
-877.61328125
-964.27734375
-1030.0
-1064.76171875
-1065.5078125
-1038.49609375
-994.7578125
-943.359375
-888.82421875
-832.94921875
-776.1796875
-716.40234375
-648.76953125
-569.84765625
-483.13671875
-399.890625
-333.05859375
-289.48046875
-267.71484375
-263.62109375
-277.57421875
-314.58984375
-376.234375
-452.890625
-525.34765625
-574.875
-592.625
-581.6796875
-552.328125
-514.859375
-473.61328125
-425.31640625
-363.375
-285.265625
-196.703125
-109.94140625
-39.62109375
-0.1875
-3.97265625
-56.96484375
-153.51171875
-274.83984375
-394.640625
-489.45703125
-547.859375
-572.71484375
-575.12109375
-565.546875
-549.953125
-532.54296875
-518.4453125
-511.11328125
-508.34375
-504.890625
-501.1796875
-508.1796875
-540.7578125
-603.88671875
-683.98046875
-753.69140625
-787.90625
-779.7890625
-745.28125
-712.55859375
-704.2265625
-725.51953125
-765.9765625
-810.65625
-850.28125
-883.0
-908.8984375
-924.2734375
-921.57421875
-894.53515625
-843.1953125
-774.60546875
-699.828125
-629.78515625
-571.15625
-522.9453125
-476.62109375
-421.734375
-353.8125
-277.52734375
-203.1171875
-140.984375
-99.140625
-82.171875
-88.5234375
-107.71875
-122.64453125
-117.66796875
-87.07421875
-37.796875
14.80078125
55.03125
74.46875
75.40234375
68.30859375
64.984375
71.7734375
86.546875
99.875
99.0703125
73.8671875
21.703125
-50.80859375
-132.24609375
-213.58203125
-291.89453125
-367.48046875
-438.07421875
-496.25390625
-531.9453125
-537.1875
-509.98828125
-456.3203125
-389.3125
-324.51171875
-272.63671875
-235.13671875
-205.9296875
-176.90234375
-141.7734375
-96.62890625
-40.09375
25.2890625
92.0859375
149.765625
189.18359375
207.88671875
213.32421875
220.21484375
241.140625
276.63671875
314.55859375
340.7265625
350.6484375
351.00390625
351.58203125
357.74609375
369.03515625
380.43359375
382.6328125
364.34765625
319.31640625
252.5
177.12109375
104.4375
38.14453125
-19.7734375
-59.56640625
-63.77734375
-18.8828125
72.859375
192.53515625
314.23046875
416.77734375
490.71484375
538.96875
571.92578125
599.37890625
624.44921875
644.421875
656.73046875
662.390625
661.890625
648.1640625
606.046875
521.8828125
396.3359375
249.0078125
109.68359375
2.62890625
-63.47265625
-93.28125
-95.8359375
-79.40625
-53.109375
-29.4609375
-22.9375
-46.453125
-108.609375
-210.44921875
-340.76171875
-475.58203125
-586.63671875
-654.24609375
-673.47265625
-649.46875
-589.41796875
-500.04296875
-391.07421875
-278.19921875
-180.48046875
-113.27734375
-82.359375
-84.01171875
-110.2890625
-153.30078125
-205.04296875
-256.36328125
-299.8515625
-333.57421875
-359.0078125
-374.5546875
-374.046875
-353.3515625
-316.02734375
-269.578125
-216.87890625
-153.6953125
-74.59765625
19.89453125
120.74609375
212.5234375
278.65234375
308.69140625
303.95703125
276.6875
243.1875
216.33984375
201.41796875
195.1328125
187.83203125
169.54296875
136.60546875
92.4453125
41.5625
-15.40234375
-79.20703125
-145.90234375
-206.37109375
-252.984375
-286.078125
-312.796875
-339.11328125
-361.9765625
-368.14453125
-340.90625
-270.01953125
-157.26953125
-13.5859375
149.171875
324.11328125
508.0546875
695.265625
873.1875
1025.44140625
1140.61328125
1219.1328125
1271.36328125
1308.47265625
1334.7734375
1348.26171875
1346.75390625
1332.328125
1310.859375
1289.33984375
1273.6328125
1266.3203125
1264.640625
1260.875
1246.03125
1213.125
1156.91796875
1072.84375
960.21875
828.6171875
699.72265625
600.0703125
549.27734375
551.859375
595.6953125
654.921875
696.84765625
693.515625
634.31640625
530.98828125
410.40625
300.296875
217.1875
161.53125
120.42578125
76.58203125
19.72265625
-48.04296875
-117.91015625
-184.6953125
-249.88671875
-315.04296875
-375.640625
-423.23828125
-451.47265625
-457.953125
-442.5625
-407.953125
-361.3828125
-312.20703125
-265.53125
-220.140625
-174.265625
-132.2421875
-103.8359375
-97.48828125
-114.3515625
-147.12890625
-182.2578125
-204.13671875
-200.9375
-170.1171875
-120.046875
-66.35546875
-25.1796875
-6.73828125
-11.62109375
-31.6328125
-55.3046875
-75.15625
-91.96484375
-113.43359375
-148.890625
-204.140625
-278.90625
-367.13671875
-458.90625
-542.4375
-605.73046875
-638.8046875
-637.68359375
-608.453125
-566.25390625
-526.515625
-493.46484375
-456.29296875
-397.75
-308.37109375
-193.80078125
-70.08984375
47.234375
150.50390625
239.20703125
313.9296875
371.03125
403.1953125
405.734375
382.0
340.85546875
287.8515625
220.90234375
136.7265625
40.390625
-54.48828125
-135.5234375
-199.09375
-247.97265625
-284.73046875
-310.140625
-326.734375
-340.8984375
-361.46484375
-397.74609375
-457.9453125
-545.59765625
-655.1484375
-772.2265625
-880.8203125
-971.5078125
-1043.12109375
-1097.4296875
-1133.22265625
-1145.171875
-1127.50390625
-1078.33203125
-1001.34765625
-904.57421875
-798.37109375
-694.5625
-606.2578125
-546.68359375
-526.7265625
-552.2578125
-622.078125
-726.09765625
-844.7890625
-952.66796875
-1027.3046875
-1059.625
-1057.70703125
-1040.00390625
-1022.71484375
-1011.33203125
-1002.328125
-991.40625
-979.5625
-971.9296875
-972.51171875
-980.8046875
-992.37890625
-1000.8828125
-999.02734375
-979.53515625
-937.91796875
-876.08984375
-803.140625
-731.015625
-667.4921875
-612.296875
-559.45703125
-503.24609375
-442.06640625
-378.10546875
-315.01171875
-255.98828125
-202.05859375
-150.76171875
-97.61328125
-40.53125
17.51171875
71.6796875
120.3046875
164.94140625
205.953125
241.04296875
268.9140625
291.1015625
307.96875
315.5703125
310.9375
300.60546875
300.1640625
323.1015625
370.7890625
433.5859375
499.22265625
558.07421875
601.98046875
621.953125
609.73046875
562.31640625
484.6484375
386.9921875
278.421875
161.66015625
34.1328125
-106.28515625
-257.5
-415.05859375
-576.0625
-739.42578125
-902.328125
-1057.58203125
-1194.125
-1299.03515625
-1360.1328125
-1370.40625
-1333.078125
-1262.34765625
-1176.9296875
-1090.37890625
-1005.1953125
-914.2109375
-807.51171875
-680.92578125
-541.44140625
-405.38671875
-289.62890625
-202.65625
-143.19140625
-106.046875
-87.6328125
-85.95703125
-97.76953125
-117.89453125
-140.9765625
-162.7109375
-180.01953125
-191.84375
-200.1015625
-207.8515625
-214.75
-213.890625
-193.82421875
-144.76171875
-65.23046875
34.6875
135.4765625
215.421875
259.66015625
265.6328125
241.57421875
200.1171875
151.5
99.671875
41.484375
-31.41796875
-128.484375
-254.54296875
-405.1015625
-565.75
-716.609375
-838.91796875
-919.22265625
-949.43359375
-925.6796875
-849.25390625
-728.46484375
-577.9765625
-415.546875
-259.984375
-130.94140625
-46.4609375
-15.66796875
-32.37890625
-77.94921875
-133.6171875
-192.10546875
-257.6015625
-333.83984375
-411.51953125
-467.81640625
-479.89453125
-440.49609375
-361.75
-265.8125
-173.23046875
-97.82421875
-45.8984375
-15.40625
2.78515625
18.203125
34.25390625
50.45703125
70.140625
101.30859375
147.5859375
201.3046875
248.65234375
280.7109375
297.55859375
303.125
299.46875
286.79296875
267.5625
250.18359375
248.42578125
275.00390625
332.33203125
408.54296875
483.9296875
542.23046875
576.3671875
586.1015625
573.9140625
543.69140625
500.5078125
449.51953125
395.71484375
345.0078125
303.77734375
275.51171875
258.14453125
245.1484375
228.703125
202.19921875
162.515625
112.1796875
58.95703125
11.7890625
-22.98046875
-41.45703125
-40.62890625
-20.15625
13.515625
46.73828125
64.55859375
59.3828125
36.46484375
12.71875
8.8125
38.55078125
102.46875
190.0859375
287.6484375
383.90234375
470.76171875
542.4140625
596.56640625
636.66015625
671.07421875
708.13671875
749.35546875
785.57421875
799.7734375
776.53125
712.37109375
619.00390625
516.31640625
420.3203125
335.15234375
254.484375
169.53515625
75.8359375
-27.21484375
-141.484375
-271.671875
-419.109375
-573.796875
-714.765625
-820.2734375
-879.0859375
-894.03125
-877.91796875
-847.484375
-818.6328125
-802.68359375
-803.15625
-814.23828125
-821.98046875
-808.19921875
-756.67578125
-660.1875
-525.04296875
-369.6796875
-217.23828125
-85.78515625
18.23046875
99.015625
163.3203125
211.609375
236.66015625
231.078125
196.046875
142.45703125
84.86328125
36.0234375
6.6171875
6.5
42.63671875
115.04296875
215.8671875
332.9296875
453.83984375
567.68359375
666.0390625
745.59375
810.421875
869.890625
932.41796875
1000.5703125
1071.48828125
1140.30859375
1201.40625
1247.01171875
1267.39453125
1254.671875
1207.3203125
1131.71875
1040.44140625
948.66015625
869.44140625
809.59375
769.56640625
747.828125
744.3203125
758.12109375
781.96875
801.24609375
799.6953125
766.67578125
700.84375
610.40625
511.4609375
423.57421875
362.84765625
336.0703125
339.6484375
362.4921875
390.12890625
409.05859375
411.25
396.59765625
371.57421875
346.02734375
330.921875
336.109375
365.51953125
411.7734375
456.51171875
478.796875
466.19140625
420.53125
355.22265625
286.546875
224.703125
170.21875
117.75
63.4140625
8.76953125
-41.4375
-83.73828125
-117.55859375
-143.58984375
-161.9375
-171.63671875
-171.53125
-162.1484375
-147.8046875
-135.98828125
-132.41015625
-135.5859375
-137.1484375
-128.8046875
-109.94140625
-89.58984375
-81.80078125
-97.4375
-136.2890625
-184.40234375
-220.98046875
-231.96875
-219.26953125
-196.15234375
-173.3671875
-150.65234375
-121.734375
-85.68359375
-51.671875
-33.4453125
-40.37890625
-72.1796875
-118.48046875
-161.69140625
-183.20703125
-172.16796875
-132.2109375
-80.546875
-38.83984375
-21.80078125
-30.578125
-53.79296875
-74.03515625
-75.76953125
-51.265625
-2.8125
59.515625
123.52734375
180.2109375
225.09375
255.390625
267.69140625
259.99609375
236.15234375
207.24609375
187.96875
191.62109375
227.1484375
297.578125
398.58203125
518.78125
642.9296875
754.84765625
836.7734375
868.24609375
830.95703125
719.17578125
546.6015625
342.8125
142.796875
-22.40234375
-130.93359375
-173.5
-155.171875
-92.50390625
-5.59765625
89.71875
184.0625
270.921875
342.0625
386.46875
394.09765625
361.671875
296.015625
211.94921875
125.96875
49.87890625
-12.21875
-63.140625
-108.85546875
-153.5
-195.46875
-227.5546875
-241.57421875
-233.9609375
-208.09765625
-172.59375
-138.1875
-115.4765625
-112.890625
-133.37890625
-170.8359375
-210.4140625
-234.85546875
-233.71875
-208.75
-171.9140625
-138.8125
-121.80078125
-125.05859375
-142.5625
-161.078125
-168.4375
-161.58984375
-147.2578125
-135.40625
-133.02734375
-142.8203125
-163.96484375
-191.1796875
-214.66015625
-224.625
-217.515625
-197.4765625
-172.31640625
-149.1015625
-132.5859375
-124.5859375
-123.3359375
-125.05078125
-128.3515625
-137.19140625
-158.78515625
-198.71484375
-257.5078125
-329.671875
-403.81640625
-464.98828125
-501.0625
-510.54296875
-505.26953125
-504.39453125
-523.41015625
-565.9375
-623.58203125
-683.14453125
-735.28515625
-778.37890625
-815.5078125
-848.78515625
-876.515625
-894.84765625
-901.17578125
-895.8515625
-880.984375
-857.2734375
-821.88671875
-770.77734375
-704.96484375
-634.953125
-577.1328125
-543.83203125
-536.08203125
-545.21484375
-559.92578125
-570.94921875
-570.953125
-553.46875
-513.6484375
-449.41796875
-361.0546875
-250.73828125
-123.96875
8.8984375
134.796875
244.00390625
335.6484375
418.01171875
503.1875
599.3828125
705.10546875
808.859375
895.76953125
957.5390625
997.30859375
1023.6640625
1038.7421875
1033.50390625
997.12109375
932.30078125
860.6796875
811.9453125
805.92578125
842.3671875
904.28125
969.15234375
1018.49609375
1041.59375
1035.73828125
1006.52734375
967.26953125
933.46484375
912.6953125
897.90234375
872.51953125
824.546875
756.109375
679.453125
605.703125
540.00390625
486.62109375
454.140625
451.73046875
480.76953125
533.29296875
600.23828125
679.953125
776.9140625
891.82421875
1013.30078125
1119.0703125
1186.13671875
1202.9453125
1176.21875
1127.01171875
1076.8359375
1032.55859375
981.91015625
903.3671875
781.609375
616.62109375
423.59765625
228.3125
60.64453125
-54.5703125
-106.875
-102.359375
-56.7578125
12.7421875
89.55078125
156.046875
195.77734375
199.84765625
171.11328125
122.484375
71.39453125
33.14453125
14.33984375
10.42578125
11.4609375
12.89453125
20.07421875
40.33984375
70.37109375
92.4453125
84.109375
33.078125
-54.28125
-156.3046875
-247.9296875
-312.99609375
-349.484375
-366.58203125
-377.96484375
-395.87109375
-426.6328125
-467.40625
-506.05859375
-526.328125
-516.109375
-473.7890625
-408.8046875
-336.8203125
-272.9140625
-226.875
-203.38671875
-205.3359375
-235.22265625
-292.47265625
-370.30078125
-456.9375
-540.76171875
-614.796875
-677.7109375
-731.8828125
-779.58203125
-819.078125
-844.65625
-852.55078125
-847.87109375
-844.0859375
-853.70703125
-879.01171875
-911.36328125
-938.453125
-952.0078125
-950.484375
-937.19921875
-916.828125
-893.1328125
-868.41015625
-843.4296875
-816.63671875
-783.71484375
-739.140625
-678.02734375
-595.078125
-481.90234375
-329.21484375
-135.8671875
83.125
299.2109375
482.609375
613.703125
685.37890625
698.4296875
657.390625
570.9609375
454.7265625
331.15625
223.76953125
147.87109375
104.13671875
79.890625
57.40625
23.99609375
-21.765625
-70.76171875
-110.5
-133.9453125
-143.73046875
-149.58984375
-162.60546875
-190.4375
-234.11328125
-286.9765625
-338.67578125
-383.71875
-426.15234375
-472.6171875
-519.71484375
-550.45703125
-545.05078125
-494.4765625
-403.8359375
-285.5
-151.22265625
-8.6875
138.15234375
285.76171875
425.87109375
543.3828125
622.04296875
653.99609375
643.30859375
599.98046875
532.3359375
446.5859375
352.0
262.74609375
192.16796875
145.1484375
116.86328125
99.0078125
87.046875
82.1171875
88.109375
107.765625
139.8125
176.35546875
202.44140625
201.48828125
165.01953125
98.54296875
18.0703125
-58.0078125
-113.62109375
-135.55859375
-115.38671875
-53.5
40.328125
152.40625
271.51171875
390.625
504.78515625
609.07421875
698.00390625
765.7734375
807.9453125
824.2890625
819.8984375
802.33984375
777.0859375
745.32421875
704.84765625
652.4375
586.98046875
512.43359375
438.171875
374.9375
329.921875
305.5625
301.68359375
316.43359375
344.66796875
377.8046875
407.88671875
433.19140625
460.515625
501.7890625
566.3828125
653.6953125
751.9921875
846.04296875
927.7421875
999.73046875
1068.94921875
1137.546875
1199.40625
1242.96875
1256.1953125
1231.515625
1169.7890625
1080.0546875
973.5234375
857.49609375
736.015625
615.29296875
504.6640625
410.3515625
329.57421875
251.89453125
165.0859375
59.68359375
-67.5
-208.46875
-341.46484375
-437.61328125
-475.04296875
-450.0234375
-377.5390625
-283.515625
-194.671875
-129.24609375
-90.890625
-69.18359375
-46.87890625
-8.2109375
56.62890625
149.16015625
259.78515625
368.58203125
455.265625
512.94921875
551.91015625
588.57421875
631.20703125
676.3671875
715.9765625
744.4609375
760.19140625
764.58984375
761.578125
755.23046875
745.25
725.77734375
691.0234375
642.4609375
588.94921875
539.38671875
495.60546875
451.76953125
399.2109375
331.7109375
248.09765625
151.48046875
45.796875
-67.8359375
-191.30078125
-325.125
-464.0
-597.83984375
-718.75390625
-828.0703125
-936.79296875
-1058.078125
-1196.5
-1340.546875
-1463.36328125
-1532.2890625
-1523.03125
-1431.09375
-1273.921875
-1082.890625
-889.9921875
-716.58984375
-569.6640625
-446.44921875
-343.24609375
-261.38671875
-205.58203125
-177.1953125
-170.1796875
-173.84375
-178.11328125
-174.7265625
-155.16015625
-112.05078125
-45.2578125
35.390625
116.6328125
191.34765625
259.9140625
322.55078125
373.6796875
405.49609375
414.7109375
402.64453125
368.98828125
308.046875
212.52734375
80.51953125
-80.453125
-253.71484375
-416.2734375
-543.953125
-618.16015625
-631.35546875
-587.83984375
-500.30078125
-385.0546875
-258.0
-131.515625
-13.5078125
90.05078125
171.34375
220.859375
233.203125
213.046875
173.90234375
129.78515625
87.15625
43.64453125
-6.921875
-68.3203125
-137.89453125
-205.37109375
-254.43359375
-267.23046875
-230.1328125
-137.91015625
4.3203125
180.6171875
365.890625
532.671875
661.58203125
748.3125
800.484375
827.8515625
835.9140625
827.859375
809.44140625
789.390625
775.33984375
770.73828125
775.48828125
787.765625
804.48046875
821.11328125
832.76953125
835.98828125
829.3203125
812.0
782.36328125
738.55078125
682.29296875
622.51953125
574.51171875
553.60546875
568.171875
616.82421875
690.2109375
774.41015625
855.2421875
924.03515625
981.609375
1035.12109375
1088.84375
1138.109375
1173.5
1190.44140625
1193.4296875
1191.16015625
1188.33984375
1181.3984375
1160.51171875
1116.46875
1048.44921875
966.5
885.08203125
812.9609375
749.96875
692.9921875
641.890625
597.09765625
553.90625
503.73828125
442.609375
375.9296875
313.4765625
260.5859375
214.6953125
168.140625
112.72265625
44.2421875
-32.4765625
-101.4765625
-142.16015625
-142.984375
-111.41796875
-70.8671875
-47.48828125
-58.3125
-107.9609375
-191.375
-296.59375
-406.20703125
-499.9609375
-559.50390625
-573.02734375
-538.12109375
-463.046875
-365.64453125
-267.640625
-184.88671875
-119.31640625
-59.0546875
13.20703125
109.90234375
232.53515625
371.76953125
511.9296875
637.1953125
736.4921875
805.4375
845.95703125
865.203125
872.98046875
876.0703125
872.38671875
851.26171875
801.52734375
720.3828125
615.19140625
498.7890625
384.7265625
285.03125
207.77734375
154.05859375
118.49609375
95.05859375
83.0703125
87.48828125
113.5390625
160.12109375
216.04296875
261.31640625
274.9140625
245.8828125
179.5859375
93.46875
6.328125
-69.37109375
-128.77734375
-173.15234375
-208.4375
-241.49609375
-274.609375
-304.01171875
-325.83984375
-342.5390625
-360.1796875
-378.09765625
-383.09375
-356.61328125
-289.1796875
-188.43359375
-74.22265625
33.01953125
119.36328125
176.2421875
197.69921875
183.0703125
142.59765625
97.01953125
68.15234375
68.3515625
97.62109375
147.73828125
207.125
264.1171875
310.85546875
347.10546875
379.56640625
416.0234375
460.15234375
511.3828125
567.41796875
625.171875
679.72265625
723.5
746.35546875
736.77734375
685.82421875
593.34765625
472.0
344.2109375
233.3671875
154.34375
107.81640625
79.98046875
48.61328125
-7.25390625
-99.46484375
-228.0859375
-381.26953125
-535.5234375
-660.8828125
-734.421875
-753.42578125
-733.8984375
-694.203125
-640.6796875
-568.98828125
-475.80078125
-366.34375
-253.1171875
-151.17578125
-73.390625
-24.67578125
2.42578125
24.95703125
59.8828125
115.70703125
191.046875
277.21484375
360.5234375
425.67578125
462.19921875
469.921875
457.74609375
437.33203125
418.65625
410.1171875
418.6796875
446.625
488.390625
532.59765625
568.11328125
588.35546875
591.34765625
578.68359375
556.03125
532.921875
518.76171875
517.37109375
525.3671875
536.0234375
544.30078125
549.10546875
552.71875
559.3046875
572.76171875
594.171875
620.73828125
647.171875
667.62109375
676.078125
666.5703125
635.01953125
581.60546875
511.21875
432.66015625
358.3125
302.421875
275.453125
277.5234375
297.82421875
321.26171875
335.8359375
335.44921875
319.82421875
294.0546875
265.9375
240.34375
216.48046875
193.484375
179.05078125
189.71875
239.56640625
327.54296875
435.27734375
537.1796875
614.6875
664.4140625
695.14453125
716.6171875
729.7578125
726.33984375
696.89453125
637.8828125
552.32421875
446.734375
329.90625
213.41015625
109.90625
28.5390625
-28.6953125
-66.4375
-92.37890625
-113.52734375
-133.62890625
-152.21875
-166.0
-172.5625
-173.98828125
-176.359375
-184.08203125
-193.59765625
-192.7109375
-167.28515625
-110.03125
-25.14453125
73.20703125
165.95703125
235.31640625
270.671875
271.3828125
244.05859375
196.55078125
134.94140625
66.60546875
4.578125
-33.765625
-34.46484375
5.109375
73.99609375
152.08984375
218.36328125
258.43359375
267.4921875
247.61328125
203.0078125
138.28515625
60.23828125
-21.19921875
-96.21875
-159.73828125
-212.2890625
-256.5859375
-294.3515625
-326.3125
-353.375
-376.2578125
-394.765625
-409.55859375
-424.1875
-442.421875
-460.94140625
-465.65625
-438.77734375
-372.41015625
-276.5234375
-173.9921875
-87.08984375
-25.12890625
19.4921875
64.7109375
124.3125
194.83984375
255.63671875
284.62890625
276.73828125
247.8125
221.3046875
211.8203125
219.77734375
236.95703125
252.8515625
256.6015625
238.0390625
191.51171875
119.34375
30.06640625
-67.08203125
-164.54296875
-253.1640625
-319.25
-348.921875
-337.421875
-293.2890625
-232.078125
-165.890625
-99.06640625
-31.609375
35.8984375
100.80078125
158.48046875
201.97265625
223.21484375
218.6953125
195.70703125
171.7421875
165.0546875
183.09765625
218.015625
252.1015625
268.63671875
260.35546875
230.796875
189.21875
143.78515625
98.53125
55.54296875
18.59765625
-7.16015625
-21.06640625
-32.62890625
-59.65625
-117.91015625
-210.234375
-324.60546875
-441.8671875
-545.1796875
-623.75390625
-670.9140625
-681.56640625
-652.203125
-582.62109375
-477.3046875
-345.6171875
-200.609375
-55.70703125
80.0390625
205.35546875
325.4140625
445.6328125
565.26171875
676.52734375
770.2734375
842.546875
896.359375
938.75390625
977.97265625
1023.07421875
1083.0703125
1162.78515625
1257.8984375
1354.1015625
1431.9453125
1473.99609375
1470.33984375
1420.56640625
1332.08203125
1215.7109375
1080.3984375
929.83984375
762.62890625
575.734375
369.26171875
149.51953125
-71.38671875
-278.6640625
-457.60546875
-594.8203125
-679.19921875
-703.9609375
-668.375
-577.42578125
-440.52734375
-271.74609375
-90.19140625
83.2265625
233.1796875
356.046875
459.51171875
556.21875
656.3828125
762.89453125
869.25390625
960.29296875
1017.046875
1025.515625
984.7421875
907.99609375
815.1484375
722.14453125
636.265625
559.55078125
493.87109375
440.44921875
395.1015625
347.63671875
289.15234375
220.59375
153.01953125
99.359375
66.51953125
54.52734375
59.90625
77.07421875
98.0390625
116.06640625
133.5546875
164.984375
227.390625
324.75390625
441.75390625
553.6640625
642.5
704.546875
745.97265625
774.7578125
796.88671875
816.40234375
835.51171875
853.68359375
867.90625
874.98828125
873.73828125
864.26953125
844.50390625
807.96484375
746.73046875
657.859375
546.875
425.72265625
309.69140625
216.5078125
163.0546875
155.796875
182.62890625
218.375
242.0625
249.00390625
247.24609375
246.86328125
255.08203125
277.0078125
314.1015625
360.71484375
406.38671875
443.98828125
474.6484375
504.5625
538.66796875
577.23046875
615.69921875
646.51171875
662.89453125
663.02734375
649.90234375
626.6328125
592.765625
544.9921875
479.4765625
392.6953125
282.8359375
153.21875
14.21484375
-120.0078125
-237.01953125
-329.5703125
-396.78515625
-444.6171875
-483.16796875
-519.68359375
-553.2578125
-578.0625
-591.72265625
-598.38671875
-603.765625
-610.76171875
-622.33203125
-646.61328125
-695.72265625
-777.54296875
-887.80859375
-1008.69140625
-1114.671875
-1182.28515625
-1198.54296875
-1162.80078125
-1081.16015625
-959.00390625
-798.671875
-603.8125
-385.4296875
-163.52734375
37.76171875
198.8125
311.6875
381.375
421.0625
446.1796875
471.01953125
507.1171875
559.7421875
623.44921875
682.40234375
718.71484375
723.64453125
702.2578125
668.08203125
633.75
606.41015625
590.1796875
590.01171875
610.59375
650.44140625
697.37890625
731.16015625
733.1015625
696.875
633.23046875
564.93359375
514.234375
490.9765625
489.421875
495.296875
496.38671875
488.62109375
475.734375
466.578125
472.859375
505.52734375
568.1875
651.77734375
737.40234375
807.1953125
854.11328125
881.5546875
893.953125
888.6796875
857.25390625
793.8515625
702.1328125
594.1640625
483.40625
378.86328125
284.75
203.4609375
136.46875
82.1484375
35.046875
-10.36328125
-54.96875
-95.3203125
-128.50390625
-155.33203125
-178.515625
-199.515625
-217.7421875
-230.76953125
-233.5234375
-219.42578125
-185.88671875
-138.953125
-89.328125
-42.0078125
8.48046875
70.49609375
143.2578125
213.64453125
264.484375
285.2734375
275.8671875
242.57421875
193.0078125
134.76953125
77.53515625
33.53125
13.18359375
18.73828125
43.03515625
76.40234375
115.9921875
168.65234375
244.51171875
346.859375
466.79296875
586.36328125
687.64453125
761.21484375
808.33203125
836.1953125
851.015625
854.63671875
846.2578125
825.8828125
796.16796875
762.3046875
731.51171875
712.2109375
711.3671875
730.140625
761.51953125
794.0234375
820.33203125
843.99609375
878.07421875
936.68359375
1026.03515625
1139.95703125
1260.6640625
1363.83984375
1427.20703125
1439.28515625
1403.109375
1332.9296875
1247.5
1164.171875
1094.640625
1042.28125
1003.44921875
973.50390625
952.5
944.296875
949.97265625
962.3125
966.25
944.45703125
885.40625
790.6171875
676.09375
564.6640625
473.859375
409.19921875
367.015625
340.64453125
322.69140625
303.8984375
273.78515625
224.8515625
157.375
81.375
13.79296875
-28.91796875
-39.12109375
-21.07421875
13.62890625
53.7265625
93.25390625
132.43359375
175.9453125
228.87890625
291.46484375
357.04296875
415.9453125
460.76953125
487.28515625
493.2578125
481.125
462.2109375
452.4609375
459.0234375
471.1796875
467.85546875
435.32421875
377.3671875
309.4453125
245.26171875
188.66796875
135.78125
82.4921875
29.97265625
-16.19140625
-51.86328125
-79.21875
-105.47265625
-135.73828125
-166.09765625
-182.63671875
-167.140625
-105.65234375
5.33984375
157.8671875
335.578125
518.0859375
684.8515625
819.57421875
914.57421875
971.97265625
999.98046875
1007.98828125
1005.58984375
1004.75390625
1019.60546875
1061.625
1134.0703125
1229.9375
1333.75390625
1425.82421875
1488.5546875
1512.359375
1496.85546875
1446.39453125
1366.03515625
1263.15625
1151.3984375
1049.36328125
973.15625
929.70703125
915.9921875
922.4453125
936.67578125
946.46484375
942.3828125
919.40234375
877.96484375
826.078125
780.62890625
763.05078125
788.2421875
854.84765625
945.671875
1037.734375
1112.953125
1162.5234375
1186.00390625
1189.05859375
1181.48046875
1174.69921875
1178.00390625
1194.1796875
1216.8671875
1233.02734375
1230.3125
1204.0
1157.20703125
1095.20703125
1020.50390625
932.82421875
831.53515625
717.47265625
594.484375
471.3203125
360.7421875
273.828125
213.55859375
173.890625
144.6015625
116.7265625
85.19140625
49.6953125
15.00390625
-10.5703125
-19.0703125
-6.71875
24.109375
64.46875
99.16796875
109.8203125
81.59765625
10.4140625
-95.19921875
-219.24609375
-345.81640625
-462.890625
-561.1796875
-631.859375
-667.04296875
-662.77734375
-621.828125
-554.421875
-476.39453125
-403.9765625
-346.18359375
-299.6953125
-251.390625
-187.359375
-100.390625
9.17578125
136.12890625
271.47265625
403.08203125
519.34765625
614.0078125
686.640625
738.41796875
768.59375
774.46875
752.125
696.54296875
603.9765625
477.91796875
333.4453125
194.41015625
84.6796875
18.93359375
-2.92578125
3.89453125
15.3671875
9.859375
-22.1640625
-76.38671875
-140.5390625
-201.87890625
-251.30859375
-284.1796875
-300.19140625
-303.7890625
-304.67578125
-315.74609375
-347.0078125
-398.6953125
-460.2109375
-516.6484375
-556.7265625
-575.5859375
-573.421875
-554.92578125
-529.39453125
-507.65234375
-496.57421875
-496.26953125
-501.94921875
-507.015625
-505.61328125
-495.9609375
-483.08984375
-476.21484375
-480.7421875
-492.85546875
-502.51953125
-500.96875
-485.28515625
-458.56640625
-428.31640625
-403.43359375
-389.453125
-385.7578125
-388.4296875
-395.4296875
-406.9296875
-420.55078125
-428.75
-422.31640625
-395.3203125
-345.91796875
-274.37890625
-182.40234375
-74.03515625
45.03515625
170.14453125
299.71484375
434.9296875
577.21875
723.80078125
862.578125
970.671875
1020.953125
994.578125
890.796875
726.89453125
529.8671875
327.27734375
141.9609375
-10.4609375
-123.1796875
-197.84765625
-241.1953125
-260.34765625
-260.14453125
-243.1796875
-210.890625
-165.08984375
-110.5703125
-57.21875
-18.0390625
-3.03125
-14.26953125
-47.375
-97.15234375
-160.6171875
-234.90234375
-314.51953125
-392.49609375
-463.4140625
-523.609375
-568.59765625
-592.76171875
-593.76171875
-577.3125
-556.140625
-543.1171875
-544.44140625
-558.13671875
-577.86328125
-598.7890625
-621.8046875
-652.71484375
-695.12109375
-741.34375
-770.515625
-758.4453125
-692.34765625
-578.27734375
-436.203125
-288.66796875
-151.75390625
-31.80078125
73.18359375
169.37890625
262.4296875
354.92578125
446.51171875
534.59765625
614.421875
679.9921875
726.62890625
753.421875
763.36328125
761.484375
751.64453125
732.55078125
696.2890625
633.828125
545.23046875
443.66796875
346.34375
260.90625
182.2734375
102.8125
23.76171875
-43.30078125
-83.41796875
-85.59765625
-46.12109375
32.28125
143.79296875
282.328125
440.19140625
603.63671875
752.10546875
865.65234375
935.32421875
966.97265625
975.3203125
973.90625
968.53515625
957.4609375
936.1796875
902.15625
856.17578125
801.12890625
741.3828125
682.98828125
632.0546875
590.88671875
556.4921875
524.328125
492.97265625
463.94140625
437.6171875
411.734375
384.84765625
360.421875
347.26171875
356.50390625
397.6796875
475.08203125
585.48828125
718.44140625
858.765625
988.76953125
1088.953125
1139.56640625
1126.03125
1047.12890625
920.3671875
778.80078125
659.23046875
588.17578125
573.9296875
607.953125
671.89453125
744.8515625
808.54296875
850.56640625
865.34375
852.39453125
814.140625
755.53125
684.25
608.44140625
532.7265625
457.3359375
382.75
315.625
269.30078125
257.40234375
285.34765625
346.8671875
427.88671875
513.22265625
589.890625
646.2109375
672.390625
665.76953125
635.19140625
596.88671875
563.671875
537.859375
514.18359375
487.90234375
459.5078125
433.609375
415.44921875
408.49609375
414.1328125
432.88671875
465.5390625
511.984375
568.34765625
626.09765625
675.2734375
709.38671875
727.52734375
732.3671875
726.24609375
708.6171875
676.90625
630.53515625
574.1796875
516.1015625
462.51953125
414.296875
369.421875
327.5859375
291.578125
265.33203125
251.484375
249.15234375
252.125
250.38671875
236.95703125
215.359375
200.22265625
209.890625
257.1875
343.65234375
458.05078125
579.5703125
686.08203125
764.00390625
812.359375
838.27734375
849.34375
849.6875
840.8359375
823.88671875
800.671875
773.53515625
743.87890625
710.43359375
669.53515625
617.66796875
553.5234375
477.75
392.5390625
302.76171875
215.76171875
136.34375
60.53125
-23.84765625
-127.73046875
-249.81640625
-373.61328125
-474.4375
-530.82421875
-533.10546875
-484.87890625
-397.69921875
-283.703125
-152.36328125
-13.26953125
120.40625
234.33984375
320.44921875
381.16796875
425.453125
461.57421875
495.6640625
536.4140625
597.29296875
690.74609375
819.63671875
974.72265625
1139.6484375
1297.59765625
1435.40625
1545.84375
1628.890625
1690.79296875
1740.7109375
1787.1953125
1836.109375
1888.98046875
1942.10546875
1988.60546875
2023.32421875
2045.765625
2057.93359375
2060.0390625
2048.97265625
2020.41796875
1972.19921875
1907.38671875
1835.8515625
1771.48828125
1724.87890625
1697.6875
1684.8125
1680.97265625
1681.828125
1678.06640625
1652.390625
1587.26953125
1477.41796875
1334.390625
1179.66796875
1034.1015625
911.7421875
818.92578125
755.88671875
719.58984375
706.640625
713.92578125
736.47265625
766.1171875
794.76171875
819.7421875
845.19140625
877.14453125
916.74609375
956.80859375
983.05859375
978.9296875
932.8984375
845.9765625
733.76953125
619.3828125
521.375
445.94921875
387.609375
334.08203125
270.29296875
182.08984375
63.04296875
-77.95703125
-215.671875
-318.4375
-364.31640625
-352.8359375
-304.49609375
-248.640625
-208.140625
-190.59375
-189.9140625
-194.1484375
-192.60546875
-178.2734375
-146.92578125
-96.3125
-27.20703125
55.29296875
142.87109375
227.01171875
300.66796875
357.02734375
389.4921875
396.6875
388.265625
382.921875
398.12109375
441.79296875
513.28125
608.53125
721.11328125
840.359375
953.5234375
1051.60546875
1131.60546875
1193.41015625
1237.1328125
1263.859375
1275.83984375
1274.27734375
1258.77734375
1230.33203125
1192.6484375
1149.0703125
1100.5078125
1049.0625
1002.21484375
970.54296875
961.0625
973.70703125
1001.88671875
1032.921875
1048.9453125
1033.2421875
980.1640625
899.25390625
809.20703125
728.3203125
669.17578125
637.109375
629.08984375
634.31640625
639.8046875
638.41015625
632.1640625
628.203125
631.90234375
643.3046875
658.49609375
672.9140625
683.484375
688.66015625
686.89453125
674.0703125
640.6953125
572.37109375
456.89453125
295.27734375
106.06640625
-84.32421875
-258.09375
-413.52734375
-557.71484375
-695.625
-827.8515625
-955.27734375
-1080.09765625
-1200.46484375
-1306.60546875
-1384.203125
-1421.58984375
-1414.79296875
-1369.5546875
-1301.44921875
-1232.46484375
-1182.80078125
-1161.9453125
-1165.453125
-1178.25
-1179.86328125
-1148.62890625
-1066.68359375
-926.734375
-736.49609375
-516.015625
-288.890625
-73.8125
118.52734375
283.15234375
416.3046875
512.484375
566.0078125
577.421875
559.484375
534.90625
524.4921875
535.12890625
558.71875
582.37890625
599.26171875
611.40234375
625.93359375
651.125
693.890625
756.48046875
832.68359375
908.08984375
966.13671875
995.61328125
994.015625
966.375
923.14453125
878.67578125
847.82421875
839.35546875
850.01953125
865.0859375
866.3046875
841.80859375
791.7421875
727.62890625
666.7421875
623.92578125
604.0390625
599.578125
595.98046875
580.86328125
549.83203125
505.27734375
450.90625
387.2734375
311.14453125
218.5703125
109.73828125
-8.07421875
-123.078125
-225.640625
-312.8984375
-386.1953125
-443.59375
-475.05078125
-465.3203125
-403.37109375
-291.796875
-149.5859375
-5.50390625
113.9609375
194.0390625
233.46484375
240.57421875
228.984375
215.11328125
215.359375
240.67578125
290.2109375
348.8125
392.55859375
401.16796875
369.14453125
306.58203125
229.359375
149.125
72.45703125
6.9921875
-35.4765625
-43.8125
-15.0234375
42.69921875
113.21484375
178.88671875
226.62109375
250.4609375
250.3046875
229.09375
191.8359375
146.03515625
100.23046875
60.0390625
24.99609375
-11.6640625
-61.52734375
-138.44140625
-252.88671875
-403.51171875
-571.8359375
-726.33203125
-834.84375
-877.48046875
-852.51171875
-772.4375
-653.32421875
-504.9453125
-328.82421875
-123.90234375
107.34765625
357.203125
612.9375
855.87890625
1062.48046875
1211.03125
1289.65234375
1297.69921875
1241.04296875
1129.37890625
978.0546875
808.07421875
640.2421875
489.1953125
363.42578125
268.1328125
204.30859375
165.0625
136.08984375
102.52734375
56.328125
-1.07421875
-60.6171875
-109.50390625
-136.41015625
-137.0703125
-117.1796875
-90.03515625
-69.83203125
-64.73828125
-72.98828125
-83.28515625
-79.87890625
-51.359375
0.765625
60.05859375
103.5
115.62109375
97.109375
60.82421875
20.5234375
-15.12109375
-38.78515625
-38.91015625
-2.14453125
77.73828125
193.75
328.03515625
460.0859375
575.74609375
673.7265625
766.47265625
872.9609375
1006.5859375
1166.3046875
1336.37109375
1492.09375
1607.0234375
1661.1328125
1650.26953125
1591.38671875
1516.5
1456.81640625
1427.7890625
1424.8671875
1429.81640625
1421.2578125
1383.83203125
1313.53515625
1217.765625
1110.3828125
1005.01171875
911.13671875
834.359375
777.91796875
742.16796875
722.17578125
707.078125
684.1640625
646.3828125
597.26953125
548.03125
508.28515625
478.3125
449.2578125
410.10546875
354.86328125
285.46875
211.04296875
145.53515625
104.34375
99.765625
136.69140625
211.13671875
312.875
430.76953125
557.03125
686.98046875
814.9453125
931.1171875
1023.375
1081.84375
1101.49609375
1082.0703125
1029.05078125
955.59765625
880.06640625
817.3203125
771.52734375
738.5859375
715.14453125
703.1875
705.6328125
719.6328125
735.55859375
742.375
734.75390625
717.640625
705.375
714.125
751.80859375
813.515625
885.70703125
952.96875
1000.66015625
1015.33203125
988.33203125
920.97265625
823.7734375
709.01953125
585.12890625
458.703125
339.1640625
237.671875
160.5546875
105.390625
64.46875
31.40234375
3.8125
-19.484375
-41.7578125
-66.984375
-95.09765625
-120.078125
-134.1953125
-134.30859375
-123.76171875
-109.8125
-101.68359375
-110.8125
-149.0078125
-222.37890625
-326.04296875
-445.20703125
-561.0625
-655.921875
-715.89453125
-732.68359375
-704.05859375
-630.46875
-510.44140625
-340.58203125
-121.5078125
136.5859375
414.7421875
691.9296875
952.5390625
1190.21484375
1405.48828125
1597.96484375
1759.15625
1873.68359375
1928.9140625
1923.765625
1868.12109375
1775.3046875
1656.20703125
1518.75390625
1369.65625
1215.62109375
1064.2890625
924.93359375
807.1875
718.01953125
659.48046875
628.671875
618.77734375
619.96484375
620.65625
609.234375
575.66796875
513.5390625
423.3359375
314.9375
205.84765625
115.546875
60.37109375
51.31640625
92.4375
178.4609375
294.37109375
419.56640625
534.2421875
623.79296875
680.85546875
706.36328125
708.94921875
701.83984375
699.3125
715.27734375
762.29296875
847.6015625
967.578125
1106.05078125
1238.21484375
1336.98046875
1379.2265625
1353.0234375
1264.7578125
1140.03125
1013.91015625
915.578125
858.24609375
840.32421875
853.5859375
889.58203125
939.8671875
993.28515625
1036.4140625
1058.27734375
1053.98046875
1022.9375
964.84375
880.2890625
776.11328125
667.765625
573.3203125
503.98828125
460.1015625
435.0234375
421.80078125
416.6015625
417.6796875
421.93359375
422.6015625
410.68359375
379.64453125
329.3515625
265.8359375
198.046875
134.98828125
83.66015625
46.73828125
20.99609375
-0.44921875
-23.04296875
-47.828125
-73.07421875
-96.58984375
-114.71484375
-120.0390625
-103.12109375
-58.8203125
8.59765625
86.7890625
161.99609375
225.453125
275.0078125
312.05859375
337.3046875
348.9765625
344.95703125
326.84375
302.1015625
281.21484375
271.3046875
271.45703125
274.01171875
270.29296875
255.69921875
230.96875
200.82421875
172.25
152.51171875
147.03125
158.37109375
186.5625
228.84375
278.87890625
329.06640625
377.1328125
430.40625
500.14453125
589.5
687.546875
776.1640625
842.5625
886.265625
917.28515625
950.125
997.61328125
1066.15625
1153.86328125
1252.734375
1352.74609375
1444.3125
1519.09765625
1571.59765625
1600.76953125
1608.00390625
1591.73046875
1544.8671875
1460.4140625
1341.80078125
1208.0703125
1088.06640625
1007.515625
978.6640625
998.7265625
1055.51171875
1134.03125
1220.40625
1303.55078125
1376.51953125
1437.59375
1490.3203125
1541.96484375
1600.28515625
1668.4765625
1740.58984375
1801.75
1834.90234375
1829.765625
1787.3671875
1717.55859375
1632.7890625
1542.7109375
1452.3046875
1364.02734375
1282.0546875
1214.61328125
1171.0390625
1155.25
1160.92578125
1171.80859375
1166.26171875
1123.74609375
1032.06640625
893.25390625
724.06640625
548.54296875
385.8515625
241.79296875
110.83203125
-12.609375
-123.13671875
-204.15234375
-239.3828125
-225.53515625
-174.0546875
-101.43359375
-18.71875
70.37890625
163.93359375
256.18359375
336.49609375
392.21484375
413.59765625
399.15625
358.26953125
307.45703125
261.76171875
227.984375
205.8671875
194.95703125
199.10546875
223.55859375
268.39453125
325.97265625
384.94140625
436.578125
478.62109375
515.8125
558.09375
615.640625
691.13671875
774.23046875
843.94921875
878.375
865.16015625
806.8359375
719.43359375
624.9140625
540.33984375
469.8125
405.30859375
334.9296875
250.8125
152.1640625
45.1796875
-58.07421875
-143.56640625
-201.37109375
-228.32421875
-225.0078125
-193.2578125
-138.84375
-73.24609375
-7.1328125
58.84375
133.5
224.203125
329.4765625
442.90625
559.96484375
677.12890625
785.91796875
872.40625
[truncated: 32,242 more chars]
