# Supplementary material for: Widespread extracellular electron transfer pathways for charging microbial cytochrome OmcS nanowires via periplasmic cytochromes PpcABCDE
Source: Nat Commun. 2024 Mar 20;15:2434. doi: 10.1038/s41467-024-46192-0 (PMC10954620; doi:10.1038/s41467-024-46192-0)
Supplement: Supplementary file 4 — Source Data [file 41467_2024_46192_MOESM4_ESM.zip › 9. Malvankar_Source_Data/9. Malvankar_Source_Data_NMR/Fig_5_Electron Transfer/Fig5c_ET_PpcD_OmcS_1_4.txt]

# File created = Friday, November 24, 2023 at 6:12:49 PM Western European Standard Time
# Data set = OmcS_PpcD_electron_transfer_8nov2022  23  1  /Users/pilarcportela/Topspin_examdata
# Spectral Region:
# LEFT = 29.6058406829834 ppm. RIGHT = -19.986594242821447 ppm.
#
# SIZE = 32768 ( = number of points)
#
# In the following ordering is from the 'left' to the 'right' limits!
# Lines beginning with '#' must be considered as comment lines.
#
-5729.40234375
-5705.2890625
-5692.5078125
-5685.30859375
-5678.81640625
-5670.03125
-5659.9765625
-5653.1328125
-5653.37890625
-5660.44921875
-5669.6796875
-5673.796875
-5664.96875
-5638.2109375
-5596.30859375
-5551.890625
-5522.29296875
-5520.1171875
-5547.51953125
-5598.28125
-5663.4609375
-5734.328125
-5801.79296875
-5855.93359375
-5887.92578125
-5893.32421875
-5874.03125
-5837.73046875
-5794.8828125
-5754.66015625
-5722.03125
-5697.69140625
-5680.265625
-5668.3125
-5660.5
-5654.921875
-5649.5390625
-5643.98828125
-5640.54296875
-5642.625
-5652.24609375
-5669.20703125
-5692.33984375
-5720.09765625
-5748.80078125
-5771.33203125
-5779.765625
-5771.0390625
-5750.55859375
-5730.5546875
-5724.796875
-5742.90625
-5786.05078125
-5845.25
-5904.06640625
-5945.54296875
-5959.4140625
-5945.30859375
-5911.14453125
-5868.73828125
-5828.57421875
-5795.64453125
-5769.5
-5749.12890625
-5737.90234375
-5742.48828125
-5766.3125
-5805.00390625
-5848.421875
-5885.82421875
-5908.78125
-5911.5625
-5892.13671875
-5853.828125
-5805.015625
-5756.43359375
-5718.5859375
-5699.91796875
-5704.36328125
-5728.88671875
-5764.46875
-5801.375
-5834.10546875
-5861.22265625
-5881.44921875
-5891.2265625
-5886.34765625
-5865.50390625
-5832.21875
-5793.80078125
-5757.89453125
-5728.8828125
-5706.796875
-5690.0078125
-5679.03125
-5677.3515625
-5688.32421875
-5711.62890625
-5742.55078125
-5774.0546875
-5799.46875
-5814.27734375
-5816.953125
-5808.95703125
-5793.6328125
-5774.43359375
-5752.80078125
-5726.55078125
-5689.90625
-5636.63671875
-5565.25
-5482.59765625
-5402.80078125
-5342.0703125
-5312.57421875
-5318.203125
-5354.01171875
-5409.84765625
-5475.9765625
-5545.73828125
-5612.80859375
-5667.1328125
-5695.66015625
-5688.26171875
-5642.80078125
-5564.8828125
-5464.1171875
-5350.8828125
-5234.83984375
-5124.39453125
-5026.72265625
-4947.93359375
-4891.75390625
-4856.91796875
-4836.421875
-4820.71484375
-4801.84765625
-4774.55078125
-4735.10546875
-4681.4921875
-4614.9375
-4539.46875
-4459.34765625
-4378.26953125
-4302.3359375
-4243.1640625
-4217.04296875
-4240.09765625
-4322.06640625
-4460.453125
-4637.59765625
-4824.00390625
-4988.25
-5107.78515625
-5173.98828125
-5191.359375
-5174.70703125
-5145.44140625
-5124.3984375
-5122.2890625
-5135.22265625
-5150.625
-5159.01171875
-5161.07421875
-5164.75390625
-5176.92578125
-5197.9765625
-5222.5625
-5243.8515625
-5257.03515625
-5260.41796875
-5254.46875
-5240.0859375
-5217.21484375
-5185.07421875
-5143.44921875
-5093.296875
-5035.2578125
-4967.9140625
-4889.125
-4800.421875
-4709.81640625
-4628.953125
-4566.5703125
-4524.9609375
-4502.59765625
-4498.7578125
-4514.07421875
-4546.31640625
-4587.13671875
-4624.6875
-4650.3046875
-4663.265625
-4669.86328125
-4678.60546875
-4695.73046875
-4723.29296875
-4759.51171875
-4800.30859375
-4841.38671875
-4879.828125
-4914.29296875
-4944.19140625
-4969.33984375
-4990.7421875
-5011.06640625
-5033.44921875
-5059.44140625
-5088.80078125
-5121.86328125
-5162.3828125
-5218.08984375
-5298.0625
-5408.32421875
-5547.78125
-5706.3515625
-5866.31640625
-6006.87109375
-6110.01171875
-6165.1171875
-6170.7265625
-6133.953125
-6069.2265625
-5996.3125
-5935.9375
-5902.7578125
-5898.97265625
-5913.7109375
-5929.5859375
-5931.68359375
-5912.46875
-5870.53515625
-5807.07421875
-5724.140625
-5624.68359375
-5512.04296875
-5389.1953125
-5260.29296875
-5134.08984375
-5024.20703125
-4943.19921875
-4894.92578125
-4872.984375
-4866.640625
-4867.20703125
-4868.98046875
-4866.9453125
-4857.0703125
-4839.53515625
-4819.4296875
-4802.37109375
-4789.44921875
-4777.6171875
-4765.82421875
-4760.83984375
-4776.4609375
-4825.24609375
-4908.5625
-5012.86328125
-5116.01953125
-5199.25
-5256.20703125
-5293.625
-5324.92578125
-5361.73046875
-5407.734375
-5457.44921875
-5500.51953125
-5528.93359375
-5541.859375
-5544.60546875
-5543.4921875
-5541.51953125
-5537.6796875
-5528.83203125
-5512.00390625
-5485.91015625
-5451.72265625
-5412.94140625
-5374.01953125
-5337.27734375
-5299.32421875
-5250.203125
-5178.21484375
-5078.515625
-4958.62109375
-4835.9609375
-4729.68359375
-4653.36328125
-4612.0703125
-4602.63671875
-4615.0625
-4634.84765625
-4646.08984375
-4634.73046875
-4591.71484375
-4516.39453125
-4418.53125
-4315.68359375
-4225.671875
-4158.81640625
-4115.375
-4089.00390625
-4072.33984375
-4060.5703125
-4051.85546875
-4046.5
-4046.5703125
-4055.47265625
-4075.890625
-4106.421875
-4140.2734375
-4168.47265625
-4185.1875
-4190.69921875
-4190.76171875
-4194.48046875
-4211.97265625
-4250.6875
-4310.5234375
-4381.44921875
-4446.8046875
-4491.26953125
-4508.9375
-4507.0390625
-4502.9921875
-4516.359375
-4560.81640625
-4641.0390625
-4754.046875
-4890.5625
-5034.76171875
-5166.05859375
-5264.625
-5316.8984375
-5317.3984375
-5268.9609375
-5184.45703125
-5086.9765625
-5003.3203125
-4952.73046875
-4939.64453125
-4955.6484375
-4987.01171875
-5021.359375
-5050.46875
-5069.36328125
-5073.27734375
-5056.05078125
-5013.3359375
-4949.1484375
-4878.26953125
-4820.08984375
-4788.71875
-4788.9609375
-4820.91015625
-4885.7578125
-4984.3828125
-5109.66796875
-5243.10546875
-5362.54296875
-5454.65625
-5517.91015625
-5552.23046875
-5548.65234375
-5493.71484375
-5385.33984375
-5242.34375
-5096.9921875
-4978.6953125
-4902.6015625
-4867.68359375
-4860.6875
-4863.45703125
-4862.22265625
-4853.4609375
-4841.203125
-4829.296875
-4817.7109375
-4805.60546875
-4794.75390625
-4787.94140625
-4785.5390625
-4785.4453125
-4785.75390625
-4785.23828125
-4780.6484375
-4764.671875
-4727.62109375
-4662.0625
-4567.5625
-4453.1015625
-4336.234375
-4239.05859375
-4181.84375
-4176.20703125
-4220.14453125
-4297.6875
-4384.62109375
-4458.46875
-4507.15234375
-4530.96875
-4536.43359375
-4526.77734375
-4496.953125
-4438.23046875
-4349.03515625
-4241.96484375
-4139.39453125
-4061.13671875
-4015.484375
-4000.6875
-4012.48828125
-4048.65625
-4107.0703125
-4182.15234375
-4265.45703125
-4350.421875
-4436.02734375
-4524.4765625
-4613.83203125
-4692.50390625
-4742.57421875
-4751.16796875
-4720.7265625
-4669.33984375
-4621.03515625
-4593.7734375
-4592.609375
-4609.78515625
-4629.55859375
-4635.01953125
-4614.234375
-4563.70703125
-4488.71875
-4401.7578125
-4319.640625
-4258.515625
-4227.640625
-4225.5703125
-4242.3359375
-4266.0546875
-4288.640625
-4307.19921875
-4322.48046875
-4337.43359375
-4356.4140625
-4383.38671875
-4418.46875
-4454.796875
-4478.171875
-4470.42578125
-4415.73828125
-4308.26171875
-4157.8203125
-3989.1796875
-3832.69921875
-3710.7421875
-3629.04296875
-3579.08984375
-3547.98046875
-3526.84375
-3512.7421875
-3506.54296875
-3510.85546875
-3528.40625
-3559.4140625
-3599.51171875
-3641.12109375
-3677.98828125
-3708.55078125
-3735.43359375
-3762.59765625
-3793.10546875
-3828.25390625
-3867.1875
-3906.71484375
-3941.73828125
-3966.37890625
-3975.3671875
-3965.69921875
-3937.953125
-3896.14453125
-3845.59375
-3790.171875
-3731.1484375
-3668.30859375
-3602.5234375
-3537.8125
-3481.55859375
-3441.96484375
-3424.39453125
-3429.1640625
-3452.42578125
-3488.80078125
-3533.64453125
-3583.7578125
-3636.70703125
-3689.25
-3736.85546875
-3776.0234375
-3808.01953125
-3839.359375
-3877.2578125
-3924.78515625
-3981.234375
-4045.9609375
-4118.765625
-4195.5390625
-4265.90625
-4318.33203125
-4348.8515625
-4364.625
-4378.70703125
-4400.640625
-4430.12109375
-4458.140625
-4474.17578125
-4473.4140625
-4458.0
-4431.9609375
-4395.8828125
-4346.65234375
-4281.3203125
-4200.3203125
-4108.171875
-4013.4609375
-3929.34375
-3872.796875
-3860.78515625
-3903.84375
-4000.484375
-4136.01171875
-4287.35546875
-4431.2109375
-4550.89453125
-4639.078125
-4696.98046875
-4730.98828125
-4747.29296875
-4747.53515625
-4729.94921875
-4695.87890625
-4654.078125
-4616.8125
-4591.55078125
-4577.44140625
-4568.7734375
-4559.90234375
-4547.6484375
-4532.69140625
-4520.83203125
-4521.10546875
-4539.46875
-4573.23046875
-4612.0703125
-4644.8671875
-4666.8671875
-4682.609375
-4703.70703125
-4742.58984375
-4804.8125
-4884.1484375
-4963.71484375
-5023.1171875
-5048.22265625
-5037.6953125
-5001.3828125
-4951.359375
-4893.71875
-4829.18359375
-4760.0234375
-4693.0390625
-4634.06640625
-4581.203125
-4525.453125
-4457.7265625
-4375.296875
-4283.59765625
-4193.62890625
-4115.73828125
-4052.59765625
-3997.46875
-3940.63671875
-3877.8203125
-3811.62109375
-3745.80859375
-3680.33203125
-3612.01171875
-3538.0703125
-3458.578125
-3377.53125
-3302.96484375
-3245.15625
-3212.98046875
-3210.54296875
-3235.33203125
-3277.90625
-3324.6640625
-3364.82421875
-3397.73046875
-3433.734375
-3487.484375
-3570.2421875
-3686.44140625
-3832.8203125
-3996.7421875
-4155.41015625
-4280.37109375
-4347.35546875
-4345.9453125
-4283.0390625
-4177.75390625
-4051.5078125
-3920.58203125
-3795.9296875
-3687.5546875
-3606.15625
-3559.81640625
-3549.51953125
-3567.55078125
-3598.6484375
-3623.4609375
-3624.4921875
-3591.86328125
-3524.3828125
-3426.86328125
-3309.921875
-3192.87109375
-3101.54296875
-3056.85546875
-3063.4921875
-3109.68359375
-3175.75
-3240.64453125
-3283.9921875
-3290.1484375
-3255.5078125
-3190.8828125
-3114.1875
-3039.54296875
-2971.71875
-2907.95703125
-2843.54296875
-2777.546875
-2715.6640625
-2668.015625
-2643.69921875
-2646.671875
-2675.25390625
-2723.265625
-2781.984375
-2843.94921875
-2906.78515625
-2971.87890625
-3038.41015625
-3100.796875
-3153.91015625
-3198.85546875
-3240.48828125
-3279.55859375
-3310.7734375
-3330.37890625
-3344.09375
-3365.77734375
-3407.3828125
-3469.21875
-3538.2734375
-3595.50390625
-3626.70703125
-3629.50390625
-3612.109375
-3586.34765625
-3560.671875
-3536.9453125
-3510.265625
-3470.55078125
-3406.44140625
-3311.68359375
-3191.23828125
-3062.6640625
-2950.53125
-2876.890625
-2853.73828125
-2881.18359375
-2949.81640625
-3043.2265625
-3140.60546875
-3222.34765625
-3278.60546875
-3314.37109375
-3345.7421875
-3389.40234375
-3453.0546875
-3532.2890625
-3614.73046875
-3688.875
-3752.8125
-3815.484375
-3887.671875
-3969.78515625
-4048.2109375
-4103.4921875
-4122.0390625
-4102.0390625
-4052.5859375
-3989.9765625
-3932.7578125
-3894.8671875
-3879.27734375
-3877.109375
-3874.1796875
-3860.98828125
-3839.15234375
-3819.296875
-3811.52734375
-3816.15625
-3823.2265625
-3821.05859375
-3805.1875
-3779.609375
-3752.234375
-3731.24609375
-3723.9609375
-3734.375
-3758.9609375
-3786.14453125
-3802.4375
-3799.95703125
-3778.921875
-3745.1953125
-3707.29296875
-3674.53125
-3654.60546875
-3651.3125
-3665.46875
-3698.9609375
-3757.00390625
-3844.6640625
-3960.11328125
-4091.28515625
-4219.73828125
-4328.828125
-4409.2890625
-4457.59765625
-4470.015625
-4439.9375
-4362.4140625
-4240.7265625
-4087.12890625
-3917.08203125
-3744.01953125
-3579.1875
-3433.5078125
-3316.86328125
-3235.84375
-3193.71484375
-3191.6953125
-3227.94140625
-3294.55859375
-3377.375
-3460.5390625
-3532.20703125
-3586.9375
-3624.3125
-3645.86328125
-3652.16796875
-3641.5703125
-3611.859375
-3563.515625
-3500.58984375
-3427.6875
-3346.97265625
-3259.5703125
-3169.76953125
-3086.03125
-3016.6484375
-2964.6484375
-2927.48828125
-2901.5
-2885.87109375
-2882.328125
-2891.6796875
-2911.5390625
-2937.03125
-2962.765625
-2983.44921875
-2993.1328125
-2985.35546875
-2955.92578125
-2907.15234375
-2850.3046875
-2802.87109375
-2780.2734375
-2786.83984375
-2813.33203125
-2843.45703125
-2863.45703125
-2866.9609375
-2853.68359375
-2826.765625
-2791.99609375
-2757.78125
-2734.6328125
-2733.9765625
-2765.08203125
-2828.81640625
-2913.01171875
-2997.03515625
-3064.37109375
-3111.1640625
-3142.71875
-3164.5390625
-3178.49609375
-3184.21484375
-3178.7578125
-3154.93359375
-3104.25
-3023.62890625
-2898.46484375
-2770.69921875
-2629.703125
-2481.15625
-2333.71484375
-2197.2421875
-2078.9765625
-1982.15234375
-1906.3515625
-1848.12109375
-1803.484375
-1771.9296875
-1756.25
-1756.609375
-1767.1328125
-1781.80078125
-1802.5859375
-1837.60546875
-1890.296875
-1952.43359375
-2007.55859375
-2038.1875
-2030.109375
-1975.671875
-1879.05078125
-1759.08984375
-1644.2578125
-1561.9609375
-1529.9921875
-1553.86328125
-1628.328125
-1740.078125
-1870.76171875
-2000.5546875
-2113.1796875
-2201.72265625
-2271.42578125
-2334.7890625
-2400.32421875
-2464.1796875
-2512.3984375
-2531.06640625
-2514.828125
-2468.05859375
-2401.328125
-2327.76953125
-2260.65234375
-2211.21875
-2187.0234375
-2191.99609375
-2227.67578125
-2293.1953125
-2382.703125
-2482.44140625
-2571.67578125
-2628.98828125
-2640.5234375
-2604.53515625
-2530.05078125
-2432.16015625
-2328.0234375
-2235.2265625
-2171.1875
-2150.9921875
-2182.6328125
-2262.0234375
-2372.90625
-2493.875
-2608.0390625
-2707.05859375
-2787.19921875
-2843.640625
-2870.5546875
-2867.0
-2842.21875
-2814.7890625
-2805.31640625
-2826.49609375
-2875.85546875
-2935.82421875
-2982.03515625
-2995.2265625
-2969.4765625
-2912.734375
-2841.33203125
-2772.7890625
-2720.23046875
-2689.421875
-2678.6796875
-2681.9375
-2694.2265625
-2716.0078125
-2751.70703125
-2802.0625
-2857.53125
-2901.51171875
-2922.46484375
-2922.94921875
-2915.14453125
-2906.44921875
-2889.41796875
-2845.390625
-2757.6328125
-2622.45703125
-2450.94140625
-2262.88671875
-2079.42578125
-1919.12109375
-1797.1328125
-1724.2734375
-1704.375
-1732.77734375
-1798.6875
-1890.38671875
-1999.2421875
-2120.39453125
-2251.04296875
-2387.64453125
-2522.87890625
-2644.37109375
-2737.19140625
-2788.75
-2792.01171875
-2745.4375
-2652.91796875
-2526.2265625
-2387.20703125
-2264.828125
-2186.83984375
-2170.8125
-2219.3984375
-2320.87109375
-2453.92578125
-2595.109375
-2726.68359375
-2841.265625
-2940.46484375
-3028.41796875
-3105.1015625
-3164.8828125
-3201.45703125
-3214.1171875
-3209.1171875
-3195.30078125
-3179.0546875
-3162.6328125
-3144.53125
-3118.9375
-3075.66796875
-3004.35546875
-2901.703125
-2775.5859375
-2641.83984375
-2516.74609375
-2411.078125
-2328.24609375
-2265.890625
-2219.9140625
-2189.18359375
-2177.27734375
-2189.01953125
-2225.9453125
-2286.484375
-2370.1484375
-2477.6015625
-2603.16796875
-2728.0234375
-2824.96484375
-2873.08203125
-2868.671875
-2822.44140625
-2748.546875
-2657.84375
-2560.16015625
-2468.50390625
-2397.796875
-2358.9609375
-2354.94140625
-2381.58203125
-2430.24609375
-2488.59765625
-2540.203125
-2566.29296875
-2550.60546875
-2485.0078125
-2373.90625
-2236.21875
-2102.359375
-2003.6328125
-1957.4609375
-1958.7265625
-1984.6640625
-2008.47265625
-2010.265625
-1980.63671875
-1921.15234375
-1844.0078125
-1767.10546875
-1703.47265625
-1653.99609375
-1611.875
-1574.40234375
-1549.3515625
-1550.3046875
-1587.171875
-1660.1953125
-1759.89453125
-1871.73046875
-1982.953125
-2087.9453125
-2187.84375
-2285.09765625
-2377.6484375
-2456.0703125
-2503.61328125
-2500.0234375
-2430.39453125
-2295.02734375
-2111.79296875
-1908.5390625
-1712.8828125
-1546.65625
-1423.29296875
-1343.92578125
-1295.296875
-1255.65234375
-1206.8515625
-1143.45703125
-1072.90625
-1009.1640625
-965.39453125
-948.97265625
-960.3203125
-995.046875
-1046.1015625
-1103.53125
-1155.01953125
-1191.609375
-1215.390625
-1239.74609375
-1279.47265625
-1339.46484375
-1412.23828125
-1484.5859375
-1545.9609375
-1592.5859375
-1626.1875
-1649.0390625
-1658.87109375
-1648.21484375
-1609.546875
-1542.21484375
-1455.6328125
-1367.34375
-1298.359375
-1267.796875
-1287.8046875
-1360.62890625
-1478.734375
-1626.47265625
-1781.2421875
-1915.9296875
-2005.546875
-2036.4375
-2011.6953125
-1948.63671875
-1870.921875
-1801.02734375
-1755.79296875
-1743.91015625
-1764.05078125
-1804.40234375
-1845.5234375
-1867.203125
-1856.796875
-1814.58203125
-1752.4453125
-1686.84765625
-1630.83984375
-1589.98046875
-1563.24609375
-1546.58203125
-1535.78125
-1527.421875
-1519.09765625
-1510.48046875
-1504.63671875
-1507.375
-1523.5703125
-1552.64453125
-1587.1015625
-1615.7734375
-1630.05078125
-1628.90625
-1619.61328125
-1613.73046875
-1621.01953125
-1644.83203125
-1681.03515625
-1720.1328125
-1750.91796875
-1764.6015625
-1757.9765625
-1734.13671875
-1699.921875
-1661.5625
-1621.546875
-1578.73046875
-1531.3515625
-1480.578125
-1431.640625
-1391.49609375
-1364.73828125
-1350.65625
-1343.13671875
-1332.53125
-1308.19921875
-1261.234375
-1187.23828125
-1089.09375
-978.9609375
-877.95703125
-811.16796875
-797.890625
-841.98828125
-929.48828125
-1035.453125
-1134.69921875
-1209.80859375
-1254.6796875
-1274.23828125
-1279.6015625
-1279.28125
-1272.3125
-1250.17578125
-1206.62890625
-1146.33984375
-1084.6640625
-1039.79296875
-1024.03515625
-1039.953125
-1082.15234375
-1142.25390625
-1213.02734375
-1289.3671875
-1366.96875
-1440.9609375
-1505.21875
-1552.515625
-1576.5546875
-1576.01953125
-1556.703125
-1527.99609375
-1496.84765625
-1466.62890625
-1441.54296875
-1428.671875
-1433.0078125
-1451.390625
-1473.4765625
-1487.83984375
-1485.51953125
-1459.23046875
-1403.4296875
-1317.23828125
-1206.1640625
-1079.95703125
-949.80859375
-828.28515625
-730.01953125
-669.78125
-658.21875
-697.9765625
-782.03515625
-895.12109375
-1018.96484375
-1140.11328125
-1255.18359375
-1369.48046875
-1490.9921875
-1625.578125
-1776.02734375
-1942.2421875
-2119.08984375
-2293.55859375
-2446.2890625
-2559.53515625
-2626.48046875
-2653.7890625
-2655.265625
-2643.1015625
-2624.91015625
-2606.30078125
-2592.14453125
-2582.78125
-2569.703125
-2536.58984375
-2465.6171875
-2344.71484375
-2173.00390625
-1963.05859375
-1737.91796875
-1523.08984375
-1338.77734375
-1198.15625
-1109.31640625
-1073.90234375
-1081.84375
-1111.00390625
-1136.96484375
-1146.12109375
-1140.06640625
-1129.0390625
-1122.12109375
-1121.8046875
-1123.96484375
-1121.35546875
-1108.578125
-1085.5
-1055.6796875
-1021.47265625
-981.921875
-936.703125
-891.14453125
-855.74609375
-840.49609375
-849.875
-881.84765625
-929.0078125
-979.87109375
-1021.546875
-1044.76171875
-1048.5625
-1040.78515625
-1033.1875
-1034.46484375
-1045.71484375
-1061.16796875
-1073.08984375
-1076.4140625
-1069.5078125
-1052.14453125
-1024.20703125
-986.578125
-941.984375
-894.86328125
-851.390625
-819.640625
-807.0859375
-815.65234375
-840.421875
-876.0390625
-924.44921875
-993.41015625
-1085.8984375
-1192.96875
-1299.74609375
-1398.515625
-1495.02734375
-1602.46875
-1730.15234375
-1876.5078125
-2029.578125
-2173.125
-2294.9375
-2393.0390625
-2475.00390625
-2549.60546875
-2617.2109375
-2667.39453125
-2685.45703125
-2661.1953125
-2592.60546875
-2483.59765625
-2340.76171875
-2173.0859375
-1993.5625
-1818.7578125
-1664.7109375
-1541.109375
-1447.76171875
-1375.70703125
-1311.92578125
-1244.48828125
-1165.35546875
-1070.68359375
-960.38671875
-837.87109375
-709.8359375
-585.40625
-474.57421875
-385.90234375
-323.67578125
-286.0
-266.36328125
-258.8359375
-262.7890625
-282.51171875
-322.13671875
-381.6171875
-458.19140625
-551.0546875
-662.734375
-794.0859375
-937.36328125
-1075.45703125
-1190.22265625
-1273.50390625
-1330.8515625
-1374.7578125
-1413.97265625
-1448.07421875
-1469.51953125
-1469.15234375
-1442.0859375
-1393.421875
-1341.51171875
-1313.4921875
-1332.03125
-1401.27734375
-1502.87890625
-1605.23046875
-1678.84375
-1707.80859375
-1692.05859375
-1641.7734375
-1569.2421875
-1483.69140625
-1391.1953125
-1297.46875
-1209.984375
-1137.61328125
-1088.26953125
-1065.84765625
-1067.84375
-1085.2890625
-1105.3046875
-1114.7421875
-1103.2421875
-1066.45703125
-1009.74609375
-949.33984375
-906.3515625
-894.58984375
-910.06640625
-931.05078125
-930.14453125
-890.98828125
-818.16796875
-733.51171875
-661.734375
-617.1484375
-601.0703125
-608.56640625
-634.99609375
-676.296875
-726.48046875
-778.43359375
-827.68359375
-874.04296875
-919.1328125
-962.75390625
-1001.62890625
-1030.7734375
-1046.08203125
-1046.90625
-1037.171875
-1023.76953125
-1012.9375
-1006.6171875
-1000.41015625
-982.90625
-937.05859375
-845.4921875
-699.3984375
-506.25
-289.86328125
-81.43359375
93.15625
222.046875
307.70703125
360.36328125
389.328125
397.6484375
383.1953125
345.421875
292.640625
243.359375
219.18359375
232.953125
279.4921875
334.14453125
360.59765625
325.828125
216.30859375
45.8203125
-152.4609375
-345.5
-516.50390625
-665.625
-798.171875
-914.1171875
-1007.6015625
-1073.09375
-1110.6875
-1127.546875
-1136.59765625
-1151.97265625
-1181.16796875
-1218.23046875
-1245.015625
-1241.54296875
-1197.5390625
-1115.80859375
-1006.23828125
-877.421875
-733.33203125
-576.19921875
-411.765625
-252.57421875
-116.703125
-21.3671875
25.90234375
32.515625
16.91796875
-2.9921875
-20.49609375
-41.76953125
-78.82421875
-140.21484375
-225.73046875
-327.12890625
-433.70703125
-539.2109375
-644.9921875
-756.484375
-876.9453125
-1005.375
-1139.6953125
-1278.8828125
-1419.890625
-1554.1875
-1670.7890625
-1763.84765625
-1835.796875
-1892.54296875
-1937.0234375
-1968.08203125
-1983.26171875
-1980.171875
-1955.890625
-1908.8203125
-1843.53125
-1772.72265625
-1711.61328125
-1668.37109375
-1639.328125
-1612.8359375
-1576.609375
-1521.21875
-1438.609375
-1321.30078125
-1166.82421875
-984.4375
-796.39453125
-629.8046875
-504.10546875
-423.453125
-379.15234375
-358.5859375
-352.78515625
-357.6328125
-369.89453125
-382.93359375
-386.15625
-368.8828125
-326.25390625
-262.9375
-191.2265625
-123.86328125
-66.4375
-14.859375
40.78125
109.796875
196.2109375
296.8125
400.41796875
488.73046875
541.06640625
542.83203125
492.0703125
397.74609375
270.66015625
116.453125
-61.26171875
-251.36328125
-431.86328125
-579.18359375
-681.36328125
-741.34765625
-768.15625
-767.6484375
-742.44140625
-697.109375
-638.7890625
-572.21484375
-497.2578125
-413.57421875
-326.06640625
-243.37109375
-170.6953125
-105.5
-40.61328125
29.25390625
103.94921875
178.546875
245.2109375
294.25
315.93359375
303.9609375
257.7734375
180.5
74.78125
-57.265625
-207.91796875
-358.44921875
-482.58203125
-557.8046875
-575.625
-543.66015625
-480.87109375
-410.6796875
-354.3359375
-324.93359375
-324.0234375
-342.58984375
-365.21484375
-374.640625
-356.109375
-302.328125
-217.6015625
-117.27734375
-20.890625
56.8984375
111.09375
143.60546875
156.2421875
146.45703125
110.1875
48.46875
-29.44140625
-109.73046875
-179.53125
-228.30078125
-246.2421875
-226.15625
-170.484375
-96.74609375
-33.21875
-5.4921875
-22.88671875
-74.4921875
-137.17578125
-189.25
-220.6796875
-234.86328125
-244.2578125
-264.33984375
-307.40625
-375.859375
-457.89453125
-530.94921875
-573.01171875
-573.45703125
-535.01171875
-467.44140625
-380.9140625
-284.2421875
-185.625
-91.6015625
-3.94140625
81.8828125
174.48046875
281.328125
403.4609375
532.54296875
651.921875
742.21484375
789.20703125
789.7890625
752.0078125
690.36328125
621.13671875
560.4140625
522.20703125
513.80078125
531.90625
565.58203125
605.08984375
647.6484375
694.375
743.078125
784.9453125
806.22265625
791.67578125
729.45703125
618.6328125
474.62109375
324.90625
195.5703125
99.66796875
35.9453125
-4.99609375
-34.71484375
-63.171875
-95.3828125
-129.42578125
-158.390625
-174.75390625
-172.171875
-144.2890625
-84.95703125
7.61328125
126.68359375
257.2734375
380.984375
481.2890625
546.9375
573.5234375
564.125
528.48828125
479.96875
430.63671875
386.81640625
347.55859375
306.61328125
256.734375
195.0703125
128.1484375
72.83203125
49.09375
67.234375
119.91796875
187.36328125
251.140625
303.3828125
344.875
377.79296875
401.8828125
415.31640625
416.4453125
404.7890625
381.80078125
350.64453125
313.62109375
269.31640625
213.3125
142.50390625
58.6953125
-32.00390625
-122.26171875
-205.48046875
-275.125
-323.58203125
-343.72265625
-333.2890625
-298.015625
-249.1640625
-196.7421875
-145.19140625
-95.08984375
-46.7421875
-0.265625
45.95703125
92.625
134.07421875
158.71484375
157.734375
132.69921875
92.6171875
44.18359375
-13.1640625
-83.5390625
-169.109375
-269.48828125
-383.7578125
-509.890625
-641.4453125
-765.53125
-864.61328125
-921.20703125
-923.74609375
-871.7734375
-777.296875
-659.84765625
-537.109375
-417.25
-298.203125
-173.91015625
-42.34765625
90.4375
212.3984375
311.046875
377.87109375
409.2578125
405.63671875
371.44921875
315.77734375
250.8359375
187.26953125
129.3046875
74.3203125
17.93359375
-39.17578125
-88.4375
-116.984375
-114.9609375
-80.44921875
-18.11328125
66.09375
167.921875
281.98046875
396.203125
490.6796875
544.69921875
548.609375
511.984375
460.53125
421.9921875
410.26171875
419.28125
430.625
427.5
404.62109375
369.51953125
337.75
325.0390625
338.640625
372.65625
412.83203125
448.75390625
481.90625
520.890625
568.78515625
616.56640625
648.72265625
654.33203125
633.8359375
598.56640625
565.92578125
552.703125
568.25
610.68359375
668.609375
727.484375
776.5
812.65625
840.71875
868.64453125
900.55859375
932.11328125
952.59765625
952.34375
928.63671875
885.2890625
828.12109375
762.5625
696.18359375
641.39453125
611.9609375
613.5625
637.359375
665.05078125
682.61328125
689.6875
694.875
702.32421875
703.609375
682.8515625
629.76953125
549.08203125
459.83203125
386.015625
344.9921875
340.30859375
362.46484375
395.44921875
423.59375
435.16015625
423.29296875
386.52734375
329.17578125
260.625
193.375
140.15234375
110.03125
104.59765625
117.14453125
137.24609375
158.84375
186.3671875
234.05078125
318.18359375
446.71484375
613.1171875
799.04296875
983.72265625
1152.11328125
1295.53515625
1407.07421875
1479.26953125
1507.26953125
1493.08203125
1445.22265625
1374.62890625
1291.87890625
1208.1171875
1136.29296875
1088.87890625
1072.78515625
1086.390625
1121.9609375
1171.2890625
1229.53515625
1294.875
1366.046875
1440.5625
1513.7421875
1578.0546875
1624.26953125
1645.6171875
1642.05859375
1619.75
1585.44921875
1541.671875
1486.62109375
1416.09765625
1323.53125
1200.1640625
1040.23046875
849.73828125
650.19140625
471.73828125
340.5625
270.21484375
261.1171875
304.5234375
385.4453125
483.48828125
574.7578125
637.8984375
662.8046875
655.90625
636.375
623.77734375
625.79296875
635.4453125
639.48046875
630.24609375
610.97265625
591.2265625
577.98046875
571.109375
567.08984375
566.26953125
575.70703125
605.2109375
660.9140625
741.9921875
840.37109375
941.30078125
1025.85546875
1078.046875
1093.7578125
1083.26171875
1063.765625
1048.8203125
1043.73046875
1047.625
1055.80859375
1059.62890625
1047.31640625
1008.5234375
938.84375
840.28515625
718.6953125
582.11328125
440.51953125
304.4140625
182.01171875
77.8984375
-5.11328125
-63.1484375
-90.94921875
-84.69921875
-45.74609375
17.78515625
92.83984375
165.453125
224.50390625
263.9609375
284.11328125
291.54296875
295.69921875
302.12109375
307.171875
299.859375
269.19140625
210.109375
124.36328125
19.640625
-89.82421875
-184.67578125
-247.52734375
-271.875
-264.1875
-238.04296875
-207.4140625
-184.359375
-177.99609375
-190.6875
-214.87890625
-236.55859375
-243.53515625
-230.125
-194.578125
-135.2734375
-52.44921875
46.34375
144.51171875
221.4609375
260.59375
255.07421875
209.58203125
138.8671875
63.48828125
3.5546875
-27.546875
-27.3203125
-4.8046875
23.140625
39.9453125
38.75390625
27.0703125
22.75390625
44.23046875
101.7109375
193.76953125
308.47265625
427.75
534.70703125
622.12109375
696.4140625
772.34375
861.328125
962.6015625
1064.0546875
1150.4609375
1210.83984375
1239.1875
1230.84765625
1181.0625
1088.7109375
961.0
812.84765625
660.765625
517.35546875
391.4453125
291.58984375
226.828125
203.28515625
220.81640625
273.44140625
352.35546875
447.98828125
549.99609375
646.87109375
726.8671875
780.40234375
803.30078125
799.078125
778.03515625
752.6015625
731.9375
719.64453125
714.765625
713.03515625
707.01953125
687.52734375
648.2578125
590.92578125
525.8984375
467.57421875
429.34765625
422.11328125
455.1796875
535.4375
663.95703125
833.16796875
1027.71875
1228.1875
1415.33203125
1573.3671875
1692.21484375
1768.19921875
1803.0
1801.82421875
1772.2109375
1723.1484375
1662.7109375
1594.76953125
1518.78125
1435.00390625
1351.3125
1283.41015625
1245.7109375
1240.04296875
1253.05078125
1265.2421875
1263.515625
1246.63671875
1220.80078125
1191.25390625
1157.6328125
1115.51171875
1061.58984375
997.5390625
929.66796875
865.83203125
813.265625
778.734375
767.609375
779.33984375
803.4609375
823.69140625
829.72265625
826.34765625
830.2421875
856.33984375
905.234375
960.62890625
997.53125
995.65625
949.31640625
866.96875
761.3671875
640.5390625
508.37109375
371.34375
240.5859375
126.37109375
33.36328125
-37.640625
-86.37109375
-114.49609375
-128.95703125
-140.8671875
-160.6015625
-194.23828125
-241.52734375
-292.9453125
-328.96875
-327.69140625
-277.0703125
-179.40234375
-43.5546875
123.83203125
316.50390625
519.93359375
709.47265625
859.7578125
956.35546875
999.53515625
1000.046875
972.91796875
933.4140625
895.13671875
869.34375
865.08203125
889.27734375
945.35546875
1030.09765625
1131.1015625
1227.94921875
1298.18359375
1325.0859375
1302.64453125
1235.94140625
1138.44140625
1028.171875
923.171875
836.7890625
775.04296875
737.53125
720.5546875
719.75
731.296875
752.125
779.01171875
807.0703125
829.69921875
841.72265625
843.6171875
842.265625
846.5390625
861.046875
882.98828125
904.0625
915.84375
914.96484375
904.49609375
890.64453125
878.1484375
868.65625
862.5625
860.5703125
862.91015625
868.546875
877.5234375
894.2265625
926.4609375
978.90625
1046.8359375
1117.15234375
1176.9296875
1221.7734375
1256.359375
1287.58203125
1317.91015625
1345.0546875
1365.87890625
1378.5
1380.5390625
1367.75
1336.8125
1290.265625
1237.98828125
1193.10546875
1165.875
1160.91796875
1179.3359375
1222.1875
1290.30078125
1379.2734375
1474.16796875
1550.86328125
1586.17578125
1570.7578125
1514.8359375
1441.296875
1370.765625
1310.30859375
1254.37109375
1195.7265625
1135.01953125
1080.10546875
1037.328125
1004.94140625
975.13671875
942.02734375
907.8359375
882.984375
880.80859375
910.2421875
969.6640625
1044.88671875
1113.07421875
1152.109375
1151.6328125
1119.796875
1080.1015625
1058.27734375
1066.87109375
1098.34765625
1131.6015625
1145.91015625
1132.0703125
1095.01953125
1049.25
1011.1875
991.51953125
990.3125
997.90234375
1001.9296875
995.890625
982.17578125
967.14453125
953.8671875
941.046875
929.765625
929.48046875
954.35546875
1011.58203125
1092.80078125
1176.56640625
1238.7265625
1262.6484375
1244.69140625
1194.4921875
1129.80078125
1067.546875
1016.58984375
977.59765625
948.1328125
926.31640625
910.58984375
899.0859375
891.05859375
887.9375
891.8125
903.2734375
920.69140625
939.8828125
953.109375
950.12890625
923.93359375
877.56640625
825.01953125
783.734375
764.2890625
765.4609375
778.43359375
796.453125
821.484375
861.2421875
918.51171875
982.97265625
1034.34765625
1055.10546875
1042.02734375
1007.3046875
969.6328125
943.18359375
931.734375
929.3671875
924.04296875
901.54296875
850.2578125
767.56640625
664.0
559.74609375
473.9296875
414.7421875
378.35546875
356.29296875
344.50390625
348.14453125
380.12109375
454.11328125
575.9453125
738.4296875
922.53515625
1102.4375
1251.16015625
1347.0625
1381.62109375
1363.5703125
1313.609375
1252.43359375
1192.53125
1139.171875
1095.30078125
1063.34375
1044.3359375
1038.6875
1047.953125
1074.15234375
1116.34375
1168.84765625
1222.8359375
1269.08203125
1299.59765625
1308.75
1294.7265625
1260.3828125
1212.3359375
1158.47265625
1104.2421875
1048.97265625
984.63671875
899.42578125
784.87890625
642.04296875
483.12890625
328.51171875
200.60546875
115.9296875
78.34375
78.21875
99.16015625
127.55078125
157.4140625
188.33203125
220.71875
253.53125
285.13671875
315.16015625
345.53515625
380.16015625
422.80078125
473.80078125
527.8984375
575.6015625
607.9453125
622.22265625
625.62890625
634.11328125
664.98828125
725.80078125
807.34765625
887.93359375
946.98046875
977.37109375
987.8984375
996.6015625
1021.78515625
1075.50390625
1160.8125
1272.76953125
1401.80859375
1536.41796875
1664.0703125
1773.3671875
1858.84375
1923.0859375
1971.2578125
2003.41796875
2015.15625
2006.86328125
1989.4375
1978.29296875
1982.94921875
2003.7734375
2036.62890625
2077.44921875
2122.7109375
2168.93359375
2213.20703125
2252.9609375
2284.34375
2301.83984375
2300.8828125
2281.37890625
2248.85546875
2211.703125
2175.80859375
2140.73828125
2101.55859375
2055.15625
2003.63671875
1950.99609375
1898.75390625
1848.15234375
1805.87109375
1783.765625
1790.98046875
1827.57421875
1886.35546875
1959.203125
2040.88671875
2128.8671875
2220.90625
2311.36328125
2388.625
2438.0546875
2450.18359375
2426.37109375
2376.1953125
2310.2421875
2235.65625
2155.61328125
2069.64453125
1974.984375
1870.97265625
1763.796875
1665.66796875
1587.9609375
1534.5625
1500.51953125
1475.06640625
1445.796875
1402.2421875
1338.375
1254.25
1157.49609375
1063.7578125
992.56640625
957.46484375
956.69140625
973.5234375
987.3125
986.11328125
971.2734375
952.3125
937.88671875
929.828125
924.078125
916.9921875
910.71875
912.44140625
929.39453125
965.77734375
1023.87890625
1105.2890625
1208.75
1326.80078125
1445.43359375
1547.4453125
1616.65625
1640.734375
1612.484375
1531.0625
1403.984375
1248.48046875
1089.23046875
951.90234375
856.44921875
814.01953125
826.53125
886.73046875
980.5859375
1094.23046875
1220.0390625
1353.87109375
1485.83203125
1596.80859375
1666.98828125
1688.296875
1669.33203125
1631.14453125
1598.1640625
1586.94921875
1596.51953125
1607.7734375
1595.22265625
1542.125
1447.265625
1322.6328125
1188.65625
1068.40234375
977.98046875
917.609375
873.015625
827.1328125
770.8203125
704.921875
637.84375
583.3203125
554.87109375
555.08984375
568.546875
568.515625
534.0390625
463.37890625
374.5703125
295.44140625
251.07421875
254.65625
305.25390625
392.1875
501.53125
619.65625
733.63671875
831.90625
906.7890625
957.08203125
988.61328125
1012.03125
1038.109375
1072.05078125
1110.2109375
1141.68359375
1153.14453125
1133.6171875
1078.3671875
992.69921875
893.0859375
801.97265625
737.63671875
706.0859375
700.13671875
703.97265625
698.7421875
667.8359375
601.78125
501.1484375
375.24609375
237.4765625
100.71875
-24.484375
-128.9609375
-202.8203125
-235.40625
-219.51953125
-157.77734375
-64.6171875
40.24609375
142.55078125
238.87109375
332.62109375
425.86328125
514.8671875
591.859375
650.1796875
689.6875
719.4765625
754.79296875
807.859375
878.62109375
954.09375
1017.4453125
1058.765625
1079.04296875
1087.03125
1093.86328125
1108.60546875
1135.44140625
1173.1875
1217.31640625
1261.96875
1299.8125
1322.53515625
1325.08203125
1310.30078125
1287.41015625
1265.45703125
1250.1171875
1246.66796875
1261.8671875
1299.21875
1354.3203125
1418.6640625
1487.68359375
1561.6796875
1638.46875
1708.60546875
1760.12109375
1786.234375
1787.01171875
1765.5078125
1725.2265625
1670.98046875
1609.42578125
1547.64453125
1491.9453125
1448.32421875
1422.3125
1416.20703125
1425.6015625
1439.18359375
1443.23046875
1428.3828125
1394.3984375
1350.4453125
1311.47265625
1292.36328125
1301.44140625
1335.703125
1381.453125
1421.609375
1444.75390625
1448.2890625
1433.81640625
1401.1015625
1347.57421875
1272.57421875
1180.3515625
1078.83203125
976.52734375
880.75
797.26171875
730.03515625
680.765625
649.0625
634.01171875
636.62109375
661.046875
711.9921875
788.6953125
880.3046875
968.4140625
1036.47265625
1078.82421875
1102.046875
1118.3828125
1137.390625
1161.73828125
1188.15234375
1211.3515625
1228.67578125
1243.45703125
1264.70703125
1301.98828125
1359.015625
1431.75
1512.5234375
1595.19140625
1676.12109375
1752.6484375
1823.8671875
1893.67578125
1969.7734375
2056.125
2145.2578125
2218.9765625
2257.80859375
2251.22265625
2201.41015625
2120.0390625
2021.953125
1919.65234375
1820.55078125
1727.3828125
1640.6796875
1561.41015625
1492.48828125
1438.80859375
1406.078125
1398.94921875
1419.2890625
1465.07421875
1529.58203125
1600.36328125
1659.0078125
1683.9296875
1657.50390625
1575.0234375
1449.62890625
1308.58203125
1182.41015625
1093.80078125
1051.796875
1051.04296875
1074.1640625
1098.41015625
1106.93359375
1097.4140625
1078.49609375
1056.125
1024.921875
974.3671875
901.51953125
815.05859375
728.08984375
650.17578125
585.80859375
536.44921875
501.8515625
481.3359375
475.48828125
484.6875
504.140625
521.77734375
524.30859375
507.03125
477.5859375
449.890625
433.44921875
426.4375
417.80078125
397.203125
365.06640625
334.203125
322.21875
342.203125
398.2109375
484.50390625
585.98828125
682.13671875
756.4921875
805.7421875
839.8203125
873.30859375
917.1640625
976.328125
1050.203125
1133.0703125
1216.703125
1296.34375
1374.26953125
1455.3359375
1538.14453125
1611.94140625
1663.29296875
1685.73046875
1682.9375
1663.16796875
1631.3046875
1585.7109375
1521.44921875
1435.94140625
1332.5859375
1221.23046875
1116.28515625
1032.640625
980.02734375
958.90625
961.23046875
975.78515625
993.75
1010.9765625
1027.48046875
1046.39453125
1073.640625
1117.0
1183.015625
1271.40234375
1370.359375
1458.4453125
1514.67578125
1530.23046875
1511.9296875
1475.078125
1433.24609375
1393.58984375
1358.51171875
1328.8671875
1305.29296875
1288.4296875
1279.6640625
1281.9765625
1298.91015625
1330.3046875
1367.43359375
1393.62109375
1393.73046875
1365.546875
1320.84375
1273.4921875
1226.3515625
1169.9921875
1092.078125
986.10546875
853.43359375
701.80859375
543.82421875
393.75390625
262.69921875
156.40234375
77.3515625
26.4453125
0.8515625
-7.48828125
-7.125
0.6796875
23.83203125
72.96484375
153.33984375
261.67578125
387.765625
517.5703125
636.28515625
731.53515625
796.15625
829.75
838.71875
833.734375
823.82421875
809.890625
784.296875
739.48828125
679.203125
621.5
589.734375
598.76953125
647.36328125
720.89453125
799.87890625
867.12109375
910.38671875
922.8046875
903.91015625
861.109375
808.72265625
763.3984375
738.6640625
742.07421875
775.21484375
834.80859375
913.7734375
1002.8359375
1092.125
1171.3046875
1228.86328125
1253.45703125
1238.25390625
1184.8984375
1103.515625
1009.1015625
916.953125
838.4296875
776.89453125
725.625
671.078125
601.5390625
516.1640625
428.0078125
358.1796875
324.05859375
329.33984375
363.70703125
412.69140625
468.296875
529.83984375
595.82421875
658.23046875
707.046875
738.9609375
759.01953125
773.5546875
783.21875
783.3046875
769.51171875
742.86328125
710.97265625
685.87890625
679.4453125
698.2734375
741.52734375
803.05078125
874.453125
945.33984375
1002.17578125
1030.68359375
1022.46484375
979.78125
913.37109375
835.5546875
755.01171875
675.890625
598.72265625
521.24609375
440.93359375
360.1796875
290.30859375
249.48046875
254.828125
314.359375
423.2109375
565.26171875
718.98828125
865.671875
996.0703125
1111.37890625
1218.51953125
1324.2265625
1431.92578125
1541.1875
1648.6796875
1750.84765625
1847.12890625
1939.9921875
2030.5546875
2115.12109375
2187.8359375
2246.76953125
2295.91796875
2340.77734375
2382.7734375
2417.4765625
2436.73828125
2432.828125
2403.13671875
2352.6171875
2291.27734375
2228.47265625
2169.6796875
2117.8671875
2075.25
2042.4296875
2017.28515625
1996.359375
1976.87109375
1956.65625
1933.75
1907.5390625
1879.0859375
1848.6640625
1814.0546875
1773.5703125
1729.828125
1687.60546875
1647.78125
1606.453125
1561.62890625
1519.33203125
1492.0078125
1492.5625
1530.0625
1607.36328125
1718.203125
1846.109375
1969.4609375
2070.21875
2139.11328125
2174.578125
2180.05078125
2163.50390625
2136.80078125
2111.484375
2092.93359375
2078.51171875
2062.00390625
2040.2265625
2016.10546875
1996.41796875
1987.2890625
1991.28515625
2007.05078125
2030.25
2054.76171875
2074.58203125
2086.0
2088.58984375
2083.6640625
2071.05859375
2046.87890625
2004.28125
1937.3515625
1845.96484375
1738.13671875
1627.3984375
1526.4140625
1441.21875
1370.4140625
1309.55859375
1256.80859375
1214.84765625
1187.38671875
1174.26953125
1170.953125
1173.3203125
1181.69921875
1198.21875
1220.328125
1239.08984375
1245.5078125
1238.5234375
1226.921875
1224.11328125
1240.37109375
1276.5859375
1322.49609375
1362.06640625
1384.53515625
1393.0078125
1402.62890625
1430.0625
1484.10546875
1564.1953125
1664.6640625
1779.12109375
1902.109375
2028.171875
2149.27734375
2252.75390625
2322.7109375
2345.24609375
2313.49609375
2229.0
2099.921875
1939.06640625
1762.66796875
1588.8984375
1434.9765625
1313.72265625
1231.1875
1187.2890625
1179.3046875
1204.48828125
1258.2109375
1330.04296875
1404.36328125
1467.8515625
1516.9609375
1557.609375
1597.984375
1642.125
1688.70703125
1732.96484375
1769.03125
1793.0
1806.51171875
1817.69140625
1837.16796875
1871.3046875
1917.1640625
1962.02734375
1987.765625
1978.46875
1927.5859375
1839.99609375
1727.93359375
1605.37890625
1486.0234375
1383.98828125
1312.03515625
1275.73046875
1268.7265625
1274.91015625
1276.5234375
1261.50390625
1225.12890625
1167.30859375
1090.015625
996.88671875
893.61328125
786.96484375
682.69921875
584.12890625
492.453125
408.2109375
332.75390625
268.4609375
217.8046875
182.69921875
165.5390625
171.31640625
207.47265625
279.42578125
384.3671875
508.90234375
633.42578125
740.546875
822.3203125
882.8125
934.92578125
992.53515625
1061.359375
1134.8515625
1199.40625
1246.21484375
1279.7734375
1314.62890625
1362.2265625
1419.73828125
1472.07421875
1505.92578125
1522.73046875
1538.2109375
1569.91015625
1625.16015625
1699.30078125
1781.90234375
1862.78515625
1934.2890625
1991.9296875
2035.0625
2066.21484375
2088.81640625
2105.44921875
2117.296875
2123.14453125
2118.7578125
2100.20703125
2070.52734375
2041.82421875
2027.64453125
2032.02734375
2047.22265625
2061.375
2066.09765625
2056.140625
2025.23046875
1965.75390625
1872.6015625
1746.12890625
1592.76171875
1425.55078125
1263.7109375
1127.921875
1032.875
983.375
976.90625
1007.7578125
1068.15234375
1147.91015625
1236.3046875
1324.6171875
1405.98046875
1474.07421875
1524.83203125
1560.07421875
1586.328125
1607.2421875
1617.8125
1608.48828125
1575.9453125
1528.984375
1483.98828125
1455.3984375
1449.9375
1466.69921875
1499.7265625
1540.890625
1583.66015625
1626.26171875
1670.36328125
1714.24609375
1747.046875
1751.52734375
1715.17578125
1640.45703125
1545.76953125
1457.34375
1398.83203125
1384.21875
1414.86328125
1479.66015625
1558.31640625
1627.84765625
1670.36328125
1679.0390625
1659.96484375
1629.5390625
1608.21484375
1612.6015625
1648.8125
1709.80078125
1777.8984375
1831.33984375
1851.75390625
1829.171875
1763.171875
1661.3828125
1537.77734375
1411.13671875
1301.7265625
1225.00390625
1185.1875
1173.81640625
1175.3359375
1176.296875
1171.74609375
1164.69140625
1160.140625
1159.76171875
1162.41796875
1169.61328125
1188.578125
1227.2421875
1284.79296875
1348.16015625
1400.06640625
1431.5234375
1446.8359375
1457.5546875
1473.140625
1496.9921875
1527.96484375
1561.90234375
1590.921875
1603.30859375
1587.125
1536.0859375
1453.921875
1354.3515625
1256.28125
1176.109375
1120.7265625
1085.20703125
1056.2734375
1019.60546875
966.99609375
900.4140625
831.71875
778.46875
757.453125
778.2421875
838.7734375
925.3984375
1018.6015625
1102.00390625
1167.453125
1211.3203125
1226.71875
1202.9921875
1136.11328125
1039.0703125
938.609375
858.6796875
805.81640625
769.015625
732.1328125
686.8984375
637.8125
598.03515625
580.21484375
587.921875
613.6796875
645.81640625
679.17578125
720.40234375
783.55859375
880.203125
1011.8359375
1168.41796875
1331.66015625
1480.4296875
1596.53515625
1668.7890625
1693.34375
1670.70703125
1603.15234375
1495.29296875
1355.93359375
1197.5703125
1033.5546875
876.5546875
738.95703125
631.8125
560.95703125
525.2578125
520.67578125
545.2734375
597.546875
670.23828125
749.49609375
822.375
883.18359375
930.67578125
961.66796875
971.48828125
960.62890625
937.5390625
913.51171875
896.65625
891.21484375
899.4296875
920.86328125
950.5390625
980.3359375
1002.94140625
1013.73828125
1009.25390625
985.76953125
940.50390625
873.828125
789.55078125
693.4375
592.421875
495.44140625
413.546875
356.15625
324.48828125
308.46875
292.1171875
263.91796875
222.87109375
175.9296875
132.22265625
101.12109375
93.73828125
122.98828125
200.52734375
333.078125
519.015625
744.609375
982.66015625
1198.45703125
1362.796875
1463.796875
1509.0546875
1517.5078125
1507.5
1489.078125
1464.51171875
1434.80078125
1404.4609375
1379.3046875
1361.05859375
1347.27734375
1337.1875
1334.07421875
1339.01953125
1344.59765625
1339.91015625
1323.55859375
1308.796875
1313.21484375
1342.76953125
1385.69140625
1420.484375
1430.16796875
1412.8359375
1382.8671875
1362.6953125
1369.828125
1407.33203125
1463.1875
1517.18359375
1549.7734375
1548.53515625
1510.59765625
1440.42578125
1344.96875
1230.4609375
1103.6328125
974.0078125
852.6328125
748.3046875
666.25
609.859375
580.21875
571.91015625
571.078125
560.93359375
530.65625
479.48828125
413.97265625
343.15625
275.46484375
216.78515625
169.22265625
132.25390625
106.67578125
98.25390625
117.8515625
177.3359375
282.640625
426.78125
587.18359375
731.75
832.0625
876.02734375
871.7265625
841.00390625
807.57421875
786.54296875
780.87109375
786.23828125
800.1953125
827.96875
879.8515625
962.58203125
1071.91015625
1192.0625
1302.44140625
1386.3515625
1434.8515625
1443.51171875
1408.265625
1328.58203125
1216.2890625
1097.5078125
1000.24609375
937.07421875
899.5546875
868.30859375
826.9453125
768.453125
694.48046875
613.48046875
539.0
486.1640625
466.72265625
485.97265625
542.96875
633.07421875
751.1171875
892.86328125
1052.85546875
1220.49609375
1379.984375
1517.03515625
1627.1953125
1717.78515625
1801.484375
1887.1015625
1974.1875
2054.078125
2115.6640625
2151.35546875
2158.921875
2138.77734375
2090.5390625
2012.83984375
1906.03125
1775.41015625
1633.3671875
1499.0234375
1393.55078125
1332.69140625
1322.2578125
1359.26171875
1433.734375
1526.73828125
1610.09765625
1655.7421875
1650.05078125
1599.30078125
1521.44921875
1435.234375
1356.4375
1297.64453125
1263.953125
1248.2890625
1234.71875
1208.640625
1163.44140625
1099.0625
1018.53125
928.2265625
838.984375
762.88671875
706.42578125
665.984375
630.34765625
589.34375
542.1796875
497.84375
466.41796875
449.44140625
439.19921875
426.5
408.30078125
388.94140625
377.5390625
385.15625
421.07421875
488.11328125
581.53515625
694.5546875
824.953125
974.5625
1142.06640625
1317.9375
1487.1328125
1636.25
1758.67578125
1855.3671875
1932.58203125
1997.9921875
2056.20703125
2105.9296875
2140.4296875
2151.1328125
2132.5546875
2086.66796875
2024.48046875
1962.453125
1914.7109375
1886.12890625
1871.87109375
1863.04296875
1852.84765625
1838.2890625
1818.33203125
1792.31640625
1760.3046875
1723.95703125
1686.56640625
1652.83203125
1629.09375
1623.25
1643.07421875
1692.76171875
1769.171875
1859.83984375
1944.87109375
2003.19921875
2020.38671875
1993.0859375
1927.640625
1835.00390625
1725.6640625
1606.14453125
1477.42578125
1336.95703125
1184.58984375
1027.8359375
879.53125
748.24609375
630.64453125
514.66796875
391.62109375
266.05078125
154.37890625
74.0
32.83984375
27.91796875
51.80078125
98.8203125
165.54296875
248.671875
345.62890625
455.59765625
575.33984375
691.87109375
782.97265625
829.7109375
829.8515625
798.89453125
759.97265625
734.46484375
738.34375
778.92578125
849.609375
929.37890625
992.6640625
1023.80078125
1025.3203125
1015.02734375
1015.0546875
1039.33984375
1086.765625
1145.2734375
1203.7265625
1260.328125
1319.87109375
1385.078125
1453.23828125
1520.21484375
1583.54296875
1639.13671875
1676.40625
1679.34375
1634.046875
1536.14453125
1392.30859375
1216.01953125
1022.390625
827.26171875
650.19140625
514.98828125
442.67578125
440.640625
497.59765625
588.94140625
687.25390625
770.734375
827.79296875
858.6796875
872.93359375
881.828125
890.42578125
895.69140625
890.68359375
868.921875
825.921875
761.078125
681.91796875
606.27734375
557.2421875
552.984375
599.1953125
688.46484375
804.19140625
925.59375
1033.4140625
1116.1796875
1173.47265625
1212.9609375
1243.65625
1271.82421875
1301.97265625
1338.26171875
1381.66796875
1425.7578125
1457.53125
1464.94921875
1445.05859375
1406.171875
1363.78125
1334.29296875
1329.4765625
1352.54296875
1396.42578125
1445.0078125
1477.19140625
1473.171875
1422.61328125
1332.234375
1226.55859375
1137.1171875
1084.94140625
1069.3828125
1072.45703125
1074.0546875
1064.4921875
1045.62109375
1023.26171875
999.77734375
972.4296875
936.5703125
889.63671875
833.203125
772.76171875
716.16015625
670.62109375
638.77734375
616.078125
592.69921875
559.65625
514.34765625
460.46484375
402.83203125
342.44140625
275.89453125
199.2421875
113.03515625
25.28125
-50.10546875
-99.109375
-113.65234375
-93.60546875
-44.3359375
26.1796875
108.484375
192.8515625
272.15625
343.79296875
407.71875
462.45703125
504.23828125
530.66796875
545.39453125
559.22265625
586.1171875
635.84375
707.8515625
791.84375
875.83984375
954.71875
1031.04296875
1108.625
1186.78125
1260.61328125
1324.61328125
1375.46484375
1413.27734375
1441.22265625
1462.19921875
1474.51171875
1472.4140625
1452.8046875
1419.7890625
1379.96484375
1334.453125
1279.09375
1212.74609375
1141.36328125
1071.765625
1003.84765625
932.05859375
854.00390625
775.15625
704.9765625
650.1875
612.125
588.80859375
577.9296875
578.0859375
588.421875
607.56640625
632.27734375
656.0
668.6328125
659.59375
623.8203125
566.25390625
500.4921875
442.8046875
406.5703125
399.73828125
423.99609375
474.66796875
542.765625
618.33203125
691.6953125
752.6875
792.06640625
806.37109375
800.29296875
782.515625
760.30078125
739.6328125
728.6953125
736.8203125
768.40625
819.234375
878.46484375
931.8203125
962.83984375
956.08984375
904.41796875
814.30078125
702.3125
585.54296875
475.40234375
379.1875
304.14453125
257.375
241.2890625
251.01171875
278.45703125
320.05078125
379.59765625
462.640625
568.8828125
691.5859375
823.12890625
958.0859375
1090.48828125
1212.00390625
1315.9140625
1401.3828125
1470.76953125
1523.23828125
1553.76171875
1558.78125
1540.47265625
1504.70703125
1457.4453125
1405.3125
1358.6796875
1331.21875
1334.203125
1370.08984375
1430.7109375
1501.23828125
1566.51953125
1615.66796875
1643.5546875
1650.953125
1644.2734375
1633.20703125
1625.35546875
1621.30078125
1614.26953125
1593.79296875
1549.046875
1470.88671875
1355.7734375
1212.00390625
1062.2578125
937.0703125
861.7578125
845.74609375
881.15234375
950.02734375
1033.890625
1118.890625
1194.875
1252.49609375
1283.734375
1285.578125
1261.8828125
1220.140625
1166.40625
1103.0234375
1029.66796875
945.03125
848.0546875
739.62109375
624.421875
510.8515625
408.1875
322.9296875
256.703125
206.72265625
168.6640625
141.1484375
129.1328125
143.0546875
193.21484375
283.1796875
407.51171875
554.8203125
712.4453125
868.6484375
1012.57421875
1134.76171875
1229.3984375
1296.55859375
1342.62109375
1379.015625
1418.6875
1468.99609375
1523.52734375
1560.84765625
1555.7734375
1496.9375
1396.83984375
1286.7734375
1201.8125
1166.04296875
1184.11328125
1241.5625
1314.40625
1383.48046875
1443.69140625
1501.01953125
1561.75390625
1625.03515625
1683.9765625
1731.45703125
1764.79296875
1787.03125
1804.9609375
1824.8203125
1849.05078125
1877.35546875
1910.5234375
1950.8359375
1997.14453125
2040.59765625
2067.453125
2066.92578125
2036.015625
1977.82421875
1897.59375
1801.5390625
1697.78125
1594.81640625
1496.69921875
1399.44921875
1293.7265625
1172.4140625
1036.58203125
894.84765625
757.6328125
632.3203125
522.92578125
432.84765625
366.71484375
329.0390625
321.09375
339.13671875
375.8671875
423.48046875
475.703125
528.2578125
579.55078125
631.17578125
685.50390625
740.63671875
788.4140625
819.328125
829.9921875
825.03515625
812.98046875
802.484375
802.515625
822.0703125
865.8125
928.953125
997.1484375
1051.7578125
1076.31640625
1061.22265625
1005.60546875
915.9765625
802.4453125
675.2109375
543.2109375
413.8671875
292.7734375
184.6328125
95.53125
33.22265625
3.546875
7.1953125
41.48046875
104.3671875
194.0546875
304.5703125
424.71484375
543.68359375
656.78515625
764.24609375
864.703125
950.53515625
1008.984375
1027.5859375
1001.01171875
936.08984375
851.44140625
770.34375
711.08203125
681.4453125
679.83203125
699.5546875
732.640625
772.76171875
818.19921875
872.5234375
939.875
1016.671875
1087.40234375
1130.58984375
1130.98828125
1087.2109375
1008.76953125
907.8359375
794.78125
679.18359375
570.68359375
476.5859375
400.25390625
343.8671875
312.67578125
315.078125
358.16796875
443.6015625
566.82421875
718.015625
882.5859375
1041.78125
1175.4296875
1266.57421875
1305.0703125
1287.96875
1218.046875
1103.6171875
960.078125
808.76953125
670.1171875
555.27734375
465.01953125
397.1171875
352.8359375
333.671875
333.07421875
335.58203125
327.14453125
305.64453125
280.140625
261.1640625
253.80078125
259.72265625
282.31640625
326.78125
395.39453125
484.49609375
586.11328125
690.1640625
783.41015625
848.61328125
870.4140625
846.625
793.81640625
738.55859375
699.93359375
678.8359375
662.73046875
638.83203125
602.23046875
553.85546875
494.52734375
423.21875
341.13671875
256.83984375
186.91015625
149.96484375
157.1328125
205.5
279.76953125
360.5234375
432.10546875
484.5078125
511.2578125
508.78125
479.078125
431.32421875
378.66015625
331.66796875
293.984375
263.171875
234.94921875
206.71484375
178.38671875
151.8359375
131.1640625
123.24609375
135.1640625
167.79296875
210.765625
245.90234375
258.6015625
247.51953125
224.02734375
203.1875
195.06640625
201.6328125
218.14453125
236.4765625
249.48046875
254.4375
252.734375
246.7734375
238.703125
232.38671875
234.26953125
250.19140625
282.421875
331.6640625
401.15625
495.9453125
616.76171875
755.34765625
895.76171875
1019.46484375
1110.484375
1159.890625
1168.8984375
1147.98828125
1111.4296875
1071.39453125
1035.71484375
1008.8203125
992.7578125
987.84765625
994.12109375
1012.4296875
1043.19921875
1083.859375
1128.35546875
1169.5859375
1202.09765625
1223.2265625
1233.63671875
1237.97265625
1244.09765625
1259.73046875
1288.40625
1327.59375
1368.75390625
1397.6171875
1395.54296875
1344.79296875
1237.0546875
1079.15234375
890.4140625
693.73046875
507.84375
345.078125
211.80078125
108.19921875
29.12109375
-31.01171875
-71.94140625
-87.078125
-70.59765625
-25.09375
38.05078125
105.0234375
165.890625
216.5078125
257.0234375
289.3515625
314.45703125
330.375
333.40625
322.8046875
304.87890625
291.2265625
291.55859375
307.30078125
331.99609375
357.4453125
379.42578125
398.84765625
419.62890625
446.515625
483.1328125
529.5078125
580.8515625
630.74609375
677.26171875
725.3359375
781.6328125
846.7734375
912.66015625
966.3515625
994.78125
986.19921875
930.8359375
824.53125
674.20703125
499.8828125
330.26953125
194.1171875
111.66015625
89.4453125
120.1953125
187.84765625
275.0625
368.55859375
459.71875
543.01171875
616.4296875
683.58203125
752.14453125
826.44140625
899.75390625
954.08984375
968.046875
926.33203125
825.6875
677.2421875
506.09765625
345.90234375
227.59765625
167.625
163.21484375
197.30859375
248.99609375
303.45703125
356.92578125
414.7734375
484.33984375
567.75390625
659.7734375
750.73828125
830.90234375
893.43359375
935.9140625
960.38671875
971.69140625
975.3515625
976.9296875
982.140625
994.78125
1012.78515625
1026.671875
1023.59765625
994.14453125
936.21875
853.65625
752.109375
636.359375
511.15625
383.78515625
264.35546875
161.98828125
80.0703125
15.5078125
-37.85546875
-85.796875
-132.70703125
-181.07421875
-230.2109375
-276.5703125
-316.5234375
-347.23046875
-362.359375
-348.05078125
-287.55078125
-174.078125
-20.54296875
143.51171875
285.953125
386.51171875
443.02734375
467.19921875
474.21484375
473.38671875
465.75
448.4453125
419.671875
379.11328125
324.96875
252.9921875
159.5234375
45.48046875
-82.53515625
-214.16796875
-338.2109375
-445.30859375
-530.1796875
-592.66015625
-636.4921875
-666.91796875
-689.33984375
-709.44140625
-732.65625
-761.70703125
-794.58203125
-825.6875
-849.34765625
-862.5625
-865.5
-860.4765625
-849.6484375
-832.03125
-803.0234375
-759.09375
-703.55078125
-644.99609375
-587.65625
-524.59765625
-443.94921875
-342.9921875
-234.37109375
-137.03515625
-61.25
-2.23828125
53.22265625
115.63671875
186.984375
262.95703125
338.12109375
408.671875
472.38671875
528.92578125
581.125
633.75390625
688.1953125
737.48046875
767.55078125
764.5
722.078125
644.83984375
546.15625
441.67578125
340.79296875
242.2578125
139.02734375
28.46875
-82.71484375
-183.65625
-267.54296875
-333.9921875
-385.359375
-422.97265625
-446.6328125
-455.7890625
-450.12109375
-428.82421875
-388.70703125
-323.1015625
-224.71484375
-92.71484375
61.67578125
216.87109375
349.6875
445.46484375
504.21875
539.59765625
569.58203125
603.234375
633.83203125
645.2265625
625.24609375
573.00390625
495.515625
401.5546875
300.4140625
203.46484375
122.61328125
65.953125
35.328125
27.37890625
35.32421875
50.05078125
61.76171875
62.85546875
49.82421875
23.01171875
-14.71875
-58.3203125
-100.1875
-131.171875
-144.41015625
-140.109375
-127.26171875
-119.59765625
-128.26953125
-156.609375
-200.4765625
-252.36328125
-305.20703125
-353.71484375
-393.953125
-422.81640625
-438.31640625
-440.53515625
-432.94921875
-423.5078125
-424.7578125
-451.41796875
-514.50390625
-614.453125
-739.12890625
-869.81640625
-990.87109375
-1094.53515625
-1178.0859375
-1238.87890625
-1273.95703125
-1284.390625
-1278.9765625
-1272.93359375
-1281.90625
-1315.78125
-1377.15625
-1465.125
-1579.52734375
-1719.640625
-1877.94921875
-2036.140625
-2168.3828125
-2249.80859375
-2264.78515625
-2212.15234375
-2105.671875
-1967.75
-1818.7109375
-1670.15625
-1528.55859375
-1403.62109375
-1310.1015625
-1260.62890625
-1258.02734375
-1293.703125
-1350.04296875
-1403.171875
-1428.1796875
-1408.29296875
-1342.19921875
-1241.71484375
-1121.53125
-991.01171875
-854.42578125
-716.2265625
-584.04296875
-465.78125
-363.19140625
-267.22265625
-160.4453125
-27.40234375
133.81640625
308.9375
476.8828125
622.8203125
743.26171875
841.19140625
919.13671875
977.6015625
1016.8671875
1036.6953125
1033.4921875
1000.69140625
934.234375
837.859375
722.140625
598.984375
478.0
366.64453125
269.9609375
187.7421875
113.78515625
41.6796875
-27.10546875
-82.3125
-113.58203125
-120.28515625
-112.34765625
-102.6171875
-99.890625
-109.08984375
-135.390625
-184.8046875
-259.328125
-352.12890625
-448.8671875
-534.7578125
-601.40625
-648.03515625
-677.05859375
-688.97265625
-682.10546875
-657.73046875
-624.8203125
-597.8828125
-587.9296875
-594.58203125
-606.9296875
-612.203125
-604.65234375
-588.23046875
-573.25390625
-570.63671875
-586.703125
-620.68359375
-665.890625
-713.4609375
-755.11328125
-783.578125
-792.5078125
-778.0234375
-739.96484375
-680.19921875
-599.93359375
-500.01171875
-383.92578125
-258.01171875
-126.8671875
10.33203125
156.30859375
307.98828125
453.93359375
580.33203125
678.5
745.48046875
778.6171875
771.9609375
719.12890625
619.359375
480.89453125
319.58984375
154.37890625
1.80859375
-128.37890625
-234.01953125
-316.921875
-377.51953125
-412.484375
-417.7265625
-394.328125
-351.7578125
-304.2890625
-262.59375
-227.8203125
-193.48828125
-152.51171875
-101.34375
-38.5625
36.734375
122.515625
211.4140625
294.08984375
365.27734375
425.01953125
474.80859375
516.046875
552.87109375
592.2265625
637.21875
681.33203125
712.140625
721.40234375
710.4296875
685.93359375
652.328125
607.77734375
546.10546875
462.59765625
359.5859375
247.08203125
137.08203125
37.19921875
-49.80078125
-122.34375
-179.94140625
-228.16796875
-280.55078125
-351.8671875
-448.6171875
-566.4375
-695.64453125
-827.55078125
-956.25
-1076.84375
-1183.72265625
-1270.375
-1330.83984375
-1362.1015625
-1366.359375
-1351.3203125
-1328.21875
-1308.62109375
-1301.91796875
-1314.42578125
-1349.82421875
-1409.28515625
-1490.0234375
-1584.0625
-1680.2734375
-1769.40234375
-1847.37890625
-1913.40625
-1966.0703125
-2002.8828125
-2023.390625
-2030.328125
-2025.44921875
-2003.92578125
-1954.0703125
-1864.67578125
-1735.0859375
-1580.21875
-1425.8984375
-1297.03515625
-1206.49609375
-1151.82421875
-1120.23828125
-1096.8828125
-1070.58984375
-1035.28125
-987.87109375
-925.40234375
-844.1640625
-742.1875
-622.76171875
-494.33984375
-365.24609375
-237.90625
-109.05078125
23.46875
154.0703125
269.9921875
358.265625
411.54296875
428.11328125
409.1640625
358.90234375
286.9375
207.15234375
131.359375
63.48828125
0.03515625
-64.56640625
-133.421875
-205.5703125
-275.80078125
-335.40234375
-375.22265625
-390.28125
-382.14453125
-357.3515625
-324.33984375
-291.62109375
-266.6875
-254.20703125
-254.07421875
-261.2265625
-267.51171875
-265.01953125
-249.484375
-222.3984375
-190.04296875
-159.57421875
-135.203125
-117.234375
-104.19921875
-95.56640625
-92.79296875
-97.60546875
-108.54296875
-118.3359375
-115.21484375
-88.140625
-32.48046875
47.80859375
142.53515625
239.95703125
331.0234375
411.12890625
479.01953125
534.55859375
577.61328125
608.40234375
627.5078125
634.953125
630.2734375
614.44921875
591.4609375
566.78515625
543.9921875
523.35546875
503.83203125
485.8515625
471.83984375
464.4140625
464.48046875
470.8671875
481.0
490.95703125
494.953125
486.44140625
462.28515625
426.69921875
389.421875
357.578125
328.25
289.0390625
226.10546875
133.08984375
15.7734375
-108.5703125
-216.61328125
-287.84765625
-312.76171875
-295.0234375
-246.99609375
-183.24609375
-116.39453125
-55.3984375
-5.140625
32.55078125
57.13671875
69.7265625
76.3671875
89.390625
121.8359375
177.78125
247.55859375
312.83984375
356.76171875
370.58984375
354.15625
314.03515625
262.45703125
214.59375
181.2578125
160.5390625
136.9296875
90.93359375
11.76171875
-97.2578125
-222.89453125
-349.80078125
-466.2578125
-567.1484375
-654.31640625
-733.02734375
-805.578125
-867.58203125
-910.8671875
-929.4296875
-921.94140625
-889.1796875
-831.06640625
-747.44140625
-641.8046875
-524.27734375
-410.2734375
-314.13671875
-241.58984375
-187.8828125
-144.66015625
-109.7734375
-90.50390625
-97.8671875
-138.53125
-210.91015625
-305.4765625
-406.18359375
-492.87890625
-546.12890625
-552.97265625
-510.2421875
-424.171875
-308.0234375
-179.375
-57.19921875
40.98828125
101.7734375
118.94140625
97.125
52.9375
9.68359375
-13.64453125
-12.12890625
3.30078125
12.55078125
-3.34765625
-53.0625
-130.0
-213.92578125
-280.35546875
-313.46875
-313.6328125
-293.32421875
-265.3203125
-233.3515625
-191.8515625
-132.2421875
-49.46484375
54.64453125
171.0234375
285.7734375
385.40625
462.7734375
519.57421875
563.75390625
603.60546875
642.01953125
673.51171875
685.453125
663.92578125
601.6328125
502.86328125
381.6875
254.6171875
133.18359375
22.11328125
-75.67578125
-151.9296875
-191.05859375
-176.66796875
-101.90234375
24.7578125
182.15625
344.05859375
486.5234375
592.7890625
655.73828125
677.61328125
667.55078125
639.31640625
609.88671875
596.31640625
609.1875
646.80078125
696.046875
739.6484375
763.359375
758.53515625
722.14453125
657.6484375
575.73828125
492.06640625
421.57421875
372.6875
344.390625
327.546875
309.99609375
283.3515625
247.5234375
209.4140625
176.29296875
149.49609375
124.4609375
97.44921875
72.20703125
59.171875
67.75390625
99.6953125
148.875
204.61328125
253.2734375
279.5703125
271.53515625
226.05859375
147.34765625
39.05859375
-98.6484375
-261.6640625
-433.99609375
-591.5234375
-714.1171875
-792.171875
-822.796875
-804.796875
-740.28125
-638.88671875
-517.2578125
-394.36328125
-288.3359375
-215.8828125
-190.01171875
-214.44140625
-278.82421875
-360.25390625
-431.92578125
-474.2734375
-482.1171875
-463.9921875
-435.58984375
-411.9765625
-401.82421875
-404.796875
-413.2265625
-418.109375
-415.41796875
-407.0546875
-396.640625
-386.46875
-378.83203125
-377.296875
-383.7890625
-395.453125
-406.89453125
-415.625
-423.5390625
-433.2734375
-444.8828125
-456.0234375
-463.38671875
-463.51171875
-454.34765625
-437.5625
-418.25
-401.19921875
-387.3671875
-373.75
-355.77734375
-330.6953125
-301.171875
-276.01171875
-263.92578125
-263.5390625
-259.85546875
-232.55078125
-168.09765625
-65.1328125
67.4921875
213.6015625
352.01953125
461.9609375
530.1484375
553.59375
536.984375
490.19921875
427.90625
365.95703125
313.01953125
265.55078125
213.68359375
152.56640625
86.97265625
25.6796875
-25.89453125
-66.390625
-94.48046875
-107.5390625
-105.46484375
-94.55078125
-85.8359375
-88.8515625
-106.78125
-136.609375
-171.875
-204.0390625
-223.4296875
-222.796875
-201.9921875
-167.92578125
-128.2265625
-84.92578125
-34.828125
24.71484375
91.046875
156.05859375
209.51953125
243.2734375
254.45703125
245.5078125
220.23828125
179.46875
121.07421875
44.85546875
-42.68359375
-128.4609375
-198.4140625
-244.93359375
-270.9453125
-286.96484375
-302.93359375
-321.70703125
-339.77734375
-352.8203125
-359.52734375
-361.67578125
-363.23828125
-369.921875
-386.44140625
-412.10546875
-439.95703125
-462.015625
-474.97265625
-479.8125
-477.62109375
-468.65234375
-455.6640625
-445.38671875
-444.30078125
-452.89453125
-464.41796875
-469.0078125
-459.734375
-437.48046875
-412.5703125
-400.66796875
-413.27734375
-448.94921875
-493.32421875
-529.4609375
-549.83203125
-559.52734375
-568.9609375
-583.94140625
-601.8828125
-615.51171875
-619.6796875
-616.171875
-613.52734375
-621.50390625
-642.71484375
-667.93359375
-679.85546875
-663.01171875
-612.01953125
-532.98828125
-439.65625
-348.390625
-273.74609375
-225.01953125
-205.02734375
-211.51171875
-239.11328125
-280.0625
-325.07421875
-365.90234375
-397.85546875
-419.30078125
-429.19140625
-426.046875
-409.42578125
-381.94140625
-350.609375
-327.1796875
-325.43359375
-353.79296875
-407.0078125
-464.84375
-500.59765625
-493.63671875
-437.44921875
-340.34375
-220.79296875
-100.37109375
2.92578125
77.87109375
118.71484375
122.7890625
90.9453125
30.65625
-42.27734375
-106.51953125
-141.9375
-136.7109375
-90.515625
-11.11328125
92.98046875
217.26171875
359.08984375
512.015625
663.25
796.87109375
899.0078125
960.67578125
977.171875
946.23828125
867.62890625
746.15234375
596.421875
443.35546875
313.66796875
222.37890625
165.5703125
126.140625
87.34375
43.0078125
-0.9375
-30.76953125
-31.6796875
4.02734375
69.21484375
140.65234375
187.85546875
186.58203125
126.97265625
12.6640625
-143.4453125
-321.2734375
-495.80078125
-644.03515625
-753.5390625
-824.40625
-862.92578125
-874.875
-864.95703125
-839.015625
-802.8515625
-759.1171875
-708.59765625
-655.8984375
-611.77734375
-587.859375
-589.78515625
-616.28515625
-663.3359375
-726.1875
-796.59765625
-860.546875
-902.17578125
-912.09375
-892.40625
-853.39453125
-804.6796875
-748.33984375
-678.93359375
-588.90625
-474.69921875
-340.2421875
-196.79296875
-59.546875
57.21875
143.6484375
195.359375
213.8203125
207.35546875
190.18359375
177.078125
176.6328125
189.484375
212.57421875
244.296875
286.4375
343.85546875
423.1875
528.8984375
657.28125
793.94140625
919.10546875
1017.15625
1083.6015625
1126.33984375
1161.64453125
1204.6640625
1257.17578125
1301.82421875
1310.63671875
1262.85546875
1157.265625
1011.01171875
850.3125
702.01953125
587.9140625
520.1328125
498.78515625
514.08984375
551.421875
595.83984375
635.12109375
662.0625
675.328125
678.234375
676.78515625
678.1328125
688.07421875
707.09375
728.66796875
742.84375
742.19140625
724.44140625
691.46875
648.64453125
604.88671875
569.93359375
548.55859375
537.58984375
529.4453125
518.046875
501.01953125
477.8203125
447.50390625
407.6953125
353.65625
278.2265625
175.19921875
45.484375
-98.984375
-237.83984375
-350.44921875
-424.75
-462.15625
-475.9609375
-483.875
-498.68359375
-522.8515625
-550.2890625
-572.44140625
-582.7890625
-577.4296875
-554.8359375
-517.96875
-476.4921875
-444.05859375
-430.39453125
-434.50390625
-445.40234375
-449.5234375
-438.42578125
-411.3515625
-372.4375
-325.9765625
-273.6171875
-215.4921875
-153.81640625
-95.0234375
-47.578125
-17.71484375
-7.625
-17.44921875
-47.67578125
-98.7578125
-168.9296875
-253.15234375
-344.0859375
-433.41015625
-512.6328125
-574.12890625
-613.04296875
-629.21875
-626.8671875
-610.96484375
-582.45703125
-536.96484375
-469.08203125
-378.2109375
-269.64453125
-150.828125
-29.1953125
84.94921875
176.19921875
229.58984375
241.41015625
224.10546875
199.5
186.27734375
192.49609375
217.16015625
256.70703125
309.765625
377.0859375
458.3046875
549.7109375
645.90625
743.69140625
843.71484375
948.5703125
1059.59765625
1175.10546875
1289.64453125
1393.9765625
1476.9921875
1529.5625
1546.78125
1526.12109375
1464.69921875
1360.56640625
1217.14453125
1044.48828125
854.921875
657.97265625
460.59765625
271.69921875
104.58984375
-26.94921875
-117.03125
-173.83203125
-217.7109375
-270.7734375
-344.55859375
-434.34375
-523.10546875
-590.5703125
-621.11328125
-608.3203125
-556.66015625
-479.71484375
-394.55078125
-314.84375
-247.49609375
-194.3125
-156.265625
-136.48046875
-139.39453125
-165.96484375
-208.12890625
-248.71875
-269.828125
-263.70703125
-235.7421875
-196.8671875
-154.26953125
-110.26171875
-67.39453125
-30.30078125
-0.16015625
31.02734375
77.34765625
147.44921875
234.10546875
313.92578125
358.125
347.3359375
281.67578125
180.4765625
72.375
-18.50390625
-82.11328125
-122.89453125
-152.984375
-184.73046875
-226.76171875
-281.8125
-343.9375
-398.2890625
-428.609375
-428.87890625
-407.1953125
-376.43359375
-341.73828125
-298.875
-243.33984375
-177.37109375
-107.4375
-38.59765625
26.24609375
83.953125
131.74609375
170.12109375
202.64453125
232.07421875
257.65234375
275.76171875
281.30078125
268.50390625
233.12109375
175.65234375
101.53125
16.94140625
-74.73046875
-171.6171875
-270.05859375
-364.3046875
-448.08984375
-513.671875
-548.84375
-537.171875
-463.546875
-320.97265625
-115.046875
133.4296875
388.7421875
608.2734375
758.72265625
829.45703125
830.98046875
781.015625
693.91015625
582.66796875
464.8984375
360.1640625
279.9375
222.5859375
178.7890625
139.67578125
99.4375
54.48046875
5.09375
-40.91796875
-68.25390625
-59.828125
-4.578125
96.44921875
227.73828125
362.203125
470.0703125
529.59375
533.3828125
487.625
407.28515625
310.5546875
213.35546875
124.671875
45.2890625
-28.72265625
-100.3046875
-167.0703125
-220.765625
-250.76953125
-250.1328125
-219.59375
-165.296875
-91.8046875
1.82421875
118.15234375
253.875
396.87109375
529.8515625
636.78125
707.8125
741.8671875
746.234375
732.78125
712.4296875
691.5
671.34765625
649.828125
623.1328125
588.1015625
544.5625
496.234375
449.5078125
411.1640625
385.8515625
373.22265625
366.203125
353.078125
324.1328125
279.01171875
229.19921875
192.7421875
184.18359375
206.68359375
252.41015625
310.39453125
373.5703125
438.25390625
499.2265625
549.22265625
584.703125
609.93359375
633.0546875
658.5625
684.7734375
707.25
722.2890625
727.6171875
723.296875
714.49609375
712.3046875
729.390625
773.6015625
845.0390625
937.59375
1041.2421875
1143.29296875
1230.21484375
1291.890625
1326.1484375
1339.8359375
1345.65625
1357.0703125
1383.77734375
1428.08203125
1482.55859375
1531.61328125
1558.28515625
1552.98046875
1517.4140625
1461.140625
1395.0078125
1327.5390625
1265.546875
1216.296875
1188.921875
1194.2421875
1241.88671875
1334.40625
1462.09375
1604.0
1735.6484375
1837.2734375
1896.69140625
1908.125
1872.84375
1802.65234375
1720.0859375
1650.09765625
1608.00390625
1594.9921875
1605.65234375
1638.3515625
1696.09375
1778.01171875
1873.671875
1968.1875
2051.96875
2124.44140625
2190.06640625
2253.46484375
2317.04296875
2379.77734375
2437.48828125
2487.05078125
2531.43359375
2577.96875
2629.27734375
2677.07421875
2706.6328125
2707.50390625
2680.59375
2638.65625
2602.28125
2591.85546875
2616.59765625
2668.45703125
2728.55078125
2781.09765625
2820.7265625
2847.953125
2862.203125
2862.21875
2851.0390625
2836.765625
2827.546875
2826.703125
2832.27734375
2840.1171875
2847.79296875
2857.21484375
2873.87890625
2902.84375
2945.1328125
2998.3046875
3059.57421875
3126.9921875
3197.68359375
3266.109375
3324.41015625
3364.3125
3380.21875
3373.56640625
3355.48046875
3343.3125
3351.89453125
3387.015625
3446.36328125
3524.71875
3616.2421875
3712.6875
3803.171875
3878.73828125
3938.12109375
3988.04296875
4037.0078125
4087.83984375
4135.51953125
4171.44921875
4189.50390625
4188.20703125
4168.3359375
4130.125
4073.76171875
4001.75390625
3919.16015625
3830.48046875
3736.8671875
3637.41015625
3533.703125
3433.1875
3347.61328125
3287.109375
3253.9375
3240.53125
3233.640625
3221.94140625
3201.5703125
3175.81640625
3150.43359375
3129.8828125
3117.5859375
3117.9765625
3136.19140625
3174.7890625
3231.453125
3300.47265625
3376.12890625
3453.72265625
3528.0
3592.61328125
3643.05859375
3680.27734375
3710.03515625
3738.0
3765.89453125
3792.859375
3819.7890625
3850.7734375
3890.0234375
3938.69140625
3995.86328125
4061.73046875
4137.84765625
4222.8828125
4308.3671875
4379.49609375
4421.10546875
4425.0625
4394.921875
4345.34765625
4295.68359375
4260.546875
4243.3515625
4237.36328125
4232.66015625
4222.953125
4207.39453125
4187.953125
4165.66796875
4138.30859375
4100.69921875
4047.44921875
3976.27734375
3889.26171875
3791.671875
3690.52734375
3594.23046875
3511.8671875
3450.63671875
3412.9140625
3395.66015625
3391.6484375
3390.46875
3379.12890625
3344.94140625
3280.90625
3190.28125
3086.29296875
2986.89453125
2907.26171875
2853.61328125
2821.484375
2799.73828125
2777.3515625
2747.546875
2706.921875
2653.046875
2584.76953125
2503.86328125
2413.94921875
2316.87890625
2211.3671875
2096.2734375
1974.87109375
1855.99609375
1752.421875
1678.453125
1646.26171875
1660.265625
1712.9609375
1787.2578125
1864.58984375
1932.23828125
1984.51171875
2019.03125
2032.57421875
2019.46484375
1973.296875
1891.86328125
1782.59375
1663.40625
1556.40625
1478.1015625
1433.171875
1415.1171875
1411.625
1411.22265625
1408.58203125
1406.15234375
1410.4375
1425.359375
1448.3359375
1472.2421875
1489.97265625
1496.2890625
1485.97265625
1452.22265625
1388.6171875
1293.984375
1176.38671875
1052.30078125
939.6875
848.33984375
774.79296875
707.0390625
635.9375
563.66015625
501.5625
459.4609375
435.6328125
415.51171875
379.609375
315.0
223.3359375
121.4609375
34.33984375
-16.84375
-26.0703125
-6.73828125
15.37109375
17.38671875
-7.20703125
-47.078125
-84.125
-107.72265625
-120.484375
-132.5625
-151.3203125
-176.1328125
-201.59765625
-224.3125
-246.03125
-271.046875
-301.671875
-336.421875
-371.75390625
-405.14453125
-437.25
-471.39453125
-509.9921875
-550.38671875
-584.890625
-606.22265625
-613.125
-610.0
-602.53125
-595.86328125
-596.109375
-608.92578125
-632.95703125
-656.4765625
-664.4375
-650.46875
-621.00390625
-588.1484375
-560.1484375
-538.4375
-520.765625
-504.95703125
-490.48046875
-478.6328125
-472.05078125
-473.49609375
-484.41015625
-503.86328125
-528.62109375
-555.05078125
-582.5546875
-615.30859375
-659.5390625
-718.7265625
-791.9921875
-876.22265625
-966.61328125
-1053.41796875
-1120.65234375
-1151.70703125
-1137.93359375
-1081.859375
-993.7265625
-886.43359375
-772.08203125
-659.15234375
-551.0625
-448.7421875
-355.71484375
-278.80078125
-222.0234375
-180.02734375
-138.8984375
-83.6953125
-5.671875
95.8125
215.96875
348.49609375
487.58203125
626.44921875
754.3984375
856.5
918.0078125
929.6328125
888.8671875
797.96484375
663.39453125
497.76171875
319.37890625
145.93359375
-14.046875
-164.19921875
-314.66796875
-472.3828125
-633.98828125
-784.765625
-902.453125
-963.94921875
-953.94921875
-873.0859375
-740.4609375
-586.6171875
-439.953125
-316.3125
-218.89453125
-145.8984375
-96.671875
-71.08984375
-64.85546875
-67.328125
-64.640625
-45.6328125
-6.32421875
49.44140625
112.3203125
170.37109375
211.35546875
225.02734375
206.015625
155.54296875
80.06640625
-12.1484375
-113.37890625
-216.62890625
-315.78125
-406.84375
-487.79296875
-555.109375
-600.57421875
-614.00390625
-591.8984375
-544.17578125
-491.66796875
-455.92578125
-449.671875
-473.92578125
-520.81640625
-578.125
-634.1171875
-682.15625
-722.609375
-759.22265625
-792.37890625
-816.15625
-822.55078125
-808.046875
-775.33984375
-729.21484375
-672.234375
-604.8203125
-528.47265625
-448.1171875
-371.42578125
-306.28125
-258.18359375
-228.671875
-214.48828125
-207.265625
-194.9765625
-167.09375
-121.8359375
-69.37890625
-25.88671875
-1.90234375
4.71484375
5.33203125
10.5234375
22.83203125
36.8046875
44.30859375
40.19140625
23.99609375
-3.50390625
-45.83203125
-112.01171875
-210.26953125
-338.80078125
-481.828125
-614.86328125
-715.23046875
-771.2578125
-785.7578125
-772.9453125
-751.37890625
-737.33203125
-741.64453125
-769.40234375
-819.87109375
-886.9296875
-961.7578125
-1036.9609375
-1107.921875
-1170.18359375
-1216.640625
-1238.91796875
-1231.7890625
-1196.2421875
-1138.8671875
-1069.10546875
-996.41015625
-927.6484375
-864.640625
-802.82421875
-733.21484375
-648.0625
-547.0390625
-438.2265625
-331.99609375
-233.4140625
-142.171875
-60.8359375
-1.36328125
19.625
-5.93359375
-68.4765625
-144.1484375
-207.27734375
-242.10546875
-247.18359375
-232.0390625
-209.875
-191.7265625
-184.859375
-193.83203125
-219.734375
-257.01171875
-292.65625
-311.7890625
-306.40625
-279.77734375
-243.48046875
-211.296875
-195.80078125
-208.15625
-257.453125
-347.09375
-470.3515625
-609.71484375
-742.5703125
-850.79296875
-928.1171875
-980.06640625
-1016.71484375
-1044.25
-1061.79296875
-1065.12890625
-1052.90234375
-1029.859375
-1005.04296875
-987.21875
-981.296875
-987.52734375
-1003.12109375
-1024.2421875
-1046.2109375
-1061.66015625
-1059.48046875
-1028.53515625
-966.25
-885.65625
-812.94140625
-774.5078125
-782.28515625
-827.9296875
-889.06640625
-941.65625
-970.6640625
-975.24609375
-967.70703125
-966.05859375
-982.078125
-1011.6640625
-1035.5078125
-1030.875
-985.35546875
-901.93359375
-793.390625
-672.8671875
-548.08984375
-421.15234375
-291.8125
-161.72265625
-36.9921875
72.9375
159.5390625
218.53515625
249.5
253.73046875
234.234375
197.73046875
154.57421875
114.8359375
83.95703125
61.90625
45.375
30.1015625
12.3671875
-9.01171875
-30.375
-43.18359375
-37.98828125
-10.2265625
36.45703125
91.5
141.8203125
176.09765625
187.19921875
172.75
134.96875
79.58984375
13.78125
-56.1328125
-125.59765625
-191.00390625
-248.5390625
-294.04296875
-323.390625
-332.78515625
-319.40234375
-283.25
-228.85546875
-163.83203125
-94.3125
-20.96875
60.140625
152.8515625
256.90234375
367.7109375
478.375
581.5390625
671.1328125
744.5859375
803.7421875
852.328125
892.078125
922.36328125
944.15234375
962.671875
984.17578125
1009.60546875
1031.63671875
1037.5
1014.53125
955.62890625
863.93359375
754.25
647.7265625
560.9140625
496.84375
445.49609375
392.43359375
327.95703125
250.48046875
163.55859375
70.3515625
-29.2265625
-135.30078125
-240.94140625
-328.125
-372.0078125
-351.41796875
-258.2578125
-100.53125
101.23828125
321.40625
536.56640625
729.44140625
888.80078125
1008.5859375
1088.6484375
1134.609375
1153.671875
1149.6640625
1123.953125
1082.0703125
1036.85546875
1002.23046875
983.25
972.77734375
957.44921875
927.16015625
881.6640625
832.03515625
795.953125
787.953125
809.81640625
848.84375
885.72265625
905.67578125
904.4453125
886.375
858.33984375
825.18359375
789.36328125
753.0078125
718.0390625
683.1015625
641.80078125
587.53515625
522.74609375
463.16015625
430.92578125
441.16796875
492.7578125
569.4609375
648.8359375
712.26171875
750.86328125
765.58203125
762.95703125
750.265625
733.41796875
718.0703125
711.11328125
719.87890625
749.04296875
798.1796875
862.671875
937.4140625
1019.328125
1105.55078125
1189.56640625
1260.64453125
1308.23046875
1326.56640625
1315.12109375
1276.68359375
1218.40234375
1154.87890625
1106.99609375
1093.89453125
1124.55078125
1196.55859375
1301.3984375
1429.1015625
1568.77734375
1708.2109375
1835.72265625
1942.625
2023.6484375
2076.57421875
2103.95703125
2115.640625
2126.95703125
2151.1328125
2191.6171875
2241.93359375
2293.59765625
2344.39453125
2399.359375
2464.765625
2542.01953125
2626.5703125
2710.27734375
2783.30859375
2835.42578125
2859.390625
2855.60546875
2832.48046875
2800.37890625
2765.45703125
2730.9765625
2704.3359375
2699.2265625
2727.02734375
2784.984375
2854.30859375
2911.38671875
2942.11328125
2946.828125
2933.6875
2909.046875
2873.4453125
2824.234375
2759.94921875
2683.265625
2603.3359375
2537.48828125
2507.87890625
2530.44140625
2602.6640625
2702.8125
2804.30078125
2892.546875
2968.36328125
3036.86328125
3096.66796875
3141.31640625
3168.10546875
3181.4765625
3187.24609375
3186.2265625
3174.8984375
3150.5078125
3113.4765625
3065.94140625
3010.984375
2954.328125
2904.49609375
2868.1015625
2843.47265625
2819.125
2779.53125
2714.7578125
2627.81640625
2535.390625
2460.640625
2421.81640625
2424.4375
2462.8828125
2528.2421875
2613.1015625
2709.234375
2803.94921875
2881.703125
2928.32421875
2931.32421875
2877.359375
2755.0078125
2564.5625
2324.7421875
2066.75
1819.6328125
1599.73046875
1410.92578125
1251.234375
1118.33984375
1011.6015625
931.703125
879.171875
852.4296875
847.16796875
858.109375
882.140625
920.296875
977.02734375
1057.0625
1161.27734375
1283.65625
1411.5234375
1529.6328125
1626.03515625
1695.8203125
1740.234375
1762.578125
1765.2109375
1750.55859375
1723.85546875
1692.95703125
1663.8046875
1635.84375
1602.37109375
1555.87109375
1493.578125
1418.75
1336.890625
1249.87890625
1153.37109375
1040.953125
912.57421875
779.015625
656.625
556.80859375
480.375
420.96484375
371.609375
327.2265625
283.02734375
233.50390625
174.53515625
106.2421875
33.796875
-34.6640625
-91.8515625
-134.2421875
-161.85546875
-175.1875
-173.25390625
-155.46484375
-125.40234375
-91.54296875
-63.2421875
-45.16796875
-34.4921875
-22.66796875
-0.15234375
38.84375
94.16796875
160.671875
230.28125
292.82421875
335.5078125
343.1796875
301.796875
204.9140625
59.82421875
-112.22265625
-284.4609375
-437.23828125
-565.26953125
-674.2890625
-772.36328125
-864.98046875
-956.49609375
-1052.578125
-1158.93359375
-1278.09765625
-1408.1796875
-1543.828125
-1677.01953125
-1796.8359375
-1890.47265625
-1947.46875
-1965.5859375
-1953.6875
-1927.89453125
-1902.73828125
-1884.19140625
-1869.98828125
-1854.90234375
-1835.00390625
-1808.44140625
-1775.10546875
-1736.21875
-1692.046875
-1639.265625
-1573.4609375
-1497.53515625
-1427.03125
-1383.7421875
-1381.4765625
-1417.08984375
-1473.51953125
-1529.31640625
-1566.12109375
-1571.890625
-1542.3046875
-1481.37109375
-1400.40234375
-1315.25
-1242.515625
-1194.90234375
-1177.03515625
-1184.75390625
-1209.08203125
-1241.62890625
-1276.72265625
-1310.1640625
-1338.51171875
-1361.1015625
-1382.0234375
-1408.4765625
-1445.91796875
-1494.4296875
-1549.34375
-1605.0859375
-1658.28515625
-1707.8515625
-1753.73046875
-1797.17578125
-1842.5703125
-1897.3203125
-1967.73046875
-2053.6015625
-2146.7890625
-2235.33984375
-2309.3125
-2363.7578125
-2398.390625
-2416.41796875
-2423.2578125
-2423.8828125
-2418.99609375
-2403.4609375
-2369.65234375
-2313.50390625
-2237.7265625
-2149.6015625
-2056.35546875
-1963.16015625
-1874.71484375
-1796.90625
-1735.2890625
-1691.28515625
-1660.6796875
-1636.734375
-1615.09375
-1595.28515625
-1577.546875
-1560.01953125
-1541.109375
-1524.94921875
-1522.25
-1542.9609375
-1587.078125
-1643.26953125
-1697.51171875
-1743.72265625
-1786.5703125
-1834.41015625
-1889.1171875
-1941.27734375
-1973.5703125
-1968.92578125
-1918.3671875
-1826.2421875
-1712.27734375
-1608.21484375
-1546.55078125
-1544.7890625
-1596.1875
-1675.484375
-1755.33203125
-1819.609375
-1864.69140625
-1892.73046875
-1906.31640625
-1907.765625
-1899.953125
-1886.1328125
-1869.91796875
-1856.11328125
-1850.29296875
-1855.859375
-1871.09765625
-1889.88671875
-1906.2109375
-1918.54296875
-1930.43359375
-1947.4765625
-1973.34375
-2007.47265625
-2045.21875
-2079.765625
-2105.23046875
-2119.9609375
-2128.390625
-2139.73828125
-2163.73828125
-2206.11328125
-2266.875
-2342.4296875
-2429.38671875
-2526.171875
-2630.5
-2734.75
-2824.5
-2883.5390625
-2902.52734375
-2884.30859375
-2841.75
-2790.046875
-2738.9609375
-2689.4296875
-2636.375
-2576.40234375
-2514.99609375
-2466.37109375
-2444.65625
-2454.0
-2486.765625
-2530.24609375
-2574.26953125
-2613.54296875
-2646.07421875
-2671.5390625
-2690.1875
-2701.234375
-2701.6796875
-2687.24609375
-2654.3046875
-2600.53125
-2525.11328125
-2431.11328125
-2329.01171875
-2235.96484375
-2168.14453125
-2130.94140625
-2115.22265625
-2102.4296875
-2073.67578125
-2015.9921875
-1924.0
-1799.8125
-1653.91015625
-1505.48828125
-1378.9921875
-1296.51171875
-1270.32421875
-1300.734375
-1379.87109375
-1497.0234375
-1640.63671875
-1796.87890625
-1949.1015625
-2081.1953125
-2182.7109375
-2250.62109375
-2285.7734375
-2288.25
-2257.0859375
-2194.71484375
-2111.06640625
-2022.47265625
-1946.1171875
-1894.82421875
-1875.125
-1887.328125
-1925.1015625
-1975.515625
-2022.72265625
-2055.3984375
-2072.7890625
-2083.83203125
-2099.29296875
-2122.984375
-2147.4140625
-2155.5546875
-2127.48828125
-2050.02734375
-1925.6484375
-1774.87109375
-1628.9609375
-1516.8046875
-1454.5625
-1443.27734375
-1472.87109375
-1527.921875
-1592.44921875
-1653.26953125
-1702.08984375
-1736.30078125
-1758.4296875
-1774.02734375
-1788.32421875
-1802.92578125
-1814.6171875
-1817.05078125
-1803.90234375
-1772.0859375
-1723.61328125
-1665.08203125
-1605.0234375
-1552.0078125
-1515.72265625
-1508.74609375
-1543.453125
-1623.65625
-1739.01953125
-1869.87890625
-1999.76953125
-2124.00390625
-2246.13671875
-2366.10546875
-2471.6640625
-2541.41796875
-2557.59765625
-2518.48828125
-2441.23046875
-2353.71484375
-2281.7890625
-2239.26171875
-2224.16796875
-2221.4609375
-2211.02734375
-2178.140625
-2121.359375
-2053.390625
-1994.484375
-1961.87890625
-1961.02734375
-1984.2890625
-2018.703125
-2056.64453125
-2099.0
-2148.453125
-2201.95703125
-2252.09375
-2294.96875
-2333.8671875
-2374.125
-2415.6484375
-2450.19921875
-2464.05859375
-2443.4140625
-2380.60546875
-2278.6171875
-2149.89453125
-2009.71875
-1870.02734375
-1738.765625
-1623.32421875
-1533.68359375
-1482.55078125
-1481.12109375
-1530.6328125
-1615.55859375
-1707.8828125
-1783.0078125
-1833.56640625
-1867.0703125
-1891.12109375
-1903.34375
-1895.703125
-1865.1484375
-1817.671875
-1762.50390625
-1704.2265625
-1640.078125
-1564.0234375
-1473.5703125
-1374.07421875
-1277.53125
-1197.1328125
-1141.359375
-1110.91015625
-1099.5390625
-1098.19921875
-1099.8984375
-1101.8515625
-1104.71875
-1112.7265625
-1136.07421875
-1190.41015625
-1289.0703125
-1433.67578125
-1613.30078125
-1811.796875
-2012.25
-2193.9453125
-2330.8046875
-2399.69921875
-2392.46484375
-2319.33203125
-2202.03125
-2065.09765625
-1930.6171875
-1814.48828125
-1724.1484375
-1661.3515625
-1629.1484375
-1635.30078125
-1687.2109375
-1783.49609375
-1910.5859375
-2046.50390625
-2167.8203125
-2255.8515625
-2300.921875
-2303.9609375
-2275.09765625
-2229.69921875
-2182.6171875
-2142.10546875
-2107.24609375
-2071.9609375
-2032.90234375
-1992.73046875
-1954.7734375
-1916.01953125
-1868.16015625
-1806.4140625
-1736.01171875
-1669.51953125
-1618.99609375
-1590.85546875
-1585.4296875
-1597.7421875
-1618.03125
-1633.83984375
-1634.47265625
-1615.1484375
-1578.0546875
-1531.140625
-1486.4453125
-1457.73828125
-1456.1953125
-1485.80859375
-1542.63671875
-1618.83984375
-1707.34765625
-1802.94921875
-1901.24609375
-1999.46875
-2098.43359375
-2200.66796875
-2303.59765625
-2395.14453125
-2459.25
-2487.8515625
-2487.83203125
-2475.93359375
-2466.97265625
-2465.93359375
-2468.65625
-2468.140625
-2461.07421875
-2450.80859375
-2445.08203125
-2449.328125
-2460.67578125
-2469.00390625
-2465.046875
-2447.7109375
-2422.8671875
-2395.3828125
-2363.81640625
-2323.4375
-2273.078125
-2217.3515625
-2161.90234375
-2107.69140625
-2050.8203125
-1988.5390625
-1925.78515625
-1876.1796875
-1855.48828125
-1871.1484375
-1915.328125
-1967.5859375
-2006.19921875
-2020.06640625
-2012.33203125
-1994.43359375
-1977.53515625
-1968.82421875
-1973.37109375
-1996.734375
-2044.61328125
-2120.41796875
-2223.265625
-2347.3671875
-2482.66796875
-2616.8359375
-2738.32421875
-2838.171875
-2908.64453125
-2940.6328125
-2923.9140625
-2851.7421875
-2725.88671875
-2557.390625
-2362.19921875
-2155.24609375
-1947.53515625
-1747.76171875
-1566.28515625
-1416.73046875
-1312.50390625
-1260.796875
-1259.640625
-1300.8203125
-1375.7109375
-1479.11328125
-1608.59375
-1760.04296875
-1922.2421875
-2074.875
-2193.99609375
-2262.95703125
-2279.85546875
-2254.37109375
-2198.03125
-2119.19921875
-2027.83203125
-1942.125
-1886.15234375
-1877.234375
-1913.59375
-1973.8125
-2030.46875
-2067.8046875
-2089.52734375
-2111.3046875
-2146.43359375
-2197.890625
-2260.75390625
-2327.62890625
-2390.234375
-2439.28515625
-2467.76953125
-2475.99609375
-2472.58984375
-2470.28125
-2480.703125
-2511.0546875
-2561.484375
-2623.640625
-2683.8359375
-2730.8984375
-2761.4921875
-2776.7890625
-2774.15625
-2743.7421875
-2673.93359375
-2558.88671875
-2400.39453125
-2204.296875
-1978.34765625
-1734.18359375
-1489.015625
-1262.32421875
-1069.82421875
-920.15625
-815.6640625
-753.69921875
-727.16015625
-726.703125
-744.94140625
-777.953125
-821.33203125
-865.875
-899.48046875
-913.59375
-906.7265625
-882.3046875
-845.4765625
-801.9375
-756.375
-709.46484375
-658.56640625
-605.078125
-561.1484375
-545.49609375
-569.69921875
-628.30859375
-702.3359375
-771.19921875
-821.1796875
-845.6015625
-841.98046875
-812.33203125
-765.87890625
-719.3828125
-692.5
-700.76171875
-750.3359375
-837.35546875
-951.31640625
-1080.09375
-1213.51171875
-1343.9921875
-1465.609375
-1574.3515625
-1669.86328125
-1755.72265625
-1836.46875
-1914.3984375
-1990.26953125
-2066.6328125
-2148.02734375
-2236.28125
-2327.015625
-2413.3828125
-2493.52734375
-2572.3046875
-2653.78515625
-2732.76171875
-2794.98828125
-2826.875
-2825.33203125
-2799.02734375
-2761.421875
-2723.66796875
-2693.8125
-2680.5625
-2693.99609375
-2739.75390625
-2812.50390625
-2897.26953125
-2979.0
-3050.78515625
-3112.2890625
-3161.19140625
-3188.80078125
-3185.90625
-3153.05859375
-3103.7890625
-3056.15234375
-3019.15234375
-2985.28515625
-2935.03515625
-2850.1640625
-2726.58984375
-2578.2578125
-2429.71484375
-2302.94921875
-2207.84765625
-2142.125
-2098.109375
-2068.95703125
-2050.1015625
-2038.140625
-2031.05078125
-2029.578125
-2037.046875
-2056.86328125
-2090.02734375
-2134.72265625
-2187.21484375
-2242.484375
-2294.296875
-2335.58203125
-2360.00390625
-2365.01171875
-2355.08203125
-2342.10546875
-2340.80859375
-2361.8046875
-2408.05078125
-2477.15625
-2565.046875
-2665.453125
-2766.57421875
-2852.0078125
-2908.46875
-2933.81640625
-2936.51171875
-2926.27734375
-2905.1015625
-2866.9453125
-2805.09375
-2719.5078125
-2618.36328125
-2514.33984375
-2419.29296875
-2340.1953125
-2277.703125
-2228.51953125
-2190.890625
-2169.52734375
-2175.21484375
-2218.734375
-2303.8203125
-2424.76171875
-2569.51171875
-2724.62890625
-2877.98828125
-3018.95703125
-3138.296875
-3229.234375
-3288.1875
-3314.19140625
-3308.6875
-3277.84765625
-3235.2578125
-3199.4453125
-3184.90234375
-3193.375
-3213.34765625
-3227.58203125
-3221.35546875
-3186.44140625
-3121.94921875
-3034.171875
-2934.76171875
-2836.37890625
-2748.14453125
-2673.0
-2606.56640625
-2538.1328125
-2457.29296875
-2365.41015625
-2281.796875
-2234.203125
-2238.70703125
-2287.69140625
-2357.5703125
-2427.62890625
-2492.03125
-2557.29296875
-2632.03125
-2718.37890625
-2808.4765625
-2886.03515625
-2932.2109375
-2932.9609375
-2883.15234375
-2786.08984375
-2651.85546875
-2496.71484375
-2340.91015625
-2202.4296875
-2090.60546875
-2005.2421875
-1940.9765625
-1891.5703125
-1851.62890625
-1817.59765625
-1788.56640625
-1764.765625
-1744.2578125
-1722.68359375
-1697.4296875
-1670.77734375
-1647.05859375
-1627.2890625
-1607.796875
-1583.40234375
-1550.25
-1507.25390625
-1458.64453125
-1416.203125
-1395.13671875
-1403.3046875
-1433.3984375
-1466.89453125
-1486.66796875
-1487.25390625
-1475.7890625
-1465.12890625
-1464.4453125
-1472.73828125
-1479.49609375
-1472.64453125
-1447.234375
-1407.34375
-1361.35546875
-1317.5625
-1283.8515625
-1267.4296875
-1270.97265625
-1288.46484375
-1306.58203125
-1310.81640625
-1290.83984375
-1242.390625
-1168.28125
-1079.921875
-996.1953125
-936.96875
-914.50390625
-928.7890625
-969.41015625
-1021.17578125
-1070.0546875
-1107.49609375
-1132.34765625
-1149.3984375
-1164.94140625
-1182.16015625
-1199.40234375
-1212.35546875
-1218.890625
-1223.625
-1238.71484375
-1278.3984375
-1349.92578125
-1447.8828125
-1557.46484375
-1664.1796875
-1761.8515625
-1853.41015625
-1946.125
-2045.9921875
-2154.1484375
-2265.76953125
-2371.6015625
-2461.8515625
-2530.87890625
-2580.59765625
-2620.4765625
-2662.53125
-2712.3984375
-2762.84375
-2796.96484375
-2800.12890625
-2769.71484375
-2713.30078125
-2639.3828125
-2552.73828125
-2458.80859375
-2368.81640625
-2296.78515625
-2250.91796875
-2229.18359375
-2223.76171875
-2229.30078125
-2246.890625
-2281.1953125
-2334.69921875
-2404.3515625
-2481.921875
-2555.3515625
-2609.57421875
-2628.91015625
-2603.50390625
-2536.3046875
-2443.5703125
-2346.3359375
-2259.18359375
-2185.046875
-2118.515625
-2053.28125
-1987.6796875
-1925.68359375
-1874.05859375
-1838.359375
-1820.9453125
-1822.17578125
-1842.8203125
-1884.18359375
-1944.515625
-2014.22265625
-2075.234375
-2107.6171875
-2100.5625
-2059.3359375
-2002.15234375
-1949.88671875
-1917.5546875
-1912.296875
-1935.00390625
-1981.671875
-2045.1015625
-2118.5546875
-2198.4140625
-2281.71875
-2360.9375
-2423.453125
-2458.7890625
-2466.75390625
-2458.2421875
-2448.51171875
-2450.76171875
-2475.0546875
-2528.78125
-2612.6640625
-2714.4765625
-2810.05859375
-2874.9375
-2896.765625
-2876.5390625
-2820.19921875
-2733.01953125
-2621.6875
-2496.2578125
-2365.609375
-2233.1328125
-2101.203125
-1979.3515625
-1884.234375
-1829.6796875
-1818.27734375
-1842.23046875
-1889.2265625
-1946.703125
-2004.36328125
-2057.359375
-2108.25
-2164.859375
-2235.51953125
-2325.3515625
-2434.375
-2556.1328125
-2677.39453125
-2780.8515625
-2850.34765625
-2875.9140625
-2855.515625
-2792.34765625
-2690.0234375
-2551.48828125
-2384.51953125
-2207.91796875
-2048.4921875
-1928.7734375
-1857.2890625
-1830.3828125
-1840.5234375
-1880.6171875
-1942.671875
-2016.90234375
-2093.65625
-2164.94140625
-2224.98828125
-2272.9375
-2316.5703125
-2371.0390625
-2450.94140625
-2562.4609375
-2702.1484375
-2860.828125
-3027.2265625
-3189.5390625
-3336.51171875
-3458.63671875
-3548.4609375
-3600.109375
-3609.16796875
-3573.29296875
-3493.5859375
-3376.5859375
-3235.0
-3084.85546875
-2940.125
-2809.65625
-2699.03125
-2613.703125
-2558.171875
-2531.75390625
-2525.9453125
-2526.6875
-2520.17578125
-2498.83984375
-2464.28125
-2424.33203125
-2385.10546875
-2344.63671875
-2295.26171875
-2233.07421875
-2164.40234375
-2102.234375
-2057.3203125
-2033.58203125
-2030.4921875
-2046.46484375
-2078.65625
-2121.83984375
-2170.6875
-2223.90234375
-2284.85546875
-2356.83984375
-2436.9453125
-2514.1171875
-2573.48828125
-2604.30078125
-2605.93359375
-2586.8125
-2556.62890625
-2518.90625
-2471.12890625
-2411.41796875
-2343.4765625
-2274.49609375
-2209.4453125
-2148.08984375
-2086.32421875
-2018.8828125
-1941.62109375
-1853.5078125
-1758.1953125
-1664.0078125
-1582.265625
-1524.58984375
-1498.85546875
-1505.3359375
-1536.8828125
-1584.890625
-1646.19921875
-1723.86328125
-1821.66015625
-1938.9140625
-2069.7265625
-2205.046875
-2335.50390625
-2455.09765625
-2564.3203125
-2668.14453125
-2768.51953125
-2858.15625
-2922.296875
-2946.8984375
-2926.75
-2869.0546875
-2791.19921875
-2712.921875
-2646.35546875
-2591.59765625
-2541.9609375
-2493.53515625
-2449.53125
-2417.25390625
-2403.09375
-2409.6953125
-2434.546875
-2470.2421875
-2508.3984375
-2545.40234375
-2583.8515625
-2627.41796875
-2675.21875
-2722.3203125
-2764.74609375
-2802.31640625
-2836.234375
-2865.0078125
-2883.42578125
-2885.94140625
-2871.546875
-2845.515625
-2815.48828125
-2785.29296875
-2753.125
-2716.0078125
-2674.671875
-2632.8671875
-2592.72265625
-2552.62890625
-2509.57421875
-2461.91015625
-2409.7265625
-2354.51953125
-2300.0
-2251.93359375
-2215.62890625
-2193.91796875
-2189.44140625
-2208.63671875
-2260.9296875
-2351.3828125
-2473.46875
-2609.5234375
-2738.84375
-2846.00390625
-2923.62109375
-2969.93359375
-2985.83984375
-2974.28515625
-2941.1640625
-2894.9609375
-2843.91015625
-2792.55859375
-2741.3203125
-2689.9765625
-2641.58984375
-2602.1328125
-2576.0078125
-2561.9453125
-2552.65234375
-2536.66796875
-2500.546875
-2432.77734375
-2330.875
-2207.41796875
-2087.8203125
-1998.67578125
-1954.8671875
-1955.0625
-1987.52734375
-2039.59375
-2102.7265625
-2170.80859375
-2236.515625
-2292.2421875
-2335.9140625
-2374.6171875
-2419.66015625
-2476.38671875
-2538.87890625
-2594.7421875
-2634.6328125
-2658.07421875
-2672.63671875
-2688.734375
-2712.8984375
-2742.44140625
-2765.29296875
-2766.22265625
-2734.91796875
-2670.1484375
-2579.36328125
-2477.0
-2382.078125
-2312.234375
-2275.48828125
-2266.7578125
-2273.80078125
-2288.1015625
-2310.91796875
-2350.25
-2413.03515625
-2500.0390625
-2606.328125
-2724.30859375
-2844.5234375
-2952.96484375
-3029.28125
-3051.02734375
-3004.1953125
-2893.140625
-2741.95703125
-2585.05078125
-2452.296875
-2357.3984375
-2295.41015625
-2249.50390625
-2201.73828125
-2142.0546875
-2072.41015625
-2005.9609375
-1961.85546875
-1956.609375
-1996.08984375
-2074.14453125
-2179.81640625
-2306.62109375
-2453.984375
-2618.640625
-2784.8203125
-2924.5703125
-3010.3125
-3029.8984375
-2992.35546875
-2920.96484375
-2840.45703125
-2767.78125
-2710.28125
-2668.78125
-2641.44140625
-2626.7109375
-2624.77734375
-2636.3515625
-2658.640625
-2682.53125
-2696.22265625
-2694.7578125
-2686.25
-2686.34765625
-2703.90234375
-2731.359375
-2749.4140625
-2740.94921875
-2700.90234375
-2635.03515625
-2552.37109375
-2459.5625
-2359.83203125
-2254.12109375
-2142.625
-2027.51171875
-1916.46484375
-1824.078125
-1768.12890625
-1761.484375
-1804.49609375
-1883.6640625
-1977.90625
-2067.6953125
-2140.421875
-2190.40625
-2217.76171875
-2229.55859375
-2240.703125
-2269.765625
-2330.5390625
-2425.359375
-2544.8515625
-2672.76171875
-2791.75
-2887.69140625
-2952.3359375
-2984.63671875
-2990.9921875
-2984.328125
-2981.2109375
-2996.78515625
-3039.30859375
-3107.1796875
-3189.1796875
-3266.66015625
-3317.73046875
-3324.7421875
-3283.1875
-3205.24609375
-3112.8125
-3024.17578125
-2945.1171875
-2870.9609375
-2795.3828125
-2717.203125
-2641.0546875
-2574.8515625
-2527.80078125
-2508.6796875
-2522.69140625
-2568.60546875
-2640.0625
-2730.6171875
-2836.68359375
-2954.3046875
-3073.73046875
-3179.2421875
-3255.43359375
-3293.47265625
-3292.296875
-3256.7265625
-3196.9296875
-3128.94921875
-3071.78515625
-3039.9765625
-3036.57421875
-3053.1953125
-3078.33984375
-3107.45703125
-3145.64453125
-3200.1484375
-3270.01171875
-3343.5625
-3406.01953125
-3449.03125
-3473.15625
-3483.359375
-3483.87890625
-3476.9765625
-3464.70703125
-3451.06640625
-3442.1328125
-3442.99609375
-3453.18359375
-3465.30859375
-3470.0078125
-3463.33203125
-3449.8515625
-3439.50390625
-3442.4140625
-3464.984375
-3506.8671875
-3558.80078125
-3604.10546875
-3624.87109375
-3609.04296875
-3553.59765625
-3463.71875
-3350.78515625
-3230.34765625
-3118.7734375
-3028.19140625
-2961.61328125
-2911.41796875
-2863.69140625
-2807.42578125
-2742.51171875
-2679.53125
-2631.13671875
-2603.14453125
-2592.62890625
-2592.06640625
-2594.06640625
-2594.6484375
-2595.69140625
-2604.16796875
-2625.09765625
-2652.80078125
-2670.5703125
-2661.5625
-2620.6171875
-2555.73828125
-2479.94921875
-2403.2265625
-2330.25390625
-2261.3046875
-2192.734375
-2117.73828125
-2028.92578125
-1921.625
-1796.25
-1659.91796875
-1526.8515625
-1415.234375
-1339.33984375
-1301.57421875
-1291.65234375
-1294.86328125
-1302.73046875
-1316.7421875
-1342.15625
-1378.8359375
-1419.08203125
-1454.94140625
-1487.1953125
-1526.13671875
-1583.765625
-1666.125
-1771.91796875
-1894.734375
-2023.40625
-2141.671875
-2232.5
-2286.5078125
-2306.84375
-2305.44921875
-2294.93359375
-2284.12109375
-2279.76171875
-2289.58984375
-2320.98828125
-2375.23828125
-2443.35546875
-2509.62890625
-2561.3515625
-2595.296875
-2613.453125
-2613.36328125
-2585.7578125
-2523.70703125
-2432.41796875
-2327.89453125
-2226.6484375
-2138.43359375
-2067.5
-2016.6875
-1987.44140625
-1976.375
-1973.60546875
-1966.04296875
-1944.90234375
-1913.45703125
-1889.03125
-1895.53515625
-1950.421875
-2055.5625
-2198.0390625
-2358.06640625
-2517.59375
-2665.62890625
-2799.41015625
-2921.578125
-3034.91015625
-3137.8515625
-3223.2421875
-3280.125
-3298.12890625
-3273.7109375
-3214.4140625
-3135.65625
-3050.46484375
-2961.3671875
-2862.421875
-2748.1640625
-2619.30859375
-2481.2265625
-2340.2578125
-2203.2109375
-2078.47265625
-1974.91015625
-1898.1015625
-1847.07421875
-1814.00390625
-1787.421875
-1757.80078125
-1723.01171875
-1690.3359375
-1673.3359375
-1685.15234375
-1731.7109375
-1807.953125
-1899.23046875
-1987.6015625
-2060.0390625
-2113.96484375
-2157.2109375
-2203.32421875
-2265.20703125
-2349.87109375
-2455.671875
-2572.6640625
-2686.41015625
-2784.828125
-2865.0859375
-2935.32421875
-3008.16796875
-3090.40625
-3177.96875
-3260.58984375
-3330.26171875
-3384.4140625
-3422.57421875
-3442.73828125
-3442.12890625
-3420.54296875
-3382.453125
-3336.56640625
-3293.26953125
-3260.3359375
-3238.17578125
-3217.6640625
-3182.58984375
-3116.0234375
-3008.02734375
-2861.765625
-2694.484375
-2531.5234375
-2396.8203125
-2306.28515625
-2267.078125
-2279.3359375
-2336.375
-2423.91015625
-2521.83203125
-2609.2109375
-2669.8671875
-2695.6015625
-2686.06640625
-2645.96875
-2582.21484375
-2503.4140625
-2421.02734375
-2348.4140625
-2296.3359375
-2268.5703125
-2262.15625
-2271.7109375
-2293.44921875
-2326.1484375
-2369.71875
-2423.0546875
-2482.41015625
-2540.96484375
-2589.9921875
-2620.83203125
-2627.30078125
-2608.54296875
-2571.375
-2529.46875
-2498.47265625
-2489.81640625
-2506.99609375
-2545.1484375
-2593.1171875
-2638.05078125
-2671.5
-2692.6484375
-2705.36328125
-2712.40234375
-2713.07421875
-2705.91796875
-2691.765625
-2674.26953125
-2659.61328125
-2656.91796875
-2677.05859375
-2728.2578125
-2811.3203125
-2918.48828125
-3035.4765625
-3143.84375
-3223.21875
-3255.30078125
-3229.9296875
-3150.125
-3032.15234375
-2899.54296875
-2773.9921875
-2668.55859375
-2586.90234375
-2527.2734375
-2486.6796875
-2462.5
-2452.38671875
-2453.47265625
-2460.90234375
-2466.49609375
-2460.5078125
-2437.0625
-2398.65234375
-2355.15625
-2318.80078125
-2300.33203125
-2308.03515625
-2346.015625
-2410.3671875
-2487.32421875
-2558.51953125
-2611.37890625
-2646.27734375
-2673.84375
-2704.390625
-2738.140625
-2763.85546875
-2766.10546875
-2735.3046875
-2674.484375
-2599.97265625
-2536.64453125
-2509.4921875
-2534.98046875
-2616.05859375
-2742.953125
-2898.26171875
-3062.9296875
-3220.84375
-3361.2109375
-3478.609375
-3571.00390625
-3637.7109375
-3679.3046875
-3699.1171875
-3703.68359375
-3700.34765625
-3693.3828125
-3681.140625
-3655.3515625
-3602.61328125
-3508.31640625
-3363.20703125
-3170.015625
-2945.3984375
-2714.3125
-2499.953125
-2315.87890625
-2164.6796875
-2041.50390625
-1938.62890625
-1848.890625
-1767.390625
-1691.40625
-1619.19140625
-1550.2421875
-1488.2109375
-1443.52734375
-1431.33203125
-1464.5078125
-1546.44921875
-1667.66015625
-1807.89453125
-1943.515625
-2057.890625
-2148.40625
-2223.875
-2294.73046875
-2365.609375
-2435.65234375
-2501.44140625
-2556.39453125
-2589.81640625
-2591.3515625
-2557.828125
-2493.61328125
-2403.9921875
-2291.64453125
-2162.21875
-2031.09375
-1920.5625
-1848.1484375
-1817.50390625
-1820.109375
-1844.9140625
-1886.35546875
-1944.47265625
-2018.92578125
-2104.4375
-2193.3359375
-2282.04296875
-2372.984375
-2468.7421875
-2565.48828125
-2654.30859375
-2729.11328125
-2791.96875
-2850.65234375
-2912.34765625
-2979.953125
-3051.81640625
-3122.2890625
-3181.8984375
-3218.1953125
-3217.73828125
-3168.84765625
-3064.78125
-2906.65625
-2704.09765625
-2472.6015625
-2229.35546875
-1990.21484375
-1767.9921875
-1571.1171875
-1403.69140625
-1268.70703125
-1171.80078125
-1120.265625
-1116.81640625
-1154.9140625
-1220.640625
-1298.2265625
-1373.63671875
-1436.40234375
-1482.79296875
-1517.56640625
-1548.52734375
-1576.2421875
-1590.453125
-1579.1640625
-1541.66796875
-1492.24609375
-1452.09375
-1438.14453125
-1457.02734375
-1505.64453125
-1575.7734375
-1658.88671875
-1747.08203125
-1829.89453125
-1892.734375
-1922.796875
-1918.765625
-1893.6953125
-1866.59765625
-1849.90234375
-1843.1171875
-1835.63671875
-1814.7890625
-1773.88671875
-1716.75390625
-1656.7734375
-1611.64453125
-1597.66796875
-1626.52734375
-1704.08203125
-1829.43359375
-1994.09375
-2182.08984375
-2371.703125
-2539.62109375
-2667.37890625
-2746.66015625
-2778.95703125
-2770.03125
-2726.2890625
-2657.015625
-2577.83984375
-2507.98046875
-2462.2734375
-2446.0234375
-2457.1171875
-2491.1640625
-2543.4921875
-2607.5703125
-2673.69140625
-2729.7421875
-2762.05078125
-2755.6171875
-2697.109375
-2583.2421875
-2429.3203125
-2266.80078125
-2126.765625
-2021.9140625
-1943.61328125
-1875.01171875
-1805.1328125
-1732.12109375
-1659.4765625
-1593.93359375
-1544.1875
-1515.16796875
-1501.70703125
-1491.06640625
-1473.578125
-1448.99609375
-1422.109375
-1395.32421875
-1368.65625
-1345.2578125
-1332.96875
-1338.8515625
-1363.09765625
-1398.8828125
-1437.32421875
-1472.16015625
-1500.6171875
-1521.49609375
-1533.90625
-1538.5546875
-1539.78125
-1544.9375
-1559.97265625
-1583.92578125
-1606.609375
-1612.328125
-1588.9140625
-1536.91796875
-1472.15234375
-1419.0859375
-1400.15234375
-1428.27734375
-1504.45703125
-1617.30078125
-1743.859375
-1854.70703125
-1924.35546875
-1942.3203125
-1918.3046875
-1878.1796875
-1851.66796875
-1857.15625
-1892.90625
-1941.10546875
-1981.0234375
-1999.33984375
-1991.02734375
-1955.1484375
-1892.91015625
-1809.26953125
-1714.82421875
-1626.11328125
-1563.17578125
-1542.60546875
-1568.11328125
-1626.0546875
-1691.06640625
-1737.3515625
-1747.671875
-1717.609375
-1656.51171875
-1583.0703125
-1513.56640625
-1449.61328125
-1377.31640625
-1280.43359375
-1155.97265625
-1019.20703125
-895.63671875
-807.16015625
-761.70703125
-752.2578125
-765.0859375
-789.91015625
-823.390625
-865.62109375
-916.97265625
-979.25
-1056.7734375
-1152.265625
-1261.0
-1370.66796875
-1468.25390625
-1547.359375
-1609.39453125
-1658.34375
-1694.140625
-1710.98046875
-1702.51953125
-1669.28515625
-1620.8203125
-1570.70703125
-1530.17578125
-1506.01953125
-1501.51953125
-1516.3046875
-1545.28125
-1580.62109375
-1617.05078125
-1655.4375
-1700.890625
-1757.03515625
-1821.3515625
-1884.5625
-1934.55859375
-1963.2265625
-1972.78125
-1976.33203125
-1989.85546875
-2019.44921875
-2053.81640625
-2069.96484375
-2048.828125
-1987.62109375
-1898.30078125
-1795.8359375
-1689.3828125
-1583.73046875
-1485.625
-1405.93359375
-1356.328125
-1345.35546875
-1376.2734375
-1444.99609375
-1537.9921875
-1633.52734375
-1708.50390625
-1747.42578125
-1747.4609375
-1716.3046875
-1665.05078125
-1601.78125
-1530.09765625
-1451.7421875
-1368.79296875
-1282.9765625
-1194.64453125
-1104.484375
-1016.69140625
-939.72265625
-884.01171875
-859.45703125
-874.171875
-932.80078125
-1033.19140625
-1163.765625
-1305.3046875
-1437.64453125
-1547.1484375
-1629.0859375
-1682.921875
-1705.33984375
-1689.05078125
-1629.609375
-1533.6484375
-1420.1796875
-1313.79296875
-1235.03515625
-1193.30859375
-1184.6640625
-1195.72265625
-1212.76171875
-1230.171875
-1251.87890625
-1285.69140625
-1336.83984375
-1404.60546875
-1480.828125
-1549.484375
-1590.09375
-1585.7109375
-1530.02734375
-1427.984375
-1291.58984375
-1136.59375
-982.04296875
-849.00390625
-755.75
-710.9765625
-710.07421875
-738.28515625
-780.08984375
-827.9609375
-882.72265625
-945.12890625
-1007.84375
-1056.40625
-1077.8828125
-1068.76953125
-1036.6953125
-997.125
-967.58984375
-960.70703125
-978.265625
-1010.4140625
-1041.69140625
-1060.13671875
-1063.01953125
-1055.078125
-1041.07421875
-1019.484375
-983.99609375
-931.63671875
-868.41796875
-805.91796875
-752.74609375
-710.4375
-676.203125
-646.64453125
-617.9375
-584.8125
-541.23046875
-481.65234375
-401.55859375
-299.125
-178.4921875
-50.5
71.95703125
179.91015625
270.4375
346.19140625
416.18359375
495.87890625
601.3515625
739.7890625
905.53515625
1085.54296875
1266.9453125
1438.890625
1591.1015625
1716.17578125
1815.01953125
1897.15625
1972.61328125
2042.59765625
2098.30859375
2128.671875
2129.921875
2110.12109375
2087.390625
2083.51953125
2115.50390625
2188.60546875
2295.30859375
2420.76953125
2549.49609375
2667.34765625
2759.2734375
2809.390625
2806.96484375
2753.33984375
2662.46484375
2554.13671875
2446.42578125
2352.8046875
2283.51171875
2247.40625
2252.296875
2303.60546875
2401.4375
2536.84765625
2690.15625
2834.33984375
2943.10546875
2999.203125
2998.33203125
2947.78125
2861.8203125
2756.46875
2645.05078125
2535.48046875
2430.53515625
2331.09765625
2240.34765625
2165.51953125
2115.84765625
2098.42578125
2115.22265625
2163.0703125
2235.73046875
2325.3046875
2421.25
2508.68359375
2570.57421875
2595.359375
2584.53515625
2551.9296875
2514.1171875
2481.43359375
2457.87109375
2446.74609375
2452.63671875
2477.3828125
2517.4140625
2567.4765625
2626.5
2698.48046875
2787.953125
2894.83203125
3012.0546875
3126.5078125
3223.1875
3291.20703125
3327.66015625
3336.37109375
3324.28515625
3299.83984375
3273.06640625
3253.19140625
3243.61328125
3239.65234375
3232.5546875
3216.328125
3191.16796875
3161.3046875
3130.2421875
3098.32421875
3065.5
3036.83984375
3023.4921875
3034.8828125
3068.375
3107.87109375
3134.29296875
3137.39453125
3118.1796875
3082.875
3036.9453125
2982.91796875
2919.42578125
2840.6328125
2738.9609375
2611.15625
2461.97265625
2301.1484375
2136.73828125
1971.47265625
1805.12109375
1639.63671875
1482.171875
1344.01171875
1237.33984375
1172.98828125
1159.1640625
1198.78515625
1285.14453125
1400.27734375
1520.01171875
1623.46484375
1700.2421875
1751.10546875
1782.8125
1800.4453125
1801.51953125
1776.98046875
1719.8046875
1633.59765625
1531.30078125
1424.3359375
1313.8984375
1192.8046875
1054.0703125
897.12890625
728.7421875
560.98046875
406.89453125
274.16015625
161.57421875
63.37109375
-21.8671875
-87.484375
-123.57421875
-124.09765625
-89.3984375
-24.65234375
61.9140625
160.39453125
261.0546875
355.390625
434.640625
488.23046875
506.4921875
487.14453125
439.51171875
380.65625
324.796875
274.0234375
218.29296875
145.140625
50.46875
-58.6953125
-169.8046875
-270.875
-351.421875
-401.0
-410.65234375
-376.8359375
-303.3125
-199.1796875
-75.49609375
57.78515625
194.5625
333.5625
475.0390625
614.8984375
742.625
846.84375
923.7578125
980.66796875
1031.51953125
1088.41015625
1154.390625
1220.59765625
1268.7890625
1278.625
1236.3828125
1140.92578125
1004.29296875
847.32421875
692.5859375
558.12890625
455.82421875
394.7109375
384.03515625
430.1328125
528.7890625
662.109375
805.0390625
936.11328125
1043.45703125
1124.28125
1182.765625
1228.68359375
1274.34765625
1329.0546875
1394.7265625
1466.125
1534.734375
1593.7109375
1641.96484375
1684.515625
1726.77734375
1766.2734375
1790.30859375
1782.87109375
1733.3203125
1638.64453125
1501.4375
1330.765625
1145.015625
968.99609375
823.98828125
719.5859375
653.8984375
618.359375
600.859375
587.4921875
566.34765625
531.73046875
484.80078125
430.88671875
377.68359375
335.609375
317.125
332.78515625
385.4921875
466.3984375
555.52734375
627.94921875
662.3515625
646.16015625
575.25
452.62109375
289.92578125
107.890625
-70.10546875
-227.92578125
-359.78515625
-464.109375
-537.40625
-576.74609375
-586.171875
-576.9453125
-559.703125
-536.94140625
-502.97265625
-450.04296875
-375.2109375
-284.23828125
-191.0390625
-112.65234375
-61.90234375
-42.6640625
-50.65625
-77.49609375
-113.52734375
-148.4921875
-173.01171875
-182.06640625
-177.0
-162.61328125
-141.51171875
-111.54296875
-68.79296875
-12.4140625
53.359375
120.3984375
178.89453125
219.97265625
238.8359375
236.7890625
219.34765625
191.3203125
153.0
100.6171875
29.90234375
-60.4296875
-167.4375
-285.16796875
-407.2890625
-529.2734375
-648.40234375
-762.0859375
-866.34765625
-956.13671875
-1027.47265625
-1080.2890625
-1119.6015625
-1153.16015625
-1186.828125
-1221.97265625
-1256.8203125
-1287.7265625
-1306.95703125
-1301.2890625
-1258.66015625
-1180.1015625
-1084.44921875
-999.28515625
-946.859375
-937.48046875
-971.3046875
-1040.7421875
-1130.88671875
-1223.109375
-1303.6484375
-1370.484375
-1431.203125
-1493.3359375
-1555.6015625
-1607.53515625
-1638.0
-1645.38671875
-1639.88671875
-1635.140625
-1637.89453125
-1646.23046875
-1655.55078125
-1662.390625
-1662.09375
-1647.96484375
-1618.01953125
-1582.09375
-1558.29296875
-1560.640625
-1590.81640625
-1641.19921875
-1702.4296875
-1766.33984375
-1824.39453125
-1867.76171875
-1890.453125
-1891.59765625
-1874.42578125
-1844.6953125
-1810.85546875
-1783.8359375
-1773.37109375
-1782.5703125
-1806.3515625
-1836.3984375
-1868.0
-1901.6796875
-1937.984375
-1971.328125
-1989.953125
-1982.84765625
-1947.59375
-1892.58984375
-1832.0546875
-1777.68359375
-1732.95703125
-1693.45703125
-1652.046875
-1604.046875
-1548.484375
-1486.16796875
-1418.7109375
-1350.64453125
-1291.55078125
-1253.890625
-1247.20703125
-1274.2890625
-1333.1875
-1422.41796875
-1542.9765625
-1694.46875
-1868.77734375
-2046.9765625
-2202.52734375
-2309.44140625
-2351.03515625
-2324.15234375
-2236.94140625
-2103.34375
-1939.67578125
-1764.51953125
-1597.84765625
-1456.22265625
-1347.1171875
-1268.2265625
-1212.8984375
-1176.3828125
-1157.24609375
-1153.6015625
-1158.37109375
-1158.6328125
-1141.00390625
-1099.90234375
-1042.3828125
-985.16015625
-946.234375
-937.3046875
-960.828125
-1010.5859375
-1073.78515625
-1134.6484375
-1179.5546875
-1201.90234375
-1204.23828125
-1196.83203125
-1193.82421875
-1208.58984375
-1250.0234375
-1320.23828125
-1412.69140625
-1511.0
-1591.87109375
-1634.53125
-1631.921875
-1594.0625
-1540.12890625
-1486.671875
-1441.1171875
-1402.29296875
-1364.21875
-1320.65625
-1269.28515625
-1213.0625
-1157.19140625
-1105.2734375
-1058.46875
-1015.8359375
-972.140625
-916.04296875
-835.05078125
-725.5859375
-597.76953125
-470.1171875
-361.02734375
-285.12890625
-252.75390625
-266.5625
-316.98828125
-383.2578125
-441.84765625
-476.3125
-482.859375
-470.62890625
-457.7578125
-464.328125
-504.69921875
-582.921875
-692.1953125
-816.75
-935.46875
-1028.67578125
-1086.78515625
-1115.171875
-1130.1015625
-1147.390625
-1171.859375
-1195.49609375
-1205.48046875
-1195.015625
-1167.21484375
-1128.9140625
-1081.2890625
-1017.484375
-929.5234375
-817.08984375
-690.13671875
-564.24609375
-453.6328125
-366.51171875
-303.94140625
-261.01171875
-229.1640625
-199.5546875
-167.28125
-134.34765625
-107.82421875
-93.08203125
-88.40234375
-87.51171875
-87.82421875
-95.1015625
-119.96875
-171.45703125
-253.9140625
-366.59765625
-502.23046875
-646.2109375
-780.85546875
-893.32421875
-980.390625
-1046.69140625
-1099.38671875
-1143.1484375
-1176.47265625
-1190.45703125
-1172.1015625
-1111.2890625
-1006.890625
-868.734375
-716.140625
-574.328125
-468.34765625
-415.53515625
-420.24609375
-473.1875
-553.9296875
-635.87109375
-694.9921875
-719.90234375
-715.00390625
-692.44140625
-660.5546875
-620.48828125
-572.15234375
-520.70703125
-477.31640625
-455.7734375
-467.6328125
-516.13671875
-591.63671875
-674.57421875
-746.1640625
-797.40234375
-828.33203125
-841.07421875
-836.3828125
-816.52734375
-789.03125
-766.08203125
-760.42578125
-780.8046875
-828.40234375
-894.78515625
-962.41015625
-1008.65625
-1013.0078125
-964.546875
-865.87890625
-730.5859375
-576.7890625
-422.359375
-284.0546875
-176.05078125
-104.875
-65.1640625
-43.10546875
-26.0
-9.31640625
3.78125
6.69921875
-7.4375
-43.66796875
-102.35546875
-177.30859375
-257.3359375
-330.4375
-387.40625
-423.5078125
-438.8515625
-437.71875
-426.6015625
-411.53125
-396.3046875
-382.49609375
-371.29296875
-365.73046875
-370.98828125
-391.25390625
-425.25390625
-464.7421875
-497.62109375
-513.75390625
-510.234375
-494.26953125
-481.046875
-484.8828125
-507.77734375
-534.8984375
-542.38671875
-511.4375
-437.66015625
-331.48828125
-213.46484375
-108.33203125
-38.37109375
-16.64453125
-43.78125
-110.49609375
-203.12890625
-308.00390625
-413.28125
-509.33984375
-588.59375
-644.8984375
-673.53125
-672.4296875
-643.41015625
-591.3984375
-521.58203125
-437.66015625
-343.91796875
-249.4296875
-168.765625
-116.25390625
-97.71875
-107.28515625
-131.98828125
-159.36328125
-182.75390625
-203.4296875
-230.77734375
-279.1875
-360.4375
-475.25390625
-610.5546875
-744.2109375
-852.9765625
-918.65625
-931.25390625
-889.7734375
-801.41796875
-680.3046875
-545.9765625
-419.640625
-316.82421875
-240.5078125
-181.8203125
-129.23828125
-78.265625
-33.671875
-4.4453125
2.765625
-12.26171875
-42.84375
-79.125
-115.06640625
-153.3984375
-203.17578125
-271.296875
-355.89453125
-446.46875
-527.87109375
-582.93359375
-593.7421875
-545.80859375
-435.52734375
-274.515625
-85.2109375
109.30078125
291.32421875
446.59375
561.02734375
624.30078125
638.0
617.75
585.2109375
557.03125
539.53125
529.83203125
519.484375
499.078125
463.5390625
414.60546875
357.3203125
294.15234375
224.23828125
148.91796875
76.3984375
19.53125
-11.35546875
-14.38671875
2.8203125
26.12109375
39.91015625
32.52734375
0.3515625
-50.7265625
-107.55078125
-155.546875
-185.3046875
-194.703125
-184.76171875
-154.3046875
-100.88671875
-27.81640625
50.98828125
114.546875
143.56640625
127.31640625
66.046875
-29.16015625
-138.89453125
-242.05859375
-324.8046875
-385.515625
-431.73828125
-472.5625
-513.3203125
-555.2421875
-597.08203125
-635.66796875
-665.96875
-682.65625
-682.1015625
-662.53125
-623.19921875
-565.875
-498.69140625
-437.0
-397.33203125
-388.21484375
-405.71875
-436.89453125
-467.35546875
-487.953125
-498.07421875
-504.68359375
-517.40234375
-542.55859375
-580.8671875
-629.34765625
-683.53515625
-737.09375
-781.44921875
-808.921875
-817.83984375
-814.6484375
-811.0
-818.390625
-843.6875
-886.71484375
-939.87890625
-990.35546875
-1024.90234375
-1035.73828125
-1023.8984375
-996.68359375
-960.08203125
-912.3671875
-845.44140625
-753.15234375
-638.33984375
-512.4765625
-389.87109375
-282.8515625
-200.4140625
-148.30078125
-128.73828125
-140.0859375
-176.87890625
-230.1015625
-289.0078125
-345.1796875
-396.375
-446.1796875
-498.7265625
-552.55859375
-598.19921875
-621.43359375
-610.80859375
-564.57421875
-491.1171875
-401.9921875
-305.06640625
-205.921875
-115.09765625
-50.2265625
-28.02734375
-54.796875
-125.953125
-233.46484375
-370.86328125
-530.6953125
-699.26171875
-855.8046875
-977.66015625
-1048.07421875
-1062.765625
-1031.953125
-976.0703125
-916.765625
-868.7734375
-837.53125
-822.62890625
-822.53515625
-836.6640625
-864.51171875
-904.73828125
-955.75390625
-1015.87890625
-1080.484375
-1138.296875
-1172.96484375
-1172.09765625
-1136.83203125
-1082.19140625
-1027.19921875
-983.9375
-953.80078125
-930.37890625
-903.70703125
-863.30859375
-800.93359375
-712.6328125
-599.7421875
-470.1796875
-340.94140625
-237.3203125
-183.8671875
-190.98046875
-249.0859375
-336.60546875
-434.6015625
-536.02734375
-645.15234375
-770.609375
-916.2109375
-1073.71875
-1223.609375
-1346.171875
-1434.81640625
-1498.9609375
-1554.51171875
-1613.2578125
-1680.15234375
-1755.3359375
-1834.1640625
-1906.58984375
-1961.109375
-1991.2265625
-1997.25
-1982.52734375
-1950.5625
-1906.59765625
-1859.39453125
-1818.56640625
-1788.96484375
-1766.73046875
-1739.78515625
-1693.3125
-1619.13671875
-1523.8828125
-1428.67578125
-1359.21875
-1334.32421875
-1361.46875
-1438.796875
-1556.65625
-1696.578125
-1832.8828125
-1940.9765625
-2007.78125
-2035.65625
-2036.6640625
-2023.171875
-2003.58203125
-1984.96875
-1976.36328125
-1986.4765625
-2017.10546875
-2059.16796875
-2095.21484375
-2105.6875
-2074.9609375
-1996.34765625
-1876.4296875
-1736.2578125
-1605.88671875
-1512.7734375
-1470.08203125
-1472.265625
-1501.09765625
-1537.47265625
-1569.8046875
-1593.42578125
-1605.41015625
-1603.37890625
-1589.2421875
-1570.0546875
-1551.5078125
-1530.91796875
-1498.23828125
-1443.8125
-1364.74609375
-1266.8125
-1164.57421875
-1079.62890625
-1033.69921875
-1038.42578125
-1090.1328125
-1173.6171875
-1270.30078125
-1364.93359375
-1450.49609375
-1531.08203125
-1618.3125
-1720.08203125
-1830.6015625
-1932.59375
-2009.65625
-2055.41015625
-2071.03515625
-2057.0703125
-2010.6640625
-1930.67578125
-1823.1015625
-1699.73046875
-1571.26171875
-1442.40625
-1314.30859375
-1191.9453125
-1089.0703125
-1024.7421875
-1012.6015625
-1050.078125
-1115.5546875
-1177.30078125
-1209.6875
-1205.6171875
-1175.6328125
-1135.4453125
-1093.62890625
-1049.6484375
-1000.2265625
-945.07421875
-887.66796875
-833.9140625
-791.1015625
-765.68359375
-759.39453125
-767.48828125
-782.03125
-797.3125
-812.453125
-830.1953125
-853.671875
-882.8828125
-912.27734375
-932.55078125
-937.21875
-928.1484375
-913.38671875
-898.69140625
-881.7109375
-854.3671875
-809.8515625
-748.59765625
-681.33203125
-627.91015625
-608.95703125
-632.27734375
-685.40234375
-743.37890625
-785.3984375
-804.17578125
-802.421875
-786.0546875
-763.32421875
-745.59375
-742.55078125
-755.046875
-774.73828125
-791.234375
-798.23828125
-794.0078125
-779.65625
-758.67578125
-736.08984375
-715.7109375
-698.40625
-683.40234375
-670.0078125
-657.171875
-642.859375
-625.21484375
-603.3671875
-575.81640625
-539.19921875
-491.046875
-434.3515625
-378.484375
-335.51953125
-316.16796875
-328.046875
-374.66796875
-453.79296875
-556.8671875
-671.40234375
-785.85546875
-894.72265625
-1001.40234375
-1116.7265625
-1252.2890625
-1411.85546875
-1586.734375
-1758.7109375
-1908.60546875
-2025.1171875
-2108.69921875
-2168.05859375
-2211.32421875
-2238.04296875
-2238.43359375
-2199.98828125
-2115.0703125
-1983.53125
-1810.703125
-1605.37109375
-1379.94921875
-1150.49609375
-934.00390625
-744.19140625
-589.421875
-474.11328125
-400.46875
-366.96484375
-364.51171875
-375.50390625
-379.69140625
-364.2890625
-331.37109375
-296.9296875
-281.6640625
-299.46875
-351.484375
-428.9609375
-520.25
-614.25
-699.06640625
-762.40625
-797.7421875
-810.3828125
-814.74609375
-823.91015625
-841.48046875
-861.703125
-874.078125
-866.94921875
-830.14453125
-758.79296875
-657.14453125
-539.4375
-427.62890625
-346.82421875
-317.96484375
-348.83984375
-429.09765625
-534.33203125
-637.25
-718.25390625
-769.80078125
-794.66796875
-800.5078125
-793.94921875
-777.48046875
-750.96484375
-715.56640625
-675.75390625
-638.421875
-611.06640625
-599.984375
-607.76953125
-630.91015625
-660.49609375
-686.6640625
-702.6171875
-704.1171875
-685.1484375
-635.484375
-545.0078125
-414.03125
-261.54296875
-122.16796875
-30.7109375
-4.96875
-39.88671875
-115.0546875
-205.76171875
-289.30078125
-347.390625
-369.1953125
-353.93359375
-309.37109375
-246.9921875
-178.4453125
-114.58984375
-63.89453125
-29.41015625
-8.5390625
1.44921875
-3.71484375
-36.703125
-111.4296875
-232.734375
-390.88671875
-564.90234375
-731.22265625
-870.97265625
-971.703125
-1026.234375
-1033.0625
-998.45703125
-936.3984375
-863.984375
-794.87890625
-734.796875
-681.03125
-626.17578125
-564.91015625
-499.640625
-439.79296875
-394.703125
-367.62109375
-356.67578125
-359.33984375
-373.23828125
-393.53125
-413.77734375
-431.65625
-452.34765625
-484.94140625
-536.921875
-612.671875
-713.48828125
-834.328125
-960.54296875
-1071.6015625
-1150.7734375
-1191.7890625
-1198.01171875
-1178.3046875
-1143.5625
-1102.8359375
-1058.95703125
-1007.97265625
-943.8203125
-862.51953125
-761.421875
-637.6875
-491.875
-334.05078125
-184.6640625
-67.85546875
-2.1953125
6.2109375
-33.53515625
-100.41015625
-170.94921875
-230.2265625
-276.27734375
-316.5
-361.671875
-422.83203125
-510.26171875
-631.44921875
-787.29296875
-968.3671875
-1154.109375
-1318.1875
-1439.875
-1514.70703125
-1555.9375
-1586.30859375
-1627.97265625
-1696.1640625
-1795.62890625
-1918.58203125
-2047.4453125
-2163.15625
-2252.20703125
-2305.6953125
-2314.30078125
-2268.72265625
-2167.21484375
-2021.70703125
-1855.04296875
-1691.4921875
-1548.42578125
-1433.8046875
-1347.66015625
-1283.44921875
-1228.30859375
-1165.67578125
-1082.171875
-973.89453125
-844.41796875
-696.1953125
-527.140625
-339.28125
-149.5234375
12.875
122.41015625
171.42578125
170.41015625
138.84375
97.109375
62.08203125
42.57421875
34.91015625
23.9609375
-7.69921875
-67.546875
-146.08984375
-220.41796875
-266.4140625
-271.83984375
-241.4765625
-191.97265625
-141.9140625
-104.46875
-84.93359375
-81.02734375
-84.33203125
-83.6171875
-70.0390625
-41.23828125
-0.96484375
45.74609375
96.84765625
151.59375
203.97265625
238.8046875
237.0625
187.41015625
93.8359375
-26.5859375
-152.2578125
-264.71875
-352.6015625
-412.65625
-447.796875
-462.3671875
-457.625
-431.71875
-383.9609375
-318.58984375
-244.015625
-168.8828125
-99.1796875
-38.54296875
9.98046875
43.8828125
63.375
72.66015625
77.15234375
78.56640625
73.2734375
55.8359375
23.515625
-22.59375
-78.73828125
-137.796875
-187.4453125
-211.35546875
-194.8828125
-130.99609375
-21.84375
123.41015625
290.92578125
462.546875
616.09765625
728.96484375
785.8046875
785.83984375
742.9765625
676.79296875
601.3359375
520.4296875
431.3125
331.0390625
220.828125
107.75390625
3.6484375
-79.7734375
-137.125
-170.84765625
-185.46484375
-180.8203125
-151.96875
-95.21875
-13.21875
85.22265625
188.375
283.8984375
359.91796875
406.42578125
417.9765625
397.18359375
356.70703125
316.8515625
298.32421875
314.265625
366.73828125
448.23046875
544.6953125
638.59765625
713.43359375
759.08203125
773.56640625
759.2734375
718.51171875
653.57421875
569.21484375
472.25390625
368.57421875
263.3203125
165.5546875
90.52734375
54.3046875
64.875
118.5234375
203.6953125
307.453125
419.53125
533.6875
646.94921875
756.625
856.89453125
939.46875
999.7109375
1042.15625
1077.77734375
1113.73828125
1145.46484375
1159.33203125
1143.55078125
1097.1640625
1030.09765625
956.35546875
887.20703125
828.76171875
783.453125
752.95703125
740.4453125
750.25
783.7109375
833.37890625
881.41796875
906.26171875
894.078125
845.91015625
774.40625
693.18359375
607.80078125
515.328125
411.90234375
301.23046875
196.125
111.54296875
55.98828125
29.75390625
30.2890625
56.68359375
107.5703125
176.88671875
254.56640625
331.484375
401.70703125
460.25
501.8984375
524.36328125
530.8125
526.46875
512.828125
487.0625
447.22265625
395.609375
335.96484375
269.09375
193.79296875
111.97265625
30.8125
-41.53515625
-101.15234375
-147.7109375
-179.1171875
-189.3515625
-173.40625
-133.73046875
-80.5078125
-25.91796875
20.61328125
52.64453125
65.80859375
59.6640625
40.03515625
17.80859375
4.21484375
6.3203125
24.84375
53.95703125
82.953125
99.703125
94.3125
61.24609375
0.57421875
-81.0234375
-171.0
-254.83984375
-319.95703125
-355.66796875
-351.61328125
-301.01953125
-208.64453125
-94.71484375
11.04296875
80.30859375
93.65625
43.73828125
-62.046875
-200.7734375
-340.7421875
-454.7890625
-529.79296875
-564.91796875
-563.55859375
-529.546875
-470.25390625
-399.68359375
-335.578125
-292.48046875
-276.36328125
-283.03125
-299.39453125
-307.71875
-293.64453125
-254.90234375
-204.01953125
-161.6796875
-145.66015625
-163.43359375
-211.203125
-276.0
-338.56640625
-378.62890625
-382.85546875
-350.6640625
-292.84765625
-224.73046875
-160.07421875
-108.6796875
-75.703125
-61.5078125
-63.6640625
-80.57421875
-112.16015625
-155.234375
-198.8828125
-226.90234375
-226.83203125
-197.359375
-147.83984375
-91.94140625
-41.19921875
-1.5859375
27.26953125
51.2109375
79.5703125
122.73828125
189.4296875
282.80078125
396.6171875
515.5078125
622.38671875
708.94140625
780.5546875
851.08984375
932.26171875
1025.84375
1122.3984375
1205.13671875
1256.3671875
1265.12109375
1233.27734375
1176.37109375
1117.4296875
1076.78515625
1063.41796875
1072.26953125
1088.6640625
1097.33984375
1090.61328125
1070.828125
1046.4296875
1025.7109375
1012.6328125
1006.48046875
1004.1953125
1003.40234375
1004.0390625
1007.23828125
1013.0625
1020.44921875
1030.0078125
1046.140625
1074.96875
1119.93359375
1179.73828125
1249.47265625
1321.81640625
1387.33984375
1436.57421875
1465.21875
1477.71484375
1483.8984375
1490.0859375
1492.27734375
1477.5234375
1432.43359375
1352.18359375
1243.57421875
1120.1953125
994.00390625
870.96875
754.6328125
652.90234375
578.8671875
542.44140625
540.71875
557.47265625
573.4375
577.40625
567.99609375
546.8671875
513.49609375
468.890625
423.12890625
395.08984375
400.25
436.8671875
484.68359375
518.609375
525.38671875
509.640625
487.33984375
475.03515625
483.05078125
513.85546875
563.484375
624.52734375
689.90234375
755.390625
819.5546875
882.5234375
946.7265625
1019.5703125
1114.43359375
1246.84375
1427.359375
1655.62890625
1919.046875
2196.4609375
2464.30859375
2701.828125
2893.2734375
3028.15625
3102.57421875
3122.2734375
3103.921875
3071.140625
3046.609375
3045.265625
3071.28125
3117.8984375
3169.69921875
3208.5625
3221.96875
3207.6328125
3171.234375
3121.44921875
3067.9140625
3020.3671875
2983.80078125
2952.44921875
2912.20703125
2852.98828125
2778.2890625
2700.36328125
2626.875
2555.4453125
2481.74609375
2410.45703125
2356.6953125
2338.015625
2365.53125
2439.93359375
2552.14453125
2686.4765625
2824.6015625
2948.99609375
3045.5
3105.87109375
3130.0546875
3125.4921875
3102.4921875
3069.0625
3029.48828125
2986.31640625
2942.5
2902.66015625
2875.390625
2875.234375
2919.99609375
3021.6484375
3177.09375
3367.03125
3564.19921875
3744.1796875
3891.22265625
3998.38671875
4066.1015625
4101.3515625
4114.96484375
4115.2734375
4102.6796875
4071.46875
4018.171875
3947.86328125
3872.2578125
3803.1484375
3748.21875
3710.65234375
3689.61328125
3681.328125
3682.84765625
3696.19140625
3727.4921875
3780.8359375
3853.140625
3934.10546875
4008.71484375
4059.9765625
4074.74609375
4053.171875
4013.87109375
3986.0
3991.66796875
4032.81640625
4092.3203125
4145.98828125
4174.859375
4170.7109375
4134.6953125
4073.1171875
3994.2890625
3907.21484375
3820.76171875
3743.046875
3682.80859375
3652.625
3669.27734375
3747.3359375
3889.671875
4082.984375
4301.671875
4515.66015625
4697.7890625
4830.0
4907.41015625
4936.6328125
4927.7109375
4886.640625
4816.17578125
4723.390625
4623.8515625
4535.6640625
4468.28125
4417.60546875
4373.2578125
4331.16015625
4298.61328125
4286.515625
4297.1015625
4320.49609375
4343.0234375
4357.67578125
4366.71484375
4376.55859375
4392.28515625
4416.3203125
4449.6640625
4492.94921875
4546.43359375
4609.37890625
4679.24609375
4751.62109375
4821.07421875
4881.94921875
4928.27734375
4954.23046875
4956.9140625
4939.9609375
4913.515625
4888.4453125
4867.79296875
4841.609375
4789.859375
4693.12890625
4544.41015625
4353.08984375
4138.20703125
3918.26171875
3707.26171875
3517.734375
3362.30078125
3248.12890625
3169.94140625
3110.6015625
3050.4921875
2977.44921875
2889.7734375
2792.62890625
2692.86328125
2596.25390625
2508.046875
2434.8046875
2384.1953125
2360.78515625
2360.796875
2372.64453125
2385.44140625
2398.33203125
2421.0859375
2465.4140625
2536.14453125
2629.14453125
2733.6953125
2834.8515625
2916.875
2969.69921875
2993.2109375
2992.2734375
2966.7734375
2910.1796875
2821.2265625
2715.79296875
2623.77734375
2572.49609375
2571.7265625
2610.90234375
2666.36328125
2711.73046875
2727.57421875
2707.77734375
2659.46875
2595.84375
2527.03125
2455.9140625
2380.8203125
2301.53125
2222.484375
2150.03515625
2086.1328125
2024.66796875
1954.2890625
1864.98828125
1752.86328125
1621.20703125
1479.6875
1341.98828125
1220.6796875
1120.9609375
1037.77734375
958.1640625
866.48828125
750.3203125
606.4296875
444.26171875
282.734375
141.2421875
32.296875
-38.97265625
-71.6171875
-67.4765625
-31.55859375
29.34375
109.8046875
206.79296875
317.55078125
437.046875
557.640625
671.69140625
775.48828125
871.015625
962.0625
1047.30859375
1118.89453125
1170.515625
1206.96875
1243.33984375
1293.52734375
1359.44140625
1430.21484375
1489.2265625
1521.88671875
1520.5078125
1486.16015625
1427.97265625
1359.7421875
1294.7734375
1240.3984375
1194.8046875
1149.3671875
1096.0546875
1033.4609375
965.42578125
895.27734375
824.21484375
755.08984375
693.9609375
644.98046875
605.48046875
568.265625
528.046875
483.79296875
436.0546875
384.9609375
331.3515625
278.296875
231.01171875
196.28125
181.08984375
188.640625
214.19921875
246.56640625
276.203125
302.30859375
331.5703125
370.46484375
419.5625
474.3046875
528.7734375
577.4296875
615.21875
640.1953125
658.546875
685.4453125
736.55078125
815.55859375
910.0078125
999.91796875
1070.40625
1116.65625
1140.4140625
1146.45703125
1143.421875
1144.75390625
1164.65234375
1210.859375
1279.91796875
1358.22265625
1427.93359375
1474.74609375
1493.98828125
1491.6796875
1479.98828125
1469.98828125
1466.40234375
1467.32421875
1468.578125
1468.09375
1464.85546875
1452.62109375
1416.47265625
1339.609375
1215.43359375
1052.0859375
865.0234375
668.30078125
475.73828125
307.65234375
189.75
140.78515625
160.83984375
232.6484375
334.38671875
451.98046875
581.6953125
723.3671875
871.796875
1014.015625
1134.765625
1225.25
1287.7578125
1333.80078125
1379.2734375
1440.1171875
1527.625
1643.13671875
1776.74609375
1913.98828125
2046.09375
2173.765625
2301.13671875
2427.75
2547.61328125
2654.88671875
2748.35546875
2830.25
2902.28125
2963.9375
3014.46875
3056.6015625
3098.65234375
3151.6953125
3221.5234375
3301.61328125
3375.59765625
3429.6015625
3463.12109375
3486.49609375
3506.91796875
3517.75390625
3502.2265625
3447.0546875
3352.7109375
3232.69140625
3105.5546875
2987.703125
2890.5625
2820.1875
2776.44921875
2751.78515625
2731.65625
2699.0390625
2642.015625
2560.25390625
2465.40625
2374.140625
2298.3046875
2239.30078125
2189.59765625
2137.77734375
2071.359375
1977.046875
1843.01953125
1665.90234375
1457.51953125
1244.1796875
1057.21484375
920.9375
844.796875
822.015625
834.06640625
859.66796875
885.03125
909.3515625
941.34375
989.3515625
1052.640625
1119.64453125
1173.34375
1199.9375
1196.1953125
1171.625
1143.59765625
1127.97265625
1131.21484375
1149.3515625
1173.76171875
1198.71484375
1225.14453125
1258.59765625
1303.21484375
1355.4765625
1402.26171875
1426.171875
1416.8828125
1380.875
1340.57421875
1321.57421875
1337.7578125
1386.3203125
1454.62109375
1529.953125
1603.03515625
1665.07421875
1705.0078125
1712.16796875
1683.53125
1629.7890625
1573.91015625
1540.8125
1545.1015625
1586.72265625
1657.3359375
1749.125
1856.67578125
1972.38671875
2083.62109375
2176.8359375
2244.86328125
2290.75390625
2325.10546875
2358.6171875
2394.3125
2424.81640625
2437.83203125
2426.46484375
2395.76953125
2359.72265625
2331.4453125
2315.17578125
2305.8984375
2295.47265625
2279.07421875
2256.73046875
2230.0390625
2198.859375
2161.4609375
2115.91796875
2059.04296875
1984.6171875
1886.75390625
1768.45703125
1646.609375
1545.8984375
1486.1953125
1475.5625
1514.3828125
1603.578125
1746.0859375
1939.71484375
2169.95703125
2411.84765625
2640.55078125
2841.73828125
3013.8125
3162.8359375
3296.37109375
3419.53515625
3532.6328125
3631.11328125
3710.3046875
3772.41796875
3827.5234375
3885.08984375
3944.5625
3995.578125
4027.05078125
4034.71484375
4021.71875
3995.94140625
3968.03125
3948.5859375
3943.08203125
3948.625
3956.42578125
3957.4609375
3946.16015625
3921.26171875
3885.55859375
3844.25
3800.4765625
3750.98046875
3686.9453125
3600.80859375
3493.15234375
3374.015625
3258.28125
3159.1953125
3084.2109375
3035.15234375
3011.92578125
3015.98828125
3049.8046875
3112.26171875
3194.75390625
3282.75390625
3362.8046875
3429.78515625
3488.35546875
3547.0703125
3609.2890625
3667.9765625
3708.51953125
3717.4296875
3690.25
3633.32421875
3558.97265625
3478.20703125
3396.15625
3312.4453125
3225.046875
3134.0546875
3043.43359375
2961.34765625
2899.171875
2867.82421875
2871.15234375
2900.015625
2932.48828125
2941.6015625
2906.4609375
2820.5625
2694.16015625
2550.86328125
2420.390625
2329.64453125
2294.33203125
2314.32421875
2375.62890625
2458.625
2546.99609375
2630.58984375
2701.9921875
2753.55859375
2779.859375
2781.74609375
2765.34765625
2736.9375
2701.046875
2664.43359375
2639.46875
2641.12109375
2679.96484375
2757.359375
2864.44921875
2983.46875
3091.92578125
3170.81640625
3213.23046875
3226.23828125
3224.51953125
3221.26953125
3222.88671875
3228.83203125
3234.66015625
3236.05859375
3232.02734375
3225.53515625
3221.81640625
3226.05078125
3241.72265625
3269.53515625
3307.08203125
3349.89453125
3392.66015625
3428.390625
3446.6484375
3435.1171875
3385.91796875
3301.81640625
3196.4140625
3088.47265625
2995.6171875
2931.109375
2903.29296875
2915.4609375
2965.09765625
3042.9609375
3134.30859375
3224.15625
3304.2890625
3375.56640625
3442.31640625
3504.3828125
3555.42578125
3588.359375
3600.4453125
3592.83984375
3567.60546875
3527.3046875
3476.71484375
3423.18359375
3374.609375
3336.99609375
3312.515625
3298.30078125
3287.78515625
3275.50390625
3261.6484375
3251.21875
3248.140625
3250.87109375
3253.984375
3253.2421875
3248.6015625
3243.35546875
3240.80078125
3240.703125
3237.8671875
3225.71484375
3204.1328125
3184.96484375
3187.91015625
3228.546875
3308.9765625
3419.23828125
3546.640625
3683.01953125
3824.421875
3965.93359375
4097.765625
4205.87890625
4276.8359375
4304.35546875
4293.546875
4259.06640625
4217.61328125
4180.62890625
4152.83203125
4136.1171875
4132.625
4143.2421875
4164.53515625
4189.37890625
4211.93359375
4231.87109375
4253.01171875
4277.41015625
4300.82421875
4314.5859375
4312.51953125
4296.0234375
4271.6015625
4242.30078125
4201.10546875
4133.046875
4024.765625
3874.06640625
3692.73828125
3501.51953125
3321.171875
3164.9921875
3036.9453125
2935.71875
2860.5703125
2813.515625
2797.0625
2811.87890625
2858.203125
2938.24609375
3054.2578125
3202.6171875
3370.859375
3542.28515625
3704.0
3850.88671875
3983.9453125
4107.41796875
4227.6953125
4351.5625
4481.8828125
4613.07421875
4730.78125
4816.4375
4854.28125
4838.453125
4777.93359375
4696.296875
4624.5
4589.78125
4606.671875
4673.76953125
4775.69140625
4889.31640625
4993.46875
5078.26953125
5147.94140625
5214.63671875
5288.1484375
5368.921875
5447.27734375
5507.30859375
5533.31640625
5516.859375
5460.8203125
5377.5859375
5283.06640625
5192.11328125
5118.6171875
5077.953125
5086.89453125
5159.140625
5298.91015625
5496.80859375
5730.46484375
5969.3359375
6181.71484375
6342.73828125
6442.328125
6489.0625
6504.88671875
6511.49609375
6517.86328125
6518.171875
6499.73828125
6452.67578125
6375.53125
6276.59765625
6170.99609375
6073.48828125
5991.20703125
5923.46875
5868.98046875
5831.15234375
5815.125
5821.41796875
5844.89453125
5879.13671875
5919.62109375
5963.18359375
6007.54296875
6052.9453125
6103.3125
6164.4609375
6240.66015625
6331.421875
6430.09765625
6526.47265625
6613.48046875
6692.16796875
6768.12109375
6842.6640625
6910.08984375
6965.5703125
7014.16015625
7069.8671875
7146.5625
7251.296875
7384.5546875
7542.9609375
7720.234375
7907.0390625
8091.69140625
8261.5703125
8405.68359375
8519.19140625
8607.27734375
8683.25390625
8761.03515625
8848.80859375
8949.30859375
9063.50390625
9191.71484375
9332.08984375
9480.7890625
9634.46484375
9790.6640625
9944.80859375
10088.59375
10213.8046875
10317.30078125
10399.90625
10459.4140625
10486.87109375
10473.10546875
10420.76171875
10350.44921875
10294.765625
10285.0078125
10339.421875
10458.2265625
10625.109375
10813.73046875
10997.01171875
11155.7734375
11282.73828125
11381.1015625
11460.20703125
11530.77734375
11600.27734375
11668.89453125
11728.3828125
11764.9921875
11764.828125
11718.87890625
11627.41015625
11503.90625
11375.828125
11278.34375
11242.546875
11285.81640625
11410.4765625
11607.83984375
11860.64453125
12142.6015625
12420.97265625
12665.5859375
12858.36328125
12995.12109375
13079.57421875
13117.61328125
13117.32421875
13091.53515625
13056.74609375
13028.10546875
13014.94140625
13019.91796875
13041.16796875
13076.0625
13125.82421875
13197.59375
13299.5234375
13430.03125
13571.11328125
13695.1015625
13781.45703125
13829.40234375
13855.86328125
13882.58203125
13924.0390625
13982.27734375
14046.68359375
14096.1875
14105.53515625
14056.1796875
13945.98046875
13790.671875
13616.46484375
13450.0546875
13312.078125
13214.734375
13161.640625
13148.6875
13165.90625
13200.30078125
13239.19921875
13273.3984375
13298.96484375
13316.78515625
13330.60546875
13345.48828125
13366.9453125
13399.328125
13443.25
13494.59765625
13547.3125
13598.02734375
13648.375
13702.84765625
13764.44921875
13831.9609375
13900.32421875
13962.2734375
14008.46875
14026.46875
14002.2265625
13926.25390625
13800.37109375
13638.0234375
13456.90625
13271.17578125
13089.9140625
12920.19921875
12768.41015625
12638.46875
12531.546875
12448.6328125
12391.10546875
12355.4921875
12327.01171875
12280.3515625
12190.0703125
12043.4765625
11846.21875
11617.53515625
11380.5
11155.46484375
10959.35546875
10806.046875
10702.61328125
10644.30078125
10616.18359375
10603.84375
10603.61328125
10621.03515625
10658.609375
10705.734375
10741.3671875
10745.91015625
10710.69921875
10638.453125
10538.1640625
10420.05859375
10292.31640625
10159.1015625
10021.21484375
9880.5703125
9744.54296875
9624.23828125
9526.625
9448.16015625
9376.61328125
9299.55078125
9213.171875
9126.609375
9059.45703125
9032.21875
9053.8359375
9115.79296875
9198.47265625
9282.97265625
9355.68359375
9403.28515625
9408.85546875
9357.73828125
9248.01171875
9094.58984375
8923.7109375
8763.26953125
8634.66796875
8547.85546875
8500.41796875
8480.75
8473.3828125
8463.98828125
8443.5625
8411.25390625
8373.2890625
8337.38671875
8307.7109375
8285.17578125
8269.91015625
8259.83984375
8247.41796875
8222.54296875
8181.328125
8129.72265625
8075.69921875
8019.30859375
7953.16015625
7871.921875
7778.41796875
7680.5
7585.125
7497.109375
7421.25390625
7362.63671875
7324.24609375
7305.171875
7301.125
7306.0703125
7313.46484375
7317.12890625
7312.125
7295.4609375
7266.01953125
7223.21875
7164.734375
7085.5546875
6980.95703125
6852.46875
6711.51953125
6575.7578125
6460.02734375
6370.16796875
6305.05078125
6263.5390625
6247.8359375
6260.35546875
6299.29296875
6358.9765625
6433.66796875
6518.8203125
6607.75
6688.21484375
6743.765625
6759.515625
6728.515625
6655.37890625
6555.7109375
6450.95703125
6361.11328125
6299.58984375
6272.93359375
6282.68359375
6325.46875
6391.86328125
6468.03125
6541.01171875
6603.65234375
6655.62890625
6701.8125
6750.92578125
6814.13671875
6901.26171875
7014.92578125
7147.125
7281.90234375
7403.12109375
7501.5390625
7576.0859375
7628.83203125
7659.0234375
7661.9375
7633.7421875
7577.671875
7506.125
7437.45703125
7389.7265625
7374.546875
7393.53515625
7439.37890625
7501.05078125
7568.9296875
7635.54296875
7693.609375
7736.89453125
7764.7109375
7783.41796875
7800.6484375
7818.140625
7831.98046875
7839.27734375
7842.0
7844.33984375
7850.00390625
7863.84375
7892.23046875
7936.359375
7984.59375
8015.2265625
8009.8828125
7965.66796875
7896.69140625
7827.34765625
7784.03125
7787.51171875
7845.96875
7951.6015625
8084.31640625
8221.33203125
8347.17578125
8458.47265625
8560.43359375
8657.08203125
8743.59375
8809.1640625
8848.0078125
8866.12890625
8876.265625
8888.3125
8906.77734375
8935.75390625
8982.3359375
9053.86328125
9153.0390625
9274.82421875
9405.3359375
9523.640625
9609.19140625
9652.53125
9661.19140625
9656.2109375
9663.47265625
9705.84765625
9797.34765625
9938.72265625
10117.04296875
10311.42578125
10501.38671875
10672.4140625
10817.4140625
10936.58203125
11036.66796875
11128.4765625
11222.71484375
11326.46484375
11442.06640625
11568.15234375
11701.33203125
11836.35546875
11963.86328125
12068.65234375
12133.03125
12145.03125
12104.6953125
12023.42578125
11919.125
11813.203125
11729.47265625
11690.06640625
11707.78515625
11780.3828125
11891.66015625
12018.4453125
12139.40625
12242.41015625
12327.703125
12404.83984375
12484.51171875
12570.98046875
12660.7109375
12747.41015625
12828.29296875
12905.43359375
12981.0390625
13052.29296875
13112.609375
13159.64453125
13201.6796875
13254.48828125
13330.59765625
13430.27734375
13541.3984375
13647.2109375
13736.7421875
13811.375
13882.2265625
13958.87109375
14038.84765625
14109.58203125
14162.49609375
14205.359375
14260.328125
14350.54296875
14488.2265625
14672.1484375
14891.3828125
15129.21875
15365.07421875
15576.3125
15742.37890625
15851.55859375
15907.0703125
15926.703125
15933.328125
15942.19140625
15955.58984375
15968.52734375
15978.05859375
15986.27734375
15995.859375
16005.890625
16013.7265625
16020.04296875
16029.60546875
16045.93359375
16065.4296875
16077.10546875
16067.828125
16027.86328125
15952.96875
15843.48046875
15702.78125
15536.92578125
15355.5546875
15172.8046875
15005.22265625
14865.57421875
14756.43359375
14669.9453125
14595.06640625
14525.78125
14462.71484375
14407.44140625
14355.5859375
14295.203125
14212.546875
14102.0390625
13973.44140625
13849.484375
13754.44921875
13701.9453125
13690.53515625
13707.125
13732.16015625
13743.5078125
13721.31640625
13654.125
13541.65234375
13391.11328125
13211.07421875
13009.609375
12797.06640625
12587.65625
12396.20703125
12233.203125
12102.88671875
12004.546875
11933.44140625
11880.4140625
11833.04296875
11780.203125
11716.4375
11641.72265625
11557.56640625
11464.83984375
11365.55859375
11264.2421875
11164.67578125
11065.171875
10958.8125
10839.5234375
10707.67578125
10570.4296875
10438.4765625
10323.34375
10235.328125
10179.2421875
10149.0234375
10126.5625
10088.5625
10017.828125
9910.65234375
9775.63671875
9627.28125
9480.82421875
9350.2890625
9245.8125
9168.24609375
9105.71484375
9037.71484375
8945.203125
8818.7578125
8660.5390625
8482.43359375
8303.34765625
8143.7421875
8016.609375
7920.859375
7844.62109375
7776.56640625
7714.296875
7662.7890625
7626.953125
7606.98046875
7599.00390625
7597.1015625
7594.13671875
7582.92578125
7558.57421875
7519.53125
7465.36328125
7394.25390625
7304.01953125
7195.4296875
7072.94140625
6941.2265625
6801.48828125
6651.29296875
6486.86328125
6304.95703125
6104.34765625
5888.2421875
5665.85546875
5450.44140625
5254.73046875
5087.99609375
4956.265625
4862.53515625
4804.62890625
4772.703125
4750.30078125
4720.1953125
4672.30859375
4608.92578125
4542.5234375
4486.296875
4444.84375
4413.9609375
4389.05859375
4371.59375
4366.04296875
4373.078125
4389.17578125
4412.61328125
4446.046875
4491.03125
4541.8359375
4586.8359375
4615.58203125
4623.26171875
4609.01953125
4572.078125
4510.11328125
4420.5390625
4303.33984375
4163.97265625
4013.96875
3866.7734375
3730.4765625
3603.78515625
3480.3125
3357.98046875
3244.78515625
3155.5
3102.98828125
3092.5390625
3123.21875
3193.0234375
3301.390625
3445.921875
3615.953125
3789.5390625
3938.87890625
4041.984375
4091.1953125
4090.984375
4048.83984375
3970.5859375
3864.5703125
3746.0390625
3632.546875
3534.65625
3453.859375
3390.19921875
3348.26171875
3332.81640625
3339.94140625
3355.62109375
3364.21484375
3357.54296875
3336.453125
3305.578125
3267.33984375
3219.7421875
3158.34765625
3080.6015625
2989.5234375
2894.6640625
2810.27734375
2752.09765625
2733.06640625
2758.28515625
2821.4453125
2906.1484375
2992.48828125
3064.671875
3115.1796875
3144.70703125
3160.53515625
3174.515625
3199.86328125
3246.0
3314.25
3398.7421875
3492.84375
3595.3125
3708.47265625
3828.39453125
3936.66796875
4003.90625
4004.21484375
3929.32421875
3792.4609375
3622.19140625
3453.04296875
3316.71875
3233.328125
3203.734375
3208.4765625
3217.19140625
3204.2734375
3160.53125
3093.421875
3017.70703125
2945.2890625
2882.29296875
2833.38671875
2805.65625
2805.71875
2833.140625
2879.90234375
2938.85546875
3011.484375
3104.29296875
3216.84375
3335.8203125
3441.99609375
3521.6640625
3571.625
3597.8984375
3614.57421875
3642.421875
3701.96484375
3803.07421875
3940.7890625
4100.95703125
4267.26171875
4422.40625
4547.82421875
4629.33984375
4665.46875
4668.51171875
4656.296875
4643.04296875
4636.265625
4637.62109375
4643.4375
4646.30859375
4640.59765625
4628.53125
4620.0703125
4625.4609375
4647.99609375
4683.984375
4727.94921875
4775.0859375
4817.8359375
4843.00390625
4836.7890625
4794.78125
4725.90625
4645.0390625
4562.02734375
4478.4375
4393.20703125
4308.73046875
4230.8671875
4164.91796875
4112.96875
4074.4609375
4048.203125
4033.63671875
4030.76953125
4039.7578125
4061.6796875
4099.66015625
4157.265625
4233.25
4317.53515625
4393.77734375
4446.3671875
4465.3515625
4447.8125
4399.859375
4338.625
4287.3671875
4262.89453125
4266.8828125
4290.90234375
4328.8671875
4382.1953125
4454.32421875
4544.42578125
4647.453125
4756.23046875
4860.29296875
4944.59765625
4993.8671875
5001.09375
4972.7734375
4926.46484375
4882.79296875
4857.2734375
4856.47265625
4879.9609375
4924.6171875
4986.03515625
5056.41796875
5124.15625
5178.60546875
5215.80859375
5238.38671875
5250.046875
5251.796875
5243.79296875
5229.390625
5215.77734375
5210.55078125
5217.390625
5233.5625
5250.41015625
5257.6796875
5250.27734375
5232.8671875
5217.69140625
5216.71875
5235.0703125
5270.9296875
5320.41796875
5381.57421875
5454.26953125
5537.59375
5627.5078125
5716.4296875
5795.87109375
5861.88671875
5918.84765625
5975.9140625
6037.171875
6095.47265625
6137.453125
6154.36328125
6146.75390625
6120.00390625
6078.8125
6026.83203125
5967.453125
5901.2421875
5823.984375
5731.359375
5627.0859375
5525.58984375
5446.5
5406.828125
5416.06640625
5474.328125
5572.98046875
5698.88671875
5840.37109375
5989.38671875
6138.23046875
6275.83203125
6388.3828125
6462.74609375
6489.09375
6462.984375
6388.0
6275.9375
6141.9140625
5998.078125
5852.88671875
5715.62109375
5598.6015625
5512.73828125
5461.03125
5436.515625
5425.46484375
5412.54296875
5386.1640625
5342.91796875
5288.2109375
5230.75390625
5174.95703125
5119.03125
5060.953125
5005.25
4962.39453125
4941.45703125
4944.4765625
4968.46484375
5011.32421875
5073.56640625
5153.12109375
5239.39453125
5314.28515625
5360.375
5369.1953125
5342.8671875
5289.9140625
5220.84765625
5146.94140625
5080.01171875
5029.90234375
5000.4140625
4987.515625
4982.125
4975.14453125
4961.01171875
4937.79296875
4905.12890625
4861.9921875
4805.46484375
4730.77734375
4632.55859375
4507.375
4357.0
4190.52734375
4022.78125
3868.37890625
3735.14453125
3622.72265625
3527.87109375
3451.32421875
3399.265625
3378.65625
3391.7578125
3434.69140625
3499.40234375
3575.8046875
3652.8515625
3719.59375
3767.296875
3792.08203125
3796.64453125
3788.765625
3775.640625
3757.015625
3723.17578125
3660.47265625
3559.40625
3418.3203125
3242.0078125
3040.9140625
2833.23828125
2644.72265625
2500.5390625
2412.37890625
2371.375
2353.87890625
2335.99609375
2305.21484375
2261.00390625
2206.88671875
2143.8125
2070.82421875
1989.0
1901.453125
1809.2265625
1710.00390625
1602.890625
1493.34375
1391.44921875
1305.48046875
1237.87109375
1185.8828125
1143.3515625
1101.640625
1052.34375
992.02734375
924.36328125
856.90625
796.59375
749.38671875
722.92578125
726.58203125
767.34375
845.7109375
955.1953125
1084.52734375
1220.3984375
1350.39453125
1466.3515625
1566.56640625
1655.37890625
1740.3125
1828.05859375
1920.88671875
2015.21484375
2104.08984375
2182.27734375
2249.25390625
2306.63671875
2352.734375
2380.06640625
2378.69921875
2342.6328125
2274.5078125
2185.6796875
2091.609375
2005.8359375
1937.46484375
1894.14453125
1885.29296875
1918.375
1989.47265625
2079.0234375
2160.62890625
2216.671875
2247.0
2265.0078125
2287.140625
2323.9140625
2374.9765625
2428.4453125
2465.74609375
2471.1484375
2439.89453125
2379.77734375
2306.890625
2239.42578125
2190.91015625
2164.55078125
2153.48046875
2149.6875
2154.2109375
2177.14453125
2226.2890625
2297.06640625
2374.52734375
2444.484375
2501.8828125
2549.734375
2591.83984375
2626.265625
2644.51953125
2637.3125
2602.55859375
2547.8828125
2483.796875
2413.16796875
2327.69921875
2215.625
2073.6953125
1913.265625
1756.66796875
1627.98828125
1544.7734375
1513.53515625
1528.328125
1571.57421875
1618.2578125
1643.80078125
1632.35546875
1580.1875
1493.33203125
1383.77734375
1267.51953125
1162.2890625
1082.3359375
1033.015625
1010.47265625
1006.63671875
1014.625
1031.2890625
1057.2734375
1095.3125
1146.82421875
1209.25390625
1277.171875
1344.875
1405.1953125
1445.21484375
1447.53515625
1400.90234375
1310.96484375
1199.171875
1090.296875
1000.8203125
937.1171875
900.6875
892.890625
915.5234375
968.81640625
1049.2421875
1149.07421875
1258.640625
1370.46484375
1482.50390625
1597.453125
1717.60546875
1838.36328125
1945.984375
2023.08203125
2058.62109375
2053.75
2018.25390625
1962.12890625
1891.0078125
1808.40234375
1719.9609375
1634.53515625
1561.58203125
1506.98046875
1469.7890625
1442.3984375
1415.0859375
1381.62890625
1340.90234375
1294.0
1241.71484375
1184.9140625
1124.89453125
1061.05078125
988.890625
902.63671875
800.51171875
687.73828125
575.37109375
477.30078125
407.078125
374.03515625
379.625
416.7265625
473.41796875
538.85546875
607.76953125
680.90625
761.15625
848.3671875
937.5390625
1022.234375
1098.9375
1167.37109375
1227.640625
1279.32421875
1323.640625
1364.08984375
1402.9609375
1437.68359375
1461.99609375
1470.90234375
1464.80859375
1450.8828125
1442.97265625
1460.09765625
1521.6171875
1639.453125
1811.47265625
2019.84375
2235.40234375
2426.19921875
2567.41796875
2648.40234375
2672.94921875
2653.39453125
2603.70703125
2535.93359375
2459.43359375
2380.4375
2302.484375
2229.76171875
2170.96484375
2137.68359375
2136.265625
2160.3046875
2191.37890625
2206.9921875
2188.61328125
2125.64453125
2016.94140625
1871.3984375
1705.90625
1540.21875
1391.78515625
1273.4140625
1192.74609375
1151.265625
1143.421875
1157.703125
1179.94140625
1197.8046875
1205.5234375
1206.625
1211.35546875
1229.28125
1263.34765625
1310.7265625
1367.0859375
1427.28515625
1481.91796875
1516.6875
1518.87109375
1486.19921875
1430.0703125
1370.41796875
1326.1328125
1307.53515625
1315.02734375
1342.66796875
1380.98046875
1416.21484375
1429.98828125
1404.3828125
1329.44140625
1205.828125
1042.02734375
852.6328125
659.078125
485.99609375
351.0703125
258.25
202.51953125
179.359375
187.00390625
221.76171875
276.19921875
342.4609375
413.58984375
480.47265625
531.7734375
560.53125
570.265625
573.11328125
582.796875
609.5078125
658.48046875
730.328125
823.0
934.8203125
1064.76953125
1208.67578125
1356.9296875
1498.69921875
1628.125
1744.703125
1848.78515625
1939.6796875
2018.2265625
2087.45703125
2148.84765625
2199.5078125
2234.65234375
2251.64453125
2250.3671875
2231.12109375
2194.2890625
2142.23828125
2080.82421875
2019.40234375
1969.6953125
1942.796875
1944.859375
1975.5859375
2032.421875
2115.8203125
2227.84765625
2364.40234375
2510.55859375
2646.015625
2755.8046875
2835.5390625
2887.625
2914.78515625
2918.41015625
2902.16796875
2875.6953125
2854.0625
2853.0546875
2882.4765625
2940.2890625
3010.4609375
3067.39453125
3086.453125
3055.17578125
2977.68359375
2869.93359375
2750.7109375
2635.0234375
2532.203125
2446.5078125
2378.6484375
2328.0234375
2294.14453125
2274.7734375
2262.09765625
2242.78125
2204.5703125
2144.06640625
2068.08984375
1989.1953125
1921.9453125
1881.86328125
1881.7265625
1923.19921875
1992.2734375
2067.05859375
2132.9296875
2190.06640625
2246.609375
2306.49609375
2365.234375
2415.84375
2456.52734375
2492.38671875
2530.84765625
2575.3515625
2621.6171875
2658.89453125
2675.87109375
2667.65234375
2639.18359375
2603.25
2575.125
2566.73046875
2582.15625
2615.7421875
2654.4375
2684.5
2698.79296875
2699.33203125
2693.20703125
2685.859375
2677.79296875
2667.0390625
2653.609375
2641.01953125
2633.59765625
2632.98046875
2637.42578125
2644.01953125
2650.66015625
2655.40625
2654.20703125
2640.56640625
2609.12890625
2560.5234375
2502.03515625
2442.63671875
2386.69921875
2332.1484375
2273.5078125
2206.1953125
2129.48046875
2048.15625
1972.3359375
1914.37109375
1884.78125
1890.78515625
1936.5546875
2020.66796875
2131.25390625
2247.11328125
2348.66015625
2429.34765625
2495.390625
2555.390625
2613.3125
2671.57421875
2736.6171875
2817.69921875
2920.30859375
3041.5859375
3170.84765625
3292.73046875
3391.50390625
3456.265625
3484.2734375
3479.03515625
3444.671875
3382.28515625
3292.05859375
3178.41796875
3052.4921875
2928.71484375
2818.02734375
2723.71484375
2643.8046875
2577.1171875
2526.28125
2495.546875
2487.8203125
2504.5625
2546.33203125
2610.79296875
2690.8046875
2776.91796875
2862.3125
2943.9296875
3019.07421875
3083.35546875
3133.19140625
3168.37890625
3190.234375
3197.88671875
3188.7734375
3163.328125
3127.859375
3091.34375
3058.87109375
3027.9765625
2990.7421875
2938.4765625
2864.765625
2766.51953125
2646.01171875
2513.67578125
2386.86328125
2281.98046875
2206.32421875
2158.8203125
2139.2109375
2154.82421875
2216.28125
2326.1640625
2471.765625
2628.453125
2770.625
2882.5390625
2962.07421875
3015.671875
3048.91015625
3060.58203125
3044.0546875
2992.734375
2904.42578125
2783.16796875
2640.15625
2493.3359375
2364.20703125
2272.5390625
2231.71875
2245.875
2308.69921875
2404.8046875
2514.60546875
2620.19140625
2708.4375
2771.29296875
2806.5
2818.703125
2816.54296875
2804.95703125
2780.5
2737.2890625
2679.0078125
2622.69921875
2587.6953125
2580.109375
2589.8203125
2603.0390625
2616.0
2635.1953125
2666.3203125
2706.38671875
2746.7734375
2780.828125
2806.64453125
2825.28125
2840.4140625
2859.87109375
2893.75390625
2947.35546875
3014.69140625
3079.12890625
3121.3515625
3129.4296875
3104.6796875
3059.05859375
3005.33984375
2948.33203125
2885.921875
2818.88671875
2757.91015625
2719.40625
2715.0078125
2745.75390625
2804.3984375
2880.15234375
2961.171875
3036.5078125
3099.2265625
3147.42578125
3180.3828125
3194.08984375
3183.55078125
3151.6796875
3115.296875
3099.7421875
3124.77734375
3193.3359375
3292.140625
3401.8125
3506.90234375
3598.703125
3672.40625
3725.015625
3757.35546875
3776.83203125
3794.80859375
3818.04296875
3841.5078125
3850.72265625
3832.91015625
3787.17578125
3724.85546875
3661.73046875
3610.609375
3579.3359375
3571.84765625
3588.203125
3624.0625
3671.8125
3723.1640625
3770.515625
3806.26953125
3822.5546875
3814.05078125
3782.62109375
3738.74609375
3695.73828125
3659.9296875
3626.25390625
3585.33203125
3536.1171875
3490.828125
3466.56640625
3472.1953125
3503.1171875
3546.95703125
3592.90625
3636.63671875
3679.171875
3722.80859375
3768.06640625
3814.1484375
3862.42578125
3919.43359375
3995.41015625
4098.6796875
4229.8203125
4380.140625
4535.55859375
4683.16015625
4814.88671875
4924.71875
5002.2734375
5031.13671875
4996.265625
4894.80078125
4740.0078125
4555.19921875
4363.42578125
4180.53125
4014.59765625
3870.58984375
3755.98046875
3682.23828125
3659.66796875
3690.28125
3765.87109375
3872.20703125
3993.7265625
4114.95703125
4221.63671875
4304.34375
4361.79296875
4399.7734375
4426.8671875
4451.3046875
4480.125
4518.8984375
4571.22265625
4638.71484375
4720.92578125
4813.984375
4909.3515625
4995.75390625
5065.0234375
5118.33203125
5167.82421875
5231.03125
5320.3359375
5434.859375
5561.52734375
5685.234375
5799.6328125
5910.3671875
6029.53125
6166.4453125
6320.23828125
6478.3515625
6622.9140625
6741.5390625
6833.8359375
6907.75390625
6970.11328125
7021.23828125
7057.62109375
7077.70703125
7084.50390625
7083.546875
7078.75390625
7069.96875
7055.16796875
7035.99609375
7020.3046875
7016.9765625
7027.54296875
7044.2265625
7056.58203125
7059.0546875
7052.09765625
7037.5546875
7013.37109375
6970.7734375
6896.29296875
6780.0625
6626.48046875
6457.87890625
6305.98828125
6197.578125
6145.04296875
6146.0703125
6188.40234375
6255.57421875
6332.5390625
6410.390625
6488.43359375
6572.3046875
6668.4375
6777.375
6890.796875
6996.94921875
7091.54296875
7183.6953125
7290.01171875
7422.20703125
7579.29296875
7748.265625
7909.3125
8042.55078125
8135.62109375
8188.7890625
8212.62890625
8220.6640625
8225.1953125
8238.80859375
8274.8828125
8342.4921875
8441.05859375
8561.58203125
8691.9765625
8820.1171875
8934.703125
9028.5625
9103.64453125
9171.20703125
9245.23828125
9335.171875
9443.83984375
9569.3203125
9706.22265625
9845.48828125
9974.9921875
10082.06640625
10156.86328125
10195.27734375
10200.28125
10180.38671875
10144.96484375
10099.3828125
10044.3046875
9979.8359375
9910.484375
9846.53125
9802.078125
9792.65234375
9833.0
9932.41796875
10088.0546875
10282.2421875
10488.8359375
10684.90625
10858.6953125
11009.26171875
11141.49609375
11261.859375
11376.2421875
11489.921875
11609.14453125
11741.80859375
11893.17578125
12058.80859375
12224.17578125
12375.37109375
12511.390625
12644.57421875
12789.6953125
12955.15234375
13143.69140625
13355.6328125
13586.16796875
13820.67578125
14037.78125
14219.921875
14361.55078125
14468.421875
14551.93359375
14625.0546875
14700.23828125
14786.54296875
14886.53515625
14996.8515625
15113.46484375
15237.36328125
15375.6328125
15536.92578125
15724.66015625
15932.63671875
16145.984375
16347.6484375
16526.83203125
16683.5
16825.2421875
16959.20703125
17086.859375
17205.79296875
17314.94140625
17416.75
17514.94921875
17612.12890625
17709.75390625
17808.90625
17910.4453125
18015.33984375
18125.45703125
18242.15625
18362.6484375
18479.01953125
18583.12109375
18672.3203125
18748.46484375
18811.3828125
18856.26953125
18878.63671875
18879.80078125
18864.9765625
18836.8359375
18793.62890625
18734.18359375
18663.2890625
18591.78125
18533.19140625
18501.1953125
18507.67578125
18558.34375
18646.83984375
18752.9453125
18849.1171875
18912.66015625
18935.375
18923.3828125
18887.3671875
18831.2265625
18749.03515625
18632.61328125
18481.97265625
18308.55078125
18129.12890625
17957.84375
17803.48046875
17671.4140625
17564.5390625
17481.2265625
17414.234375
17353.7265625
17292.5234375
17229.1640625
17167.59375
17115.22265625
17080.18359375
17067.4765625
17075.15625
17094.18359375
17113.46484375
17126.25390625
17131.9609375
17132.38671875
17127.703125
17117.0859375
17102.4453125
17089.01953125
17080.47265625
17073.8359375
17060.3046875
17031.13671875
16982.4140625
16914.9609375
16832.2421875
16740.16796875
16647.97265625
16566.90234375
16506.12109375
16468.7265625
16450.5234375
16441.8515625
16431.90234375
16413.58984375
16385.92578125
16351.58984375
16312.50390625
16268.6328125
16221.015625
16174.22265625
16134.72265625
16107.7109375
16096.51953125
16103.25390625
16126.59765625
16158.0625
16182.84765625
16187.21875
16166.26171875
16124.95703125
16073.05859375
16019.49609375
15969.546875
15924.04296875
15880.453125
15836.98046875
15797.68359375
15772.36328125
15768.72265625
15783.12109375
15799.34765625
15797.2578125
15763.4140625
15695.69140625
15601.23046875
15492.06640625
15380.44921875
15273.4453125
15169.2890625
15060.48828125
14943.70703125
14827.83984375
14731.3828125
14670.9140625
14651.359375
14665.16796875
14697.16796875
14729.03125
14742.828125
14726.59765625
14680.19921875
14615.2890625
14547.60546875
14487.51171875
14436.26171875
14389.7578125
14345.6328125
14307.8828125
14284.69921875
14279.63671875
14283.1640625
14274.19921875
14233.37890625
14157.92578125
14065.71875
13986.57421875
13948.44140625
13965.78125
14033.40234375
14128.50390625
14222.8984375
14299.91796875
14362.85546875
14427.30078125
14504.2109375
14588.40234375
14660.41015625
14697.9453125
14687.9453125
14631.91796875
14542.2734375
14433.3828125
14314.921875
14192.125
14069.515625
13952.140625
13843.7734375
13746.796875
13665.11328125
13605.90625
13577.16796875
13583.8359375
13626.359375
13701.1953125
13800.30859375
13909.765625
14010.203125
14080.82421875
14105.234375
14076.20703125
13996.8671875
13877.93359375
13733.20703125
13576.6640625
13421.6796875
13280.56640625
13163.1875
13076.0859375
13023.09375
13005.90625
13023.5625
13072.3203125
13147.28515625
13243.5546875
13354.296875
13467.22265625
13563.62890625
13621.92578125
13623.98046875
13562.24609375
13445.74609375
13301.2890625
13166.26171875
13074.00390625
13039.28515625
13052.8515625
13088.59765625
13118.96875
13128.38671875
13115.6875
13085.3203125
13037.1875
12965.3359375
12865.87890625
12744.734375
12617.32421875
12500.953125
12405.94921875
12331.234375
12266.46875
12199.46484375
12123.32421875
12037.515625
11943.10546875
11839.09375
11725.04296875
11606.390625
11495.421875
11406.0078125
11347.1875
11320.3046875
11320.07421875
11337.62890625
11363.734375
11391.01171875
11414.6015625
11432.21484375
11444.9609375
11458.4453125
11481.9609375
11525.58984375
11596.96484375
11699.2109375
11829.1328125
11975.1015625
12116.65625
12228.765625
12289.92578125
12289.23046875
12227.78125
12115.05078125
11964.73828125
11793.15234375
11617.8671875
11453.28515625
11304.40625
11164.6484375
11020.94921875
10863.02734375
10690.9140625
10516.90234375
10361.09765625
10241.64453125
10164.8203125
10122.52734375
10099.875
10086.06640625
10079.07421875
10082.27734375
10099.0390625
10129.875
10171.6875
10217.921875
10260.35546875
10291.96875
10308.3984375
10307.72265625
10291.63671875
10268.421875
10253.1484375
10261.953125
10304.25
10378.54296875
10473.171875
10570.359375
10652.75390625
10710.83984375
10746.05859375
10766.51171875
10779.75390625
10789.640625
10797.90625
10805.96875
10815.44921875
10829.390625
10852.6640625
10888.2421875
10932.1484375
10974.9921875
11010.0703125
11037.53515625
11059.078125
11072.16796875
11074.37109375
11072.7734375
11084.2890625
11124.265625
11196.0859375
11291.546875
11397.140625
11496.92578125
11572.26953125
11605.65234375
11590.171875
11537.73828125
11478.52734375
11450.56640625
11484.5703125
11591.38671875
11758.296875
11955.5234375
12148.68359375
12310.53125
12427.66796875
12500.74609375
12539.0078125
12552.75390625
12549.3046875
12534.609375
12516.03125
12500.69921875
12490.88671875
12482.82421875
12470.88671875
12451.9375
12425.68359375
12393.2265625
12357.25
12322.2890625
12291.9921875
12265.4453125
12237.1953125
12201.5
12155.97265625
12102.28515625
12045.92578125
11997.09375
11971.09375
11985.17578125
12051.734375
12170.58984375
12325.0546875
12486.12890625
12624.45703125
12722.4296875
12777.171875
12793.87890625
12778.15625
12734.7734375
12670.73046875
12596.83203125
12526.77734375
12476.08203125
12459.91015625
12487.16796875
12554.0859375
12644.3046875
12736.80859375
12814.91015625
12870.37890625
12904.0234375
12925.5859375
12951.1640625
12995.09765625
13060.07421875
13133.91796875
13197.0390625
13235.30859375
13248.08984375
13245.18359375
13235.078125
13214.71875
13170.2578125
13088.625
12969.25390625
12825.98046875
12679.34375
12547.65625
12442.578125
12368.5234375
12323.45703125
12300.53515625
12290.34765625
12282.20703125
12264.6640625
12227.51953125
12166.01953125
12084.2421875
11994.6640625
11913.796875
11855.77734375
11825.63671875
11815.24609375
11806.265625
11780.37109375
11729.98046875
11661.0703125
11587.16796875
11520.9140625
11469.04296875
11431.15625
11400.328125
11365.5625
11316.58984375
11249.15625
11167.34375
11080.78125
10998.00390625
10920.4765625
10842.015625
10754.0078125
10651.57421875
10535.66015625
10411.74609375
10289.3828125
10182.64453125
10106.77734375
10070.39453125
10070.31640625
10095.296875
10134.328125
10179.83984375
10223.60546875
10253.30078125
10256.59375
10229.72265625
10181.7734375
10130.07421875
10090.1640625
10068.14453125
10060.875
10062.83984375
10072.23046875
10090.203125
10115.58203125
10143.1328125
10168.37109375
10193.10546875
10225.24609375
10273.5390625
10342.203125
10427.99609375
10519.93359375
10602.7890625
10664.16796875
10699.96875
10712.671875
10704.9375
10675.953125
10623.0859375
10544.14453125
10437.47265625
10303.15625
10147.3203125
9984.765625
9834.890625
9713.30859375
9626.0859375
9569.796875
9536.23828125
9519.5078125
9521.78515625
9552.18359375
9617.7109375
9714.25390625
9827.05859375
9939.4140625
10039.98828125
10123.9453125
10191.76953125
10249.21484375
10305.0078125
10364.1875
10422.73046875
10469.94921875
10496.47265625
10499.58203125
10482.6328125
10451.66015625
10412.69140625
10369.95703125
10324.875
10276.56640625
10223.578125
10165.0234375
10100.8828125
10032.578125
9963.45703125
9898.2265625
9842.3046875
9803.28125
9793.2421875
9827.25390625
9916.70703125
10062.4765625
10253.890625
10473.8203125
10705.36328125
10936.0
11158.06640625
11366.08984375
11552.921875
11708.23828125
11821.8359375
11889.76953125
11918.40625
11922.76171875
11920.28515625
11924.515625
11942.48046875
11976.69140625
12028.93359375
12101.88671875
12197.1484375
12312.30078125
12440.328125
12571.671875
12696.4453125
12805.56640625
12891.62890625
12950.42578125
12982.17578125
12991.54296875
12986.97265625
12980.04296875
12983.96875
13010.421875
13066.46875
13154.078125
13271.23046875
13410.9765625
13557.71875
13686.19921875
13768.7265625
13787.61328125
13742.54296875
13646.55859375
13515.41796875
13360.65234375
13190.47265625
13014.04296875
12843.40625
12692.4609375
12575.359375
12504.859375
12489.44140625
12529.97265625
12618.9921875
12744.22265625
12894.1640625
13061.66796875
13243.42578125
13436.45703125
13634.94921875
13830.34765625
14014.6796875
14183.734375
14336.3984375
14470.703125
14581.59765625
14663.9296875
14717.953125
14750.44140625
14768.69140625
14772.44140625
14751.66015625
14692.7421875
14588.44921875
14444.64453125
14279.97265625
14119.1171875
13983.1953125
13882.38671875
13813.96875
13765.17578125
13717.67578125
13652.7421875
13558.66015625
13438.73828125
13312.859375
13207.82421875
13142.52734375
13119.94140625
13130.6015625
13161.28125
13201.046875
13243.546875
13287.234375
13333.19921875
13380.8046875
13425.375
13461.44140625
13487.765625
13507.59375
13524.08203125
13537.3984375
13546.6484375
13552.7578125
13557.23828125
13557.38671875
13542.68359375
13497.03125
13407.65234375
13276.19140625
13123.0546875
12979.421875
12872.09765625
12812.63671875
12796.609375
12809.125
12831.53125
12848.58203125
12854.81640625
12855.16015625
12858.28125
12869.51953125
12890.4453125
12921.63671875
12961.25390625
13000.41796875
13023.94921875
13019.0390625
12983.8046875
12928.1484375
12868.421875
12821.5546875
12801.12109375
12815.08984375
12865.97265625
12953.421875
13076.22265625
13230.78125
13407.51171875
13589.6640625
13757.3671875
13895.49609375
14000.7265625
14081.89453125
14152.28125
14220.4609375
14289.01953125
14361.73046875
14448.6484375
14561.0390625
14701.41796875
14860.82421875
15026.16015625
15188.796875
15346.28125
15498.046875
15641.2265625
15769.37109375
15873.69140625
15946.3671875
15985.76171875
16001.5
16015.85546875
16058.328125
16154.16015625
16312.5625
16522.5078125
16759.38671875
16996.62890625
17212.9765625
17393.3671875
17529.60546875
17624.875
17696.9765625
17772.8203125
17875.7890625
18016.36328125
18193.66015625
18404.72265625
18651.81640625
18941.1796875
19275.37109375
19647.25
20041.6484375
20443.26171875
20843.1484375
21237.87890625
21623.18359375
21989.1484375
22322.15625
22612.0546875
22859.1328125
23075.74609375
23280.94140625
23491.078125
23712.578125
23941.7734375
24170.54296875
24391.67578125
24599.265625
24785.703125
24940.28515625
25051.8828125
25113.65625
25126.24609375
25097.28125
25036.8671875
24950.8515625
24836.22265625
24683.30078125
24484.52734375
24242.57421875
23970.140625
23681.85546875
23386.82421875
23088.28125
22787.92578125
22488.4453125
22192.51171875
21901.66015625
21616.6484375
21337.04296875
21059.53125
20778.87109375
20493.55859375
20210.9375
19944.90625
19706.62109375
19496.2578125
19302.67578125
19110.25
18907.35546875
18691.1171875
18465.984375
18237.1953125
18003.99609375
17757.84375
17486.69921875
17181.8359375
16842.9921875
16480.58984375
16114.17578125
15766.15234375
15452.62109375
15177.0703125
14931.828125
14705.37109375
14489.375
14281.8515625
14086.96875
13912.3984375
13764.24609375
13641.66796875
13535.71484375
13434.57421875
13331.328125
13228.4296875
13136.4296875
13068.3984375
13031.94921875
13022.09375
13020.359375
13004.46875
12963.71484375
12907.40234375
12857.8671875
12834.3515625
12842.9453125
12880.0859375
12942.078125
13028.21484375
13134.69921875
13247.78125
13345.1015625
13404.74609375
13414.875
13377.4921875
13305.65625
13217.75
13132.12890625
13062.78515625
13015.03125
12982.15625
12947.3515625
12892.7578125
12810.1640625
12704.390625
12587.83984375
12474.01171875
12376.13671875
12307.08984375
12274.31640625
12273.60546875
12291.62890625
12317.5078125
12350.984375
12398.00390625
12460.11328125
12530.171875
12596.64453125
12648.24609375
12674.38671875
12665.12890625
12614.86328125
12527.3125
12417.16015625
12307.40234375
12224.09375
12189.05078125
12211.703125
12284.1875
12383.5234375
12479.6328125
12543.70703125
12553.4921875
12496.21875
12371.38671875
12192.29296875
11983.01953125
11770.1953125
11573.9140625
11403.9609375
11262.58203125
11148.80859375
11059.8515625
10991.74609375
10943.3125
10920.7734375
10935.6796875
10995.7265625
11097.87890625
11230.79296875
11381.17578125
11535.078125
11675.09375
11782.06640625
11843.19921875
11858.0078125
11836.21875
11791.6484375
11738.359375
11688.77734375
11650.140625
11620.609375
11589.19140625
11540.07421875
11458.375
11335.9296875
11176.81640625
10999.25390625
10829.44921875
10688.96875
10584.64453125
10508.6328125
10447.45703125
10391.80078125
10340.09765625
10295.1875
10259.1484375
10231.1015625
10208.4609375
10188.140625
10166.0078125
10137.1640625
10099.06640625
10054.3125
10008.57421875
9965.484375
9925.14453125
9888.33203125
9860.44140625
9849.34765625
9859.2734375
9887.0
9923.109375
9955.53125
9972.65234375
9965.97265625
9932.90625
9879.14453125
9818.8828125
9771.296875
9753.2734375
9771.44921875
9818.9140625
9879.515625
9936.78515625
9981.015625
10010.5859375
10028.63671875
10038.76953125
10042.4765625
10038.78125
10024.85546875
9996.66015625
9950.140625
9884.15625
9803.63671875
9719.0546875
9641.0390625
9574.76171875
9519.84375
9475.39453125
9444.25
9432.0546875
9442.97265625
9476.27734375
9526.35546875
9585.51171875
9646.76953125
9703.39453125
9745.09375
9756.1171875
9720.7265625
9633.84765625
9507.42578125
9366.3671875
9237.70703125
9141.09375
9084.39453125
9064.30078125
9071.7734375
9100.75
9153.7421875
9238.28515625
9357.234375
9502.76953125
9658.35546875
9803.5078125
9916.53515625
9978.69140625
9983.53515625
9945.12109375
9894.3828125
9863.109375
9868.046875
9906.6171875
9964.046875
10024.1796875
10078.18359375
10128.8203125
10187.9609375
10267.74609375
10371.71875
10493.46875
10622.40625
10749.1796875
10866.18359375
10966.70703125
11047.15234375
11109.86328125
11160.96875
11203.34765625
11231.734375
11235.47265625
11207.21484375
11150.48046875
11079.921875
11014.30078125
10967.984375
10947.71875
10955.89453125
10994.515625
11065.0546875
11166.05859375
11293.2890625
11441.69140625
11604.67578125
11771.0625
11926.640625
12062.859375
12183.97265625
12303.2421875
12430.84375
12565.70703125
12698.015625
12816.6484375
12913.02734375
12980.62109375
13015.5703125
13020.5859375
13007.99609375
12996.96484375
13005.37109375
13041.78125
13102.40234375
13173.671875
13237.32421875
13275.40625
13274.93359375
13233.0546875
13161.15234375
13084.20703125
13033.05078125
13031.8515625
13087.51171875
13187.65234375
13308.80859375
13429.69921875
13541.00390625
13646.33203125
13755.77734375
13877.87109375
14014.71875
14161.57421875
14309.17578125
14446.44140625
14562.265625
14646.578125
14691.640625
14693.22265625
14650.68359375
14566.734375
14448.7578125
14310.84375
14171.76171875
14046.90625
13939.5703125
13839.82421875
13731.6640625
13601.78125
13444.640625
13265.43359375
13082.37109375
12924.74609375
12822.6875
12791.80859375
12822.609375
12882.18359375
12927.5703125
12923.76953125
12856.97265625
12736.796875
12588.2265625
12439.875
12314.33203125
12221.4765625
12154.38671875
12091.453125
12007.69921875
11890.02734375
11745.15625
11594.5546875
11462.27734375
11365.4375
11311.01953125
11296.73828125
11313.671875
11350.22265625
11396.66015625
11447.5078125
11500.1015625
11550.62109375
11591.4296875
11612.921875
11609.109375
11581.96875
11540.09375
11492.8828125
11446.36328125
11404.3828125
11372.62109375
11360.578125
11379.52734375
11437.70703125
11534.8984375
11659.9453125
11794.70703125
11922.93359375
12036.6328125
12134.2265625
12214.7265625
12276.4765625
12321.16015625
12355.28125
12385.14453125
12411.46484375
12430.7734375
12441.5859375
12448.12109375
12459.53125
12487.81640625
12546.1640625
12645.82421875
12791.33984375
12977.796875
13191.88671875
13414.9765625
13626.18359375
13806.0078125
13940.47265625
14023.45703125
14055.74609375
14043.27734375
13997.01953125
13932.90625
13869.44921875
13823.6328125
13807.89453125
13828.28125
13881.9140625
13955.04296875
14025.83203125
14072.89453125
14084.54296875
14062.38671875
14017.72265625
13964.1171875
13910.78515625
13860.2734375
13812.02734375
13769.84375
13747.5234375
13766.94140625
13848.78125
14002.48046875
14222.44140625
14491.9765625
14790.77734375
15101.02734375
15410.00390625
15709.85546875
15995.421875
16261.0390625
16498.33984375
16697.7265625
16852.87109375
16963.9453125
17035.3828125
17070.33203125
17068.40625
17030.51171875
16966.02734375
16894.02734375
16836.15234375
16807.36328125
16812.79296875
16851.85546875
16923.09765625
17024.1015625
17148.1328125
17283.8515625
17419.77734375
17548.48828125
17665.875
17767.98828125
17850.890625
17914.12890625
17962.99609375
18007.046875
18056.921875
18121.80078125
18206.640625
18309.4765625
18421.8828125
18534.1484375
18641.0078125
18743.25
18845.68359375
18954.890625
19077.328125
19216.1015625
19367.89453125
19523.34375
19670.47265625
19797.15234375
19891.45703125
19943.109375
19947.14453125
19906.40625
19829.7734375
19727.90234375
19609.80859375
19481.78125
19348.20703125
19214.05078125
19086.59375
18973.01953125
18874.70703125
18784.62109375
18692.0390625
18590.1875
18478.75390625
18359.91796875
18233.61328125
18097.140625
17948.63671875
17791.36328125
17635.8046875
17497.53515625
17390.75
17320.984375
17282.01171875
17258.26953125
17229.9296875
17178.23046875
17090.875
16966.94921875
16818.76171875
16668.859375
16542.94921875
16461.078125
16429.875
16439.86328125
16470.9375
16503.48046875
16527.44140625
16543.56640625
16558.55078125
16579.69921875
16611.421875
16652.94921875
16697.59375
16735.4921875
16758.6484375
16763.94140625
16751.40234375
16720.703125
16670.44140625
16600.70703125
16514.875
16418.08203125
16314.27734375
16205.91015625
16096.4296875
15991.7265625
15897.796875
15817.265625
15748.9453125
15690.87890625
15642.875
15606.1328125
15581.4375
15567.91796875
15562.22265625
15557.34765625
15542.76171875
15506.90234375
15440.60546875
15339.28125
15204.328125
15045.05078125
14878.875
14726.04296875
14599.69921875
14498.6953125
14409.64453125
14317.046875
14213.37109375
14102.015625
13992.62890625
13894.0625
13810.4140625
13741.23828125
13683.44921875
13633.1328125
13588.18359375
13551.3515625
13530.02734375
13530.05078125
13547.96875
13570.515625
13583.56640625
13582.57421875
13575.0
13573.84765625
13588.8671875
13621.453125
13664.55859375
13706.98046875
13739.765625
13760.484375
13771.61328125
13775.05078125
13769.2421875
13751.46484375
13721.0625
13679.22265625
13627.6015625
13570.22265625
13516.8203125
13481.03125
13472.0
13486.64453125
13510.19140625
13524.42578125
13516.9375
13486.24609375
13442.390625
13403.69140625
13390.1953125
13415.02734375
13477.51953125
13562.296875
13645.8203125
13707.15234375
13736.2109375
13734.09375
13707.01953125
13661.6953125
13607.07421875
13558.34765625
13534.625
13549.75390625
13605.2734375
13693.01953125
13803.2421875
13928.08984375
14057.5859375
14175.55859375
14263.0078125
14306.39453125
14302.84375
14259.00390625
14187.7265625
14106.0390625
14031.8671875
13976.40234375
13936.984375
13899.4296875
13850.765625
13791.28125
13734.81640625
13698.47265625
13692.10546875
13714.765625
13757.22265625
13807.55859375
13857.59765625
13906.47265625
13957.19140625
14008.54296875
14051.4296875
14074.66796875
14074.2421875
14056.41015625
14033.37890625
14017.44921875
14017.6171875
14037.6484375
14074.32421875
14117.48046875
14153.18359375
14168.5625
14156.13671875
14115.609375
14052.55859375
13975.30078125
13892.875
13814.47265625
13747.59375
13693.9296875
13647.6328125
13599.28515625
13541.5078125
13470.08203125
13382.21875
13278.0234375
13163.8046875
13050.05078125
12944.45703125
12849.55078125
12768.1015625
12706.1796875
12666.48828125
12640.5078125
12611.8671875
12567.91015625
12505.1484375
12424.0703125
12323.24609375
12200.54296875
12056.89453125
11895.625
11719.90625
11534.5
11350.41015625
11184.66796875
11052.4765625
10958.13671875
10892.86328125
10840.51171875
10785.65625
10718.65625
10637.265625
10546.8828125
10459.13671875
10387.02734375
10338.38671875
10313.11328125
10306.20703125
10310.78515625
10315.96484375
10304.3671875
10257.78125
10169.94140625
10054.12109375
9937.171875
9846.015625
9797.80078125
9797.50390625
9839.01953125
9907.05859375
9981.5
10044.7109375
10087.76953125
10111.140625
10119.8515625
10118.10546875
10108.3203125
10094.6171875
10085.5234375
10090.75
10114.046875
10149.3046875
10184.12890625
10207.35546875
10215.09765625
10212.9609375
10214.07421875
10231.87109375
10269.4375
10313.5234375
10340.44921875
10330.5859375
10279.11328125
10195.21484375
10093.51953125
9987.0390625
9885.65625
9797.75
9730.9921875
9691.0
9678.90234375
9689.921875
9715.30078125
9747.8359375
9787.83984375
9844.70703125
9931.23046875
10053.18359375
10201.09375
10350.63671875
10472.26953125
10543.54296875
10556.390625
10516.54296875
10438.109375
10337.73046875
10230.5703125
10128.1796875
10037.89453125
9963.3359375
9905.7265625
9865.58203125
9844.12109375
9843.07421875
9862.640625
9899.4453125
9946.828125
9997.015625
10042.7734375
10077.75390625
10097.6953125
10103.48046875
10102.67578125
10105.3046875
10114.73046875
10121.31640625
10106.140625
10054.00390625
9965.78515625
9860.01171875
9762.34375
9692.12109375
9656.05078125
9651.1796875
9671.41015625
9711.5
9767.234375
9833.74609375
9903.98046875
9968.515625
10017.7265625
10045.578125
10052.41796875
10044.3359375
10029.83984375
10016.76953125
10011.07421875
10016.75390625
10035.48046875
10066.23046875
10105.54296875
10148.3125
10188.62109375
10221.19921875
10244.5859375
10264.0390625
10289.98046875
10330.27734375
10381.9609375
10430.67578125
10460.03125
10463.109375
10447.25
10429.8359375
10429.44921875
10457.33984375
10512.12109375
10579.8828125
10640.64453125
10678.04296875
10687.21875
10677.546875
10669.828125
10688.10546875
10747.9921875
10847.3203125
10966.6015625
11080.671875
11173.6640625
11247.26171875
11317.57421875
11403.37890625
11513.01171875
11637.68359375
11755.3984375
11842.23046875
11882.671875
11874.22265625
11827.296875
11762.75390625
11705.8203125
11676.58984375
11682.67578125
11719.79296875
11778.453125
11849.6328125
11926.08984375
12002.25390625
12075.32421875
12146.3203125
12219.3046875
12299.609375
12391.84765625
12497.328125
12611.515625
12724.51171875
12825.7265625
12908.80078125
12971.9453125
13013.58203125
13028.66796875
13009.78515625
12951.6015625
12853.796875
12719.66796875
12553.125
12358.8515625
12146.6796875
11935.4140625
11750.91015625
11618.21484375
11552.5
11554.203125
11610.6328125
11702.46875
11810.81640625
11920.2734375
12017.80859375
12092.53515625
12139.6484375
12164.48046875
12179.67578125
12195.8828125
12214.49609375
12229.109375
12233.21484375
12227.609375
12223.4609375
12239.9375
12296.4921875
12403.56640625
12559.2265625
12754.81640625
12982.95703125
13238.26953125
13510.90625
13782.44140625
14030.671875
14238.76171875
14400.4921875
14519.109375
14603.30078125
14663.328125
14707.90625
14742.53125
14771.015625
14799.609375
14839.3125
14902.53125
14995.39453125
15111.75
15234.41796875
15343.5390625
15426.7734375
15484.8125
15528.6875
15570.44140625
15613.375
15649.28515625
15665.42578125
15655.97265625
15628.35546875
15599.0546875
15582.6328125
15582.8046875
15591.62109375
15596.27734375
15587.9296875
15565.89453125
15534.56640625
15496.86328125
15452.0
15400.1015625
15347.3984375
15303.96875
15275.03515625
15255.51953125
15234.16796875
15202.8828125
15162.109375
15119.34765625
15084.90234375
15068.5546875
15076.3125
15106.82421875
15150.8984375
15197.21484375
15240.09375
15280.59375
15318.52734375
15344.2578125
15340.33984375
15291.9296875
15195.125
15056.58984375
14889.1484375
14710.62890625
14544.703125
14416.69921875
14343.05078125
14322.0390625
14334.23828125
14353.09765625
14358.55859375
14344.4140625
14314.48828125
14271.4609375
14209.7109375
14120.60546875
14005.49609375
13882.12109375
13776.30078125
13705.98828125
13671.14453125
13655.5625
13637.39453125
13601.33203125
13545.8828125
13480.70703125
13415.65234375
13351.5703125
13282.45703125
13206.20703125
13131.1875
13071.08984375
13033.62109375
13013.296875
12992.25390625
12946.57421875
12854.83203125
12706.4453125
12506.18359375
12271.8828125
12026.85546875
11791.609375
11578.23046875
11388.2890625
11213.90234375
11041.51171875
10856.9765625
10650.78125
10422.10546875
10179.703125
9937.10546875
9705.0703125
9488.6640625
9292.35546875
9125.21875
8997.22265625
8909.8671875
8853.7890625
8816.75
8791.34765625
8773.33203125
8755.97265625
8729.92578125
8687.20703125
8621.015625
8522.24609375
8381.5859375
8198.7265625
7988.02734375
7772.5703125
7571.98046875
7394.609375
7237.53125
7091.25390625
6946.265625
6799.23046875
6654.43359375
6518.66796875
6394.828125
6281.2890625
6177.14453125
6087.1484375
6022.6328125
5998.90234375
6030.16796875
6122.375
6267.4765625
6444.28125
6625.62890625
6786.16796875
6906.453125
6974.32421875
6985.6015625
6943.80078125
6859.37109375
6749.92578125
6639.9296875
6555.625
6515.6328125
6525.04296875
6578.21484375
6665.390625
6775.1171875
6892.82421875
7002.13671875
7090.24609375
7151.34765625
7184.7890625
7192.35546875
7179.2265625
7155.73046875
7134.49609375
7124.10546875
7125.65234375
7135.140625
7147.62890625
7157.9921875
7158.8359375
7140.2421875
7093.79296875
7018.21875
6921.53515625
6817.1640625
6715.87890625
6619.17578125
6519.54296875
6407.921875
6281.69921875
6145.55859375
6005.16796875
5862.125
5716.31640625
5571.54296875
5436.07421875
5317.83984375
5221.7421875
5152.11328125
5115.296875
5118.05859375
5165.6015625
5263.296875
5417.80859375
5631.30859375
5891.9609375
6170.87890625
6430.26171875
6637.0234375
6773.8515625
6843.80078125
6866.79296875
6868.42578125
6867.30859375
6870.7109375
6880.8984375
6902.93359375
6944.14453125
7006.96484375
7085.49609375
7170.125
7253.9921875
7333.66015625
7404.9140625
7460.76953125
7495.4140625
7509.20703125
7508.01171875
7497.18359375
7478.01171875
7451.1171875
7421.265625
7395.4140625
7375.30078125
7354.78515625
7326.796875
7291.97265625
7258.6484375
7235.02734375
7222.91015625
7218.484375
7216.3515625
7212.046875
7203.4375
7193.3671875
7191.99609375
7214.5
7273.28515625
7369.37890625
7489.203125
7609.5078125
7708.15234375
7775.04296875
7816.96484375
7852.7109375
7900.796875
7968.34765625
8050.0625
8137.3671875
8227.61328125
8323.46484375
8424.19921875
8519.83203125
8594.5390625
8634.91796875
8634.9921875
8596.078125
8524.96875
8432.83984375
8334.703125
8248.50390625
8192.765625
8181.875
8220.328125
8300.58984375
8406.91015625
8521.6875
8629.55078125
8719.53125
8787.515625
8837.23046875
8876.28515625
8909.4765625
8936.546875
8956.70703125
8974.01171875
8997.0234375
9033.19921875
9083.125
9138.41796875
9184.18359375
9205.30078125
9193.45703125
9150.6953125
9087.23828125
9016.2109375
8949.66015625
8898.22265625
8872.46875
8882.37890625
8933.171875
9020.52734375
9130.7578125
9246.984375
9355.796875
9449.43359375
9526.03125
9591.87890625
9662.03125
9752.828125
9870.65625
10009.69140625
10162.50390625
10331.34765625
10527.9609375
10764.30078125
11043.5078125
11353.765625
11664.578125
11931.17578125
12111.58203125
12186.39453125
12163.55859375
12065.6171875
11915.05859375
11730.8046875
11531.03125
11331.85546875
11142.3203125
10963.6953125
10795.21484375
10640.015625
10506.453125
10405.5078125
10346.79296875
10334.8046875
10366.640625
10431.48828125
10511.0
10580.97265625
10617.61328125
10607.81640625
10555.5546875
10476.8671875
10387.41796875
10294.9375
10201.9609375
10112.09765625
10031.9140625
9969.04296875
9930.6875
9921.6328125
9939.63671875
9972.46875
10003.4140625
10023.14453125
10036.2421875
10055.5390625
10090.6484375
10142.09375
10203.8671875
10268.6640625
10331.07421875
10389.28515625
10445.91796875
10506.67578125
10576.625
10657.31640625
10747.12890625
10843.171875
10942.546875
11042.80078125
11142.046875
11237.67578125
11324.5078125
11395.9140625
11448.9140625
11487.359375
11517.98046875
11543.14453125
11559.6796875
11565.296875
11563.86328125
11562.875
11567.49609375
11579.28125
11599.46484375
11630.14453125
11670.796875
11715.06640625
11752.9765625
11776.80078125
11785.015625
11781.5
11771.953125
11760.6640625
11748.5859375
11731.71484375
11700.38671875
11641.62109375
11545.6953125
11413.4609375
11258.9609375
11105.3359375
10977.39453125
10895.1953125
10870.0234375
10901.70703125
10977.34375
11072.87109375
11158.63671875
11208.90625
11212.2734375
11176.8359375
11124.625
11077.53125
11045.703125
11027.59375
11019.12109375
11020.71484375
11035.84375
11065.1484375
11104.08203125
11146.16796875
11188.10546875
11232.10546875
11283.8671875
11347.5703125
11420.796875
11491.84765625
11540.47265625
11541.87890625
11473.99609375
11326.515625
11106.95703125
10838.69140625
10551.421875
10271.18359375
10016.02734375
9796.96875
9619.77734375
9485.4609375
9390.9296875
9330.62890625
9297.7109375
9283.80859375
9279.0
9273.9375
9263.84765625
9251.828125
9248.21484375
9265.23046875
9309.96875
9380.515625
9467.19921875
9556.0859375
9631.35546875
9677.265625
9682.58203125
9646.69921875
9582.34375
9511.92578125
9460.1015625
9446.75
9481.5078125
9560.38671875
9667.0234375
9779.93359375
9880.65234375
9955.85546875
9994.0703125
9985.41015625
9928.765625
9838.75
9741.8125
9662.21875
9610.18359375
9582.20703125
9570.953125
9574.15625
9595.0703125
9636.0078125
9691.94140625
9750.6796875
9800.5234375
9838.88671875
9873.7890625
9916.3984375
9971.9765625
10037.0625
10102.80078125
10158.24609375
10191.1015625
10189.73828125
10149.4609375
10078.53125
9997.04296875
9927.671875
9885.6015625
9874.68359375
9890.6328125
9926.09375
9973.0625
10022.26171875
10062.19921875
10080.859375
10070.80078125
10035.34375
9991.1484375
9963.43359375
9975.2265625
10037.37890625
10145.8203125
10286.5390625
10443.484375
10604.75390625
10765.32421875
10926.03515625
11089.2421875
11254.015625
11415.2109375
11567.26953125
11708.32421875
11840.375
11966.5546875
12089.4140625
12211.171875
12334.4140625
12462.20703125
12597.82421875
12742.859375
12893.44921875
13038.9453125
13167.578125
13275.6953125
13370.90234375
13465.109375
13564.76953125
13667.515625
13765.46484375
13849.640625
13913.375
13956.4453125
13988.3671875
14025.75
14082.98046875
14163.2265625
14257.30859375
14350.0390625
14428.08203125
14484.52734375
14520.07421875
14541.5859375
14558.390625
14577.36328125
14600.37890625
14626.41015625
14655.3828125
14687.96875
14720.453125
14741.328125
14736.2421875
14698.8671875
14638.390625
14578.1328125
14547.58984375
14572.8046875
14667.02734375
14824.19921875
15020.21875
15223.44921875
15407.65234375
15557.953125
15668.4765625
15737.9921875
15768.28515625
15764.26953125
15733.76171875
15686.8046875
15634.08203125
15583.0546875
15533.85546875
15480.41015625
15418.31640625
15352.6484375
15297.6953125
15268.65625
15272.734375
15305.91796875
15355.81640625
15407.890625
15452.5859375
15490.09375
15528.96484375
15577.62890625
15634.8046875
15686.9765625
15715.73828125
15708.3828125
15663.0703125
15586.7578125
15491.21484375
15391.21875
15302.96484375
15240.515625
15212.7265625
15224.0859375
15276.66796875
15368.125
15487.1796875
15614.328125
15730.46484375
15825.890625
15901.1796875
15960.8203125
16006.96484375
16037.671875
16048.125
16032.3828125
15985.65625
15907.28125
15803.15625
15685.89453125
15571.42578125
15472.4296875
15392.17578125
15323.7421875
15256.37890625
15184.04296875
15108.5546875
15035.421875
14967.16015625
14901.125
14834.31640625
14771.4453125
14729.1328125
14731.1328125
14796.40625
14927.80078125
15108.390625
15306.4140625
15486.01953125
15620.30859375
15701.84375
15744.07421875
15771.31640625
15804.3359375
15852.546875
15916.1875
15992.10546875
16076.36328125
16163.67578125
16247.1015625
16319.19921875
16373.46875
16405.6171875
16414.65234375
16403.16015625
16376.0703125
16338.4609375
16293.015625
16238.140625
16168.7734375
16081.3046875
15979.14453125
15872.5
15771.2578125
15678.51171875
15592.14453125
15511.6484375
15440.71875
15382.61328125
15335.0703125
15291.8828125
15248.98828125
15207.4765625
15170.75390625
15141.2421875
15122.0625
15122.03515625
15156.125
15237.39453125
15365.44140625
15521.02734375
15671.84765625
15785.8203125
15844.04296875
15846.9765625
15811.328125
15759.78515625
15709.81640625
15668.66015625
15636.5
15612.79296875
15599.37890625
15599.20703125
15613.58984375
15640.203125
15672.08203125
15698.8125
15710.8828125
15704.1640625
15679.65625
15638.13671875
15576.125
15488.6171875
15375.8828125
15246.87890625
15116.0
14996.96484375
14898.88671875
14825.671875
14776.87890625
14748.8046875
14735.58984375
14730.59765625
14727.9609375
14724.37890625
14720.60546875
14721.0625
14730.8359375
14751.58984375
14779.875
14809.03125
14832.32421875
14843.8359375
14836.7578125
14802.2421875
14731.8515625
14623.14453125
14484.58984375
14335.96875
14203.1015625
14109.51171875
14069.22265625
14083.9453125
14144.875
14237.29296875
14345.53125
14456.05078125
14557.42578125
14638.31640625
14687.4296875
14698.19140625
14675.36328125
14636.18359375
14602.25
14587.1328125
14589.7265625
14598.28515625
14600.734375
14592.00390625
14573.34375
14546.3984375
14508.515625
14453.51171875
14376.87109375
14282.19921875
14185.56640625
14114.21875
14097.25390625
14151.41015625
14271.87109375
14435.796875
14614.7109375
14783.703125
14921.8203125
15010.55078125
15038.125
15006.18359375
14929.23828125
14825.7890625
14710.9453125
14598.1640625
14506.0
14459.4140625
14481.5390625
14581.921875
14750.87109375
14964.51953125
15196.61328125
15428.19140625
15648.84375
15851.63671875
16029.19140625
16175.62890625
16291.33984375
16383.5546875
16460.01171875
16521.08203125
16558.859375
16565.6484375
16544.046875
16508.078125
16473.80078125
16449.09765625
16431.5234375
16413.46875
16387.75390625
16351.78125
16311.90625
16285.4375
16294.3515625
16352.52734375
16458.1484375
16599.0625
16764.4765625
16950.3359375
17154.56640625
17370.078125
17583.96484375
17783.87890625
17965.78515625
18136.3984375
18307.9921875
18490.265625
18686.57421875
18896.3125
19117.85546875
19348.0234375
19581.5625
19814.8203125
20049.25
20287.42578125
20523.90625
20741.984375
20921.546875
21050.546875
21130.6796875
21176.2421875
21210.08984375
21257.48046875
21337.17578125
21453.765625
21597.29296875
21750.47265625
21896.83203125
22024.05859375
22123.1015625
22186.83203125
22210.46484375
22194.08203125
22146.05859375
22084.8125
22035.56640625
22021.8203125
22056.12109375
22136.46875
22249.703125
22377.44921875
22500.36328125
22600.87890625
22666.8046875
22694.65625
22689.12109375
22658.51953125
22610.609375
22551.55078125
22485.6015625
22413.25390625
22331.33203125
22238.80078125
22144.1328125
22064.83984375
22017.3515625
22006.66015625
22025.578125
22062.65625
22110.0078125
22165.01171875
22227.19921875
22294.79296875
22363.71484375
22428.3359375
22481.6328125
22513.5703125
22510.78125
22461.6171875
22365.28515625
22236.515625
22099.46875
21974.921875
21872.109375
21791.01953125
21730.3671875
21692.359375
21680.80078125
21696.1328125
21732.96875
21782.36328125
21836.07421875
21888.703125
21936.0859375
21972.84375
21992.74609375
21992.58203125
21976.171875
21954.44921875
21940.4453125
21942.53125
21961.85546875
21996.85546875
22049.99609375
22128.1640625
22234.53125
22360.4296875
22486.765625
22593.63671875
22668.29296875
22705.5
22704.47265625
22668.21875
22605.0078125
22528.109375
22453.3671875
22397.265625
22375.640625
22400.44140625
22474.734375
22590.89453125
22735.69921875
22898.546875
23074.80859375
23261.6796875
23452.19140625
23634.60546875
23797.1953125
23932.84375
24040.3125
24123.99609375
24192.83203125
24255.40625
24311.29296875
24346.58203125
24341.5078125
24286.234375
24190.78125
24080.5
23982.453125
23914.015625
23879.2890625
23870.9140625
23873.953125
23871.16796875
23849.48828125
23805.7421875
23748.14453125
23691.796875
23650.17578125
23628.05859375
23620.2890625
23615.9453125
23604.0625
23578.42578125
23541.046875
23502.73828125
23478.37109375
23478.5
23503.41015625
23543.78515625
23585.75
23616.50390625
23629.453125
23628.11328125
23625.00390625
23633.66015625
23659.109375
23695.140625
23729.67578125
23751.84375
23755.4609375
23739.828125
23710.7421875
23681.16015625
23669.2578125
23693.14453125
23764.7734375
23886.6328125
24053.125
24254.58203125
24479.87109375
24716.31640625
24950.6796875
25173.3203125
25381.3125
25575.69140625
25756.1640625
25920.890625
26070.75
26209.82421875
26339.3125
26453.8828125
26548.03125
26626.35546875
26705.62890625
26806.23828125
26942.24609375
27117.98828125
27331.23046875
27578.3515625
27857.67578125
28168.3046875
28505.078125
28855.52734375
29204.36328125
29542.55859375
29871.0859375
30195.21875
30516.671875
30832.99609375
31142.94921875
31448.984375
31752.58984375
32048.58203125
32326.23828125
32577.1640625
32801.3125
33004.45703125
33190.328125
33357.203125
33503.44921875
33634.96484375
33764.50390625
33902.51953125
34049.5546875
34198.0078125
34340.0703125
34473.83203125
34604.45703125
34742.42578125
34900.0546875
35085.53125
35296.90625
35521.46875
35742.37109375
35947.40234375
36133.2265625
36303.65625
36465.84375
36628.1640625
36800.05078125
36991.4453125
37210.4921875
37460.765625
37740.12890625
38041.39453125
38352.4765625
38655.6640625
38929.78125
39158.37109375
39339.62109375
39489.15625
39632.33984375
39793.25390625
39988.9140625
40229.30859375
40517.92578125
40851.078125
41219.40234375
41612.18359375
42019.82421875
42431.7890625
42834.40625
43214.0625
43563.84375
43887.0625
44195.20703125
44503.7578125
44828.29296875
45179.1953125
45555.53515625
45943.671875
46324.41015625
46683.28125
47014.90234375
47319.76953125
47600.78515625
47864.8125
48125.640625
48401.71484375
48709.0390625
49055.984375
49444.24609375
49872.5078125
50337.5234375
50832.1796875
51344.8671875
51863.328125
52380.5
52897.07421875
53418.0625
53946.14453125
54477.22265625
55000.8046875
55503.296875
55970.921875
56391.53515625
56757.578125
57070.73046875
57345.0
57603.53125
57868.82421875
58151.83984375
58446.90625
58735.59765625
58996.51953125
59214.796875
59386.05859375
59514.078125
59605.4921875
59666.16796875
59700.62890625
59712.28125
59703.0703125
59674.234375
59630.14453125
59582.51171875
59549.50390625
59548.80078125
59590.74609375
59677.29296875
59805.390625
59969.23046875
60159.515625
60362.6640625
60562.39453125
60742.4296875
60888.5703125
60990.11328125
61041.5625
61044.12890625
61006.50390625
60944.5
60878.453125
60827.8671875
60805.8515625
60817.796875
60864.890625
60948.0234375
61068.33984375
61225.72265625
61418.16796875
61641.640625
61888.8984375
62148.4609375
62406.37890625
62650.54296875
62874.71484375
63080.2890625
63274.4296875
63464.05078125
63648.87109375
63821.3203125
63976.05859375
64120.2734375
64272.63671875
64451.6640625
64665.89453125
64913.53515625
65186.11328125
65469.57421875
65746.19140625
66002.1796875
66236.28125
66459.625
66686.3515625
66924.265625
67172.61328125
67425.3984375
67675.87109375
67919.8515625
68156.765625
68388.09375
68615.63671875
68842.32421875
69073.58984375
69315.1484375
69568.3359375
69829.109375
70092.4140625
70356.0625
70620.24609375
70886.70703125
71162.6171875
71465.48046875
71821.5234375
72257.2578125
72792.65625
73442.328125
74219.46484375
75129.953125
76149.90234375
77197.73046875
78127.375
78763.65234375
78970.84765625
78714.58203125
78076.19140625
77212.4609375
76290.82421875
75438.8046875
74726.3125
74174.78125
73776.7734375
73513.04296875
73361.3828125
73298.203125
73297.97265625
73335.796875
73394.03125
73469.1953125
73574.2265625
73734.90625
73982.69140625
74347.0078125
74848.47265625
75494.57421875
76280.3046875
77194.62890625
78228.578125
79378.22265625
80640.140625
82004.2421875
83449.50390625
84943.0546875
86439.66015625
87880.890625
89196.10546875
90306.26953125
91129.50390625
91588.4765625
91621.30859375
91195.23828125
90317.62109375
89037.296875
87433.265625
85595.01953125
83604.59765625
81528.84375
79421.57421875
77327.66015625
75283.14453125
73314.17578125
71439.8125
69676.98046875
68040.94140625
66540.5859375
65174.7578125
63933.91015625
62803.87109375
61768.421875
60812.0625
59924.46875
59102.828125
58347.99609375
57657.171875
57020.15625
56422.5
55852.69921875
55308.53515625
54798.53125
54336.20703125
53929.59765625
53574.2890625
53256.4453125
52962.76171875
52686.87109375
52426.5234375
52176.87109375
51929.30859375
51678.59375
51431.41015625
51206.796875
51025.4375
50895.53125
50806.73046875
50736.3984375
50661.15625
50564.7578125
50440.72265625
50292.9453125
50134.73828125
49983.6015625
49853.59765625
49751.49609375
49678.3359375
49631.09765625
49600.58984375
49569.86328125
49518.90234375
49434.05859375
49314.49609375
49171.2421875
49021.1171875
48880.71875
48763.74609375
48681.68359375
48645.13671875
48662.58984375
48736.5703125
48861.2265625
49024.07421875
49209.71484375
49401.46484375
49581.50390625
49733.43359375
49847.44140625
49922.84765625
49964.7890625
49978.4453125
49967.02734375
49934.16796875
49886.078125
49830.1953125
49772.171875
49714.66796875
49658.453125
49604.09765625
49553.39453125
49510.40625
49480.8046875
49467.734375
49466.48046875
49463.4453125
49442.3046875
49393.296875
49318.82421875
49232.546875
49153.7890625
49099.80078125
49078.18359375
49083.53515625
49101.1796875
49115.5390625
49116.0859375
49097.53125
49057.3046875
48994.671875
48911.25390625
48810.5
48695.6328125
48567.83984375
48426.25390625
48269.953125
48101.359375
47928.08984375
47760.1171875
47603.734375
47458.09765625
47317.26953125
47173.9609375
47020.66796875
46850.04296875
46658.15625
46448.0
46227.48046875
46002.34765625
45771.28515625
45527.42578125
45263.15625
44973.7421875
44659.83203125
44329.828125
44000.14453125
43690.91015625
43419.03515625
43192.984375
43011.72265625
42866.90234375
42745.82421875
42633.7421875
42515.7578125
42379.79296875
42220.8359375
42043.34375
41858.4375
41677.54296875
41507.91796875
41352.71875
41212.72265625
41086.4609375
40970.125
40859.99609375
40756.6953125
40667.1796875
40601.8828125
40567.89453125
40562.44921875
40571.6875
40576.6953125
40562.17578125
40520.5546875
40449.84765625
40350.9921875
40229.1015625
40094.80859375
39959.89453125
39828.86328125
39694.69921875
39543.45703125
39363.69140625
39153.5234375
38921.22265625
38680.15234375
38442.15625
38214.0703125
37998.6171875
37796.55859375
37606.9296875
37427.47265625
37258.41796875
37107.20703125
36987.3203125
36909.97265625
36876.296875
36877.55859375
36901.47265625
36937.2578125
36975.78515625
37007.96875
37025.10546875
37020.9140625
36992.55859375
36939.5859375
36862.57421875
36763.51171875
36647.0625
36519.625
36384.84375
36239.375
36074.46484375
35883.66015625
35669.875
35445.02734375
35222.7421875
35010.9296875
34809.71484375
34614.72265625
34422.4609375
34234.85546875
34061.3828125
33917.44921875
33818.42578125
33771.6328125
33771.3984375
33802.02734375
33847.8203125
33903.09765625
33974.65234375
34075.7109375
34217.48828125
34403.671875
34626.75390625
34862.62890625
35066.05859375
35176.5859375
35140.1171875
34936.14453125
34590.54296875
34162.61328125
33715.734375
33292.5703125
32907.9453125
32556.26953125
32223.58203125
31898.05078125
31576.6328125
31265.4375
30973.32421875
30703.92578125
30452.7109375
30209.64453125
29963.28125
29703.97265625
29426.87890625
29133.33984375
28828.09765625
28514.640625
28195.0
27874.62109375
27564.7421875
27277.40625
27018.90234375
26789.40625
26588.01953125
26415.765625
26273.85546875
26160.93359375
26072.84765625
26004.0390625
25949.4375
25906.59765625
25876.80859375
25862.9921875
25865.16015625
25876.9140625
25885.15625
25872.64453125
25823.19140625
25728.875
25595.390625
25439.9609375
25281.72265625
25131.734375
24989.8203125
24848.97265625
24702.3046875
24547.609375
24387.3125
24225.19140625
24063.48046875
23903.02734375
23745.0390625
23590.95703125
23440.63671875
23292.16796875
23143.90234375
22995.57421875
22847.17578125
22698.96484375
22553.99609375
22419.42578125
22304.18359375
22216.61328125
22165.65625
22161.08203125
22207.0859375
22293.9453125
22399.2265625
22501.01953125
22591.40625
22677.8515625
22773.2734375
22884.29296875
23005.03125
23117.77734375
23199.84765625
23234.1484375
23216.8515625
23156.546875
23066.58203125
22958.41015625
22840.10546875
22716.53515625
22588.11328125
22450.82421875
22300.8671875
22140.0546875
21974.7734375
21809.12109375
21641.11328125
21466.7578125
21285.71875
21100.41015625
20910.859375
20714.41015625
20511.6328125
20309.8671875
20118.16796875
19939.2265625
19767.0625
19591.37109375
19402.91796875
19197.19140625
18977.66015625
18757.3046875
18554.3125
18382.94140625
18246.87109375
18139.73828125
18048.94140625
17957.55859375
17845.5703125
17695.1484375
17498.578125
17262.02734375
17001.78515625
16737.02734375
16484.6640625
16256.79296875
16058.63671875
15887.48828125
15735.3515625
15595.11328125
15465.3671875
15349.31640625
15249.25
15162.953125
15086.23046875
15018.66015625
14965.73828125
14934.796875
14928.5625
14942.2265625
14965.37109375
14986.08203125
14994.27734375
14983.015625
14947.7734375
14884.66796875
14790.3046875
14664.39453125
14512.3359375
14343.5703125
14166.375
13985.3359375
13805.00390625
13635.30859375
13491.87890625
13389.9140625
13336.6875
13327.55859375
13346.72265625
13372.48046875
13386.203125
13380.55078125
13360.6171875
13336.234375
13312.30078125
13285.31640625
13247.53515625
13192.73046875
13119.08203125
13029.296875
12929.92578125
12829.69921875
12736.6171875
12655.3046875
12586.5859375
12528.78125
12479.171875
12435.5703125
12398.38671875
12371.8125
12361.8515625
12371.65625
12397.91796875
12431.390625
12460.84375
12477.0625
12474.7890625
12452.9296875
12414.36328125
12365.734375
12316.27734375
12274.8515625
12246.83984375
12233.296875
12233.015625
12244.765625
12267.0078125
12296.3359375
12327.93359375
12358.48828125
12388.46875
12421.76171875
12464.75
12526.4375
12617.71875
12747.60546875
12919.0
13128.796875
13371.87109375
13643.125
13934.3828125
14230.75390625
14512.58984375
14762.453125
14971.00390625
15138.07421875
15271.140625
15383.7265625
15492.79296875
15613.3125
15752.59375
15909.40625
16078.4296875
16254.953125
16435.21875
16614.2578125
16786.07421875
16946.546875
17094.21875
17226.7734375
17337.984375
17421.015625
17475.80078125
17512.296875
17545.53125
17587.8828125
17645.90234375
17722.23046875
17818.046875
17933.14453125
18065.2890625
18210.1953125
18361.64453125
18511.24609375
18648.53515625
18761.52734375
18836.9453125
18861.25390625
18824.61328125
18726.296875
18576.17578125
18389.58984375
18180.69921875
17960.671875
17740.18359375
17530.15625
17339.17578125
17172.14453125
17033.42578125
16930.49609375
16872.80859375
16866.64453125
16911.30078125
16999.57421875
17120.453125
17260.8671875
17405.9375
17539.38671875
17645.9921875
17716.8125
17754.36328125
17772.55859375
17788.859375
17813.9375
17848.19921875
17888.35546875
17936.5
18001.51171875
18091.4375
18204.9140625
18329.57421875
18447.18359375
18540.05078125
18595.66796875
18610.40234375
18592.234375
18558.64453125
18527.87109375
18508.99609375
18500.24609375
18497.6328125
18505.0625
18535.51953125
18602.6015625
18711.0234375
18853.81640625
19016.01171875
19180.1015625
19330.3984375
19456.16015625
19553.65625
19626.171875
19681.4375
19727.53125
19769.87109375
19811.80859375
19857.90625
19915.84765625
19993.30859375
20091.9140625
20204.6171875
20319.48828125
20425.59375
20514.9140625
20580.20703125
20614.37890625
20614.54296875
20587.375
20550.0546875
20524.7265625
20530.29296875
20576.89453125
20665.41796875
20790.078125
20940.78125
21104.41796875
21267.10546875
21417.8515625
21550.80859375
21663.6875
21754.53515625
21821.38671875
21864.8984375
21889.859375
21902.7421875
21908.11328125
21907.671875
21901.953125
21891.875
21878.859375
21864.47265625
21850.3359375
21837.91796875
21828.328125
21822.83984375
21824.38671875
21838.8828125
21874.71484375
21939.61328125
22035.96484375
22157.72265625
22291.921875
22424.1171875
22543.375
22644.08984375
22725.9453125
22794.44921875
22860.3984375
22935.2734375
23024.3359375
23123.44140625
23221.98046875
23307.8125
23370.06640625
23401.03125
23399.74609375
23374.6875
23341.0234375
23313.4609375
23301.0546875
23306.8203125
23328.7421875
23359.16796875
23385.69140625
23396.91015625
23389.546875
23369.70703125
23347.04296875
23328.015625
23313.43359375
23298.83203125
23274.9375
23229.69921875
23154.64453125
23052.22265625
22936.359375
22824.05859375
22725.25390625
22640.0078125
22563.8984375
22494.90234375
22435.87109375
22392.5
22369.7109375
22368.1328125
22381.78125
22398.84765625
22406.5625
22396.79296875
22367.13671875
22316.63671875
22241.8125
22138.48828125
22007.81640625
21859.25390625
21706.90625
21562.84375
21433.37109375
21319.4140625
21218.20703125
21124.515625
21032.6015625
20938.58984375
20841.11328125
20739.4921875
20632.85546875
20522.58203125
20414.88671875
20317.9375
20234.0234375
20154.57421875
20064.453125
19952.86328125
19821.609375
19684.38671875
19558.59765625
19455.94921875
19377.2890625
19313.41796875
19250.3515625
19175.60546875
19082.75390625
18973.26953125
18855.6484375
18741.99609375
18642.3828125
18559.85546875
18489.56640625
18422.8515625
18352.6796875
18276.4609375
18195.28515625
18110.890625
18022.34375
17924.453125
17810.32421875
17677.328125
17531.16796875
17383.16015625
17242.859375
17113.921875
16997.078125
16895.44140625
16815.31640625
16762.00390625
16735.54296875
16730.03125
16735.6953125
16741.7109375
16738.5703125
16718.953125
16676.99609375
16607.58984375
16507.96875
16380.8125
16235.4921875
16086.28125
15949.36328125
15839.703125
15766.48828125
15727.86328125
15710.30078125
15696.125
15673.796875
15640.93359375
15597.875
15540.953125
15464.4609375
15369.3359375
15268.15625
15180.37890625
15122.421875
15100.75
15111.11328125
15141.24609375
15174.22265625
15192.703125
15184.45703125
15147.41015625
15090.76171875
15031.01171875
14985.03125
14964.26953125
14973.25390625
15012.09375
15079.40234375
15172.01171875
15282.125
15396.8984375
15503.39453125
15595.56640625
15676.75390625
15755.3359375
15838.05859375
15926.62890625
16018.8203125
16111.58984375
16203.2734375
16293.91796875
16383.79296875
16471.40625
16553.01953125
16624.71484375
16685.65234375
16739.8515625
16794.9453125
16858.55078125
16934.33203125
17020.53515625
17112.49609375
17207.328125
17306.28125
17412.29296875
17525.69921875
17643.39453125
17762.7109375
17885.58984375
18018.4375
18167.58984375
18334.46875
18514.17578125
18698.3359375
18879.87890625
19056.54296875
19231.25390625
19410.04296875
19599.15625
19802.2734375
20018.421875
20242.0703125
20466.6171875
20689.52734375
20914.42578125
21147.81640625
21392.7890625
21645.1796875
21895.20703125
22133.62890625
22358.078125
22575.27734375
22797.4375
23035.4375
23293.734375
23570.02734375
23858.00390625
24150.3671875
24441.31640625
24729.03125
25016.66015625
25309.46875
25608.97265625
25909.19921875
26199.453125
26472.00390625
26728.62109375
26980.96484375
27245.0390625
27533.2265625
27848.26171875
28182.4140625
28522.70703125
28859.26953125
29190.62890625
29521.69140625
29856.87890625
30195.64453125
30534.67578125
30873.16015625
31213.83984375
31558.09765625
31900.78125
32231.43359375
32541.875
32833.24609375
33116.25
33404.4453125
33706.48828125
34023.03125
34348.8046875
34676.31640625
34998.0
35307.25390625
35600.22265625
35877.80859375
36145.38671875
36409.08984375
36671.09765625
36927.33203125
37168.8828125
37385.96875
37571.73046875
37723.83203125
37843.56640625
37934.5234375
38002.359375
38054.609375
38098.23046875
38135.37109375
38161.58203125
38169.3203125
38154.80078125
38122.625
38084.859375
38055.85546875
38046.8984375
38063.984375
38108.52734375
38177.95703125
38264.51171875
38354.17578125
38429.5078125
38476.02734375
38487.421875
38466.23828125
38421.12890625
38363.7890625
38306.03515625
38256.77734375
38219.94921875
38194.8046875
38177.734375
38164.09765625
38150.65625
38138.69140625
38135.02734375
38148.234375
38183.078125
38238.79296875
38311.859375
38398.0390625
38491.03125
38581.18359375
38658.01953125
38714.2578125
38746.76953125
38754.2421875
38735.65625
38691.38671875
38625.15625
38544.55078125
38460.06640625
38383.3046875
38324.1640625
38287.30078125
38269.3203125
38258.9609375
38241.35546875
38204.81640625
38146.48046875
38072.984375
37995.45703125
37922.296875
37854.56640625
37786.859375
37712.61328125
37629.79296875
37542.80859375
37459.46875
37386.2578125
37325.84765625
37277.51953125
37237.8125
37200.37109375
37157.12109375
37102.109375
37035.265625
36962.31640625
36890.8359375
36825.7734375
36767.34765625
36711.84765625
36654.6875
36594.23828125
36533.6796875
36478.890625
36433.89453125
36397.7421875
36365.046875
36328.890625
36283.578125
36226.35546875
36158.53515625
36085.73046875
36016.42578125
35958.828125
35917.8671875
35894.77734375
35889.73046875
35904.43359375
35941.26953125
35999.3125
36071.6796875
36147.76171875
36218.265625
36278.15625
36325.66796875
36359.875
36379.78125
36385.0390625
36377.0703125
36359.9375
36340.8671875
36329.49609375
36335.0546875
36362.57421875
36410.84375
36474.140625
36546.6875
36625.890625
36711.37890625
36801.19140625
36889.74609375
36970.03125
37037.65625
37092.765625
37139.42578125
37184.65234375
37237.70703125
37307.796875
37399.921875
37511.7109375
37634.17578125
37755.75390625
37866.609375
37961.2265625
38038.96484375
38103.2890625
38159.8984375
38214.28125
38269.2109375
38323.27734375
38371.5078125
38408.46875
38432.01171875
38444.6796875
38451.54296875
38456.57421875
38461.0703125
38465.59765625
38473.01171875
38489.1015625
38519.49609375
38565.515625
38622.78515625
38684.0
38743.3359375
38799.29296875
38855.08203125
38916.93359375
38990.984375
39079.51171875
39178.703125
39279.984375
39374.0859375
39455.3671875
39524.125
39586.26953125
39650.109375
39721.6015625
39801.30859375
39885.8984375
39972.34375
40060.16015625
40149.9140625
40240.94921875
40331.81640625
40422.8203125
40517.609375
40621.9453125
40740.5
40874.2265625
41020.515625
41175.96484375
41338.83203125
41508.15625
41680.63671875
41849.22265625
42005.08984375
42140.95703125
42253.25390625
42343.3125
42417.93359375
42488.2421875
42566.1796875
42660.78515625
42776.5390625
42913.41796875
43067.5078125
43232.26953125
43400.765625
43567.5703125
43729.36328125
43884.9296875
44035.4296875
44183.99609375
44334.125
44488.34375
44648.25
44814.3984375
44984.96484375
45155.40625
45321.18359375
45481.4453125
45639.30859375
45798.87890625
45962.78125
46132.109375
46307.02734375
46486.98828125
46671.34375
46860.55859375
47056.3125
47260.09375
47471.95703125
47690.5078125
47913.15625
48136.1796875
48355.4140625
48567.51953125
48770.41796875
48963.01171875
49145.64453125
49321.375
49495.62890625
49673.1484375
49854.734375
50036.953125
50214.7109375
50384.37890625
50545.29296875
50698.86328125
50846.109375
50986.375
51119.125
51246.90625
51375.13671875
51508.2109375
51646.58203125
51788.39453125
51933.44921875
52084.625
52245.70703125
52418.234375
52600.0703125
52786.35546875
52972.265625
53155.74609375
53337.890625
53520.578125
53704.37890625
53889.015625
54075.00390625
54263.5703125
54455.1640625
54649.1640625
54845.43359375
55045.19140625
55249.82421875
55459.22265625
55671.9140625
55886.84765625
56104.9140625
56328.4921875
56559.52734375
56797.67578125
57039.9375
57281.8125
57519.02734375
57749.03515625
57971.85546875
58189.6953125
58405.1640625
58619.44921875
58832.53515625
59044.87890625
59257.95703125
59472.67578125
59687.953125
59901.5078125
60111.375
60315.94140625
60513.09765625
60700.6875
60877.96875
61046.1015625
61207.4140625
61364.86328125
61522.0546875
61682.546875
61848.640625
62020.90234375
62198.55859375
62379.43359375
62559.49609375
62733.77734375
62899.1015625
63056.0546875
63208.19921875
63359.49609375
63512.38671875
63667.6015625
63825.03515625
63984.515625
64146.30078125
64311.1875
64480.4375
64655.28515625
64835.734375
65019.42578125
65202.0625
65379.6796875
65550.71875
65716.015625
65877.36328125
66036.5078125
66194.93359375
66353.4296875
66511.51171875
66667.7265625
66820.81640625
66970.06640625
67114.5234375
67252.4375
67381.8046875
67501.7578125
67613.828125
67722.40625
67833.48828125
67951.80859375
68078.640625
68212.6328125
68352.55078125
68498.8203125
68652.58984375
68814.30078125
68983.15234375
69156.765625
69330.8671875
69500.39453125
69662.015625
69815.5703125
69962.859375
70105.42578125
70243.69140625
70377.19140625
70504.96875
70626.3046875
70742.02734375
70855.05859375
70969.2265625
71087.5078125
71211.75390625
71343.359375
71483.3671875
71631.796875
71787.41015625
71948.18359375
72112.0078125
72277.22265625
72443.08984375
72609.92578125
72778.66015625
72950.49609375
73126.78515625
73308.4921875
73495.17578125
73684.6640625
73874.14453125
74061.26953125
74244.33203125
74422.19140625
74595.05859375
74764.6875
74932.93359375
75100.12109375
75265.65234375
75430.20703125
75596.6875
75768.921875
75949.7890625
76140.18359375
76338.85546875
76542.77734375
76748.5
76953.70703125
77157.81640625
77361.296875
77564.59765625
77767.49609375
77968.80078125
78166.7890625
78360.46875
78550.796875
78740.390625
78932.17578125
79128.3515625
79330.07421875
79537.2109375
79748.18359375
79960.50390625
80171.82421875
80380.5078125
80585.78125
80788.01953125
80988.92578125
81190.6015625
81393.96875
81598.3359375
81802.5546875
82006.203125
82209.66015625
82413.5234375
82618.234375
82823.828125
83029.83203125
83235.703125
83441.5
83648.1640625
83857.26171875
84070.7109375
84290.46484375
84517.765625
84752.4375
84993.08203125
85237.95703125
85485.2109375
85732.58984375
85977.82421875
86219.7265625
86458.58203125
86695.37890625
86930.9609375
87165.8671875
87400.359375
87634.42578125
87868.30078125
88103.328125
88341.6875
88584.9453125
88833.10546875
89085.234375
89340.4375
89598.03125
89857.42578125
90118.41015625
90381.2265625
90645.93359375
90911.93359375
91178.4453125
91445.140625
91712.05078125
91979.44921875
92248.2265625
92520.18359375
92797.1640625
93079.9140625
93367.91015625
93659.91015625
93954.4765625
94250.203125
94546.1328125
94842.0390625
95138.11328125
95434.46484375
95731.01953125
96027.55859375
96323.71875
96619.16796875
96914.23046875
97209.9921875
97507.77734375
97808.671875
98113.7265625
98424.0390625
98740.19140625
99061.80078125
99388.109375
99718.6640625
100053.2890625
100391.71484375
100733.796875
101079.7109375
101429.48046875
101782.51171875
102137.92578125
102495.171875
102853.84375
103213.36328125
103573.28125
103933.74609375
104295.1796875
104657.80078125
105022.0390625
105389.27734375
105761.5546875
106140.3359375
106525.96875
106918.03125
107315.73046875
107718.2265625
108125.125
108536.7734375
108953.6171875
109375.28515625
109800.8359375
110229.6953125
110661.94140625
111097.78125
111537.296875
111980.78125
112428.92578125
112882.6015625
113342.7890625
113810.6015625
114286.91015625
114772.078125
115266.44140625
115770.84765625
116285.96484375
116811.0703125
117343.88671875
117881.609375
118421.390625
118960.03125
119494.0703125
120020.6953125
120538.19921875
121045.7265625
121543.04296875
122030.72265625
122509.73828125
122980.46875
123442.4453125
123895.1796875
124338.703125
124773.22265625
125198.828125
125615.69140625
126023.9375
126422.85546875
126810.77734375
127186.0703125
127547.78125
127894.9921875
128225.94921875
128538.08203125
128828.6328125
129094.953125
129334.921875
129547.77734375
129734.5703125
129897.7890625
130040.7890625
130167.77734375
130283.54296875
130392.546875
130498.1171875
130602.41015625
130706.59765625
130810.671875
130913.55078125
131013.90234375
131110.9453125
131204.421875
131294.51953125
131382.19921875
131469.1328125
131556.703125
131645.1640625
131733.94140625
131822.296875
131909.359375
131994.21484375
132076.5625
132157.34765625
132238.19921875
132320.51953125
132405.3515625
132493.58203125
132585.66015625
132681.26953125
132779.69140625
132880.38671875
132982.65625
133085.0546875
133185.625
133282.5859375
133374.41796875
133459.43359375
133535.82421875
133602.12109375
133657.28515625
133700.75390625
133733.01953125
133756.18359375
133773.4921875
133788.2734375
133803.48828125
133821.6484375
133844.29296875
133871.4453125
133902.03125
133934.83984375
133968.8203125
134002.765625
134035.484375
134066.31640625
134094.953125
134120.66796875
134142.04296875
134157.3359375
134164.64453125
134161.98828125
134148.05859375
134123.15625
134089.0703125
134047.98828125
134001.9140625
133952.83984375
133902.546875
133852.03125
133801.44921875
133750.703125
133699.734375
133648.19921875
133595.62890625
133542.05859375
133488.06640625
133434.15234375
133380.48828125
133327.375
133275.24609375
133224.16796875
133173.765625
133123.8671875
133074.75
133026.59765625
132979.33984375
132933.0546875
132888.1875
132845.0234375
132803.46875
132763.6171875
132725.94140625
132690.80078125
132658.21484375
132628.32421875
132601.63671875
132578.5390625
132559.0625
132543.31640625
132531.78515625
132524.83203125
132522.453125
132524.734375
132532.1640625
132545.21484375
132563.99609375
132588.67578125
132619.78125
132657.76953125
132702.65625
132754.4609375
132813.53515625
132880.12890625
132954.0703125
133035.1171875
133123.40625
133219.01171875
133321.6015625
133430.76953125
133546.46875
133668.6015625
133796.625
133929.90625
134068.12890625
134210.98046875
134357.74609375
134507.71875
134660.75
134816.89453125
134975.8828125
135137.3125
135301.078125
135467.08203125
135634.76171875
135803.42578125
135972.72265625
136142.43359375
136311.98046875
136480.61328125
136647.98046875
136813.890625
136977.84375
137139.296875
137298.1640625
137454.65234375
137608.73828125
137760.3359375
137909.7734375
138057.625
138204.1328125
138349.328125
138493.55859375
138637.3359375
138780.7890625
138923.7890625
139066.484375
139209.2265625
139352.05859375
139494.75
139637.3671875
139780.1875
139923.1796875
140066.0546875
140208.83984375
140351.85546875
140495.1796875
140638.60546875
140782.203125
140926.3046875
141070.921875
141215.70703125
141360.5078125
141505.45703125
141650.45703125
141795.171875
141939.55078125
142083.8671875
142228.16015625
142372.15234375
142515.8125
142659.4609375
142803.16796875
142946.62109375
143089.703125
143232.67578125
143375.66796875
143518.4921875
143661.13671875
143803.9375
143947.0
144090.0078125
144232.75
144375.3671875
144517.87109375
144659.99609375
144801.734375
144943.49609375
145085.5234375
145227.49609375
145369.09765625
145510.37109375
145651.359375
145791.859375
145931.86328125
146071.765625
146211.8515625
146351.96484375
146491.9140625
146631.7890625
146771.55859375
146910.8203125
147049.33203125
147187.4140625
147325.51953125
147463.78515625
147602.3359375
147741.55078125
147881.55078125
148021.8828125
148162.08984375
148302.1953125
148442.31640625
148582.21484375
148721.62109375
148860.64453125
148999.37890625
149137.47265625
149274.609375
149411.0703125
149547.3984375
149683.796875
149820.39453125
149957.65234375
150096.1171875
150235.90234375
150376.93359375
150519.3984375
150663.48828125
150808.921875
150955.234375
151102.2890625
151250.00390625
151397.85546875
151545.15234375
151691.72265625
151837.68359375
151982.88671875
152127.07421875
152270.49609375
152413.7421875
152557.140625
152700.875
152845.578125
152992.25390625
153141.44921875
153292.99609375
153446.4453125
153601.26953125
153756.859375
153912.96875
154070.2421875
154229.79296875
154392.24609375
154557.51171875
154725.34375
154895.40234375
155066.9375
155239.10546875
155411.90234375
155586.31640625
155763.51171875
155944.3671875
156129.76171875
156320.66015625
156517.65234375
156720.7890625
156929.9453125
157144.9609375
157365.31640625
157590.296875
157819.59765625
158053.421875
158291.7421875
158533.890625
158778.9375
159026.1796875
159275.15234375
159525.63671875
159777.71484375
160031.3359375
160285.6328125
160539.015625
160789.9921875
161037.515625
161280.65234375
161518.6328125
161751.453125
161979.92578125
162204.8203125
162426.52734375
162645.70703125
162863.671875
163081.8515625
163301.1796875
163522.34375
163745.9296875
163972.0078125
164199.87890625
164428.62109375
164657.48046875
164885.484375
165111.19140625
165333.24609375
165550.8671875
165763.484375
165970.34765625
166170.9375
166365.48828125
166554.7734375
166739.45703125
166919.82421875
167095.6015625
167265.7421875
167428.72265625
167583.59375
167730.53125
167870.12109375
168002.7109375
168128.671875
168249.0546875
168365.3203125
168478.8984375
168591.3203125
168704.39453125
168819.3984375
168936.20703125
169053.75
169171.21484375
169288.734375
169407.17578125
169528.0546875
169653.421875
169785.19140625
169924.36328125
170071.015625
170224.60546875
170383.73828125
170545.7890625
170707.57421875
170866.734375
171022.5390625
171175.9609375
171329.52734375
171486.8203125
171651.078125
171823.55859375
172003.27734375
172188.19140625
172376.640625
172567.85546875
172761.7734375
172958.44921875
173157.39453125
173357.609375
173558.4296875
173760.19921875
173963.640625
174168.81640625
174374.98828125
174581.359375
174787.30078125
174991.94140625
175194.0625
175392.60546875
175587.04296875
175777.42578125
175964.32421875
176148.75390625
176331.671875
176513.53125
176694.46875
176874.765625
177054.8046875
177234.9765625
177416.0
177599.23828125
177785.97265625
177976.81640625
178172.37890625
178374.42578125
178585.4140625
178806.9375
179039.33203125
179282.875
179538.4609375
179806.66796875
180086.875
180377.7109375
180677.83203125
180986.1484375
181302.171875
181626.9140625
181963.03125
182313.2734375
182678.62109375
183057.75
183447.84375
183845.50390625
184247.15625
184649.20703125
185048.00390625
185439.93359375
185821.984375
186192.44140625
186550.8359375
186897.265625
187232.36328125
187558.01953125
187877.4765625
188194.04296875
188509.6640625
188824.61328125
189137.9140625
189447.7109375
189751.83203125
190048.6171875
190337.3671875
190618.25390625
190892.58984375
191163.5234375
191435.88671875
191714.64453125
192003.234375
192303.0
192613.18359375
192930.8046875
193251.37109375
193571.04296875
193888.40625
194203.96484375
194518.03515625
194829.30859375
195134.7109375
195429.95703125
195710.34765625
195972.28515625
196214.8359375
196440.375
196653.90625
196861.55859375
197068.75390625
197278.6875
197492.45703125
197710.75
197935.4453125
198169.3203125
198414.6640625
198672.46875
198941.9765625
199219.91796875
199500.00390625
199774.0859375
200034.390625
200274.87890625
200491.23828125
200680.81640625
200843.06640625
200979.85546875
201095.08984375
201194.234375
201283.51171875
201368.4375
201452.265625
201536.06640625
201620.2734375
201706.015625
201794.72265625
201887.26171875
201984.09375
202086.37890625
202196.19921875
202315.13671875
202442.22265625
202573.6796875
202705.1796875
202834.76171875
202963.47265625
203093.6171875
203227.15234375
203366.08984375
203513.08203125
203670.1015625
203836.1015625
204006.58984375
204175.7421875
204338.890625
204493.5859375
204639.34765625
204776.73828125
204906.15625
205027.203125
205139.28125
205242.90234375
205340.12109375
205433.99609375
205527.9921875
205625.62109375
205729.43359375
205839.921875
205955.76171875
206075.5546875
206199.48046875
206329.34765625
206467.51171875
206615.63671875
206773.96484375
206941.93359375
207119.9609375
207310.76953125
207518.2421875
207744.51171875
207988.40234375
208246.6171875
208515.8984375
208794.02734375
209079.734375
209372.84375
209674.40625
209986.140625
210309.3515625
210644.3515625
210990.7578125
211348.484375
211718.77734375
212104.54296875
212509.20703125
212934.83203125
213380.98046875
213845.359375
214325.4296875
214820.18359375
215331.3515625
215863.39453125
216422.14453125
217012.6875
217638.30859375
218300.9296875
219002.03515625
219743.06640625
220525.1640625
221348.421875
222211.09765625
223110.05859375
224043.07421875
225011.28515625
226018.67578125
227067.8984375
228155.5078125
229270.01171875
230393.484375
231505.421875
232586.64453125
233621.5859375
234598.34375
235508.33203125
236347.6171875
237119.11328125
237832.04296875
238496.4140625
239114.53125
239674.44140625
240150.0859375
240510.0625
240731.8125
240812.69140625
240769.96875
240629.671875
240412.5234375
240126.11328125
239766.671875
239328.66015625
238816.50390625
238250.9765625
237664.984375
237091.5390625
236553.23828125
236059.82421875
235612.05859375
235207.31640625
234844.734375
234528.9453125
234269.77734375
234077.5546875
233958.5390625
233915.05078125
233948.4375
234060.3671875
234251.65234375
234521.5703125
234868.56640625
235291.06640625
235787.9921875
236359.75390625
237008.35546875
237735.76953125
238542.52734375
239429.49609375
240400.9765625
241465.01171875
242629.98046875
243900.53515625
245275.140625
246745.3671875
248297.6953125
249917.5859375
251592.37890625
253309.7578125
255054.0390625
256805.58984375
258543.75390625
260248.44140625
261898.62890625
263470.90625
264940.44140625
266282.71875
267475.1171875
268499.90625
269348.01953125
270019.8359375
270521.734375
270862.5
271052.38671875
271102.9609375
271025.703125
270831.171875
270530.04296875
270133.42578125
269650.25390625
269084.41796875
268434.8671875
267697.56640625
266866.8515625
265937.15234375
264906.76953125
263781.328125
262572.96484375
261296.01953125
259963.66796875
258587.55859375
257178.3515625
255745.375
254296.5703125
252840.32421875
251388.68359375
249959.234375
248573.125
247249.5
246000.125
244828.375
243732.25390625
242707.21875
241747.0
240844.34375
239993.265625
239191.14453125
238439.4375
237744.80078125
237120.78515625
236586.875
236163.37109375
235866.1796875
235705.51171875
235687.26953125
235813.76953125
236083.5078125
236489.5703125
237013.5234375
237616.546875
238239.27734375
238818.60546875
239310.3671875
239694.92578125
239958.02734375
240066.67578125
239966.8203125
239607.56640625
238970.23046875
238075.875
236964.84765625
235667.73046875
234194.34375
232549.88671875
230760.51953125
228883.53125
226994.4765625
225165.37890625
223450.890625
221886.48046875
220492.54296875
219278.140625
218242.1875
217372.828125
216648.08984375
216041.09765625
215528.6328125
215096.86328125
214739.6015625
214451.44921875
214222.20703125
214036.453125
213877.3984375
213732.046875
213594.72265625
213467.95703125
213361.19921875
213288.0
213261.34765625
213288.43359375
213368.46875
213495.4921875
213662.75390625
213863.76953125
214090.7265625
214335.01171875
214590.5546875
214856.28515625
215135.97265625
215437.5234375
215771.609375
216147.07421875
216564.24609375
217012.72265625
217476.96484375
217945.28125
218415.94921875
218898.68359375
219412.15234375
219978.3125
220616.421875
221341.10546875
222164.609375
223099.1015625
224157.078125
225352.40625
226701.5859375
228221.4765625
229925.16015625
231824.27734375
233939.38671875
236308.1640625
238984.4296875
242034.3046875
245537.99609375
249593.31640625
254311.41015625
259799.94921875
266128.0546875
273267.171875
281029.125
289062.09765625
296950.1953125
304369.39453125
311171.7265625
317312.15625
322681.46484375
327011.89453125
329961.66796875
331311.3671875
331092.2265625
329528.0859375
326849.89453125
323160.2578125
318469.296875
312852.5546875
306571.7265625
300051.0859375
293743.359375
287998.49609375
283011.0859375
278840.46484375
275459.00390625
272796.19921875
270766.65625
269280.16015625
268239.5078125
267539.30859375
267075.01171875
266757.85546875
266523.421875
266325.875
266121.671875
265855.82421875
265464.03125
264891.95703125
264115.7109375
263144.046875
261999.64453125
260697.7578125
259241.47265625
257634.70703125
255898.046875
254072.859375
252210.28515625
250352.95703125
248522.01953125
246718.734375
244939.03515625
243188.79296875
241488.0625
239863.7109375
238339.0859375
236928.828125
235639.32421875
234470.859375
233418.5078125
232472.5625
231621.421875
230857.625
230183.63671875
229612.39453125
229162.06640625
228849.94921875
228688.31640625
228677.703125
228793.48046875
228973.3515625
229123.3828125
229150.44921875
229005.453125
228708.65625
228340.90234375
228009.390625
227810.234375
227803.73828125
228004.08984375
228377.28125
228842.67578125
229279.37890625
229543.9609375
229504.48046875
229084.13671875
228293.6171875
227229.9921875
226039.3671875
224865.2578125
223811.56640625
222933.1015625
222246.38671875
221746.609375
221422.3046875
221264.6953125
221269.91796875
221435.0859375
221754.0703125
222219.59765625
222830.95703125
223599.73046875
224548.16796875
225702.65625
227088.0390625
228726.6953125
230642.890625
232870.15625
235455.36328125
238454.0546875
241918.9609375
245886.7109375
250356.95703125
255254.46875
260391.9765625
265483.03125
270228.90234375
274425.28515625
277999.96875
280964.9609375
283364.828125
285295.8515625
286964.515625
288690.578125
290815.5703125
293566.05078125
296943.671875
300690.23828125
304358.375
307479.19921875
309731.94140625
310983.83984375
311181.703125
310240.73046875
308077.3984375
304751.08203125
300542.8828125
295877.44921875
291166.1015625
286700.20703125
282633.60546875
279011.33203125
275806.640625
272957.4140625
270393.22265625
268044.0390625
265840.77734375
263724.06640625
261656.4609375
259622.671875
257619.84375
255652.29296875
253731.6640625
251873.08984375
250088.58203125
248386.46875
246773.7578125
245252.7265625
243816.546875
242456.421875
241176.48828125
240000.72265625
238968.0390625
238125.3984375
237523.734375
237214.4140625
237249.6171875
237690.29296875
238611.8671875
240095.53125
242209.73046875
244987.55078125
248384.2734375
252208.9609375
256085.359375
259527.30859375
262135.04296875
263791.87109375
264710.10546875
265280.9921875
265825.66796875
266407.34375
266821.82421875
266765.25
266051.21875
264708.5625
262896.046875
260739.1484375
258255.7265625
255428.28515625
252327.28125
249152.37109375
246147.98828125
243457.15234375
241019.68359375
238591.328125
235882.109375
232726.3203125
229169.421875
225423.96484375
221749.46875
218349.5625
215332.203125
212718.546875
210471.453125
208529.17578125
206834.078125
205343.59765625
204020.9453125
202820.6484375
201685.8515625
200560.54296875
199407.0078125
198217.0703125
197010.38671875
195821.39453125
194684.05078125
193623.73046875
192657.08984375
191793.1328125
191031.28515625
190359.11328125
189754.28125
189191.37109375
188650.54296875
188124.15625
187618.14453125
187147.37109375
186727.3046875
186366.09375
186061.04296875
185801.9453125
185579.80078125
185394.23046875
185252.44140625
185160.46484375
185116.05078125
185110.15234375
185133.40234375
185179.7890625
185245.5078125
185326.984375
185420.84375
185525.5
185644.21875
185788.796875
185980.87890625
186248.12890625
186617.73046875
187111.8515625
187746.296875
188531.0
189472.58984375
190579.3671875
191865.46875
193350.95703125
195058.78515625
197008.8828125
199203.30078125
201601.1640625
204102.31640625
206567.078125
208871.28515625
210953.55859375
212807.4140625
214420.703125
215720.5390625
216582.6015625
216904.52734375
216679.99609375
216005.765625
215014.25
213792.73046875
212359.94921875
210713.015625
208891.85546875
206999.69140625
205167.4375
203500.5234375
202051.32421875
200827.921875
199819.6015625
199015.24609375
198405.5
197975.30859375
197699.078125
197544.7734375
197482.9453125
197492.390625
197559.18359375
197672.48828125
197821.8203125
197997.1796875
198190.86328125
198399.13671875
198621.234375
198854.37109375
199087.9296875
199302.94921875
199479.45703125
199607.33984375
199693.921875
199764.19921875
199853.0
199991.1328125
200191.84765625
200446.3515625
200732.078125
201027.203125
201320.59375
201613.203125
201915.2421875
202243.171875
202615.41796875
203044.484375
203528.8515625
204050.89453125
204583.46875
205100.87890625
205587.51171875
206040.10546875
206464.6953125
206872.0546875
207274.77734375
207685.921875
208117.62890625
208579.4140625
209077.609375
209615.765625
210194.15234375
210808.6015625
211451.9765625
212119.19140625
212810.2578125
213525.6640625
214257.82421875
214989.109375
215701.08984375
216387.0625
217056.875
217731.45703125
218432.95703125
219176.59765625
219966.65234375
220797.3203125
221658.41015625
222542.796875
223450.43359375
224386.40234375
225355.1015625
226354.54296875
227373.5078125
228393.3203125
229394.35546875
230364.73046875
231305.80078125
232230.73046875
233157.10546875
234098.68359375
235061.38671875
236045.125
237048.68359375
238072.6796875
239118.0390625
240182.08203125
241257.35546875
242335.3828125
243412.53125
244492.97265625
245586.41796875
246702.92578125
247849.453125
249030.703125
250252.23046875
251520.6640625
252839.3671875
254204.03125
255603.9296875
257029.2265625
258478.47265625
259959.44921875
261481.08203125
263040.9140625
264617.859375
266179.28125
267700.796875
269183.890625
270655.0703125
272146.234375
273672.4140625
275223.7734375
276774.20703125
278297.33984375
279779.67578125
281226.015625
282656.640625
284099.07421875
285579.4453125
287117.53515625
288726.19921875
290413.71875
292186.74609375
294051.18359375
296009.4609375
298056.578125
300179.66015625
302362.3828125
304590.47265625
306853.76171875
309144.5
311453.7421875
313768.89453125
316076.14453125
318368.96484375
320656.203125
322960.08984375
325303.47265625
327697.37109375
330137.890625
332610.58984375
335096.953125
337583.13671875
340070.21875
342577.52734375
345132.609375
347755.49609375
350451.48828125
353215.63671875
356041.2109375
358925.6875
361873.21484375
364891.75390625
367985.09375
371148.41015625
374375.15234375
377668.1640625
381040.85546875
384509.0234375
388088.0546875
391800.80078125
395685.0234375
399792.8359375
404189.12109375
408954.3984375
414186.40625
419997.15625
426512.58984375
433877.94140625
442259.05078125
451831.6953125
462755.33984375
475113.89453125
488806.74609375
503436.59765625
518315.66796875
532668.02734375
545924.43359375
557867.33984375
568480.60546875
577634.3984375
584913.08984375
589771.296875
591886.9375
591381.01953125
588695.40234375
584248.78125
578201.6953125
570541.921875
561379.35546875
551151.125
540558.74609375
530325.03515625
520981.64453125
512802.1796875
505846.265625
500035.28125
495221.25390625
491241.81640625
487953.3125
485237.80859375
482996.6015625
481145.578125
479614.734375
478347.19140625
477296.4140625
476422.2578125
475685.34765625
475043.8828125
474458.72265625
473902.921875
473363.8359375
472835.15234375
472309.7421875
471781.05859375
471247.06640625
470709.7421875
470173.07421875
469642.734375
469122.58203125
468605.69140625
468069.34765625
467482.65234375
466820.3125
466069.87109375
465231.04296875
464314.14453125
463337.48828125
462318.6015625
461262.70703125
460160.34765625
458998.13671875
457772.5234375
456495.4296875
455189.921875
453880.8203125
452585.1953125
451307.3984375
450041.2890625
448777.4375
447510.41015625
446244.45703125
444997.94140625
443802.3671875
442690.4296875
441677.52734375
440751.62109375
439881.15234375
439034.50390625
438196.5078125
437373.37109375
436586.98828125
435863.640625
435222.7734375
434671.09765625
434203.51171875
433807.7421875
433469.57421875
433178.62109375
432933.6796875
432743.140625
432617.9609375
432562.3671875
432570.1015625
432626.91796875
432714.171875
432811.2421875
432900.39453125
432976.18359375
433054.21484375
433170.890625
433371.69140625
433694.484375
434158.171875
434762.6171875
435497.27734375
436350.796875
437315.68359375
438387.94921875
439564.0390625
440836.80859375
442193.05859375
443616.1875
445094.32421875
446626.8125
448220.8515625
449879.58984375
451592.4140625
453336.6171875
455088.63671875
456835.23828125
458577.1796875
460324.47265625
462087.67578125
463870.52734375
465667.17578125
467463.93359375
469242.83984375
470984.94921875
472673.07421875
474294.08984375
475840.171875
477307.8828125
478694.9375
479995.7109375
481197.86328125
482282.703125
483229.9609375
484023.65234375
484654.6171875
485119.11328125
485416.96484375
485551.9765625
485533.0546875
485372.87109375
485084.125
484676.51953125
484157.54296875
483536.2265625
482826.01171875
482042.84765625
481199.19921875
480299.703125
479343.21484375
478329.24609375
477262.5859375
476152.81640625
475011.0078125
473846.3984375
472663.6171875
471460.5703125
470229.4375
468961.4921875
467653.69921875
466313.6953125
464960.48046875
463618.6328125
462307.7890625
461036.47265625
459808.56640625
458637.17578125
457549.7890625
456578.61328125
455748.28515625
455075.2421875
454577.28125
454283.80078125
454242.78125
454522.95703125
455204.88671875
456358.66796875
458016.5625
460140.9609375
462572.69921875
464970.63671875
466814.30859375
467543.69140625
466797.9765625
464592.69921875
461298.6953125
457451.66015625
453547.59765625
449941.265625
446840.57421875
444330.84765625
442397.75
440958.28515625
439903.61328125
439138.078125
438601.96484375
438276.61328125
438173.31640625
438311.08203125
438698.02734375
439328.91796875
440193.5078125
441281.0
442576.921875
444060.6953125
445707.68359375
447491.1796875
449382.765625
451354.25390625
453379.953125
455433.15625
457477.8515625
459465.16796875
461340.12890625
463053.43359375
464570.52734375
465874.90625
466965.4453125
467848.00390625
468526.28515625
468998.92578125
469263.85546875
469323.08203125
469183.1171875
468853.3359375
468345.2421875
467671.328125
466842.4765625
465866.9609375
464753.046875
463511.703125
462155.84765625
460698.9453125
459157.27734375
457554.05859375
455919.03515625
454282.0703125
452666.53125
451088.84765625
449563.3828125
448105.8046875
446729.359375
445436.68359375
444215.71484375
443044.9921875
441903.3671875
440775.80859375
439653.51171875
438533.5
437419.8515625
436322.73828125
435253.46484375
434219.80078125
433225.21484375
432268.94921875
431342.95703125
430428.8203125
429500.60546875
428533.7578125
427513.21484375
426435.60546875
425305.77734375
424131.2890625
422918.5703125
421672.8828125
420401.14453125
419113.59375
417821.44140625
416532.92578125
415251.9765625
413980.36328125
412720.484375
411476.5546875
410253.44140625
409052.0078125
407861.02734375
406650.4921875
405374.375
403986.3203125
402460.99609375
400807.36328125
399063.85546875
397278.41796875
395487.15625
393705.29296875
391932.859375
390166.046875
388403.80859375
386646.921875
384893.34765625
383135.1953125
381360.86328125
379562.390625
377742.8984375
375917.0859375
374103.4609375
372315.6328125
370560.62109375
368843.4609375
367171.15625
365552.046875
363992.8359375
362496.13671875
361058.953125
359671.69140625
358319.00390625
356983.1171875
355648.9765625
354309.16796875
352966.26171875
351630.265625
350312.0
349017.41796875
347747.83203125
346504.8984375
345294.0078125
344121.56640625
342988.23046875
341884.02734375
340790.56640625
339690.796875
338580.60546875
337473.328125
336392.99609375
335361.9609375
334392.8828125
333488.83203125
332646.5
331857.32421875
331107.51953125
330381.0859375
329665.2890625
328953.703125
328243.44921875
327530.14453125
326807.1640625
326071.265625
325328.26171875
324591.31640625
323872.7890625
323178.20703125
322507.98828125
321863.0625
321247.86328125
320669.52734375
320135.8125
319653.1328125
319225.40625
318856.1953125
318553.47265625
318330.3046875
318197.27734375
318154.23046875
318192.38671875
318304.9609375
318492.57421875
318756.78125
319090.6640625
319477.68359375
319898.8359375
320340.5546875
320798.0234375
321273.015625
321766.8828125
322273.22265625
322778.23828125
323271.421875
323757.98046875
324261.046875
324810.85546875
325428.89453125
326117.4453125
326860.17578125
327632.859375
328417.375
329210.0390625
330020.0390625
330860.90625
331741.046875
332657.828125
333598.3203125
334547.26953125
335496.69921875
336448.59375
337409.265625
338383.75
339376.875
340397.078125
341455.6875
342561.7421875
343717.6015625
344917.2109375
346146.32421875
347386.30078125
348622.13671875
349848.97265625
351070.046875
352287.59765625
353495.91015625
354682.16015625
355833.2421875
356944.2265625
358024.2109375
359095.109375
360182.44921875
361304.98828125
362471.0703125
363681.23046875
364930.3671875
366207.51171875
367497.43359375
368785.3359375
370060.46484375
371316.6171875
372552.3359375
373771.4375
374980.78515625
376186.02734375
377390.71484375
378600.53515625
379825.83203125
381076.65234375
382353.71875
383643.45703125
384920.9296875
386158.97265625
387339.046875
388457.984375
389526.67578125
390563.58203125
391590.55859375
392633.05078125
393718.6328125
394869.5625
396094.17578125
397384.359375
398720.41015625
400079.1796875
401442.453125
402802.515625
404161.6640625
405526.23828125
406901.64453125
408292.2421875
409701.77734375
411129.26171875
412563.9296875
413987.5234375
415384.12109375
416748.8125
418087.61328125
419410.0078125
420720.57421875
422015.82421875
423288.19921875
424534.078125
425759.4140625
426979.578125
428215.72265625
429490.93359375
430825.85546875
432232.7578125
433711.3046875
435250.15625
436833.19921875
438445.96484375
440080.4765625
441738.6640625
443432.1171875
445175.2109375
446974.75
448824.4453125
450708.61328125
452611.48828125
454524.94921875
456449.84375
458390.97265625
460350.75390625
462328.03125
464322.66796875
466338.6328125
468379.94921875
470444.484375
472524.5234375
474613.17578125
476707.46875
478804.859375
480900.59375
482991.484375
485081.57421875
487183.0859375
489312.796875
491486.59765625
493711.67578125
495977.1171875
498251.078125
500492.4609375
502672.76171875
504793.05078125
506885.01953125
508996.9375
511173.85546875
513442.109375
515805.3046875
518252.48828125
520770.26171875
523347.625
525971.265625
528620.96875
531275.703125
533927.9296875
536592.73046875
539301.34765625
542081.890625
544938.79296875
547841.78125
550730.015625
553531.74609375
556193.23828125
558703.58984375
561101.79296875
563461.46484375
565859.9375
568342.7265625
570895.28515625
573436.05859375
575842.375
578003.171875
579869.9453125
581473.20703125
582894.97265625
584217.45703125
585478.9140625
586656.68359375
587679.43359375
588458.22265625
588921.234375
589039.31640625
588834.8828125
588371.6171875
587726.890625
586957.9765625
586082.02734375
585085.3203125
583957.03125
582723.66796875
581461.9296875
580285.89453125
579320.765625
578678.9140625
578446.875
578681.75
579409.3203125
580619.68359375
582265.3828125
584269.40234375
586541.58203125
588994.42578125
591551.58984375
594148.0625
596721.1484375
599193.46875
601459.41015625
603390.5078125
604860.54296875
605771.9140625
606066.69140625
605724.328125
604755.5625
603192.9609375
601074.5390625
598427.8828125
595268.1328125
591611.734375
587494.1796875
582980.4296875
578164.296875
573155.296875
568054.55859375
562931.40625
557817.375
552721.18359375
547649.9453125
542619.94140625
537653.98046875
532772.0390625
527980.8203125
523266.16796875
518594.80078125
513929.6953125
509252.85546875
504580.6328125
499960.640625
495453.16015625
491110.9765625
486971.5
483063.2109375
479415.74609375
476060.7890625
473021.51953125
470300.09375
467874.34375
465707.609375
463766.23828125
462034.15234375
460514.7890625
459220.30078125
458159.07421875
457332.41796875
456739.0
456376.9296875
456240.44140625
456317.83203125
456594.8828125
457058.1796875
457694.01953125
458487.984375
459431.2265625
460528.15234375
461795.37109375
463251.5234375
464907.76171875
466766.41796875
468825.68359375
471084.33203125
473542.55859375
476198.08203125
479039.453125
482042.78125
485177.1640625
488416.421875
491748.4296875
495176.27734375
498712.30859375
502368.3046875
506144.0390625
510018.36328125
513948.93359375
517881.08203125
521758.23828125
525527.87109375
529146.421875
532588.2890625
535853.22265625
538959.4375
541919.80078125
544715.55859375
547285.49609375
549536.80078125
551371.46484375
552718.7890625
553562.625
553949.4609375
553968.9453125
553714.95703125
553250.265625
552593.92578125
551733.32421875
550648.95703125
549337.6953125
547824.75
546159.80859375
544400.98046875
542597.74609375
540783.234375
538977.29296875
537193.46875
535443.24609375
533735.6328125
532074.40234375
530457.203125
528879.46484375
527340.4140625
525844.07421875
524393.08984375
522983.29296875
521607.765625
520267.23046875
518974.58203125
517748.23828125
516601.5625
515537.78125
514551.6015625
513633.40234375
512773.33203125
511964.2578125
511202.15234375
510484.34375
509809.015625
509178.68359375
508604.79296875
508108.16015625
507712.91015625
507437.01171875
507285.421875
507250.28515625
507317.62109375
507474.49609375
507711.5859375
508022.6171875
508405.26171875
508863.3515625
509405.27734375
510037.0546875
510755.34375
511545.93359375
512387.09765625
513254.453125
514126.03125
514987.4765625
515835.80078125
516680.46484375
517541.86328125
518446.890625
519421.05859375
520479.7578125
521623.9453125
522842.15234375
524116.16796875
525427.87890625
526767.578125
528140.5
529565.08984375
531061.91015625
532642.2109375
534304.76953125
536039.6953125
537832.87890625
539669.8125
541540.94140625
543446.38671875
545395.5
547401.55078125
549476.50390625
551628.89453125
553863.63671875
556182.26953125
558583.36328125
561062.04296875
563608.8828125
566210.88671875
568856.7265625
571543.40625
574279.0078125
577079.44140625
579960.62890625
582929.50390625
585978.71484375
589089.40234375
592239.94921875
595412.21875
598589.8125
601753.015625
604877.80859375
607939.2109375
610914.6015625
613785.96875
616542.37890625
619181.51171875
621707.96875
624129.4609375
626452.99609375
628680.19140625
630801.8515625
632796.76171875
634638.04296875
636302.5546875
637776.328125
639055.5078125
640146.12890625
641062.41015625
641822.21484375
642442.6171875
642939.4453125
643329.0625
643629.0
643857.80078125
644034.43359375
644174.55078125
644285.35546875
644368.55859375
644433.92578125
644509.8515625
644637.953125
644857.96875
645198.03125
645673.2890625
646286.38671875
647030.4140625
647897.81640625
648888.1640625
650005.17578125
651248.96484375
652616.54296875
654108.6484375
655731.35546875
657493.41796875
659408.54296875
661499.0546875
663791.52734375
666311.3203125
669089.69921875
672176.64453125
675641.19921875
679563.94140625
684040.16015625
689190.5859375
695162.28125
702126.34375
710290.546875
719910.03515625
731259.12890625
744560.02734375
759869.15234375
776868.60546875
794556.03125
811059.36328125
823947.66015625
831111.62109375
831716.95703125
826536.10546875
817445.9765625
806545.8125
795508.62109375
785390.15625
776722.2109375
769669.48828125
764174.08984375
760078.3671875
757201.53125
755364.84375
754401.2578125
754172.18359375
754574.47265625
755525.94140625
756949.33984375
758771.17578125
760925.09765625
763349.96875
765990.66015625
768805.875
771771.09375
774871.265625
778094.984375
781437.0625
784899.7265625
788485.9609375
792194.04296875
796019.7265625
799958.40625
804000.8984375
808129.52734375
812320.94140625
816551.19921875
820798.6015625
825046.8046875
829288.1015625
833520.32421875
837737.7265625
841927.7890625
846079.43359375
850191.5234375
854270.04296875
858318.07421875
862330.41015625
866295.6640625
870200.3515625
874031.33984375
877777.515625
881431.85546875
884993.4921875
888467.23046875
891857.17578125
895156.37890625
898342.46875
901386.57421875
904267.13671875
906974.3515625
909504.890625
911859.78515625
914049.09765625
916091.7109375
918004.05859375
919788.84765625
921435.4921875
922928.26953125
924251.40625
925389.84375
926330.72265625
927065.51953125
927589.36328125
927898.62109375
927991.09765625
927869.57421875
927546.578125
927047.73828125
926408.8046875
925662.328125
924820.3671875
923869.3515625
922784.62890625
921551.80859375
920176.26953125
918677.12890625
917076.73046875
915394.91796875
913647.53125
911845.19921875
909991.1796875
908080.046875
906099.7890625
904038.2578125
901890.19921875
899659.33203125
897355.38671875
894991.8984375
892587.00390625
890162.21875
887735.36328125
885312.61328125
882887.453125
880448.32421875
877991.03515625
875529.68359375
873098.16796875
870737.73828125
868478.99609375
866334.97265625
864310.19921875
862410.640625
860639.703125
858987.01953125
857428.54296875
855941.93359375
854522.62109375
853185.890625
851955.08984375
850846.3046875
849859.84375
848983.69921875
848205.1796875
847520.15625
846932.1875
846444.78125
846055.671875
845756.35546875
845534.66796875
845379.05078125
845283.86328125
845251.703125
845288.6796875
845395.7421875
845563.78515625
845775.5859375
846012.07421875
846259.65234375
846514.92578125
846782.2578125
847064.65625
847357.66796875
847654.06640625
847953.23046875
848262.87890625
848592.4453125
848948.328125
849334.94921875
849754.4921875
850201.6484375
850660.8359375
851112.484375
851543.41015625
851951.53125
852342.5859375
852723.984375
853101.3984375
853480.52734375
853871.53125
854289.65234375
854747.3671875
855243.828125
855762.98046875
856283.71484375
856792.0546875
857285.4375
857769.8359375
858256.49609375
858760.33203125
859297.3515625
859880.15625
860514.171875
861196.9453125
861921.140625
862679.01171875
863464.44140625
864270.28515625
865084.7578125
865893.7578125
866689.73828125
867479.2890625
868281.3828125
869117.39453125
870000.515625
870931.58984375
871903.28125
872908.4765625
873946.0078125
875019.34375
876131.76953125
877283.9140625
878473.76953125
879694.4921875
880930.1015625
882156.2578125
883348.75390625
884493.19921875
885587.76171875
886638.8125
887654.43359375
888638.1796875
889584.29296875
890476.62109375
891293.10546875
892013.26953125
892624.78125
893127.29296875
893531.9375
893854.6953125
894105.33984375
894279.51171875
894360.1328125
894325.8125
894159.08984375
893850.89453125
893402.34765625
892823.9375
892130.5234375
891333.046875
890432.765625
889424.34375
888307.828125
887101.26171875
885842.82421875
884580.14453125
883356.4140625
882204.65234375
881149.87109375
880209.7890625
879391.08203125
878688.91796875
878096.03125
877614.6171875
877259.265625
877047.875
876988.9921875
877075.57421875
877289.14453125
877609.875
878024.125
878523.76171875
879100.6484375
879744.25390625
880444.390625
881193.23828125
881982.08984375
882796.1484375
883612.79296875
884404.6640625
885145.8359375
885818.609375
886417.015625
886943.55859375
887402.3671875
887796.30078125
888129.12890625
888405.91796875
888628.640625
888793.140625
888891.60546875
888915.68359375
888855.9921875
888702.21875
888447.57421875
888091.50390625
887635.38671875
887077.84375
886418.7421875
885666.9921875
884839.71875
883951.60546875
883006.15234375
881996.8515625
880915.703125
879763.28515625
878556.38671875
877328.5234375
876120.5625
874966.64453125
873884.35546875
872871.83203125
871908.5546875
870959.234375
869983.0078125
868945.6875
867829.31640625
866637.125
865393.98046875
864138.08203125
862901.37109375
861689.890625
860482.37890625
859251.203125
857988.26953125
856714.14453125
855463.9375
854261.8515625
853104.61328125
851968.1953125
850832.62890625
849702.46484375
848605.84375
847579.61328125
846659.7265625
845880.57421875
845270.609375
844839.78515625
844571.37890625
844428.8828125
844372.08203125
844370.5703125
844410.5
844495.4296875
844641.37109375
844868.40234375
845194.6796875
845634.5625
846196.58984375
846877.87890625
847655.9296875
848478.734375
849257.16796875
849872.42578125
850209.03125
850200.49609375
849855.73828125
849248.2421875
848481.3984375
847655.46484375
846848.42578125
846110.0390625
845466.046875
844927.01171875
844492.81640625
844149.859375
843868.48828125
843607.94921875
843327.39453125
842997.80078125
842610.2421875
842173.546875
841697.3515625
841172.71875
840571.06640625
839864.59375
839047.52734375
838140.609375
837181.5625
836209.3515625
835243.7890625
834268.91015625
833238.83203125
832109.23046875
830868.4609375
829543.52734375
828185.734375
826855.0
825607.87890625
824486.57421875
823514.90234375
822706.38671875
822074.88671875
821637.7421875
821415.83984375
821435.5625
821725.30078125
822306.26171875
823194.671875
824420.828125
826042.32421875
828137.66015625
830801.8828125
834161.640625
838386.4296875
843673.37109375
850230.921875
858292.890625
868138.2890625
880069.0703125
894336.16015625
911012.30078125
929779.1328125
949670.62890625
969009.58203125
985808.96875
998578.8828125
1007045.953125
1012241.05078125
1015837.48046875
1019132.78515625
1022271.2890625
1024150.4609375
1023076.57421875
1017791.11328125
1008228.76953125
995552.25390625
981553.7265625
967932.015625
955881.171875
946043.16796875
938633.9921875
933592.09375
930709.83203125
929730.6015625
930389.30078125
932412.68359375
935522.0078125
939447.58984375
943933.234375
948725.890625
953567.55078125
958193.265625
962327.40625
965686.0703125
968000.4140625
969051.078125
968689.109375
966839.77734375
963503.88671875
958757.359375
952736.36328125
945610.59375
937562.3359375
928776.75390625
919434.02734375
909701.40234375
899732.1953125
889668.2734375
879635.6484375
869737.50390625
860058.78515625
850678.65625
841671.63671875
833093.4296875
824970.08203125
817303.28125
810083.59375
803299.55078125
796940.390625
790992.84765625
785431.5234375
780211.45703125
775276.04296875
770577.54296875
766091.60546875
761815.4453125
757758.39453125
753934.34765625
750354.91015625
747023.3828125
743936.70703125
741095.9296875
738513.171875
736207.70703125
734198.89453125
732504.34375
731141.1328125
730126.43359375
729479.59765625
729225.1484375
729391.57421875
730009.8203125
731122.44140625
732799.12890625
735135.7578125
738224.421875
742103.828125
746695.3671875
751721.9765625
756647.50390625
760730.48828125
763247.38671875
763788.828125
762423.95703125
759610.12109375
755933.58984375
751885.8125
747801.8125
743922.42578125
740460.5546875
737596.1484375
735412.953125
733841.3125
732665.83203125
731613.0390625
730477.26171875
729208.86328125
727909.89453125
726746.05859375
725838.359375
725200.50390625
724747.48046875
724355.6640625
723932.64453125
723458.2578125
722979.52734375
722570.984375
722289.58203125
722148.15234375
722111.62890625
722107.90234375
722047.8671875
721852.6484375
721480.2578125
720936.42578125
720259.265625
719484.17578125
718611.2578125
717599.51171875
716395.08203125
714972.99609375
713357.01953125
711599.96875
709744.671875
707803.2421875
705770.03515625
703649.1640625
701469.3359375
699278.69921875
697130.59375
695070.91796875
693130.73828125
691324.22265625
689651.02734375
688100.3046875
686654.91015625
685297.05078125
684014.56640625
682802.19140625
681654.8125
680558.3359375
679486.55859375
678405.39453125
677280.25390625
676083.80078125
674802.37890625
673437.3671875
671999.48828125
670501.703125
668957.55078125
667383.62890625
665799.53515625
664224.6171875
662676.57421875
661172.94140625
659730.83203125
658363.8359375
657080.140625
655882.80859375
654767.875
653721.03515625
652720.60546875
651749.28515625
650805.1796875
649902.015625
649060.609375
648300.25390625
647632.67578125
647056.3828125
646553.51953125
646094.74609375
645651.53515625
645207.87890625
644764.66796875
644336.1953125
643940.7734375
643588.63671875
643273.7421875
642976.11328125
642672.74609375
642346.7578125
641988.46484375
641592.66015625
641158.5078125
640690.7109375
640196.51953125
639679.48046875
639136.109375
638558.375
637938.32421875
637272.14453125
636563.88671875
635827.3359375
635081.33203125
634338.4296875
633596.328125
632841.07421875
632059.4140625
631248.515625
630415.96875
629573.19921875
628729.0625
627886.8125
627044.46484375
626197.83203125
625343.96875
624482.18359375
623613.0
622738.29296875
621863.40234375
620997.76171875
620152.78125
619340.25390625
618572.6171875
617859.890625
617200.28125
616572.90234375
615944.0078125
615285.36328125
614589.2109375
613867.87890625
613141.06640625
612421.8359375
611708.42578125
610983.34765625
610219.6484375
609392.40234375
608489.41015625
607514.9140625
606485.23046875
605419.47265625
604329.375
603212.06640625
602051.421875
600829.84375
599543.7265625
598210.26171875
596859.421875
595517.68359375
594196.00390625
592889.24609375
591584.296875
590268.98828125
588936.12890625
587581.93359375
586200.94921875
584780.828125
583300.67578125
581735.88671875
580067.2265625
578287.1015625
576397.12109375
574400.07421875
572295.3828125
570082.49609375
567767.4375
565365.46484375
562898.36328125
560389.1015625
557855.46484375
555303.70703125
552725.703125
550104.0390625
547424.3671875
544687.87890625
541915.6015625
539141.44921875
536398.37890625
533707.046875
531074.19921875
528499.56640625
525982.97265625
523525.453125
521126.78515625
518784.77734375
516496.48828125
514257.88671875
512062.76171875
509905.81640625
507790.7578125
505736.6484375
503775.96484375
501945.03515625
500272.91015625
498773.7734375
497444.90234375
496270.06640625
495226.4765625
494292.4765625
493454.08203125
492708.05078125
492057.12890625
491495.35546875
490991.046875
490482.5078125
489894.55078125
489166.375
488271.953125
487221.265625
486043.55859375
484761.55078125
483368.53125
481821.00390625
480054.24609375
478013.12109375
475678.5390625
473073.0859375
470244.96484375
467242.3359375
464092.3046875
460793.875
457327.546875
453676.5703125
449847.984375
445881.62109375
441842.484375
437802.265625
433819.984375
429930.4140625
426142.90234375
422448.015625
418826.69921875
415258.74609375
411730.2421875
408239.68359375
404800.4375
401436.921875
398175.52734375
395035.12109375
392021.79296875
389129.69140625
386345.81640625
383655.17578125
381043.875
378500.94921875
376020.390625
373602.55859375
371252.07421875
368972.8046875
366764.359375
364622.5703125
362540.2890625
360505.10546875
358497.1953125
356493.22265625
354474.54296875
352431.0390625
350357.0546875
348245.546875
346087.6796875
343876.7734375
341610.80078125
339291.5625
336923.4765625
334513.54296875
332070.9375
329605.15625
327124.06640625
324633.30859375
322137.67578125
319643.91015625
317163.2578125
314710.7734375
312300.625
309940.46484375
307629.33203125
305359.87890625
303123.53125
300916.578125
298744.3359375
296618.8828125
294549.96875
292537.0234375
290570.91796875
288643.1171875
286751.30078125
284896.82421875
283081.20703125
281308.515625
279589.1640625
277936.6171875
276357.67578125
274845.92578125
273384.84375
271957.63671875
270556.44140625
269185.4140625
267856.17578125
266578.34375
265351.18359375
264162.21484375
262993.73046875
261833.484375
260683.671875
259562.58984375
258495.6484375
257500.33203125
256576.3125
255708.6796875
254878.78125
254070.4140625
253267.1328125
252448.66015625
251594.57421875
250693.5703125
249750.68359375
248787.45703125
247834.6953125
246920.55859375
246059.6484375
245249.76171875
244477.74609375
243728.3046875
242989.2890625
242253.51953125
241519.75
240791.65234375
240071.7734375
239353.3515625
238617.83984375
237841.578125
237006.5703125
236108.21875
235157.2578125
234176.984375
233196.7734375
232243.4375
231333.65625
230470.48828125
229644.40234375
228837.4609375
228029.78515625
227207.09765625
226366.62109375
225518.12890625
224679.359375
223868.05859375
223094.046875
222354.51953125
221634.5859375
220912.70703125
220167.89453125
219385.0859375
218557.9609375
217690.54296875
216797.86328125
215903.34765625
215031.9921875
214202.9921875
213426.4453125
212704.05078125
212029.5390625
211387.203125
210753.4921875
210105.73046875
209433.66796875
208744.1171875
208054.6640625
207382.7109375
206738.61328125
206125.07421875
205539.73828125
204978.5703125
204439.73828125
203926.0703125
203442.93359375
202992.4765625
202569.8046875
202165.1796875
201769.57421875
201378.2421875
200990.58984375
200608.6328125
200235.58984375
199873.6171875
199521.33984375
199174.4375
198830.51171875
198493.4140625
198171.32421875
197869.56640625
197585.67578125
197311.546875
197039.24609375
196764.359375
196485.6796875
196204.4296875
195923.80859375
195646.51953125
195370.85546875
195090.7421875
194802.09375
194509.16796875
194222.50390625
193949.78125
193689.97265625
193437.375
193190.0078125
192952.2734375
192729.6328125
192522.54296875
192325.73046875
192131.1796875
191929.6875
191710.0390625
191459.83203125
191169.8125
190838.90625
190475.4140625
190093.5078125
189707.2734375
189324.87890625
188944.84765625
188556.51171875
188145.10546875
187698.7109375
187212.484375
186688.578125
186133.94140625
185558.18359375
184970.94140625
184378.33984375
183780.81640625
183175.43359375
182561.07421875
181941.31640625
181321.4375
180702.1875
180076.12109375
179429.98828125
178751.16796875
178033.69921875
177280.875
176504.29296875
175720.14453125
174943.33203125
174181.11328125
173429.60546875
172675.3046875
171899.80859375
171083.953125
170211.3125
169273.8359375
168279.39453125
167254.890625
166238.4921875
165263.703125
164345.6953125
163479.58984375
162650.6875
161847.703125
161069.0
160319.28125
159602.55078125
158918.6640625
158263.84765625
157631.04296875
157008.828125
156383.12890625
155743.62109375
155089.96875
154431.7109375
153782.2421875
153152.3671875
152547.0078125
151965.203125
151402.18359375
150851.5078125
150304.51953125
149748.21484375
149167.21875
148552.7734375
147911.2421875
147262.18359375
146627.4453125
146022.4921875
145456.07421875
144933.3515625
144456.75390625
144026.0234375
143639.79296875
143295.86328125
142988.24609375
142705.74609375
142436.453125
142174.0078125
141917.7890625
141667.1796875
141417.50390625
141162.1796875
140897.79296875
140626.74609375
140355.8125
140092.0078125
139838.609375
139593.88671875
139353.5390625
139115.01171875
138881.0703125
138661.3046875
138470.30859375
138321.5078125
138219.82421875
138159.7421875
138130.5390625
138122.265625
138126.21875
138133.1796875
138135.81640625
138133.5546875
138132.7421875
138141.40234375
138165.33984375
138208.0234375
138269.921875
138345.9453125
138426.5546875
138505.01953125
138583.8828125
138673.68359375
138786.25390625
138929.359375
139104.609375
139306.9140625
139525.8515625
139750.4140625
139974.45703125
140198.16015625
140424.359375
140652.64453125
140874.6640625
141073.921875
141232.203125
141340.05859375
141403.08203125
141438.83203125
141468.29296875
141509.4609375
141574.34765625
141666.35546875
141778.796875
141898.5859375
142014.0390625
142120.1875
142218.4609375
142314.6015625
142417.9140625
142538.5546875
142680.26953125
142833.17578125
142974.4375
143078.1484375
143126.71484375
143115.4453125
143049.04296875
142935.63671875
142784.21875
142605.71484375
142412.8203125
142216.02734375
142019.46484375
141821.4296875
141618.453125
141407.1484375
141181.76171875
140932.32421875
140648.25390625
140325.80859375
139972.75390625
139605.40625
139238.98046875
138877.5234375
138511.078125
138122.79296875
137700.265625
137241.54296875
136752.12109375
136238.109375
135702.3125
135144.1796875
134561.171875
133950.8046875
133314.6328125
132662.3203125
132011.5703125
131381.98828125
130786.26171875
130224.69921875
129686.7890625
129158.765625
128631.25390625
128101.10546875
127566.74609375
127023.48046875
126465.44921875
125893.00390625
125317.53125
124757.47265625
124228.07421875
123733.14453125
123264.6484375
122808.75390625
122352.65625
121888.23046875
121412.1875
120924.25390625
120424.3828125
119910.26953125
119377.6015625
118823.81640625
118252.0546875
117671.02734375
117091.31640625
116522.453125
115972.35546875
115445.671875
114940.01953125
114445.234375
113950.234375
113452.671875
112961.625
112490.40625
112046.4609375
111626.75
111220.140625
110813.60546875
110398.95703125
109977.515625
109560.1328125
109162.05859375
108796.05859375
108468.19140625
108177.30078125
107916.00390625
107671.9140625
107430.5078125
107180.921875
106921.3671875
106658.57421875
106399.91015625
106145.265625
105888.125
105625.79296875
105367.89453125
105133.4140625
104938.90234375
104788.5859375
104672.08984375
104567.6953125
104448.58984375
104291.75390625
104086.35546875
103835.80859375
103553.67578125
103261.140625
102989.27734375
102777.8671875
102663.33984375
102663.71484375
102775.5078125
102985.21484375
103282.44140625
103663.56640625
104125.5703125
104652.79296875
105197.98828125
105668.203125
105936.38671875
105887.00390625
105470.21875
104723.57421875
103745.765625
102647.82421875
101518.328125
100415.0859375
99371.265625
98402.54296875
97513.24609375
96702.9765625
95970.8046875
95314.78515625
94730.12890625
94210.58203125
93752.15234375
93354.23046875
93016.53515625
92735.1484375
92501.5234375
92305.3828125
92139.19921875
92000.19921875
91886.72265625
91790.21484375
91689.8046875
91556.125
91363.421875
91101.1171875
90777.49609375
90415.7265625
90046.46875
89699.10546875
89391.8671875
89124.68359375
88881.59375
88643.44140625
88401.41796875
88160.24609375
87930.140625
87717.87890625
87526.03125
87357.859375
87218.3515625
87107.953125
87016.1953125
86924.515625
86817.9453125
86695.3515625
86569.0
86454.33984375
86359.7578125
86284.6015625
86224.828125
86178.85546875
86147.98046875
86132.515625
86128.94140625
86130.4140625
86128.05859375
86110.4765625
86063.3046875
85972.71484375
85833.13671875
85653.81640625
85458.27734375
85275.80078125
85129.546875
85027.15625
84957.83984375
84896.57421875
84814.03515625
84688.96484375
84518.21484375
84319.16015625
84121.48828125
83951.80859375
83819.80078125
83714.4765625
83611.80078125
83487.61328125
83328.1796875
83134.83203125
82922.80859375
82715.57421875
82536.1328125
82398.18359375
82301.2734375
82232.90234375
82176.91796875
82122.8828125
82070.06640625
82023.609375
81987.140625
81958.609375
81932.14453125
81902.8125
81870.31640625
81840.13671875
81821.8359375
81823.85546875
81846.4375
81878.265625
81900.85546875
81897.375
81858.578125
81782.84765625
81673.953125
81539.8671875
81391.765625
81241.24609375
81096.5
80959.4296875
80824.3984375
80678.9765625
80508.34375
80303.3671875
80068.30859375
79822.92578125
79597.48046875
79423.1953125
79322.0859375
79300.31640625
79348.625
79449.8046875
79587.55078125
79750.24609375
79929.328125
80117.19140625
80308.171875
80500.29296875
80694.3125
80890.24609375
81085.00390625
81273.9140625
81454.890625
81631.44921875
81811.1953125
82000.4921875
82199.74609375
82403.21484375
82602.44921875
82789.640625
82959.05859375
83107.9921875
83237.36328125
83350.45703125
83449.6171875
83533.6328125
83598.06640625
83637.33984375
83647.078125
83627.1875
83585.34375
83537.5546875
83503.07421875
83496.27734375
83521.359375
83573.046875
83641.59765625
83718.1875
83797.21875
83874.1171875
83941.27734375
83987.55078125
84003.0
83983.66015625
83930.23046875
83842.44921875
83716.47265625
83548.1328125
83338.24609375
83095.87890625
82839.8359375
82597.88671875
82400.75
82270.78125
82212.46484375
82212.29296875
82247.5625
82296.9453125
82346.97265625
82393.109375
82436.60546875
82479.296875
82519.4140625
82550.875
82565.39453125
82555.953125
82520.8828125
82467.4296875
82411.4296875
82371.41015625
82361.4140625
82388.8125
82456.90234375
82566.23046875
82712.23828125
82884.2578125
83071.40625
83272.5390625
83501.30859375
83780.62890625
84129.93359375
84554.4375
85043.64453125
85579.23828125
86146.21875
86740.01171875
87366.3828125
88035.3046875
88752.1484375
89511.390625
90297.94921875
91096.80078125
91904.0234375
92730.7578125
93598.265625
94529.6171875
95543.3125
96650.23046875
97853.65234375
99152.69921875
100547.2578125
102040.015625
103634.4765625
105332.6640625
107135.35546875
109043.203125
111056.5546875
113175.12109375
115398.73046875
117726.8984375
120155.3359375
122672.6484375
125260.859375
127898.55859375
130563.1640625
133232.54296875
135887.203125
138510.2578125
141081.69921875
143570.66796875
145933.81640625
148121.84375
150088.41015625
151796.75
153223.671875
154360.29296875
155207.3671875
155768.57421875
156050.16015625
156067.953125
155850.5
155428.78125
154819.87109375
154021.390625
153023.375
151826.75
150453.26953125
148941.3671875
147333.7578125
145666.6328125
143966.63671875
142254.05859375
140545.234375
138849.94140625
137167.984375
135491.53125
133813.0
132131.515625
130453.24609375
128787.8046875
127145.07421875
125534.0859375
123963.7265625
122444.95703125
120992.3671875
119622.0
118345.75390625
117167.1875
116082.2109375
115082.5
114157.63671875
113295.625
112483.76171875
111709.83203125
110961.85546875
110226.9296875
109492.09765625
108748.12890625
107993.44140625
107235.125
106486.22265625
105760.6015625
105067.96484375
104412.0703125
103793.30859375
103212.65625
102672.265625
102171.48828125
101702.34375
101248.9453125
100791.6484375
100313.58984375
99806.74609375
99274.70703125
98729.94921875
98187.05078125
97657.1796875
97147.34375
96661.69140625
96200.6015625
95758.796875
95327.45703125
94899.85546875
94473.47265625
94045.84765625
93611.37890625
93165.9375
92714.12109375
92268.44140625
91839.984375
91431.81640625
91041.81640625
90667.7578125
90305.36328125
89942.50390625
89560.22265625
89142.8828125
88687.75
88204.68359375
87707.375
87204.50390625
86696.98046875
86181.4296875
85656.12109375
85124.1640625
84590.55078125
84055.21484375
83508.90234375
82937.39453125
82332.0859375
81698.97265625
81058.39453125
80434.51171875
79841.171875
79274.04296875
78715.140625
78146.3359375
77561.921875
76971.4140625
76392.140625
75838.3984375
75315.4296875
74821.55078125
74354.734375
73916.71484375
73511.234375
73140.08984375
72802.06640625
72494.6328125
72213.74609375
71950.328125
71687.8984375
71405.6875
71086.23828125
70722.73046875
70322.82421875
69907.5859375
69505.31640625
69142.10546875
68833.8671875
68583.77734375
68384.6484375
68223.15625
68083.6015625
67950.359375
67808.3671875
67642.48828125
67439.0
67190.546875
66900.90234375
66584.16015625
66258.3515625
65938.546875
65633.671875
65346.640625
65075.86328125
64817.07421875
64565.2734375
64316.21484375
64067.19140625
63817.11328125
63565.4375
63310.609375
63050.30859375
62784.5390625
62518.234375
62259.203125
62012.6953125
61778.3125
61551.9375
61329.35546875
61107.796875
60885.546875
60661.28125
60433.5859375
60201.26953125
59965.6328125
59733.11328125
59513.40625
59312.4375
59126.921875
58946.890625
58763.140625
58571.13671875
58369.25390625
58157.01171875
57937.1484375
57717.4609375
57507.5390625
57312.58984375
57131.171875
56959.48046875
56797.3515625
56650.34375
56527.1328125
56436.3203125
56385.3125
56379.8984375
56421.484375
56502.5859375
56605.3125
56706.1953125
56785.60546875
56835.4140625
56860.23046875
56871.8515625
56881.0703125
56892.1328125
56902.9609375
56909.0390625
56906.7734375
56894.49609375
56873.609375
56851.0546875
56839.828125
56853.640625
56898.6484375
56969.1640625
57051.08984375
57129.4296875
57194.453125
57243.76953125
57280.15625
57306.80078125
57323.390625
57326.9296875
57316.69140625
57297.5859375
57277.55078125
57261.5625
57249.07421875
57238.2109375
57233.41796875
57249.96875
57310.390625
57433.0859375
57619.57421875
57849.84375
58090.45703125
58309.94140625
58490.37109375
58628.7578125
58731.64453125
58810.29296875
58878.87109375
58952.25390625
59040.6875
59144.48046875
59254.08203125
59356.2265625
59440.58203125
59501.81640625
59537.94140625
59549.26953125
59539.1171875
59513.27734375
59476.59765625
59429.71875
59369.859375
59295.75390625
59212.80859375
59134.421875
59077.234375
59051.91796875
59055.00390625
59068.8515625
59071.3203125
59048.30078125
58999.34375
58933.79296875
58863.41796875
58798.5078125
58748.06640625
58719.3046875
58713.35546875
58720.22265625
58719.140625
58687.1953125
58611.41015625
58495.59765625
58357.109375
58217.1171875
58092.37890625
57993.05078125
57924.67578125
57889.6640625
57886.19140625
57906.21484375
57936.18359375
57961.52734375
57972.30859375
57966.12109375
57946.97265625
57922.40234375
57900.671875
57887.63671875
57883.55859375
57883.04296875
57880.05859375
57873.59375
57867.46484375
57864.81640625
57865.37109375
57869.65625
57884.03125
57917.88671875
57974.625
58046.19140625
58116.4453125
58168.6015625
58189.42578125
58170.1796875
58108.58984375
58012.34375
57899.02734375
57789.703125
57700.38671875
57638.3828125
57605.36328125
57602.83203125
57634.6875
57705.12109375
57814.19921875
57954.93359375
58114.2890625
58277.75
58433.609375
58574.0390625
58694.0390625
58791.859375
58871.2578125
58941.66015625
59013.77734375
59094.109375
59183.34765625
59278.875
59377.5
59476.09765625
59571.58984375
59661.23828125
59742.5078125
59812.30078125
59867.05859375
59904.10546875
59922.69921875
59923.984375
59910.97265625
59889.125
59866.3359375
59851.42578125
59852.01171875
59872.2578125
59910.640625
59959.99609375
60012.30078125
60065.5078125
60125.125
60198.1015625
60286.375
60387.625
60500.140625
60622.72265625
60748.5390625
60861.5859375
60942.6640625
60980.8984375
60982.2734375
60969.3984375
60971.94921875
61010.87109375
61084.28125
61165.3671875
61215.7109375
61205.0
61123.52734375
60982.109375
60805.234375
60625.01171875
60476.875
60393.30859375
60394.4375
60480.6171875
60633.83203125
60827.81640625
61038.9140625
61249.70703125
61446.87109375
61620.85546875
61769.94921875
61901.84375
62026.76171875
62146.7265625
62251.18359375
62322.29296875
62343.84765625
62307.609375
62216.48828125
62085.44140625
61938.46484375
61800.46875
61688.61328125
61609.734375
61565.078125
61556.22265625
61585.3203125
61649.83984375
61738.5703125
61834.9921875
61926.69140625
62012.71484375
62102.5703125
62208.32421875
62337.1640625
62489.62890625
62662.73828125
62853.91796875
63062.3359375
63286.5390625
63519.94921875
63748.76953125
63956.33984375
64132.59375
64280.83203125
64416.0234375
64556.484375
64716.2265625
64901.64453125
65110.609375
65332.63671875
65551.84765625
65753.84765625
65931.953125
66086.80078125
66219.44140625
66324.7890625
66391.39453125
66407.17578125
66366.12890625
66272.04296875
66137.3359375
65977.3984375
65803.3515625
65618.859375
65423.8515625
65220.2265625
65011.96484375
64799.23828125
64575.375
64332.49609375
64069.94921875
63795.5390625
63519.2109375
63247.921875
62985.8984375
62735.38671875
62493.55078125
62250.5859375
61995.734375
61727.56640625
61457.50390625
61201.54296875
60967.6796875
60750.6171875
60537.73828125
60320.203125
60098.98828125
59880.59375
59667.3046875
59452.77734375
59228.3203125
58992.8515625
58755.59765625
58529.57421875
58324.7265625
58147.62109375
58004.6171875
57901.66015625
57839.5
57809.15234375
57791.53515625
57762.28515625
57700.63671875
57598.6953125
57465.1875
57320.07421875
57184.25390625
57072.5078125
56993.4375
56952.7578125
56954.2734375
56997.0234375
57071.44921875
57159.04296875
57237.97265625
57291.890625
57315.31640625
57311.9609375
57289.69921875
57258.01953125
57227.55859375
57207.21875
57199.65234375
57201.921875
57212.90625
57239.1484375
57291.109375
57373.5703125
57480.4609375
57597.94140625
57710.78125
57806.875
57879.51171875
57928.18359375
57956.9921875
57971.22265625
57975.27734375
57973.6015625
57971.96484375
57975.7890625
57986.609375
58000.859375
58012.65625
58017.96484375
58015.71875
58005.2734375
57984.5
57952.83984375
57917.265625
57892.86328125
57893.30859375
57918.23828125
57949.84765625
57962.640625
57936.8125
57863.7890625
57742.78125
57576.51953125
57371.73046875
57141.515625
56903.20703125
56671.26171875
56452.125
56247.42578125
56062.59765625
55910.8828125
55807.11328125
55757.06640625
55752.5546875
55775.1796875
55803.5625
55819.41015625
55812.140625
55781.0703125
55732.9140625
55676.13671875
55618.02734375
55566.5078125
55531.328125
55520.5078125
55536.03515625
55574.109375
55627.890625
55688.12109375
55743.0625
55781.91015625
55799.4296875
55795.7421875
55771.86328125
55728.48828125
55670.38671875
55610.27734375
55566.8125
55558.7890625
55599.546875
55692.4375
55828.5
55989.26953125
56154.328125
56307.96875
56440.93359375
56549.8125
56637.10546875
56710.41796875
56779.28515625
56852.84375
56940.765625
57053.58203125
57198.5234375
57374.49609375
57572.33203125
57779.23828125
57981.49609375
58165.0546875
58318.5390625
58438.5625
58530.8984375
58605.4765625
58671.34765625
58736.93359375
58812.41015625
58908.640625
59032.88671875
59186.33984375
59365.63671875
59566.53515625
59786.9453125
60028.13671875
60293.80859375
60587.53125
60909.94921875
61256.87890625
61619.01171875
61983.70703125
62338.55859375
62674.74609375
62987.7109375
63275.61328125
63538.16015625
63776.6953125
63993.97265625
64192.9921875
64376.64453125
64548.8359375
64715.4375
64883.8828125
65062.3984375
65259.23828125
65480.2734375
65725.53515625
65988.08203125
66256.609375
66517.9765625
66757.0546875
66957.79296875
67109.8203125
67216.671875
67296.5546875
67373.24609375
67465.12109375
67580.4765625
67719.41015625
67876.796875
68043.2421875
68205.2109375
68346.6328125
68452.38671875
68512.13671875
68522.1015625
68483.94921875
68402.6484375
68285.55078125
68142.45703125
67984.51953125
67822.2265625
67665.36328125
67525.64453125
67417.703125
67354.06640625
67336.51953125
67352.234375
67380.08984375
67403.3359375
67418.796875
67435.21875
67462.484375
67500.859375
67538.76171875
67559.85546875
67552.78125
67515.9765625
67455.96875
67382.31640625
67302.53515625
67217.98046875
67122.06640625
67002.88671875
66850.00390625
66660.43359375
66439.14453125
66194.953125
65937.15234375
65674.36328125
65413.0234375
65154.59375
64895.98046875
64635.2265625
64376.51953125
64127.11328125
63889.01953125
63655.3125
63415.11328125
63160.1875
62886.55859375
62593.19140625
62282.9375
61964.7578125
61652.12109375
61356.9921875
61083.90234375
60827.75390625
60575.796875
60313.1953125
60030.51171875
59728.50390625
59416.26953125
59104.92578125
58802.92578125
58515.33984375
58243.82421875
57985.3359375
57732.640625
57479.43359375
57226.53125
56982.81640625
56758.94140625
56558.76953125
56375.9375
56198.08203125
56014.14453125
55817.078125
55599.83984375
55351.4609375
55060.90625
54727.265625
54366.18359375
54005.6640625
53674.19140625
53389.67578125
53155.05859375
52961.48046875
52796.07421875
52648.97265625
52514.53125
52387.8203125
52262.6171875
52134.33984375
52003.5859375
51874.3671875
51748.05078125
51619.86328125
51481.83203125
51328.72265625
51160.97265625
50982.421875
50796.171875
50603.6875
50408.3984375
50219.53125
50050.81640625
49914.5
49815.984375
49752.22265625
49712.02734375
49676.83203125
49624.5625
49537.8203125
49411.01171875
49250.12890625
49066.3515625
48869.9765625
48667.87890625
48462.70703125
48252.6640625
48033.99609375
47806.09765625
47575.11328125
47352.3203125
47148.7109375
46970.16015625
46816.2734375
46682.49609375
46562.796875
46450.53125
46338.27734375
46219.73828125
46093.578125
45963.95703125
45833.8671875
45696.6171875
45535.5625
45334.359375
45088.6171875
44808.578125
44511.9609375
44214.2421875
43923.23828125
43640.21875
43364.6875
43098.01171875
42843.06640625
42602.32421875
42378.48046875
42176.99609375
42005.171875
41866.20703125
41753.97265625
41654.54296875
41553.33203125
41441.98046875
41321.6171875
41202.05078125
41096.55859375
41013.375
40949.21875
40891.54296875
40828.703125
40759.09765625
40690.66015625
40631.87890625
40583.078125
40535.546875
40477.71484375
40401.76953125
40306.03125
40194.3046875
40075.37109375
39961.8203125
39865.36328125
39790.33984375
39731.46484375
39678.51171875
39622.41796875
39556.453125
39473.37890625
39364.58203125
39223.6015625
39050.65234375
38854.21875
38649.0859375
38451.91015625
38276.015625
38127.47265625
38004.66796875
37900.91796875
37807.47265625
37715.21875
37615.85546875
37503.8515625
37378.7734375
37246.08984375
37115.21484375
36995.5
36892.8984375
36809.23046875
36743.35546875
36691.5234375
36646.60546875
36599.08203125
36541.46875
36473.0234375
36400.2890625
36333.1328125
36279.6328125
36242.91015625
36220.484375
36206.05078125
36192.6484375
36175.08203125
36150.5390625
36118.92578125
36084.84765625
36059.21875
36056.953125
36090.47265625
36163.36328125
36268.4921875
36391.359375
36516.28125
36631.3046875
36728.921875
36803.57421875
36850.73828125
36869.7890625
36866.3046875
36849.10546875
36824.8828125
36797.375
36771.51171875
36755.65625
36758.10546875
36782.34375
36826.265625
36884.54296875
36950.69140625
37018.26953125
37082.4296875
37140.64453125
37191.23828125
37231.71484375
37259.03515625
37271.625
37271.10546875
37263.1171875
37256.19140625
37257.52734375
37267.77734375
37281.05859375
37292.21875
37303.765625
37323.5859375
37355.29296875
37392.21875
37421.3984375
37432.40234375
37422.1875
37393.6015625
37352.02734375
37304.5234375
37260.9765625
37233.09765625
37228.5078125
37243.12890625
37258.98828125
37251.2265625
37199.74609375
37097.9609375
36955.36328125
36795.38671875
36649.4140625
36546.90234375
36504.8671875
36523.06640625
36587.55859375
36678.59765625
36777.29296875
36869.23046875
36946.19921875
37005.83984375
37048.59765625
37073.51171875
37076.7421875
37055.01171875
37011.51171875
36958.49609375
36912.35546875
36883.453125
36868.6875
36852.859375
36817.15234375
36747.67578125
36640.20703125
36501.546875
36348.015625
36199.18359375
36068.4453125
35957.3515625
35858.79296875
35765.2734375
35673.61328125
35583.39453125
35494.0
35404.96484375
35317.859375
35235.99609375
35162.0
35096.359375
35037.58203125
34981.68359375
34920.5625
34842.2421875
34734.73828125
34591.234375
34412.625
34206.33984375
33982.953125
33751.8125
33517.4765625
33279.703125
33037.8515625
32794.83203125
32555.15234375
32319.81640625
32086.5390625
31857.53515625
31645.41015625
31468.33203125
31338.08203125
31252.4140625
31197.38671875
31155.55078125
31113.49609375
31065.03125
31009.08984375
30944.703125
30868.80859375
30779.72265625
30681.140625
30580.26171875
30482.72265625
30392.98046875
30319.9375
30276.875
30270.66796875
30290.96875
30313.31640625
30315.1953125
30290.0078125
30246.92578125
30198.5234375
30148.2734375
30088.6171875
30010.80078125
29916.81640625
29821.8046875
29744.8125
29697.234375
29678.7578125
29681.640625
29697.5390625
29722.46484375
29757.82421875
29806.10546875
29862.78125
29911.33984375
29927.9375
29893.68359375
29805.6328125
29679.20703125
29541.66015625
29420.796875
29334.64453125
29287.10546875
29270.59765625
29271.92578125
29277.33203125
29276.3125
29264.44140625
29242.65625
29212.109375
29169.46484375
29108.58984375
29026.83203125
28928.65234375
28823.41796875
28721.171875
28630.515625
28558.73046875
28512.3984375
28497.36328125
28517.18359375
28570.70703125
28651.43359375
28749.53515625
28853.15625
28947.77734375
29018.58984375
29058.94140625
29076.30078125
29085.28515625
29092.8359375
29092.6640625
29074.36328125
29033.69921875
28971.70703125
28888.19140625
28781.3671875
28652.93359375
28509.88671875
28361.38671875
28216.28125
28082.28125
27962.78515625
27852.453125
27738.71875
27611.02734375
27470.3046875
27330.25390625
27209.8671875
27121.93359375
27064.1328125
27018.484375
26960.71875
26873.03125
26750.0234375
26594.578125
26410.7578125
26202.45703125
25978.21484375
25754.86328125
25553.4921875
25389.453125
25265.21875
25173.05859375
25104.17578125
25053.9375
25018.53515625
24989.44140625
24954.08984375
24901.8828125
24829.32421875
24741.6875
24652.5703125
24580.0390625
24537.640625
24525.18359375
24528.65625
24530.2421875
24519.40234375
24496.21484375
24466.6484375
24434.6953125
24396.90234375
24344.140625
24270.68359375
24182.1171875
24091.92578125
24009.46875
23933.58984375
23859.12890625
23787.19921875
23726.86328125
23688.2734375
23675.40234375
23682.61328125
23694.984375
23693.49609375
23664.70703125
23607.81640625
23531.71484375
23445.3125
23351.11328125
23246.26171875
23127.12109375
22993.41015625
22851.32421875
22713.73828125
22594.80859375
22502.328125
22435.1640625
22387.13671875
22350.57421875
22315.19921875
22266.8984375
22191.4921875
22081.24609375
21937.55859375
21767.70703125
21579.59375
21378.92578125
21170.6015625
20961.81640625
20762.72265625
20582.8984375
20427.9765625
20301.5
20209.66015625
20160.484375
20155.34765625
20181.6484375
20215.6953125
20233.875
20222.85546875
20183.33203125
20127.80859375
20073.55078125
20032.2734375
20002.234375
19969.98828125
19921.7421875
19854.57421875
19777.87890625
19705.00390625
19643.1953125
19589.484375
19533.23828125
19461.88671875
19366.8984375
19249.76953125
19126.17578125
19023.5546875
18969.32421875
18975.9140625
19034.234375
19120.41015625
19208.5
19279.046875
19320.96875
19330.68359375
19309.91015625
19261.28515625
19184.3828125
19077.625
18945.41796875
18802.25390625
18668.1953125
18559.953125
18485.36328125
18443.2734375
18424.8671875
18414.84375
18394.84375
18350.7109375
18279.83203125
18193.10546875
18109.6796875
18048.48828125
18021.78515625
18032.90625
18076.09375
18136.62109375
18192.18359375
18218.54296875
18198.7421875
18130.70703125
18027.9140625
17912.2890625
17803.7265625
17712.80859375
17641.078125
17587.359375
17553.46875
17543.66796875
17559.64453125
17597.88671875
17652.42578125
17718.828125
17794.08203125
17872.90234375
17944.90234375
17995.91015625
18013.25390625
17991.765625
17935.62109375
17853.0078125
17747.9375
17618.55859375
17464.8984375
17296.953125
17133.3671875
16993.01171875
16889.58203125
16831.7265625
16821.734375
16850.578125
16897.73828125
16941.38671875
16970.60546875
16987.23828125
16997.23828125
17002.9140625
17003.203125
16997.6875
16986.91015625
16968.75
16936.171875
16880.5703125
16798.93359375
16698.6015625
16594.38671875
16499.8984375
16421.75
16362.359375
16326.39453125
16320.7890625
16346.7578125
16393.03515625
16438.69140625
16463.60546875
16458.14453125
16426.5625
16383.59765625
16346.66015625
16327.71484375
16329.5625
16347.57421875
16373.1328125
16396.04296875
16407.75390625
16406.42578125
16399.140625
16396.39453125
16403.0234375
16415.1484375
16425.125
16427.34375
16419.2109375
16400.38671875
16373.8359375
16346.140625
16323.90234375
16309.77734375
16303.28125
16303.65234375
16308.64453125
16310.1953125
16294.7890625
16250.4140625
16172.66796875
16064.19140625
15931.48046875
15784.828125
15638.984375
15508.9296875
15403.0234375
15321.703125
15263.328125
15229.1171875
15221.43359375
15239.21484375
15276.6953125
15324.86328125
15371.33984375
15399.57421875
15392.18359375
15338.5234375
15240.21875
15110.02734375
14966.5078125
14829.26953125
14715.4296875
14635.0703125
14586.59765625
14555.76953125
14520.765625
14461.0234375
14365.23828125
14235.078125
14083.671875
13929.953125
13792.03515625
13682.8984375
13609.83984375
13576.29296875
13583.0
13627.03515625
13700.37890625
13791.58203125
13891.09375
13995.91015625
14108.0625
14227.10546875
14343.87109375
14442.32421875
14508.1953125
14536.390625
14531.0859375
14499.921875
14448.46484375
14378.91015625
14292.50390625
14192.78515625
14087.55859375
13988.953125
13911.609375
13868.83203125
13867.59375
13905.06640625
13970.45703125
14052.5390625
14147.2578125
14258.18359375
14388.87109375
14535.29296875
14686.546875
14832.2890625
14967.25
15087.7578125
15186.76171875
15256.21484375
15295.01953125
15311.71484375
15316.68359375
15312.42578125
15293.26171875
15254.359375
15199.40625
15139.58984375
15087.203125
15050.75
15033.75
15035.46875
15052.9296875
15083.90625
15128.296875
15185.875
15253.03515625
15323.5078125
15392.9765625
15461.67578125
15530.78515625
15596.1875
15647.03125
15671.96875
15668.4140625
15647.19140625
15629.16796875
15635.828125
15678.70703125
15752.2734375
15834.16796875
15895.375
15916.8828125
15901.78515625
15871.796875
15850.3203125
15847.390625
15859.01953125
15876.79296875
15894.0703125
15903.53515625
15894.12109375
15855.41015625
15786.5078125
15700.0859375
15617.19921875
15557.02734375
15529.00390625
15531.98828125
15559.4140625
15604.7734375
15662.90234375
15728.33203125
15795.0703125
15858.24609375
15914.01171875
15957.0859375
15980.3203125
15978.875
15954.9453125
15918.3125
15882.70703125
15861.17578125
15861.7421875
15884.546875
15924.01953125
15976.6875
16047.9609375
16149.83984375
16290.00390625
16461.64453125
16642.16015625
16801.63671875
16916.07421875
16977.859375
16996.921875
16992.06640625
16979.98046875
16970.20703125
16966.37109375
16968.19140625
16972.05078125
16972.9453125
16968.20703125
16959.18359375
16949.0234375
16939.92578125
16933.0234375
16929.72265625
16932.484375
16944.53125
16967.95703125
16999.65234375
17028.53125
17039.984375
17026.44921875
16994.58984375
16961.65234375
16945.9453125
16960.828125
17014.43359375
17110.09375
17245.08203125
17410.2265625
17591.98046875
17774.84375
17942.83203125
18081.5390625
18181.5625
18240.98046875
18264.8515625
18262.921875
18247.234375
18229.89453125
18220.3984375
18224.05078125
18242.9140625
18277.91015625
18328.3515625
18387.5703125
18439.56640625
18463.24609375
18443.5859375
18380.078125
18284.62109375
18172.625
18057.69140625
17952.21484375
17866.7109375
17804.3671875
17758.22265625
17717.9609375
17680.5234375
17652.96875
17645.84375
17666.1015625
17715.984375
17795.28125
17901.86328125
18029.9921875
18169.08203125
18304.890625
18423.72265625
18518.22265625
18590.6015625
18649.9765625
18705.87109375
18763.140625
18820.41015625
18870.03125
18899.1640625
18893.47265625
18842.83984375
18745.92578125
18612.375
18463.64453125
18330.09765625
18240.4296875
18206.98046875
18218.609375
18248.03125
18266.80078125
18255.7265625
18206.6015625
18120.0703125
18004.25
17873.36328125
17744.2109375
17630.55859375
17538.18359375
17464.375
17403.171875
17352.25
17314.9453125
17296.16796875
17297.95703125
17319.11328125
17356.39453125
17404.015625
17454.1875
17502.26953125
17551.97265625
17612.328125
17687.640625
17771.1640625
17848.89453125
17907.1328125
17935.140625
17923.4609375
17865.83984375
17766.22265625
17642.75
17520.91796875
17420.2265625
17346.30078125
17294.91796875
17261.3125
17244.21484375
17243.34765625
17257.6484375
17288.10546875
17340.0078125
17418.9765625
17524.01171875
17644.91015625
17766.09375
17872.49609375
17953.734375
18005.8515625
18030.3046875
18030.2265625
18006.58203125
17957.7890625
17883.2421875
17787.5078125
17682.4609375
17586.08984375
17517.20703125
17487.8984375
17498.89453125
17541.5625
17603.44140625
17671.796875
17734.95703125
17784.8203125
17819.703125
17843.23046875
17859.55078125
17870.15625
17874.69140625
17872.8359375
17865.65625
17857.39453125
17855.08984375
17862.0
17869.26953125
17857.78515625
17812.44140625
17734.25390625
17637.32421875
17536.0546875
17438.07421875
17346.77734375
17265.6640625
17198.94140625
17150.81640625
17124.671875
17120.37890625
17131.859375
17150.30859375
17171.50390625
17198.0390625
17232.58984375
17270.26953125
17298.8984375
17305.66796875
17283.09375
17230.984375
17155.296875
17064.5703125
16964.7109375
16856.1875
16737.09765625
16609.1796875
16480.453125
16362.40234375
16265.41796875
16196.38671875
16158.328125
16149.97265625
16164.875
16192.08203125
16220.359375
16245.09375
16272.89453125
16319.0703125
16398.37109375
16515.16796875
16659.33984375
16809.41015625
16940.90625
17036.2578125
17091.5234375
17115.74609375
17123.52734375
17127.05859375
17133.22265625
17144.98046875
17162.57421875
17183.28515625
17201.83984375
17212.32421875
17209.4140625
17187.86328125
17142.0546875
17067.89453125
16966.3671875
16845.56640625
16718.21875
16595.3984375
16481.5
16375.4296875
16276.8046875
16189.30859375
16117.07421875
16059.44140625
16012.56640625
15976.625
15958.92578125
15968.125
16005.9609375
16065.1796875
16134.09765625
16201.5625
16258.32421875
16296.015625
16306.41796875
16282.48828125
16221.67578125
16129.42578125
16018.75
15903.8359375
15792.74609375
15686.9375
15588.609375
15508.09765625
15462.71484375
15466.66015625
15519.91796875
15604.96484375
15694.05859375
15761.7109375
15793.51171875
15786.43359375
15744.0234375
15673.16796875
15584.53125
15493.01953125
15415.0625
15364.26171875
15348.16015625
15366.328125
15409.51171875
15461.625
15505.30078125
15527.2890625
15519.15625
15474.32421875
15387.20703125
15257.20703125
15093.72265625
14916.81640625
14752.12890625
14622.72265625
14541.40625
14506.76953125
14505.2109375
14517.99609375
14528.8984375
14528.38671875
14513.82421875
14487.87109375
14456.66015625
14428.0859375
14410.546875
14412.109375
14439.296875
14495.015625
14576.46484375
14674.6328125
14775.92578125
14865.71875
14932.9609375
14974.15625
14994.125
15002.921875
15011.49609375
15028.73828125
15059.4609375
15102.07421875
15147.796875
15183.92578125
15199.671875
15189.296875
15150.90625
15085.21875
14997.75390625
14900.9296875
14809.82421875
14732.27734375
14662.3984375
14584.8984375
14487.3828125
14369.6640625
14242.64453125
14119.671875
14009.12109375
13913.20703125
13830.6171875
13758.64453125
13693.859375
13632.6953125
13571.9296875
13507.94140625
13435.7421875
13350.07421875
13249.0859375
13138.375
13032.515625
12952.0625
12915.4453125
12929.0625
12982.80859375
13055.6484375
13126.8984375
13183.69140625
13221.02734375
13238.65625
13239.12109375
13226.48828125
13205.2109375
13181.0078125
13162.671875
13159.5234375
13174.0234375
13198.0
13218.859375
13229.171875
13228.53125
13217.859375
13195.86328125
13161.40234375
13115.2890625
13057.79296875
12987.21875
12903.84375
12813.8046875
12726.0546875
12645.359375
12570.21875
12497.84375
12429.8203125
12372.66015625
12334.01953125
12318.3359375
12324.49609375
12345.97265625
12372.82421875
12394.53515625
12403.0703125
12395.8828125
12377.72265625
12359.01171875
12350.24609375
12355.4765625
12368.5859375
12373.5625
12348.88671875
12275.81640625
12148.33984375
11978.8359375
11794.6015625
11626.30078125
11494.796875
11402.765625
11334.69140625
11266.109375
11177.73046875
11064.96484375
10936.35546875
10804.76171875
10681.48828125
10577.34765625
10504.84765625
10475.5546875
10494.484375
10557.1875
10650.77734375
10756.6328125
10853.63671875
10922.73046875
10951.734375
10937.484375
10884.45703125
10802.0625
10703.1484375
10603.53125
10520.78515625
10470.984375
10463.74609375
10498.02734375
10561.6328125
10635.5859375
10701.1640625
10745.97265625
10766.921875
10769.6640625
10764.984375
10763.24609375
10769.37890625
10781.140625
10791.19921875
10791.33203125
10775.98828125
10743.89453125
10697.75390625
10643.24609375
10588.08203125
10540.6953125
10507.5546875
10489.96484375
10483.58984375
10482.46484375
10484.66015625
10494.265625
10517.34765625
10555.0703125
10599.3359375
10634.0390625
10641.46875
10610.41796875
10541.48046875
10446.62890625
10344.1171875
10252.515625
10186.21484375
10152.05859375
10147.31640625
10161.6484375
10183.81640625
10208.359375
10235.93359375
10268.05078125
10303.22265625
10338.703125
10373.8125
10408.75
10439.63671875
10456.3984375
10447.3515625
10407.07421875
10340.9765625
10262.87890625
10186.96484375
10119.76171875
10058.296875
9995.5625
9927.703125
9855.96875
9783.53125
9713.234375
9648.92578125
9595.94921875
9556.91015625
9526.98828125
9495.4453125
9452.6171875
9394.6640625
9322.2421875
9237.74609375
9146.328125
9058.5546875
8988.00390625
8941.953125
8912.1875
8876.1015625
8811.15625
8712.9296875
8601.21484375
8507.6328125
8455.2890625
8448.24609375
8476.8671875
8529.203125
8596.7109375
8673.26171875
8753.46875
8832.3359375
8903.67578125
8957.58984375
8981.94921875
8969.19140625
8922.875
8857.4296875
8790.859375
8736.35546875
8697.9296875
8671.28125
8647.66796875
8617.9921875
8575.703125
8518.7109375
8450.26171875
8378.0234375
8311.06640625
8256.671875
8219.3359375
8202.015625
8207.14453125
8235.6328125
8284.66015625
8346.63671875
8410.9375
8468.45703125
8516.73828125
8561.98828125
8615.37890625
8685.26953125
8770.75390625
8860.5859375
8937.19140625
8982.43359375
8982.4765625
8931.1640625
8832.02734375
8698.171875
8548.6796875
8402.375
8272.8203125
8168.0859375
8093.16796875
8049.18359375
8028.87890625
8016.25390625
7995.94921875
7964.79296875
7932.2421875
7908.8046875
7896.61328125
7892.734375
7898.50390625
7921.41796875
7967.58984375
8035.00390625
8114.69921875
8196.421875
8272.328125
8337.015625
8386.1484375
8416.30078125
8427.39453125
8426.32421875
8426.9140625
8442.98828125
8479.49609375
8530.7265625
8586.48828125
8637.02734375
8670.859375
8671.65234375
8623.5625
8523.01171875
8385.43359375
8240.3203125
8119.09765625
8044.19921875
8023.88671875
8052.81640625
8116.36328125
8196.25390625
8275.515625
8342.765625
8395.30078125
8437.20703125
8471.01171875
8489.9140625
8481.4453125
8441.98046875
8386.453125
8339.796875
8316.62890625
8309.20703125
8294.79296875
8253.39453125
8179.68359375
8083.1796875
7982.58203125
7900.3203125
7856.80078125
7862.62109375
7912.65234375
7988.859375
8072.078125
8152.57421875
8229.06640625
8298.2578125
8347.60546875
8359.41796875
8320.28515625
8224.953125
8073.82421875
7872.359375
7635.63671875
7390.23828125
7166.27734375
6984.55078125
6850.6484375
6759.7578125
6704.9609375
6680.8046875
6681.80859375
6700.4609375
6728.08203125
6758.21875
6790.46484375
6832.046875
6895.21484375
6991.109375
7123.8046875
7287.63671875
7468.5234375
7647.8125
7807.66796875
7936.57421875
8032.796875
8103.57421875
8160.4375
8213.5234375
8268.34375
8326.20703125
8387.0078125
8451.30078125
8519.58984375
8589.76171875
8655.54296875
8707.8203125
8737.98828125
8741.40234375
8719.34375
8677.8359375
8622.64453125
8553.12109375
8460.54296875
8334.15625
8170.93359375
7980.94921875
7784.3359375
7602.7890625
7451.890625
7337.7734375
7258.015625
7204.44921875
7165.66015625
7128.671875
7080.57421875
7011.12109375
6915.8203125
6798.35546875
6671.2421875
6554.1328125
6469.05078125
6433.6015625
6455.546875
6531.1953125
6646.61328125
6779.9296875
6906.36328125
7007.640625
7080.5
7135.0234375
7181.72265625
7219.33203125
7235.66796875
7219.94921875
7173.48828125
7110.2421875
7049.98828125
7011.37890625
7007.65625
7044.1484375
7117.58203125
7218.05078125
7332.3828125
7446.390625
7545.55859375
7616.28515625
7648.88671875
7640.62109375
7595.82421875
7523.1015625
7432.83984375
7337.6640625
7253.734375
7198.6953125
7186.43359375
7223.08984375
7306.5703125
7426.3203125
7562.01171875
7686.5546875
7777.26171875
7827.23046875
7844.609375
7840.00390625
7816.3203125
7770.46875
7700.66015625
7609.2734375
7501.9375
7388.38671875
7283.01171875
7198.90625
7139.07421875
7095.7109375
7059.51171875
7028.03515625
7004.93359375
6994.10546875
6996.2265625
7007.21875
7015.85546875
7004.3515625
6957.125
6872.796875
6767.375
6664.484375
6581.96484375
6526.078125
6494.33203125
6480.328125
6476.21484375
6474.28515625
6469.8125
6463.5546875
6460.62109375
6466.53125
6484.88671875
6518.7109375
6571.9140625
6646.5078125
6737.33984375
6830.171875
6904.6640625
6938.50390625
6911.18359375
6810.66015625
6642.390625
6432.42578125
6217.44140625
6028.15234375
5879.8984375
5776.015625
5716.64453125
5703.5703125
5739.0078125
5821.09375
5939.265625
6073.33203125
6199.44921875
6300.765625
6374.25390625
6428.35546875
6474.8046875
6521.84375
6571.10546875
6616.8828125
6648.140625
6654.3046875
6632.16796875
6588.01953125
6533.6796875
6480.65625
6436.92578125
6406.59375
6390.15625
6384.43359375
6382.60546875
6375.07421875
6351.66796875
6305.0703125
6234.06640625
6144.73046875
6048.6875
5959.44140625
5888.5859375
5844.09375
5831.29296875
5854.54296875
5916.1015625
6011.86328125
6129.01171875
6249.984375
6360.4921875
6454.3984375
6532.11328125
6596.109375
6648.01953125
6687.2890625
6709.19140625
6703.11328125
6654.5390625
6551.546875
6391.54296875
6183.31640625
5943.55859375
5691.93359375
5448.7578125
5234.79296875
5069.43359375
4966.29296875
4929.84375
4956.109375
5035.21875
5151.765625
5284.65625
5411.203125
5514.41015625
5585.84765625
5621.1015625
5615.47265625
5568.05859375
5489.99609375
5403.9921875
5331.5625
5279.75390625
5240.87109375
5204.4375
5167.88671875
5136.234375
5113.828125
5098.3359375
5081.75390625
5055.171875
5012.07421875
4949.24609375
4867.6015625
4774.16015625
4683.40234375
4615.5234375
4590.23828125
4617.71875
4691.859375
4792.36328125
4896.44921875
4991.8203125
5079.81640625
5166.99609375
5254.828125
5337.5625
5408.05859375
5463.921875
5508.82421875
5550.0
5594.22265625
5643.2421875
5690.5078125
5722.39453125
5725.06640625
5692.7421875
5631.53515625
5556.62109375
5485.3046875
5430.359375
5396.7890625
5382.94921875
5384.53125
5398.28125
5422.41796875
5453.7578125
5485.53125
5510.01171875
5524.83984375
5535.81640625
5551.23828125
5572.76171875
5593.515625
5606.29296875
5611.80859375
5617.03125
5626.5
5638.12890625
5647.5078125
5653.11328125
5655.85546875
5655.859375
5651.98828125
5642.765625
5624.95703125
5592.125
5538.99609375
5470.29296875
5403.91796875
5362.4296875
5359.125
5391.16015625
5444.51171875
5504.14453125
5560.00390625
5606.15625
5637.9375
5651.90625
5647.42578125
5626.16796875
5589.94140625
5542.1875
5494.3359375
5468.8671875
5489.984375
5565.484375
5676.203125
5784.35546875
5854.14453125
5866.765625
5820.76171875
5724.80859375
5594.45703125
5454.328125
5337.953125
5279.6640625
5301.828125
5405.15625
5567.2578125
5750.03515625
5912.9921875
6026.765625
6080.234375
6078.25390625
6034.3203125
5964.7265625
5886.33203125
5814.5625
5759.671875
5723.8125
5702.55859375
5690.16015625
5684.203125
5686.3046875
5698.3203125
5716.4765625
5727.6953125
5712.62109375
5655.6328125
5555.66796875
5429.421875
5304.109375
5205.328125
5148.63671875
5138.984375
5175.03125
5252.4453125
5363.37109375
5494.65625
5629.05859375
5749.88671875
5845.28125
5908.9765625
5938.421875
5933.09765625
5894.328125
5826.5078125
5739.27734375
5648.921875
5575.78515625
5536.8671875
5538.4765625
5575.14453125
5635.3359375
5708.0234375
5785.3359375
5861.8984375
5933.77734375
5997.91796875
6051.3359375
6090.296875
6110.41796875
6107.9765625
6081.91796875
6035.3125
5975.125
5910.4765625
5851.5078125
5809.71484375
5796.12890625
5814.46875
5854.70703125
5897.00390625
5926.37890625
5944.26953125
5964.8671875
6001.29296875
6057.26171875
6130.4609375
6218.6796875
6319.20703125
6422.80078125
6509.96875
6553.734375
6528.0
6418.828125
6233.56640625
6001.1796875
5761.64453125
5551.33984375
5394.11328125
5300.6796875
5271.62109375
5299.64453125
5371.28515625
5469.26953125
5575.22265625
5672.29296875
5748.01953125
5796.640625
5818.95703125
5820.0
5807.19921875
5790.26953125
5779.8828125
5783.03125
5797.62890625
5811.89453125
5810.0625
5780.609375
5721.625
5640.62109375
5549.72265625
5459.7265625
5377.15234375
5305.8984375
5250.5859375
5217.19140625
5210.23828125
5230.31640625
5275.0390625
5341.59375
5426.9609375
5525.3046875
5626.69921875
5719.6640625
5794.9609375
5846.87109375
5872.2578125
5871.4140625
5850.94921875
5823.9765625
5804.00390625
5796.78125
5798.29296875
5801.1171875
5802.7578125
5808.17578125
5825.375
5858.6015625
5903.97265625
5949.93359375
5982.7890625
5994.74609375
5988.69921875
5975.4921875
5965.69140625
5963.0
5963.87890625
5961.45703125
5949.375
5923.42578125
5881.59765625
5823.0859375
5747.203125
5653.52734375
5544.015625
5425.375
5309.96484375
5214.8984375
5159.3828125
5159.35546875
5220.08984375
5331.14453125
5468.68359375
5604.74609375
5717.7578125
5798.5234375
5850.0625
5882.125
5902.90625
5912.6875
5904.20703125
5869.15234375
5804.62109375
5714.125
5604.55859375
5484.00390625
5361.703125
5247.3359375
5147.49609375
5061.9375
4984.1171875
4907.45703125
4833.05078125
4771.6953125
4736.9140625
4734.38671875
4758.0390625
4796.734375
4843.71484375
4898.3984375
4960.28515625
5024.66015625
5086.13671875
5144.6171875
5204.859375
5269.55859375
5334.59765625
5392.12109375
5437.859375
5474.796875
5510.74609375
5553.6015625
5609.14453125
5681.66796875
5774.00390625
5884.55078125
6003.09375
6110.1953125
6182.859375
6204.4453125
6172.80859375
6101.8203125
6015.44140625
5937.65234375
5882.72265625
5849.4921875
5821.9765625
5776.3671875
5691.64453125
5558.17578125
5379.5625
5168.0390625
4938.90625
4708.68359375
4496.37109375
4323.125
4207.90625
4161.71484375
4184.4921875
4265.31640625
4383.59765625
4510.92578125
4616.0703125
4674.23046875
4675.91015625
4628.203125
4546.75390625
4445.0859375
4330.0625
4205.73046875
4079.6484375
3964.97265625
3876.6796875
3825.55078125
3814.484375
3838.91015625
3890.48046875
3961.06640625
4044.015625
4132.24609375
4216.05859375
4284.51171875
4330.69140625
4357.05078125
4375.69140625
4402.140625
4446.8828125
4510.9375
4588.2421875
4670.828125
4751.26171875
4821.91015625
4875.59375
4909.35546875
4926.75390625
4934.50390625
4936.84375
4934.5859375
4929.234375
4925.375
4927.44921875
4935.31640625
4944.76953125
4952.13671875
4956.64453125
4957.69140625
4951.1484375
4930.0625
4889.859375
4832.953125
4768.28125
4706.859375
4658.04296875
4629.09765625
4625.03515625
4645.609375
4682.15625
4720.05859375
4747.375
4762.1328125
4771.71484375
4785.86328125
4809.9765625
4842.6875
4877.421875
4906.3203125
4924.6953125
4933.1171875
4935.42578125
4935.17578125
4934.4375
4934.91015625
4938.42578125
4946.35546875
4960.73828125
4987.2109375
5034.83203125
5109.23828125
5203.72265625
5296.7734375
5359.86328125
5370.48046875
5322.33203125
5227.5703125
5111.00390625
4999.25
4909.91796875
4846.82421875
4804.875
4780.8828125
4780.3125
4812.7578125
4880.51953125
4972.51171875
5069.5703125
5154.77734375
5218.4609375
5256.23828125
5266.43359375
5250.6640625
5214.40234375
5164.0625
5102.9609375
5031.015625
4948.9765625
4862.64453125
4782.27734375
4717.13671875
4670.5625
4640.96875
4627.28515625
4630.80859375
4649.10546875
4669.2890625
4671.72265625
4643.53125
4588.265625
4521.625
4459.01171875
4407.70703125
4368.10546875
4338.0859375
4315.41015625
4299.19921875
4291.671875
4297.75390625
4320.421875
4355.375
4391.0234375
4414.98828125
4420.98046875
4408.67578125
4376.92578125
4319.18359375
4228.54296875
4108.3125
3975.671875
3852.91796875
3755.015625
3685.21875
3639.48046875
3610.96875
3590.921875
3570.421875
3546.0078125
3523.30078125
3512.54296875
3519.5390625
3541.7734375
3573.14453125
3610.45703125
3653.5859375
3699.84765625
3740.67578125
3766.39453125
3775.6328125
3779.9453125
3798.40234375
3846.36328125
3926.73046875
4028.5703125
4133.0390625
4223.828125
4296.96484375
4362.41015625
4433.76953125
4513.26953125
4585.41796875
4625.09765625
4612.1171875
4540.46875
4418.95703125
4267.64453125
4113.6015625
3984.69140625
3901.01171875
3867.59765625
3873.15234375
3895.53125
3910.48828125
3899.1328125
3852.203125
3772.296875
3675.19921875
3588.37109375
3543.9140625
3566.90625
3665.19140625
3826.3984375
4023.32421875
4224.50390625
4405.25390625
4554.13671875
4671.73828125
4763.60546875
4833.80859375
4883.58984375
4913.3828125
4924.234375
4918.05078125
4897.81640625
4867.2421875
4828.91015625
4783.2734375
4730.984375
4675.48046875
4620.73828125
4566.08203125
4506.12109375
4438.4140625
4370.2734375
4315.67578125
4284.26953125
4273.1953125
4268.06640625
4250.79296875
4208.6796875
4141.328125
4063.25390625
3999.44921875
3974.26171875
3999.2421875
4067.9453125
4160.39453125
4252.36328125
4322.69140625
4356.6484375
4348.21875
4302.42578125
4234.78515625
4165.5625
4112.20703125
4085.28515625
4088.62890625
4120.04296875
4171.54296875
4231.61328125
4289.80078125
4339.546875
4376.5625
4396.44921875
4395.93359375
4376.98828125
4348.81640625
4325.04296875
4317.44140625
4329.125
4351.58984375
4369.33203125
4370.72265625
4356.71875
4339.5703125
4333.35546875
4345.32421875
4373.4296875
4408.9453125
4441.96875
4468.78515625
4496.71875
4539.7578125
4606.09765625
4689.47265625
4773.67578125
4845.25390625
4900.68359375
4942.40625
4971.203125
4984.40625
4980.6796875
4964.87109375
4947.2421875
4937.53125
4939.07421875
4948.4609375
4960.72265625
4974.46875
4991.2890625
5010.87890625
5028.21875
5036.3046875
5031.30078125
5015.15625
4994.16796875
4976.0234375
4967.7109375
4975.0078125
5002.1484375
5050.39453125
5115.7421875
5188.36328125
5255.3203125
5304.53515625
5327.22265625
5318.87890625
5281.4765625
5225.86328125
5170.27734375
5133.52734375
5127.234375
5152.51171875
5202.26953125
5266.47265625
5337.3125
5411.39453125
5487.56640625
5563.01953125
5632.19140625
5688.734375
5725.734375
5733.1015625
5698.671875
5617.0625
5498.39453125
5365.90625
5244.25
5150.921875
5096.69921875
5088.19140625
5126.203125
5203.75
5309.1015625
5430.546875
5557.15234375
5677.26171875
5780.50390625
5862.23828125
5923.62109375
5966.515625
5989.53515625
5989.41015625
5963.89453125
5912.53125
5836.93359375
5743.08203125
5643.0390625
5551.8046875
5480.3828125
5430.81640625
5396.4140625
5365.19921875
5323.19140625
5257.3046875
5160.0390625
5035.60546875
4902.38671875
4786.75
4709.8046875
4676.80078125
4678.0546875
4700.11328125
4736.95703125
4792.15625
4872.34375
4978.56640625
5101.8671875
5224.8515625
5327.7578125
5396.0703125
5425.8125
5423.9609375
5403.82421875
5378.24609375
5354.54296875
5333.7734375
5313.703125
5292.3984375
5270.265625
5250.14453125
5235.4453125
5226.01953125
5213.578125
5181.6640625
5113.3671875
5002.30859375
4857.83984375
4700.79296875
4553.97265625
4433.91015625
4346.57421875
4287.26953125
4244.6796875
4207.515625
4169.5078125
4130.16015625
4092.63671875
4061.86328125
4043.390625
4042.078125
4060.296875
4096.5859375
4144.90625
4195.44921875
4237.9375
4266.16796875
4280.42578125
4286.421875
4293.69140625
4314.51171875
4360.3203125
4434.17578125
4525.41015625
4613.63671875
4679.8828125
4714.87109375
4719.09765625
4697.7578125
4655.81640625
4595.4140625
4517.22265625
4426.64453125
4339.828125
4280.46484375
4266.13671875
4296.05078125
4352.12109375
4411.51953125
4458.2578125
4486.3203125
4497.0546875
4496.3671875
4492.79296875
4495.671875
4513.4140625
4551.6875
4611.25390625
4687.45703125
4774.08984375
4869.515625
4977.6640625
5100.8671875
5231.375
5350.76171875
5437.328125
5474.08984375
5453.40625
5380.47265625
5275.58203125
5169.45703125
5089.6015625
5047.03515625
5034.703125
5037.01171875
5039.6484375
5033.2265625
5013.97265625
4984.890625
4954.04296875
4927.46875
4903.0234375
4873.12109375
4834.27734375
4793.17578125
4763.53515625
4757.93359375
4781.359375
4829.22265625
4889.85546875
4950.296875
5001.703125
5040.28125
5064.453125
5073.7265625
5071.2265625
5064.828125
5062.51953125
5066.3359375
5072.44921875
5077.73046875
5085.4609375
5104.60546875
5144.50390625
5210.03125
5299.46875
5404.32421875
5510.55859375
5601.45703125
5661.95703125
5682.83203125
5662.90625
5608.6875
5532.10546875
5447.23828125
5366.84765625
5299.62109375
5249.140625
5214.40234375
5190.32421875
5168.109375
5137.578125
5092.26171875
5033.41015625
4968.5703125
4906.03125
4850.8125
4804.75390625
4768.234375
4741.5625
4726.48046875
4726.39453125
4741.8515625
4763.92578125
4774.62109375
4757.8203125
4710.984375
4646.17578125
4581.73046875
4534.8203125
4518.3203125
4537.47265625
4585.46875
4644.7265625
4696.41015625
4730.8046875
4749.9609375
4762.72265625
4777.5
4796.81640625
4815.6640625
4825.30859375
4820.01171875
4799.97265625
4767.015625
4719.12890625
4651.48046875
4562.8515625
4459.00390625
4348.671875
4237.53125
4127.35546875
4021.14453125
3928.33984375
3863.609375
3838.578125
3852.953125
3893.30859375
3941.21875
3983.609375
4016.56640625
4041.31640625
4058.515625
4066.53125
4063.4765625
4049.14453125
4024.73046875
3992.09765625
3954.91796875
3920.8515625
3900.765625
3903.453125
3930.265625
3975.14453125
4028.9921875
4081.80078125
4120.71875
4131.046875
4104.93359375
4050.8515625
3991.7109375
3950.57421875
3936.51171875
3942.75
3956.62890625
3970.78515625
3986.71484375
4009.578125
4040.0
4070.3671875
4089.265625
4090.078125
4075.29296875
4052.67578125
4028.28125
4004.1484375
3981.6953125
3964.84765625
3958.15625
3962.19921875
3971.96875
3979.59765625
3978.0234375
3962.578125
3931.65234375
3887.95703125
3838.7265625
3792.984375
3757.359375
3734.10546875
3721.7421875
3715.5546875
3707.33984375
3686.82421875
3645.453125
3579.1171875
3487.51953125
3372.703125
3239.65625
3097.2109375
2956.23046875
2826.43359375
2715.6171875
2631.31640625
2581.62890625
2573.45703125
2609.71875
2686.7734375
2792.8515625
2909.9609375
3020.44921875
3113.9453125
3188.05078125
3242.19921875
3271.91015625
3269.44921875
3229.203125
3152.48046875
3048.546875
2931.83203125
2816.484375
2711.39453125
2619.45703125
2541.3984375
2479.18359375
2434.80078125
2406.2578125
2386.25390625
2365.3125
2336.0546875
2294.625
2239.046875
2167.6796875
2080.66796875
1983.73046875
1890.15234375
1817.49609375
1780.53515625
1785.1328125
1826.203125
1889.5859375
1956.91015625
2012.6015625
2049.84375
2071.8203125
2087.88671875
2109.0546875
2145.23828125
2203.0625
2283.03125
2378.40625
2478.48046875
2574.34375
2663.171875
2748.22265625
2834.31640625
2920.9765625
2998.4296875
3051.58984375
3069.796875
3053.94921875
3016.4921875
2978.1640625
2965.31640625
3004.1953125
3109.03515625
3271.23046875
3460.1171875
3635.51171875
3761.09765625
3811.5234375
3775.3515625
3656.90625
3475.20703125
3258.328125
3036.4609375
2837.51953125
2685.0546875
2596.41796875
2581.171875
2639.96875
2763.67578125
2933.828125
3126.66796875
3319.5703125
3494.90625
3638.93359375
3739.53125
3787.34375
3779.70703125
3722.59765625
3627.90234375
3507.37890625
3367.875
3212.43359375
3047.0859375
2886.265625
2749.66796875
2652.1875
2596.3984375
2573.140625
2566.83203125
2561.19921875
2545.46484375
2520.30078125
2497.91796875
2493.375
2514.51171875
2559.8828125
2624.04296875
2701.68359375
2786.5625
2869.515625
2940.11328125
2991.0546875
3021.72265625
3038.18359375
3048.47265625
3055.67578125
3054.9453125
3038.0859375
3000.796875
2944.23828125
2870.65625
2780.3203125
2673.44921875
2553.1484375
2425.00390625
2295.09375
2169.484375
2054.45703125
1955.34375
1874.55859375
1810.7109375
1759.2421875
1714.8203125
1675.484375
1645.70703125
1633.8125
1644.4453125
1673.578125
1711.15234375
1747.73046875
1778.3828125
1802.93359375
1825.37109375
1852.5234375
1890.171875
1938.26953125
1989.875
2034.5
2062.6875
2069.51953125
2056.58984375
2030.71875
1998.125
1958.69140625
1907.53515625
1843.50390625
1774.91015625
1715.234375
1672.87109375
1644.90234375
1619.05078125
1580.41015625
1518.35546875
1431.08203125
1326.12890625
1216.40625
1114.8125
1031.87890625
976.875
958.3046875
981.1875
1043.3203125
1134.515625
1239.109375
1339.140625
1416.796875
1457.71484375
1456.359375
1421.0546875
1373.84375
1342.5078125
1347.875
1393.48046875
1463.9375
1533.48046875
1579.91796875
1595.5078125
1587.58984375
1569.578125
1551.1171875
1535.890625
1526.0859375
1525.203125
1534.95703125
1551.75
1568.64453125
1580.05078125
1582.765625
1573.46875
1548.63671875
1507.98046875
1456.36328125
1401.91015625
1354.48046875
1326.03515625
1327.3203125
1358.859375
1405.43359375
1443.71484375
1457.98828125
1448.59765625
1426.71875
1403.76171875
1385.5625
1372.4375
1361.5859375
1350.75
1342.12890625
1342.76171875
1359.5
1393.60546875
1440.828125
1496.30078125
1558.14453125
1626.671875
1700.64453125
1773.89453125
1835.20703125
1873.18359375
1883.375
1871.12890625
1847.16015625
1820.91796875
1798.44921875
1783.859375
1779.05859375
1781.65625
1785.79296875
1786.51171875
1782.609375
1775.13671875
1764.7890625
1750.9296875
1731.12109375
1700.7109375
1655.44921875
1597.15625
1537.140625
1493.23828125
1483.26171875
1519.98046875
1607.984375
1740.89453125
1900.50390625
2060.82421875
2196.015625
2287.76171875
2329.2734375
2325.40625
2288.625
2232.390625
2166.37890625
2096.8203125
2029.21484375
1968.3515625
1915.99609375
1870.6328125
1830.59765625
1796.40234375
1769.15625
1746.98046875
1723.47265625
1690.17578125
1642.109375
1583.203125
1527.46875
1494.01171875
1498.6953125
1547.0
1630.29296875
1725.9375
1803.46484375
1837.26171875
1819.57421875
1764.02734375
1697.15625
1645.60546875
1627.515625
1649.37890625
1706.13671875
1784.140625
1867.296875
1943.01171875
2004.41015625
2049.24609375
2078.78515625
2097.3046875
2110.734375
2124.0859375
2139.03515625
2152.3125
2155.53125
2138.7109375
2097.578125
2038.93359375
1977.2890625
1924.55859375
1883.4140625
1850.9453125
1826.98046875
1816.171875
1821.625
1838.76953125
1856.93359375
1866.078125
1860.25390625
1834.90625
1783.4609375
1698.671875
1577.8671875
1426.81640625
1259.90234375
1097.77734375
963.2734375
874.89453125
839.546875
849.94921875
889.84375
942.91796875
997.8203125
1046.73828125
1082.1953125
1097.81640625
1092.5859375
1072.9140625
1048.58984375
1025.50390625
1001.9375
971.71484375
930.640625
880.6015625
829.2109375
786.95703125
763.3671875
762.30859375
778.31640625
798.1640625
808.75
806.359375
799.91796875
805.8671875
838.37890625
901.40625
986.7578125
1078.0390625
1156.625
1206.1328125
1215.140625
1180.15234375
1107.8359375
1013.015625
911.90625
816.2890625
733.6328125
670.94140625
636.69140625
639.1796875
684.58984375
776.234375
913.11328125
1087.125
1282.0859375
1477.12109375
1652.7734375
1796.2578125
1903.546875
1977.7265625
2024.44140625
2047.578125
2049.21484375
2033.50390625
2008.58203125
1981.71875
1950.97265625
1902.69140625
1819.515625
1693.3046875
1532.02734375
1355.80078125
1187.1953125
1044.41796875
939.8359375
879.77734375
862.69921875
878.609375
913.4765625
956.61328125
1004.7890625
1060.3515625
1126.30078125
1202.8046875
1286.53125
1372.22265625
1455.421875
1534.26953125
1608.84765625
1678.84375
1742.2421875
1795.828125
1835.5859375
1855.6015625
1846.67578125
1796.9921875
1695.85546875
1539.71484375
1337.09765625
1107.55078125
873.2265625
649.890625
445.99609375
269.265625
130.19140625
36.34765625
-14.79296875
-33.53125
-27.34375
4.92578125
66.39453125
150.22265625
236.2578125
301.02734375
332.8671875
338.80859375
337.625
345.60546875
367.5546875
399.41015625
437.61328125
485.765625
553.375
648.7265625
771.1640625
908.21484375
1040.51953125
1152.21875
1238.81640625
1306.234375
1363.0234375
1413.33203125
1455.296875
1483.65234375
1493.94921875
1486.921875
1470.9375
1460.140625
1468.89453125
1506.0625
1571.50390625
1655.02734375
1738.296875
1801.046875
1829.33203125
1819.9921875
1778.88671875
1716.45703125
1644.96484375
1576.92578125
1521.984375
1482.91796875
1454.29296875
1425.484375
1386.1875
1331.1171875
1261.1015625
1180.203125
1092.0234375
999.97265625
911.45703125
839.51953125
796.828125
786.0
795.65234375
806.5
802.4765625
779.34765625
746.9453125
725.125
734.7421875
786.94921875
876.33203125
982.74609375
1081.265625
1153.890625
1195.4453125
1211.11328125
1209.40625
1196.5703125
1174.94921875
1143.61328125
1099.375
1038.46484375
958.93359375
861.875
750.4765625
629.421875
506.75
396.3046875
316.2109375
283.11328125
305.75
380.81640625
491.65234375
611.1796875
711.23046875
775.2109375
804.90625
815.00390625
820.15234375
826.171875
831.36328125
833.32421875
833.17578125
834.47265625
840.50390625
853.83984375
877.77734375
916.5390625
972.46875
1041.90625
1113.1484375
1168.19921875
1187.98046875
1159.2578125
1081.0234375
966.90625
841.21875
729.66796875
649.98046875
607.57421875
597.46875
609.68359375
634.19140625
663.1015625
690.36328125
711.33203125
723.9375
730.45703125
736.8828125
749.2890625
770.37109375
798.6875
829.69921875
856.26953125
869.17578125
859.484375
822.1484375
758.23046875
674.78515625
583.2109375
495.171875
415.78515625
338.72265625
250.54296875
143.05078125
22.44140625
-93.7265625
-186.68359375
-242.45703125
-252.015625
-212.796875
-133.94140625
-37.08203125
52.9609375
120.640625
163.69140625
186.9921875
193.875
181.7421875
143.12109375
71.296875
-31.3828125
-147.98046875
-250.23046875
-309.96875
-310.359375
-250.26953125
-142.10546875
-7.18359375
129.421875
244.34765625
321.171875
354.56640625
352.0390625
331.91015625
316.984375
327.88671875
380.484375
486.125
648.89453125
859.734375
1095.43359375
1327.36328125
1533.09375
1701.01171875
1827.46875
1913.21484375
1961.61328125
1976.1015625
1958.15625
1910.40625
1842.8671875
1773.23828125
1717.82421875
1681.6640625
1657.6875
1634.359375
1604.18359375
1568.1484375
1535.47265625
1518.81640625
1526.6796875
1557.95703125
1602.4921875
1645.80078125
1673.4921875
1674.97265625
1647.3828125
1597.26953125
1536.0
1471.52734375
1404.85546875
1334.59375
1263.69140625
1200.3203125
1152.69921875
1123.65625
1109.95703125
1105.5
1104.87109375
1104.5078125
1102.3125
1098.1015625
1095.1796875
1100.29296875
1119.765625
1154.328125
1197.62109375
1240.12109375
1275.0546875
1301.53515625
1323.09375
1343.40234375
1362.8984375
1379.2265625
1390.77734375
1398.33203125
1401.61328125
1394.82421875
1368.8828125
1321.21875
1263.84765625
1220.1484375
1211.3828125
1243.3984375
1303.11328125
1366.0625
1409.01171875
1419.81640625
1400.32421875
1363.23828125
1326.859375
1309.78515625
1324.93359375
1373.375
1441.8671875
1507.37109375
1547.0
1547.0625
1506.26953125
1432.640625
1337.34375
1229.859375
1116.9296875
1003.96875
895.375
792.7734375
694.71484375
600.24609375
513.484375
443.53515625
399.1875
383.33984375
391.39453125
413.35546875
437.7265625
456.078125
466.32421875
472.08203125
478.6015625
490.109375
511.453125
549.79296875
610.66015625
690.50390625
774.8515625
846.6953125
898.1171875
934.02734375
964.51953125
993.3828125
1013.14453125
1010.66796875
978.296875
921.46484375
856.46484375
799.796875
757.078125
719.671875
671.0390625
597.97265625
499.08203125
385.296875
272.80859375
174.171875
94.10546875
31.6328125
-15.90625
-52.0
-82.21484375
-113.48828125
-151.1015625
-197.54296875
-254.4921875
-323.12890625
-399.2421875
-468.421875
-509.0546875
-502.56640625
-442.03515625
-333.11328125
-189.9609375
-30.80078125
126.8203125
272.13671875
404.5
529.08984375
647.46875
752.2265625
830.88671875
874.1953125
880.4921875
853.85546875
800.41015625
727.046875
642.1484375
555.39453125
475.515625
407.2734375
350.53515625
303.16015625
266.4453125
248.3515625
259.828125
305.7734375
378.87109375
463.38671875
545.4453125
619.31640625
684.44921875
739.3203125
780.5859375
807.1328125
821.7734375
827.67578125
824.4296875
809.26953125
782.5703125
752.171875
732.09765625
734.99609375
762.6953125
803.171875
838.81640625
859.953125
870.62890625
881.6328125
899.578125
923.42578125
948.75
972.0546875
990.96484375
1003.42578125
1008.83984375
1010.27734375
1015.015625
1031.49609375
1062.1484375
1095.87109375
1108.7734375
1076.7265625
990.46484375
858.98046875
699.28125
524.89453125
343.16015625
158.609375
-24.65234375
-202.37109375
-368.76171875
-515.97265625
-636.53125
-725.5859375
-779.21484375
-792.39453125
-762.64453125
-696.921875
-612.33984375
-527.96875
-456.125
-401.0
-362.01171875
-334.8125
-308.921875
-268.25390625
-198.09765625
-94.05859375
35.47265625
175.984375
316.328125
452.375
583.1875
706.20703125
816.6171875
909.15625
978.48828125
1019.4921875
1030.45703125
1016.171875
984.7109375
939.67578125
877.86328125
796.76953125
703.13671875
611.33984375
532.7265625
467.48046875
406.8515625
342.80859375
276.50390625
219.61328125
188.27734375
194.0
237.75
310.4609375
397.7265625
484.625
559.93359375
620.4296875
672.50390625
726.20703125
784.046875
835.01953125
861.15625
850.9765625
807.21875
744.01171875
679.78125
632.69921875
617.37109375
639.34375
690.56640625
752.3203125
805.11328125
836.65625
842.30859375
821.796875
778.4296875
719.45703125
652.16015625
576.859375
484.953125
365.90625
217.26953125
49.16796875
-118.48046875
-262.08203125
-360.76171875
-402.56640625
-388.7421875
-332.29296875
-250.2890625
-154.2890625
-45.80078125
79.92578125
225.17578125
383.37890625
540.16796875
679.671875
789.48046875
861.35546875
891.25390625
881.78125
843.79296875
792.32421875
739.37109375
691.52734375
654.82421875
638.60546875
651.05078125
689.78515625
738.97265625
777.83203125
793.1640625
785.0234375
762.265625
733.8125
702.49609375
663.9453125
610.15234375
536.47265625
448.84375
364.1953125
300.453125
262.66015625
238.05078125
204.78125
145.16015625
51.5703125
-75.7734375
-231.703125
-406.14453125
-585.09375
-754.41796875
-902.84765625
-1022.03515625
-1107.11328125
-1160.23828125
-1192.90625
-1221.90625
-1261.265625
-1316.83984375
-1385.8671875
-1458.76171875
-1521.61328125
-1560.3125
-1565.625
-1536.2421875
-1478.3984375
-1403.5625
-1324.921875
-1253.0546875
-1193.5625
-1149.64453125
-1126.5625
-1130.6640625
-1162.0546875
-1210.0625
-1258.63671875
-1296.29296875
-1319.37890625
-1326.9765625
-1316.73046875
-1288.04296875
-1247.578125
-1208.1953125
-1180.1015625
-1162.19921875
-1141.76171875
-1103.43359375
-1040.6484375
-960.27734375
-876.953125
-802.87890625
-742.19921875
-693.08203125
-652.66015625
-619.3515625
-592.9453125
-574.49609375
-564.9375
-561.05859375
-552.89453125
-528.015625
-480.64453125
-416.66015625
-350.05859375
-296.52734375
-270.453125
-283.73828125
-341.0
-432.9921875
-536.3984375
-622.8125
-670.328125
-669.84765625
-625.3203125
-550.97265625
-466.3203125
-388.24609375
-323.3046875
-266.2421875
-206.3671875
-136.28125
-56.234375
26.97265625
103.09765625
161.07421875
192.0
192.95703125
169.06640625
130.40625
84.65625
31.23828125
-37.6484375
-129.30859375
-241.56640625
-358.57421875
-453.82421875
-499.21484375
-476.3125
-384.03125
-237.94140625
-61.85546875
122.0625
297.9375
454.375
580.60546875
664.68359375
695.35546875
666.359375
580.67578125
451.23046875
296.52734375
134.6875
-18.83984375
-149.421875
-242.45703125
-287.76953125
-285.8515625
-249.7109375
-200.58984375
-160.7109375
-146.5625
-164.703125
-212.03515625
-280.96484375
-365.6640625
-464.015625
-575.09375
-696.86328125
-826.23828125
-958.21484375
-1082.81640625
-1184.81640625
-1250.015625
-1273.19140625
-1259.37109375
-1218.3671875
-1160.1875
-1095.390625
-1036.13671875
-993.4296875
-973.12109375
-975.390625
-997.078125
-1033.12109375
-1076.36328125
-1118.8359375
-1155.14453125
-1184.796875
-1210.44140625
-1233.50390625
-1251.9140625
-1262.57421875
-1265.98828125
-1267.15625
-1269.8515625
-1269.07421875
-1250.03515625
-1196.140625
-1099.9296875
-969.2578125
-826.24609375
-700.05078125
-614.67578125
-576.50390625
-570.765625
-572.16796875
-561.67578125
-535.19140625
-499.58984375
-464.8203125
-440.38671875
-434.73046875
-452.9140625
-494.02734375
-552.43359375
-621.64453125
-696.5546875
-772.65625
-844.51171875
-904.11328125
-939.60546875
-937.55859375
-891.0
-807.92578125
-710.65234375
-624.234375
-563.21875
-526.8984375
-503.79296875
-479.19921875
-440.98828125
-382.83203125
-304.93359375
-212.17578125
-111.02734375
-7.71875
91.234375
177.96484375
244.265625
285.14453125
301.74609375
299.5546875
281.83203125
244.46875
178.484375
78.9140625
-49.0703125
-193.3359375
-343.83203125
-497.90625
-657.01171875
-819.359375
-976.41015625
-1115.96484375
-1227.8046875
-1306.59375
-1351.14453125
-1363.04296875
-1346.9921875
-1311.4921875
-1267.27734375
-1223.15625
-1181.63671875
-1137.0625
-1077.546875
-990.34375
-868.578125
-715.7578125
-545.5
-376.890625
-228.5234375
-113.9296875
-39.59375
-5.6953125
-7.70703125
-36.1171875
-74.3984375
-99.96484375
-91.77734375
-40.22265625
49.46484375
162.2578125
279.23828125
378.6796875
436.3515625
432.20703125
361.3828125
239.390625
95.2578125
-42.43359375
-156.90234375
-246.1640625
-319.17578125
-389.58203125
-470.08984375
-567.93359375
-681.484375
-799.6328125
-905.08203125
-979.53515625
-1007.34765625
-978.0234375
-890.69140625
-759.23828125
-611.36328125
-478.625
-384.63671875
-340.15625
-344.80078125
-389.32421875
-457.91796875
-534.40234375
-610.34375
-686.80859375
-767.37109375
-850.78125
-931.0625
-1002.28515625
-1060.9296875
-1104.79296875
-1132.0859375
-1141.76953125
-1133.19140625
-1105.30859375
-1057.7109375
-992.796875
-916.3046875
-835.9375
-760.20703125
-697.515625
-653.38671875
-627.04296875
-612.35546875
-604.47265625
-605.796875
-623.66015625
-660.9453125
-709.859375
-756.9140625
-795.328125
-832.3515625
-883.83203125
-961.86328125
-1067.703125
-1194.19921875
-1331.25390625
-1467.09765625
-1586.89453125
-1674.19140625
-1716.15234375
-1708.37109375
-1656.0703125
-1571.9453125
-1471.5234375
-1367.4921875
-1266.62109375
-1172.484375
-1091.4609375
-1034.5703125
-1011.42578125
-1021.2421875
-1049.52734375
-1074.0
-1075.62890625
-1046.62109375
-990.1796875
-913.93359375
-824.11328125
-725.46875
-624.86328125
-533.00390625
-462.28515625
-422.97265625
-419.1953125
-444.80859375
-481.84765625
-506.21484375
-499.921875
-461.0703125
-403.35546875
-346.7890625
-308.17578125
-297.09375
-315.90625
-360.49609375
-421.86328125
-490.3203125
-561.03125
-636.296875
-721.3125
-816.90625
-917.27734375
-1016.05859375
-1114.26171875
-1220.32421875
-1341.3984375
-1475.28515625
-1610.97265625
-1735.9453125
-1842.62890625
-1929.77734375
-1999.62109375
-2052.82421875
-2083.9296875
-2081.73828125
-2036.046875
-1945.81640625
-1821.6640625
-1681.734375
-1545.42578125
-1428.23828125
-1337.49609375
-1270.78515625
-1220.37890625
-1181.65625
-1157.21875
-1152.25
-1166.78125
-1193.65234375
-1223.05859375
-1248.2890625
-1268.91015625
-1290.93359375
-1323.19140625
-1369.2421875
-1420.33203125
-1458.15234375
-1468.2421875
-1452.20703125
-1426.28125
-1407.67578125
-1402.63671875
-1407.28125
-1417.7421875
-1436.75390625
-1469.33984375
-1512.82421875
-1552.75390625
-1569.63671875
-1550.0
-1492.078125
-1403.38671875
-1295.80859375
-1182.88671875
-1077.75
-988.41796875
-912.81640625
-839.51171875
-755.546875
-655.31640625
-543.703125
-432.73046875
-336.08984375
-265.20703125
-227.24609375
-224.35546875
-253.9453125
-310.37890625
-387.8359375
-482.52734375
-591.68359375
-708.89453125
-820.20703125
-906.6015625
-952.375
-951.80078125
-908.27734375
-829.76953125
-727.765625
-619.6953125
-527.12109375
-466.4453125
-439.73046875
-434.94921875
-436.0625
-434.21875
-431.58203125
-435.83203125
-449.8984375
-464.8671875
-462.66796875
-427.828125
-359.95703125
-277.51953125
-210.4296875
-186.03125
-215.9453125
-289.796875
-379.21875
-450.625
-480.1484375
-463.12890625
-414.55078125
-361.21875
-329.03515625
-331.3125
-365.4609375
-420.66796875
-489.64453125
-573.48828125
-676.09375
-794.9765625
-917.828125
-1028.29296875
-1116.6640625
-1186.92578125
-1253.3671875
-1328.49609375
-1413.203125
-1498.5390625
-1575.6484375
-1641.828125
-1697.43359375
-1739.96875
-1763.05859375
-1759.203125
-1722.0
-1647.71875
-1538.33984375
-1404.1953125
-1262.9765625
-1135.77734375
-1042.68359375
-997.91796875
-1004.3125
-1051.08203125
-1118.81640625
-1188.67578125
-1248.03515625
-1290.0078125
-1310.40625
-1305.5703125
-1271.828125
-1207.69140625
-1119.484375
-1025.546875
-951.4765625
-916.86328125
-924.4765625
-961.38671875
-1009.37890625
-1054.42578125
-1088.84765625
-1107.97265625
-1106.36328125
-1077.1953125
-1014.94921875
-918.61328125
-792.78125
-647.65625
-500.28125
-374.58984375
-294.5859375
-271.734375
-297.91796875
-352.359375
-416.36328125
-481.171875
-544.2109375
-602.7578125
-654.12890625
-699.8359375
-745.2890625
-792.453125
-832.02734375
-843.0
-801.5390625
-693.74609375
-523.58203125
-310.625
-80.68359375
142.046875
335.765625
478.1328125
547.59375
531.65625
436.25
287.46484375
122.69140625
-23.64453125
-130.875
-194.47265625
-221.99609375
-227.671875
-228.20703125
-238.5625
-266.60546875
-308.890625
-351.4375
-376.23828125
-369.63671875
-327.57421875
-255.5234375
-164.20703125
-64.390625
36.23828125
132.58984375
219.30078125
289.203125
335.8359375
358.16796875
362.015625
354.91015625
338.21484375
304.48828125
244.125
156.24609375
54.2109375
-39.82421875
-107.57421875
-144.17578125
-157.046875
-156.10546875
-145.578125
-125.171875
-97.546875
-72.09765625
-59.71484375
-63.64453125
-75.11328125
-77.13671875
-53.05078125
5.12109375
92.1171875
190.796875
279.1484375
339.2421875
363.3515625
355.12890625
327.03125
295.54296875
275.0703125
271.7578125
279.8125
282.7890625
261.19921875
204.12109375
118.0546875
25.0859375
-50.296875
-95.78515625
-115.23046875
-120.9765625
-123.765625
-128.98046875
-138.51171875
-153.21484375
-173.6015625
-199.9609375
-232.875
-273.4140625
-321.8671875
-375.01953125
-423.98046875
-455.93359375
-460.38671875
-434.94921875
-384.640625
-316.44140625
-236.7421875
-154.61328125
-84.15234375
-39.93359375
-29.53125
-51.4375
-99.8046875
-170.328125
-262.8203125
-379.93359375
-521.9921875
-679.9453125
-832.96875
-956.4296875
-1035.51171875
-1072.4765625
-1081.98046875
-1080.49609375
-1078.3984375
-1077.0390625
-1070.51171875
-1051.8671875
-1020.6875
-984.7890625
-953.703125
-931.58984375
-917.77734375
-912.76953125
-920.796875
-945.484375
-983.7578125
-1024.19921875
-1051.609375
-1055.2890625
-1035.51171875
-1001.70703125
-962.4375
-917.05859375
-858.4296875
-783.484375
-699.234375
-619.30859375
-557.1328125
-521.7265625
-514.984375
-529.61328125
-552.203125
-572.5
-590.49609375
-613.84375
-649.80078125
-701.21484375
-767.5546875
-845.0390625
-925.4453125
-998.9765625
-1060.8359375
-1113.41796875
-1160.73046875
-1202.65234375
-1236.546875
-1262.60546875
-1284.5625
-1304.9296875
-1321.390625
-1328.609375
-1323.02734375
-1306.8046875
-1288.5
-1279.77734375
-1289.04296875
-1316.47265625
-1354.4296875
-1392.2265625
-1420.109375
-1430.41796875
-1418.3671875
-1383.83203125
-1331.23046875
-1265.5546875
-1188.32421875
-1098.8359375
-1000.125
-903.48046875
-826.6015625
-785.8828125
-787.66796875
-823.640625
-873.640625
-914.9453125
-931.97265625
-919.50390625
-878.484375
-810.61328125
-717.90234375
-606.29296875
-486.88671875
-371.64453125
-267.140625
-171.93359375
-78.77734375
20.83984375
131.625
249.70703125
360.6640625
443.56640625
480.1953125
463.15625
396.9921875
293.38671875
166.03125
28.26953125
-108.3125
-236.5234375
-356.02734375
-472.20703125
-590.26171875
-707.91796875
-813.19921875
-890.93359375
-934.26171875
-950.65234375
-955.56640625
-959.078125
-959.0625
-947.515625
-922.27734375
-891.28125
-865.8828125
-851.80078125
-846.953125
-847.22265625
-853.66796875
-874.359375
-919.01171875
-990.66015625
-1081.80859375
-1178.921875
-1271.70703125
-1358.88671875
-1445.69921875
-1535.9140625
-1625.0
-1699.08203125
-1740.03515625
-1734.3203125
-1680.87890625
-1593.06640625
-1492.4921875
-1398.53125
-1320.80078125
-1259.64453125
-1213.1015625
-1184.05078125
-1180.99609375
-1211.59765625
-1274.1015625
-1354.22265625
-1430.5625
-1484.44921875
-1506.49609375
-1495.98828125
-1456.01953125
-1390.09765625
-1302.90234375
-1202.62890625
-1101.1640625
-1011.14453125
-942.1796875
-898.57421875
-879.28515625
-879.19140625
-890.94921875
-906.8125
-919.75390625
-923.32421875
-910.86328125
-875.859375
-814.96875
-732.55859375
-642.3515625
-562.17578125
-503.7421875
-466.15234375
-440.18359375
-420.0390625
-411.26171875
-427.76171875
-482.3671875
-579.9375
-716.453125
-880.83203125
-1056.82421875
-1225.796875
-1371.30078125
-1483.6171875
-1561.58203125
-1610.0546875
-1633.94140625
-1633.1953125
-1604.55078125
-1549.35546875
-1478.0859375
-1403.52734375
-1328.38671875
-1241.8515625
-1129.4375
-984.63671875
-811.265625
-619.43359375
-423.5625
-242.03515625
-92.1640625
18.10546875
92.5
139.359375
162.75390625
159.71484375
123.953125
51.8046875
-52.64453125
-176.19140625
-300.94140625
-412.06640625
-501.9609375
-568.46484375
-612.05078125
-636.1484375
-647.81640625
-654.61328125
-660.23046875
-664.58203125
-668.04296875
-674.43359375
-689.77734375
-719.171875
-764.15625
-821.1796875
-881.99609375
-937.22265625
-981.2109375
-1013.8203125
-1037.2265625
-1051.4296875
-1052.99609375
-1037.98828125
-1006.0625
-961.69140625
-910.7265625
-854.54296875
-787.3125
-699.77734375
-586.44140625
-449.4140625
-296.33203125
-136.21875
22.45703125
172.0546875
306.734375
423.90234375
523.58984375
605.71875
668.5390625
710.44921875
733.51953125
744.7734375
753.828125
769.171875
795.9921875
835.7421875
885.32421875
935.828125
973.625
985.25390625
963.2734375
908.94921875
831.05078125
742.8828125
658.0859375
585.125
522.98046875
462.58984375
393.8203125
312.0234375
218.859375
118.671875
15.3671875
-87.83984375
-186.65234375
-273.703125
-338.65625
-372.234375
-372.8203125
-350.0859375
-321.8125
-306.40234375
-317.2265625
-360.5859375
-434.75390625
-529.03515625
-625.11328125
-701.87109375
-741.65234375
-735.52734375
-686.90234375
-611.70703125
-532.90625
-470.859375
-436.09765625
-429.31640625
-445.76953125
-478.12890625
-516.96484375
-552.3203125
-577.7421875
-593.0390625
-602.50390625
-610.203125
-616.7734375
-620.43359375
-621.203125
-624.23828125
-638.5078125
-671.23046875
-723.4140625
-790.94921875
-869.00390625
-953.31640625
-1037.59375
-1113.08984375
-1173.7734375
-1221.4140625
-1263.28125
-1304.7109375
-1345.48828125
-1382.93359375
-1415.52734375
-1441.64453125
-1456.4609375
-1452.69140625
-1424.8671875
-1372.453125
-1299.96484375
-1215.52734375
-1128.66015625
-1046.8203125
-972.9375
-907.23046875
-852.1015625
-814.13671875
-800.5
-814.25
-853.875
-915.88671875
-995.6875
-1085.703125
-1174.86328125
-1251.8671875
-1310.140625
-1350.5859375
-1381.078125
-1413.28515625
-1457.72265625
-1518.75
-1592.65234375
-1670.296875
-1742.02734375
-1800.5
-1840.6171875
-1858.828125
-1853.5078125
-1825.37890625
-1776.83984375
-1711.10546875
-1632.2890625
-1545.34375
-1454.69140625
-1363.25390625
-1274.31640625
-1194.84765625
-1136.36328125
-1111.4921875
-1129.10546875
-1190.546875
-1287.72265625
-1404.171875
-1521.17578125
-1626.765625
-1720.359375
-1808.2421875
-1894.92578125
-1978.84765625
-2054.1796875
-2113.9453125
-2151.49609375
-2161.62109375
-2141.2109375
-2088.234375
-2001.15625
-1882.6484375
-1744.40625
-1604.2578125
-1474.984375
-1356.61328125
-1241.19140625
-1123.15234375
-1003.47265625
-886.9375
-780.4296875
-693.58984375
-636.0234375
-611.390625
-616.73046875
-649.57421875
-714.09375
-818.48046875
-966.82421875
-1153.1015625
-1359.42578125
-1557.5546875
-1715.31640625
-1808.0078125
-1827.9296875
-1784.92578125
-1699.40625
-1595.57421875
-1497.7109375
-1426.078125
-1390.65625
-1386.62890625
-1396.2734375
-1398.1171875
-1379.5546875
-1345.62109375
-1316.6796875
-1314.50390625
-1346.734375
-1402.01953125
-1457.84765625
-1492.19921875
-1490.625
-1448.12109375
-1368.98046875
-1265.703125
-1156.28515625
-1060.203125
-993.56640625
-964.46484375
-971.1796875
-1006.12890625
-1063.0625
-1140.33203125
-1236.703125
-1345.01171875
-1451.609375
-1542.078125
-1606.953125
-1642.28125
-1646.48046875
-1618.56640625
-1560.73046875
-1483.0
-1404.55078125
-1348.0234375
-1329.62109375
-1352.1875
-1405.65625
-1473.1875
-1538.74609375
-1593.74609375
-1640.52734375
-1689.17578125
-1747.7421875
-1813.046875
-1871.1953125
-1907.984375
-1919.640625
-1914.58984375
-1906.625
-1906.6328125
-1918.70703125
-1940.38671875
-1963.12109375
-1971.5390625
-1944.609375
-1862.70703125
-1718.62890625
-1523.71484375
-1302.51953125
-1080.31640625
-874.5859375
-695.76171875
-551.67578125
-448.51953125
-388.37890625
-368.546875
-384.26953125
-431.85546875
-509.26171875
-614.578125
-743.6875
-887.68359375
-1031.9453125
-1159.83984375
-1260.4453125
-1334.35546875
-1391.3671875
-1441.25
-1485.8515625
-1519.640625
-1537.30078125
-1540.60546875
-1538.20703125
-1539.25390625
-1547.15625
-1558.05078125
-1563.33203125
-1552.62890625
-1516.03515625
-1447.26171875
-1348.0625
-1230.1171875
-1110.3828125
-1002.69921875
-913.4296875
-844.90234375
-801.07421875
-787.78125
-807.63671875
-856.67578125
-926.14453125
-1005.50390625
-1083.21875
-1148.02734375
-1193.68359375
-1223.1328125
-1246.1328125
-1272.0625
-1305.7265625
-1348.484375
-1398.91796875
-1449.68359375
-1486.1171875
-1492.52734375
-1461.78515625
-1398.40234375
-1312.65625
-1213.7421875
-1108.8046875
-1005.9140625
-914.4140625
-841.29296875
-787.6640625
-749.48046875
-721.5625
-701.00390625
-687.31640625
-680.03515625
-676.515625
-671.76171875
-660.36328125
-639.375
-610.89453125
-582.07421875
-560.87890625
-549.55078125
-542.20703125
-531.13671875
-517.109375
-512.73828125
-533.52734375
-584.35546875
-654.6328125
-726.765625
-789.20703125
-842.1328125
-892.55078125
-945.90234375
-1002.1640625
-1057.41015625
-1106.234375
-1142.0078125
-1156.87890625
-1144.45703125
-1104.28125
-1043.984375
-976.90625
-916.27734375
-869.38671875
-834.65625
-803.8125
-768.83203125
-729.25390625
-693.73828125
-674.49609375
-679.58203125
-709.34765625
-758.0546875
-817.6015625
-880.69921875
-943.08984375
-1003.81640625
-1062.4453125
-1115.19921875
-1154.63671875
-1174.6015625
-1175.91796875
-1166.6640625
-1156.55078125
-1150.765625
-1148.78125
-1148.4765625
-1151.09375
-1162.61328125
-1190.296875
-1237.95703125
-1303.99609375
-1383.22265625
-1469.40625
-1556.328125
-1638.57421875
-1714.04296875
-1786.16015625
-1861.375
-1942.12109375
-2021.359375
-2084.51953125
-2117.19921875
-2112.2109375
-2072.046875
-2007.61328125
-1934.81640625
-1868.890625
-1818.18359375
-1782.25
-1757.265625
-1744.125
-1750.84375
-1786.078125
-1850.109375
-1931.9140625
-2014.6484375
-2084.19140625
-2134.109375
-2164.765625
-2179.2578125
-2180.76953125
-2173.53125
-2165.09765625
-2164.984375
-2178.1171875
-2198.5625
-2211.08984375
-2201.18359375
-2164.89453125
-2110.109375
-2049.59765625
-1993.5390625
-1946.9140625
-1910.81640625
-1884.03125
-1863.421875
-1843.3984375
-1815.44140625
-1769.109375
-1696.0546875
-1595.6796875
-1477.7890625
-1358.77734375
-1253.66796875
-1170.1953125
-1108.26953125
-1063.5078125
-1031.2265625
-1008.53515625
-993.94921875
-985.4296875
-979.1484375
-970.83984375
-959.08203125
-947.359375
-943.046875
-953.8203125
-983.78125
-1031.234375
-1089.3515625
-1149.25390625
-1202.72265625
-1242.0703125
-1258.4609375
-1242.98046875
-1191.84765625
-1111.3046875
-1016.8515625
-927.2265625
-857.875
-817.4296875
-806.23046875
-815.9453125
-831.2265625
-834.99609375
-815.9140625
-773.91796875
-720.046875
-670.54296875
-639.62109375
-636.1484375
-664.7578125
-726.85546875
-818.10546875
-925.4375
-1029.640625
-1113.56640625
-1169.0546875
-1196.63671875
-1199.80859375
-1180.00390625
-1135.98828125
-1066.83984375
-975.6484375
-871.109375
-765.0859375
-667.5859375
-583.125
-510.83984375
-445.9375
-379.8203125
-300.77734375
-198.9609375
-74.046875
61.453125
186.95703125
282.6171875
335.546875
341.28125
302.6875
228.08203125
128.796875
16.375
-100.2109375
-217.8671875
-342.73828125
-489.796875
-674.8828125
-901.5703125
-1152.75
-1395.56640625
-1598.31640625
-1747.515625
-1852.59375
-1935.50390625
-2013.90625
-2090.28125
-2152.91015625
-2185.140625
-2175.58984375
-2124.203125
-2042.81640625
-1950.3046875
-1864.40234375
-1794.92578125
-1742.82421875
-1704.68359375
-1677.57421875
-1660.5703125
-1653.68359375
-1656.4453125
-1666.30078125
-1677.359375
-1681.73046875
-1673.953125
-1654.21875
-1625.69921875
-1588.5859375
-1538.59765625
-1472.49609375
-1393.59765625
-1309.48828125
-1224.3359375
-1135.02734375
-1035.5625
-923.9921875
-803.61328125
-678.4453125
-550.203125
-421.34375
-299.53125
-195.37109375
-113.49609375
-46.82421875
17.7109375
86.74609375
154.35546875
208.05859375
239.2578125
247.1796875
234.9453125
204.78515625
157.078125
91.19921875
5.421875
-102.84765625
-234.34765625
-384.234375
-541.1328125
-690.12890625
-817.0546875
-911.1171875
-965.578125
-978.98046875
-958.1328125
-920.2734375
-889.6484375
-888.046875
-926.1640625
-1003.0
-1112.19140625
-1247.13671875
-1400.59765625
-1562.83203125
-1722.7265625
-1869.53125
-1991.0625
-2071.2109375
-2093.1484375
-2048.32421875
-1943.671875
-1800.8203125
-1648.88671875
-1515.4296875
-1418.25390625
-1360.01953125
-1328.66796875
-1304.5546875
-1270.328125
-1218.26953125
-1152.703125
-1087.421875
-1038.125
-1012.453125
-1004.41015625
-998.15234375
-977.70703125
-934.140625
-866.62109375
-781.234375
-690.7109375
-612.7578125
-564.3046875
-554.8359375
-583.88671875
-643.19921875
-719.97265625
-799.95703125
-871.9296875
-932.98828125
-989.65625
-1051.703125
-1122.421875
-1193.9453125
-1252.140625
-1287.0
-1299.7578125
-1301.3515625
-1305.24609375
-1321.7265625
-1356.6484375
-1411.0
-1477.796875
-1539.91796875
-1575.05859375
-1566.78125
-1512.41015625
-1421.40234375
-1308.0
-1186.23046875
-1069.125
-968.09375
-890.32421875
-836.6796875
-802.18359375
-778.41015625
-756.87109375
-733.16796875
-709.6796875
-693.6015625
-690.91015625
-701.67578125
-720.48828125
-740.0234375
-754.55078125
-762.39453125
-766.77734375
-772.80859375
-781.10546875
-784.55859375
-772.75
-739.26953125
-683.24609375
-604.734375
-502.2734375
-377.5625
-242.26171875
-119.35546875
-37.1953125
-19.23046875
-73.71875
-188.21875
-333.51953125
-476.26171875
-592.48828125
-674.02734375
-726.1953125
-760.8671875
-789.15234375
-816.26171875
-840.8046875
-858.64453125
-867.8671875
-871.03125
-874.67578125
-887.9140625
-920.171875
-977.09375
-1056.43359375
-1147.578125
-1236.1015625
-1310.84765625
-1369.66015625
-1420.65234375
-1477.41015625
-1550.12890625
-1638.48046875
-1730.95703125
-1810.25
-1860.30859375
-1871.7734375
-1844.13671875
-1783.53125
-1697.82421875
-1594.16796875
-1482.1015625
-1376.78515625
-1294.734375
-1244.0390625
-1220.05078125
-1211.84765625
-1211.93359375
-1219.0546875
-1233.78515625
-1254.03125
-1274.1171875
-1285.78125
-1279.40234375
-1246.01953125
-1180.37890625
-1083.8046875
-965.84375
-843.55859375
-737.15234375
-662.76953125
-626.953125
-626.55859375
-652.40234375
-692.4765625
-734.2890625
-768.91015625
-795.296875
-819.5703125
-847.73046875
-878.796875
-905.8359375
-923.78125
-935.51953125
-950.46484375
-978.484375
-1025.8515625
-1095.23046875
-1185.70703125
-1290.2421875
-1394.70703125
-1484.01953125
-1552.86328125
-1610.3828125
-1672.69921875
-1749.8203125
-1838.58984375
-1925.29296875
-1992.28125
-2023.35546875
-2007.97265625
-1944.55078125
-1840.34375
-1707.1640625
-1557.21484375
-1402.6171875
-1256.3125
-1129.921875
-1029.984375
-958.171875
-916.73046875
-913.15625
-957.296875
-1051.83203125
-1184.28125
-1327.890625
-1451.34765625
-1530.296875
-1553.296875
-1520.8984375
-1441.83984375
-1330.12109375
-1202.62890625
-1075.453125
-959.9921875
-862.1328125
-785.390625
-734.23828125
-713.0078125
-721.05859375
-749.8046875
-785.828125
-817.421875
-838.6875
-848.91015625
-850.9140625
-851.37109375
-860.40234375
-886.57421875
-929.44140625
-976.72265625
-1009.296875
-1010.01171875
-970.07421875
-891.0
-783.49609375
-664.5390625
-553.1171875
-465.46484375
-410.5546875
-386.765625
-381.8671875
-378.4140625
-362.765625
-331.51953125
-290.8125
-250.4375
-218.27734375
-197.91796875
-188.7890625
-188.296875
-195.69140625
-215.19140625
-254.16796875
-316.203125
-394.58203125
-472.546875
-531.58984375
-562.20703125
-569.20703125
-567.6484375
-572.578125
-590.85546875
-620.859375
-657.91796875
-699.19921875
-744.546875
-795.33203125
-854.140625
-924.84765625
-1011.1953125
-1114.20703125
-1230.53125
-1352.94140625
-1472.140625
-1578.46484375
-1662.62890625
-1715.83984375
-1730.53125
-1702.80859375
-1635.484375
-1538.54296875
-1425.44140625
-1307.77734375
-1192.7734375
-1085.17578125
-990.0859375
-912.609375
-854.83203125
-814.51953125
-788.140625
-775.37109375
-780.23828125
-807.67578125
-858.84375
-928.58203125
-1005.6875
-1075.34375
-1123.34375
-1140.609375
-1125.5703125
-1082.89453125
-1020.0234375
-944.109375
-860.4921875
-772.5625
-682.31640625
-590.5859375
-496.63671875
-398.90625
-298.7578125
-204.93359375
-133.4140625
-101.0078125
-117.71875
-183.265625
-287.9375
-415.7265625
-550.1640625
-681.80078125
-811.08203125
-942.15625
-1073.859375
-1198.3046875
-1307.6015625
-1398.421875
-1469.33203125
-1517.2890625
-1539.94921875
-1540.3828125
-1527.390625
-1512.28515625
-1506.96875
-1523.07421875
-1567.8515625
-1637.96875
-1717.91796875
-1786.53125
-1827.03515625
-1833.8046875
-1812.625
-1775.8984375
-1736.44140625
-1703.5625
-1682.27734375
-1673.23828125
-1671.578125
-1666.4140625
-1643.42578125
-1589.56640625
-1496.9296875
-1364.79296875
-1199.7734375
-1013.41015625
-817.75
-623.37890625
-442.4921875
-291.64453125
-186.37109375
-129.765625
-107.5546875
-97.3515625
-84.37109375
-68.828125
-59.4921875
-61.87109375
-73.37890625
-89.0859375
-111.1171875
-151.125
-222.2578125
-326.92578125
-450.38671875
-565.60546875
-646.23046875
-679.921875
-674.12890625
-651.08984375
-636.07421875
-647.19921875
-691.9453125
-768.1484375
-865.5625
-968.5234375
-1061.3984375
-1133.59375
-1179.49609375
-1195.52734375
-1180.390625
-1137.78515625
-1075.03515625
-997.49609375
-907.875
-813.29296875
-729.4296875
-672.8359375
-649.0703125
-651.13671875
-668.88671875
-696.16015625
-728.1171875
-755.82421875
-767.2734375
-753.828125
-714.51171875
-655.19921875
-585.73046875
-517.90234375
-464.0703125
-434.6328125
-434.046875
-457.61328125
-492.3359375
-522.92578125
-539.29296875
-540.41796875
-533.01171875
-527.66796875
-534.8203125
-560.73828125
-604.0859375
-654.953125
-697.87109375
-717.73828125
-706.03515625
-664.53515625
-604.0703125
-538.5859375
-478.53515625
-428.4921875
-389.0703125
-358.81640625
-333.1796875
-302.9375
-256.1015625
-184.0625
-88.4609375
16.3203125
108.3828125
169.34375
193.9765625
191.2265625
176.57421875
162.73046875
154.89453125
151.0859375
144.83984375
129.03125
100.2734375
61.90234375
22.77734375
-8.30859375
-29.30078125
-47.5
-75.390625
-121.80078125
-185.8046875
-258.82421875
-332.05078125
-401.09765625
-463.98828125
-517.0703125
-555.0546875
-574.9375
-579.140625
-574.8359375
-570.75
-573.5703125
-585.71484375
-604.83984375
-625.046875
-639.1015625
-641.34375
-630.265625
-608.6015625
-579.47265625
-542.2421875
-493.2421875
-430.87109375
-358.66015625
-283.140625
-211.39453125
-152.6171875
-119.58203125
-123.69140625
-166.421875
-236.16796875
-313.671875
-380.26171875
-423.05078125
-437.00390625
-425.55859375
-399.36328125
-372.90625
-360.796875
-374.3984375
-417.7109375
-484.15234375
-558.8125
-626.77734375
-680.65234375
-720.5859375
-748.15625
-761.609375
-756.6953125
-730.95703125
-686.66015625
-630.08984375
-568.703125
-509.80078125
-462.39453125
-438.953125
-451.78515625
-504.87109375
-589.05078125
-686.921875
-783.3515625
-871.74609375
-951.82421875
-1023.85546875
-1085.453125
-1131.515625
-1155.18359375
-1149.75
-1112.4609375
-1048.26953125
-969.3828125
-889.82421875
-819.82421875
-764.734375
-727.5546875
-709.9453125
-709.98046875
-721.37109375
-737.76171875
-758.33984375
-787.2578125
-826.01953125
-866.8984375
-894.47265625
-893.28515625
-854.48828125
-777.5078125
-668.17578125
-535.69921875
-389.20703125
-235.07421875
-77.0625
80.51171875
229.08203125
355.296875
445.23828125
491.296875
497.43359375
479.27734375
459.58984375
462.58203125
509.0078125
610.75
764.37109375
947.9375
1126.2890625
1264.0546875
1338.859375
1347.0703125
1300.44921875
1217.94921875
1118.37109375
1016.73046875
922.60546875
837.82421875
754.5859375
658.94921875
540.92578125
404.26171875
267.01953125
152.609375
79.09765625
53.828125
74.078125
131.30859375
216.83984375
325.9140625
456.52734375
604.1328125
758.5
906.90625
1040.13671875
1155.19921875
1253.0234375
1334.28515625
1396.33203125
1433.02734375
1438.52734375
1412.96484375
1364.45703125
1304.49609375
1241.98046875
1182.8359375
1133.671875
1101.375
1086.79296875
1080.64453125
1068.4765625
1040.23828125
995.078125
938.5
876.60546875
812.140625
743.453125
666.375
578.25390625
480.57421875
377.02734375
269.59765625
158.64453125
47.0625
-59.265625
-158.2421875
-257.09765625
-366.81640625
-489.39453125
-612.96875
-720.99609375
-804.32421875
-862.8125
-898.703125
-913.9765625
-914.765625
-912.69921875
-916.44140625
-921.59375
-912.109375
-873.59765625
-805.78125
-723.0390625
-644.55078125
-583.1875
-540.29296875
-507.74609375
-474.8671875
-436.3046875
-396.98828125
-371.36328125
-376.54296875
-422.1875
-503.27734375
-601.33203125
-694.1953125
-766.4140625
-812.07421875
-830.16796875
-820.203125
-783.26953125
-725.15234375
-656.15625
-587.5390625
-528.89453125
-488.37890625
-473.5859375
-490.73046875
-542.32421875
-624.625
-726.12890625
-828.76953125
-912.5859375
-961.609375
-966.77734375
-924.86328125
-836.73046875
-708.265625
-552.57421875
-389.0546875
-238.06640625
-114.95703125
-28.078125
19.3046875
27.3671875
0.63671875
-51.046875
-114.99609375
-180.265625
-239.80078125
-288.84765625
-323.28125
-340.7578125
-342.484375
-332.6171875
-316.4609375
-299.71484375
-287.88671875
-283.3125
-281.91796875
-274.3671875
-251.59375
-209.25
-147.5
-68.4453125
25.53125
132.140625
248.74609375
370.5234375
488.34375
590.28125
667.375
717.8671875
744.97265625
750.9375
734.265625
692.23046875
625.28515625
539.54296875
445.5234375
352.40625
261.04296875
162.9375
48.875
-79.81640625
-208.453125
-316.16796875
-385.3359375
-407.6796875
-387.68359375
-342.69921875
-295.6328125
-262.59765625
-246.53125
-242.96875
-249.875
-270.06640625
-306.12109375
-356.54296875
-416.83984375
-481.765625
-546.11328125
-605.1953125
-654.83984375
-689.02734375
-697.12109375
-665.78125
-585.9140625
-458.6328125
-295.265625
-112.37109375
74.765625
257.2890625
433.2734375
602.0
756.2578125
880.671875
958.515625
980.9140625
951.23046875
883.53125
797.33203125
710.5859375
633.375
566.44140625
505.4296875
446.30859375
387.70703125
330.51171875
276.76953125
227.4609375
179.44921875
125.21875
57.7421875
-23.5703125
-111.4453125
-193.82421875
-258.11328125
-295.609375
-306.78515625
-304.3359375
-309.68359375
-343.6171875
-417.109375
-526.76171875
-655.65625
-779.21484375
-874.51171875
-927.953125
-936.453125
-903.796875
-838.37890625
-753.6484375
-666.7890625
-593.453125
-542.78515625
-516.73046875
-512.06640625
-522.296875
-539.6328125
-557.76171875
-573.50390625
-585.921875
-594.8203125
-600.8515625
-605.8359375
-612.09765625
-621.98046875
-638.44140625
-663.9296875
-696.37109375
-726.4296875
-740.63671875
-728.25390625
-685.75
-617.1640625
-532.890625
-447.671875
-375.75
-324.203125
-290.23046875
-265.38671875
-243.23046875
-223.9375
-212.89453125
-214.71484375
-227.203125
-240.7734375
-245.4140625
-239.6484375
-232.30859375
-234.54296875
-250.11328125
-273.5625
-296.1796875
-311.87109375
-318.05078125
-314.0078125
-301.15234375
-284.47265625
-271.7421875
-270.13671875
-283.7421875
-314.1171875
-361.67578125
-425.140625
-500.359375
-581.546875
-664.62109375
-748.13671875
-829.66015625
-901.6171875
-952.13671875
-971.03515625
-955.73828125
-912.4296875
-852.47265625
-787.62890625
-727.63671875
-680.703125
-654.38671875
-653.9296875
-678.86328125
-722.10546875
-773.75
-825.8984375
-873.76171875
-913.27734375
-940.0703125
-951.640625
-950.0234375
-941.31640625
-931.9296875
-923.96875
-912.8359375
-889.9453125
-849.84375
-796.15234375
-740.0703125
-692.56640625
-657.625
-631.56640625
-606.4609375
-573.91015625
-528.93359375
-473.92578125
-419.13671875
-377.2421875
-355.53515625
-352.57421875
-361.32421875
-375.23046875
-392.48828125
-416.1171875
-450.07421875
-494.7265625
-546.31640625
-600.828125
-657.02734375
-714.71484375
-772.46484375
-830.6640625
-897.046875
-985.53125
-1106.43359375
-1257.484375
-1423.94140625
-1585.40625
-1721.50390625
-1813.85546875
-1847.828125
-1815.75
-1719.5
-1570.359375
-1386.2890625
-1187.69140625
-992.62890625
-812.80859375
-651.71484375
-505.53125
-367.0859375
-232.515625
-107.16015625
-4.83984375
60.75390625
85.640625
77.015625
46.25
0.953125
-57.28515625
-130.16015625
-218.1953125
-317.19140625
-417.484375
-508.53515625
-586.52734375
-657.5703125
-731.61328125
-812.12109375
-891.046875
-952.25390625
-978.49609375
-957.25390625
-885.82421875
-775.63671875
-651.71484375
-544.03125
-474.90625
-450.84765625
-462.51171875
-489.41796875
-505.99609375
-489.42578125
-429.6484375
-336.34375
-235.578125
-155.99609375
-113.86328125
-107.36328125
-122.05859375
-140.6484375
-149.95703125
-143.859375
-124.29296875
-100.50390625
-85.2890625
-89.375
-118.265625
-173.72265625
-256.9765625
-369.2734375
-509.6484375
-673.20703125
-852.0703125
-1037.34375
-1220.5546875
-1394.69921875
-1555.453125
-1701.2890625
-1831.41015625
-1943.0703125
-2031.03515625
-2089.8125
-2116.21875
-2110.30859375
-2075.4921875
-2019.58984375
-1956.14453125
-1902.27734375
-1871.34375
-1864.55859375
-1869.35546875
-1867.4765625
-1846.69140625
-1806.515625
-1754.52734375
-1698.76953125
-1643.11328125
-1587.22265625
-1528.78125
-1466.2109375
-1401.4609375
-1341.25
-1294.671875
-1267.87890625
-1259.68359375
-1261.4921875
-1261.76953125
-1252.296875
-1232.1953125
-1206.71484375
-1181.4609375
-1157.56640625
-1133.0234375
-1108.56640625
-1089.79296875
-1080.83203125
-1075.76171875
-1059.40234375
-1020.0
-962.44921875
-907.9609375
-879.1875
-884.0859375
-911.9609375
-941.97265625
-954.5859375
-938.70703125
-894.625
-834.33984375
-777.29296875
-741.1640625
-733.07421875
-747.6953125
-771.6171875
-788.7734375
-784.58203125
-750.703125
-689.80859375
-615.125
-542.6953125
-482.44140625
-435.51171875
-397.88671875
-364.08984375
-327.48828125
-280.11328125
-215.60546875
-134.06640625
-43.9453125
41.50390625
110.453125
156.21484375
176.53125
171.1484375
141.0703125
89.3125
21.015625
-57.63671875
-139.95703125
-218.890625
-288.515625
-345.984375
-390.37109375
-417.8359375
-418.9453125
-383.64453125
-310.953125
-214.015625
-114.68359375
-31.3359375
29.7421875
72.625
101.91796875
114.96875
103.5625
62.15234375
-6.81640625
-94.90625
-191.87109375
-287.28125
-371.421875
-438.6015625
-490.01171875
-531.73828125
-570.88671875
-615.44140625
-675.94921875
-761.97265625
-874.23828125
-1001.796875
-1128.15625
-1238.1875
-1318.91796875
-1358.64453125
-1351.56640625
-1304.00390625
-1232.328125
-1152.36328125
-1071.34765625
-990.4375
-912.80078125
-847.36328125
-805.0390625
-792.6015625
-810.14453125
-853.09765625
-914.83984375
-986.234375
-1053.453125
-1099.62890625
-1112.6875
-1093.21875
-1053.85546875
-1009.58984375
-968.5546875
-931.140625
-895.5546875
-862.35546875
-834.63671875
-816.4140625
-811.33203125
-820.453125
-838.7734375
-854.0703125
-851.90234375
-824.28515625
-774.98046875
-717.01953125
-665.70703125
-633.23828125
-627.05859375
-649.65625
-698.015625
-764.2421875
-838.46875
-911.78125
-976.57421875
-1024.9453125
-1048.14453125
-1038.65625
-993.890625
-919.59375
-830.82421875
-748.296875
-690.12890625
-663.99609375
-666.01171875
-687.2265625
-721.02734375
-764.546875
-814.5859375
-864.73828125
-907.609375
-939.328125
-960.44140625
-972.48046875
-975.140625
-968.4296875
-957.9609375
-956.76953125
-980.45703125
-1038.94921875
-1131.78125
-1249.7109375
-1380.16015625
-1511.515625
-1633.45703125
-1735.078125
-1804.75390625
-1834.25
-1824.203125
-1785.07421875
-1731.0078125
-1671.109375
-1605.89453125
-1531.4609375
-1447.15234375
-1359.5859375
-1279.42578125
-1213.15625
-1156.91796875
-1099.1328125
-1031.54296875
-959.30859375
-899.59375
-868.42578125
-867.5390625
-882.98046875
-895.40625
-891.53515625
-868.06640625
-828.68359375
-780.34375
-731.49609375
-690.28125
-661.41796875
-644.296875
-634.3046875
-625.6015625
-612.3671875
-589.609375
-556.21484375
-518.2734375
-486.9375
-470.27734375
-466.88671875
-468.140625
-465.9765625
-457.81640625
-445.6328125
-432.875
-422.6640625
-416.578125
-413.76171875
-411.9375
-410.0625
-409.44921875
-412.05078125
-418.8125
-430.50390625
-449.2109375
-477.14453125
-512.75390625
-547.56640625
-567.234375
-557.6640625
-513.10546875
-440.10546875
-353.90625
-271.0546875
-205.53125
-169.63671875
-173.32421875
-218.25390625
-292.16015625
-371.64453125
-433.3515625
-464.4296875
-463.97265625
-435.6484375
-379.75390625
-293.40234375
-178.99609375
-50.92578125
69.234375
165.69140625
236.11328125
287.64453125
328.8203125
366.55859375
406.26953125
449.17578125
489.28125
516.3359375
522.78515625
506.27734375
466.515625
403.51953125
319.3203125
217.453125
98.46875
-41.0234375
-201.84375
-375.9375
-549.01953125
-708.484375
-846.3828125
-955.765625
-1028.15625
-1057.2890625
-1044.96484375
-1002.4140625
-945.390625
-886.8515625
-832.1875
-779.8203125
-725.96484375
-669.24609375
-611.6875
-556.47265625
-505.4296875
-458.67578125
-416.95703125
-384.69921875
-370.12109375
-379.96875
-412.40625
-455.49609375
-493.9609375
-518.296875
-528.3671875
-530.09375
-529.62109375
-528.85546875
-524.00390625
-508.08203125
-476.43359375
-431.30859375
-381.89453125
-340.41015625
-317.4296875
-317.484375
-336.1171875
-361.5234375
-382.2421875
-395.3828125
-407.23046875
-425.6015625
-451.09765625
-473.9609375
-477.34765625
-445.38671875
-373.21484375
-273.01953125
-169.7265625
-88.09375
-41.97265625
-33.5546875
-59.2890625
-114.09765625
-191.33203125
-281.94140625
-375.1640625
-459.84375
-525.76953125
-565.7265625
-577.48828125
-563.34375
-526.8828125
-470.44921875
-396.45703125
-311.9375
-231.42578125
-172.98828125
-147.7265625
-150.08984375
-158.54296875
-147.859375
-103.88671875
-28.9609375
64.65234375
165.796875
270.34375
379.4921875
494.515625
613.65234375
732.98828125
848.59375
956.66015625
1051.90625
1127.78515625
1179.87890625
1209.40625
1222.41015625
1225.109375
1220.23046875
1207.95703125
1190.12109375
1172.8984375
1164.41015625
1168.125
1177.21484375
1175.2109375
1143.734375
1072.3984375
964.20703125
833.5703125
698.7265625
573.5703125
463.6875
368.6015625
287.2265625
220.83984375
170.7734375
134.59375
106.3203125
81.03125
58.63671875
42.30078125
33.546875
30.1328125
29.6015625
34.125
49.484375
76.89453125
105.85546875
117.37109375
96.546875
43.40625
-27.25
-94.9453125
-143.390625
-166.65625
-171.54296875
-175.51171875
-198.86328125
-253.984375
-338.59765625
-436.53515625
-523.875
-576.69140625
-578.2421875
-524.140625
-422.96875
-292.1953125
-152.0703125
-20.43359375
90.79296875
176.38671875
234.5703125
261.8046875
251.12890625
197.26953125
104.3359375
-11.12109375
-124.78125
-213.75390625
-264.97265625
-278.67578125
-266.05859375
-243.67578125
-228.65234375
-236.0
-276.62890625
-355.1796875
-469.24609375
-610.1015625
-762.70703125
-905.046875
-1012.171875
-1067.3359375
-1072.875
-1049.6328125
-1023.98046875
-1013.7265625
-1023.55078125
-1049.7421875
-1086.64453125
-1129.8828125
-1177.00390625
-1227.64453125
-1283.37890625
-1346.1875
-1414.87890625
-1481.15625
-1529.07421875
-1540.53515625
-1504.65625
-1424.92578125
-1319.66015625
-1215.96875
-1140.44921875
-1110.28515625
-1128.109375
-1182.859375
-1255.61328125
-1326.46875
-1379.484375
-1405.046875
-1399.75390625
-1363.69921875
-1297.23828125
-1201.53125
-1083.2890625
-957.9375
-846.37890625
-768.18359375
-737.578125
-763.13671875
-846.3671875
-977.72265625
-1134.93359375
-1288.25390625
-1410.33984375
-1484.796875
-1509.4140625
-1493.3515625
-1449.59375
-1386.71875
-1306.015625
-1206.21484375
-1090.8203125
-970.484375
-858.25390625
-762.5
-683.20703125
-613.98046875
-548.18359375
-485.1640625
-431.484375
-395.58984375
-380.6875
-382.5390625
-393.2578125
-405.94140625
-416.328125
-422.72265625
-425.921875
-427.87109375
-428.7265625
-426.5234375
-422.0078125
-422.8203125
-439.36328125
-474.6953125
-520.34765625
-563.93359375
-600.078125
-632.62109375
-667.5625
-706.48828125
-747.1484375
-787.91796875
-830.046875
-875.796875
-924.96875
-972.48046875
-1008.42578125
-1020.87109375
-999.87890625
-940.22265625
-842.48828125
-714.23828125
-571.0546875
-433.734375
-320.30078125
-238.19921875
-183.90625
-150.40625
-134.84765625
-139.85546875
-169.17578125
-222.74609375
-294.6953125
-374.7109375
-452.171875
-521.3828125
-584.4921875
-649.16796875
-722.59765625
-806.79296875
-898.69140625
-993.72265625
-1088.6875
-1180.89453125
-1264.50390625
-1328.31640625
-1359.36328125
-1351.19921875
-1309.54296875
-1248.7265625
-1181.51171875
-1112.13671875
-1038.53515625
-959.28125
-877.234375
-798.49609375
-731.046875
-684.35546875
-666.765625
-680.03515625
-715.97265625
-759.58203125
-796.21875
-817.19921875
-821.109375
-811.51171875
-792.23046875
-762.828125
-718.3046875
-654.59375
-574.74609375
-489.06640625
-409.7734375
-346.9375
-308.95703125
-303.203125
-332.171875
-388.1640625
-452.87109375
-504.12890625
-525.2265625
-511.359375
-469.91015625
-415.140625
-360.93359375
-316.859375
-289.55859375
-285.85546875
-312.234375
-370.46484375
-453.92578125
-548.4765625
-637.14453125
-705.73046875
-746.72265625
-760.30859375
-752.421875
-731.61328125
-706.63671875
-684.625
-668.73046875
-656.35546875
-641.1171875
-618.4453125
-590.2734375
-564.16796875
-547.76953125
-543.22265625
-545.1953125
-542.953125
-524.92578125
-483.51953125
-417.87109375
-334.2578125
-245.5859375
-170.4921875
-129.6328125
-137.90625
-196.953125
-294.59375
-412.05859375
-532.20703125
-642.4140625
-733.2890625
-798.33984375
-835.671875
-848.06640625
-839.546875
-812.24609375
-767.828125
-712.1953125
-658.01171875
-622.16015625
-620.05859375
-659.88671875
-737.5546875
-833.90625
-918.671875
-963.7421875
-958.67578125
-915.49609375
-857.2109375
-799.88671875
-744.1015625
-681.04296875
-604.7109375
-518.90234375
-435.66796875
-369.31640625
-330.45703125
-322.50390625
-341.640625
-380.09765625
-430.3984375
-487.59375
-548.296875
-608.07421875
-660.1015625
-697.2734375
-716.83203125
-722.97265625
-723.609375
-724.046875
-724.8828125
-726.98046875
-736.43359375
-761.94140625
-806.8515625
-865.43359375
-927.05078125
-982.18359375
-1024.0546875
-1047.33984375
-1048.12109375
-1025.1953125
-980.6953125
-920.38671875
-854.62890625
-796.8515625
-757.01171875
-734.3359375
-717.7109375
-694.6171875
-659.77734375
-615.5546875
-566.140625
-512.8828125
-454.046875
-386.94921875
-310.62890625
-229.0703125
-153.5234375
-100.03515625
-81.46875
-99.19140625
-141.7578125
-192.5078125
-240.5859375
-287.35546875
-344.03515625
-422.26171875
-523.29296875
-632.234375
-721.55078125
-763.1328125
-742.12890625
-663.41796875
-546.99609375
-417.53125
-296.66015625
-201.41015625
-144.921875
-135.01953125
-171.171875
-243.07421875
-332.71484375
-419.5859375
-487.6015625
-530.7109375
-552.859375
-561.40625
-559.22265625
-543.03515625
-509.20703125
-459.96875
-403.09765625
-345.50390625
-287.765625
-225.29296875
-154.90234375
-81.2109375
-17.9375
16.0234375
2.921875
-68.02734375
-197.0703125
-373.53125
-578.58984375
-789.1484375
-980.6796875
-1130.09765625
-1221.45703125
-1252.98828125
-1238.50390625
-1198.83203125
-1149.30859375
-1094.58984375
-1033.9921875
-969.28125
-906.046875
-849.28125
-800.1796875
-757.4921875
-720.3515625
-688.91015625
-663.40625
-644.76171875
-637.08203125
-648.33984375
-685.7890625
-747.921875
-820.39453125
-881.4375
-913.3671875
-910.23046875
-875.73046875
-815.63671875
-733.203125
-630.61328125
-512.59375
-387.6015625
-265.6953125
-154.484375
-55.3515625
37.4140625
132.5625
233.9765625
334.578125
417.8515625
468.0703125
482.70703125
476.7890625
473.78515625
489.16796875
520.73046875
553.33984375
571.3046875
565.10546875
528.95703125
458.03125
352.765625
225.109375
96.37109375
-14.2265625
-100.13671875
-168.21875
-231.5703125
-302.44921875
-389.75
-498.82421875
-630.21875
-777.3515625
-925.7109375
-1055.1484375
-1145.1484375
-1181.75390625
-1164.109375
-1107.03515625
-1037.0859375
-983.37109375
-968.96484375
-1006.86328125
-1099.2265625
-1236.59765625
-1397.95703125
-1555.62890625
-1684.81640625
-1771.27734375
-1811.8828125
-1810.015625
-1771.5546875
-1703.37109375
-1612.3984375
-1504.4765625
-1384.66796875
-1258.9765625
-1134.8359375
-1019.6015625
-919.79296875
-842.63671875
-796.78125
-788.8046875
-817.76953125
-873.30078125
-939.0625
-997.98046875
-1035.55859375
-1041.53515625
-1011.36328125
-947.18359375
-857.35546875
-755.1875
-657.5703125
-581.4609375
-536.71875
-519.203125
-511.8515625
-495.73828125
-462.6953125
-418.078125
-371.3515625
-323.75390625
-264.4140625
-177.89453125
-56.66796875
91.25
244.671875
379.2265625
477.34765625
531.6015625
541.45703125
509.11328125
438.73046875
337.68359375
215.7890625
81.90625
-58.36328125
-201.25
-341.28125
-469.9453125
-578.0
-659.49609375
-714.3203125
-748.2421875
-771.5
-797.01171875
-838.05078125
-905.14453125
-1002.71875
-1126.859375
-1265.359375
-1400.9765625
-1518.10546875
-1610.37109375
-1683.2734375
-1748.1953125
-1811.703125
-1870.34765625
-1916.03515625
-1945.52734375
-1963.875
-1979.734375
-1999.80859375
-2027.8671875
-2065.52734375
-2109.91015625
-2150.0
-2168.40234375
-2150.19140625
-2092.05078125
-2003.4609375
-1899.09375
-1789.70703125
-1678.78515625
-1566.19921875
-1454.15234375
-1350.125
-1264.53125
-1204.609375
-1168.23828125
-1142.16796875
-1107.51171875
-1050.3046875
-970.1015625
-880.73046875
-803.41015625
-757.96875
-757.21875
-805.359375
-898.80859375
-1028.11328125
-1179.96484375
-1338.72265625
-1488.0859375
-1613.6875
-1705.7578125
-1759.37890625
-1771.66796875
-1738.8125
-1655.7421875
-1518.12109375
-1324.4296875
-1077.3515625
-785.44140625
-464.9453125
-140.265625
158.8125
403.25
572.21484375
658.12890625
666.3125
610.2265625
506.45703125
372.0390625
222.8984375
72.01953125
-71.1796875
-198.9375
-302.80859375
-374.3984375
-408.66015625
-406.234375
-373.3125
-320.203125
-259.27734375
-202.0234375
-157.0078125
-130.87890625
-129.6328125
-155.2109375
-198.7421875
-239.625
-255.2421875
-233.4375
-176.34765625
-94.7578125
-2.34375
84.53515625
146.41015625
166.25390625
139.21484375
77.76171875
6.5
-50.55078125
-81.8671875
-92.26171875
-97.48046875
-113.8125
-149.3046875
-200.62890625
-256.06640625
-302.0390625
-329.53125
-336.73046875
-327.69140625
-309.87109375
-293.06640625
-288.1328125
-302.83984375
-336.43359375
-378.3359375
-413.74609375
-432.53125
-435.04296875
-431.7265625
-437.3203125
-463.75390625
-516.09375
-593.23828125
-690.15234375
-797.36328125
-899.32421875
-978.06640625
-1022.98828125
-1037.671875
-1035.70703125
-1030.2265625
-1029.2421875
-1039.92578125
-1072.20703125
-1133.87109375
-1222.078125
-1322.0078125
-1415.2890625
-1490.37109375
-1546.60546875
-1590.91015625
-1631.17578125
-1670.78515625
-1706.63671875
-1730.671875
-1733.58984375
-1709.078125
-1657.26953125
-1586.0234375
-1508.13671875
-1434.765625
-1369.42578125
-1307.96484375
-1245.0078125
-1181.25390625
-1124.91015625
-1086.12890625
-1069.109375
-1068.35546875
-1072.10546875
-1070.0234375
-1058.78125
-1040.80078125
-1017.58203125
-984.203125
-930.20703125
-846.20703125
-730.7578125
-592.75390625
-448.890625
-318.41015625
-217.29296875
-153.015625
-121.90234375
-112.06640625
-111.84765625
-117.80078125
-134.5390625
-166.0
-207.0
-244.16796875
-265.3515625
-267.99609375
-259.30859375
-249.60546875
-245.25
-246.1640625
-248.5859375
-250.0234375
-251.078125
-251.7734375
-246.78125
-227.16796875
-188.9609375
-139.28515625
-92.36328125
-58.953125
-39.6328125
-26.26953125
-7.5859375
25.96484375
78.69140625
147.5546875
223.39453125
295.53515625
356.3828125
402.91796875
435.6484375
457.1796875
471.0859375
480.875
489.7734375
501.1328125
518.14453125
542.97265625
576.9296875
621.26171875
675.26953125
731.82421875
776.3828125
793.89453125
778.734375
737.8359375
684.42578125
629.3828125
577.67578125
530.6640625
490.20703125
460.72265625
447.43359375
451.97265625
469.48828125
490.99609375
508.61328125
518.0234375
516.66015625
502.35546875
475.29296875
439.01953125
396.23046875
343.37890625
271.546875
173.8046875
51.79296875
-83.625
-215.55078125
-324.640625
-394.0859375
-416.55078125
-398.78125
-358.2109375
-312.453125
-269.90625
-228.4921875
-181.85546875
-126.5078125
-64.27734375
0.50390625
65.16015625
129.99609375
195.59375
258.74609375
311.02734375
341.69140625
343.2421875
316.015625
268.74609375
214.70703125
165.7109375
127.78125
101.07421875
82.92578125
70.65234375
61.953125
54.0703125
44.00390625
29.890625
11.71484375
-9.48046875
-32.6328125
-57.0859375
-83.59375
-116.546875
-165.19140625
-240.4296875
-347.75390625
-481.125
-623.01171875
-751.04296875
-847.06640625
-902.921875
-920.453125
-907.59375
-874.66015625
-832.49609375
-790.65234375
-753.72265625
-718.8984375
-679.5390625
-633.59765625
-588.4453125
-555.4765625
-538.3671875
-526.30078125
-498.8515625
-438.3515625
-339.62890625
-210.90625
-67.5
75.05078125
203.7109375
306.57421875
371.796875
389.69140625
356.71875
278.4140625
169.9140625
54.06640625
-44.0390625
-106.55859375
-132.05078125
-136.4296875
-143.21875
-170.7890625
-227.234375
-314.390625
-432.234375
-576.1640625
-731.00390625
-872.26953125
-977.78125
-1040.07421875
-1067.63671875
-1074.1640625
-1066.65625
-1042.44140625
-994.75
-919.62890625
-819.234375
-701.7421875
-579.3046875
-464.6328125
-367.37109375
-292.5625
-241.44921875
-212.08203125
-198.55078125
-190.71484375
-176.7578125
-147.10546875
-96.7734375
-25.5859375
62.0234375
157.3046875
249.28125
328.875
392.08984375
439.16796875
471.18359375
488.55078125
493.41796875
492.51171875
495.95703125
512.0
542.38671875
581.43359375
617.44140625
634.62890625
617.390625
558.08984375
463.83203125
355.26171875
257.37109375
189.8359375
162.49609375
174.19921875
212.36328125
255.71875
282.67578125
280.484375
247.3984375
187.5234375
106.0078125
9.85546875
-88.62109375
-171.97265625
-223.625
-236.81640625
-220.203125
-194.4609375
-180.03125
-184.6875
-201.44140625
-217.23828125
-222.359375
-212.5234375
-186.3515625
-144.92578125
-94.015625
-44.0546875
-6.22265625
11.80859375
7.6171875
-16.23828125
-53.49609375
-96.54296875
-139.046875
-176.42578125
-204.109375
-216.40234375
-208.28125
-178.90234375
-133.80078125
-83.94921875
-42.37890625
-20.3203125
-25.34375
-61.765625
-131.5078125
-233.3203125
-361.44921875
-505.8515625
-653.9609375
-791.96484375
-905.80078125
-984.6640625
-1026.75390625
-1042.13671875
-1048.11328125
-1059.2734375
-1079.11328125
-1098.30859375
-1099.80859375
-1068.06640625
-998.2265625
-899.43359375
-788.53515625
-677.4765625
-564.765625
-439.41015625
-294.70703125
-139.46484375
3.45703125
109.7109375
166.4453125
176.609375
153.9609375
114.49609375
69.9765625
26.22265625
-14.80859375
-52.3046875
-85.93359375
-116.140625
-141.9296875
-156.72265625
-148.58203125
-108.0546875
-36.328125
56.14453125
159.0078125
267.328125
377.2890625
480.19140625
563.9140625
619.09375
641.671875
631.578125
593.41796875
538.875
484.22265625
442.32421875
417.35546875
406.984375
406.0703125
406.046875
394.00390625
358.3515625
297.4921875
221.09375
141.2109375
62.61328125
-18.01171875
-104.671875
-194.1328125
-273.6953125
-325.484375
-334.44921875
-295.67578125
-216.99609375
-115.98828125
-14.25
67.640625
113.640625
115.3671875
75.00390625
6.23828125
-68.765625
-126.1953125
-148.0625
-126.625
-64.37109375
28.4609375
136.89453125
245.29296875
342.84765625
426.77734375
498.984375
558.4609375
597.5859375
606.578125
580.5859375
522.2265625
439.90625
346.94921875
261.4296875
201.16015625
173.9453125
171.703125
175.74609375
168.984375
144.78515625
107.7265625
69.421875
43.19140625
38.66796875
58.015625
97.48828125
154.6328125
234.78125
349.33984375
505.73046875
696.671875
897.49609375
1074.19921875
1197.265625
1252.34765625
1241.7265625
1177.81640625
1076.11328125
952.69921875
824.16796875
705.01171875
602.62890625
514.94921875
433.60546875
349.41015625
256.1875
153.30859375
47.90625
-45.83203125
-113.53515625
-150.2265625
-163.76171875
-167.828125
-171.3515625
-174.015625
-170.30078125
-155.27734375
-126.046875
-79.54296875
-11.20703125
82.98046875
202.19140625
336.4453125
465.0703125
561.359375
604.328125
591.75
544.07421875
494.02734375
468.4921875
476.12109375
508.48828125
550.8515625
592.33203125
629.32421875
663.23046875
697.12890625
733.64453125
773.29296875
812.7890625
844.8515625
861.32421875
858.0078125
837.23046875
805.85546875
771.09375
737.8984375
708.859375
684.921875
665.28515625
646.93359375
624.4765625
590.91015625
540.72265625
475.75
410.2890625
369.5
379.58984375
455.390625
593.23046875
772.23046875
962.0625
1134.01171875
1271.1875
1372.62890625
1448.609375
1511.3203125
1569.2578125
1628.43359375
1695.6953125
1777.98828125
1877.60546875
1988.2109375
2095.4921875
2182.2265625
2235.109375
2249.703125
2230.50390625
2185.875
2121.35546875
2036.3125
1926.53515625
1790.78515625
1636.1328125
1477.30859375
1329.8828125
1202.41796875
1093.765625
996.62109375
903.375
809.96875
716.79296875
627.0234375
542.98828125
463.14453125
383.30859375
302.2421875
225.6953125
163.9921875
125.421875
111.8125
118.84375
138.71484375
162.5234375
181.63671875
187.42578125
169.6953125
117.19140625
23.234375
-107.37890625
-257.9921875
-407.890625
-540.8671875
-647.65234375
-723.8203125
-768.37109375
-783.83984375
-775.015625
-745.89453125
-697.76953125
-630.12109375
-543.6015625
-443.35546875
-340.4765625
-248.9453125
-178.88671875
-132.02734375
-104.28125
-92.00390625
-93.703125
-105.25390625
-115.52734375
-108.90625
-73.18359375
-6.61328125
80.16796875
168.21875
238.96875
283.6875
307.54296875
324.8203125
349.12890625
386.35546875
434.734375
489.40234375
545.859375
599.58203125
643.7109375
668.65234375
665.0703125
628.22265625
560.99609375
474.609375
386.78515625
316.6484375
277.3671875
271.10546875
290.78515625
326.91796875
372.7734375
424.59375
480.01953125
537.546875
595.55078125
649.52734375
691.14453125
712.4453125
711.1484375
690.5390625
654.63671875
605.91796875
548.3984375
490.73046875
443.84375
415.43359375
407.12890625
416.484375
440.87890625
479.70703125
533.12890625
598.25390625
666.37890625
724.75
761.73828125
770.46875
748.48046875
696.89453125
622.18359375
537.6171875
459.640625
401.1875
368.41796875
362.5625
381.77734375
419.43359375
462.90234375
497.921875
516.03125
518.03125
511.17578125
505.29296875
511.546875
541.04296875
599.43359375
681.0078125
770.83984375
856.4296875
938.61328125
1030.00390625
1141.5625
1269.515625
1393.703125
1487.54296875
1531.51171875
1522.2734375
1472.94921875
1404.93359375
1336.14453125
1274.125
1217.97265625
1164.94921875
1114.51171875
1067.55859375
1024.21484375
982.1953125
935.42578125
874.2578125
790.6015625
686.234375
576.31640625
482.578125
421.421875
397.109375
403.76171875
431.05078125
468.04296875
504.98046875
535.20703125
557.4453125
576.63671875
602.015625
642.6796875
702.609375
778.140625
860.30078125
940.55078125
1015.44921875
1087.26171875
1161.03125
1239.97265625
1320.5390625
1389.53125
1427.296875
1417.55859375
1356.71484375
1253.60546875
1120.07421875
963.2109375
788.10546875
607.05078125
442.9609375
321.7734375
260.58984375
260.87890625
308.9296875
380.09375
444.6640625
475.28515625
453.828125
374.58203125
243.93359375
79.79296875
-89.44140625
-230.9140625
-318.984375
-344.875
-316.26171875
-249.07421875
-160.5625
-67.6484375
13.9765625
74.265625
113.53125
142.26953125
175.8515625
228.18359375
306.5546875
407.765625
517.05859375
612.7578125
675.984375
700.1015625
693.6875
675.45703125
664.671875
672.625
699.5390625
737.7265625
778.0234375
815.41015625
851.4375
892.703125
946.1875
1013.875
1090.640625
1167.31640625
1235.78125
1290.7265625
1327.51171875
1340.8359375
1327.67578125
1291.953125
1245.578125
1204.33984375
1181.85546875
1185.234375
1213.7578125
1260.36328125
1315.17578125
1369.36328125
1416.93359375
1453.35546875
1472.83203125
1467.578125
1431.31640625
1364.953125
1279.2421875
1190.3671875
1110.63671875
1041.77734375
976.81640625
909.22265625
841.45703125
785.58203125
754.8984375
753.1875
771.09375
793.5546875
811.609375
826.515625
842.1484375
855.078125
854.30078125
830.7734375
785.89453125
731.125
681.64453125
650.55078125
645.39453125
665.984375
705.2109375
755.01953125
814.1171875
890.01953125
992.30078125
1121.82421875
1264.37890625
1394.50390625
1488.5
1538.14453125
1553.95703125
1554.3125
1550.11328125
1538.77734375
1511.0546875
1461.1796875
1390.89453125
1307.140625
1218.2890625
1130.5625
1044.09375
951.2421875
840.31640625
702.78125
537.85546875
352.2421875
158.44921875
-25.73046875
-178.96484375
-282.3828125
-327.27734375
-318.3671875
-269.9140625
-198.05859375
-115.421875
-30.78125
48.36328125
114.578125
161.9140625
187.55078125
191.23828125
174.421875
142.12109375
105.55078125
79.62890625
74.640625
90.47265625
121.3203125
166.9140625
237.3984375
345.60546875
494.80859375
674.140625
864.3203125
1046.11328125
1205.12109375
1333.10546875
1428.546875
1495.8671875
1541.875
1571.61328125
1587.37890625
1590.91015625
1584.86328125
1571.24609375
1549.11328125
1514.84765625
1465.10546875
1399.91015625
1323.77734375
1244.39453125
1169.83203125
1106.32421875
1058.45703125
1030.4296875
1024.62890625
1036.8203125
1053.71875
1058.5078125
1041.5859375
1006.49609375
965.27734375
928.37109375
898.71875
873.59765625
849.91015625
827.37890625
808.0859375
793.90625
784.46484375
777.64453125
772.22265625
769.28515625
769.7734375
770.24609375
762.9375
742.45703125
713.5
691.15234375
691.9609375
722.80859375
776.40234375
835.71875
882.90234375
906.32421875
902.7734375
875.23046875
829.2265625
771.390625
710.96875
661.04296875
635.05859375
639.78125
671.69921875
721.40625
781.2734375
847.73046875
916.73046875
979.4921875
1024.18359375
1040.89453125
1024.3203125
973.6171875
892.953125
793.41015625
692.81640625
610.64453125
560.19921875
543.1015625
550.35546875
569.5859375
592.90234375
619.08984375
649.53515625
683.58984375
718.296875
750.84765625
779.63671875
803.95703125
824.6171875
844.921875
869.3125
900.8125
940.73828125
989.78515625
1046.03515625
1100.4609375
1136.30078125
1135.50390625
1086.45703125
987.21875
845.30859375
677.8046875
509.85546875
368.13671875
271.5
225.33984375
222.390625
247.48828125
283.84765625
319.79296875
352.6796875
386.27734375
423.20703125
459.46875
485.8359375
494.43359375
485.07421875
466.9296875
453.5625
453.89453125
465.984375
479.109375
481.8828125
469.11328125
443.91015625
417.20703125
405.49609375
424.6796875
481.99609375
573.33203125
688.98828125
820.5859375
961.13671875
1100.03515625
1221.3515625
1308.140625
1347.94921875
1335.71875
1274.41015625
1174.5234375
1051.71484375
923.125
804.6875
709.984375
648.70703125
624.46484375
634.375
671.52734375
727.58984375
792.90234375
855.38671875
901.375
919.3359375
904.26171875
859.8203125
796.0625
723.3671875
646.078125
560.72265625
460.25
341.5234375
210.83203125
83.65625
-22.1015625
-96.1328125
-142.73828125
-179.5234375
-228.15625
-302.8359375
-402.83984375
-512.66015625
-609.6796875
-676.0
-707.29296875
-711.9921875
-700.921875
-676.08984375
-627.984375
-543.0
-414.65234375
-250.30859375
-69.453125
104.43359375
252.30078125
362.78125
430.60546875
454.76171875
439.3359375
394.66015625
335.18359375
275.0
224.87890625
191.9609375
179.58203125
185.9375
203.89453125
224.48828125
242.32421875
258.58203125
279.57421875
313.0859375
365.6796875
441.47265625
540.9921875
660.5859375
794.27734375
937.32421875
1086.63671875
1235.91015625
1371.0234375
1473.2109375
1528.4375
1533.15234375
1491.08984375
1407.2109375
1286.6875
1137.69921875
972.0078125
802.93359375
645.22265625
516.515625
434.921875
411.6171875
445.19921875
522.796875
624.8125
728.546875
811.82421875
859.37890625
868.31640625
846.3203125
803.640625
747.5234375
684.7890625
627.66015625
594.015625
599.76171875
649.40625
732.265625
826.63671875
908.90625
962.296875
981.26953125
970.34765625
939.390625
899.1484375
859.39453125
828.1796875
809.33984375
798.97265625
785.54296875
756.44921875
706.41015625
640.1953125
568.0703125
499.6796875
441.80859375
399.0625
373.8828125
366.15234375
375.24609375
404.3984375
462.546875
559.33203125
694.46484375
848.6484375
984.6875
1061.98046875
1057.375
978.30078125
858.765625
741.5703125
659.28515625
624.1875
629.18359375
655.8515625
683.95703125
697.29296875
683.8359375
633.78125
541.1796875
409.12890625
252.2265625
91.5234375
-54.4453125
-175.0703125
-266.37890625
-326.26953125
-351.21875
-337.3046875
-285.14453125
-204.50390625
-112.81640625
-26.60546875
47.43359375
113.671875
181.203125
257.2265625
344.390625
439.7890625
533.77734375
611.98046875
662.55859375
683.1640625
680.40625
662.85546875
635.828125
601.57421875
560.84375
512.66015625
455.296875
390.88671875
328.9375
282.76953125
261.234375
263.92578125
283.07421875
307.85546875
327.04296875
331.17578125
315.67578125
282.4609375
238.140625
191.02734375
149.94140625
123.29296875
115.3125
121.62109375
129.92578125
127.64453125
111.12109375
88.9140625
76.03125
82.53125
104.515625
125.53125
128.890625
111.328125
86.046875
72.73828125
83.49609375
115.40234375
152.99609375
177.06640625
174.4375
144.0
95.796875
44.078125
0.0234375
-30.90234375
-47.03125
-47.7109375
-32.234375
-0.54296875
45.01171875
98.5390625
152.2265625
200.29296875
240.85546875
273.1953125
294.49609375
301.8671875
298.16015625
293.80078125
300.90625
324.9765625
361.90625
401.80078125
435.890625
462.16796875
486.40625
516.80078125
555.10546875
592.18359375
613.15625
607.859375
576.73046875
528.08984375
471.921875
416.3828125
367.49609375
328.8359375
300.7265625
281.05078125
268.0390625
262.1640625
264.65625
273.83203125
282.78125
280.890625
258.53125
211.95703125
145.59375
70.625
1.015625
-50.90234375
-77.06640625
-73.90625
-41.265625
17.89453125
96.40625
182.484375
262.609375
326.50390625
370.00390625
392.8984375
394.5078125
372.4609375
326.52734375
263.1953125
194.99609375
134.40234375
88.078125
56.80078125
39.69140625
36.63671875
45.85546875
60.62890625
70.6953125
67.8046875
49.76171875
20.3046875
-11.99609375
-33.50390625
-27.5390625
17.7109375
100.27734375
204.17578125
309.2421875
400.86328125
470.6796875
512.0859375
520.12109375
497.18359375
456.546875
418.125
400.14453125
412.44140625
452.953125
507.28125
553.7890625
574.73828125
566.48828125
540.609375
515.640625
507.30859375
522.69921875
557.83984375
597.703125
620.9921875
610.125
560.38671875
480.96875
388.0625
297.03125
219.48828125
164.5625
140.3359375
152.515625
200.9765625
276.9296875
363.21875
438.60546875
484.19921875
489.62109375
456.7265625
399.15625
336.2421875
283.42578125
245.67578125
219.40625
200.22265625
187.66015625
182.03515625
178.25
164.890625
129.96875
66.8359375
-25.16015625
-143.59375
-284.11328125
-438.3828125
-592.74609375
-731.5078125
-842.9921875
-922.47265625
-969.2109375
-981.62109375
-956.6171875
-893.71484375
-798.56640625
-681.98046875
-556.734375
-436.37109375
-335.37890625
-266.890625
-237.42578125
-243.7265625
-275.03515625
-317.98828125
-359.2265625
-385.4140625
-384.76953125
-351.7265625
-291.39453125
-218.94921875
-152.953125
-106.078125
-79.16015625
-63.265625
-49.2109375
-36.69140625
-34.203125
-49.328125
-79.28515625
-111.484375
-132.85546875
-138.203125
-131.015625
-118.890625
-108.859375
-104.47265625
-104.1640625
-101.703125
-89.96875
-65.4765625
-29.328125
16.34765625
71.9609375
139.85546875
220.796875
312.26953125
410.4765625
513.0078125
618.05859375
720.69921875
810.88671875
876.75390625
911.48046875
917.765625
906.04296875
887.8984375
870.55859375
856.19921875
844.90234375
836.7265625
830.76171875
823.93359375
813.34765625
801.05078125
795.484375
805.96875
834.171875
870.125
896.265625
895.61328125
858.15625
782.8828125
676.546875
551.03125
420.3359375
298.00390625
195.09375
118.37890625
69.08203125
43.26953125
34.39453125
37.08984375
50.28515625
77.734375
124.83203125
192.7890625
274.76171875
357.82421875
429.1015625
479.515625
502.32421875
491.2734375
443.4921875
364.4765625
267.6640625
167.78515625
74.6953125
-7.09765625
-76.60546875
-137.39453125
-200.05859375
-279.26953125
-383.34765625
-503.96875
-616.3828125
-692.1640625
-714.56640625
-683.80859375
-609.7890625
-502.25390625
-368.96875
-221.01171875
-75.18359375
51.80859375
152.22265625
230.16796875
296.2109375
358.48046875
417.2890625
467.3203125
505.5546875
537.55078125
574.8125
625.35546875
688.09375
757.84765625
834.4296875
923.76953125
1028.40234375
1137.62109375
1227.95703125
1274.26953125
1262.328125
1193.7734375
1081.5
940.7890625
783.83203125
620.7734375
463.71875
327.79296875
227.8671875
173.91796875
168.48828125
207.1875
281.26171875
380.36328125
493.23828125
606.15234375
702.33984375
766.09375
790.30078125
781.796875
759.75
747.046875
758.86328125
794.6796875
839.23828125
872.3828125
879.9765625
857.03515625
802.921875
716.8203125
599.64453125
459.078125
311.26953125
177.24609375
77.50390625
27.6953125
35.78125
100.4609375
210.90625
348.26953125
489.765625
615.62109375
716.1875
794.19921875
860.0
923.1875
986.765625
1047.04296875
1098.49609375
1140.08984375
1177.59765625
1218.3671875
1261.81640625
1295.05859375
1299.08984375
1260.30078125
1177.94921875
1064.52734375
942.0234375
836.0234375
767.46875
745.09765625
764.22265625
811.703125
870.8046875
922.0703125
944.27734375
920.15625
843.87890625
723.3515625
576.046875
423.8203125
290.921875
203.1484375
183.55859375
244.84375
383.875
583.3125
818.5859375
1063.515625
1291.18359375
1474.70703125
1593.8203125
1644.26171875
1639.90625
1602.90625
1550.109375
1487.3046875
1413.40234375
1327.05859375
1229.75390625
1126.015625
1023.62890625
933.08984375
864.109375
820.52734375
798.2734375
789.22265625
788.28515625
797.08203125
820.43359375
859.09765625
906.421875
952.046875
987.57421875
1007.8515625
1008.6796875
986.88671875
944.39453125
890.33203125
836.8671875
792.890625
762.58203125
748.875
755.30859375
782.9921875
827.3125
879.8125
933.41796875
984.8359375
1031.93359375
1070.25390625
1092.9453125
1093.83984375
1070.8046875
1027.21875
971.5625
915.12109375
868.56640625
839.265625
830.265625
840.21484375
863.02734375
888.5859375
906.41015625
911.34375
906.8828125
902.73828125
908.0078125
925.26953125
950.59765625
979.59375
1013.6796875
1059.859375
1123.2578125
1199.65234375
1275.6328125
1336.234375
1373.27734375
1389.09375
1394.88671875
1404.703125
1426.96875
1457.9453125
1482.859375
1484.41796875
1451.7265625
1383.6953125
1287.66015625
1176.1953125
1062.1953125
952.6015625
845.45703125
734.18359375
615.08984375
490.03515625
362.83203125
235.296875
107.8125
-17.80078125
-137.05859375
-244.57421875
-336.96875
-414.38671875
-477.875
-523.2421875
-537.9609375
-507.59375
-428.42578125
-314.50390625
-192.26171875
-88.73828125
-23.5703125
-6.796875
-38.0625
-105.69921875
-189.4140625
-268.046875
-328.15625
-366.72265625
-386.0
-385.1328125
-356.796875
-293.26171875
-196.375
-79.83203125
40.41015625
157.60546875
274.1015625
390.19921875
495.81640625
575.13671875
618.6875
630.2109375
623.15625
612.27734375
607.51953125
612.26171875
624.48046875
639.83203125
655.82421875
674.74609375
702.89453125
746.05859375
804.4921875
871.1640625
934.03125
979.9609375
997.984375
981.859375
932.7578125
860.65625
781.765625
712.07421875
661.08203125
630.140625
615.609375
613.421875
622.04296875
642.91015625
678.27734375
726.828125
779.88671875
822.88671875
843.515625
840.19140625
821.92578125
799.01171875
774.484375
744.99609375
707.9296875
664.16796875
613.53125
550.484375
467.0703125
359.42578125
230.41015625
86.92578125
-63.125
-211.3671875
-348.42578125
-464.24609375
-548.76953125
-593.015625
-591.32421875
-544.0078125
-457.62890625
-342.2578125
-208.42578125
-66.4453125
72.75390625
198.70703125
305.86328125
398.57421875
490.7890625
597.84765625
725.80859375
867.64453125
1009.28125
1138.12109375
1246.3203125
1330.12109375
1390.62109375
1434.7421875
1471.0390625
1502.53515625
1525.33203125
1534.88671875
1531.01953125
1515.66015625
1488.9140625
1450.3203125
1402.23828125
1348.72265625
1291.2265625
1228.0
1157.4921875
1080.98046875
1002.7265625
929.94140625
871.54296875
833.3671875
813.38671875
803.74609375
797.97265625
793.77734375
788.0078125
772.375
737.7421875
683.046875
619.19921875
564.83984375
537.91796875
547.63671875
589.8984375
648.91796875
704.61328125
740.453125
746.82421875
721.34375
669.60546875
605.80078125
549.03515625
515.3671875
510.3359375
526.90234375
549.94140625
565.48046875
569.35546875
568.77734375
575.078125
594.546875
626.00390625
665.17578125
708.43359375
751.67578125
788.29296875
811.453125
819.8828125
821.7578125
832.46484375
866.609375
928.93359375
1010.9609375
1096.91796875
1174.0859375
1238.16015625
1289.48828125
1326.1171875
1341.93359375
1331.26171875
1294.98046875
1242.9375
1191.04296875
1154.06640625
1137.5
1133.2890625
1123.55859375
1091.53515625
1033.78515625
965.54296875
914.0078125
902.609375
937.4375
1006.85546875
1093.5234375
1186.3984375
1281.828125
1376.05078125
1459.66796875
1520.01953125
1548.078125
1543.703125
1516.4765625
1481.84375
1453.8359375
1437.6796875
1427.05078125
1407.77734375
1365.54296875
1293.6796875
1198.25390625
1098.03125
1018.0859375
979.51171875
991.5390625
1050.64453125
1145.41796875
1263.12890625
1395.1015625
1539.46875
1699.58984375
1878.08984375
2069.953125
2259.3984375
2422.4140625
2533.7421875
2576.6171875
2551.65625
2478.4921875
2385.5703125
2294.0
2209.0234375
2126.57421875
2046.60546875
1978.6796875
1935.4140625
1923.015625
1938.859375
1975.71484375
2025.7578125
2080.78515625
2130.98046875
2165.0859375
2172.40625
2146.33203125
2088.78515625
2012.67578125
1938.328125
1884.51953125
1860.78125
1866.5
1894.8125
1935.54296875
1976.10546875
2003.984375
2011.38671875
1997.4765625
1965.62109375
1919.65625
1863.83203125
1804.62890625
1749.51953125
1702.93359375
1664.47265625
1631.6953125
1603.80078125
1582.53515625
1571.12109375
1572.8671875
1589.1640625
1616.70703125
1646.6328125
1667.65234375
1670.23046875
1647.484375
1593.58203125
1504.453125
1381.66796875
1234.390625
1076.171875
920.6640625
781.41796875
673.83203125
612.29296875
601.4296875
628.578125
664.796875
674.234375
626.9921875
511.3984375
341.6640625
155.125
-3.27734375
-101.15625
-129.3125
-96.921875
-19.53125
88.421875
214.35546875
346.796875
476.23046875
595.140625
696.3203125
772.5
818.77734375
834.67578125
822.875
786.9921875
732.2109375
667.86328125
607.65625
565.296875
547.7109375
549.84375
554.82421875
541.640625
497.4140625
425.4296875
341.52734375
261.96875
194.33203125
138.33203125
91.91796875
54.28515625
24.53515625
1.12109375
-15.28515625
-19.47265625
-3.76171875
36.91796875
101.69921875
184.13671875
274.40234375
360.95703125
432.046875
478.59765625
498.3125
498.28125
493.08984375
498.51953125
524.02734375
568.11328125
619.2734375
662.51171875
688.07421875
696.65234375
696.58984375
695.30078125
693.1640625
686.1953125
674.54296875
667.2890625
677.7265625
713.4140625
770.2890625
836.17578125
899.71484375
955.98828125
1003.703125
1038.25390625
1050.83203125
1037.4140625
1008.65625
987.90234375
996.78515625
1042.4609375
1118.75390625
1217.17578125
1334.23828125
1469.16015625
1618.3828125
1773.6796875
1922.84375
2050.21484375
2139.25390625
2179.36328125
2172.5078125
2132.23046875
2075.41015625
2014.53125
1956.01171875
1902.64453125
1856.265625
1819.58203125
1796.57421875
1789.5546875
1793.79296875
1795.87109375
1780.5546875
1741.35546875
1684.72265625
1624.43359375
1572.65625
1535.6328125
1514.84375
1509.46484375
1517.39453125
1535.11328125
1556.58984375
1571.33203125
1563.90234375
1518.51171875
1428.19140625
1301.53125
1159.3046875
1021.78125
897.46875
783.875
679.2421875
592.78515625
542.4765625
542.5078125
592.72265625
678.828125
780.33203125
877.21875
951.45703125
987.3203125
975.48046875
919.2421875
836.1015625
750.45703125
682.01953125
639.3125
622.31640625
628.85546875
656.73046875
701.453125
755.94921875
815.12890625
879.76953125
954.5625
1042.94140625
1145.19140625
1260.03125
1384.25390625
1508.70703125
1615.94140625
1684.859375
1700.04296875
1658.76953125
1571.07421875
1453.6484375
1321.90234375
1185.1875
1047.71875
913.546875
790.80078125
691.51953125
626.5546875
598.03515625
594.23828125
592.296875
569.7890625
517.3203125
441.10546875
354.4296875
268.60546875
192.3671875
135.48046875
107.14453125
109.3828125
134.76953125
172.2421875
213.22265625
250.50390625
273.46484375
268.06640625
223.125
136.17578125
14.125
-129.55078125
-277.37890625
-410.03515625
-510.2421875
-568.22265625
-585.0390625
-570.484375
-536.53125
-491.8046875
-441.52734375
-391.10546875
-346.83203125
-310.84765625
-275.5546875
-225.171875
-144.98046875
-30.88671875
107.83203125
253.14453125
386.26171875
495.64453125
581.9453125
656.54296875
732.4765625
813.703125
891.890625
953.85546875
992.25
1009.625
1014.75
1017.66015625
1028.0390625
1054.2421875
1099.6640625
1159.4609375
1223.296875
1283.484375
1340.5546875
1400.34375
1465.94140625
1533.03515625
1592.53515625
1636.21875
1658.96875
1656.45703125
1623.2578125
1555.65234375
1457.5625
1343.78515625
1237.14453125
1161.046875
1131.28515625
1150.23046875
1206.40625
1280.9765625
1357.39453125
1425.921875
1479.36328125
1506.98828125
1496.66015625
1444.546875
1361.60546875
1269.38671875
1188.8671875
1130.99609375
1093.4609375
1063.82421875
1027.55859375
976.43359375
910.59375
833.54296875
747.71875
657.08203125
572.3984375
509.9375
483.453125
497.7109375
548.7890625
627.6015625
722.14453125
819.2265625
907.2734375
978.66015625
1029.69921875
1059.69921875
1071.17578125
1069.99609375
1063.48828125
1056.84765625
1050.078125
1037.5
1010.82421875
964.74609375
900.875
825.37109375
742.41796875
650.46875
545.2734375
425.70703125
297.3203125
173.57421875
76.0703125
31.2421875
61.296875
173.6875
357.1171875
586.546875
833.1796875
1074.33203125
1299.56640625
1509.95703125
1709.98828125
1897.91015625
2062.625
2188.86328125
2265.28515625
2290.5234375
2275.828125
2242.734375
2214.00390625
2201.515625
2200.07421875
2192.17578125
2158.9765625
2089.7421875
1986.87890625
1866.53125
1753.13671875
1667.91796875
1618.234375
1596.30859375
1587.3203125
1578.06640625
1559.2734375
1523.30078125
1462.3125
1368.4296875
1235.1171875
1060.12890625
850.62109375
627.15625
420.8984375
262.65625
170.140625
142.40625
164.4296875
216.27734375
279.41796875
337.9921875
378.890625
394.33984375
385.7265625
363.6171875
341.51171875
326.90625
317.2890625
305.1015625
287.2421875
269.75
263.375
276.1875
311.375
370.171875
452.5703125
552.90234375
656.68359375
744.72265625
801.65625
821.18359375
805.6171875
763.125
705.05859375
642.671875
583.6171875
531.11328125
486.87109375
454.59765625
440.57421875
450.9296875
487.703125
546.54296875
618.6171875
696.1328125
776.671875
861.5078125
949.80859375
1035.91015625
1112.98828125
1177.58203125
1228.51171875
1261.234375
1264.78125
1225.421875
1134.13671875
991.76171875
808.65625
600.4375
383.91796875
176.01953125
-5.875
-145.5390625
-231.80078125
-261.328125
-237.94140625
-170.8046875
-74.203125
32.984375
131.83984375
211.359375
274.05859375
335.0
415.06640625
532.265625
693.59375
889.83203125
1096.015625
1279.16796875
1410.734375
1477.125
1482.328125
1441.78125
1373.08984375
1290.5234375
1205.03515625
1125.28515625
1056.1484375
997.078125
945.10546875
900.99609375
871.4296875
863.41796875
876.30078125
899.34375
917.21875
918.421875
900.71484375
871.20703125
842.0703125
824.94140625
827.46484375
853.0859375
901.6640625
968.0390625
1039.73828125
1098.48046875
1127.12890625
1118.12109375
1077.08203125
1019.61328125
963.80859375
922.578125
899.43359375
890.1328125
889.37109375
896.84765625
916.8203125
951.7109375
997.27734375
1044.46484375
1084.734375
1112.5625
1124.6875
1120.4140625
1103.40625
1080.71484375
1058.3671875
1039.16015625
1026.06640625
1025.671875
1045.03125
1084.73046875
1136.88671875
1189.98828125
1233.640625
1258.296875
1253.41796875
1209.20703125
1121.26953125
994.02734375
841.046875
682.421875
538.48046875
420.875
327.125
244.58203125
161.63671875
76.64453125
-2.48046875
-65.9140625
-108.90234375
-133.02734375
-142.6796875
-141.0390625
-128.796875
-104.86328125
-66.59375
-9.2578125
72.609375
180.3828125
306.046875
431.3984375
533.08203125
590.24609375
591.29296875
538.41796875
449.07421875
352.8046875
282.4140625
262.46875
301.0390625
389.6484375
510.88671875
647.42578125
785.74609375
914.33203125
1022.1015625
1100.73828125
1147.62109375
1164.47265625
1153.26953125
1115.56640625
1056.69921875
988.99609375
929.125
891.828125
885.41015625
910.7421875
961.734375
1026.0078125
1086.85546875
1127.25390625
1135.35546875
1108.91796875
1055.34375
985.9921875
908.98046875
827.33203125
743.37109375
662.0
586.75
513.14453125
429.3671875
326.0078125
205.82421875
84.546875
-16.8984375
-82.12109375
-105.55859375
-93.1640625
-56.98828125
-6.75
55.0703125
129.88671875
214.9375
299.33984375
368.09375
409.1171875
416.40625
388.6640625
328.28125
243.3125
148.83203125
63.39453125
2.48828125
-24.453125
-11.1015625
49.12109375
159.90234375
314.515625
493.23828125
670.85546875
828.21875
957.66015625
1059.453125
1136.2578125
1192.2578125
1235.67578125
1277.59765625
1324.2578125
1368.8046875
1391.8984375
1373.37109375
1306.03125
1199.80078125
1073.203125
941.109375
809.62109375
680.1640625
556.2109375
445.98046875
360.625
310.87890625
304.40234375
344.3515625
429.45703125
555.4375
715.94921875
901.63671875
1098.7890625
1290.73828125
1462.6953125
1606.921875
1724.32421875
1821.5859375
1906.11328125
1981.7734375
2047.77734375
2101.25
2141.37109375
2171.265625
2195.4765625
2215.2890625
2227.29296875
2227.375
2216.59765625
2202.30859375
2191.76171875
2182.7421875
2159.7578125
2100.90234375
1991.51171875
1834.54296875
1649.546875
1461.54296875
1288.796875
1137.85546875
1006.5625
890.30859375
786.30859375
694.73828125
618.1484375
560.66015625
526.421875
516.6640625
526.72265625
546.7890625
567.53125
586.1015625
606.125
631.3984375
660.375
687.4453125
708.8359375
727.140625
751.56640625
795.04296875
868.796875
974.98828125
1101.5078125
1224.80859375
1320.7578125
1376.40625
1395.046875
1392.9375
1390.2109375
1399.828125
1419.90625
1434.95703125
1425.953125
1381.7421875
1303.41796875
1200.63671875
1084.953125
965.2265625
847.08984375
736.2890625
642.3984375
577.43359375
548.01953125
548.515625
563.74609375
579.546875
590.3125
596.96484375
600.4453125
599.30859375
592.734375
584.00390625
580.4296875
589.47265625
613.01953125
643.48046875
666.265625
668.671875
647.86328125
610.58984375
566.9609375
527.3125
505.28515625
519.0
582.765625
694.65625
833.125
967.47265625
1072.75
1136.98828125
1158.62890625
1141.0546875
1089.0859375
1006.8671875
896.87890625
763.0078125
617.87890625
487.11328125
402.58203125
386.87890625
440.95703125
543.91015625
662.6171875
763.0390625
818.60546875
816.23046875
759.20703125
663.86328125
550.15625
432.875
320.40234375
220.21875
143.07421875
100.5859375
99.28125
137.98828125
209.6015625
302.40625
398.90234375
476.875
517.3828125
515.00390625
480.63671875
433.484375
390.35546875
361.5546875
354.33984375
377.03125
438.53515625
544.02734375
691.12109375
869.109375
1061.234375
1248.39453125
1413.08203125
1543.11328125
1634.73828125
1693.83984375
1734.12890625
1772.73828125
1825.1640625
1901.38671875
2003.74609375
2126.85546875
2258.83203125
2382.62890625
2477.76953125
2525.2890625
2516.1484375
[truncated: 38,386 more chars]
