# Supplementary material for: Widespread extracellular electron transfer pathways for charging microbial cytochrome OmcS nanowires via periplasmic cytochromes PpcABCDE
Source: Nat Commun. 2024 Mar 20;15:2434. doi: 10.1038/s41467-024-46192-0 (PMC10954620; doi:10.1038/s41467-024-46192-0)
Supplement: Supplementary file 4 — Source Data [file 41467_2024_46192_MOESM4_ESM.zip › 9. Malvankar_Source_Data/9. Malvankar_Source_Data_NMR/Fig_5_Electron Transfer/Fig5c_ET_PpcD_OmcS_1_4_fully_oxidized.txt]

# File created = Friday, November 24, 2023 at 6:14:34 PM Western European Standard Time
# Data set = OmcS_PpcD_electron_transfer_8nov2022  53  1  /Users/pilarcportela/Topspin_examdata
# Spectral Region:
# LEFT = 29.605859756469727 ppm. RIGHT = -19.986205144526302 ppm.
#
# SIZE = 32768 ( = number of points)
#
# In the following ordering is from the 'left' to the 'right' limits!
# Lines beginning with '#' must be considered as comment lines.
#
-12836.0546875
-12847.69921875
-12851.271484375
-12844.171875
-12826.638671875
-12801.84375
-12774.173828125
-12747.1328125
-12722.3828125
-12700.23046875
-12680.79296875
-12664.859375
-12653.9296875
-12649.58203125
-12652.830078125
-12663.921875
-12682.4609375
-12707.34375
-12736.46484375
-12766.609375
-12793.98046875
-12815.224609375
-12828.384765625
-12833.001953125
-12829.201171875
-12816.775390625
-12795.55859375
-12767.154296875
-12736.017578125
-12708.115234375
-12687.708984375
-12675.15625
-12667.3359375
-12659.552734375
-12646.77734375
-12624.123046875
-12587.994140625
-12538.0625
-12478.13671875
-12414.521484375
-12353.0625
-12297.482421875
-12249.73828125
-12211.087890625
-12182.59375
-12165.205078125
-12159.86328125
-12167.466796875
-12188.359375
-12221.669921875
-12264.578125
-12311.265625
-12352.287109375
-12376.533203125
-12376.1171875
-12350.70703125
-12306.83203125
-12252.9140625
-12195.271484375
-12138.24609375
-12085.662109375
-12040.060546875
-12001.119140625
-11967.0859375
-11938.513671875
-11919.259765625
-11912.69921875
-11917.88671875
-11930.482421875
-11947.048828125
-11967.14453125
-11991.302734375
-12018.30078125
-12045.357421875
-12070.4921875
-12093.646484375
-12115.4140625
-12135.037109375
-12149.98828125
-12157.34375
-12155.5625
-12145.3203125
-12129.21484375
-12110.8203125
-12093.271484375
-12077.775390625
-12062.89453125
-12045.658203125
-12024.015625
-11998.51171875
-11971.904296875
-11947.53125
-11928.208984375
-11915.875
-11911.244140625
-11913.205078125
-11918.943359375
-11924.775390625
-11926.78515625
-11921.02734375
-11904.44921875
-11876.8359375
-11842.0625
-11806.818359375
-11777.775390625
-11759.74609375
-11755.720703125
-11767.3671875
-11794.541015625
-11834.564453125
-11882.52734375
-11932.599609375
-11979.201171875
-12017.40234375
-12043.03125
-12052.927734375
-12045.53125
-12021.60546875
-11984.80859375
-11941.42578125
-11898.66796875
-11862.220703125
-11834.578125
-11815.07421875
-11801.046875
-11789.056640625
-11775.853515625
-11759.259765625
-11738.77734375
-11715.51953125
-11691.66015625
-11669.951171875
-11653.201171875
-11643.0
-11638.23828125
-11635.021484375
-11628.77734375
-11616.68359375
-11598.189453125
-11574.01171875
-11546.12890625
-11519.32421875
-11501.390625
-11499.482421875
-11514.875
-11541.279296875
-11568.92578125
-11590.734375
-11605.224609375
-11614.77734375
-11622.279296875
-11629.28515625
-11636.119140625
-11642.638671875
-11648.806640625
-11654.92578125
-11661.208984375
-11666.884765625
-11669.962890625
-11668.6171875
-11663.16015625
-11656.3984375
-11651.66015625
-11650.185546875
-11650.1953125
-11647.9375
-11639.3046875
-11621.31640625
-11593.625
-11560.0078125
-11528.314453125
-11507.7265625
-11504.44140625
-11518.80078125
-11545.564453125
-11576.328125
-11601.736328125
-11612.955078125
-11603.37890625
-11570.986328125
-11519.4140625
-11456.267578125
-11389.60546875
-11325.533203125
-11268.373046875
-11221.98046875
-11190.228515625
-11175.935546875
-11179.07421875
-11195.583984375
-11217.818359375
-11237.259765625
-11248.234375
-11249.966796875
-11245.486328125
-11238.85546875
-11233.734375
-11233.83984375
-11243.025390625
-11263.423828125
-11293.19921875
-11326.6015625
-11356.462890625
-11376.744140625
-11383.349609375
-11373.90234375
-11348.029296875
-11308.166015625
-11259.484375
-11208.169921875
-11158.947265625
-11113.68359375
-11072.1796875
-11034.642578125
-11003.814453125
-10984.609375
-10980.759765625
-10991.220703125
-11009.8984375
-11029.71875
-11047.2421875
-11063.12890625
-11078.279296875
-11090.45703125
-11095.458984375
-11091.34375
-11080.9296875
-11070.458984375
-11066.841796875
-11075.8828125
-11100.802734375
-11139.662109375
-11183.52734375
-11218.765625
-11233.275390625
-11222.130859375
-11188.521484375
-11140.81640625
-11089.2421875
-11043.646484375
-11011.41796875
-10995.126953125
-10991.552734375
-10993.123046875
-10990.6640625
-10976.03125
-10944.498046875
-10896.765625
-10839.021484375
-10780.119140625
-10727.8359375
-10687.5
-10663.138671875
-10658.0859375
-10673.341796875
-10705.84375
-10749.375
-10797.443359375
-10845.2421875
-10889.671875
-10928.853515625
-10962.28125
-10990.8125
-11015.6328125
-11036.994140625
-11054.05859375
-11065.740234375
-11070.994140625
-11067.681640625
-11051.361328125
-11016.421875
-10959.958984375
-10885.412109375
-10801.998046875
-10719.82421875
-10645.30078125
-10580.916015625
-10528.3203125
-10490.33984375
-10470.181640625
-10469.99609375
-10490.78125
-10532.177734375
-10590.552734375
-10657.10546875
-10719.580078125
-10767.751953125
-10798.4453125
-10815.744140625
-10826.9140625
-10838.53125
-10856.064453125
-10885.357421875
-10932.1171875
-10998.197265625
-11077.982421875
-11158.337890625
-11222.392578125
-11254.931640625
-11247.517578125
-11201.8046875
-11128.388671875
-11040.357421875
-10946.0625
-10847.576171875
-10745.630859375
-10644.85546875
-10554.0703125
-10483.091796875
-10439.796875
-10428.10546875
-10445.814453125
-10484.0546875
-10530.6328125
-10575.10546875
-10611.126953125
-10635.3828125
-10646.458984375
-10645.2734375
-10635.0625
-10620.037109375
-10604.380859375
-10591.9921875
-10584.8203125
-10580.03515625
-10570.0703125
-10547.64453125
-10511.22265625
-10465.322265625
-10415.869140625
-10365.97265625
-10315.412109375
-10262.958984375
-10209.1640625
-10158.119140625
-10116.802734375
-10091.98828125
-10086.7421875
-10098.982421875
-10122.171875
-10147.1328125
-10165.0390625
-10171.46875
-10168.56640625
-10162.28125
-10157.09375
-10154.037109375
-10153.533203125
-10158.232421875
-10171.53125
-10193.8515625
-10221.173828125
-10246.6015625
-10262.705078125
-10263.662109375
-10247.755859375
-10219.08984375
-10186.033203125
-10156.658203125
-10134.748046875
-10119.291015625
-10107.04296875
-10095.54296875
-10084.69140625
-10076.07421875
-10070.66796875
-10066.955078125
-10061.470703125
-10051.3359375
-10035.99609375
-10016.587890625
-9994.505859375
-9971.306640625
-9949.556640625
-9932.375
-9921.34375
-9915.00390625
-9909.71875
-9901.857421875
-9889.005859375
-9869.693359375
-9843.146484375
-9810.162109375
-9774.21484375
-9741.099609375
-9716.642578125
-9703.884765625
-9701.552734375
-9704.810546875
-9707.78515625
-9706.033203125
-9697.3046875
-9680.6015625
-9655.34765625
-9622.41015625
-9586.138671875
-9554.5703125
-9536.060546875
-9534.236328125
-9545.59765625
-9562.244140625
-9577.837890625
-9591.861328125
-9608.88671875
-9634.03515625
-9668.875
-9710.298828125
-9751.74609375
-9785.0703125
-9802.837890625
-9801.478515625
-9783.458984375
-9756.138671875
-9727.87890625
-9704.90234375
-9690.87109375
-9687.62109375
-9695.08984375
-9711.150390625
-9732.62890625
-9756.18359375
-9777.298828125
-9789.224609375
-9785.232421875
-9763.4375
-9728.837890625
-9689.6328125
-9651.625
-9616.296875
-9583.025390625
-9551.19140625
-9520.009765625
-9487.923828125
-9453.7421875
-9418.26171875
-9383.94140625
-9352.861328125
-9325.6484375
-9302.814453125
-9286.578125
-9280.34765625
-9285.67578125
-9300.16015625
-9318.94140625
-9338.314453125
-9357.15234375
-9374.646484375
-9387.765625
-9392.029296875
-9384.388671875
-9363.9609375
-9330.12890625
-9281.8671875
-9220.712890625
-9154.0234375
-9093.478515625
-9049.021484375
-9023.61328125
-9013.23828125
-9011.291015625
-9013.193359375
-9018.025390625
-9027.29296875
-9042.8203125
-9065.3046875
-9093.29296875
-9121.849609375
-9142.20703125
-9144.91015625
-9125.814453125
-9090.046875
-9049.400390625
-9015.201171875
-8992.8359375
-8981.390625
-8976.380859375
-8972.447265625
-8965.51953125
-8954.400390625
-8940.552734375
-8925.837890625
-8910.69921875
-8894.7734375
-8878.4453125
-8863.1875
-8851.3046875
-8846.513671875
-8854.01171875
-8878.037109375
-8918.568359375
-8970.892578125
-9027.970703125
-9081.923828125
-9123.73046875
-9144.599609375
-9140.615234375
-9116.3828125
-9083.02734375
-9052.41796875
-9033.021484375
-9029.185546875
-9041.02734375
-9063.361328125
-9085.94921875
-9097.384765625
-9090.671875
-9065.98828125
-9028.611328125
-8984.5234375
-8937.802734375
-8891.509765625
-8849.798828125
-8818.236328125
-8801.99609375
-8803.927734375
-8823.947265625
-8859.08203125
-8903.62890625
-8950.1875
-8991.990234375
-9025.15234375
-9049.181640625
-9065.724609375
-9076.630859375
-9082.11328125
-9079.8203125
-9065.853515625
-9037.384765625
-8994.955078125
-8943.46875
-8892.306640625
-8854.37890625
-8842.33984375
-8862.6875
-8912.689453125
-8983.369140625
-9064.830078125
-9147.884765625
-9222.392578125
-9277.8984375
-9307.712890625
-9311.0625
-9290.34375
-9247.84765625
-9186.859375
-9114.66796875
-9041.890625
-8977.8984375
-8927.361328125
-8890.77734375
-8866.599609375
-8852.04296875
-8842.78515625
-8833.552734375
-8820.060546875
-8800.904296875
-8777.51171875
-8751.99609375
-8725.134765625
-8696.736328125
-8667.517578125
-8638.939453125
-8610.208984375
-8576.501953125
-8531.921875
-8474.783203125
-8409.955078125
-8347.017578125
-8297.02734375
-8269.421875
-8268.193359375
-8288.681640625
-8319.15625
-8347.89453125
-8370.037109375
-8388.177734375
-8407.3046875
-8429.89453125
-8454.896484375
-8479.4140625
-8500.42578125
-8515.685546875
-8524.333984375
-8527.306640625
-8526.892578125
-8525.279296875
-8523.12109375
-8519.537109375
-8513.8359375
-8507.244140625
-8502.689453125
-8502.986328125
-8509.65625
-8523.60546875
-8546.2734375
-8579.150390625
-8621.779296875
-8670.255859375
-8718.08203125
-8758.810546875
-8788.49609375
-8806.265625
-8813.185546875
-8810.916015625
-8801.13671875
-8785.22265625
-8763.8046875
-8737.005859375
-8705.9296875
-8673.943359375
-8645.54296875
-8623.33203125
-8605.796875
-8587.658203125
-8561.986328125
-8522.8203125
-8467.765625
-8399.505859375
-8324.583984375
-8250.041015625
-8180.85546875
-8120.318359375
-8071.654296875
-8038.291015625
-8022.50390625
-8023.994140625
-8039.431640625
-8063.4453125
-8091.423828125
-8122.6640625
-8160.28125
-8206.375
-8256.75390625
-8301.07421875
-8328.423828125
-8332.607421875
-8313.0078125
-8273.029296875
-8219.57421875
-8163.150390625
-8115.458984375
-8084.373046875
-8070.140625
-8066.427734375
-8065.05859375
-8059.720703125
-8045.603515625
-8017.408203125
-7970.291015625
-7904.171875
-7826.173828125
-7747.03125
-7674.681640625
-7611.921875
-7559.962890625
-7522.6328125
-7506.015625
-7513.953125
-7543.748046875
-7585.234375
-7624.259765625
-7649.203125
-7656.564453125
-7650.828125
-7638.345703125
-7621.138671875
-7596.37890625
-7560.595703125
-7513.28125
-7457.181640625
-7397.08984375
-7338.986328125
-7288.810546875
-7250.798828125
-7227.078125
-7219.23828125
-7229.216796875
-7257.1015625
-7297.806640625
-7341.107421875
-7376.33203125
-7397.771484375
-7405.958984375
-7404.326171875
-7395.505859375
-7380.88671875
-7362.869140625
-7345.87890625
-7334.4921875
-7331.271484375
-7337.4765625
-7355.775390625
-7390.615234375
-7444.6796875
-7514.826171875
-7592.0859375
-7665.966796875
-7729.03125
-7778.224609375
-7813.443359375
-7835.912109375
-7847.8046875
-7852.34765625
-7853.181640625
-7853.021484375
-7852.666015625
-7850.986328125
-7845.744140625
-7834.779296875
-7817.267578125
-7794.341796875
-7768.345703125
-7741.392578125
-7714.755859375
-7689.6171875
-7667.544921875
-7649.419921875
-7634.326171875
-7620.462890625
-7606.88671875
-7592.91015625
-7575.474609375
-7549.01171875
-7509.814453125
-7460.193359375
-7406.92578125
-7356.0390625
-7311.1875
-7277.51953125
-7264.20703125
-7280.041015625
-7326.23046875
-7395.3203125
-7477.220703125
-7564.61328125
-7651.712890625
-7730.1015625
-7788.9140625
-7820.33984375
-7824.41796875
-7808.30859375
-7781.271484375
-7749.5703125
-7714.041015625
-7670.900390625
-7615.365234375
-7545.96484375
-7466.279296875
-7382.802734375
-7301.560546875
-7226.861328125
-7162.10546875
-7109.8828125
-7070.662109375
-7042.521484375
-7023.125
-7011.29296875
-7005.501953125
-7001.25
-6991.640625
-6971.947265625
-6943.64453125
-6914.0078125
-6892.197265625
-6885.64453125
-6898.228515625
-6929.216796875
-6972.845703125
-7020.0
-7061.994140625
-7093.3515625
-7111.09765625
-7112.283203125
-7093.8515625
-7055.623046875
-7002.85546875
-6945.220703125
-6893.060546875
-6854.30859375
-6833.583984375
-6832.12109375
-6847.548828125
-6874.333984375
-6906.0546875
-6938.28125
-6969.3203125
-6998.099609375
-7021.8828125
-7036.880859375
-7041.03125
-7034.966796875
-7019.515625
-6993.41796875
-6955.69140625
-6910.8203125
-6869.970703125
-6845.095703125
-6841.345703125
-6855.349609375
-6880.095703125
-6910.091796875
-6941.775390625
-6970.859375
-6991.263671875
-6997.318359375
-6987.0078125
-6963.03515625
-6930.537109375
-6892.95703125
-6849.6328125
-6797.9765625
-6738.728515625
-6678.9609375
-6628.9375
-6595.203125
-6576.361328125
-6565.03125
-6553.486328125
-6538.171875
-6491.21484375
-6475.66796875
-6472.4296875
-6487.12109375
-6519.35546875
-6561.869140625
-6603.4609375
-6633.541015625
-6645.07421875
-6635.10546875
-6604.509765625
-6558.08984375
-6504.080078125
-6452.0
-6409.9453125
-6383.09765625
-6373.66015625
-6380.90625
-6401.048828125
-6428.162109375
-6456.50390625
-6482.50390625
-6504.41796875
-6520.328125
-6527.09765625
-6521.87890625
-6505.0078125
-6481.408203125
-6458.708984375
-6443.234375
-6436.767578125
-6436.154296875
-6435.0390625
-6426.0546875
-6403.26171875
-6365.44921875
-6318.7109375
-6274.79296875
-6244.25390625
-6229.509765625
-6224.169921875
-6219.15234375
-6209.455078125
-6195.435546875
-6179.04296875
-6160.4375
-6138.88671875
-6116.328125
-6099.138671875
-6095.69921875
-6111.6953125
-6146.732421875
-6194.302734375
-6244.65234375
-6289.248046875
-6324.9609375
-6355.1640625
-6385.939453125
-6419.7109375
-6452.123046875
-6475.50390625
-6485.359375
-6483.35546875
-6474.603515625
-6463.232421875
-6450.673828125
-6437.1015625
-6423.677734375
-6413.453125
-6410.134765625
-6415.0859375
-6424.810546875
-6431.810546875
-6428.8984375
-6413.083984375
-6385.41796875
-6348.029296875
-6302.4921875
-6250.994140625
-6197.6640625
-6147.515625
-6103.896484375
-6067.080078125
-6034.94140625
-6004.900390625
-5975.87890625
-5949.474609375
-5929.646484375
-5920.71484375
-5924.791015625
-5940.376953125
-5962.921875
-5986.46484375
-6005.318359375
-6015.4453125
-6015.50390625
-6007.37109375
-5995.591796875
-5985.68359375
-5981.84765625
-5984.802734375
-5990.5546875
-5990.916015625
-5976.283203125
-5939.931640625
-5881.650390625
-5808.2578125
-5730.333984375
-5657.427734375
-5595.189453125
-5546.005859375
-5511.0703125
-5490.5
-5480.984375
-5474.50390625
-5461.51953125
-5436.94140625
-5403.37890625
-5368.38671875
-5338.537109375
-5315.658203125
-5297.666015625
-5281.892578125
-5267.642578125
-5256.29296875
-5249.63671875
-5248.541015625
-5253.814453125
-5268.34765625
-5297.2578125
-5344.263671875
-5407.455078125
-5479.19921875
-5550.5625
-5615.60546875
-5671.890625
-5718.384765625
-5753.845703125
-5777.05859375
-5788.107421875
-5789.34765625
-5784.66796875
-5776.341796875
-5761.9140625
-5735.240234375
-5691.595703125
-5631.59375
-5559.951171875
-5482.216796875
-5404.376953125
-5334.5
-5281.537109375
-5250.75390625
-5240.5
-5242.91015625
-5246.197265625
-5236.8515625
-5203.638671875
-5143.470703125
-5064.037109375
-4979.30859375
-4901.857421875
-4839.359375
-4796.888671875
-4779.8671875
-4793.25390625
-4837.962890625
-4908.244140625
-4992.703125
-5078.728515625
-5157.55078125
-5226.169921875
-5285.048828125
-5334.931640625
-5376.19921875
-5409.306640625
-5433.19921875
-5443.09375
-5432.61328125
-5400.2578125
-5353.0703125
-5302.234375
-5254.892578125
-5210.701171875
-5165.603515625
-5117.40625
-5067.86328125
-5021.40625
-4983.240234375
-4957.91015625
-4947.75
-4951.544921875
-4964.728515625
-4981.64453125
-4998.404296875
-5014.27734375
-5030.775390625
-5049.4453125
-5070.220703125
-5091.171875
-5109.19921875
-5121.03515625
-5124.33203125
-5118.59375
-5105.251953125
-5086.75
-5065.609375
-5044.07421875
-5023.8984375
-5005.875
-4989.822265625
-4975.33203125
-4962.060546875
-4948.56640625
-4931.3359375
-4906.37890625
-4872.52734375
-4832.80859375
-4792.48828125
-4756.166015625
-4726.724609375
-4705.93359375
-4695.25390625
-4696.5
-4712.396484375
-4745.857421875
-4797.55078125
-4863.6484375
-4935.98046875
-5004.255859375
-5058.275390625
-5089.9375
-5095.6796875
-5078.216796875
-5044.962890625
-5003.4921875
-4957.798828125
-4908.109375
-4853.0234375
-4791.703125
-4725.486328125
-4658.9453125
-4599.23046875
-4553.06640625
-4523.5234375
-4509.359375
-4506.8359375
-4511.515625
-4518.52734375
-4522.404296875
-4517.658203125
-4500.240234375
-4469.29296875
-4428.24609375
-4384.0390625
-4343.978515625
-4311.888671875
-4286.529296875
-4263.37890625
-4238.0078125
-4208.62890625
-4176.689453125
-4145.55859375
-4118.251953125
-4095.658203125
-4076.62890625
-4059.49609375
-4043.373046875
-4028.283203125
-4014.90625
-4004.615234375
-3999.486328125
-4001.80859375
-4013.482421875
-4035.8671875
-4069.94921875
-4116.390625
-4175.220703125
-4244.890625
-4321.1640625
-4397.513671875
-4468.001953125
-4530.40625
-4585.828125
-4634.673828125
-4673.552734375
-4696.7421875
-4700.001953125
-4682.45703125
-4646.052734375
-4595.234375
-4537.51953125
-4482.5546875
-4438.6953125
-4409.646484375
-4393.7265625
-4385.4375
-4377.63671875
-4363.7265625
-4340.01171875
-4307.486328125
-4271.732421875
-4240.626953125
-4220.955078125
-4215.712890625
-4223.505859375
-4240.001953125
-4260.03515625
-4279.0390625
-4293.962890625
-4303.9921875
-4309.998046875
-4311.9765625
-4306.51171875
-4287.810546875
-4252.181640625
-4201.330078125
-4140.98046875
-4076.6640625
-4011.232421875
-3945.947265625
-3882.69140625
-3824.224609375
-3771.880859375
-3723.298828125
-3673.505859375
-3619.97265625
-3567.2734375
-3525.7421875
-3504.25
-3504.08203125
-3519.84375
-3545.361328125
-3577.546875
-3615.056640625
-3655.275390625
-3693.87890625
-3727.0
-3752.96484375
-3771.56640625
-3781.73046875
-3779.904296875
-3761.05859375
-3721.7734375
-3662.93359375
-3590.15625
-3512.306640625
-3439.365234375
-3379.8515625
-3338.068359375
-3313.263671875
-3302.322265625
-3303.6796875
-3318.201171875
-3346.4765625
-3386.259765625
-3432.82421875
-3480.65625
-3524.166015625
-3558.076171875
-3578.845703125
-3586.19140625
-3582.734375
-3572.01171875
-3556.962890625
-3539.78125
-3522.298828125
-3506.04296875
-3491.8203125
-3479.140625
-3466.044921875
-3450.51953125
-3433.09765625
-3418.2578125
-3412.671875
-3421.33984375
-3444.513671875
-3477.029296875
-3509.763671875
-3532.828125
-3539.626953125
-3529.65625
-3508.142578125
-3483.341796875
-3463.634765625
-3454.81640625
-3457.080078125
-3463.69140625
-3464.841796875
-3455.56640625
-3440.79296875
-3432.1640625
-3439.451171875
-3464.294921875
-3500.140625
-3536.263671875
-3562.5625
-3573.732421875
-3571.341796875
-3561.65234375
-3550.17578125
-3538.193359375
-3525.1953125
-3514.083984375
-3512.017578125
-3525.353515625
-3554.791015625
-3596.41015625
-3646.4453125
-3703.177734375
-3764.14453125
-3823.44921875
-3873.845703125
-3911.939453125
-3940.951171875
-3967.876953125
-3997.03125
-4025.01953125
-4041.548828125
-4036.318359375
-4006.98046875
-3961.248046875
-3911.162109375
-3864.96875
-3823.849609375
-3785.111328125
-3746.865234375
-3709.640625
-3674.98046875
-3644.037109375
-3617.921875
-3598.70703125
-3589.072265625
-3590.07421875
-3599.080078125
-3610.658203125
-3620.466796875
-3628.32421875
-3636.802734375
-3646.63671875
-3653.978515625
-3652.095703125
-3635.201171875
-3600.78125
-3549.63671875
-3485.09765625
-3412.6953125
-3340.412109375
-3278.8828125
-3239.888671875
-3231.9609375
-3254.95703125
-3298.3046875
-3345.58203125
-3382.697265625
-3404.0546875
-3413.431640625
-3419.841796875
-3430.869140625
-3447.177734375
-3462.25
-3468.0546875
-3461.93359375
-3448.345703125
-3434.46484375
-3424.369140625
-3416.6875
-3406.392578125
-3388.279296875
-3359.966796875
-3323.017578125
-3281.525390625
-3239.185546875
-3197.05859375
-3153.6875
-3107.01953125
-3056.35546875
-3002.810546875
-2947.8125
-2890.962890625
-2829.744140625
-2762.177734375
-2689.87109375
-2617.66796875
-2550.357421875
-2490.576171875
-2440.21875
-2402.38671875
-2380.73046875
-2377.43359375
-2393.048828125
-2427.724609375
-2480.57421875
-2546.94921875
-2617.564453125
-2681.919921875
-2733.31640625
-2771.126953125
-2799.294921875
-2823.26171875
-2847.177734375
-2871.81640625
-2893.62109375
-2906.0625
-2903.171875
-2883.20703125
-2850.130859375
-2812.212890625
-2778.697265625
-2756.099609375
-2745.765625
-2744.03515625
-2744.912109375
-2742.853515625
-2733.2890625
-2711.40234375
-2672.57421875
-2615.91015625
-2547.537109375
-2479.06640625
-2421.50390625
-2379.8359375
-2352.541015625
-2334.94140625
-2322.455078125
-2311.8046875
-2301.255859375
-2291.056640625
-2283.60546875
-2282.337890625
-2289.0078125
-2300.908203125
-2310.357421875
-2307.8359375
-2287.18359375
-2249.0234375
-2200.1640625
-2150.234375
-2108.205078125
-2079.841796875
-2066.06640625
-2062.953125
-2064.20703125
-2064.841796875
-2063.458984375
-2061.765625
-2062.279296875
-2065.55859375
-2068.15625
-2062.857421875
-2042.095703125
-2002.564453125
-1947.38671875
-1884.404296875
-1822.875
-1771.205078125
-1735.6640625
-1719.060546875
-1719.76953125
-1732.330078125
-1749.69921875
-1765.7578125
-1776.794921875
-1781.564453125
-1780.357421875
-1774.44140625
-1766.806640625
-1763.302734375
-1771.556640625
-1797.037109375
-1839.134765625
-1890.80859375
-1941.998046875
-1984.03125
-2012.560546875
-2028.361328125
-2035.875
-2039.76171875
-2041.33203125
-2037.54296875
-2023.826171875
-1998.78125
-1967.1640625
-1938.615234375
-1922.853515625
-1924.873046875
-1943.724609375
-1974.83203125
-2012.228515625
-2048.39453125
-2074.189453125
-2082.376953125
-2073.28125
-2056.0390625
-2042.599609375
-2039.6171875
-2046.12890625
-2058.3984375
-2075.7578125
-2101.30078125
-2137.826171875
-2184.138671875
-2234.99609375
-2283.509765625
-2323.248046875
-2349.603515625
-2361.41015625
-2362.078125
-2358.021484375
-2354.279296875
-2350.91015625
-2343.701171875
-2327.923828125
-2301.083984375
-2262.767578125
-2213.63671875
-2155.720703125
-2093.462890625
-2033.771484375
-1984.431640625
-1951.357421875
-1935.71484375
-1932.65234375
-1933.53125
-1930.857421875
-1921.984375
-1908.580078125
-1893.60546875
-1880.095703125
-1872.681640625
-1878.353515625
-1903.392578125
-1948.142578125
-2004.556640625
-2059.244140625
-2100.11328125
-2121.861328125
-2126.921875
-2122.060546875
-2113.6484375
-2104.609375
-2094.2734375
-2080.794921875
-2064.423828125
-2049.203125
-2040.919921875
-2042.46875
-2050.9375
-2059.669921875
-2063.1640625
-2059.576171875
-2049.1484375
-2032.11328125
-2009.38671875
-1984.2578125
-1961.279296875
-1943.099609375
-1929.845703125
-1922.490234375
-1925.69921875
-1945.544921875
-1984.294921875
-2038.26953125
-2100.900390625
-2166.69140625
-2231.916015625
-2292.978515625
-2345.869140625
-2387.427734375
-2416.103515625
-2430.89453125
-2429.73828125
-2409.26953125
-2366.74609375
-2303.41015625
-2227.0390625
-2150.671875
-2087.00390625
-2042.759765625
-2018.12109375
-2010.525390625
-2017.283203125
-2034.1484375
-2053.8125
-2068.619140625
-2075.50390625
-2077.419921875
-2079.501953125
-2083.685546875
-2085.875
-2076.779296875
-2045.7890625
-1986.443359375
-1900.296875
-1796.3125
-1686.580078125
-1582.47265625
-1493.5234375
-1427.05078125
-1386.296875
-1367.85546875
-1361.384765625
-1352.607421875
-1328.162109375
-1280.021484375
-1207.5078125
-1116.115234375
-1014.306640625
-910.515625
-811.564453125
-722.29296875
-646.072265625
-586.27734375
-547.376953125
-533.412109375
-544.44921875
-574.501953125
-613.314453125
-650.048828125
-675.83984375
-685.103515625
-676.67578125
-653.765625
-621.30859375
-582.90625
-540.931640625
-499.384765625
-464.865234375
-443.587890625
-437.736328125
-445.107421875
-461.798828125
-484.947265625
-514.12109375
-551.5390625
-600.861328125
-663.8203125
-736.302734375
-807.529296875
-864.681640625
-900.529296875
-918.203125
-928.654296875
-942.568359375
-963.6953125
-989.064453125
-1014.306640625
-1037.900390625
-1061.048828125
-1085.595703125
-1112.908203125
-1143.017578125
-1172.5859375
-1193.6953125
-1196.69140625
-1176.00390625
-1133.791015625
-1078.392578125
-1019.76171875
-966.072265625
-922.751953125
-892.708984375
-876.544921875
-872.978515625
-879.607421875
-893.81640625
-913.294921875
-936.05078125
-960.099609375
-983.34375
-1004.298828125
-1023.521484375
-1044.28515625
-1071.013671875
-1105.923828125
-1146.39453125
-1185.59765625
-1216.224609375
-1234.400390625
-1240.978515625
-1239.998046875
-1236.626953125
-1236.078125
-1242.61328125
-1257.3671875
-1276.03125
-1289.376953125
-1287.537109375
-1265.21484375
-1223.572265625
-1167.8203125
-1103.43359375
-1034.56640625
-965.173828125
-900.099609375
-843.890625
-798.1640625
-760.673828125
-727.55078125
-696.71875
-669.0
-646.126953125
-628.328125
-614.404296875
-604.078125
-599.861328125
-606.130859375
-625.96484375
-657.828125
-694.365234375
-724.724609375
-740.208984375
-740.28515625
-734.146484375
-735.416015625
-753.537109375
-788.765625
-834.2734375
-882.212890625
-927.97265625
-970.328125
-1009.35546875
-1044.548828125
-1073.951171875
-1094.44921875
-1103.275390625
-1099.916015625
-1086.734375
-1067.81640625
-1047.20703125
-1027.58984375
-1009.09765625
-988.341796875
-959.337890625
-916.974609375
-860.482421875
-793.302734375
-719.42578125
-640.33984375
-555.78125
-466.927734375
-377.951171875
-294.1640625
-218.9921875
-153.25390625
-97.37890625
-53.7734375
-26.240234375
-16.61328125
-22.212890625
-36.97265625
-55.39453125
-75.455078125
-97.98828125
-123.53125
-149.80859375
-172.0546875
-185.92578125
-190.58984375
-189.365234375
-187.310546875
-188.16015625
-193.291015625
-202.904296875
-216.931640625
-234.1328125
-251.1640625
-264.037109375
-271.353515625
-275.748046875
-281.54296875
-290.70703125
-300.951171875
-307.029296875
-302.90234375
-282.62890625
-240.630859375
-173.19921875
-81.232421875
28.056640625
142.09765625
246.09765625
326.92578125
376.8046875
395.537109375
389.7734375
369.3359375
343.234375
318.181640625
299.294921875
290.2265625
291.677734375
300.375
310.556640625
317.291015625
318.927734375
317.0703125
314.537109375
313.2578125
313.865234375
317.185546875
325.732421875
342.97265625
370.65625
406.6796875
445.3828125
479.25
500.44140625
502.107421875
480.17578125
435.1796875
372.759765625
302.638671875
236.6328125
185.884765625
157.240234375
150.25390625
157.13671875
166.404296875
168.087890625
157.392578125
134.984375
104.38671875
68.794921875
30.31640625
-7.63671875
-37.900390625
-51.16015625
-41.560546875
-11.15234375
31.162109375
74.60546875
110.236328125
131.365234375
133.158203125
113.79296875
76.06640625
27.11328125
-23.4765625
-65.107421875
-86.96875
-79.884765625
-39.826171875
28.916015625
113.486328125
196.078125
260.177734375
296.884765625
307.833984375
302.48828125
291.56640625
281.76171875
275.234375
272.013671875
271.302734375
270.71484375
266.16015625
253.9375
233.322265625
207.1953125
180.740234375
159.6328125
148.583984375
150.302734375
165.119140625
191.328125
225.849609375
265.0078125
305.51953125
345.330078125
383.490234375
419.359375
452.470703125
482.744140625
509.525390625
529.69140625
538.109375
532.021484375
515.560546875
499.19140625
493.966796875
505.857421875
534.30078125
574.38671875
619.79296875
664.630859375
703.71875
731.94921875
744.34375
738.171875
715.353515625
682.0
644.62890625
606.70703125
568.556640625
529.74609375
490.89453125
453.66796875
419.8671875
390.421875
364.703125
340.46875
314.4921875
283.41796875
244.8828125
199.20703125
150.7109375
106.447265625
72.48046875
51.318359375
43.279296875
49.658203125
73.31640625
116.140625
177.00390625
252.6953125
340.0625
436.291015625
537.341796875
637.09765625
729.16796875
810.3125
882.546875
951.654296875
1022.697265625
1095.95703125
1166.205078125
1225.439453125
1267.044921875
1288.978515625
1294.42578125
1289.060546875
1276.6953125
1257.412109375
1230.658203125
1199.779296875
1171.96875
1152.83984375
1141.802734375
1133.501953125
1123.1484375
1109.6875
1094.951171875
1081.845703125
1073.880859375
1074.548828125
1085.33203125
1103.951171875
1125.078125
1142.826171875
1152.939453125
1154.19921875
1149.5546875
1145.689453125
1149.275390625
1161.529296875
1175.814453125
1180.390625
1163.515625
1117.240234375
1039.9375
938.681640625
829.306640625
731.0859375
658.357421875
615.73046875
599.919921875
604.439453125
622.59375
648.529296875
677.84375
707.171875
732.650390625
749.99609375
757.6875
759.28515625
760.71875
765.30859375
772.919921875
783.380859375
797.76171875
815.146484375
830.056640625
835.21484375
826.552734375
805.3125
776.857421875
748.5703125
726.767578125
712.462890625
699.59765625
679.45703125
648.0078125
608.880859375
569.712890625
536.8125
512.77734375
496.8046875
485.578125
474.6640625
460.67578125
442.80078125
422.75390625
403.912109375
390.591796875
386.646484375
393.2265625
407.708984375
425.482421875
443.2109375
460.568359375
479.443359375
501.7578125
527.6953125
555.2734375
581.712890625
605.646484375
628.3359375
652.912109375
682.87109375
720.94921875
767.6484375
818.689453125
863.689453125
889.568359375
888.115234375
861.912109375
823.28515625
787.2421875
764.32421875
758.138671875
767.142578125
787.638671875
816.068359375
850.46875
890.671875
936.576171875
985.515625
1031.642578125
1068.5
1092.515625
1104.005859375
1105.6015625
1100.23828125
1090.037109375
1075.80078125
1057.33984375
1035.330078125
1013.30078125
996.8359375
989.962890625
992.73046875
1003.150390625
1021.142578125
1049.74609375
1092.392578125
1149.52734375
1217.6796875
1291.02734375
1363.509765625
1430.185546875
1487.416015625
1532.44921875
1563.4765625
1580.4609375
1585.412109375
1580.72265625
1566.64453125
1540.830078125
1501.052734375
1448.927734375
1391.466796875
1339.150390625
1301.458984375
1282.357421875
1278.9765625
1284.91015625
1295.685546875
1311.330078125
1333.890625
1363.41015625
1397.2109375
1432.65234375
1469.24609375
1507.619140625
1547.427734375
1587.4140625
1627.400390625
1669.318359375
1715.98828125
1769.08984375
1828.365234375
1892.09375
1957.66796875
2021.642578125
2079.33203125
2124.537109375
2150.578125
2153.5390625
2136.4453125
2110.33203125
2089.384765625
2082.990234375
2091.525390625
2109.205078125
2130.029296875
2150.556640625
2168.318359375
2179.91015625
2181.984375
2173.740234375
2157.8984375
2139.458984375
2123.455078125
2112.935546875
2107.876953125
2105.7890625
2103.951171875
2101.48828125
2099.302734375
2097.875
2095.1953125
2086.5703125
2066.30859375
2030.375
1978.939453125
1917.650390625
1856.197265625
1804.119140625
1766.2421875
1741.205078125
1724.17578125
1711.369140625
1702.310546875
1698.298828125
1699.376953125
1703.453125
1708.654296875
1716.26953125
1730.869140625
1756.86328125
1794.423828125
1838.53125
1882.287109375
1921.4375
1955.912109375
1987.142578125
2014.56640625
2035.35546875
2047.1953125
2050.37109375
2046.837890625
2038.466796875
2027.328125
2017.296875
2013.609375
2019.626953125
2034.2109375
2052.796875
2070.849609375
2085.650390625
2094.828125
2094.3203125
2079.390625
2048.4921875
2005.92578125
1959.841796875
1917.21875
1880.69140625
1849.955078125
1825.36328125
1809.728515625
1807.216796875
1821.08203125
1851.8359375
1896.287109375
1948.294921875
2001.705078125
2053.220703125
2101.990234375
2146.333984375
2182.259765625
2206.302734375
2219.00390625
2223.990234375
2223.748046875
2217.44140625
2203.009765625
2180.16796875
2150.869140625
2118.044921875
2084.80859375
2053.984375
2027.17578125
2004.623046875
1987.130859375
1978.185546875
1982.759765625
2002.767578125
2033.623046875
2065.904296875
2091.0234375
2105.9140625
2112.880859375
2115.4921875
2115.14453125
2111.841796875
2107.8203125
2109.251953125
2123.6875
2156.01953125
2207.330078125
2276.568359375
2361.37109375
2455.96875
2548.87109375
2624.48046875
2669.228515625
2678.18359375
2657.068359375
2617.96484375
2572.580078125
2528.796875
2492.2421875
2468.61328125
2462.11328125
2471.4140625
2488.380859375
2501.568359375
2501.1484375
2481.966796875
2444.90625
2397.046875
2349.27734375
2311.498046875
2289.25
2284.681640625
2299.296875
2333.916015625
2385.58984375
2445.642578125
2501.466796875
2540.978515625
2557.28515625
2551.537109375
2531.892578125
2508.365234375
2487.41015625
2470.701171875
2457.96875
2449.40625
2445.66796875
2447.53125
2456.552734375
2474.57421875
2501.08203125
2531.33984375
2558.005859375
2574.36328125
2576.09765625
2561.9296875
2534.681640625
2501.267578125
2469.115234375
2440.916015625
2413.03125
2379.3984375
2337.14453125
2289.05078125
2241.986328125
2203.291015625
2177.451171875
2164.5390625
2160.99609375
2161.974609375
2163.55859375
2163.955078125
2163.580078125
2164.111328125
2166.908203125
2172.306640625
2180.54296875
2192.48828125
2207.890625
2222.69140625
2229.8359375
2224.5703125
2209.384765625
2193.318359375
2186.38671875
2194.541015625
2218.8515625
2257.728515625
2308.837890625
2368.970703125
2432.96484375
2493.921875
2545.52734375
2584.83203125
2612.876953125
2632.673828125
2646.455078125
2654.310546875
2654.517578125
2645.05078125
2625.873046875
2600.669921875
2576.005859375
2557.794921875
2548.39453125
2547.33203125
2554.21484375
2569.76953125
2593.853515625
2623.50390625
2653.79296875
2680.876953125
2704.896484375
2730.99609375
2767.541015625
2821.14453125
2890.865234375
2966.37890625
3033.017578125
3080.189453125
3106.177734375
3116.064453125
3116.130859375
3110.0625
3098.681640625
3081.552734375
3058.779296875
3032.7890625
3009.421875
2996.57421875
2999.998046875
3019.013671875
3045.953125
3070.365234375
3084.951171875
3089.240234375
3089.306640625
3094.748046875
3114.857421875
3155.142578125
3215.19921875
3289.369140625
3370.619140625
3455.39453125
3545.421875
3644.837890625
3755.244140625
3872.85546875
3989.267578125
4094.271484375
4179.107421875
4239.892578125
4280.138671875
4310.1640625
4342.78125
4387.88671875
4449.376953125
4525.228515625
4609.55078125
4695.876953125
4780.876953125
4866.095703125
4955.765625
5052.53125
5155.431640625
5261.68359375
5369.55859375
5479.447265625
5593.181640625
5712.806640625
5838.982421875
5969.708984375
6101.330078125
6231.853515625
6362.87890625
6497.00390625
6633.07421875
6764.689453125
6883.73828125
6985.4375
7070.822265625
7146.130859375
7220.23046875
7301.28125
7394.16015625
7500.46875
7621.2109375
7759.298828125
7919.28515625
8104.66796875
8315.068359375
8544.875
8783.88671875
9020.544921875
9247.279296875
9464.900390625
9681.84375
9908.0859375
10149.19140625
10406.39453125
10681.810546875
10981.50390625
11311.35546875
11669.708984375
12045.7421875
12426.421875
12804.9765625
13182.654296875
13563.896484375
13952.203125
14350.703125
14763.94921875
15196.30078125
15648.49609375
16117.486328125
16600.712890625
17100.212890625
17622.279296875
18174.07421875
18761.373046875
19388.8515625
20060.474609375
20778.021484375
21539.154296875
22337.51171875
23164.921875
24013.763671875
24878.322265625
25755.30859375
26643.17578125
27539.396484375
28436.6953125
29321.396484375
30175.63671875
30981.623046875
31724.90625
32395.796875
32989.384765625
33504.103515625
33938.765625
34290.134765625
34553.20703125
34723.728515625
34800.45703125
34785.978515625
34686.4765625
34510.16015625
34263.9296875
33950.400390625
33568.685546875
33118.5078125
32603.138671875
32028.44140625
31400.294921875
30723.76171875
30003.73046875
29245.24609375
28454.025390625
27638.35546875
26810.6171875
25985.27734375
25173.607421875
24379.603515625
23600.703125
22832.4140625
22072.732421875
21323.474609375
20588.4453125
19870.982421875
19173.140625
18496.509765625
17842.955078125
17214.576171875
16614.0
16045.2578125
15513.33203125
15021.099609375
14566.162109375
14141.4140625
13739.701171875
13358.65234375
13001.373046875
12671.990234375
12368.87109375
12080.583984375
11788.89453125
11478.15234375
11144.724609375
10799.677734375
10463.18359375
10155.1484375
9887.693359375
9662.5078125
9472.96875
9308.646484375
9158.9296875
9014.478515625
8868.150390625
8716.458984375
8559.6015625
8398.208984375
8229.865234375
8050.55078125
7860.37890625
7667.22265625
7483.76171875
7321.013671875
7183.7109375
7069.09765625
6967.611328125
6865.1640625
6747.79296875
6607.5703125
6446.48046875
6275.513671875
6109.1875
5958.53515625
5827.095703125
5712.55078125
5612.134765625
5526.779296875
5461.095703125
5420.220703125
5405.998046875
5413.853515625
5432.181640625
5446.115234375
5444.294921875
5423.26953125
5386.14453125
5338.123046875
5283.599609375
5225.361328125
5163.86328125
5097.083984375
5023.01171875
4943.482421875
4865.328125
4797.48046875
4746.87890625
4715.720703125
4700.421875
4692.638671875
4683.1015625
4666.361328125
4642.3203125
4613.482421875
4581.837890625
4548.775390625
4516.50390625
4487.4296875
4461.732421875
4436.498046875
4407.85546875
4373.89453125
4335.396484375
4294.0546875
4250.259765625
4203.080078125
4152.90625
4104.513671875
4067.01171875
4049.5546875
4055.80078125
4081.494140625
4117.1328125
4153.283203125
4184.443359375
4209.01953125
4226.763671875
4236.80859375
4237.865234375
4229.033203125
4209.392578125
4177.140625
4130.412109375
4069.939453125
4001.09765625
3933.15234375
3875.85546875
3835.166015625
3810.462890625
3795.341796875
3781.984375
3765.6796875
3745.529296875
3721.580078125
3692.443359375
3655.79296875
3609.994140625
3554.875
3492.33984375
3427.443359375
3368.28125
3323.078125
3296.509765625
3288.158203125
3293.59765625
3306.505859375
3320.97265625
3333.46875
3342.6328125
3346.734375
3342.44140625
3328.115234375
3308.2578125
3292.38671875
3287.80859375
3293.7578125
3303.154296875
3309.228515625
3309.59375
3304.927734375
3295.642578125
3280.775390625
3259.4921875
3233.3125
3206.865234375
3186.458984375
3177.27734375
3181.271484375
3197.365234375
3223.25390625
3256.607421875
3294.73046875
3333.935546875
3370.34375
3401.83203125
3429.09765625
3454.21875
3477.798828125
3497.45703125
3509.3828125
3511.69140625
3506.736328125
3500.49609375
3499.458984375
3507.00390625
3521.677734375
3538.703125
3553.52734375
3564.517578125
3572.78515625
3580.16796875
3587.513671875
3593.978515625
3596.7734375
3591.787109375
3575.75390625
3548.537109375
3512.873046875
3471.587890625
3425.72265625
3375.720703125
3323.4609375
3271.9765625
3223.361328125
3178.177734375
3137.6328125
3105.9765625
3090.181640625
3096.771484375
3128.22265625
3181.375
3248.587890625
3320.482421875
3388.525390625
3446.80078125
3493.10546875
3529.193359375
3559.404296875
3588.3046875
3619.16796875
3654.03125
3693.203125
3732.931640625
3763.978515625
3775.001953125
3759.69140625
3721.4609375
3671.275390625
3621.138671875
3579.095703125
3548.119140625
3526.9765625
3511.263671875
3495.345703125
3475.962890625
3455.31640625
3440.73046875
3440.626953125
3459.5625
3495.115234375
3538.05859375
3576.033203125
3600.03125
3610.0703125
3615.125
3626.08984375
3647.4765625
3675.419921875
3703.189453125
3727.619140625
3750.208984375
3773.19921875
3795.72265625
3813.33203125
3820.259765625
3812.169921875
3787.630859375
3747.529296875
3693.17578125
3625.1953125
3544.234375
3451.8359375
3349.833984375
3239.505859375
3123.056640625
3006.509765625
2900.138671875
2814.875
2757.564453125
2728.537109375
2722.01953125
2728.431640625
2738.326171875
2746.693359375
2754.513671875
2765.751953125
2782.623046875
2803.599609375
2825.083984375
2844.083984375
2859.791015625
2874.287109375
2892.484375
2920.453125
2962.58984375
3019.830078125
3090.2578125
3170.734375
3257.880859375
3348.453125
3439.85546875
3530.04296875
3616.171875
3693.310546875
3755.330078125
3797.8515625
3820.59375
3827.361328125
3824.21875
3817.236328125
3810.375
3803.703125
3793.3984375
3774.39453125
3744.400390625
3706.228515625
3666.904296875
3634.736328125
3616.435546875
3614.916015625
3628.01953125
3649.078125
3669.9609375
3684.99609375
3692.771484375
3694.728515625
3692.57421875
3686.64453125
3675.509765625
3656.240234375
3625.7421875
3583.234375
3531.986328125
3478.26953125
3428.34375
3386.369140625
3354.283203125
3331.849609375
3315.806640625
3299.685546875
3276.03125
3239.908203125
3191.1796875
3134.701171875
3079.279296875
3035.697265625
3013.529296875
3017.662109375
3046.650390625
3093.734375
3149.279296875
3203.28515625
3247.662109375
3277.94140625
3293.658203125
3297.263671875
3292.83984375
3285.34765625
3279.640625
3279.04296875
3284.884765625
3298.1484375
3321.0703125
3355.693359375
3400.54296875
3450.126953125
3499.109375
3546.53515625
3595.0
3646.279296875
3699.419921875
3753.369140625
3809.43359375
3869.494140625
3932.388671875
3993.634765625
4048.71484375
4095.326171875
4132.2265625
4157.568359375
4169.728515625
4169.298828125
4158.734375
4139.654296875
4111.087890625
4070.73046875
4017.861328125
3955.482421875
3890.50390625
3831.693359375
3785.8671875
3754.365234375
3732.96875
3715.87109375
3700.0625
3685.646484375
3672.205078125
3655.91015625
3630.89453125
3593.26171875
3543.326171875
3484.529296875
3421.57421875
3360.33984375
3308.6171875
3274.595703125
3262.669921875
3269.826171875
3286.1875
3299.673828125
3301.623046875
3290.28515625
3270.9921875
3253.134765625
3245.1171875
3249.87109375
3263.830078125
3279.849609375
3291.126953125
3293.06640625
3283.365234375
3262.544921875
3235.509765625
3211.65625
3201.75390625
3213.021484375
3245.947265625
3294.90234375
3351.45703125
3407.83984375
3458.46875
3499.287109375
3526.490234375
3536.56640625
3527.7734375
3501.611328125
3463.0390625
3419.9140625
3381.91796875
3358.08984375
3352.560546875
3361.501953125
3375.2578125
3384.921875
3387.255859375
3383.296875
3373.43359375
3355.625
3328.4140625
3293.640625
3254.416015625
3210.96875
3160.091796875
3099.3125
3031.47265625
2965.619140625
2914.197265625
2888.4765625
2893.546875
2924.953125
2970.1796875
3015.748046875
3055.232421875
3091.9296875
3134.765625
3191.919921875
3266.791015625
3356.896484375
3454.412109375
3548.2109375
3627.666015625
3686.435546875
3723.37890625
3740.505859375
3740.708984375
3727.623046875
3706.5859375
3684.25390625
3666.302734375
3655.333984375
3651.125
3652.890625
3661.326171875
3678.5234375
3706.0625
3742.873046875
3784.3515625
3823.615234375
3854.51953125
3874.90234375
3887.486328125
3897.50390625
3909.095703125
3923.626953125
3940.12890625
3955.654296875
3964.92578125
3961.630859375
3942.521484375
3910.7578125
3874.291015625
3840.484375
3812.720703125
3792.232421875
3781.900390625
3786.9375
3811.615234375
3855.609375
3913.55078125
3977.736328125
4041.423828125
4100.361328125
4152.611328125
4198.57421875
4241.94921875
4289.779296875
4349.4296875
4423.697265625
4508.38671875
4594.78125
4675.16796875
4747.318359375
4815.24609375
4885.80078125
4962.828125
5042.7421875
5115.701171875
5172.509765625
5211.416015625
5238.794921875
5263.978515625
5293.880859375
5331.36328125
5376.154296875
5425.943359375
5477.7890625
5530.708984375
5587.662109375
5653.8125
5731.30859375
5815.08984375
5893.900390625
5955.783203125
5993.70703125
6007.8203125
6004.55078125
5994.412109375
5989.458984375
6000.310546875
6033.5078125
6090.708984375
6169.765625
6265.8203125
6371.515625
6477.44140625
6574.203125
6655.041015625
6717.162109375
6761.55078125
6792.345703125
6815.873046875
6838.837890625
6866.697265625
6903.939453125
6955.73046875
7028.142578125
7125.82421875
7249.328125
7394.455078125
7553.294921875
7715.67578125
7871.302734375
8012.91796875
8138.5859375
8250.458984375
8350.90234375
8440.4921875
8520.55859375
8597.521484375
8683.568359375
8791.708984375
8929.171875
9094.67578125
9281.306640625
9482.111328125
9694.47265625
9921.595703125
10170.953125
10450.037109375
10761.134765625
11098.646484375
11451.4609375
11808.583984375
12163.541015625
12515.69140625
12870.279296875
13238.30859375
13634.125
14069.400390625
14547.03125
15060.69921875
15601.330078125
16165.10546875
16756.416015625
17383.85546875
18053.263671875
18763.6953125
19508.79296875
20281.197265625
21075.814453125
21890.650390625
22726.65625
23587.306640625
24476.759765625
25396.734375
26344.990234375
27317.240234375
28309.8515625
29319.46484375
30339.865234375
31360.0078125
32365.431640625
33341.4453125
34275.41015625
35157.046875
35976.90234375
36724.0546875
37385.197265625
37946.62109375
38397.337890625
38730.35546875
38941.810546875
39030.435546875
38998.3046875
38850.958984375
38595.5859375
38238.7265625
37785.287109375
37238.826171875
36602.8203125
35883.234375
35091.08203125
34241.955078125
33351.923828125
32433.720703125
31496.7421875
30549.427734375
29600.470703125
28658.544921875
27732.59765625
26832.4296875
25967.224609375
25142.326171875
24357.740234375
23610.1171875
22895.91015625
22212.55859375
21557.662109375
20928.119140625
20320.73828125
19733.935546875
19168.97265625
18629.16796875
18117.26171875
17633.552734375
17176.779296875
16745.9296875
16339.564453125
15952.83984375
15576.685546875
15201.703125
14823.525390625
14444.25390625
14068.697265625
13699.3125
13334.62109375
12972.580078125
12615.76171875
12272.96484375
11954.439453125
11664.509765625
11399.150390625
11151.14453125
10917.041015625
10698.501953125
10497.962890625
10314.78515625
10146.0390625
9989.53125
9844.8125
9711.439453125
9586.9453125
9466.8515625
9347.259765625
9228.490234375
9116.560546875
9020.134765625
8944.654296875
8888.779296875
8846.23828125
8810.55859375
8778.232421875
8749.01171875
8724.8046875
8707.78125
8697.51171875
8689.30078125
8676.8671875
8658.146484375
8638.267578125
8625.943359375
8627.1015625
8641.96875
8666.97265625
8697.615234375
8729.888671875
8761.23828125
8791.560546875
8822.044921875
8851.30078125
8872.583984375
8876.2578125
8856.076171875
8813.927734375
8759.54296875
8706.2421875
8665.68359375
8644.013671875
8640.666015625
8650.1171875
8664.884765625
8677.587890625
8681.61328125
8671.96875
8646.587890625
8606.291015625
8552.595703125
8485.646484375
8404.939453125
8311.818359375
8210.310546875
8104.82421875
7997.419921875
7887.771484375
7775.609375
7662.791015625
7552.810546875
7448.470703125
7349.7421875
7253.220703125
7153.494140625
7046.005859375
6930.111328125
6809.892578125
6691.16015625
6576.455078125
6462.759765625
6344.40625
6218.369140625
6086.935546875
5955.9375
5831.125
5715.564453125
5609.103515625
5509.810546875
5417.037109375
5334.009765625
5267.193359375
5222.263671875
5200.41015625
5198.25390625
5210.41015625
5231.59375
5257.095703125
5282.61328125
5304.125
5317.626953125
5319.181640625
5305.828125
5276.5859375
5232.50390625
5176.16015625
5111.22265625
5041.005859375
4965.365234375
4879.03125
4775.642578125
4655.69140625
4530.333984375
4416.078125
4325.185546875
4260.890625
4220.19140625
4198.724609375
4192.15234375
4194.72265625
4199.150390625
4199.349609375
4193.10546875
4181.607421875
4166.3125
4146.66015625
4121.1171875
4090.296875
4058.732421875
4033.40234375
4020.326171875
4021.73046875
4035.01171875
4053.30859375
4067.376953125
4068.369140625
4050.755859375
4014.322265625
3964.17578125
3908.263671875
3853.134765625
3800.9453125
3750.779296875
3703.392578125
3663.8046875
3637.6640625
3624.251953125
3613.677734375
3591.87109375
3548.888671875
3483.501953125
3401.7734375
3313.0703125
3227.341796875
3154.14453125
3101.935546875
3076.74609375
3081.0078125
3113.259765625
3168.423828125
3238.408203125
3313.587890625
3385.537109375
3449.650390625
3505.2890625
3552.890625
3590.671875
3614.076171875
3618.2265625
3600.857421875
3563.375
3510.3125
3448.505859375
3386.583984375
3334.220703125
3300.443359375
3291.224609375
3307.39453125
3344.4140625
3394.447265625
3449.361328125
3502.45703125
3548.15625
3581.384765625
3598.5390625
3599.841796875
3590.5
3578.421875
3569.390625
3563.27734375
3554.7578125
3537.974609375
3511.07421875
3476.77734375
3439.1796875
3400.3984375
3359.7578125
3315.330078125
3265.615234375
3210.162109375
3149.4140625
3084.83984375
3019.822265625
2960.474609375
2914.841796875
2890.05859375
2889.5078125
2912.5
2956.138671875
3016.505859375
3087.703125
3161.015625
3227.1328125
3280.505859375
3321.732421875
3355.185546875
3383.63671875
3404.375
3410.0625
3393.359375
3351.18359375
3284.96875
3197.953125
3093.716796875
2977.900390625
2859.873046875
2750.3125
2656.267578125
2579.234375
2518.3515625
2474.328125
2449.25
2443.12890625
2452.103515625
2470.3828125
2493.408203125
2519.06640625
2546.9765625
2577.912109375
2613.923828125
2657.52734375
2709.125
2764.78125
2817.818359375
2864.212890625
2907.158203125
2955.95703125
3020.197265625
3104.63671875
3208.05078125
3324.044921875
3441.548828125
3546.7265625
3628.103515625
3681.69921875
3710.67578125
3719.931640625
3711.921875
3687.6015625
3649.3671875
3601.7109375
3550.21484375
3501.455078125
3462.798828125
3439.58984375
3431.48046875
3432.6328125
3436.1484375
3437.568359375
3434.103515625
3422.53125
3399.861328125
3366.041015625
3324.666015625
3280.625
3237.1484375
3194.79296875
3152.18359375
3107.205078125
3057.755859375
3001.734375
2936.94140625
2862.310546875
2780.376953125
2698.318359375
2625.23046875
2567.494140625
2526.748046875
2502.28515625
2494.865234375
2507.994140625
2545.7109375
2608.72265625
2691.48046875
2782.435546875
2867.7421875
2935.529296875
2977.208984375
2986.392578125
2959.65234375
2900.49609375
2821.486328125
2739.435546875
2666.546875
2605.869140625
2554.935546875
2512.728515625
2482.65234375
2469.794921875
2476.36328125
2500.220703125
2537.833984375
2588.572265625
2655.595703125
2741.4375
2842.2890625
2946.900390625
3041.341796875
3114.796875
3161.71484375
3180.693359375
3173.087890625
3142.248046875
3092.552734375
3028.509765625
2955.033203125
2877.9296875
2802.7734375
2732.658203125
2667.86328125
2608.470703125
2557.0546875
2518.259765625
2495.93359375
2491.244140625
2503.5546875
2532.146484375
2575.990234375
2631.4765625
2691.232421875
2746.67578125
2792.8828125
2831.267578125
2867.236328125
2905.01953125
2944.13671875
2979.779296875
3005.76953125
3017.783203125
3015.1953125
3000.935546875
2979.5234375
2954.62890625
2927.837890625
2898.958984375
2866.83984375
2830.255859375
2789.052734375
2745.3125
2703.791015625
2671.314453125
2655.439453125
2662.0
2691.509765625
2737.0703125
2787.14453125
2832.189453125
2869.17578125
2899.685546875
2924.546875
2941.12109375
2945.283203125
2934.458984375
2908.689453125
2870.212890625
2823.2109375
2773.408203125
2726.46484375
2685.85546875
2651.830078125
2622.08203125
2593.4140625
2563.3046875
2530.81640625
2496.58203125
2461.77734375
2426.38671875
2387.67578125
2340.431640625
2280.2265625
2208.572265625
2136.126953125
2080.302734375
2057.521484375
2074.49609375
2123.693359375
2185.912109375
2239.30859375
2270.294921875
2279.5859375
2279.005859375
2281.84375
2294.45703125
2314.8046875
2336.59765625
2354.359375
2366.4453125
2375.857421875
2388.890625
2411.533203125
2445.05078125
2483.771484375
2517.134765625
2535.06640625
2533.65625
2517.927734375
2499.908203125
2493.03515625
2506.60546875
2543.55859375
2601.939453125
2677.3203125
2763.90625
2854.521484375
2941.17578125
3016.833984375
3077.12109375
3120.357421875
3145.994140625
3153.263671875
3141.5625
3111.623046875
3065.580078125
3005.6796875
2933.53125
2851.0703125
2762.0
2672.248046875
2589.1875
2520.17578125
2470.158203125
2438.892578125
2420.474609375
2406.869140625
2393.3046875
2381.2109375
2377.275390625
2390.404296875
2428.28515625
2493.904296875
2583.416015625
2687.212890625
2793.44921875
2890.697265625
2968.423828125
3017.89453125
3035.099609375
3022.70703125
2987.931640625
2938.341796875
2880.31640625
2820.716796875
2768.107421875
2731.333984375
2717.34375
2730.224609375
2770.87890625
2836.3359375
2919.818359375
3012.787109375
3107.60546875
3198.810546875
3282.74609375
3356.7890625
3418.509765625
3464.484375
3489.759765625
3489.689453125
3463.697265625
3417.73828125
3362.755859375
3310.04296875
3267.248046875
3237.330078125
3219.568359375
3210.50390625
3204.529296875
3195.46875
3179.23828125
3155.03515625
3123.259765625
3082.384765625
3029.208984375
2963.18359375
2890.056640625
2819.96875
2761.171875
2715.578125
2680.01953125
2650.689453125
2625.771484375
2604.845703125
2587.640625
2574.15625
2564.85546875
2559.193359375
2553.58984375
2541.67578125
2517.5234375
2479.111328125
2428.9921875
2371.810546875
2311.06640625
2247.96484375
2183.466796875
2121.732421875
2071.0390625
2039.962890625
2031.712890625
2042.576171875
2066.541015625
2101.009765625
2147.171875
2205.01171875
2269.2890625
2331.126953125
2383.376953125
2424.537109375
2458.412109375
2490.3671875
2522.6484375
2551.59765625
2568.83203125
2566.115234375
2540.5
2495.845703125
2440.333984375
2382.88671875
2331.181640625
2291.087890625
2265.83984375
2254.7109375
2253.10546875
2255.47265625
2259.505859375
2267.78515625
2284.998046875
2313.41796875
2351.0390625
2393.310546875
2435.470703125
2473.20703125
2502.63671875
2521.130859375
2528.068359375
2524.169921875
2510.58984375
2489.951171875
2468.22265625
2454.248046875
2456.267578125
2478.5234375
2520.52734375
2578.2578125
2645.677734375
2716.205078125
2783.9921875
2843.861328125
2890.12890625
2916.77734375
2920.294921875
2902.15625
2867.525390625
2821.33984375
2766.400390625
2704.990234375
2640.4609375
2576.0
2512.41015625
2448.513671875
2384.34765625
2323.9765625
2275.31640625
2246.94140625
2243.654296875
2263.58203125
2299.3046875
2342.576171875
2388.666015625
2436.240234375
2483.640625
2526.37890625
2558.875
2578.498046875
2588.0703125
2594.943359375
2607.2578125
2629.25
2658.43359375
2687.021484375
2706.853515625
2713.5234375
2706.634765625
2687.54296875
2658.01171875
2620.5078125
2578.59765625
2536.994140625
2501.9609375
2480.94921875
2479.63671875
2497.873046875
2528.822265625
2562.427734375
2589.294921875
2601.96484375
2595.673828125
2571.23046875
2537.38671875
2507.837890625
2493.369140625
2496.017578125
2510.21484375
2528.783203125
2547.568359375
2565.23046875
2580.0546875
2588.083984375
2585.12890625
2570.79296875
2550.216796875
2531.30078125
2520.16796875
2518.873046875
2526.056640625
2538.326171875
2551.107421875
2559.98046875
2562.390625
2557.951171875
2547.015625
2529.87109375
2507.66796875
2483.255859375
2460.1484375
2441.111328125
2428.197265625
2423.26953125
2427.13671875
2438.24609375
2453.068359375
2467.59375
2477.560546875
2477.681640625
2463.146484375
2433.91015625
2397.38671875
2365.404296875
2347.33984375
2345.728515625
2357.9375
2380.9609375
2413.46484375
2452.982421875
2491.87109375
2517.734375
2519.416015625
2494.048828125
2449.345703125
2399.66796875
2358.98828125
2335.197265625
2328.49609375
2334.056640625
2346.658203125
2363.11328125
2380.23046875
2391.19921875
2385.814453125
2356.083984375
2302.111328125
2232.25390625
2157.734375
2087.154296875
2025.119140625
1974.1484375
1936.623046875
1915.193359375
1911.873046875
1926.50390625
1955.77734375
1994.431640625
2038.966796875
2090.955078125
2156.2265625
2239.685546875
2340.052734375
2448.447265625
2550.51171875
2629.640625
2670.72265625
2665.3203125
2616.5859375
2539.431640625
2453.75390625
2374.60546875
2305.990234375
2241.798828125
2172.068359375
2089.98828125
1995.787109375
1896.150390625
1801.22265625
1722.26171875
1670.9609375
1657.88671875
1688.361328125
1758.185546875
1853.59765625
1956.220703125
2049.4609375
2122.86328125
2173.779296875
2206.69921875
2230.255859375
2252.75390625
2278.91015625
2309.595703125
2342.9921875
2374.802734375
2397.80078125
2403.373046875
2385.896484375
2347.01171875
2295.79296875
2243.9140625
2199.037109375
2161.2109375
2124.642578125
2083.080078125
2034.75390625
1983.65234375
1936.8984375
1900.31640625
1875.361328125
1859.525390625
1849.388671875
1843.203125
1840.822265625
1842.25390625
1847.115234375
1854.875
1864.283203125
1872.275390625
1874.65234375
1868.447265625
1853.34765625
1831.091796875
1805.08203125
1780.984375
1765.3046875
1760.375
1759.962890625
1751.51953125
1724.384765625
1676.951171875
1617.03125
1556.0234375
1501.630859375
1454.251953125
1409.880859375
1367.322265625
1333.03515625
1318.244140625
1331.091796875
1371.859375
1434.6875
1511.384765625
1592.697265625
1668.515625
1730.595703125
1776.556640625
1810.625
1839.794921875
1868.74609375
1897.208984375
1920.78515625
1934.62109375
1938.19140625
1937.6796875
1943.087890625
1961.576171875
1992.509765625
2028.015625
2057.380859375
2071.14453125
2063.0703125
2031.28125
1979.37890625
1916.244140625
1853.05859375
1798.3515625
1754.251953125
1716.59375
1678.822265625
1636.875
1591.763671875
1548.587890625
1513.146484375
1488.599609375
1474.12890625
1465.95703125
1459.830078125
1453.705078125
1449.1796875
1450.646484375
1462.087890625
1483.619140625
1511.18359375
1540.57421875
1572.24609375
1611.859375
1665.6953125
1735.822265625
1819.94140625
1915.08984375
2020.0703125
2133.583984375
2250.466796875
2360.74609375
2453.0625
2519.40234375
2556.931640625
2566.1640625
2548.490234375
2506.232421875
2444.609375
2372.388671875
2299.828125
2236.087890625
2188.212890625
2161.212890625
2157.529296875
2176.158203125
2213.005859375
2262.544921875
2319.34375
2378.64453125
2436.2734375
2488.154296875
2529.84765625
2557.296875
2569.1640625
2568.3828125
2559.958984375
2546.509765625
2526.849609375
2499.921875
2469.5546875
2444.064453125
2430.751953125
2431.162109375
2441.478515625
2456.384765625
2472.0234375
2485.8828125
2495.02734375
2495.076171875
2481.048828125
2449.548828125
2400.67578125
2338.361328125
2268.81640625
2198.091796875
2130.4921875
2068.787109375
2015.357421875
1972.20703125
1939.03515625
1911.533203125
1882.982421875
1848.88671875
1810.328125
1772.634765625
1741.17578125
1718.78125
1706.259765625
1703.125
1706.671875
1711.615234375
1712.9453125
1710.2421875
1708.92578125
1716.6015625
1737.609375
1769.955078125
1806.236328125
1837.49609375
1857.60546875
1865.341796875
1862.521484375
1849.88671875
1824.982421875
1784.419921875
1728.166015625
1661.8515625
1596.044921875
1544.025390625
1518.783203125
1528.841796875
1574.052734375
1644.763671875
1725.544921875
1801.064453125
1860.712890625
1900.63671875
1923.505859375
1936.09375
1945.66796875
1957.474609375
1974.603515625
1998.56640625
2028.966796875
2063.142578125
2097.380859375
2128.435546875
2153.630859375
2170.92578125
2181.439453125
2192.125
2212.98828125
2248.861328125
2293.607421875
2333.4765625
2356.244140625
2357.18359375
2338.185546875
2303.783203125
2258.828125
2208.498046875
2159.001953125
2117.380859375
2089.298828125
2074.919921875
2066.42578125
2051.5078125
2021.955078125
1979.822265625
1935.255859375
1898.46484375
1873.78125
1859.84375
1853.00390625
1849.60546875
1846.451171875
1841.103515625
1832.376953125
1820.2109375
1805.087890625
1787.849609375
1770.140625
1754.669921875
1745.134765625
1745.97265625
1761.025390625
1790.37890625
1827.197265625
1858.37109375
1870.056640625
1854.33203125
1811.978515625
1750.6953125
1681.67578125
1616.607421875
1564.865234375
1530.7734375
1512.712890625
1504.98828125
1500.958984375
1495.205078125
1484.287109375
1466.841796875
1443.234375
1414.732421875
1383.056640625
1351.072265625
1323.52734375
1305.70703125
1299.9609375
1303.1484375
1308.197265625
1309.322265625
1306.306640625
1303.552734375
1304.744140625
1308.451171875
1309.001953125
1300.99609375
1282.486328125
1254.765625
1220.8671875
1185.025390625
1152.51953125
1128.912109375
1119.27734375
1127.62890625
1155.296875
1198.47265625
1248.423828125
1295.93359375
1336.166015625
1368.865234375
1394.95703125
1414.83984375
1430.009765625
1444.146484375
1461.056640625
1481.884765625
1504.572265625
1525.0625
1538.80859375
1543.03515625
1539.86328125
1537.30078125
1545.81640625
1572.75390625
1619.05078125
1679.673828125
1745.78515625
1807.400390625
1856.55859375
1889.8359375
1908.341796875
1915.58203125
1915.70703125
1913.21875
1912.234375
1914.228515625
1916.40625
1913.408203125
1901.50390625
1881.53125
1857.857421875
1834.630859375
1812.837890625
1790.40234375
1764.3203125
1732.388671875
1693.4375
1647.048828125
1593.734375
1535.14453125
1473.826171875
1413.0
1356.533203125
1308.095703125
1268.923828125
1236.025390625
1203.103515625
1164.39453125
1119.009765625
1073.306640625
1039.5
1030.05078125
1049.931640625
1092.177734375
1140.6328125
1177.892578125
1191.96875
1178.373046875
1139.876953125
1086.271484375
1032.470703125
993.068359375
976.2109375
981.7265625
1004.361328125
1037.828125
1076.416015625
1114.94140625
1149.291015625
1177.751953125
1201.728515625
1225.177734375
1252.96875
1288.373046875
1330.4609375
1373.556640625
1409.958984375
1433.888671875
1442.90234375
1436.119140625
1412.6640625
1373.26953125
1322.720703125
1268.958984375
1218.669921875
1174.1953125
1134.99609375
1101.044921875
1073.8203125
1054.755859375
1044.2890625
1042.68359375
1050.177734375
1065.14453125
1082.521484375
1095.201171875
1097.361328125
1086.666015625
1064.107421875
1032.884765625
997.978515625
965.9453125
943.580078125
935.46875
942.287109375
961.740234375
991.49609375
1031.33984375
1082.62890625
1146.03125
1220.041015625
1300.919921875
1383.203125
1460.521484375
1527.376953125
1581.27734375
1623.154296875
1655.38671875
1679.08984375
1692.796875
1692.94140625
1675.931640625
1640.990234375
1591.88671875
1535.173828125
1476.037109375
1415.82421875
1353.58984375
1288.505859375
1219.63671875
1144.259765625
1058.794921875
962.873046875
862.634765625
770.169921875
699.482421875
661.3125
659.05078125
688.142578125
739.720703125
805.501953125
879.501953125
956.27734375
1029.416015625
1092.7578125
1142.322265625
1176.474609375
1195.203125
1200.33203125
1196.06640625
1188.33203125
1183.478515625
1187.75390625
1206.736328125
1243.1640625
1294.20703125
1351.3828125
1403.927734375
1442.876953125
1463.001953125
1462.78125
1443.951171875
1411.0859375
1370.53125
1328.775390625
1291.376953125
1263.033203125
1247.482421875
1245.779296875
1253.681640625
1261.810546875
1260.720703125
1247.3203125
1226.18359375
1204.037109375
1183.361328125
1161.767578125
1136.376953125
1107.076171875
1075.822265625
1044.93359375
1017.16796875
995.751953125
982.369140625
975.373046875
971.77734375
971.84375
980.982421875
1006.478515625
1052.0859375
1114.90625
1185.611328125
1250.630859375
1295.8515625
1311.84375
1298.732421875
1266.890625
1231.716796875
1205.548828125
1192.5703125
1189.771484375
1191.693359375
1194.021484375
1193.748046875
1187.658203125
1172.009765625
1143.896484375
1102.580078125
1050.166015625
992.115234375
937.404296875
896.5
876.802734375
878.529296875
894.849609375
916.20703125
934.908203125
946.85546875
950.890625
947.765625
939.34375
927.37109375
912.083984375
891.8359375
864.29296875
828.5625
787.171875
746.66796875
715.90625
702.46484375
709.802734375
737.283203125
782.05859375
839.900390625
904.525390625
967.962890625
1023.30859375
1067.654296875
1102.369140625
1131.138671875
1157.779296875
1184.150390625
1207.744140625
1220.767578125
1213.90234375
1183.50390625
1135.697265625
1082.580078125
1033.76171875
991.546875
953.587890625
918.65625
888.845703125
867.0625
853.859375
846.998046875
842.716796875
836.583984375
824.232421875
803.130859375
774.34765625
741.93359375
710.07421875
680.916015625
654.837890625
631.765625
611.896484375
596.302734375
587.96484375
591.76171875
612.216796875
650.7578125
704.97265625
769.52734375
836.673828125
896.697265625
940.724609375
965.46484375
975.447265625
979.796875
986.205078125
997.431640625
1012.482421875
1029.873046875
1049.388671875
1071.12109375
1093.56640625
1113.404296875
1127.390625
1134.126953125
1133.47265625
1124.591796875
1105.884765625
1077.5546875
1043.744140625
1011.19140625
985.34375
967.40625
954.337890625
941.3359375
924.94140625
904.611328125
881.21875
853.7421875
817.748046875
768.0
702.970703125
627.240234375
550.546875
485.251953125
443.2109375
431.888671875
450.935546875
492.005859375
542.498046875
590.365234375
626.845703125
646.7421875
647.78125
629.955078125
595.13671875
547.220703125
492.33203125
437.65234375
388.40625
344.935546875
302.5234375
254.6640625
197.708984375
133.677734375
68.943359375
9.673828125
-41.64453125
-84.76171875
-116.783203125
-130.390625
-118.80078125
-83.076171875
-34.10546875
12.595703125
44.53515625
57.05859375
54.236328125
46.259765625
43.693359375
51.240234375
66.095703125
83.130859375
101.6328125
126.259765625
161.576171875
207.083984375
258.1640625
310.50390625
362.072265625
411.126953125
454.080078125
486.4765625
505.748046875
512.404296875
508.7421875
496.916015625
477.970703125
451.712890625
416.904296875
371.90625
316.025390625
250.86328125
180.58203125
110.740234375
46.41796875
-9.58203125
-57.48828125
-99.13671875
-134.259765625
-157.1953125
-158.0078125
-128.626953125
-68.923828125
13.3125
108.24609375
209.14453125
311.845703125
410.74609375
497.369140625
563.42578125
604.84375
622.982421875
623.05859375
611.708984375
594.990234375
577.34765625
562.091796875
552.46484375
550.916015625
556.1171875
561.380859375
558.048828125
542.02734375
517.107421875
491.83984375
473.541015625
465.330078125
467.78515625
481.607421875
507.740234375
545.1328125
589.490234375
635.224609375
679.0859375
721.580078125
764.4140625
806.734375
844.466796875
872.9453125
889.1640625
891.283203125
877.5859375
847.763671875
805.451171875
758.58984375
716.708984375
687.673828125
675.845703125
681.205078125
698.986328125
720.9609375
738.78125
747.19921875
744.5625
730.87109375
705.990234375
669.63671875
622.568359375
567.45703125
509.060546875
453.51953125
406.732421875
372.060546875
348.904296875
333.923828125
324.619140625
322.47265625
332.7109375
360.615234375
407.44140625
468.810546875
535.771484375
597.083984375
641.783203125
662.060546875
655.5234375
625.423828125
578.767578125
523.94140625
469.181640625
421.236328125
383.673828125
355.54296875
331.703125
304.8125
268.05078125
218.05078125
157.150390625
92.8984375
33.5859375
-17.322265625
-62.478515625
-105.857421875
-146.697265625
-178.802734375
-195.787109375
-196.28125
-183.51953125
-160.359375
-125.50390625
-74.6328125
-4.857421875
81.48046875
175.837890625
265.244140625
336.275390625
380.3125
397.705078125
397.875
394.77734375
400.671875
421.923828125
458.18359375
503.93359375
551.10546875
592.111328125
622.521484375
642.544921875
656.798828125
672.466796875
696.330078125
731.5546875
776.0703125
823.87890625
868.72265625
907.6484375
942.408203125
978.185546875
1020.40234375
1071.060546875
1126.77734375
1180.18359375
1223.708984375
1252.81640625
1266.5
1265.771484375
1252.439453125
1229.201171875
1200.25390625
1171.08984375
1146.91796875
1130.59375
1121.986328125
1120.12109375
1126.296875
1144.421875
1177.357421875
1223.02734375
1275.017578125
1327.09375
1376.564453125
1423.125
1465.615234375
1500.919921875
1525.572265625
1537.330078125
1534.85546875
1516.794921875
1482.53515625
1434.84375
1381.84375
1335.427734375
1306.01953125
1297.21484375
1304.63671875
1319.240234375
1331.29296875
1331.849609375
1312.83203125
1268.40234375
1197.693359375
1106.134765625
1003.724609375
901.294921875
806.8984375
723.775390625
651.078125
587.232421875
533.3203125
492.833984375
467.6484375
454.271484375
444.28515625
428.56640625
401.736328125
364.203125
321.275390625
280.044921875
245.875
220.830078125
204.921875
197.921875
199.47265625
208.26953125
222.689453125
242.435546875
268.345703125
299.689453125
332.416015625
361.38671875
384.939453125
407.38671875
437.1875
482.326171875
546.0
624.990234375
711.3671875
796.267578125
872.853515625
936.70703125
984.708984375
1014.81640625
1027.146484375
1024.33203125
1010.099609375
987.7421875
960.375
932.060546875
906.951171875
886.0859375
865.451171875
838.341796875
800.400390625
752.15234375
696.876953125
637.240234375
575.0234375
513.529296875
458.306640625
414.240234375
382.08203125
358.189453125
337.564453125
317.044921875
296.34375
276.806640625
259.1328125
241.62890625
220.708984375
193.75390625
161.876953125
129.572265625
101.330078125
78.677734375
60.595703125
46.34765625
37.13671875
34.890625
40.044921875
51.509765625
69.119140625
95.3984375
133.978515625
186.0390625
248.74609375
316.94921875
385.40625
448.70703125
500.068359375
532.205078125
540.8671875
528.0625
501.859375
472.548828125
447.50390625
428.25390625
411.966796875
395.953125
380.806640625
369.380859375
363.720703125
363.998046875
369.62109375
379.40625
390.23046875
396.9609375
394.806640625
380.884765625
353.162109375
309.916015625
252.83984375
190.626953125
137.048828125
103.666015625
93.90625
103.396484375
124.154296875
147.81640625
167.291015625
178.939453125
185.12109375
193.58203125
212.0859375
241.65234375
274.328125
297.912109375
303.841796875
291.689453125
267.380859375
238.171875
209.46875
184.912109375
167.6015625
160.224609375
164.42578125
180.2421875
205.482421875
235.029296875
261.37109375
277.3046875
279.580078125
270.861328125
258.591796875
251.673828125
257.01953125
277.666015625
312.92578125
359.708984375
413.763671875
470.48046875
525.63671875
576.1484375
620.078125
655.71875
681.123046875
695.251953125
699.876953125
700.154296875
702.87890625
713.73828125
735.43359375
767.3125
805.7734375
844.658203125
875.720703125
890.263671875
882.17578125
851.080078125
803.177734375
748.572265625
696.416015625
651.080078125
611.62890625
574.416015625
536.388671875
496.865234375
457.509765625
421.79296875
394.3828125
379.70703125
379.697265625
392.65234375
414.93359375
443.92578125
478.962890625
519.412109375
562.388671875
602.498046875
633.15234375
648.1328125
643.134765625
617.23828125
573.341796875
517.171875
455.978515625
398.078125
352.1015625
324.849609375
318.802734375
331.498046875
357.140625
389.169921875
422.76171875
456.322265625
490.494140625
524.703125
554.587890625
573.673828125
577.34375
564.091796875
532.98828125
481.923828125
410.107421875
322.224609375
229.65234375
147.900390625
92.38671875
73.837890625
94.083984375
144.98046875
212.77734375
285.654296875
358.4140625
431.015625
503.392578125
571.701171875
628.6875
667.400390625
685.220703125
685.197265625
674.080078125
659.337890625
647.8515625
646.041015625
659.076171875
689.01171875
734.07421875
790.26953125
853.041015625
917.041015625
975.45703125
1021.609375
1052.076171875
1067.921875
1072.71484375
1069.87890625
1061.88671875
1050.44921875
1035.462890625
1013.271484375
977.4296875
923.134765625
852.060546875
772.974609375
697.466796875
634.591796875
588.341796875
558.232421875
540.849609375
530.921875
522.248046875
508.935546875
486.919921875
455.42578125
417.751953125
380.2265625
349.107421875
327.6484375
316.3125
315.923828125
329.716796875
361.189453125
409.7734375
469.23828125
530.798828125
587.841796875
637.873046875
680.56640625
714.49609375
735.884765625
740.1875
724.880859375
691.11328125
643.650390625
589.853515625
538.306640625
496.638671875
468.763671875
453.384765625
445.56640625
440.57421875
436.71875
435.001953125
436.482421875
440.08984375
442.556640625
439.693359375
427.4296875
402.572265625
364.42578125
317.2734375
270.837890625
235.9609375
217.904296875
213.671875
216.78515625
224.82421875
241.8125
273.505859375
321.1171875
379.39453125
439.12109375
490.779296875
527.244140625
545.55078125
547.66796875
539.880859375
530.828125
528.48046875
536.400390625
550.78515625
561.3671875
557.1171875
533.11328125
493.505859375
449.439453125
414.810546875
402.28125
419.623046875
466.9453125
536.568359375
616.26171875
693.658203125
759.21875
807.30078125
835.994140625
846.0625
839.47265625
818.53125
785.919921875
744.720703125
698.208984375
650.3203125
606.37890625
572.013671875
550.08984375
539.12109375
535.380859375
536.05859375
539.32421875
542.267578125
541.087890625
534.296875
524.7734375
517.794921875
517.267578125
523.5390625
533.466796875
541.93359375
544.28125
538.64453125
525.974609375
507.828125
485.23828125
460.52734375
439.30859375
429.0390625
434.84765625
456.65625
489.541015625
526.537109375
562.384765625
596.5234375
632.529296875
673.30859375
716.669921875
757.177734375
792.9765625
829.47265625
874.80859375
931.673828125
993.521484375
1047.56640625
1080.455078125
1082.2734375
1048.462890625
980.875
888.08984375
783.919921875
683.794921875
600.52734375
542.015625
511.87109375
511.078125
538.140625
587.791015625
650.96875
717.283203125
778.19140625
828.7578125
867.943359375
898.205078125
923.982421875
949.0546875
974.48046875
998.61328125
1018.697265625
1032.75390625
1041.76953125
1051.494140625
1071.287109375
1108.830078125
1164.58984375
1231.626953125
1300.787109375
1365.6640625
1423.140625
1471.373046875
1509.1015625
1536.859375
1557.4375
1574.12890625
1588.0859375
1597.333984375
1598.712890625
1591.44921875
1578.8359375
1565.6640625
1553.3203125
1537.63671875
1511.865234375
1472.015625
1420.07421875
1363.912109375
1315.455078125
1287.9453125
1291.802734375
1329.80859375
1394.78125
1472.375
1547.857421875
1612.53515625
1665.962890625
1713.625
1762.810546875
1819.23046875
1884.892578125
1957.162109375
2029.9609375
2097.5859375
2158.373046875
2214.71484375
2269.517578125
2323.427734375
2375.677734375
2426.634765625
2478.78515625
2536.017578125
2602.748046875
2682.67578125
2776.091796875
2877.482421875
2976.939453125
3065.708984375
3141.990234375
3212.6953125
3290.634765625
3389.203125
3517.171875
3675.724609375
3859.037109375
4057.76171875
4262.978515625
4468.62890625
4672.025390625
4873.052734375
5072.79296875
5272.689453125
5474.828125
5682.43359375
5898.603515625
6123.626953125
6353.6484375
6582.75
6806.494140625
7023.35546875
7233.310546875
7436.20703125
7632.275390625
7823.744140625
8014.623046875
8207.55078125
8400.037109375
8583.775390625
8748.185546875
8885.70703125
8995.06640625
9080.4921875
9147.853515625
9200.3359375
9236.568359375
9252.73828125
9247.3125
9224.1875
9191.16015625
9155.3125
9119.796875
9084.166015625
9046.013671875
9001.388671875
8944.775390625
8870.583984375
8775.861328125
8661.693359375
8532.033203125
8391.275390625
8242.6328125
8088.12890625
7929.361328125
7767.701171875
7603.486328125
7435.4375
7261.58984375
7080.9296875
6893.54296875
6699.1796875
6496.708984375
6285.375
6065.150390625
5834.361328125
5587.818359375
5320.01953125
5032.224609375
4736.208984375
4450.333984375
4190.982421875
3965.85546875
3772.3984375
3600.47265625
3437.396484375
3273.6328125
3106.81640625
2942.109375
2788.861328125
2655.86328125
2548.115234375
2466.7265625
2411.279296875
2381.830078125
2377.919921875
2394.962890625
2421.63671875
2441.49609375
2438.408203125
2402.568359375
2333.69921875
2239.912109375
2133.029296875
2023.228515625
1916.193359375
1813.564453125
1714.81640625
1618.60546875
1523.951171875
1431.982421875
1346.94140625
1274.642578125
1219.244140625
1181.30859375
1158.376953125
1146.2265625
1139.08984375
1129.583984375
1110.04296875
1075.095703125
1023.58203125
958.318359375
883.912109375
804.203125
721.06640625
635.482421875
549.818359375
468.861328125
398.181640625
341.162109375
297.5625
264.9375
241.357421875
226.59375
220.744140625
221.798828125
224.853515625
224.203125
217.193359375
207.078125
202.578125
213.83984375
247.005859375
300.5703125
365.61328125
429.376953125
479.85546875
509.28125
515.50390625
501.07421875
470.685546875
428.7109375
378.626953125
324.28125
270.85546875
224.341796875
190.49609375
174.150390625
177.9765625
199.96484375
231.86328125
261.333984375
277.076171875
273.203125
251.001953125
219.03125
191.466796875
182.908203125
200.6171875
240.09765625
288.5078125
332.904296875
366.19140625
387.546875
399.669921875
405.82421875
407.4453125
403.0
389.189453125
363.638671875
325.9765625
276.671875
216.623046875
149.466796875
83.77734375
31.16796875
0.814453125
-5.09765625
8.1640625
31.08203125
54.314453125
71.955078125
81.72265625
82.21875
70.197265625
41.0859375
-7.484375
-72.65625
-146.21484375
-216.94921875
-273.890625
-309.505859375
-321.5078125
-311.8984375
-284.01953125
-240.76953125
-185.685546875
-124.654296875
-65.0234375
-12.404296875
31.595703125
68.392578125
99.150390625
121.919921875
131.396484375
121.67578125
90.236328125
40.52734375
-17.923828125
-70.939453125
-102.103515625
-97.423828125
-51.9921875
25.71484375
116.79296875
200.80078125
263.724609375
299.90625
309.794921875
297.966796875
272.60546875
244.509765625
224.572265625
221.029296875
237.58203125
272.48828125
318.650390625
365.453125
402.37109375
423.09765625
428.107421875
424.01953125
419.5390625
420.1484375
425.515625
431.8046875
436.458984375
440.478515625
446.07421875
453.099609375
458.7265625
460.7578125
460.46484375
461.443359375
465.619140625
470.583984375
470.734375
460.66796875
437.861328125
403.66015625
363.244140625
324.7734375
297.05859375
286.580078125
295.974609375
324.708984375
370.3125
428.8359375
495.29296875
564.703125
632.18359375
691.478515625
734.65234375
755.806640625
756.7734375
749.1171875
750.154296875
776.302734375
837.8359375
935.94921875
1061.904296875
1199.50390625
1331.205078125
1444.736328125
1535.83203125
1606.1640625
1659.478515625
1699.298828125
1729.087890625
1753.3515625
1777.4296875
1805.044921875
1835.353515625
1862.755859375
1880.41015625
1884.71875
1877.3984375
1864.53125
1854.1328125
1853.38671875
1866.306640625
1893.07421875
1931.6875
1980.1796875
2037.349609375
2102.361328125
2174.6953125
2254.22265625
2340.11328125
2429.951171875
2521.720703125
2617.806640625
2726.078125
2855.779296875
3012.046875
3194.35546875
3398.87890625
3620.880859375
3855.083984375
4095.77734375
4338.275390625
4580.353515625
4821.791015625
5062.216796875
5299.572265625
5530.845703125
5754.595703125
5973.333984375
6193.873046875
6425.255859375
6675.306640625
6947.5703125
7239.98828125
7546.13671875
7858.234375
8170.01953125
8477.671875
8779.705078125
9077.78515625
9378.52734375
9693.00390625
10031.99609375
10399.98828125
10793.65234375
11206.630859375
11636.16015625
12085.404296875
12560.083984375
13063.490234375
13594.77734375
14151.181640625
14730.783203125
15332.94140625
15957.392578125
16604.693359375
17277.5625
17979.642578125
18710.5234375
19461.3828125
20216.517578125
20960.57421875
21685.767578125
22394.240234375
23095.228515625
23799.548828125
24513.8828125
25237.0859375
25960.2578125
26670.037109375
27352.2265625
27993.427734375
28581.1640625
29104.17578125
29553.0390625
29920.509765625
30201.564453125
30393.642578125
30496.51953125
30511.052734375
30437.619140625
30275.83984375
30025.650390625
29688.138671875
29265.650390625
28762.294921875
28185.435546875
27546.662109375
26860.939453125
26144.515625
25412.943359375
24679.287109375
23951.99609375
23233.4375
22521.01171875
21810.73828125
21100.849609375
20393.166015625
19692.216796875
19003.326171875
18330.259765625
17673.431640625
17030.298828125
16398.60546875
15779.681640625
15178.298828125
14598.84765625
14041.822265625
13503.912109375
12980.8984375
12470.14453125
11971.3671875
11486.484375
11018.96875
10571.96875
10145.830078125
9737.548828125
9343.650390625
8963.958984375
8602.0234375
8261.1875
7940.328125
7634.033203125
7337.255859375
7049.4375
6773.619140625
6511.4609375
6259.375
6009.375
5753.310546875
5486.939453125
5212.1015625
4937.396484375
4677.23046875
4448.115234375
4262.482421875
4122.998046875
4020.814453125
3938.484375
3855.740234375
3755.46875
3627.99609375
3472.60546875
3295.9140625
3107.8203125
2917.091796875
2729.271484375
2547.82421875
2376.435546875
2219.046875
2077.20703125
1948.376953125
1828.36328125
1715.599609375
1611.92578125
1518.708984375
1433.24609375
1349.880859375
1264.00390625
1174.04296875
1080.310546875
983.73828125
886.525390625
793.14453125
709.5703125
640.95703125
589.357421875
552.685546875
525.55859375
502.10546875
479.0859375
457.01171875
438.43359375
425.302734375
417.27734375
410.9609375
399.61328125
373.990234375
325.330078125
249.5390625
150.2421875
38.8203125
-69.31640625
-161.2265625
-232.134765625
-285.943359375
-329.5078125
-365.962890625
-393.478515625
-409.845703125
-416.974609375
-420.595703125
-426.68359375
-439.0546875
-459.6875
-490.01171875
-531.498046875
-585.34765625
-651.3046875
-725.861328125
-801.658203125
-870.044921875
-925.818359375
-969.9609375
-1007.91796875
-1045.548828125
-1086.78125
-1133.5234375
-1185.376953125
-1238.3125
-1285.345703125
-1321.220703125
-1347.451171875
-1371.6796875
-1400.8046875
-1434.896484375
-1468.59375
-1497.998046875
-1524.890625
-1554.224609375
-1589.205078125
-1629.916015625
-1675.306640625
-1723.734375
-1770.6953125
-1807.97265625
-1827.46484375
-1827.05078125
-1812.60546875
-1794.130859375
-1779.7421875
-1772.638671875
-1772.763671875
-1780.330078125
-1797.296875
-1825.40234375
-1863.412109375
-1907.07421875
-1952.15625
-1996.869140625
-2040.744140625
-2081.53125
-2114.228515625
-2133.623046875
-2137.380859375
-2126.62890625
-2104.232421875
-2073.31640625
-2037.451171875
-2001.62109375
-1972.13671875
-1955.0234375
-1953.73828125
-1968.0234375
-1994.921875
-2031.0625
-2074.03515625
-2121.6875
-2170.431640625
-2214.86328125
-2249.49609375
-2271.1875
-2280.30859375
-2280.173828125
-2275.74609375
-2272.384765625
-2274.48046875
-2283.890625
-2299.177734375
-2316.9296875
-2334.482421875
-2351.7734375
-2371.01171875
-2395.0
-2425.39453125
-2461.08984375
-2497.005859375
-2524.990234375
-2537.4375
-2531.14453125
-2508.171875
-2473.9453125
-2435.5078125
-2400.5859375
-2375.517578125
-2361.994140625
-2355.88671875
-2350.1015625
-2338.87109375
-2320.1328125
-2295.955078125
-2271.91015625
-2254.5625
-2246.974609375
-2245.912109375
-2244.236328125
-2236.189453125
-2220.138671875
-2197.974609375
-2174.849609375
-2159.80859375
-2163.412109375
-2191.255859375
-2239.099609375
-2294.880859375
-2345.263671875
-2380.40625
-2394.84375
-2387.087890625
-2359.658203125
-2318.431640625
-2270.744140625
-2223.611328125
-2183.046875
-2153.748046875
-2138.34375
-2136.689453125
-2145.8359375
-2161.1875
-2179.037109375
-2199.59375
-2228.01953125
-2271.623046875
-2334.90625
-2416.314453125
-2508.6328125
-2601.84765625
-2686.541015625
-2756.943359375
-2812.39453125
-2856.005859375
-2891.21484375
-2919.046875
-2937.767578125
-2943.849609375
-2932.841796875
-2900.693359375
-2846.193359375
-2772.90625
-2688.166015625
-2599.6015625
-2512.625
-2431.189453125
-2360.39453125
-2307.224609375
-2278.009765625
-2274.728515625
-2293.8203125
-2328.703125
-2373.470703125
-2424.251953125
-2477.859375
-2530.287109375
-2577.353515625
-2616.697265625
-2648.65625
-2675.40625
-2699.689453125
-2724.099609375
-2750.2109375
-2777.13671875
-2800.80859375
-2815.873046875
-2819.306640625
-2812.49609375
-2799.71875
-2784.90234375
-2770.146484375
-2757.1484375
-2748.859375
-2748.728515625
-2757.646484375
-2771.15234375
-2779.517578125
-2771.568359375
-2740.705078125
-2689.009765625
-2625.810546875
-2561.89453125
-2505.41796875
-2463.138671875
-2443.1796875
-2453.263671875
-2495.048828125
-2561.8203125
-2643.025390625
-2730.474609375
-2819.615234375
-2906.70703125
-2987.61328125
-3059.876953125
-3123.873046875
-3180.306640625
-3227.029296875
-3259.501953125
-3274.650390625
-3273.40625
-3259.048828125
-3233.48046875
-3196.203125
-3147.908203125
-3095.05078125
-3049.50390625
-3021.865234375
-3013.8515625
-3016.91796875
-3018.33984375
-3009.05078125
-2987.048828125
-2955.646484375
-2920.44921875
-2887.93359375
-2865.361328125
-2859.837890625
-2875.9296875
-2913.244140625
-2966.1484375
-3026.076171875
-3084.732421875
-3135.857421875
-3175.19140625
-3200.146484375
-3210.2265625
-3207.22265625
-3193.779296875
-3171.484375
-3140.990234375
-3104.744140625
-3068.9921875
-3041.82421875
-3028.0703125
-3025.73828125
-3027.236328125
-3024.1875
-3011.966796875
-2991.353515625
-2967.267578125
-2946.1328125
-2933.37890625
-2932.001953125
-2942.0078125
-2959.712890625
-2977.306640625
-2984.58203125
-2973.796875
-2944.93359375
-2906.86328125
-2873.142578125
-2855.634765625
-2860.072265625
-2885.12890625
-2924.208984375
-2968.478515625
-3009.751953125
-3042.267578125
-3063.412109375
-3073.826171875
-3076.501953125
-3074.716796875
-3070.568359375
-3065.9296875
-3064.05859375
-3067.845703125
-3075.021484375
-3076.34765625
-3060.796875
-3023.49609375
-2969.1484375
-2909.1328125
-2856.44140625
-2821.6953125
-2810.552734375
-2822.357421875
-2850.880859375
-2886.64453125
-2919.533203125
-2941.939453125
-2952.44140625
-2956.529296875
-2961.328125
-2968.05078125
-2970.44140625
-2961.162109375
-2938.533203125
-2907.12109375
-2874.3671875
-2848.404296875
-2836.873046875
-2843.701171875
-2865.912109375
-2895.478515625
-2925.669921875
-2955.244140625
-2986.32421875
-3019.2734375
-3050.12109375
-3072.263671875
-3080.341796875
-3073.6796875
-3057.64453125
-3042.23828125
-3038.7890625
-3056.345703125
-3099.0703125
-3164.9921875
-3246.365234375
-3331.654296875
-3408.296875
-3465.310546875
-3495.92578125
-3500.125
-3485.060546875
-3461.806640625
-3440.30859375
-3426.396484375
-3421.98046875
-3425.84765625
-3433.697265625
-3438.962890625
-3435.8125
-3422.349609375
-3401.048828125
-3376.357421875
-3351.9765625
-3329.953125
-3311.26953125
-3296.287109375
-3284.330078125
-3273.396484375
-3261.404296875
-3248.373046875
-3236.80078125
-3228.943359375
-3223.751953125
-3217.240234375
-3205.791015625
-3188.388671875
-3165.765625
-3138.751953125
-3108.2265625
-3076.140625
-3045.728515625
-3020.734375
-3004.11328125
-2996.400390625
-2994.44140625
-2992.08203125
-2982.765625
-2961.517578125
-2924.81640625
-2870.087890625
-2796.791015625
-2708.150390625
-2611.38671875
-2516.3046875
-2433.462890625
-2371.91796875
-2336.349609375
-2325.3125
-2332.650390625
-2351.29296875
-2376.4453125
-2406.56640625
-2442.4453125
-2484.99609375
-2532.380859375
-2578.677734375
-2616.072265625
-2639.482421875
-2650.044921875
-2655.201171875
-2665.296875
-2687.763671875
-2721.275390625
-2754.65625
-2773.287109375
-2768.525390625
-2741.22265625
-2696.5
-2636.87890625
-2561.875
-2473.55859375
-2380.91015625
-2298.431640625
-2240.876953125
-2218.1796875
-2232.615234375
-2278.578125
-2344.880859375
-2418.87890625
-2490.533203125
-2554.712890625
-2611.017578125
-2661.5234375
-2708.005859375
-2750.744140625
-2789.865234375
-2827.552734375
-2868.16796875
-2915.404296875
-2968.810546875
-3023.201171875
-3071.6796875
-3109.646484375
-3136.072265625
-3151.537109375
-3155.845703125
-3148.177734375
-3128.96875
-3100.55859375
-3065.576171875
-3025.322265625
-2979.89453125
-2929.03125
-2872.158203125
-2808.28125
-2736.90234375
-2658.98828125
-2576.3359375
-2489.986328125
-2399.904296875
-2305.953125
-2208.44921875
-2108.224609375
-2007.552734375
-1911.478515625
-1826.767578125
-1758.169921875
-1705.708984375
-1665.62890625
-1632.755859375
-1601.0234375
-1563.203125
-1512.876953125
-1447.42578125
-1367.888671875
-1275.5390625
-1170.212890625
-1052.619140625
-926.35546875
-795.341796875
-659.837890625
-517.435546875
-368.71484375
-220.326171875
-81.314453125
42.66015625
150.32421875
240.6484375
309.2265625
348.955078125
353.58984375
320.771484375
252.943359375
156.720703125
41.533203125
-82.19921875
-205.986328125
-326.98046875
-450.05859375
-584.748046875
-737.228515625
-903.61328125
-1071.064453125
-1225.8671875
-1360.66796875
-1475.466796875
-1574.60546875
-1664.837890625
-1755.130859375
-1855.193359375
-1972.0234375
-2107.35546875
-2258.041015625
-2417.984375
-2579.509765625
-2734.33203125
-2875.2890625
-2998.365234375
-3103.216796875
-3191.560546875
-3265.09765625
-3324.90625
-3372.33203125
-3409.515625
-3438.18359375
-3457.61328125
-3464.08984375
-3452.640625
-3419.89453125
-3366.27734375
-3296.869140625
-3220.7890625
-3148.67578125
-3088.640625
-3042.921875
-3007.484375
-2974.833984375
-2938.166015625
-2894.9609375
-2848.935546875
-2809.423828125
-2787.87109375
-2792.720703125
-2825.435546875
-2880.0
-2946.228515625
-3014.828125
-3081.1484375
-3145.197265625
-3208.884765625
-3273.673828125
-3340.412109375
-3409.28515625
-3477.603515625
-3537.630859375
-3578.84375
-3594.509765625
-3586.7734375
-3565.22265625
-3540.6328125
-3519.3984375
-3502.126953125
-3485.845703125
-3467.822265625
-3448.72265625
-3432.947265625
-3425.904296875
-3430.576171875
-3446.046875
-3468.0078125
-3490.009765625
-3505.505859375
-3511.41796875
-3511.123046875
-3513.451171875
-3527.662109375
-3558.6484375
-3605.83203125
-3664.4609375
-3726.71484375
-3782.6640625
-3822.7734375
-3841.228515625
-3837.197265625
-3813.189453125
-3773.177734375
-3722.9140625
-3671.189453125
-3628.7890625
-3604.3984375
-3600.66796875
-3614.25390625
-3639.6953125
-3673.142578125
-3712.498046875
-3755.283203125
-3798.39453125
-3841.0859375
-3886.892578125
-3940.015625
-3998.35546875
-4051.052734375
-4085.00390625
-4094.962890625
-4087.091796875
-4072.61328125
-4058.599609375
-4044.984375
-4028.646484375
-4007.869140625
-3982.6015625
-3953.0234375
-3920.615234375
-3890.380859375
-3869.54296875
-3862.6015625
-3868.296875
-3882.08203125
-3900.45703125
-3921.703125
-3943.56640625
-3962.841796875
-3978.30078125
-3992.578125
-4009.919921875
-4032.51953125
-4059.9921875
-4091.884765625
-4129.18359375
-4172.96484375
-4222.1875
-4273.0859375
-4320.2734375
-4358.27734375
-4382.818359375
-4391.39453125
-4383.30859375
-4359.755859375
-4324.421875
-4283.248046875
-4242.20703125
-4204.822265625
-4172.681640625
-4148.552734375
-4137.216796875
-4141.53515625
-4158.08984375
-4178.44140625
-4195.373046875
-4207.453125
-4217.65625
-4228.662109375
-4239.8125
-4247.462890625
-4247.0859375
-4235.28125
-4210.916015625
-4175.44921875
-4132.9375
-4089.982421875
-4054.5625
-4032.763671875
-4025.255859375
-4027.134765625
-4031.84375
-4035.30859375
-4036.552734375
-4035.615234375
-4032.21484375
-4026.4375
-4019.8359375
-4015.58203125
-4017.5625
-4028.7578125
-4049.578125
-4077.619140625
-4109.232421875
-4141.158203125
-4170.49609375
-4194.21484375
-4210.263671875
-4219.384765625
-4224.779296875
-4229.6875
-4236.111328125
-4245.91015625
-4261.5859375
-4284.484375
-4312.5078125
-4340.4609375
-4362.943359375
-4376.98828125
-4382.9140625
-4383.876953125
-4384.53515625
-4389.001953125
-4398.671875
-4410.912109375
-4419.08984375
-4414.234375
-4388.58203125
-4339.703125
-4272.173828125
-4195.06640625
-4117.791015625
-4048.271484375
-3993.927734375
-3962.294921875
-3959.05859375
-3985.0546875
-4034.99609375
-4098.77734375
-4164.39453125
-4221.171875
-4262.1640625
-4284.978515625
-4291.2109375
-4285.267578125
-4272.94921875
-4259.765625
-4249.689453125
-4245.294921875
-4248.8125
-4262.0390625
-4284.8125
-4314.259765625
-4346.80078125
-4381.0703125
-4418.10546875
-4458.01171875
-4496.62109375
-4525.673828125
-4536.115234375
-4521.125
-4476.857421875
-4402.322265625
-4300.51171875
-4180.05859375
-4054.48046875
-3937.9765625
-3840.8984375
-3768.84375
-3725.171875
-3712.814453125
-3732.53125
-3779.396484375
-3841.470703125
-3902.595703125
-3948.1796875
-3971.3984375
-3976.72265625
-3977.849609375
-3990.01953125
-4021.509765625
-4070.53125
-4128.955078125
-4188.0625
-4241.474609375
-4285.46875
-4319.609375
-4347.90234375
-4377.576171875
-4414.95703125
-4461.78125
-4515.115234375
-4569.822265625
-4620.33984375
-4660.890625
-4685.6015625
-4689.291015625
-4668.1953125
-4620.482421875
-4547.572265625
-4456.068359375
-4357.76171875
-4265.814453125
-4189.12109375
-4129.1171875
-4081.33203125
-4040.099609375
-4002.734375
-3970.509765625
-3946.42578125
-3931.955078125
-3925.201171875
-3921.130859375
-3913.0
-3894.400390625
-3862.216796875
-3819.482421875
-3774.82421875
-3736.953125
-3708.421875
-3685.548828125
-3665.607421875
-3653.712890625
-3661.140625
-3695.533203125
-3752.375
-3815.74609375
-3867.1484375
-3894.177734375
-3892.615234375
-3863.205078125
-3808.80078125
-3735.158203125
-3652.962890625
-3576.92578125
-3521.197265625
-3494.439453125
-3497.822265625
-3526.529296875
-3572.96484375
-3629.94921875
-3692.580078125
-3758.091796875
-3824.34375
-3888.62890625
-3947.875
-3999.439453125
-4041.392578125
-4072.427734375
-4092.2890625
-4102.63671875
-4107.560546875
-4113.158203125
-4126.15234375
-4151.533203125
-4189.90625
-4236.24609375
-4281.31640625
-4315.103515625
-4330.12890625
-4323.224609375
-4295.517578125
-4250.73046875
-4192.681640625
-4123.67578125
-4045.384765625
-3961.142578125
-3877.087890625
-3800.71484375
-3738.2734375
-3692.87109375
-3664.00390625
-3648.37109375
-3641.552734375
-3639.7265625
-3640.587890625
-3643.7890625
-3651.982421875
-3671.736328125
-3711.8203125
-3778.255859375
-3869.63671875
-3976.53515625
-4085.029296875
-4181.158203125
-4254.17578125
-4298.451171875
-4313.810546875
-4303.900390625
-4273.5390625
-4227.19140625
-4168.9765625
-4102.501953125
-4030.0234375
-3952.73046875
-3872.91796875
-3795.76171875
-3728.13671875
-3675.69140625
-3641.39453125
-3626.552734375
-3632.228515625
-3659.322265625
-3707.751953125
-3775.658203125
-3858.474609375
-3947.91015625
-4032.24609375
-4099.228515625
-4140.630859375
-4155.638671875
-4150.791015625
-4136.6328125
-4123.43359375
-4118.33203125
-4124.41796875
-4140.564453125
-4161.38671875
-4178.515625
-4184.2578125
-4175.9140625
-4157.228515625
-4135.82421875
-4119.294921875
-4112.958984375
-4119.07421875
-4135.919921875
-4157.2421875
-4174.451171875
-4181.470703125
-4178.423828125
-4170.62890625
-4163.818359375
-4160.044921875
-4157.26953125
-4151.720703125
-4140.01171875
-4119.666015625
-4089.349609375
-4050.267578125
-4007.720703125
-3970.392578125
-3946.82421875
-3941.578125
-3953.82421875
-3978.34765625
-4007.447265625
-4033.240234375
-4050.66796875
-4059.740234375
-4064.560546875
-4069.19140625
-4074.0078125
-4075.30078125
-4067.22265625
-4043.90234375
-4001.30859375
-3939.17578125
-3861.802734375
-3776.396484375
-3690.21484375
-3609.04296875
-3536.84375
-3474.8125
-3420.224609375
-3367.876953125
-3314.298828125
-3260.65234375
-3211.458984375
-3171.134765625
-3142.3125
-3126.310546875
-3123.5234375
-3132.955078125
-3152.53515625
-3180.533203125
-3216.490234375
-3260.677734375
-3313.435546875
-3375.240234375
-3446.62109375
-3527.048828125
-3614.087890625
-3704.009765625
-3793.1015625
-3877.53515625
-3951.814453125
-4007.962890625
-4037.38671875
-4034.396484375
-3998.833984375
-3936.171875
-3855.583984375
-3767.541015625
-3681.86328125
-3606.23046875
-3545.1015625
-3499.39453125
-3467.072265625
-3444.203125
-3426.31640625
-3410.52734375
-3398.1171875
-3395.162109375
-3408.8359375
-3441.029296875
-3484.8359375
-3527.505859375
-3557.490234375
-3569.955078125
-3568.015625
-3560.96484375
-3560.98828125
-3578.388671875
-3616.177734375
-3667.552734375
-3719.076171875
-3757.95703125
-3778.36328125
-3782.986328125
-3780.146484375
-3779.185546875
-3786.7734375
-3805.173828125
-3832.080078125
-3861.474609375
-3885.5625
-3897.955078125
-3896.78515625
-3884.96484375
-3866.603515625
-3842.767578125
-3810.74609375
-3767.16015625
-3711.34765625
-3646.228515625
-3577.294921875
-3510.91796875
-3451.529296875
-3398.099609375
-3343.154296875
-3277.138671875
-3195.51171875
-3102.48046875
-3008.533203125
-2924.771484375
-2858.421875
-2810.943359375
-2777.939453125
-2750.58203125
-2718.462890625
-2672.921875
-2609.73828125
-2530.9375
-2445.236328125
-2365.57421875
-2303.28515625
-2262.166015625
-2236.984375
-2217.5078125
-2194.216796875
-2161.646484375
-2119.013671875
-2070.24609375
-2023.62109375
-1989.244140625
-1973.83984375
-1976.419921875
-1989.0390625
-2002.48828125
-2011.853515625
-2017.396484375
-2021.404296875
-2025.201171875
-2028.845703125
-2032.267578125
-2035.669921875
-2038.638671875
-2038.64453125
-2029.87890625
-2004.119140625
-1954.955078125
-1883.482421875
-1800.06640625
-1718.771484375
-1648.08984375
-1585.744140625
-1521.462890625
-1444.369140625
-1348.859375
-1236.021484375
-1111.5546875
-982.365234375
-853.44921875
-726.0625
-597.59765625
-463.052734375
-317.390625
-157.734375
15.568359375
199.291015625
388.3046875
576.466796875
757.7578125
928.255859375
1087.962890625
1240.5703125
1390.65234375
1540.544921875
1689.642578125
1836.525390625
1981.62890625
2127.697265625
2277.171875
2428.935546875
2577.96875
2718.89453125
2850.0703125
2973.958984375
3093.94921875
3211.5546875
3326.654296875
3439.015625
3548.451171875
3653.853515625
3753.27734375
3845.466796875
3930.796875
4010.255859375
4083.25390625
4146.369140625
4194.7421875
4225.55859375
4240.89453125
4246.904296875
4249.498046875
4250.083984375
4244.5625
4225.26171875
4183.765625
4113.6953125
4013.47265625
3887.62109375
3744.962890625
3594.57421875
3442.7578125
3292.9921875
3147.51171875
3008.044921875
2874.80859375
2744.978515625
2613.068359375
2474.259765625
2328.583984375
2181.697265625
2040.400390625
1906.517578125
1774.703125
1636.130859375
1484.890625
1322.67578125
1159.107421875
1007.314453125
877.328125
772.3828125
691.123046875
632.181640625
594.935546875
576.01953125
567.802734375
562.2890625
555.619140625
547.623046875
538.2578125
526.77734375
513.92578125
501.884765625
490.109375
472.166015625
438.44140625
382.638671875
305.751953125
214.37109375
115.6328125
13.65625
-90.033203125
-193.763671875
-294.859375
-392.7734375
-492.6953125
-604.044921875
-733.353515625
-878.146484375
-1028.0625
-1172.16015625
-1305.412109375
-1429.564453125
-1549.572265625
-1669.57421875
-1790.623046875
-1910.181640625
-2023.01953125
-2123.591796875
-2209.0703125
-2281.21484375
-2345.677734375
-2409.271484375
-2477.228515625
-2551.912109375
-2633.1796875
-2719.560546875
-2809.376953125
-2901.259765625
-2993.69140625
-3084.330078125
-3170.3671875
-3250.505859375
-3326.830078125
-3404.279296875
-3487.546875
-3577.75390625
-3671.2578125
-3760.888671875
-3838.37109375
-3896.64453125
-3931.517578125
-3942.171875
-3930.416015625
-3899.337890625
-3852.595703125
-3794.8359375
-3732.484375
-3673.412109375
-3624.87109375
-3590.9296875
-3571.515625
-3563.826171875
-3564.81640625
-3573.095703125
-3589.744140625
-3618.083984375
-3661.85546875
-3721.6171875
-3791.36328125
-3858.587890625
-3908.626953125
-3930.556640625
-3920.986328125
-3884.373046875
-3830.93359375
-3773.53515625
-3724.390625
-3692.177734375
-3680.380859375
-3687.705078125
-3710.365234375
-3744.66796875
-3787.751953125
-3836.162109375
-3884.671875
-3927.90234375
-3963.482421875
-3993.240234375
-4021.048828125
-4049.90625
-4080.962890625
-4113.947265625
-4147.228515625
-4178.01953125
-4204.046875
-4225.953125
-4247.80859375
-4274.8828125
-4310.880859375
-4356.70703125
-4410.77734375
-4469.60546875
-4528.09375
-4579.9921875
-4619.205078125
-4642.0546875
-4649.158203125
-4644.88671875
-4634.21484375
-4619.740234375
-4601.58203125
-4579.5078125
-4554.27734375
-4527.283203125
-4500.208984375
-4475.78125
-4458.01953125
-4450.634765625
-4454.72265625
-4468.080078125
-4486.349609375
-4504.71875
-4519.10546875
-4526.6171875
-4525.4375
-4514.71484375
-4495.310546875
-4470.822265625
-4446.849609375
-4427.67578125
-4412.90234375
-4397.6953125
-4377.1171875
-4351.2421875
-4326.857421875
-4314.470703125
-4322.703125
-4353.736328125
-4402.697265625
-4460.576171875
-4518.03515625
-4567.99609375
-4606.9609375
-4635.287109375
-4655.302734375
-4667.345703125
-4667.02734375
-4647.78515625
-4607.8515625
-4555.478515625
-4506.86328125
-4477.40625
-4472.4453125
-4484.126953125
-4496.56640625
-4495.37109375
-4474.2421875
-4434.5390625
-4380.591796875
-4317.138671875
-4250.486328125
-4189.353515625
-4142.044921875
-4112.94140625
-4103.16796875
-4114.7109375
-4152.2890625
-4219.73046875
-4314.208984375
-4424.134765625
-4532.57421875
-4623.61328125
-4687.89453125
-4725.224609375
-4743.9296875
-4757.2421875
-4778.013671875
-4813.853515625
-4865.01953125
-4925.783203125
-4987.552734375
-5041.1953125
-5077.90625
-5089.875
-5071.505859375
-5020.61328125
-4939.33203125
-4835.529296875
-4724.064453125
-4624.58984375
-4554.361328125
-4520.48828125
-4518.322265625
-4537.279296875
-4568.1171875
-4605.810546875
-4647.880859375
-4691.966796875
-4735.015625
-4774.154296875
-4808.46484375
-4840.275390625
-4874.123046875
-4913.421875
-4958.201171875
-5006.591796875
-5058.548828125
-5117.322265625
-5187.02734375
-5268.806640625
-5358.876953125
-5449.2421875
-5530.3671875
-5594.86328125
-5640.916015625
-5673.580078125
-5702.595703125
-5737.408203125
-5781.8203125
-5831.515625
-5876.107421875
-5904.263671875
-5908.28125
-5885.9609375
-5840.98046875
-5782.9296875
-5725.33984375
-5679.943359375
-5650.326171875
-5630.822265625
-5612.24609375
-5589.212890625
-5563.25
-5540.65234375
-5527.5078125
-5524.8125
-5526.607421875
-5523.177734375
-5507.521484375
-5479.5
-5444.22265625
-5407.50390625
-5372.94140625
-5341.123046875
-5309.134765625
-5271.216796875
-5222.388671875
-5162.791015625
-5097.810546875
-5033.572265625
-4973.240234375
-4918.169921875
-4871.279296875
-4837.8046875
-4822.298828125
-4825.04296875
-4840.89453125
-4861.4296875
-4879.26171875
-4892.048828125
-4903.837890625
-4923.0703125
-4958.57421875
-5015.04296875
-5089.4375
-5170.69921875
-5244.513671875
-5300.681640625
-5337.08984375
-5357.265625
-5365.03125
-5361.89453125
-5348.634765625
-5328.248046875
-5307.361328125
-5294.908203125
-5298.126953125
-5318.0625
-5348.447265625
-5380.07421875
-5407.3046875
-5431.13671875
-5456.873046875
-5489.51953125
-5530.609375
-5577.626953125
-5625.501953125
-5669.15234375
-5705.478515625
-5733.509765625
-5753.25390625
-5764.984375
-5768.97265625
-5764.552734375
-5748.982421875
-5718.330078125
-5670.599609375
-5608.15625
-5537.09375
-5465.09375
-5400.509765625
-5352.5546875
-5329.90625
-5336.529296875
-5367.349609375
-5407.841796875
-5439.34375
-5447.408203125
-5427.81640625
-5386.439453125
-5334.06640625
-5280.93359375
-5234.09765625
-5197.029296875
-5169.59375
-5148.740234375
-5130.912109375
-5115.173828125
-5104.046875
-5101.099609375
-5107.783203125
-5122.736328125
-5143.564453125
-5168.326171875
-5194.685546875
-5218.275390625
-5233.404296875
-5236.63671875
-5230.021484375
-5220.466796875
-5215.71484375
-5220.7109375
-5237.21484375
-5265.78515625
-5307.0625
-5360.625
-5422.62890625
-5485.1875
-5538.978515625
-5577.126953125
-5596.716796875
-5597.123046875
-5578.4453125
-5542.90625
-5496.91796875
-5449.611328125
-5407.99609375
-5374.015625
-5346.51953125
-5325.0234375
-5310.640625
-5303.93359375
-5303.15625
-5305.125
-5308.00390625
-5313.685546875
-5327.60546875
-5355.47265625
-5399.349609375
-5456.703125
-5522.755859375
-5592.71484375
-5661.533203125
-5723.359375
-5772.986328125
-5807.634765625
-5826.357421875
-5828.615234375
-5815.34765625
-5791.052734375
-5762.1953125
-5732.150390625
-5698.802734375
-5658.34765625
-5610.958984375
-5562.130859375
-5519.515625
-5489.490234375
-5475.84765625
-5479.5
-5498.01171875
-5525.73828125
-5555.41796875
-5580.474609375
-5596.62890625
-5602.05078125
-5596.458984375
-5580.49609375
-5556.046875
-5526.49609375
-5495.6484375
-5466.08203125
-5439.18359375
-5416.986328125
-5403.185546875
-5401.509765625
-5413.193359375
-5436.384765625
-5467.728515625
-5504.15625
-5543.345703125
-5582.787109375
-5618.34375
-5643.76171875
-5652.580078125
-5641.607421875
-5613.021484375
-5573.005859375
-5528.5859375
-5485.490234375
-5447.98828125
-5419.87890625
-5405.5234375
-5409.884765625
-5436.291015625
-5482.9765625
-5542.38671875
-5605.73046875
-5668.927734375
-5733.28125
-5799.71875
-5862.8984375
-5911.826171875
-5936.666015625
-5935.498046875
-5915.1171875
-5885.67578125
-5854.119140625
-5822.169921875
-5789.294921875
-5755.884765625
-5722.701171875
-5688.783203125
-5652.16796875
-5613.10546875
-5574.859375
-5540.712890625
-5511.259765625
-5485.2734375
-5462.005859375
-5441.576171875
-5424.421875
-5412.20703125
-5409.0078125
-5419.712890625
-5446.45703125
-5486.984375
-5536.328125
-5588.890625
-5638.80859375
-5679.935546875
-5707.052734375
-5717.22265625
-5709.365234375
-5682.91796875
-5637.9765625
-5577.4765625
-5509.04296875
-5444.138671875
-5394.697265625
-5369.521484375
-5372.599609375
-5403.490234375
-5458.29296875
-5530.091796875
-5609.533203125
-5686.87109375
-5755.01171875
-5811.2109375
-5855.90234375
-5889.99609375
-5913.455078125
-5926.125
-5928.83984375
-5922.76171875
-5907.53515625
-5880.783203125
-5840.1796875
-5786.408203125
-5724.51171875
-5662.8984375
-5611.087890625
-5577.34765625
-5566.91015625
-5581.376953125
-5619.396484375
-5677.671875
-5751.404296875
-5834.634765625
-5921.248046875
-6005.763671875
-6082.505859375
-6144.46875
-6184.900390625
-6201.552734375
-6199.220703125
-6187.4140625
-6175.654296875
-6170.876953125
-6177.41796875
-6196.818359375
-6226.474609375
-6259.466796875
-6286.49609375
-6298.501953125
-6288.59375
-6253.86328125
-6197.15625
-6127.17578125
-6056.03125
-5995.43359375
-5953.205078125
-5930.830078125
-5923.18359375
-5921.634765625
-5919.173828125
-5913.37109375
-5905.0859375
-5895.84375
-5887.6171875
-5883.8359375
-5888.310546875
-5902.1640625
-5922.94140625
-5947.27734375
-5973.50390625
-6000.5625
-6024.953125
-6040.443359375
-6041.876953125
-6029.37109375
-6008.87890625
-5988.890625
-5976.8203125
-5977.638671875
-5994.25
-6027.19140625
-6073.3203125
-6125.541015625
-6174.998046875
-6214.236328125
-6238.6484375
-6245.861328125
-6234.779296875
-6205.28125
-6157.857421875
-6093.302734375
-6013.748046875
-5924.97265625
-5837.22265625
-5761.90234375
-5705.91796875
-5668.646484375
-5644.61328125
-5629.4765625
-5623.876953125
-5632.15625
-5658.068359375
-5701.80859375
-5760.1796875
-5827.771484375
-5897.216796875
-5959.96875
-6009.873046875
-6047.6328125
-6080.939453125
-6118.4765625
-6162.970703125
-6209.7734375
-6251.58984375
-6284.20703125
-6308.630859375
-6328.9609375
-6347.908203125
-6362.91796875
-6366.302734375
-6350.787109375
-6316.240234375
-6270.595703125
-6223.3359375
-6178.029296875
-6131.3203125
-6078.060546875
-6016.23828125
-5947.494140625
-5874.650390625
-5799.625
-5723.072265625
-5645.6640625
-5570.302734375
-5503.439453125
-5453.212890625
-5424.91015625
-5417.900390625
-5427.28125
-5448.568359375
-5480.630859375
-5524.8125
-5582.66796875
-5655.314453125
-5743.939453125
-5848.833984375
-5966.287109375
-6086.8203125
-6198.216796875
-6292.009765625
-6367.689453125
-6430.728515625
-6487.005859375
-6539.224609375
-6587.31640625
-6630.1640625
-6666.248046875
-6694.05859375
-6713.107421875
-6723.86328125
-6725.68359375
-6715.283203125
-6688.6796875
-6645.080078125
-6588.283203125
-6524.203125
-6457.73828125
-6392.0
-6329.47265625
-6272.994140625
-6225.587890625
-6189.216796875
-6162.95703125
-6141.88671875
-6118.537109375
-6086.779296875
-6045.2734375
-5997.681640625
-5949.6953125
-5905.314453125
-5865.275390625
-5828.765625
-5797.064453125
-5775.46484375
-5770.765625
-5786.08984375
-5817.9296875
-5857.673828125
-5895.25
-5921.716796875
-5930.92578125
-5921.443359375
-5897.48828125
-5866.923828125
-5837.4609375
-5814.3046875
-5799.92578125
-5793.904296875
-5792.134765625
-5787.642578125
-5774.12890625
-5750.078125
-5720.01953125
-5692.48046875
-5676.67578125
-5679.673828125
-5704.560546875
-5749.373046875
-5806.982421875
-5866.203125
-5914.73828125
-5943.640625
-5951.5234375
-5945.63671875
-5938.482421875
-5941.572265625
-5959.955078125
-5990.294921875
-6022.8203125
-6045.353515625
-6047.486328125
-6023.921875
-5976.587890625
-5914.099609375
-5847.486328125
-5784.275390625
-5725.888671875
-5670.71875
-5619.005859375
-5573.828125
-5537.9296875
-5511.224609375
-5491.74609375
-5477.50390625
-5466.43359375
-5455.857421875
-5443.810546875
-5431.25390625
-5422.294921875
-5422.447265625
-5437.14453125
-5471.03515625
-5526.25
-5599.697265625
-5682.349609375
-5762.54296875
-5831.216796875
-5885.0625
-5925.822265625
-5957.32421875
-5982.94140625
-6004.703125
-6023.564453125
-6039.876953125
-6053.9140625
-6066.880859375
-6081.537109375
-6101.064453125
-6126.396484375
-6154.91015625
-6182.265625
-6205.3671875
-6222.87890625
-6233.486328125
-6235.466796875
-6229.087890625
-6218.79296875
-6211.498046875
-6212.197265625
-6221.10546875
-6234.572265625
-6248.02734375
-6258.4296875
-6265.541015625
-6272.154296875
-6282.791015625
-6300.6328125
-6324.576171875
-6349.345703125
-6369.08984375
-6381.416015625
-6388.451171875
-6394.85546875
-6405.380859375
-6423.580078125
-6450.638671875
-6483.458984375
-6513.580078125
-6529.341796875
-6521.10546875
-6486.365234375
-6431.578125
-6369.955078125
-6316.62890625
-6283.37109375
-6274.810546875
-6287.322265625
-6310.875
-6333.033203125
-6343.54296875
-6337.244140625
-6314.01953125
-6276.728515625
-6229.498046875
-6177.625
-6127.55859375
-6085.599609375
-6056.33203125
-6042.69921875
-6047.177734375
-6071.61328125
-6115.044921875
-6171.8828125
-6232.75
-6287.810546875
-6330.77734375
-6361.50390625
-6385.34765625
-6408.845703125
-6434.435546875
-6458.623046875
-6475.193359375
-6480.361328125
-6475.576171875
-6466.560546875
-6460.244140625
-6461.583984375
-6471.806640625
-6488.83984375
-6509.029296875
-6527.947265625
-6539.794921875
-6537.73828125
-6516.923828125
-6477.76171875
-6425.732421875
-6367.955078125
-6310.544921875
-6258.431640625
-6215.376953125
-6182.208984375
-6155.61328125
-6130.431640625
-6103.9140625
-6077.171875
-6052.2734375
-6028.669921875
-6003.13671875
-5972.732421875
-5936.9140625
-5897.115234375
-5855.5703125
-5815.109375
-5778.609375
-5746.876953125
-5717.357421875
-5686.89453125
-5656.951171875
-5635.203125
-5630.705078125
-5647.271484375
-5681.61328125
-5726.263671875
-5772.62890625
-5811.51953125
-5833.3515625
-5830.181640625
-5798.677734375
-5741.908203125
-5669.228515625
-5594.50390625
-5532.66015625
-5495.681640625
-5489.77734375
-5514.30859375
-5561.53515625
-5617.6484375
-5667.20703125
-5700.16015625
-5716.1796875
-5721.9375
-5724.267578125
-5726.0703125
-5728.01171875
-5732.138671875
-5742.4609375
-5762.072265625
-5790.20703125
-5822.16015625
-5852.01171875
-5875.634765625
-5891.66796875
-5900.3984375
-5902.5703125
-5899.0703125
-5890.185546875
-5873.572265625
-5843.564453125
-5794.802734375
-5728.140625
-5652.748046875
-5581.65234375
-5525.083984375
-5487.40625
-5468.24609375
-5464.7265625
-5473.16796875
-5491.12109375
-5519.1328125
-5560.0859375
-5615.9453125
-5684.7578125
-5760.337890625
-5834.2890625
-5898.8359375
-5949.625
-5987.197265625
-6015.291015625
-6036.755859375
-6051.103515625
-6056.369140625
-6052.5078125
-6041.880859375
-6026.9609375
-6009.36328125
-5991.642578125
-5978.466796875
-5974.494140625
-5981.10546875
-5995.734375
-6013.88671875
-6031.134765625
-6043.791015625
-6049.2578125
-6046.76171875
-6037.703125
-6024.806640625
-6010.2265625
-5993.552734375
-5970.994140625
-5937.240234375
-5889.587890625
-5831.4765625
-5772.431640625
-5724.599609375
-5698.236328125
-5697.873046875
-5720.15234375
-5755.1015625
-5791.685546875
-5824.189453125
-5853.708984375
-5883.5859375
-5914.22265625
-5942.771484375
-5966.681640625
-5986.333984375
-6004.291015625
-6022.64453125
-6040.904296875
-6055.921875
-6064.484375
-6067.15625
-6069.62109375
-6079.111328125
-6098.509765625
-6123.55078125
-6145.154296875
-6154.05078125
-6144.255859375
-6114.654296875
-6069.296875
-6016.208984375
-5964.58984375
-5921.060546875
-5886.322265625
-5854.021484375
-5813.98828125
-5759.732421875
-5694.9375
-5632.11328125
-5583.173828125
-5550.658203125
-5528.25390625
-5509.484375
-5495.294921875
-5493.580078125
-5512.28125
-5552.693359375
-5608.07421875
-5667.73828125
-5722.892578125
-5769.359375
-5805.56640625
-5829.009765625
-5835.984375
-5824.955078125
-5799.3828125
-5766.580078125
-5734.404296875
-5709.349609375
-5696.66796875
-5700.080078125
-5720.396484375
-5755.107421875
-5800.2890625
-5853.099609375
-5912.08203125
-5975.25390625
-6037.93359375
-6092.021484375
-6127.115234375
-6133.392578125
-6105.666015625
-6046.60546875
-5966.8046875
-5881.517578125
-5806.0703125
-5751.3671875
-5720.005859375
-5704.572265625
-5691.396484375
-5669.552734375
-5638.751953125
-5609.08203125
-5593.181640625
-5598.24609375
-5623.26171875
-5660.294921875
-5696.935546875
-5720.34375
-5723.16796875
-5707.16015625
-5679.8515625
-5646.96875
-5608.72265625
-5563.453125
-5513.0625
-5463.548828125
-5421.287109375
-5390.47265625
-5373.5546875
-5371.3984375
-5381.330078125
-5396.052734375
-5406.59765625
-5407.2890625
-5397.4375
-5378.275390625
-5349.5234375
-5310.337890625
-5263.66796875
-5218.46484375
-5186.38671875
-5175.693359375
-5187.548828125
-5216.802734375
-5255.0390625
-5293.353515625
-5324.302734375
-5343.302734375
-5348.96875
-5342.1015625
-5324.556640625
-5299.234375
-5270.763671875
-5245.341796875
-5229.5078125
-5228.634765625
-5245.24609375
-5276.716796875
-5313.76171875
-5342.595703125
-5351.283203125
-5336.1875
-5303.298828125
-5263.509765625
-5225.880859375
-5193.7421875
-5165.501953125
-5138.583984375
-5113.271484375
-5093.294921875
-5082.693359375
-5081.9609375
-5087.716796875
-5096.30078125
-5106.92578125
-5120.3515625
-5134.544921875
-5142.451171875
-5134.59765625
-5103.9140625
-5048.71875
-4972.625
-4882.896484375
-4788.82421875
-4700.61328125
-4628.5625
-4581.75
-4565.3515625
-4576.916015625
-4604.654296875
-4630.91796875
-4640.337890625
-4627.3515625
-4597.59765625
-4562.23828125
-4529.494140625
-4498.998046875
-4462.220703125
-4408.240234375
-4330.96875
-4233.130859375
-4124.708984375
-4017.857421875
-3922.52734375
-3844.99609375
-3788.060546875
-3751.30859375
-3731.89453125
-3726.435546875
-3732.169921875
-3745.298828125
-3758.45703125
-3761.658203125
-3746.923828125
-3711.212890625
-3653.96875
-3573.2578125
-3466.384765625
-3334.44921875
-3184.369140625
-3025.71875
-2866.4921875
-2711.99609375
-2565.43359375
-2427.171875
-2293.5234375
-2158.0
-2014.59375
-1859.69921875
-1691.20703125
-1506.41015625
-1300.482421875
-1065.849609375
-792.998046875
-473.462890625
-104.021484375
310.5546875
757.708984375
1219.599609375
1676.96484375
2113.740234375
2521.08203125
2898.583984375
3251.8671875
3588.435546875
3914.31640625
4232.419921875
4542.107421875
4839.01171875
5114.615234375
5356.439453125
5550.435546875
5686.01171875
5760.794921875
5781.37890625
5759.5859375
5707.427734375
5633.72265625
5542.73828125
5434.43359375
5306.384765625
5156.56640625
4984.869140625
4792.458984375
4580.732421875
4351.47265625
4107.38671875
3851.787109375
3587.890625
3318.681640625
3046.609375
2772.673828125
2496.328125
2217.412109375
1938.0234375
1661.646484375
1390.646484375
1125.568359375
866.935546875
616.283203125
374.638671875
140.703125
-88.376953125
-314.34765625
-536.087890625
-750.263671875
-953.3203125
-1143.056640625
-1318.716796875
-1480.05078125
-1626.677734375
-1758.787109375
-1878.384765625
-1989.474609375
-2096.671875
-2203.357421875
-2310.33203125
-2415.267578125
-2513.78125
-2603.072265625
-2686.3515625
-2773.6015625
-2876.25390625
-2999.716796875
-3140.359375
-3288.9453125
-3435.861328125
-3572.99609375
-3692.58984375
-3787.205078125
-3852.75
-3891.666015625
-3912.6328125
-3926.654296875
-3942.515625
-3964.201171875
-3990.63671875
-4017.220703125
-4038.455078125
-4050.822265625
-4054.767578125
-4055.626953125
-4063.373046875
-4090.111328125
-4144.6171875
-4226.814453125
-4327.21484375
-4432.60546875
-4532.87109375
-4623.232421875
-4702.298828125
-4770.193359375
-4828.435546875
-4879.521484375
-4925.51171875
-4967.748046875
-5008.396484375
-5050.978515625
-5097.767578125
-5146.537109375
-5190.7578125
-5224.115234375
-5245.837890625
-5262.529296875
-5284.529296875
-5319.29296875
-5367.28125
-5423.97265625
-5485.154296875
-5548.87109375
-5612.099609375
-5667.87890625
-5708.125
-5729.443359375
-5734.763671875
-5728.62109375
-5711.64453125
-5680.431640625
-5632.880859375
-5573.65234375
-5514.509765625
-5468.8203125
-5444.8125
-5443.287109375
-5461.078125
-5495.759765625
-5546.65625
-5611.9296875
-5685.7890625
-5758.484375
-5818.94921875
-5858.77734375
-5875.85546875
-5875.2109375
-5865.369140625
-5852.57421875
-5837.6875
-5817.947265625
-5790.81640625
-5756.076171875
-5715.529296875
-5672.1171875
-5629.5
-5591.896484375
-5563.720703125
-5548.91015625
-5549.908203125
-5566.73046875
-5597.0546875
-5637.79296875
-5687.048828125
-5744.759765625
-5811.287109375
-5885.072265625
-5961.576171875
-6034.576171875
-6098.5859375
-6150.09765625
-6187.189453125
-6209.25
-6217.634765625
-6215.5234375
-6205.60546875
-6187.478515625
-6157.734375
-6112.470703125
-6049.556640625
-5969.580078125
-5876.650390625
-5778.951171875
-5687.376953125
-5612.24609375
-5560.439453125
-5534.498046875
-5532.568359375
-5549.123046875
-5577.666015625
-5614.275390625
-5657.833984375
-5705.876953125
-5751.087890625
-5783.599609375
-5796.716796875
-5789.583984375
-5764.966796875
-5726.2578125
-5676.994140625
-5621.345703125
-5563.3828125
-5506.06640625
-5451.78125
-5403.80078125
-5366.267578125
-5341.978515625
-5330.109375
-5326.46875
-5326.8203125
-5330.669921875
-5341.734375
-5364.39453125
-5399.498046875
-5443.720703125
-5492.572265625
-5543.4140625
-5595.94921875
-5650.88671875
-5708.60546875
-5768.20703125
-5826.87109375
-5880.25
-5924.39453125
-5957.99609375
-5982.95703125
-6002.875
-6020.81640625
-6037.962890625
-6053.46875
-6065.052734375
-6069.8359375
-6065.58203125
-6052.109375
-6031.904296875
-6008.927734375
-5986.5078125
-5966.5859375
-5951.306640625
-5944.814453125
-5952.462890625
-5977.5703125
-6018.69140625
-6069.67578125
-6121.9609375
-6167.291015625
-6199.5859375
-6215.79296875
-6216.16015625
-6204.41015625
-6187.48828125
-6173.673828125
-6168.755859375
-6172.931640625
-6181.61328125
-6189.841796875
-6195.880859375
-6200.21875
-6201.279296875
-6192.83203125
-6166.333984375
-6116.630859375
-6045.83984375
-5961.865234375
-5873.205078125
-5785.77734375
-5704.685546875
-5637.326171875
-5591.92578125
-5571.6953125
-5571.20703125
-5579.62890625
-5587.38671875
-5589.80078125
-5586.265625
-5578.6171875
-5570.8515625
-5568.384765625
-5575.24609375
-5591.359375
-5613.015625
-5636.27734375
-5660.19140625
-5687.28125
-5721.66796875
-5766.412109375
-5821.41015625
-5882.357421875
-5941.255859375
-5988.748046875
-6017.625
-6025.837890625
-6017.416015625
-6000.96875
-5986.58203125
-5982.26953125
-5991.107421875
-6010.326171875
-6033.130859375
-6052.333984375
-6063.453125
-6065.26953125
-6058.1796875
-6042.08984375
-6015.435546875
-5975.857421875
-5921.974609375
-5855.21484375
-5780.568359375
-5705.55859375
-5637.5390625
-5580.515625
-5533.572265625
-5492.515625
-5453.95703125
-5418.29296875
-5388.8671875
-5368.21484375
-5355.310546875
-5345.953125
-5335.056640625
-5318.388671875
-5293.130859375
-5257.87890625
-5212.7421875
-5159.525390625
-5101.859375
-5044.638671875
-4992.662109375
-4949.455078125
-4917.361328125
-4898.111328125
-4892.08984375
-4897.228515625
-4910.201171875
-4929.537109375
-4956.12890625
-4989.0859375
-5021.62890625
-5043.158203125
-5046.400390625
-5032.787109375
-5011.478515625
-4994.033203125
-4988.857421875
-4997.8984375
-5016.58203125
-5037.416015625
-5055.1875
-5069.7890625
-5084.900390625
-5104.560546875
-5130.56640625
-5161.310546875
-5191.58203125
-5213.71875
-5220.58203125
-5209.1171875
-5182.177734375
-5147.4609375
-5113.90625
-5087.375
-5068.091796875
-5051.740234375
-5033.23046875
-5009.923828125
-4982.0625
-4951.208984375
-4918.498046875
-4883.783203125
-4845.875
-4803.884765625
-4758.4765625
-4711.1953125
-4662.37890625
-4610.796875
-4556.6015625
-4503.955078125
-4458.744140625
-4422.30859375
-4387.62890625
-4342.6875
-4278.4921875
-4195.18359375
-4101.845703125
-4011.08203125
-3932.521484375
-3869.02734375
-3817.13671875
-3770.892578125
-3726.66796875
-3686.01171875
-3654.43359375
-3636.7890625
-3632.80859375
-3636.578125
-3640.37109375
-3639.404296875
-3633.455078125
-3624.51953125
-3613.125
-3596.9609375
-3573.1328125
-3541.765625
-3507.0859375
-3474.294921875
-3444.98828125
-3415.3828125
-3378.6796875
-3328.984375
-3263.984375
-3185.474609375
-3098.375
-3009.1953125
-2925.14453125
-2854.05859375
-2803.181640625
-2775.24609375
-2764.83984375
-2760.423828125
-2751.984375
-2736.759765625
-2717.296875
-2695.12109375
-2667.91015625
-2632.263671875
-2587.201171875
-2534.447265625
-2476.412109375
-2414.533203125
-2348.96484375
-2279.568359375
-2207.455078125
-2134.83203125
-2061.8046875
-1983.04296875
-1889.41015625
-1774.4765625
-1639.833984375
-1494.05859375
-1347.19140625
-1205.83984375
-1071.595703125
-942.51171875
-816.46484375
-694.474609375
-580.783203125
-478.90625
-387.26953125
-298.775390625
-204.513671875
-98.54296875
19.00390625
141.392578125
257.87109375
358.392578125
437.107421875
491.916015625
521.953125
527.0546875
509.69140625
475.82421875
432.580078125
385.009765625
335.048828125
282.6640625
227.322265625
168.900390625
107.91796875
44.953125
-20.484375
-89.998046875
-164.140625
-239.541015625
-308.08203125
-359.41015625
-385.7734375
-386.533203125
-369.208984375
-345.103515625
-321.701171875
-298.033203125
-267.662109375
-226.7890625
-179.861328125
-138.11328125
-113.490234375
-113.494140625
-139.505859375
-188.080078125
-254.224609375
-335.162109375
-431.638671875
-544.84375
-671.583984375
-802.947265625
-927.806640625
-1037.330078125
-1126.97265625
-1196.578125
-1250.126953125
-1294.01171875
-1333.263671875
-1368.705078125
-1398.3203125
-1420.6875
-1435.435546875
-1440.19140625
-1428.9375
-1394.78515625
-1334.615234375
-1251.787109375
-1156.064453125
-1061.0546875
-978.814453125
-913.642578125
-860.142578125
-808.029296875
-749.27734375
-681.228515625
-605.185546875
-524.6796875
-445.564453125
-375.970703125
-324.541015625
-297.677734375
-296.84375
-316.24609375
-342.865234375
-360.9140625
-359.12109375
-335.09765625
-293.3046875
-239.193359375
-174.857421875
-98.515625
-6.365234375
105.45703125
239.904296875
398.578125
580.892578125
782.5625
995.22265625
1209.166015625
1418.029296875
1621.642578125
1825.123046875
2036.166015625
2263.03515625
2512.96875
2790.126953125
3094.619140625
3424.65234375
3780.470703125
4165.87109375
4585.921875
5043.861328125
5540.69140625
6077.16015625
6655.1328125
7277.115234375
7945.951171875
8666.439453125
9447.44921875
10301.064453125
11238.373046875
12265.646484375
13384.55859375
14595.4140625
15899.857421875
17301.951171875
18809.365234375
20434.400390625
22191.49609375
24090.294921875
26128.599609375
28290.693359375
30550.873046875
32877.36328125
35232.755859375
37571.029296875
39833.73828125
41948.12109375
43829.6953125
45389.728515625
46544.84375
47225.27734375
47381.25
46989.36328125
46059.2578125
44637.3671875
42803.771484375
40661.158203125
38318.265625
35872.78125
33399.984375
30951.654296875
28564.041015625
26267.427734375
24089.5546875
22051.751953125
20163.779296875
18423.7734375
16823.478515625
15353.322265625
14003.32421875
12761.994140625
11618.0234375
10564.986328125
9603.66796875
8738.271484375
7969.439453125
7290.1640625
6686.669921875
6141.833984375
5638.865234375
5165.0078125
4714.46875
4288.44140625
3891.681640625
3527.9765625
3197.171875
2894.04296875
2608.669921875
2328.587890625
2042.640625
1744.8203125
1436.33203125
1125.58203125
825.9296875
550.95703125
308.478515625
97.08984375
-91.8203125
-268.146484375
-437.953125
-602.35546875
-759.771484375
-909.005859375
-1050.748046875
-1186.533203125
-1316.0390625
-1435.357421875
-1538.283203125
-1619.7265625
-1678.162109375
-1715.32421875
-1734.43359375
-1739.220703125
-1734.515625
-1726.890625
-1723.720703125
-1730.71484375
-1749.890625
-1779.814453125
-1817.9453125
-1863.048828125
-1915.90234375
-1978.0703125
-2049.712890625
-2127.84375
-2206.677734375
-2280.455078125
-2346.62890625
-2406.205078125
-2460.869140625
-2510.22265625
-2551.8671875
-2583.11328125
-2601.66796875
-2605.37109375
-2592.6484375
-2563.4296875
-2519.068359375
-2462.056640625
-2397.640625
-2336.09765625
-2291.5078125
-2276.279296875
-2296.205078125
-2350.291015625
-2433.220703125
-2536.107421875
-2645.677734375
-2745.82421875
-2822.759765625
-2870.4453125
-2892.64453125
-2900.66796875
-2907.787109375
-2922.591796875
-2945.552734375
-2971.826171875
-2997.69140625
-3023.419921875
-3049.822265625
-3073.880859375
-3089.5546875
-3092.076171875
-3079.58984375
-3050.994140625
-3004.953125
-2943.08984375
-2873.625
-2810.865234375
-2770.8125
-2766.2265625
-2802.53125
-2875.0078125
-2969.4296875
-3067.720703125
-3155.51171875
-3225.93359375
-3277.896484375
-3312.5
-3331.15625
-3335.435546875
-3327.1796875
-3309.013671875
-3285.451171875
-3263.212890625
-3249.552734375
-3249.86328125
-3266.82421875
-3301.4453125
-3354.298828125
-3425.26953125
-3511.482421875
-3604.8828125
-3692.1953125
-3759.22265625
-3797.453125
-3808.06640625
-3800.30859375
-3786.31640625
-3776.2734375
-3775.375
-3782.650390625
-3792.69140625
-3800.353515625
-3804.923828125
-3809.568359375
-3817.1484375
-3827.6328125
-3839.494140625
-3852.05859375
-3866.01171875
-3882.896484375
-3905.08984375
-3934.984375
-3972.74609375
-4015.287109375
-4059.083984375
-4103.8359375
-4151.7421875
-4202.177734375
-4247.716796875
-4276.5625
-4279.599609375
-4256.162109375
-4214.232421875
-4165.6875
-4120.888671875
-4086.560546875
-4067.3984375
-4067.876953125
-4091.1953125
-4136.611328125
-4198.998046875
-4271.201171875
-4345.9140625
-4415.025390625
-4469.4140625
-4502.283203125
-4513.736328125
-4510.744140625
-4501.2265625
-4487.69921875
-4466.267578125
-4430.638671875
-4376.3828125
-4302.310546875
-4209.8359375
-4102.224609375
-3984.58203125
-3864.3203125
-3751.37890625
-3656.654296875
-3588.02734375
-3546.490234375
-3526.205078125
-3518.54296875
-3515.48046875
-3509.25
-3491.267578125
-3454.58203125
-3398.390625
-3328.955078125
-3255.482421875
-3185.45703125
-3123.044921875
-3069.013671875
-3020.216796875
-2970.544921875
-2915.248046875
-2855.46484375
-2798.189453125
-2751.86328125
-2722.275390625
-2711.30859375
-2716.958984375
-2733.568359375
-2753.884765625
-2773.10546875
-2791.505859375
-2812.373046875
-2836.716796875
-2859.59765625
-2871.22265625
-2862.16796875
-2829.1484375
-2777.4609375
-2718.26171875
-2662.65234375
-2617.052734375
-2582.9375
-2559.76171875
-2547.4921875
-2546.5546875
-2555.8203125
-2570.89453125
-2584.451171875
-2588.591796875
-2577.763671875
-2550.734375
-2511.298828125
-2467.82421875
-2430.744140625
-2407.818359375
-2399.59375
-2399.333984375
-2398.3515625
-2392.755859375
-2386.248046875
-2387.265625
-2402.91796875
-2433.650390625
-2471.75390625
-2504.732421875
-2521.41015625
-2516.736328125
-2492.41015625
-2454.244140625
-2408.984375
-2362.359375
-2318.3046875
-2279.0390625
-2245.431640625
-2216.76953125
-2189.939453125
-2159.57421875
-2120.31640625
-2069.38671875
-2006.791015625
-1933.076171875
-1847.634765625
-1749.759765625
-1641.396484375
-1528.525390625
-1419.37890625
-1320.509765625
-1233.876953125
-1157.37109375
-1087.853515625
-1023.099609375
-960.962890625
-897.939453125
-829.787109375
-753.482421875
-667.865234375
-572.86328125
-469.12890625
-358.3046875
-242.11328125
-120.546875
8.4375
147.0625
296.39453125
457.0625
630.12109375
816.28515625
1014.958984375
1224.427734375
1442.029296875
1662.658203125
1877.75390625
2077.82421875
2257.580078125
2419.390625
2572.384765625
2728.146484375
2895.275390625
3075.3203125
3262.677734375
3449.07421875
3628.94921875
3800.888671875
3965.173828125
4121.884765625
4271.939453125
4418.248046875
4564.11328125
4710.306640625
4854.076171875
4990.23828125
5112.431640625
5214.328125
5291.9375
5346.29296875
5383.662109375
5412.275390625
5438.09765625
5463.00390625
5486.228515625
5507.177734375
5526.8125
5546.365234375
5564.779296875
5577.7734375
5579.880859375
5567.603515625
5540.6171875
5500.212890625
5446.96875
5379.98828125
5298.255859375
5202.927734375
5098.576171875
4991.880859375
4888.349609375
4789.642578125
4693.607421875
4596.138671875
4492.673828125
4379.037109375
4253.109375
4116.7734375
3975.47265625
3834.73046875
3697.05078125
3562.150390625
3428.80078125
3294.91796875
3156.26953125
3007.51953125
2846.091796875
2674.7109375
2499.51171875
2326.01171875
2157.59375
1996.91796875
1846.91015625
1709.150390625
1581.69140625
1459.771484375
1339.52734375
1221.35546875
1109.5078125
1008.2265625
918.28125
836.9609375
760.55078125
685.7578125
608.8203125
524.7109375
428.716796875
319.083984375
198.404296875
73.59375
-44.4375
-142.412109375
-209.333984375
-242.27734375
-248.083984375
-238.935546875
-225.7734375
-215.095703125
-209.837890625
-211.505859375
-221.5703125
-241.99609375
-274.50390625
-318.080078125
-366.880859375
-411.791015625
-445.3828125
-465.662109375
-474.72265625
-473.984375
-461.267578125
-432.615234375
-386.94140625
-329.078125
-268.62109375
-215.787109375
-177.578125
-156.298828125
-149.4296875
-149.537109375
-144.91015625
-122.87109375
-74.90625
0.02734375
96.306640625
205.0234375
317.197265625
426.015625
528.1953125
623.544921875
711.92578125
789.935546875
850.697265625
887.166015625
895.783203125
877.9609375
839.853515625
791.517578125
744.94140625
710.349609375
692.69921875
691.2734375
702.517578125
723.0078125
749.91796875
779.806640625
808.671875
834.15625
857.482421875
882.26171875
911.169921875
944.478515625
982.755859375
1030.509765625
1095.462890625
1182.853515625
1290.044921875
1406.89453125
1520.9765625
1622.39453125
1705.142578125
1766.919921875
1809.814453125
1840.708984375
1868.46484375
1898.6171875
1930.18359375
1957.77734375
1976.826171875
1987.0546875
1992.1875
1997.896484375
2010.44921875
2035.79296875
2077.78125
2136.01953125
2205.501953125
2279.08203125
2350.91796875
2418.30859375
2481.203125
2541.376953125
2602.8203125
2672.35546875
2757.955078125
2864.744140625
2992.34765625
3136.302734375
3291.7890625
3455.7109375
3626.53125
3804.751953125
3994.708984375
4204.044921875
4438.869140625
4698.728515625
4977.015625
5266.12890625
5561.609375
5862.259765625
6169.029296875
6485.3125
6817.03515625
7169.755859375
7544.076171875
7933.86328125
8329.91015625
8726.962890625
9128.873046875
9547.48828125
9995.486328125
10478.646484375
10993.904296875
11534.03515625
12093.923828125
12673.650390625
13278.3203125
13916.802734375
14599.5625
15335.060546875
16126.2890625
16970.40625
17862.130859375
18798.513671875
19781.71484375
20817.359375
21908.5703125
23049.68359375
24226.03125
25421.66015625
26628.123046875
27845.474609375
29074.447265625
30307.78125
31527.8203125
32710.1875
33828.828125
34859.5546875
35781.794921875
36578.33984375
37233.283203125
37729.84765625
38050.8984375
38182.826171875
38120.33984375
37868.24609375
37437.916015625
36841.107421875
36087.357421875
35188.306640625
34164.625
33047.599609375
31873.072265625
30673.453125
29473.67578125
28290.958984375
27135.166015625
26009.404296875
24912.4765625
23842.22265625
22797.201171875
21776.3046875
20778.423828125
19803.015625
18850.474609375
17922.01171875
17019.943359375
16148.205078125
15311.587890625
14513.7578125
13756.14453125
13038.638671875
12360.4765625
11719.923828125
11113.81640625
10538.41015625
9990.94921875
9470.09375
8974.876953125
8503.611328125
8054.138671875
7625.15234375
7217.517578125
6834.611328125
6481.595703125
6163.76953125
5884.181640625
5641.228515625
5427.912109375
5234.1015625
5050.755859375
4872.919921875
4699.37890625
4530.23046875
4364.916015625
4201.79296875
4038.9609375
3875.93359375
3715.052734375
3560.8046875
3416.740234375
3283.142578125
3158.09375
3040.197265625
2928.998046875
2823.017578125
2718.94140625
2613.37890625
2504.52734375
2392.197265625
2277.94140625
2166.30078125
2064.64453125
1980.021484375
1915.841796875
1872.076171875
1847.55859375
1840.6796875
1847.896484375
1863.080078125
1879.08203125
1889.775390625
1891.21484375
1882.248046875
1864.59765625
1841.005859375
1811.826171875
1773.330078125
1720.642578125
1654.0078125
1583.333984375
1526.373046875
1500.4609375
1512.728515625
1555.66796875
1611.078125
1659.349609375
1687.853515625
1694.30859375
1684.73828125
1668.185546875
1651.0546875
1634.208984375
1614.185546875
1587.025390625
1551.373046875
1508.98046875
1463.0859375
1416.22265625
1368.83984375
1319.73046875
1267.9609375
1214.69140625
1163.28125
1117.98046875
1082.236328125
1056.58203125
1036.48828125
1012.53515625
974.853515625
919.052734375
848.060546875
768.216796875
684.462890625
599.97265625
519.74609375
453.1328125
411.80078125
404.380859375
431.962890625
487.796875
561.001953125
641.078125
720.24609375
793.88671875
861.083984375
925.046875
991.083984375
1062.3671875
1137.29296875
1211.173828125
1280.140625
1343.5234375
1403.6640625
1464.33203125
1528.634765625
1597.0625
1667.599609375
1738.1171875
1808.083984375
1876.845703125
1940.939453125
1995.18359375
2037.294921875
2070.5390625
2101.13671875
2134.01953125
2171.982421875
2218.193359375
2277.884765625
2356.7578125
2457.71875
2578.78125
2713.08984375
2850.228515625
2977.701171875
3082.591796875
3154.22265625
3187.798828125
3187.025390625
3163.05078125
3129.451171875
3096.619140625
3069.419921875
3048.90234375
3035.412109375
3030.130859375
3034.51953125
3049.322265625
3074.419921875
3109.095703125
3151.498046875
3197.90625
3243.623046875
3285.779296875
3325.09765625
3364.044921875
3402.7890625
3437.640625
3464.017578125
3480.62890625
3490.611328125
3499.212890625
3511.689453125
3533.783203125
3573.107421875
3638.0703125
3734.07421875
3860.375
4010.79296875
4177.021484375
4350.724609375
4522.94140625
4683.73046875
4824.47265625
4940.85546875
5032.7890625
5101.68359375
5149.400390625
5180.685546875
5205.576171875
5237.71484375
5289.630859375
5369.30859375
5479.9296875
5620.765625
5787.248046875
5970.884765625
6160.91015625
6347.97265625
6527.9609375
6703.482421875
6881.8203125
7070.771484375
7275.46875
7498.1171875
7739.703125
8000.92578125
8281.33203125
8578.408203125
8888.513671875
9209.193359375
9540.775390625
9886.138671875
10249.3515625
10634.009765625
11041.1953125
11467.65234375
11906.06640625
12348.546875
12790.373046875
13229.609375
13662.486328125
14080.17578125
14471.51171875
14829.2890625
15153.84375
15451.787109375
15733.08984375
16009.1328125
16290.697265625
16585.052734375
16894.712890625
17219.56640625
17559.482421875
17913.138671875
18274.4609375
18632.263671875
18975.42578125
19299.109375
19606.046875
19902.076171875
20190.451171875
20469.564453125
20734.9609375
20982.947265625
21212.859375
21427.234375
21631.06640625
21831.107421875
22034.79296875
22248.673828125
22477.55078125
22725.451171875
22997.1015625
23297.763671875
23631.72265625
24001.716796875
24410.263671875
24860.626953125
25355.64453125
25895.6640625
26478.263671875
27100.13671875
27758.82421875
28452.876953125
29181.5859375
29946.064453125
30750.65625
31601.85546875
32504.16015625
33456.69921875
34454.984375
35496.86328125
36586.55078125
37731.78125
38935.42578125
40187.392578125
41461.462890625
42717.86328125
43909.771484375
44990.625
45919.24609375
46661.171875
47187.58984375
47474.359375
47502.517578125
47260.48046875
46747.837890625
45978.9609375
44982.37890625
43793.740234375
42446.46875
40967.458984375
39379.73046875
37706.78125
35973.77734375
34206.91796875
32434.412109375
30687.677734375
28998.490234375
27391.880859375
25880.177734375
24462.888671875
23131.818359375
21877.251953125
20691.625
19569.701171875
18506.65625
17496.822265625
16534.998046875
15619.28515625
14752.521484375
13940.923828125
13191.1328125
12507.759765625
11891.79296875
11339.486328125
10841.958984375
10386.572265625
9960.45703125
9554.888671875
9168.30859375
8806.150390625
8477.28515625
8188.98046875
7943.15234375
7735.818359375
7559.552734375
7406.73828125
7271.375
7149.056640625
7036.470703125
6931.765625
6835.173828125
6748.537109375
6673.734375
6611.76953125
6563.177734375
6528.4921875
6507.546875
6498.45703125
6498.037109375
6503.763671875
6515.626953125
6536.302734375
6569.435546875
6617.310546875
6679.982421875
6756.896484375
6849.537109375
6961.89453125
7097.720703125
7257.330078125
7436.9375
7630.6015625
7832.45703125
8038.19140625
8245.66015625
8454.11328125
8661.654296875
8863.1171875
9051.16015625
9219.927734375
9367.61328125
9495.876953125
9607.7578125
9706.111328125
9792.359375
9865.41015625
9922.11328125
9959.486328125
9976.462890625
9973.08203125
9948.59375
9901.232421875
9829.59765625
9733.306640625
9612.2109375
9466.060546875
9295.60546875
9103.74609375
8895.205078125
8675.087890625
8447.869140625
8217.244140625
7986.1171875
7756.03515625
7526.412109375
7294.37890625
7055.802734375
6807.19921875
6547.572265625
6279.37890625
6007.818359375
5737.904296875
5470.501953125
5200.814453125
4922.365234375
4634.19921875
4344.3984375
4065.755859375
3807.5859375
3571.525390625
3353.919921875
3150.150390625
2955.935546875
2766.349609375
2576.3359375
2383.642578125
2191.1796875
2006.119140625
1836.095703125
1684.83984375
1549.3203125
1419.802734375
1283.505859375
1130.75
960.00390625
778.16796875
596.001953125
422.951171875
265.41015625
128.05859375
14.509765625
-74.90625
-145.927734375
-210.103515625
-280.912109375
-368.623046875
-476.939453125
-603.013671875
-740.7734375
-885.57421875
-1036.6171875
-1195.130859375
-1360.4140625
-1528.169921875
-1692.62890625
-1849.193359375
-1994.154296875
-2122.44140625
-2227.333984375
-2303.615234375
-2351.0859375
-2374.759765625
-2382.046875
-2380.400390625
-2377.296875
-2380.6328125
-2396.92578125
-2428.31640625
-2472.0234375
-2524.009765625
-2583.677734375
-2654.974609375
-2742.669921875
-2847.05859375
-2961.326171875
-3073.537109375
-3171.744140625
-3248.6796875
-3303.154296875
-3338.095703125
-3357.669921875
-3365.44921875
-3363.517578125
-3351.974609375
-3329.87890625
-3298.091796875
-3261.650390625
-3228.478515625
-3205.302734375
-3195.18359375
-3199.025390625
-3218.037109375
-3253.4609375
-3304.16796875
-3365.828125
-3433.00390625
-3501.623046875
-3569.15625
-3633.01171875
-3689.666015625
-3735.80859375
-3770.326171875
-3794.84375
-3811.990234375
-3822.888671875
-3826.154296875
-3819.044921875
-3799.478515625
-3767.701171875
-3727.556640625
-3687.216796875
-3658.109375
-3651.255859375
-3672.787109375
-3721.4375
-3789.30078125
-3864.84375
-3936.505859375
-3995.86328125
-4039.2265625
-4066.8515625
-4080.431640625
-4081.255859375
-4070.416015625
-4050.40234375
-4025.82421875
-4002.7421875
-3987.521484375
-3986.248046875
-4004.43359375
-4046.248046875
-4113.30859375
-4203.904296875
-4313.119140625
-4433.5625
-4556.365234375
-4672.240234375
-4772.66015625
-4850.537109375
-4900.314453125
-4918.361328125
-4904.521484375
-4864.06640625
-4807.8046875
-4749.3046875
-4700.369140625
-4667.1796875
-4648.87890625
-4639.513671875
-4632.76171875
-4626.796875
-4625.572265625
-4635.34375
-4659.400390625
-4695.03515625
-4733.99609375
-4764.861328125
-4776.306640625
-4761.2890625
-4720.73828125
-4663.54296875
-4601.515625
-4542.802734375
-4489.185546875
-4438.87109375
-4390.693359375
-4344.697265625
-4299.013671875
-4247.927734375
-4184.8671875
-4107.736328125
-4020.818359375
-3931.369140625
-3845.130859375
-3765.126953125
-3693.23046875
-3631.271484375
-3580.98828125
-3544.56640625
-3525.7109375
-3529.224609375
-3558.859375
-3615.8515625
-3699.591796875
-3808.509765625
-3939.216796875
-4084.373046875
-4231.59375
-4364.72265625
-4467.865234375
-4531.197265625
-4555.19140625
-4549.279296875
-4525.3984375
-4492.1015625
-4453.8359375
-4413.736328125
-4375.40625
-4342.884765625
-4321.056640625
-4315.890625
-4331.6796875
-4366.130859375
-4409.142578125
-4448.205078125
-4475.501953125
-4489.93359375
-4493.732421875
-4489.193359375
-4478.49609375
-4464.546875
-4450.076171875
-4436.3359375
-4424.134765625
-4416.646484375
-4420.234375
-4440.9609375
-4479.302734375
-4528.166015625
-4576.701171875
-4616.962890625
-4647.861328125
-4673.23046875
-4696.439453125
-4716.462890625
-4728.361328125
-4726.9375
-4710.42578125
-4682.1015625
-4649.423828125
-4621.048828125
-4602.6953125
-4594.16796875
-4590.412109375
-4586.638671875
-4583.396484375
-4586.435546875
-4601.029296875
-4626.443359375
-4656.380859375
-4684.80078125
-4710.884765625
-4738.140625
-4769.27734375
-4802.169921875
-4830.265625
-4845.9765625
-4843.92578125
-4822.310546875
-4782.814453125
-4730.154296875
-4671.560546875
-4615.841796875
-4571.47265625
-4543.86328125
-4533.09375
-4533.95703125
-4539.009765625
-4543.056640625
-4546.10546875
-4552.900390625
-4569.892578125
-4601.978515625
-4650.466796875
-4712.265625
-4780.259765625
-4845.697265625
-4902.146484375
-4947.951171875
-4984.36328125
-5011.107421875
-5024.599609375
-5021.5703125
-5004.314453125
-4981.51953125
-4963.123046875
-4953.966796875
-4951.861328125
-4951.24609375
-4948.88671875
-4946.86328125
-4950.4609375
-4962.4453125
-4978.435546875
-4987.3671875
-4977.15234375
-4941.189453125
-4881.48828125
-4807.314453125
-4731.5
-4666.4921875
-4621.064453125
-4598.083984375
-4594.12890625
-4601.337890625
-4610.552734375
-4614.013671875
-4606.396484375
-4584.701171875
-4548.615234375
-4501.552734375
-4450.3515625
-4401.9375
-4359.005859375
-4319.1875
-4279.06640625
-4238.716796875
-4201.71875
-4171.337890625
-4148.0234375
-4130.904296875
-4120.384765625
-4118.02734375
-4124.16015625
-4136.34375
-4150.275390625
-4162.01953125
-4169.912109375
-4175.1796875
-4180.95703125
-4190.384765625
-4205.4921875
-4227.748046875
-4258.728515625
-4298.849609375
-4345.14453125
-4391.083984375
-4429.470703125
-4455.580078125
-4467.76953125
-4465.96875
-4450.671875
-4423.646484375
-4389.263671875
-4354.505859375
-4326.3984375
-4307.54296875
-4292.8828125
-4271.66796875
-4235.103515625
-4184.65234375
-4133.80859375
-4100.916015625
-4097.953125
-4123.466796875
-4164.20703125
-4203.115234375
-4226.970703125
-4228.791015625
-4205.564453125
-4155.623046875
-4078.701171875
-3977.904296875
-3861.107421875
-3740.11328125
-3627.61328125
-3533.263671875
-3461.083984375
-3410.197265625
-3377.91015625
-3361.671875
-3358.150390625
-3361.978515625
-3367.1875
-3369.98828125
-3368.994140625
-3363.017578125
-3350.71875
-3334.03515625
-3321.21484375
-3324.712890625
-3355.154296875
-3416.716796875
-3506.720703125
-3617.65234375
-3739.146484375
-3860.05859375
-3971.388671875
-4069.08203125
-4154.69140625
-4233.3828125
-4310.72265625
-4389.755859375
-4468.869140625
-4540.662109375
-4593.4453125
-4616.845703125
-4609.361328125
-4581.791015625
-4551.9140625
-4533.728515625
-4530.12890625
-4534.763671875
-4539.73828125
-4541.509765625
-4541.3671875
-4542.572265625
-4547.533203125
-4556.5234375
-4568.08203125
-4580.658203125
-4593.783203125
-4607.32421875
-4619.875
-4628.80859375
-4632.376953125
-4631.30859375
-4628.23046875
-4626.20703125
-4627.810546875
-4633.97265625
-4642.33984375
-4647.49609375
-4644.787109375
-4634.630859375
-4622.3203125
-4613.29296875
-4609.2109375
-4608.466796875
-4608.685546875
-4607.33203125
-4600.734375
-4584.78125
-4557.66796875
-4521.5625
-4481.21875
-4441.27734375
-4404.908203125
-4373.98046875
-4349.16015625
-4329.33203125
-4311.091796875
-4289.263671875
-4258.705078125
-4216.837890625
-4165.40625
-4109.578125
-4054.45703125
-4001.990234375
-3951.0703125
-3899.818359375
-3846.435546875
-3787.84375
-3719.548828125
-3639.212890625
-3550.775390625
-3463.6640625
-3386.87109375
-3323.845703125
-3273.53515625
-3235.55078125
-3213.248046875
-3211.443359375
-3231.75390625
-3270.310546875
-3319.185546875
-3369.341796875
-3412.91796875
-3444.748046875
-3463.650390625
-3473.099609375
-3480.19921875
-3492.962890625
-3517.1796875
-3554.3671875
-3601.501953125
-3652.583984375
-3701.271484375
-3743.177734375
-3776.296875
-3799.9140625
-3813.75390625
-3818.552734375
-3816.84375
-3811.96875
-3805.337890625
-3794.361328125
-3773.140625
-3735.50390625
-3678.17578125
-3602.37890625
-3513.607421875
-3420.171875
-3331.099609375
-3253.869140625
-3192.763671875
-3148.4453125
-3118.599609375
-3098.919921875
-3083.880859375
-3067.71484375
-3045.759765625
-3015.55078125
-2977.052734375
-2932.482421875
-2886.271484375
-2844.083984375
-2809.666015625
-2781.251953125
-2751.810546875
-2714.2734375
-2667.078125
-2614.599609375
-2562.892578125
-2515.830078125
-2474.5703125
-2439.02734375
-2409.423828125
-2387.814453125
-2378.92578125
-2387.919921875
-2415.337890625
-2453.75
-2490.341796875
-2513.392578125
-2516.80859375
-2500.162109375
-2466.576171875
-2421.08984375
-2369.140625
-2314.283203125
-2256.486328125
-2193.046875
-2121.615234375
-2042.634765625
-1959.462890625
-1877.029296875
-1800.693359375
-1735.419921875
-1684.314453125
-1646.505859375
-1616.48828125
-1586.76171875
-1552.52734375
-1514.80859375
-1479.607421875
-1454.248046875
-1443.646484375
-1448.0859375
-1462.9765625
-1481.099609375
-1496.81640625
-1509.56640625
-1523.64453125
-1544.123046875
-1572.3125
-1603.94140625
-1630.8046875
-1644.25390625
-1638.240234375
-1610.140625
-1559.4375
-1486.353515625
-1392.255859375
-1281.146484375
-1159.869140625
-1036.525390625
-918.65625
-812.119140625
-719.736328125
-639.798828125
-566.970703125
-496.48828125
-428.138671875
-365.48046875
-311.138671875
-263.828125
-220.7734375
-182.626953125
-155.140625
-145.720703125
-157.970703125
-188.4375
-227.26953125
-261.744140625
-280.69921875
-277.76171875
-251.818359375
-204.958984375
-139.875
-58.95703125
34.8203125
137.27734375
244.150390625
353.5390625
467.84375
593.546875
738.138671875
905.224609375
1090.97265625
1285.357421875
1477.94921875
1663.32421875
1841.912109375
2017.19140625
2193.322265625
2374.583984375
2564.6640625
2765.212890625
2975.755859375
3195.5234375
3424.244140625
3660.146484375
3897.892578125
4130.2109375
4351.912109375
4561.5625
4759.05859375
4942.375
5107.64453125
5252.837890625
5382.005859375
5506.501953125
5641.720703125
5801.201171875
5991.900390625
6212.99609375
6457.388671875
6713.529296875
6967.345703125
7204.921875
7415.36328125
7591.89453125
7731.126953125
7832.23046875
7896.68359375
7927.365234375
7926.884765625
7897.140625
7841.13671875
7764.8359375
7676.2265625
7582.140625
7486.0390625
7388.7109375
7290.435546875
7191.908203125
7093.07421875
6991.828125
6884.9296875
6770.92578125
6651.962890625
6532.3828125
6416.13671875
6306.30859375
6206.38671875
6119.599609375
6045.63671875
5979.07421875
5912.837890625
5843.4453125
5772.001953125
5700.15234375
5626.0859375
5544.759765625
5450.9765625
5341.33984375
5213.62890625
5065.1953125
4892.59375
4693.26171875
4468.57421875
4226.478515625
3981.56640625
3751.609375
3551.771484375
3389.310546875
3261.552734375
3158.162109375
3065.939453125
2972.9765625
2870.115234375
2750.705078125
2611.099609375
2452.68359375
2283.23828125
2114.78125
1957.609375
1814.119140625
1677.34375
1535.876953125
1381.728515625
1215.3984375
1045.53515625
885.28515625
748.099609375
643.7734375
574.892578125
535.591796875
514.138671875
497.546875
474.52734375
435.8359375
374.33203125
286.4375
173.779296875
43.392578125
-93.837890625
-225.84375
-342.439453125
-437.7265625
-510.439453125
-562.55859375
-597.525390625
-618.337890625
-625.12109375
-613.6953125
-577.919921875
-514.99609375
-428.53515625
-326.05078125
-214.361328125
-98.236328125
17.8359375
129.341796875
234.166015625
334.2578125
433.76171875
535.6875
640.291015625
745.29296875
846.505859375
938.984375
1019.505859375
1089.1875
1153.58203125
1219.59765625
1291.484375
1368.798828125
1447.216796875
1521.0078125
1585.474609375
1638.671875
1682.779296875
1724.802734375
1774.85546875
1841.09765625
1924.443359375
2018.5078125
2116.171875
2216.80859375
2326.728515625
2452.3984375
2593.60546875
2743.224609375
2893.26953125
3041.591796875
3194.513671875
3364.501953125
3564.634765625
3802.802734375
4078.68359375
4385.130859375
4712.521484375
5052.69921875
5400.86328125
5756.513671875
6124.453125
6514.171875
6936.046875
7396.30078125
7895.28515625
8430.22265625
8998.681640625
9599.03515625
10229.224609375
10887.607421875
11576.294921875
12303.431640625
13081.88671875
13926.04296875
14849.328125
15862.771484375
16973.451171875
18183.294921875
19489.65625
20887.751953125
22373.28515625
23943.814453125
25598.259765625
27334.400390625
29144.798828125
31013.365234375
32914.96484375
34817.9140625
36685.982421875
38477.125
40140.421875
41615.765625
42839.388671875
43753.537109375
44315.326171875
44500.724609375
44303.833984375
43734.69921875
42817.966796875
41591.583984375
40103.6640625
38407.822265625
36559.158203125
34611.810546875
32616.5546875
30617.130859375
28646.58203125
26726.19921875
24868.279296875
23081.396484375
21375.39453125
19763.318359375
18258.82421875
16870.646484375
15598.125
14431.234375
13354.625
12352.322265625
11410.896484375
10521.80859375
9683.861328125
8903.859375
8192.5
7555.958984375
6988.80078125
6474.60546875
5994.947265625
5539.998046875
5112.384765625
4721.765625
4375.49609375
4072.8984375
3806.03515625
3564.033203125
3336.6328125
3115.443359375
2894.373046875
2670.578125
2445.7578125
2226.26953125
2021.111328125
1838.32421875
1681.548828125
1548.2734375
1430.23828125
1315.76171875
1193.748046875
1058.333984375
911.603515625
762.072265625
619.642578125
490.955078125
378.3515625
281.58984375
199.3359375
129.236328125
67.978515625
12.427734375
-39.19921875
-87.59765625
-133.40234375
-177.30078125
-218.775390625
-255.173828125
-282.6875
-299.140625
-306.763671875
-312.771484375
-326.71875
-355.412109375
-398.26953125
-446.544921875
-487.84375
-513.47265625
-523.607421875
-526.576171875
-533.361328125
-552.193359375
-587.154296875
-639.9609375
-710.947265625
-797.556640625
-892.681640625
-985.95703125
-1067.40625
-1130.228515625
-1171.052734375
-1189.28125
-1187.591796875
-1172.828125
-1155.033203125
-1144.017578125
-1145.69921875
-1160.83203125
-1186.556640625
-1218.6953125
-1252.69140625
-1283.361328125
-1305.416015625
-1315.51171875
-1313.91015625
-1303.337890625
-1285.912109375
-1261.775390625
-1231.173828125
-1197.2890625
-1166.236328125
-1144.46875
-1136.693359375
-1145.96484375
-1174.2578125
-1221.58203125
-1284.017578125
-1352.744140625
-1415.724609375
-1462.111328125
-1487.416015625
-1495.708984375
-1496.697265625
-1499.73046875
-1509.5859375
-1526.06640625
-1545.373046875
-1561.1875
-1566.60546875
-1557.826171875
-1536.76171875
-1509.244140625
-1480.271484375
-1451.0390625
-1419.66796875
-1383.2578125
-1339.154296875
-1286.1015625
-1225.603515625
-1161.703125
-1098.4609375
-1037.64453125
-979.248046875
-924.0078125
-874.923828125
-836.474609375
-812.435546875
-803.681640625
-807.189453125
-817.166015625
-827.677734375
-834.740234375
-836.892578125
-835.677734375
-836.74609375
-849.337890625
-882.25390625
-938.96484375
-1016.140625
-1106.0859375
-1199.615234375
-1287.673828125
-1363.20703125
-1423.462890625
-1470.0703125
-1505.767578125
-1531.11328125
-1544.6171875
-1545.431640625
-1535.43359375
-1519.544921875
-1504.94921875
-1498.984375
-1505.37109375
-1521.232421875
-1538.201171875
-1547.69140625
-1546.244140625
-1537.125
-1527.9921875
-1526.94140625
-1539.2890625
-1566.533203125
-1607.537109375
-1660.388671875
-1722.8125
-1790.724609375
-1857.16015625
-1913.72265625
-1954.474609375
-1979.40625
-1994.55859375
-2008.412109375
-2027.138671875
-2052.1328125
-2080.623046875
-2107.685546875
-2128.091796875
-2138.267578125
-2138.08984375
-2130.3125
-2116.921875
-2096.072265625
-2064.283203125
-2022.41796875
-1978.3359375
-1942.2421875
-1919.23828125
-1906.595703125
-1897.51171875
-1886.666015625
-1873.005859375
-1859.5
-1851.849609375
-1856.908203125
-1880.251953125
-1923.392578125
-1982.349609375
-2049.041015625
-2114.791015625
-2173.43359375
-2222.15234375
-2260.3359375
-2288.27734375
-2306.564453125
-2315.8359375
-2316.5390625
-2309.205078125
-2295.015625
-2275.626953125
-2252.326171875
-2226.314453125
-2200.421875
-2179.537109375
-2167.54296875
-2163.419921875
-2161.318359375
-2155.115234375
-2142.6875
-2126.029296875
-2108.521484375
-2092.662109375
-2079.537109375
-2069.41015625
-2063.3125
-2064.728515625
-2078.890625
-2108.2265625
-2147.720703125
-2185.8046875
-2210.994140625
-2217.80859375
-2206.455078125
-2178.6796875
-2136.33203125
-2084.72265625
-2035.79296875
-2005.548828125
-2006.640625
-2042.310546875
-2106.314453125
-2187.484375
-2273.947265625
-2354.587890625
-2419.978515625
-2465.2421875
-2492.833984375
-2510.625
-2524.845703125
-2534.193359375
-2531.478515625
-2511.2578125
-2475.328125
-2431.017578125
-2385.390625
-2342.130859375
-2303.146484375
-2271.521484375
-2252.150390625
-2249.7109375
-2265.962890625
-2298.033203125
-2338.611328125
-2377.99609375
-2407.19140625
-2420.62109375
-2417.416015625
-2400.62890625
-2374.576171875
-2341.9765625
-2303.908203125
-2263.365234375
-2228.814453125
-2212.69140625
-2224.6953125
-2265.388671875
-2325.4375
-2390.5
-2448.091796875
-2492.98828125
-2528.9140625
-2565.154296875
-2609.326171875
-2661.099609375
-2711.736328125
-2749.1953125
-2764.1328125
-2752.96875
-2717.7578125
-2664.4453125
-2600.52734375
-2532.84765625
-2466.32421875
-2403.51171875
-2344.61328125
-2288.228515625
-2233.470703125
-2182.212890625
-2138.955078125
-2108.03125
-2091.294921875
-2088.9453125
-2102.248046875
-2134.494140625
-2188.537109375
-2262.935546875
-2350.12890625
-2438.52734375
-2517.486328125
-2581.775390625
-2632.294921875
-2672.654296875
-2704.439453125
-2724.4453125
-2725.658203125
-2701.501953125
-2651.490234375
-2584.599609375
-2517.03515625
-2464.716796875
-2435.54296875
-2426.837890625
-2429.0078125
-2431.990234375
-2430.251953125
-2423.8984375
-2416.068359375
-2409.025390625
-2402.451171875
-2395.3671875
-2389.138671875
-2388.10546875
-2396.94140625
-2417.30859375
-2446.5234375
-2479.0625
-2509.931640625
-2537.34765625
-2562.3828125
-2585.91796875
-2606.595703125
-2622.27734375
-2632.76171875
-2639.6171875
-2643.619140625
-2643.943359375
-2640.544921875
-2635.8359375
-2632.32421875
-2628.5234375
-2617.9921875
-2593.091796875
-2550.70703125
-2495.974609375
-2441.27734375
-2400.349609375
-2381.1015625
-2382.544921875
-2397.56640625
-2417.41796875
-2433.513671875
-2437.765625
-2425.271484375
-2398.75
-2369.552734375
-2352.630859375
-2359.259765625
-2392.7890625
-2448.84375
-2517.87109375
-2588.326171875
-2649.830078125
-2695.7109375
-2724.2109375
-2738.201171875
-2743.740234375
-2747.728515625
-2755.283203125
-2767.849609375
-2782.82421875
-2794.55078125
-2796.32421875
-2782.9296875
-2752.572265625
-2707.07421875
-2650.654296875
-2588.91796875
-2528.435546875
-2475.341796875
-2432.3359375
-2396.595703125
-2361.703125
-2322.9296875
-2281.6640625
-2245.259765625
-2222.83984375
-2220.611328125
-2239.73046875
-2277.125
-2327.318359375
-2383.80859375
-2440.203125
-2491.94921875
-2537.71484375
-2578.59375
-2615.103515625
-2644.9375
-2663.76171875
-2667.783203125
-2655.26171875
-2626.14453125
-2581.59765625
-2524.548828125
-2460.37109375
-2396.09765625
-2337.72265625
-2286.708984375
-2238.025390625
-2181.921875
-2109.228515625
-2016.525390625
-1907.421875
-1790.0078125
-1673.83203125
-1568.60546875
-1483.48828125
-1425.314453125
-1396.29296875
-1392.943359375
-1407.251953125
-1429.68359375
-1452.837890625
-1473.763671875
-1493.021484375
-1511.078125
-1525.505859375
-1532.0078125
-1528.345703125
-1516.99609375
-1503.658203125
-1492.2734375
-1480.69921875
-1461.060546875
-1425.33203125
-1371.775390625
-1306.892578125
-1242.10546875
-1189.529296875
-1160.373046875
-1164.158203125
-1205.41015625
-1279.3203125
-1371.69140625
-1465.0078125
-1546.18359375
-1609.78515625
-1655.333984375
-1682.560546875
-1689.796875
-1677.478515625
-1653.43359375
-1633.619140625
-1635.4140625
-1668.16015625
-1729.083984375
-1807.095703125
-1889.447265625
-1965.49609375
-2027.142578125
-2068.376953125
-2084.888671875
-2073.3359375
-2031.517578125
-1960.43359375
-1866.419921875
-1760.412109375
-1654.736328125
-1560.09765625
-1483.84765625
-1428.322265625
-1389.759765625
-1360.072265625
-1331.369140625
-1299.58984375
-1264.572265625
-1228.05078125
-1192.51953125
-1161.298828125
-1138.564453125
-1128.98828125
-1137.044921875
-1165.1171875
-1210.55859375
-1264.46484375
-1314.7265625
-1351.701171875
-1371.8828125
-1377.201171875
-1371.787109375
-1359.126953125
-1340.705078125
-1316.294921875
-1285.650390625
-1250.51953125
-1214.833984375
-1182.67578125
-1155.892578125
-1133.6875
-1114.123046875
-1096.015625
-1079.748046875
-1066.6640625
-1057.29296875
-1049.578125
-1038.912109375
-1020.30859375
-990.798828125
-949.798828125
-897.685546875
-834.513671875
-760.013671875
-674.240234375
-577.99609375
-472.71875
-360.162109375
-242.236328125
-121.763671875
-3.619140625
105.8046875
202.4296875
289.068359375
376.01953125
476.3515625
599.99609375
750.94140625
927.16796875
1120.642578125
1318.1171875
1505.744140625
1676.158203125
1831.88671875
1981.287109375
2131.48828125
2285.701171875
2446.46875
2619.2421875
2810.77734375
3023.619140625
3252.8203125
3489.15625
3726.5625
3967.1484375
4219.0546875
4489.25390625
4777.974609375
5079.404296875
5386.953125
5697.89453125
6014.505859375
6342.369140625
6687.91796875
7056.263671875
7449.859375
7868.24609375
8308.486328125
8765.974609375
9236.248046875
9718.37109375
10218.119140625
10747.900390625
11322.556640625
11953.3359375
12643.03515625
13384.0
14160.005859375
14952.158203125
15746.03515625
16535.296875
17319.826171875
18101.7109375
18882.869140625
19663.935546875
20442.083984375
21208.607421875
21949.509765625
22649.439453125
23295.521484375
23878.71875
24393.568359375
24837.861328125
25211.474609375
25514.09765625
25743.330078125
25894.794921875
25963.40625
25944.52734375
25835.5703125
25638.345703125
25359.876953125
25009.22265625
24592.2109375
24109.58203125
23560.6875
22948.845703125
22283.06640625
21575.3984375
20837.625
20080.21484375
19312.91015625
18544.7734375
17782.91796875
17031.033203125
16289.271484375
15556.208984375
14831.921875
14119.89453125
13426.056640625
12755.89453125
12112.6171875
11497.900390625
10913.14453125
10358.849609375
9833.283203125
9333.6015625
8859.267578125
8413.259765625
7998.345703125
7611.951171875
7245.544921875
6889.400390625
6537.9609375
6191.365234375
5853.0859375
5526.232421875
5210.513671875
4901.49609375
4593.23046875
4283.07421875
3974.677734375
3676.318359375
3396.4609375
3140.841796875
2912.646484375
2713.490234375
2542.537109375
2394.5078125
2259.609375
2126.896484375
1989.064453125
1844.962890625
1698.11328125
1553.53515625
1416.412109375
1293.365234375
1193.015625
1122.94921875
1084.330078125
1068.748046875
1060.404296875
1042.390625
1002.990234375
938.591796875
852.580078125
752.162109375
645.6796875
541.43359375
446.802734375
366.541015625
300.58984375
243.279296875
185.306640625
118.091796875
38.52734375
-48.3046875
-130.17578125
-192.19140625
-222.82421875
-218.65234375
-185.458984375
-134.849609375
-78.25
-22.439453125
30.28125
78.822265625
121.56640625
157.9921875
190.439453125
222.44140625
254.99609375
285.333984375
309.7421875
327.009765625
338.4609375
344.369140625
340.775390625
321.1015625
282.783203125
233.28515625
188.685546875
164.31640625
165.271484375
184.734375
209.84765625
228.4296875
232.275390625
218.267578125
188.8359375
150.4921875
110.041015625
71.6953125
37.9609375
12.783203125
3.076171875
17.11328125
60.822265625
133.693359375
226.220703125
321.669921875
402.71875
459.185546875
491.287109375
506.595703125
513.5
515.595703125
509.916015625
489.900390625
451.05859375
395.265625
330.630859375
267.978515625
217.30859375
185.66015625
175.603515625
184.470703125
205.52734375
230.83203125
253.82421875
270.794921875
282.2890625
294.12890625
315.564453125
354.10546875
411.2578125
483.5390625
567.326171875
661.740234375
766.716796875
879.4765625
993.794921875
1102.380859375
1199.505859375
1282.072265625
1349.818359375
1405.203125
1452.70703125
1497.7890625
1547.0703125
1609.873046875
1698.541015625
1825.30859375
1997.236328125
2212.83203125
2462.130859375
2729.447265625
2998.146484375
3256.779296875
3503.232421875
3742.630859375
3980.314453125
4217.359375
4453.439453125
4692.35546875
4942.15625
5209.337890625
5494.509765625
5794.388671875
6106.451171875
6430.0546875
6763.095703125
7098.521484375
7424.5390625
7728.8359375
8003.810546875
8248.875
8467.6875
8662.61328125
8831.2890625
8967.73828125
9065.740234375
9120.966796875
9131.548828125
9098.62890625
9027.07421875
8924.83984375
8800.3359375
8659.361328125
8503.5078125
8330.974609375
8138.892578125
7925.27734375
7689.333984375
7431.103515625
7152.212890625
6857.189453125
6552.689453125
6244.0625
5932.859375
5618.431640625
5301.923828125
4987.921875
4682.466796875
4390.5
4115.38671875
3859.693359375
3625.03515625
3410.802734375
3213.341796875
3026.455078125
2842.71484375
2654.74609375
2456.359375
2243.775390625
2016.796875
1778.828125
1535.251953125
1291.345703125
1051.755859375
821.31640625
604.8671875
404.876953125
219.529296875
44.08203125
-125.45703125
-290.041015625
-448.12890625
-597.212890625
-734.41796875
-856.5
-960.4140625
-1044.72265625
-1111.462890625
-1167.431640625
-1223.01953125
-1287.822265625
-1365.654296875
-1453.015625
-1541.865234375
-1623.34375
-1689.875
-1736.650390625
-1763.4921875
-1775.216796875
-1778.53515625
-1777.54296875
-1772.02734375
-1759.724609375
-1739.8359375
-1715.091796875
-1691.83984375
-1678.51953125
-1682.98046875
-1709.962890625
-1760.546875
-1833.3359375
-1925.404296875
-2031.447265625
-2142.05859375
-2243.17578125
-2318.404296875
-2354.412109375
-2347.134765625
-2304.27734375
-2241.13671875
-2172.583984375
-2108.05078125
-2053.2265625
-2014.736328125
-2001.650390625
-2022.01953125
-2077.845703125
-2162.4765625
-2261.9921875
-2360.232421875
-2445.14453125
-2512.533203125
-2564.53515625
-2604.685546875
-2634.49609375
-2653.78515625
-2662.54296875
-2661.6875
-2653.091796875
-2639.94921875
-2626.576171875
-2616.431640625
-2609.97265625
-2604.892578125
-2598.478515625
-2589.357421875
-2577.578125
-2564.333984375
-2551.845703125
-2542.384765625
-2536.369140625
-2531.576171875
-2524.767578125
-2514.203125
-2501.091796875
-2489.59375
-2485.56640625
-2494.01953125
-2516.431640625
-2550.466796875
-2592.36328125
-2638.53515625
-2684.05078125
-2721.26953125
-2743.28515625
-2750.55078125
-2753.310546875
-2765.80078125
-2797.01171875
-2845.935546875
-2904.193359375
-2961.9765625
-3011.826171875
-3048.236328125
-3065.697265625
-3058.869140625
-3025.65625
-2969.69921875
-2898.716796875
-2819.87109375
-2736.98828125
-2652.0234375
-2568.08984375
-2490.142578125
-2423.001953125
-2369.287109375
-2328.841796875
-2299.43359375
-2277.701171875
-2260.015625
-2243.267578125
-2225.892578125
-2209.138671875
-2197.251953125
-2195.203125
-2205.181640625
-2225.177734375
-2251.009765625
-2278.986328125
-2305.90234375
-2327.3359375
-2337.84765625
-2334.15625
-2318.197265625
-2296.509765625
-2275.9921875
-2259.1484375
-2242.455078125
-2219.150390625
-2184.5703125
-2139.9765625
-2091.95703125
-2047.771484375
-2010.09765625
-1975.021484375
-1935.046875
-1885.130859375
-1826.86328125
-1766.787109375
-1710.8359375
-1660.84375
-1616.021484375
-1575.775390625
-1539.669921875
-1505.84765625
-1471.939453125
-1437.91015625
-1406.193359375
-1378.091796875
-1351.146484375
-1320.810546875
-1283.794921875
-1238.533203125
-1182.775390625
-1112.189453125
-1022.2734375
-912.427734375
-789.208984375
-666.58203125
-561.9140625
-488.751953125
-449.95703125
-435.345703125
-425.76171875
-401.296875
-348.650390625
-263.470703125
-147.93359375
-7.673828125
148.892578125
310.728515625
467.16796875
612.853515625
749.58203125
882.984375
1017.54296875
1153.958984375
1289.015625
1416.263671875
1528.025390625
1619.03125
1688.90625
1740.9609375
1779.431640625
1809.61328125
1840.56640625
1885.26171875
1955.6640625
2056.759765625
2185.095703125
2332.72265625
2492.958984375
2664.318359375
2851.07421875
3060.60546875
3298.8046875
3566.177734375
3856.986328125
4162.060546875
4473.71484375
4789.953125
5115.302734375
5457.3984375
5821.505859375
6207.380859375
6611.287109375
7031.400390625
7471.6171875
7940.30078125
8445.46484375
8991.044921875
9576.861328125
10200.626953125
10859.095703125
11547.931640625
12262.5859375
13001.11328125
13767.140625
14570.796875
15427.5078125
16356.064453125
17376.537109375
18508.3046875
19768.0546875
21167.154296875
22707.998046875
24381.3125
26168.130859375
28046.638671875
29998.419921875
32007.96484375
34055.96484375
36112.314453125
38133.25390625
40062.470703125
41834.67578125
43381.05859375
44635.744140625
45541.763671875
46056.662109375
46158.513671875
45850.068359375
45156.572265625
44117.328125
42777.552734375
41185.814453125
39394.6875
37459.126953125
35432.43359375
33363.59765625
31296.712890625
29269.216796875
27308.669921875
25432.4765625
23652.345703125
21978.615234375
20419.26171875
18975.2890625
17638.494140625
16394.142578125
15226.02734375
14121.185546875
13073.576171875
12085.42578125
11164.01953125
10314.875
9536.634765625
8822.2421875
8164.587890625
7560.71484375
7011.017578125
6515.3125
6069.947265625
5668.248046875
5303.5703125
4972.236328125
4673.8125
4408.841796875
4176.484375
3974.0390625
3796.9765625
3638.00390625
3486.900390625
3334.06640625
3175.775390625
3014.966796875
2855.765625
2697.9609375
2537.681640625
2371.998046875
2200.6796875
2023.865234375
1840.888671875
1653.14453125
1467.41015625
1295.29296875
1149.04296875
1036.966796875
960.603515625
914.76953125
890.513671875
878.4296875
868.97265625
850.58203125
811.017578125
743.859375
654.166015625
556.232421875
464.873046875
388.076171875
325.6640625
272.265625
221.546875
170.66015625
122.990234375
86.2109375
66.16796875
61.923828125
66.294921875
70.361328125
67.283203125
53.509765625
28.439453125
-6.359375
-48.5546875
-96.513671875
-149.42578125
-205.71875
-261.40234375
-310.400390625
-347.13671875
-369.49609375
-379.59375
-381.62890625
-378.595703125
-370.482421875
-354.9296875
-329.203125
-292.00390625
-244.09765625
-187.13671875
-121.08984375
-42.75390625
51.83984375
161.9296875
278.251953125
385.27734375
468.259765625
519.58984375
540.001953125
534.759765625
508.49609375
462.572265625
396.255859375
309.71875
205.525390625
87.54296875
-40.775390625
-176.1875
-313.75390625
-445.84765625
-563.875
-661.970703125
-740.10546875
-804.490234375
-864.712890625
-929.14453125
-1001.34375
-1079.6875
-1160.091796875
-1239.533203125
-1317.8828125
-1396.92578125
-1477.37109375
-1556.22265625
-1627.029296875
-1683.42578125
-1723.513671875
-1751.203125
-1773.080078125
-1793.30078125
-1810.6484375
-1819.658203125
-1814.34765625
-1791.974609375
-1755.373046875
-1713.32421875
-1678.283203125
-1661.673828125
-1669.11328125
-1698.88671875
-1744.041015625
-1795.39453125
-1843.453125
-1880.1953125
-1901.966796875
-1911.0859375
-1913.220703125
-1911.779296875
-1904.708984375
-1886.646484375
-1853.76953125
-1806.875
-1751.3359375
-1695.5703125
-1649.154296875
-1620.66015625
-1615.4296875
-1633.96484375
-1671.48828125
-1718.916015625
-1765.431640625
-1802.103515625
-1824.82421875
-1835.125
-1838.673828125
-1842.236328125
-1850.33984375
-1863.533203125
-1879.96875
-1899.205078125
-1924.048828125
-1957.314453125
-1995.98828125
-2028.7734375
-2040.701171875
-2022.291015625
-1976.55078125
-1918.15625
-1864.576171875
-1825.48828125
-1798.642578125
-1774.96875
-1747.375
-1715.1953125
-1682.0234375
-1651.373046875
-1624.9453125
-1603.783203125
-1589.318359375
-1582.302734375
-1580.533203125
-1578.0
-1567.287109375
-1544.318359375
-1511.705078125
-1477.763671875
-1452.384765625
-1443.4765625
-1456.0546875
-1492.681640625
-1553.439453125
-1635.6015625
-1734.169921875
-1843.087890625
-1956.076171875
-2066.80078125
-2169.34375
-2259.75
-2338.119140625
-2409.119140625
-2479.154296875
-2551.251953125
-2621.7421875
-2682.19140625
-2725.5234375
-2751.119140625
-2764.6875
-2773.5625
-2781.97265625
-2790.234375
-2797.87890625
-2806.8515625
-2821.21875
-2843.94140625
-2874.728515625
-2911.126953125
-2950.33984375
-2988.71875
-3020.671875
-3040.53515625
-3046.458984375
-3041.125
-3027.65625
-3005.716796875
-2972.830078125
-2929.34765625
-2881.32421875
-2838.5625
-2809.693359375
-2797.896484375
-2799.92578125
-2809.24609375
-2821.005859375
-2834.677734375
-2852.53515625
-2876.8984375
-2909.740234375
-2953.98828125
-3012.962890625
-3087.275390625
-3172.05078125
-3257.06640625
-3329.390625
-3376.796875
-3390.8828125
-3369.1328125
-3315.525390625
-3240.0234375
-3156.98828125
-3081.359375
-3022.791015625
-2981.3359375
-2949.36328125
-2918.89453125
-2887.72265625
-2859.115234375
-2836.724609375
-2820.55078125
-2807.099609375
-2792.09765625
-2772.650390625
-2747.5390625
-2716.630859375
-2681.033203125
-2644.103515625
-2611.65625
-2589.65234375
-2580.205078125
-2579.484375
-2579.978515625
-2575.6328125
-2565.263671875
-2551.357421875
-2536.1875
-2519.80078125
-2501.845703125
-2484.16796875
-2470.01953125
-2460.658203125
-2454.1171875
-2448.01953125
-2442.244140625
-2437.2890625
-2430.810546875
-2418.0390625
-2396.03515625
-2366.087890625
-2331.423828125
-2294.267578125
-2256.498046875
-2222.2421875
-2198.12890625
-2190.814453125
-2204.650390625
-2240.888671875
-2297.580078125
-2370.078125
-2452.95703125
-2542.423828125
-2636.875
-2734.94921875
-2833.26171875
-2925.990234375
-3006.423828125
-3069.0703125
-3110.83984375
-3130.580078125
-3127.6171875
-3101.349609375
-3052.6015625
-2985.052734375
-2904.51171875
-2816.619140625
-2725.5078125
-2634.109375
-2544.654296875
-2458.10546875
-2373.29296875
-2286.818359375
-2194.009765625
-2090.998046875
-1977.53515625
-1858.412109375
-1741.265625
-1631.837890625
-1531.001953125
-1436.2578125
-1345.35546875
-1257.990234375
-1174.85546875
-1096.419921875
-1023.123046875
-956.05859375
-896.892578125
-847.13671875
-807.509765625
-777.546875
-755.494140625
-738.63671875
-723.677734375
-706.19140625
-679.412109375
-634.779296875
-566.166015625
-475.517578125
-374.27734375
-277.623046875
-195.634765625
-129.15625
-73.572265625
-25.822265625
12.294921875
36.44140625
43.765625
34.30078125
9.15625
-31.716796875
-89.404296875
-163.54296875
-250.263671875
-343.396484375
-438.005859375
-532.3671875
-626.11328125
-717.53515625
-803.685546875
-882.298828125
-951.4453125
-1006.791015625
-1041.126953125
-1048.275390625
-1027.119140625
-981.203125
-915.572265625
-835.578125
-747.783203125
-659.068359375
-573.068359375
-488.06640625
-399.435546875
-303.95703125
-201.298828125
-92.001953125
24.857421875
151.6171875
290.044921875
439.33984375
595.560546875
752.486328125
903.1328125
1040.837890625
1159.8828125
1256.103515625
1327.7734375
1376.044921875
1404.6796875
1419.498046875
1427.76953125
1436.5859375
1450.224609375
1468.5234375
1488.7109375
1509.798828125
1535.59375
1573.333984375
1629.142578125
1704.12109375
1793.974609375
1892.015625
1993.162109375
2096.099609375
2202.001953125
2310.869140625
2418.771484375
2518.7421875
2605.064453125
2677.48046875
2742.140625
2808.65234375
2885.396484375
2975.830078125
3077.2890625
3182.3046875
3281.509765625
3367.36328125
3437.78515625
3498.091796875
3559.115234375
3631.408203125
3719.26953125
3819.529296875
3925.65234375
4032.140625
4134.572265625
4227.017578125
4302.392578125
4356.96875
4393.841796875
4420.31640625
4441.37890625
4455.880859375
4458.8125
4446.591796875
4420.642578125
4387.142578125
4353.994140625
4327.009765625
4307.63671875
4294.150390625
4285.421875
4283.400390625
4291.09765625
4307.6796875
4325.57421875
4332.498046875
4316.607421875
4271.265625
4197.802734375
4105.94921875
4011.205078125
3928.833984375
3866.923828125
3823.099609375
3787.1640625
3747.38671875
3695.833984375
3629.8984375
3550.634765625
3460.4765625
3362.84765625
3263.994140625
3174.322265625
3105.97265625
3066.869140625
3055.630859375
3061.59375
3069.568359375
3065.375
3039.458984375
2988.455078125
2915.259765625
2827.4453125
2734.2578125
2643.291015625
2557.8359375
2475.76953125
2391.478515625
2300.58203125
2203.474609375
2103.19921875
1999.708984375
1888.32421875
1765.798828125
1637.224609375
1515.05859375
1411.115234375
1330.4453125
1272.005859375
1232.39453125
1207.625
1193.25390625
1185.333984375
1181.673828125
1181.44921875
1183.88671875
1188.365234375
1195.486328125
1206.78515625
1222.8203125
1242.1015625
1262.435546875
1282.931640625
1304.322265625
1327.47265625
1351.86328125
1375.630859375
1396.90234375
1415.005859375
1430.283203125
1442.93359375
1452.470703125
1458.767578125
1463.73828125
1471.947265625
1489.6015625
1522.541015625
1574.484375
1646.546875
1738.48828125
1850.3203125
1981.7578125
2129.025390625
2282.2578125
2427.23828125
2551.072265625
2647.1640625
2716.220703125
2763.64453125
2796.048828125
2818.744140625
2835.287109375
2849.345703125
2867.408203125
2899.37109375
2955.419921875
3041.373046875
3156.140625
3292.919921875
3442.7265625
3597.802734375
3753.21875
3905.994140625
4053.04296875
4190.46875
4315.6875
4430.599609375
4542.19140625
4659.509765625
4789.4921875
4934.73828125
5093.736328125
5262.287109375
5435.390625
5609.361328125
5783.546875
5960.6953125
6146.080078125
6346.201171875
6567.2421875
6813.091796875
7084.14453125
7378.73828125
7696.3671875
8038.708984375
8405.994140625
8792.0546875
9184.310546875
9569.85546875
9942.0390625
10301.55859375
10652.580078125
10998.9609375
11343.55859375
11688.78125
12036.033203125
12384.65625
12732.142578125
13075.521484375
13412.384765625
13741.36328125
14062.775390625
14378.923828125
14692.21875
15001.4140625
15299.595703125
15577.025390625
15827.083984375
16049.693359375
16248.84375
16426.837890625
16580.943359375
16705.05859375
16794.046875
16846.390625
16863.41796875
16846.552734375
16795.5703125
16709.650390625
16590.306640625
16442.962890625
16274.900390625
16090.755859375
15889.841796875
15667.751953125
15420.626953125
15148.51953125
14856.357421875
14553.1640625
14249.646484375
13954.087890625
13668.806640625
13391.05078125
13118.767578125
12855.96875
12611.744140625
12393.291015625
12199.361328125
12019.806640625
11840.828125
11651.0234375
11444.25390625
11219.130859375
10977.400390625
10722.93359375
10461.2265625
10198.166015625
9937.9296875
9681.50390625
9427.37109375
9174.20703125
8923.3515625
8678.697265625
8443.833984375
8219.06640625
8001.228515625
7786.48828125
7572.984375
7360.685546875
7149.267578125
6937.017578125
6721.564453125
6500.736328125
6272.462890625
6035.228515625
5789.95703125
5541.44921875
5297.078125
5063.541015625
4844.244140625
4638.39453125
4441.427734375
4247.181640625
4052.27734375
3859.896484375
3679.0859375
3519.751953125
3388.279296875
3287.060546875
3215.814453125
3171.44140625
3147.203125
3134.056640625
3123.861328125
3111.177734375
3092.515625
3065.080078125
3026.865234375
2977.46484375
2918.5703125
2853.95703125
2788.369140625
2724.439453125
2659.171875
2583.91015625
2489.7421875
2374.48046875
2245.05859375
2113.39453125
1989.951171875
1880.41796875
1787.244140625
1713.201171875
1662.958984375
1640.919921875
1647.095703125
1675.052734375
1714.302734375
1755.349609375
1793.140625
1826.740234375
1857.146484375
1886.22265625
1916.57421875
1950.3125
1986.587890625
2020.88671875
2047.34765625
2061.40234375
2059.3359375
2036.29296875
1987.388671875
1912.54296875
1819.4296875
1719.91796875
1622.9765625
1531.384765625
1444.8046875
1364.748046875
1296.396484375
1247.171875
1224.427734375
1233.0625
1272.748046875
1336.322265625
1411.841796875
1487.630859375
1556.380859375
1615.302734375
1663.62109375
1700.828125
1727.25390625
1745.25390625
1758.806640625
1771.748046875
1787.1640625
1809.455078125
1846.564453125
1908.40625
2000.921875
2120.765625
2255.896484375
2391.513671875
2516.072265625
2623.83984375
2715.12109375
2796.173828125
2877.73046875
2970.525390625
3079.654296875
3202.35546875
3330.9765625
3458.119140625
3579.65625
3694.390625
3802.28125
3903.4765625
3998.634765625
4089.517578125
4178.708984375
4268.255859375
4357.99609375
4444.9375
4524.52734375
4593.544921875
4653.095703125
4709.447265625
4771.34765625
4845.013671875
4930.390625
5021.396484375
5109.05078125
5183.890625
5236.265625
5257.08203125
5241.169921875
5190.7578125
5114.078125
5018.98046875
4907.701171875
4778.484375
4631.966796875
4474.81640625
4316.666015625
4164.185546875
4018.380859375
3876.451171875
3734.966796875
3591.55078125
3444.9765625
3294.296875
3137.150390625
2968.904296875
2785.12109375
2586.734375
2382.84375
2187.005859375
2009.845703125
1854.90625
1720.658203125
1604.625
1504.994140625
1419.890625
1347.06640625
1284.283203125
1228.580078125
1175.22265625
1118.98046875
1057.73046875
994.046875
931.96875
872.017578125
809.796875
738.912109375
654.10546875
551.52734375
427.826171875
280.921875
112.232421875
-72.326171875
-263.57421875
-450.955078125
-623.673828125
-771.88671875
-889.150390625
-975.419921875
-1038.076171875
-1088.9453125
-1138.48046875
-1190.873046875
-1243.861328125
-1293.03515625
-1336.376953125
-1375.009765625
-1410.8125
-1444.876953125
-1478.818359375
-1516.33203125
-1562.1875
-1619.666015625
-1689.701171875
-1772.13671875
-1866.248046875
-1969.201171875
-2074.6171875
-2173.705078125
-2257.865234375
-2320.134765625
-2355.244140625
-2360.734375
-2339.91796875
-2303.576171875
-2266.775390625
-2241.720703125
-2232.08984375
-2233.646484375
-2240.38671875
-2250.310546875
-2265.974609375
-2290.720703125
-2325.556640625
-2369.443359375
-2420.791015625
-2476.9375
-2532.36328125
-2579.419921875
-2612.333984375
-2630.513671875
-2637.427734375
-2636.91015625
-2631.7734375
-2625.921875
-2625.857421875
-2637.986328125
-2663.916015625
-2698.828125
-2734.720703125
-2765.150390625
-2787.677734375
-2803.6484375
-2816.80859375
-2831.294921875
-2848.58203125
-2864.58984375
-2869.7109375
-2852.89453125
-2807.65234375
-2735.99609375
-2647.80078125
-2556.32421875
-2473.056640625
-2404.91015625
-2354.255859375
-2320.15234375
-2299.251953125
-2286.74609375
-2278.04296875
-2270.3359375
-2262.79296875
-2255.849609375
-2251.220703125
-2252.0078125
-2260.865234375
-2276.806640625
-2294.708984375
-2309.396484375
-2320.3125
-2331.4296875
-2347.05078125
-2368.744140625
-2395.96875
-2427.564453125
-2461.259765625
-2492.982421875
-2518.71875
-2537.76953125
-2553.484375
-2570.4765625
-2591.40234375
-2616.423828125
-2644.90625
-2676.78515625
-2711.97265625
-2748.638671875
-2782.744140625
-2810.10546875
-2829.5234375
-2843.7109375
-2856.494140625
-2868.98046875
-2878.87109375
-2883.4765625
-2882.603515625
-2878.1953125
-2871.939453125
-2864.421875
-2856.37109375
-2849.365234375
-2844.337890625
-2839.880859375
-2833.064453125
-2822.380859375
-2809.46875
-2797.87890625
-2790.48046875
-2787.966796875
-2788.90234375
-2790.248046875
-2787.98828125
-2778.505859375
-2760.38671875
-2735.36328125
-2707.876953125
-2683.810546875
-2668.939453125
-2666.810546875
-2676.986328125
-2695.634765625
-2718.712890625
-2744.46875
-2772.29296875
-2799.72265625
-2822.234375
-2836.78125
-2844.771484375
-2850.509765625
-2857.091796875
-2864.310546875
-2870.076171875
-2872.615234375
-2871.353515625
-2866.8125
-2860.279296875
-2852.87890625
-2844.203125
-2832.005859375
-2813.70703125
-2788.265625
-2756.712890625
-2721.640625
-2686.779296875
-2656.474609375
-2634.435546875
-2622.564453125
-2621.169921875
-2629.919921875
-2647.646484375
-2671.232421875
-2695.845703125
-2717.25390625
-2733.98046875
-2747.44921875
-2760.8828125
-2778.2734375
-2802.953125
-2835.21484375
-2870.84375
-2902.896484375
-2925.8515625
-2938.544921875
-2944.0703125
-2947.978515625
-2956.44140625
-2974.416015625
-3003.7421875
-3042.220703125
-3084.17578125
-3121.603515625
-3145.126953125
-3145.884765625
-3119.41796875
-3069.703125
-3009.408203125
-2954.384765625
-2915.1875
-2891.443359375
-2873.478515625
-2849.89453125
-2815.072265625
-2771.0859375
-2724.30078125
-2681.388671875
-2647.888671875
-2627.96484375
-2622.787109375
-2628.3203125
-2635.21875
-2631.9921875
-2609.7421875
-2566.044921875
-2506.216796875
-2441.021484375
-2381.83203125
-2336.302734375
-2307.220703125
-2293.837890625
-2293.326171875
-2301.99609375
-2317.564453125
-2341.689453125
-2379.21484375
-2433.029296875
-2498.630859375
-2563.765625
-2613.74609375
-2638.203125
-2634.7265625
-2608.244140625
-2567.7890625
-2523.078125
-2482.318359375
-2451.2109375
-2432.212890625
-2424.119140625
-2423.029296875
-2424.783203125
-2426.81640625
-2427.51953125
-2424.228515625
-2413.060546875
-2391.640625
-2362.22265625
-2331.94140625
-2309.919921875
-2303.416015625
-2315.474609375
-2344.8515625
-2387.67578125
-2439.55859375
-2496.65625
-2555.015625
-2609.34765625
-2653.27734375
-2681.6875
-2693.265625
-2690.625
-2677.96484375
-2658.953125
-2636.94140625
-2616.375
-2602.609375
-2599.40234375
-2606.404296875
-2618.84375
-2629.1796875
-2629.275390625
-2612.43359375
-2575.275390625
-2518.716796875
-2447.193359375
-2366.875
-2284.486328125
-2207.345703125
-2143.25390625
-2099.169921875
-2079.31640625
-2084.091796875
-2109.98828125
-2149.96484375
-2194.3203125
-2232.7109375
-2256.689453125
-2260.619140625
-2240.080078125
-2189.84765625
-2104.599609375
-1982.466796875
-1827.94921875
-1651.244140625
-1464.859375
-1280.5625
-1108.185546875
-955.28125
-826.4375
-722.408203125
-639.734375
-571.59375
-510.43359375
-451.587890625
-394.8984375
-341.931640625
-290.791015625
-233.93359375
-161.2734375
-64.888671875
59.232421875
211.861328125
390.2890625
587.501953125
794.34765625
1004.84375
1219.291015625
1440.96875
1669.91796875
1901.05859375
2129.0
2354.216796875
2583.982421875
2827.267578125
3088.435546875
3364.798828125
3649.052734375
3934.111328125
4217.466796875
4502.95703125
4798.9765625
5113.71484375
5450.41796875
5806.291015625
6175.298828125
6551.109375
6926.96484375
7294.154296875
7643.017578125
7966.95703125
8265.517578125
8543.267578125
8805.8046875
9055.8359375
9290.71484375
9501.6796875
9675.490234375
9798.55078125
9860.96484375
9857.650390625
9786.810546875
9648.833984375
9446.9921875
9187.890625
8879.802734375
8530.068359375
8144.115234375
7726.42578125
7281.591796875
6814.708984375
6332.13671875
5843.107421875
5360.359375
4898.173828125
4468.681640625
4079.00390625
3730.166015625
3417.271484375
3131.091796875
2861.94140625
2604.35546875
2358.900390625
2129.33984375
1918.44921875
1726.283203125
1550.740234375
1387.767578125
1231.41015625
1076.234375
921.416015625
771.3671875
630.64453125
498.08203125
366.603515625
228.484375
80.037109375
-78.1484375
-243.40234375
-411.818359375
-577.59765625
-733.1328125
-870.93359375
-985.927734375
-1076.607421875
-1145.0859375
-1197.0234375
-1241.076171875
-1286.5
-1338.7265625
-1395.8203125
-1449.06640625
-1488.044921875
-1506.6640625
-1506.5546875
-1496.47265625
-1488.693359375
-1494.05078125
-1518.025390625
-1560.005859375
-1615.28125
-1677.017578125
-1736.72265625
-1785.15625
-1815.494140625
-1826.65234375
-1823.009765625
-1810.607421875
-1794.03125
-1776.724609375
-1762.72265625
-1756.796875
-1762.953125
-1783.279296875
-1817.9140625
-1864.869140625
-1919.298828125
-1973.443359375
-2018.775390625
-2049.59375
-2065.5546875
-2071.21875
-2073.138671875
-2076.544921875
-2083.314453125
-2091.84375
-2099.005859375
-2103.296875
-2106.568359375
-2112.37109375
-2122.892578125
-2138.921875
-2163.158203125
-2201.505859375
-2258.455078125
-2330.8125
-2407.296875
-2474.998046875
-2525.99609375
-2558.603515625
-2574.361328125
-2575.001953125
-2561.365234375
-2534.20703125
-2496.0859375
-2452.470703125
-2409.7265625
-2370.830078125
-2333.26953125
-2291.833984375
-2243.68359375
-2191.08984375
-2140.25
-2097.62109375
-2065.86328125
-2041.544921875
-2016.59765625
-1982.9609375
-1936.353515625
-1876.162109375
-1803.140625
-1718.49609375
-1624.66015625
-1525.490234375
-1425.45703125
-1329.373046875
-1242.91015625
-1172.15234375
-1121.720703125
-1093.17578125
-1085.04296875
-1093.71484375
-1114.5859375
-1142.935546875
-1174.18359375
-1203.3046875
-1225.0390625
-1236.052734375
-1236.947265625
-1230.767578125
-1219.0234375
-1200.2890625
-1173.677734375
-1142.927734375
-1115.708984375
-1098.84765625
-1094.890625
-1102.900390625
-1121.244140625
-1148.826171875
-1184.287109375
-1225.375
-1269.787109375
-1316.193359375
-1363.53125
-1408.880859375
-1446.6328125
-1470.7890625
-1478.82421875
-1473.9609375
-1464.548828125
-1461.412109375
-1473.904296875
-1505.388671875
-1550.416015625
-1596.57421875
-1630.7890625
-1645.865234375
-1643.18359375
-1631.08984375
-1620.498046875
-1619.115234375
-1626.71875
-1635.26953125
-1634.970703125
-1621.572265625
-1598.3359375
-1571.603515625
-1545.4453125
-1520.64453125
-1497.474609375
-1478.033203125
-1465.51953125
-1461.955078125
-1467.236328125
-1480.40625
-1501.439453125
-1531.283203125
-1570.2734375
-1617.1640625
-1670.0546875
-1727.763671875
-1789.4453125
-1852.587890625
-1911.935546875
-1961.080078125
-1995.19921875
-2012.26953125
-2011.794921875
-1992.857421875
-1954.267578125
-1897.404296875
-1829.279296875
-1762.251953125
-1709.5390625
-1679.625
-1673.42578125
-1685.203125
-1705.400390625
-1723.619140625
-1731.65625
-1726.529296875
-1711.787109375
-1695.333984375
-1684.51953125
-1681.779296875
-1683.548828125
-1682.578125
-1671.8984375
-1648.486328125
-1615.021484375
-1578.099609375
-1543.318359375
-1511.009765625
-1476.90625
-1437.107421875
-1391.509765625
-1341.763671875
-1287.3671875
-1226.150390625
-1158.9296875
-1091.84765625
-1032.767578125
-985.935546875
-950.65625
-923.6875
-901.169921875
-878.447265625
-849.951171875
-810.75390625
-759.072265625
-698.015625
-634.833984375
-576.751953125
-525.29296875
-474.50390625
-416.119140625
-347.212890625
-272.5625
-200.248046875
-136.689453125
-86.05078125
-51.666015625
-34.845703125
-31.599609375
-31.8125
-22.728515625
5.7578125
57.50390625
129.845703125
216.796875
313.931640625
421.455078125
542.826171875
680.69921875
834.498046875
1001.408203125
1178.267578125
1361.701171875
1547.453125
1731.41796875
1912.39453125
2093.8515625
2282.955078125
2488.09375
2716.81640625
2974.634765625
3263.908203125
3583.2578125
3928.810546875
4297.41796875
4689.54296875
5109.3515625
5561.962890625
6050.34765625
6574.046875
7129.880859375
7713.224609375
8318.49609375
8938.765625
9565.521484375
10189.818359375
10804.916015625
11408.67578125
12003.779296875
12594.87109375
13183.53515625
13763.30859375
14317.197265625
14819.611328125
15242.435546875
15562.6328125
15768.095703125
15859.80078125
15849.763671875
15755.15234375
15590.65234375
15363.173828125
15072.21875
14714.759765625
14289.974609375
13800.85546875
13253.73046875
12658.033203125
12026.142578125
11371.376953125
10703.978515625
10028.140625
9343.4140625
8650.517578125
7956.8359375
7276.11328125
6621.79296875
6000.224609375
5410.55859375
4851.048828125
4324.62109375
3838.41796875
3399.046875
3008.98828125
2666.490234375
2367.30078125
2106.291015625
1878.666015625
1681.115234375
1512.669921875
1374.224609375
1265.69140625
1181.48046875
1108.466796875
1030.7421875
939.462890625
839.03125
742.78125
661.830078125
597.5234375
542.95703125
489.64453125
432.640625
371.943359375
311.458984375
256.322265625
208.96875
166.078125
119.17578125
58.9609375
-19.712890625
-115.658203125
-222.912109375
-334.4921875
-445.443359375
-553.044921875
-654.28515625
-743.244140625
-811.26953125
-850.763671875
-860.05078125
-845.703125
-820.080078125
-795.61328125
-779.822265625
-774.32421875
-777.728515625
-789.587890625
-812.51171875
-851.28515625
-909.841796875
-988.259765625
-1081.81640625
-1182.15625
-1278.927734375
-1361.138671875
-1418.982421875
-1446.525390625
-1443.00390625
-1411.017578125
-1353.658203125
-1274.275390625
-1178.751953125
-1076.166015625
-975.6953125
-882.51953125
-796.650390625
-715.029296875
-634.748046875
-555.826171875
-482.916015625
-424.91015625
-391.849609375
-390.44921875
-420.37890625
-472.390625
-528.904296875
-568.025390625
-571.158203125
-531.001953125
-455.015625
-361.69921875
-271.8828125
-200.12890625
-150.658203125
-118.9921875
-96.921875
-77.103515625
-54.810546875
-27.080078125
8.91796875
56.66796875
119.533203125
199.03125
293.716796875
400.01953125
514.375
634.66796875
760.064453125
890.060546875
1023.59375
1158.087890625
1289.279296875
1413.390625
1530.87890625
1647.6015625
1770.66796875
1902.5546875
2039.75390625
2177.291015625
2314.009765625
2453.828125
2603.4765625
2770.02734375
2959.330078125
3174.115234375
3412.041015625
3665.7578125
3926.1875
4186.708984375
4445.0546875
4702.4765625
4962.43359375
5230.1875
5512.126953125
5813.607421875
6137.05859375
6482.736328125
6851.177734375
7244.185546875
7664.080078125
8113.95703125
8599.279296875
9126.8515625
9699.73046875
10313.4765625
10959.857421875
11635.509765625
12346.44921875
13103.962890625
13916.947265625
14788.33203125
15717.544921875
16705.185546875
17755.1328125
18872.2890625
20057.880859375
21307.01953125
22611.5078125
23965.357421875
25367.0234375
26815.693359375
28305.248046875
29820.861328125
31339.720703125
32834.271484375
34276.158203125
35638.900390625
36897.38671875
38024.822265625
38991.220703125
39766.3984375
40325.158203125
40650.068359375
40731.099609375
40565.62890625
40160.61328125
39534.267578125
38713.759765625
37729.677734375
36611.333984375
35385.9609375
34080.560546875
32722.87890625
31339.583984375
29953.580078125
28583.28515625
27244.015625
25948.646484375
24706.423828125
23521.908203125
22396.244140625
21329.451171875
20320.921875
19367.904296875
18464.783203125
17604.830078125
16782.974609375
15996.943359375
15246.216796875
14530.36328125
13848.775390625
13201.80078125
12591.583984375
12020.87109375
11490.84375
11000.529296875
10548.494140625
10134.419921875
9758.19921875
9417.71484375
9108.23828125
8824.35546875
8562.595703125
8322.638671875
8106.6328125
7917.25390625
7755.71875
7621.244140625
7512.037109375
7425.857421875
7358.802734375
7303.99609375
7253.21875
7201.6484375
7152.12890625
7115.533203125
7106.92578125
7139.826171875
7221.79296875
7353.44921875
7530.2578125
7743.76953125
7980.05859375
8217.861328125
8430.806640625
8593.892578125
8689.1875
8706.822265625
8642.63671875
8496.248046875
8270.67578125
7972.27734375
7610.109375
7194.912109375
6737.724609375
6248.50390625
5735.9453125
5208.958984375
4677.947265625
4153.90625
3646.140625
3161.05859375
2702.74609375
2273.638671875
1874.55078125
1504.99609375
1164.44921875
853.15234375
571.166015625
316.849609375
86.962890625
-121.380859375
-309.203125
-476.33203125
-623.3125
-752.19140625
-865.70703125
-966.294921875
-1055.884765625
-1135.515625
-1204.109375
-1257.99609375
-1293.267578125
-1309.94140625
-1314.298828125
-1316.9453125
-1327.73828125
-1350.90234375
-1383.34375
-1417.708984375
-1448.53515625
-1476.60546875
-1507.341796875
-1544.896484375
-1588.53125
-1634.873046875
-1682.64453125
-1734.177734375
-1792.931640625
-1860.595703125
-1936.201171875
-2016.75390625
-2098.392578125
-2177.677734375
-2252.33984375
-2320.822265625
-2381.73828125
-2434.8046875
-2482.125
-2527.28125
-2572.212890625
-2615.203125
-2651.908203125
-2677.80859375
-2689.646484375
-2686.099609375
-2668.94140625
-2644.296875
-2622.013671875
-2612.5078125
-2622.291015625
-2650.66015625
-2689.501953125
-2726.75390625
-2751.42578125
-2757.052734375
-2742.341796875
-2710.056640625
-2665.45703125
-2614.40234375
-2561.630859375
-2510.71484375
-2465.615234375
-2431.3046875
-2411.583984375
-2405.908203125
-2408.697265625
-2411.798828125
-2407.853515625
-2392.94921875
-2367.91015625
-2337.455078125
-2306.806640625
-2277.970703125
-2249.4453125
-2219.826171875
-2190.990234375
-2167.154296875
-2151.216796875
-2142.87890625
-2140.072265625
-2140.880859375
-2142.939453125
-2141.142578125
-2126.94140625
-2091.12890625
-2028.294921875
-1939.595703125
-1832.109375
-1715.98828125
-1601.6328125
-1497.6640625
-1409.2578125
-1336.8203125
-1275.896484375
-1218.912109375
-1158.0
-1087.658203125
-1006.205078125
-915.173828125
-816.6328125
-710.228515625
-592.63671875
-460.10546875
-311.20703125
-147.1640625
29.728515625
217.03125
411.939453125
611.6953125
814.982421875
1022.275390625
1233.94140625
1448.033203125
1660.345703125
1866.876953125
2066.703125
2263.53125
2464.57421875
2676.24609375
2898.853515625
3125.19140625
3345.41015625
3553.779296875
3750.3515625
3936.775390625
4112.650390625
4277.40234375
4434.912109375
4594.771484375
4768.478515625
4963.95703125
5181.7734375
5414.291015625
5647.796875
5867.0
6059.646484375
6218.822265625
6342.96875
6435.390625
6503.35546875
6555.29296875
6596.357421875
6625.205078125
6634.099609375
6611.548828125
6545.80859375
6428.7734375
6259.599609375
6046.1171875
5802.892578125
5547.205078125
5295.00390625
5057.61328125
4839.2890625
4636.501953125
4439.505859375
4235.349609375
4011.470703125
3760.0859375
3482.55078125
3190.25
2899.412109375
2622.453125
2362.251953125
2112.90625
1865.0
1611.298828125
1350.447265625
1087.95703125
834.107421875
599.607421875
391.185546875
209.169921875
47.4921875
-104.03125
-255.37890625
-411.513671875
-570.361328125
-725.76953125
-873.373046875
-1014.388671875
-1154.021484375
-1295.94140625
-1437.49609375
-1569.609375
-1681.6796875
-1767.830078125
-1829.9296875
-1875.60546875
-1913.435546875
-1948.794921875
-1982.03125
-2009.025390625
-2023.876953125
-2023.021484375
-2008.2734375
-1985.787109375
-1961.111328125
-1934.919921875
-1904.271484375
-1868.908203125
-1836.564453125
-1821.7578125
-1838.56640625
-1893.333984375
-1982.41015625
-2094.97265625
-2217.361328125
-2336.203125
-2440.271484375
-2521.744140625
-2576.48046875
-2603.0
-2600.990234375
-2570.7265625
-2513.80859375
-2434.232421875
-2339.0546875
-2238.29296875
-2144.037109375
-2068.599609375
-2022.072265625
-2009.927734375
-2031.5859375
-2080.8046875
-2148.359375
-2226.16015625
-2310.224609375
-2400.14453125
-2495.5703125
-2593.283203125
-2687.91796875
-2775.458984375
-2855.55859375
-2930.19140625
-3000.48828125
-3065.580078125
-3124.876953125
-3180.916015625
-3239.306640625
-3305.41796875
-3380.626953125
-3460.853515625
-3538.16015625
-3604.341796875
-3655.123046875
-3692.638671875
-3724.32421875
-3758.46484375
-3799.5703125
-3846.564453125
-3894.130859375
-3935.255859375
-3963.806640625
-3976.810546875
-3975.482421875
-3963.802734375
-3945.79296875
-3924.51171875
-3903.71484375
-3888.822265625
-3884.1171875
-3888.3359375
-3894.2578125
-3894.30859375
-3887.123046875
-3878.69921875
-3877.306640625
-3887.509765625
-3908.296875
-3935.603515625
-3965.7890625
-3997.06640625
-4028.814453125
-4059.994140625
-4088.013671875
-4108.48046875
-4115.978515625
-4105.666015625
-4075.037109375
-4025.123046875
-3960.4765625
-3888.0625
-3815.779296875
-3751.427734375
-3702.380859375
-3675.0625
-3673.41796875
-3697.11328125
-3741.546875
-3800.478515625
-3868.7734375
-3941.900390625
-4012.28125
-4067.154296875
-4091.927734375
-4077.1640625
-4023.140625
-3938.392578125
-3834.80859375
-3724.052734375
-3616.802734375
-3522.490234375
-3447.69921875
-3393.91796875
-3356.630859375
-3326.734375
-3293.931640625
-3250.681640625
-3194.2734375
-3125.0859375
-3042.509765625
-2943.44921875
-2826.44140625
-2697.802734375
-2572.5703125
-2467.734375
-2393.72265625
-2351.646484375
-2336.970703125
-2343.859375
-2365.970703125
-2395.638671875
-2425.29296875
-2450.712890625
-2472.462890625
-2493.939453125
-2518.197265625
-2545.99609375
-2575.009765625
-2599.923828125
-2614.419921875
-2615.44140625
-2606.6015625
-2596.837890625
-2594.84765625
-2604.416015625
-2624.32421875
-2651.0859375
-2680.662109375
-2708.36328125
-2729.357421875
-2740.8828125
-2744.044921875
-2742.81640625
-2740.751953125
-2738.373046875
-2733.169921875
-2721.62109375
-2700.904296875
-2669.0390625
-2624.345703125
-2566.0859375
-2496.3984375
-2421.216796875
-2348.12109375
-2282.6796875
-2226.94921875
-2181.23046875
-2146.025390625
-2121.2578125
-2104.451171875
-2091.798828125
-2082.2578125
-2079.763671875
-2089.79296875
-2113.060546875
-2142.818359375
-2168.21875
-2179.71875
-2171.8046875
-2142.962890625
-2095.69140625
-2036.77734375
-1975.197265625
-1917.302734375
-1863.236328125
-1808.15625
-1746.80859375
-1676.82421875
-1598.578125
-1513.3671875
-1422.25
-1325.982421875
-1225.6640625
-1124.072265625
-1026.82421875
-941.517578125
-874.373046875
-827.15234375
-797.537109375
-782.533203125
-780.708984375
-790.669921875
-808.03125
-825.44921875
-836.6328125
-840.02734375
-837.791015625
-831.236328125
-818.05078125
-793.861328125
-755.158203125
-699.83984375
-626.39453125
-535.462890625
-433.4765625
-333.515625
-250.271484375
-192.666015625
-160.39453125
-146.65625
-143.728515625
-146.82421875
-154.59765625
-167.701171875
-187.39453125
-214.541015625
-247.921875
-281.845703125
-305.564453125
-306.599609375
-276.17578125
-212.16796875
-117.8828125
0.36328125
134.017578125
272.80859375
407.3828125
532.78515625
649.109375
758.64453125
862.40625
958.494140625
1042.1796875
1107.248046875
1148.859375
1167.2109375
1169.64453125
1169.41015625
1181.537109375
1217.638671875
1282.060546875
1371.36328125
1477.38671875
1591.140625
1704.65625
1811.171875
1906.271484375
1989.953125
2066.43359375
2140.498046875
2213.998046875
2286.3359375
2357.7890625
2431.482421875
2512.380859375
2605.11328125
2712.537109375
2834.7109375
2967.7890625
3103.77734375
3232.748046875
3346.798828125
3443.00390625
3522.994140625
3590.353515625
3649.609375
3708.267578125
3778.392578125
3873.6484375
4003.431640625
4170.080078125
4371.5625
4605.19140625
4867.353515625
5150.65625
5443.830078125
5736.193359375
6022.837890625
6305.595703125
6588.77734375
6873.2421875
7154.033203125
7423.912109375
7679.443359375
7923.361328125
8160.962890625
8394.943359375
8623.994140625
8844.984375
9054.75
9250.00390625
9427.0625
9582.197265625
9711.37890625
9809.375
9870.3203125
9890.255859375
9869.166015625
9810.373046875
9718.1171875
9595.82421875
9446.001953125
9271.4375
9076.587890625
8867.9296875
8652.76953125
8437.47265625
8226.544921875
8022.2890625
7824.015625
7627.453125
7426.326171875
7216.00390625
6996.626953125
6773.548828125
6555.080078125
6348.501953125
6155.74609375
5971.46484375
5785.998046875
5591.708984375
5387.76953125
5180.265625
4978.845703125
4792.310546875
4624.45703125
4472.12109375
4328.1171875
4188.111328125
4055.3203125
3938.486328125
3845.755859375
3780.203125
3738.62890625
3711.685546875
3685.197265625
3644.50390625
3580.404296875
3491.958984375
3383.9609375
3262.634765625
3133.794921875
3003.68359375
2879.70703125
2769.154296875
2676.546875
2601.65234375
2539.955078125
2485.390625
2433.25
2381.146484375
2328.556640625
2276.67578125
2228.8515625
2190.037109375
2164.763671875
2154.78515625
2157.349609375
2164.490234375
2164.501953125
2146.880859375
2108.7578125
2057.619140625
2007.09375
1968.626953125
1945.4765625
1933.267578125
1925.763671875
1920.642578125
1920.47265625
1928.453125
1943.3515625
1958.80859375
1967.421875
1965.201171875
1952.2109375
1929.693359375
1897.005859375
1851.07421875
1788.453125
1708.109375
1612.955078125
1509.6015625
1407.83984375
1320.548828125
1261.69921875
1240.0546875
1251.775390625
1279.53515625
1301.60546875
1304.568359375
1289.546875
1268.486328125
1255.75390625
1261.791015625
1290.75390625
1340.38671875
1402.78515625
1466.5625
1520.841796875
1559.509765625
1583.04296875
1596.609375
1606.533203125
1618.224609375
1636.349609375
1665.052734375
1706.728515625
1760.728515625
1823.978515625
1893.138671875
1966.392578125
2043.91015625
2127.30078125
2218.26171875
2316.83984375
2420.759765625
2526.81640625
2633.22265625
2740.9140625
2853.208984375
2974.701171875
3109.984375
3262.6171875
3435.056640625
3629.36328125
3846.890625
4086.525390625
4344.40234375
4617.525390625
4908.109375
5222.982421875
5567.8515625
5942.833984375
6343.513671875
6764.5546875
7200.962890625
7647.154296875
8097.021484375
8545.359375
8988.150390625
9421.158203125
9839.0703125
10236.369140625
10608.697265625
10953.166015625
11267.71484375
11550.076171875
11797.16796875
12005.716796875
12174.044921875
12302.828125
12393.30078125
12444.6328125
12453.802734375
12417.873046875
12335.48046875
12206.369140625
12031.291015625
11813.37109375
11558.525390625
11273.447265625
10964.193359375
10638.384765625
10308.091796875
9987.79296875
9687.37890625
9407.24609375
9141.056640625
8883.81640625
8637.849609375
8411.818359375
8214.212890625
8046.875
7903.791015625
7775.89453125
7657.50390625
7548.97265625
7454.828125
7381.119140625
7334.669921875
7322.71875
7350.91796875
7421.23046875
7532.3203125
7681.578125
7865.693359375
8079.34375
8314.7265625
8563.0
8815.578125
9063.80078125
9298.580078125
9512.001953125
9700.025390625
9863.921875
10009.419921875
10143.916015625
10272.87890625
10397.1796875
10513.65625
10618.95703125
10713.658203125
10803.337890625
10896.5078125
11001.26953125
11121.98828125
11256.6015625
11396.033203125
11526.806640625
11635.58203125
11713.0859375
11756.513671875
11770.580078125
11766.384765625
11757.42578125
11754.681640625
11764.216796875
11787.330078125
11820.26953125
11852.82421875
11869.47265625
11855.373046875
11803.330078125
11715.642578125
11599.861328125
11462.970703125
11308.447265625
11136.48828125
10945.802734375
10735.91796875
10509.44921875
10272.935546875
10034.7421875
9800.201171875
9566.78125
9323.498046875
9056.693359375
8759.1875
8435.982421875
8101.580078125
7771.064453125
7452.578125
7146.486328125
6849.62109375
6559.171875
6273.66796875
5993.078125
5720.12890625
5461.4296875
5225.517578125
5018.33203125
4840.025390625
4685.466796875
4546.68359375
4414.4921875
4279.751953125
4135.912109375
3981.5
3819.28515625
3652.384765625
3481.986328125
3309.498046875
3139.91796875
2981.41015625
2840.791015625
2719.609375
2614.39453125
2520.498046875
2435.884765625
2361.732421875
2299.3828125
2246.90625
2199.435546875
2153.56640625
2110.80859375
2075.77734375
2051.275390625
2036.25390625
2028.298828125
2026.39453125
2030.1484375
2037.33203125
2043.63671875
2045.0625
2040.142578125
2029.84375
2015.673828125
1997.69140625
1973.85546875
1941.32421875
1899.103515625
1850.29296875
1802.107421875
1763.21875
1739.36328125
1729.376953125
1724.5703125
1712.87890625
1685.826171875
1643.607421875
1594.984375
1552.546875
1526.216796875
1518.185546875
1522.017578125
1527.111328125
1525.755859375
1517.017578125
1504.361328125
1490.73828125
1477.013671875
1464.462890625
1456.73828125
1458.384765625
1472.17578125
1498.455078125
1536.27734375
1583.984375
1639.166015625
1699.548828125
1764.44140625
1834.44140625
1909.203125
1986.26953125
2063.267578125
2141.080078125
2223.86328125
2315.69140625
2417.802734375
2528.8515625
2645.861328125
2763.12109375
2871.298828125
2960.8984375
3028.525390625
3079.091796875
3120.841796875
3158.73046875
3193.33203125
3225.12890625
3258.26171875
3300.658203125
3362.259765625
3452.822265625
3578.513671875
3738.25
3923.591796875
4123.5625
4329.912109375
4537.9140625
4743.421875
4940.44921875
5120.962890625
5275.529296875
5394.833984375
5473.76953125
5516.900390625
5540.005859375
5564.462890625
5608.11328125
5679.6796875
5779.826171875
5905.63671875
6053.513671875
6219.0
6395.67578125
6575.751953125
6752.546875
6922.876953125
7087.32421875
7248.169921875
7406.65625
7561.453125
7709.416015625
7848.142578125
7978.8828125
8107.73828125
8243.9765625
8396.185546875
8569.0625
8763.396484375
8979.068359375
9218.181640625
9485.408203125
9785.046875
10116.861328125
10473.41015625
10840.763671875
11202.798828125
11547.060546875
11868.576171875
12169.109375
12453.587890625
12727.86328125
12999.51171875
13278.490234375
13573.875
13888.283203125
14215.556640625
14544.705078125
14866.82421875
15179.328125
15484.8828125
15786.875
16085.169921875
16375.05078125
16649.994140625
16905.78515625
17142.248046875
17360.955078125
17561.3828125
17739.19921875
17887.541015625
17999.220703125
18067.9765625
18088.794921875
18058.4921875
17977.236328125
17850.28515625
17688.353515625
17505.322265625
17314.412109375
17125.67578125
16946.576171875
16784.0078125
16645.365234375
16538.232421875
16469.8359375
16446.1640625
16469.96484375
16538.74609375
16645.330078125
16781.169921875
16939.90234375
17118.798828125
17318.193359375
17539.42578125
17781.751953125
18040.1640625
18307.025390625
18577.080078125
18850.83984375
19132.509765625
19424.462890625
19723.2265625
20018.8046875
20295.76171875
20535.359375
20719.4453125
20834.65234375
20874.107421875
20836.251953125
20723.759765625
20544.140625
20309.51171875
20033.0390625
19723.861328125
19384.79296875
19014.515625
18612.03515625
18180.39453125
17728.072265625
17268.068359375
16815.36328125
16383.849609375
15984.22265625
15623.453125
15305.576171875
15032.69140625
14804.828125
14618.279296875
14463.80078125
14327.263671875
14193.76953125
14053.3125
13904.240234375
13752.15625
13605.287109375
13469.685546875
13347.41015625
13237.9296875
13140.376953125
13054.501953125
12980.51171875
12919.3203125
12873.03125
12844.291015625
12834.103515625
12840.169921875
12857.70703125
12882.76953125
12916.080078125
12964.35546875
13036.970703125
13138.974609375
13265.93359375
13405.96875
13547.94140625
13688.44140625
13832.19140625
13987.55078125
14162.173828125
14360.9296875
14585.416015625
14835.08203125
15110.390625
15416.46484375
15764.6875
16171.693359375
16656.34375
17234.904296875
17915.216796875
18691.208984375
19536.33984375
20393.228515625
21165.6953125
21731.4609375
21985.783203125
21894.9453125
21517.85546875
20975.5546875
20393.64453125
19861.115234375
19423.7109375
19096.357421875
18874.314453125
18739.65234375
18668.98046875
18642.08203125
18645.861328125
18672.470703125
18715.982421875
18770.880859375
18832.326171875
18897.181640625
18964.904296875
19036.75
19112.755859375
19189.005859375
19257.802734375
19309.677734375
19334.341796875
19320.619140625
19258.369140625
19142.701171875
18976.470703125
18767.419921875
18521.9453125
18241.146484375
17922.51953125
17564.869140625
17171.427734375
16748.51171875
16301.68359375
15833.306640625
15343.69921875
14834.9765625
14314.6796875
13796.27734375
13295.326171875
12823.212890625
12383.064453125
11971.271484375
11583.041015625
11216.73046875
10873.708984375
10555.27734375
10260.21484375
9984.42578125
9722.10546875
9467.857421875
9219.263671875
8978.892578125
8754.177734375
8554.802734375
8388.560546875
8257.857421875
8159.248046875
8086.8125
8036.39453125
8006.462890625
7995.33984375
7999.697265625
8017.447265625
8051.369140625
8107.365234375
8188.064453125
8288.900390625
8401.095703125
8518.025390625
8638.54296875
8765.6328125
8903.126953125
9052.982421875
9213.63671875
9379.79296875
9544.330078125
9701.576171875
9849.787109375
9991.146484375
10129.5546875
10267.419921875
10402.904296875
10528.78125
10633.54296875
10704.431640625
10730.92578125
10707.2109375
10632.994140625
10512.810546875
10354.51953125
10167.400390625
9960.17578125
9739.5234375
9510.142578125
9276.5234375
9044.59375
8820.97265625
8609.744140625
8409.734375
8215.03515625
8018.37890625
7814.423828125
7600.59765625
7375.6953125
7138.38671875
6888.0078125
6627.6484375
6366.458984375
6117.322265625
5890.353515625
5687.908203125
5506.1015625
5340.611328125
5189.3671875
5049.04296875
4910.9140625
4763.171875
4598.58203125
4418.916015625
4231.189453125
4040.44140625
3847.419921875
3652.71875
3461.046875
3280.140625
3116.021484375
2970.060546875
2839.84765625
2721.3671875
2610.1328125
2501.984375
2394.908203125
2291.044921875
2196.689453125
2119.484375
2064.013671875
2028.1796875
2002.681640625
1975.025390625
1936.517578125
1887.5390625
1836.482421875
1792.923828125
1761.169921875
1739.7421875
1726.138671875
1720.94921875
1726.912109375
1744.74609375
1770.658203125
1797.671875
1818.208984375
1825.14453125
1811.634765625
1772.01171875
1704.140625
1611.158203125
1500.53515625
1381.05859375
1260.16796875
1143.61328125
1037.0
946.787109375
878.5234375
833.513671875
807.5859375
793.810546875
786.333984375
781.076171875
773.15625
755.12109375
718.802734375
659.123046875
576.685546875
478.048828125
374.171875
277.21484375
196.376953125
135.1015625
91.671875
62.599609375
46.24609375
44.806640625
64.009765625
110.271484375
186.34375
288.7890625
409.9375
542.908203125
685.244140625
838.68359375
1006.337890625
1189.765625
1387.296875
1594.427734375
1806.69140625
2023.16015625
2246.98046875
2481.81640625
2727.720703125
2980.47265625
3234.146484375
3483.671875
3726.0234375
3961.41796875
4194.888671875
4435.87890625
4694.365234375
4976.134765625
5281.80078125
5610.44140625
5963.921875
6347.599609375
6767.400390625
7226.884765625
7726.79296875
8265.666015625
8839.078125
9437.95703125
10049.03125
10658.951171875
11259.66015625
11851.169921875
12440.0625
13035.23828125
13643.451171875
14266.501953125
14900.6875
15537.998046875
16167.775390625
16777.9140625
17355.4921875
17887.412109375
18361.107421875
18765.060546875
19089.013671875
19324.017578125
19462.861328125
19501.19921875
19439.51953125
19284.869140625
19050.4453125
18752.236328125
18404.46875
18016.802734375
17594.458984375
17139.955078125
16654.708984375
16140.45703125
15600.66015625
15041.193359375
14469.130859375
13890.51171875
13309.462890625
12729.650390625
12156.474609375
11597.87109375
11063.203125
10560.69921875
10094.150390625
9660.7734375
9253.12109375
8865.26171875
8498.134765625
8158.06640625
7849.099609375
7566.814453125
7299.5
7034.419921875
6762.900390625
6481.7734375
6192.787109375
5901.24609375
5613.126953125
5331.54296875
5055.38671875
4781.365234375
4507.302734375
4234.14453125
3966.365234375
3711.166015625
3476.2109375
3266.388671875
3081.740234375
2917.9453125
2768.3046875
2625.38671875
2482.380859375
2335.0625
2183.9453125
2034.765625
1896.322265625
1776.4375
1678.22265625
1598.73046875
1530.66015625
1465.685546875
1397.345703125
1322.8359375
1243.744140625
1164.630859375
1088.625
1013.259765625
931.767578125
839.88671875
740.775390625
641.908203125
547.576171875
456.07421875
364.216796875
272.76953125
185.865234375
105.56640625
27.90625
-55.2734375
-150.28125
-256.66796875
-367.564453125
-474.765625
-573.982421875
-666.029296875
-754.162109375
-840.955078125
-927.197265625
-1012.783203125
-1098.505859375
-1187.37109375
-1283.8046875
-1390.72265625
-1507.01953125
-1628.27734375
-1749.611328125
-1867.357421875
-1978.68359375
-2081.05078125
-2172.466796875
-2251.548828125
-2317.59765625
-2371.923828125
-2419.18359375
-2465.41796875
-2513.001953125
-2557.76953125
-2591.943359375
-2609.873046875
-2611.578125
-2602.37890625
-2589.994140625
-2580.33203125
-2573.884765625
-2566.140625
-2552.296875
-2530.85546875
-2501.369140625
-2459.44140625
-2396.392578125
-2305.076171875
-2185.294921875
-2043.22265625
-1886.04296875
-1717.12109375
-1534.779296875
-1334.080078125
-1109.501953125
-856.841796875
-573.837890625
-259.42578125
89.01953125
480.427734375
933.40625
1473.5625
2125.43359375
2906.43359375
3827.80859375
4898.19921875
6121.990234375
7490.412109375
8966.78515625
10465.880859375
11835.158203125
12863.171875
13337.90625
13137.408203125
12292.705078125
10973.298828125
9407.26953125
7796.125
6272.60546875
4902.611328125
3705.541015625
2674.748046875
1794.0546875
1048.263671875
424.841796875
-90.228515625
-515.072265625
-869.833984375
-1173.1953125
-1440.427734375
-1682.34765625
-1904.4609375
-2107.537109375
-2290.0546875
-2450.568359375
-2588.62109375
-2705.36328125
-2804.904296875
-2894.71875
-2983.025390625
-3074.09765625
-3165.46484375
-3250.044921875
-3321.95703125
-3381.42578125
-3434.99609375
-3491.099609375
-3554.650390625
-3624.3046875
-3693.333984375
-3752.806640625
-3794.7890625
-3813.544921875
-3804.25
-3761.3515625
-3679.60546875
-3557.541015625
-3399.19921875
-3211.095703125
-2996.82421875
-2753.99609375
-2474.484375
-2145.357421875
-1750.0546875
-1272.232421875
-703.029296875
-48.732421875
663.720703125
1384.076171875
2042.259765625
2564.767578125
2903.158203125
3059.0078125
3085.357421875
3060.48828125
3050.234375
3079.583984375
3123.646484375
3118.3515625
2987.98046875
2680.716796875
2194.341796875
1575.55078125
894.763671875
216.60546875
-415.162109375
-977.033203125
-1460.013671875
-1865.59765625
-2202.11328125
-2479.67578125
-2706.599609375
-2889.95703125
-3038.087890625
-3160.783203125
-3266.427734375
-3359.44921875
-3440.890625
-3511.314453125
-3572.82421875
-3628.111328125
-3677.865234375
-3719.923828125
-3752.287109375
-3777.7734375
-3805.521484375
-3846.796875
-3907.943359375
-3986.24609375
-4071.892578125
-4153.908203125
-4225.251953125
-4283.763671875
-4329.63671875
-4362.8125
-4383.1484375
-4393.19921875
-4400.400390625
-4415.712890625
-4448.80859375
-4503.38671875
-4575.638671875
-4656.083984375
-4732.435546875
-4792.296875
-4826.087890625
-4830.08984375
-4807.771484375
-4767.8828125
-4720.4921875
-4673.56640625
-4631.5
-4595.20703125
-4562.994140625
-4531.904296875
-4498.755859375
-4460.62109375
-4415.9140625
-4366.982421875
-4321.580078125
-4289.392578125
-4274.46875
-4270.546875
-4264.62109375
-4245.123046875
-4206.525390625
-4147.67578125
-4068.845703125
-3972.3671875
-3865.1640625
-3758.7890625
-3666.33203125
-3598.82421875
-3562.8515625
-3558.919921875
-3580.81640625
-3617.55078125
-3657.8125
-3694.181640625
-3724.220703125
-3748.375
-3766.779296875
-3777.26171875
-3775.75390625
-3759.259765625
-3729.87109375
-3696.96484375
-3674.9765625
-3677.10546875
-3708.77734375
-3765.6015625
-3837.419921875
-3915.330078125
-3996.212890625
-4081.986328125
-4175.607421875
-4277.533203125
-4384.17578125
-4487.36328125
-4574.849609375
-4633.66015625
-4656.205078125
-4644.72265625
-4609.318359375
-4560.92578125
-4506.21484375
-4449.2109375
-4396.37109375
-4358.107421875
-4344.328125
-4358.7421875
-4397.046875
-4449.466796875
-4504.443359375
-4551.7109375
-4584.65625
-4601.26953125
-4602.37890625
-4588.25390625
-4556.900390625
-4505.70703125
-4433.84375
-4342.1875
-4231.2890625
-4100.869140625
-3952.447265625
-3792.359375
-3631.630859375
-3482.181640625
-3352.04296875
-3242.845703125
-3150.673828125
-3069.111328125
-2992.076171875
-2915.001953125
-2834.62890625
-2748.76171875
-2656.625
-2559.11328125
-2458.603515625
-2358.8125
-2264.96875
-2182.9921875
-2116.865234375
-2066.013671875
-2025.583984375
-1989.7890625
-1954.845703125
-1918.5703125
-1877.73046875
-1826.66796875
-1758.61328125
-1668.04296875
-1552.11328125
-1410.806640625
-1246.443359375
-1062.861328125
-864.521484375
-655.943359375
-441.341796875
-224.048828125
-6.162109375
210.775390625
424.70703125
633.783203125
839.236328125
1047.76953125
1270.58203125
1519.869140625
1805.28125
2131.591796875
2497.341796875
2895.724609375
3318.630859375
3761.224609375
4222.04296875
4698.41796875
5183.22265625
5667.56640625
6145.86328125
6616.435546875
7077.162109375
7522.361328125
7945.22265625
8342.369140625
8715.103515625
9066.642578125
9399.099609375
9712.609375
10005.529296875
10274.181640625
10512.466796875
10712.55859375
10866.740234375
10969.435546875
11018.626953125
11015.986328125
10965.478515625
10871.30859375
10736.91015625
10565.53125
10361.126953125
10127.765625
9867.82421875
9580.81640625
9263.9609375
8914.259765625
8531.37109375
8120.541015625
7694.048828125
7269.326171875
6864.267578125
6492.5859375
6161.205078125
5869.06640625
5607.017578125
5360.673828125
5117.068359375
4870.9921875
4625.447265625
4386.58203125
4159.46875
3948.451171875
3758.65234375
3594.072265625
3453.619140625
3330.509765625
3216.462890625
3106.611328125
3001.302734375
2904.650390625
2821.95703125
2757.1875
2711.271484375
2681.958984375
2665.109375
2655.859375
2648.65625
2636.921875
2613.51171875
2572.154296875
2509.265625
2425.615234375
2327.216796875
2224.1953125
2127.40625
2044.470703125
1977.62109375
1924.587890625
1881.34765625
1844.48828125
1811.349609375
1778.19921875
1738.6484375
1685.02734375
1612.673828125
1523.74609375
1426.400390625
1329.298828125
1236.38671875
1147.57421875
1064.736328125
996.1015625
953.095703125
942.3828125
961.4453125
1001.7734375
1054.998046875
1115.8984375
1181.974609375
1253.171875
1331.8515625
1420.552734375
1518.125
1618.671875
1714.99609375
1803.08984375
1884.087890625
1963.826171875
2051.541015625
2157.271484375
2288.0703125
2445.578125
2627.49609375
2831.646484375
3059.07421875
3314.20703125
3602.75390625
3929.56640625
4299.162109375
4719.73828125
5206.435546875
5777.845703125
6445.384765625
7202.744140625
8021.16015625
8849.22265625
9616.08203125
10244.2578125
10676.669921875
10905.84375
10981.93359375
10988.44140625
10999.619140625
11044.703125
11095.048828125
11076.513671875
10902.158203125
10513.53125
9910.57421875
9152.341796875
8329.0234375
7525.486328125
6798.041015625
6171.146484375
5646.265625
5213.04296875
4858.00390625
4569.755859375
4340.90625
4167.291015625
4045.927734375
3972.666015625
3940.541015625
3939.9453125
3961.248046875
3998.34375
4050.0390625
4117.6796875
4200.96875
4295.865234375
4396.390625
4498.416015625
4601.779296875
4709.013671875
4822.337890625
4941.716796875
5064.9453125
5188.544921875
5308.25
5419.560546875
5519.43359375
5608.55078125
5691.783203125
5775.841796875
5866.083984375
5965.755859375
6078.12109375
6208.51171875
6363.673828125
6548.814453125
6764.63671875
7005.720703125
7260.70703125
7514.884765625
7755.232421875
7975.357421875
8176.685546875
8364.7265625
8543.3203125
8711.1875
8862.8671875
8993.548828125
9104.84375
9207.28515625
9316.9140625
9448.279296875
9609.84765625
9805.134765625
10036.265625
10304.775390625
10609.119140625
10943.3203125
11299.416015625
11670.865234375
12052.73046875
12438.814453125
12820.1328125
13187.88671875
13539.119140625
13880.345703125
14226.12109375
14593.5390625
14995.80859375
15437.521484375
15912.82421875
16406.849609375
16899.498046875
17369.400390625
17795.927734375
18159.87890625
18444.849609375
18639.958984375
18741.845703125
18754.369140625
18687.369140625
18556.611328125
18384.470703125
18198.818359375
18028.755859375
17898.451171875
17821.376953125
17796.498046875
17807.693359375
17827.32421875
17823.419921875
17767.5
17639.212890625
17425.69140625
17117.662109375
16707.119140625
16189.921875
15571.390625
14869.26953125
14110.529296875
13323.994140625
12533.841796875
11757.587890625
11008.31640625
10298.59765625
9642.296875
9051.794921875
8532.291015625
8078.587890625
7678.083984375
7317.37109375
6986.599609375
6679.095703125
6389.08203125
6111.302734375
5842.884765625
5585.23046875
5343.8828125
5126.03515625
4937.306640625
4779.982421875
4653.26171875
4553.78515625
4475.240234375
4408.845703125
4346.697265625
4285.853515625
4228.91015625
4180.7578125
4145.513671875
4126.146484375
4124.43359375
4139.17578125
4164.734375
4192.681640625
4215.45703125
4228.873046875
4232.8984375
4232.1171875
4235.748046875
4255.86328125
4304.13671875
4389.107421875
4514.775390625
4680.330078125
4881.599609375
5114.765625
5379.8203125
5679.890625
6016.490234375
6385.85546875
6781.029296875
7198.37109375
7642.74609375
8127.255859375
8668.298828125
9280.32421875
9973.880859375
10756.630859375
11633.853515625
12605.85546875
13663.765625
14786.904296875
15942.87109375
17089.314453125
18177.28125
19157.75390625
19990.740234375
20653.22265625
21142.21875
21472.927734375
21674.00390625
21780.9921875
21828.32421875
21841.85546875
21834.677734375
21806.78515625
21746.556640625
21632.7421875
21438.2421875
21137.16015625
20713.4765625
20167.2734375
19515.71875
18789.2734375
18025.1484375
17259.861328125
16522.873046875
15834.3203125
15208.0625
14657.0859375
14195.935546875
13838.380859375
13593.60546875
13464.880859375
13450.78125
13546.96484375
13748.140625
14050.787109375
14455.32421875
14965.30078125
15583.529296875
16307.9453125
17129.2265625
18030.39453125
18988.609375
19979.38671875
20981.0234375
21975.1328125
22942.6640625
23860.412109375
24703.291015625
25451.244140625
26094.771484375
26634.91015625
27078.83984375
27434.580078125
27706.91796875
27895.244140625
27994.14453125
27996.61328125
27897.724609375
27695.48046875
27387.943359375
26970.0234375
26434.34765625
25776.7890625
25002.4375
24127.5546875
23177.138671875
22181.017578125
21170.64453125
20176.623046875
19226.408203125
18342.4296875
17540.74609375
16830.298828125
16213.0390625
15685.21875
15238.65625
14860.775390625
14534.005859375
14236.826171875
13947.46875
13649.359375
13336.638671875
13017.345703125
12711.599609375
12444.453125
12238.01171875
12108.294921875
12066.69140625
12121.134765625
12274.892578125
12525.955078125
12869.076171875
13298.658203125
13811.4140625
14410.857421875
15113.40234375
15950.923828125
16966.587890625
18207.486328125
19717.837890625
21529.91015625
23648.140625
26027.09375
28547.044921875
30993.564453125
33059.830078125
34400.849609375
34744.697265625
34009.763671875
32347.56640625
30075.814453125
27550.099609375
25059.0546875
22787.16796875
20828.1015625
19211.55859375
17925.669921875
16934.38671875
16189.62109375
15637.537109375
15223.869140625
14903.880859375
14653.669921875
14473.984375
14383.431640625
14406.470703125
14562.8671875
14861.40234375
15298.48046875
15861.9140625
16537.86328125
17316.00390625
18188.94140625
19146.728515625
20171.314453125
21234.666015625
22300.298828125
23325.552734375
24263.83984375
25069.015625
25703.548828125
26148.408203125
26409.283203125
26514.525390625
26504.111328125
26413.57421875
26260.44140625
26040.166015625
25732.525390625
25312.931640625
24762.04296875
24071.923828125
23250.005859375
22320.1484375
21318.875
20288.30859375
19270.349609375
18303.853515625
17422.2109375
16650.1875
16002.896484375
15488.783203125
15113.373046875
14879.470703125
14784.923828125
14822.5625
14983.986328125
15264.376953125
15664.9140625
16191.861328125
16852.412109375
17647.638671875
18564.474609375
19570.14453125
20612.138671875
21624.892578125
22541.978515625
23310.3828125
23901.72265625
24316.20703125
24578.810546875
24730.041015625
24814.091796875
24866.8828125
24906.7890625
24930.724609375
24916.318359375
24828.63671875
24629.259765625
24285.79296875
23779.888671875
23111.919921875
22301.166015625
21381.74609375
20395.416015625
19383.748046875
18382.58984375
17420.423828125
16519.19140625
15695.076171875
14958.0859375
14311.09375
13749.515625
13262.65234375
12837.541015625
12464.0234375
12137.412109375
11856.32421875
11618.134765625
11416.79296875
11244.669921875
11095.767578125
10967.50390625
10860.7421875
10778.20703125
10721.314453125
10687.25
10669.25390625
10659.80859375
10652.6015625
10641.25
10618.40234375
10579.220703125
10526.8203125
10473.455078125
10435.33984375
10425.380859375
10448.408203125
10500.14453125
10569.20703125
10641.8984375
10708.203125
10765.32421875
10816.513671875
10867.357421875
10923.720703125
10992.625
11083.314453125
11205.7421875
11367.138671875
11569.6171875
11810.62109375
12085.603515625
12390.87890625
12725.271484375
13089.88671875
13485.900390625
13911.728515625
14362.509765625
14833.802734375
15327.173828125
15852.296875
16423.337890625
17053.294921875
17751.4609375
18524.50390625
19377.720703125
20314.693359375
21336.970703125
22444.75390625
23636.71484375
24907.267578125
26243.201171875
27622.9140625
29018.23828125
30395.845703125
31716.125
32930.818359375
33982.66015625
34809.216796875
35350.990234375
35562.08203125
35420.345703125
34933.609375
34139.4609375
33098.08984375
31880.5859375
30557.1171875
29189.265625
27827.8046875
26513.396484375
25276.73046875
24136.921875
23100.068359375
22160.47265625
21305.048828125
20519.2109375
19791.8984375
19118.296875
18499.708984375
17940.67578125
17444.380859375
17008.740234375
16625.880859375
16285.376953125
15978.392578125
15699.255859375
15444.10546875
15209.126953125
14990.572265625
14785.859375
14594.162109375
14415.888671875
14251.671875
14101.326171875
13963.150390625
13834.2734375
13712.33984375
13597.3828125
13492.08203125
13399.966796875
13323.1015625
13261.373046875
13213.783203125
13180.556640625
13163.912109375
13166.470703125
13188.814453125
13229.212890625
13286.82421875
13365.828125
13476.318359375
13630.443359375
13836.880859375
14097.90625
14410.541015625
14769.970703125
15172.568359375
15617.619140625
16107.998046875
16649.697265625
17249.4375
17910.154296875
18626.193359375
19380.634765625
20145.59765625
20884.353515625
21554.12890625
22110.19140625
22511.4765625
22726.3359375
22735.896484375
22534.6796875
22130.0390625
21541.478515625
20798.732421875
19937.9296875
18997.158203125
18013.49609375
17021.412109375
16050.82421875
15124.509765625
14256.806640625
13455.04296875
12722.091796875
12057.255859375
11454.923828125
10904.0546875
10391.162109375
9905.728515625
9443.9765625
9008.263671875
8603.064453125
8230.69921875
7889.052734375
7571.708984375
7270.22265625
6977.4765625
6690.2578125
6409.2421875
6136.763671875
5874.91015625
5625.71875
5391.990234375
5176.13671875
4977.109375
4789.0703125
4604.611328125
4420.392578125
4239.46484375
4067.580078125
3907.181640625
3755.51171875
3608.34765625
3464.798828125
3328.265625
3203.748046875
3095.15625
3004.650390625
2933.099609375
2880.609375
2847.060546875
2832.232421875
2834.509765625
2848.94140625
2867.560546875
2883.263671875
2894.345703125
2905.4921875
2924.740234375
2959.61328125
3015.076171875
3092.865234375
3191.05859375
3304.078125
3424.177734375
3543.9609375
3658.568359375
3766.765625
3871.1796875
3977.826171875
4094.640625
4229.33203125
4388.083984375
4576.255859375
4800.248046875
5068.375
5389.412109375
5769.634765625
6210.521484375
6708.857421875
7259.775390625
7861.4453125
8518.2734375
9239.9375
10036.60546875
10914.173828125
11872.435546875
12905.048828125
13998.287109375
15128.5859375
16262.24609375
17359.1875
18378.498046875
19282.728515625
20040.49609375
20628.2421875
21030.572265625
21238.3984375
21246.80859375
21055.72265625
20672.9140625
20115.068359375
19404.455078125
18564.279296875
17617.470703125
16589.40234375
15510.255859375
14413.65234375
13332.34375
12294.18359375
11319.998046875
10423.087890625
9609.8046875
8881.15234375
8234.66796875
7665.322265625
7165.373046875
6724.888671875
6334.142578125
5986.607421875
5680.197265625
5416.06640625
5196.384765625
5022.419921875
4893.35546875
4806.017578125
4755.943359375
4739.078125
4752.490234375
4793.806640625
4860.6640625
4951.130859375
5064.4921875
5201.75
5366.60546875
5566.703125
5812.798828125
6114.1484375
6472.873046875
6882.189453125
7330.037109375
7804.890625
8299.873046875
8813.75
9349.333984375
9910.388671875
10499.3046875
11117.673828125
11769.298828125
12462.16015625
13206.7890625
14012.15625
14882.04296875
15812.888671875
16792.494140625
17799.228515625
18802.630859375
19765.703125
20648.640625
21414.078125
22034.1328125
22497.462890625
22812.3203125
23002.4765625
23097.24609375
23121.09375
23087.763671875
22999.7109375
22850.076171875
22625.0625
22307.1484375
21880.130859375
21335.18359375
20676.01953125
19921.982421875
19108.22265625
18281.484375
17491.17578125
16779.306640625
16174.83203125
15694.685546875
15348.4609375
15142.474609375
15081.8515625
15171.69140625
15417.939453125
15827.271484375
16404.96484375
17150.134765625
18049.240234375
19070.873046875
20165.228515625
21269.001953125
22313.35546875
23233.03515625
23976.15625
24512.533203125
24835.4921875
24954.142578125
24879.939453125
24615.775390625
24153.498046875
23480.595703125
22592.982421875
21508.078125
20270.525390625
18945.771484375
17604.482421875
16306.78125
15093.453125
13985.228515625
12987.20703125
12095.279296875
11301.607421875
10597.287109375
9972.791015625
9418.4609375
8925.642578125
8486.685546875
8093.224609375
7735.37109375
7403.73828125
7092.173828125
6797.453125
6515.87109375
6240.705078125
5963.818359375
5679.990234375
5389.80078125
5098.57421875
4813.037109375
4539.146484375
4282.20703125
4046.931640625
3835.462890625
3644.9921875
3468.220703125
3296.96875
3125.810546875
2953.26953125
2781.134765625
2613.23046875
2453.828125
2306.15234375
2171.953125
2052.197265625
1947.345703125
1856.83203125
1779.65625
1716.599609375
1671.07421875
1645.986328125
1639.09375
1641.72265625
1642.07421875
1629.650390625
1598.029296875
1546.357421875
1480.546875
1413.12109375
1360.236328125
1336.57421875
1350.326171875
1400.46875
1477.482421875
1567.369140625
1656.84765625
1736.6484375
1801.8125
1850.857421875
1885.998046875
1913.767578125
1943.681640625
1984.408203125
2039.869140625
2108.06640625
2182.884765625
2256.7890625
2322.83203125
2376.05078125
2414.76171875
2441.328125
2461.48828125
2482.25
2509.16796875
2544.01171875
2583.884765625
2623.04296875
2657.150390625
2687.07421875
2719.0546875
2761.421875
2821.263671875
2902.96875
3007.427734375
3130.92578125
3265.52734375
3402.423828125
3536.35546875
3667.677734375
3801.666015625
3946.87890625
4113.021484375
4307.720703125
4533.76171875
4789.8046875
5074.462890625
5389.728515625
5740.583984375
6132.408203125
6569.373046875
7054.548828125
7590.482421875
8179.943359375
8827.498046875
9541.060546875
10330.888671875
11204.904296875
12162.720703125
13192.537109375
14272.951171875
15377.9296875
16481.6640625
17561.630859375
18600.65234375
19588.05859375
20518.09765625
21384.47265625
22173.236328125
22858.8046875
23406.00390625
23777.806640625
23946.158203125
23901.658203125
23656.99609375
23241.408203125
22689.216796875
22029.498046875
21281.796875
20457.751953125
19566.076171875
18618.8671875
17636.603515625
16648.22265625
15685.234375
14773.611328125
13929.228515625
13159.18359375
12466.3671875
11852.89453125
11319.765625
10863.71484375
10475.236328125
10141.0390625
9849.61328125
9594.734375
9374.162109375
9186.126953125
9027.982421875
8897.265625
8792.373046875
8711.740234375
8653.49609375
8616.591796875
8601.841796875
8610.978515625
8644.21484375
8698.4609375
8767.58984375
8844.505859375
8923.716796875
9003.197265625
9085.05859375
9175.12890625
9281.048828125
9408.697265625
9558.142578125
9722.30859375
9890.244140625
10053.15234375
10208.70703125
10360.84765625
10516.06640625
10679.634765625
10854.689453125
11044.083984375
11252.20703125
11483.931640625
11741.56640625
12023.5703125
12327.2578125
12652.78125
13004.06640625
13385.646484375
13798.359375
14237.193359375
14692.548828125
15153.982421875
15614.326171875
16071.689453125
16528.791015625
16991.30859375
17466.697265625
17962.4609375
18482.916015625
19026.490234375
19586.6953125
20156.453125
20731.861328125
21312.666015625
21900.16796875
22494.595703125
23093.390625
23691.505859375
24284.048828125
24869.28125
25448.826171875
26025.005859375
26598.494140625
27168.890625
27736.71484375
28304.416015625
28876.12890625
29457.552734375
30056.1328125
30680.505859375
31338.890625
32037.0390625
32776.505859375
33553.31640625
34356.611328125
35166.8984375
35955.064453125
36685.212890625
37322.861328125
37845.2578125
38247.814453125
38543.71484375
38759.20703125
38928.033203125
39085.734375
39263.322265625
39481.1953125
39745.126953125
40045.171875
40357.802734375
40650.85546875
40889.1953125
41038.814453125
41070.111328125
40963.921875
40720.2578125
40363.791015625
39940.58203125
39507.478515625
39120.056640625
38822.6328125
38640.970703125
38579.162109375
38622.466796875
38744.111328125
38911.14453125
39087.40234375
39235.974609375
39323.380859375
39324.064453125
39222.646484375
39012.767578125
38693.01171875
38262.0
37716.310546875
37053.599609375
36277.9765625
35401.90234375
34442.833984375
33419.16796875
32349.505859375
31253.9453125
30153.63671875
29068.05859375
28012.66796875
26998.513671875
26033.26953125
25122.62890625
24271.1015625
23481.408203125
22752.68359375
22079.7265625
21455.076171875
20872.53515625
20328.951171875
19823.076171875
19353.232421875
18915.966796875
18506.384765625
18119.65625
17753.0859375
17407.654296875
17087.658203125
16798.19921875
16541.93359375
16317.4453125
16120.35546875
15946.189453125
15792.615234375
15659.48046875
15547.111328125
15454.6484375
15379.5859375
15318.537109375
15268.583984375
15228.53125
15198.92578125
15180.568359375
15172.646484375
15172.419921875
15176.435546875
15181.392578125
15183.751953125
15179.498046875
15165.46875
15141.41796875
15110.693359375
15079.18359375
15053.72265625
15040.75390625
15045.01953125
15068.111328125
15107.8046875
15159.197265625
15217.36328125
15279.939453125
15347.93359375
15424.423828125
15512.7109375
15615.35546875
15733.853515625
15867.73828125
16013.64453125
16166.197265625
16321.052734375
16477.234375
16636.2890625
16799.427734375
16965.89453125
17133.70703125
17301.04296875
17466.859375
17631.255859375
17796.2421875
17966.181640625
18146.896484375
18343.748046875
18559.958984375
18796.0078125
19050.212890625
19320.05078125
19603.74609375
19901.275390625
20214.193359375
20544.21875
20891.48828125
21253.68359375
21626.78515625
22007.05078125
22392.958984375
22786.013671875
23190.009765625
23609.138671875
24045.98046875
24500.935546875
24973.900390625
25466.83203125
25984.564453125
26532.7265625
27114.666015625
27730.087890625
28376.01953125
29048.533203125
29743.8125
30458.5390625
31190.203125
31937.357421875
32699.154296875
33473.6171875
34255.28515625
35034.029296875
35796.537109375
36529.751953125
37223.962890625
37873.908203125
38477.896484375
39035.326171875
39542.7578125
39990.08984375
40359.87890625
40631.80859375
40790.37109375
40831.38671875
40763.787109375
40605.53515625
40375.037109375
40082.46484375
39726.818359375
39301.38671875
38803.94140625
38244.552734375
37646.998046875
37044.341796875
36471.3515625
35956.396484375
35516.107421875
35155.318359375
34871.6953125
34661.056640625
34520.3984375
34448.591796875
34445.96484375
34512.779296875
34646.74609375
34840.953125
35083.974609375
35362.1171875
35662.50390625
35975.501953125
36295.046875
36615.947265625
36929.39453125
37219.974609375
37466.78515625
37647.962890625
37745.6015625
37748.603515625
37653.1328125
37461.501953125
37180.28125
36817.890625
36381.59375
35874.4921875
35294.8359375
34639.478515625
33910.1484375
33118.15625
32284.296875
31434.90625
30597.03515625
29794.6875
29046.24609375
28363.427734375
27752.0078125
27213.3671875
26745.455078125
26343.009765625
25998.19921875
25702.478515625
25448.87890625
25233.55859375
25055.720703125
24916.044921875
24814.353515625
24748.001953125
24711.96484375
24700.44921875
24708.8515625
24734.94140625
24778.65234375
24840.8203125
24921.88671875
25021.35546875
25137.85546875
25268.810546875
25409.904296875
25555.509765625
25700.216796875
25840.14453125
25973.181640625
26099.26953125
26221.462890625
26346.328125
26481.654296875
26632.65625
26800.1171875
26982.087890625
27177.12109375
27385.99609375
27610.998046875
27853.859375
28114.15625
28389.2890625
28675.9140625
28971.462890625
29274.2578125
29582.341796875
29892.44921875
30200.134765625
30500.673828125
30790.103515625
31066.30078125
31330.31640625
31587.583984375
31848.310546875
32126.470703125
32437.279296875
32793.96875
33205.314453125
33674.60546875
34199.328125
34769.908203125
35367.033203125
35959.08984375
36501.79296875
36941.634765625
37223.498046875
37301.16796875
37147.65625
36761.67578125
36167.845703125
35410.822265625
34545.689453125
33627.84375
32705.341796875
31815.111328125
30982.484375
30222.65625
29542.984375
28945.478515625
28428.7734375
27988.99609375
27619.900390625
27313.1953125
27059.4453125
26849.26171875
26674.36328125
26528.474609375
26407.6640625
26309.81640625
26233.322265625
26175.9140625
26134.279296875
26104.65234375
26084.052734375
26071.32421875
26066.853515625
26070.935546875
26082.2734375
26098.29296875
26116.796875
26137.18359375
26160.212890625
26187.080078125
26218.75
26255.810546875
26298.625
26347.65234375
26403.759765625
26468.154296875
26542.044921875
26626.330078125
26721.32421875
26826.42578125
26940.041015625
27060.302734375
27186.00390625
27316.73828125
27452.365234375
27592.72265625
27737.82421875
27887.8671875
28042.85546875
28202.423828125
28366.119140625
28533.44921875
28703.59765625
28875.556640625
29049.0390625
29225.400390625
29407.78515625
29600.39453125
29807.2890625
30031.048828125
30272.12890625
30529.720703125
30803.4296875
31093.935546875
31401.814453125
31725.6953125
32061.234375
32401.28125
32736.91015625
33058.974609375
33359.328125
33630.80859375
33866.6015625
34060.52734375
34208.611328125
34309.953125
34365.78125
34377.89453125
34348.330078125
34279.9921875
34177.142578125
34045.4921875
33892.2265625
33725.625
33554.15234375
33385.685546875
33227.42578125
33085.6484375
32964.677734375
32866.248046875
32790.412109375
32736.8828125
32705.134765625
32693.513671875
32699.193359375
32719.509765625
32753.197265625
32800.427734375
32861.953125
32938.11328125
33028.24609375
33131.009765625
33245.50390625
33371.984375
33511.234375
33663.392578125
33827.69140625
34003.15625
34189.0703125
34384.95703125
34590.669921875
34806.595703125
35033.298828125
35271.013671875
35519.71875
35779.541015625
36050.46875
36331.708984375
36622.041015625
36921.103515625
37229.92578125
37549.96875
37881.876953125
38225.02734375
38577.69921875
38937.369140625
39301.1953125
39666.642578125
40031.546875
40393.841796875
40751.7421875
41104.53515625
41452.958984375
41798.650390625
42143.3125
42488.19140625
42833.58203125
43178.193359375
43518.82421875
43850.3359375
44165.529296875
44455.517578125
44711.751953125
44929.111328125
45107.56640625
45250.98828125
45364.49609375
45452.439453125
45517.548828125
45560.896484375
45582.900390625
45585.21875
45572.306640625
45551.34375
45530.802734375
45518.677734375
45520.8125
45539.6640625
45574.01953125
45619.671875
45669.857421875
45714.845703125
45741.75390625
45735.91796875
45683.404296875
45573.11328125
45397.875
45155.017578125
44846.947265625
44481.44140625
44071.265625
43632.66796875
43182.7421875
42736.66796875
42306.3671875
41900.640625
41525.55859375
41184.203125
40876.779296875
40601.703125
40356.859375
40139.953125
39948.396484375
39779.6953125
39631.958984375
39503.80078125
39393.943359375
39301.26953125
39225.03125
39164.52734375
39118.615234375
39085.90234375
39065.1953125
39055.56640625
39056.076171875
39065.85546875
39084.224609375
39110.369140625
39143.083984375
39181.310546875
39224.90234375
39274.41796875
39330.138671875
39391.603515625
39458.02734375
39528.818359375
39603.7734375
39683.208984375
39768.09375
39859.80859375
39959.75390625
40069.373046875
40190.27734375
40323.861328125
40470.82421875
40631.333984375
40805.546875
40993.525390625
41194.642578125
41407.384765625
41629.646484375
41858.755859375
42091.197265625
42322.80078125
42549.29296875
42766.193359375
42967.966796875
43147.396484375
43295.892578125
43404.603515625
43466.205078125
43477.337890625
43440.4609375
43363.65234375
43258.451171875
43137.41015625
43012.265625
42892.28125
42782.671875
42684.25390625
42594.763671875
42510.970703125
42430.380859375
42352.30078125
42278.115234375
42210.564453125
42152.560546875
42106.716796875
42075.591796875
42061.59765625
42066.25
42089.806640625
42131.763671875
42191.2890625
42267.056640625
42356.9765625
42458.34765625
42567.8046875
42680.95703125
42792.671875
42898.38671875
42995.4296875
43083.1875
43162.3125
43233.66796875
43297.1484375
43350.830078125
43391.4375
43416.099609375
43423.849609375
43415.78125
43394.3828125
43362.791015625
43323.787109375
43278.64453125
43227.1015625
43168.990234375
43105.9375
43041.451171875
42979.7265625
42924.583984375
42878.89453125
42844.103515625
42820.189453125
42806.341796875
42801.693359375
42805.314453125
42815.89453125
42832.068359375
42852.9609375
42878.193359375
42907.546875
42941.009765625
42978.8359375
43021.046875
43066.94140625
43115.421875
43165.689453125
43217.31640625
43269.89453125
43323.09375
43377.0078125
43431.98828125
43488.208984375
43545.62109375
43604.203125
43663.8515625
43724.16015625
43784.736328125
43845.703125
43907.484375
43970.251953125
44033.919921875
44098.556640625
44164.34765625
44231.171875
44298.705078125
44366.890625
44435.94921875
44505.853515625
44576.279296875
44647.009765625
44717.9921875
44788.994140625
44859.642578125
44929.8359375
44999.740234375
45069.341796875
45138.421875
45206.93359375
45275.060546875
45342.818359375
45410.05859375
45476.88671875
45543.6484375
45610.427734375
45676.966796875
45743.142578125
45809.080078125
45874.76953125
45940.0
46004.755859375
46069.287109375
46133.544921875
46196.947265625
46258.845703125
46318.80859375
46376.474609375
46431.59765625
46484.447265625
46535.81640625
46586.33203125
46636.111328125
46685.146484375
46733.603515625
46781.599609375
46829.111328125
46876.361328125
46923.9453125
46972.306640625
47021.478515625
47071.484375
47122.642578125
47175.166015625
47228.87890625
47283.53515625
47339.15234375
47395.7109375
47452.91015625
47510.513671875
47568.5859375
47627.177734375
47686.03125
47744.951171875
47804.09765625
47863.615234375
47923.30859375
47982.96484375
48042.685546875
48102.583984375
48162.47265625
48222.1484375
48281.724609375
48341.365234375
48400.931640625
48460.240234375
48519.431640625
48578.69140625
48637.900390625
48696.869140625
48755.71875
48814.63671875
48873.4921875
48932.078125
48990.521484375
49049.060546875
49107.625
49166.044921875
49224.439453125
49283.021484375
49341.69921875
49400.255859375
49458.7578125
49517.40234375
49576.1015625
49634.640625
49693.107421875
49751.74609375
49810.5078125
49869.197265625
49927.88671875
49986.814453125
50045.9375
50105.046875
50164.205078125
50223.65234375
50283.361328125
50343.12890625
50403.009765625
50463.265625
50523.91015625
50584.76171875
50645.88671875
50707.58203125
50769.916015625
50832.77734375
50896.33984375
50961.056640625
51027.169921875
51094.666015625
51163.697265625
51234.650390625
51307.71875
51382.9296875
51460.5546875
51541.10546875
51624.861328125
51711.77734375
51801.94140625
51895.6328125
51992.888671875
52093.41796875
52197.037109375
52303.76171875
52413.380859375
52525.361328125
52639.33203125
52755.259765625
52873.037109375
52992.296875
53112.81640625
53234.59765625
53357.41796875
53480.654296875
53603.744140625
53726.396484375
53848.220703125
53968.59765625
54087.091796875
54203.66015625
54318.17578125
54430.126953125
54539.060546875
54644.87109375
54747.525390625
54846.865234375
54942.96484375
55036.328125
55127.46875
55216.568359375
55303.78515625
55389.404296875
55473.44921875
55555.408203125
55634.732421875
55711.2890625
55785.185546875
55856.4921875
55925.49609375
55992.873046875
56059.244140625
56124.73828125
56189.265625
56252.859375
56315.474609375
56376.7421875
56436.373046875
56494.48828125
56551.3515625
56606.916015625
56661.0625
56713.94140625
56765.71875
56816.22265625
56865.216796875
56912.76171875
56958.978515625
57003.65625
57046.5234375
57087.669921875
57127.404296875
57165.87109375
57203.283203125
57240.2734375
57277.611328125
57315.673828125
57354.5546875
57394.498046875
57435.7578125
57478.216796875
57521.564453125
57565.75
57610.83984375
57656.55859375
57702.365234375
57747.89453125
57792.908203125
57837.001953125
57879.75
57921.109375
57961.22265625
57999.830078125
58036.326171875
58070.279296875
58101.52734375
58129.880859375
58155.23828125
58177.98828125
58198.86328125
58218.345703125
58236.646484375
58254.138671875
58271.39453125
58288.734375
58306.25390625
58324.314453125
58343.578125
58364.505859375
58387.177734375
58411.62890625
58437.853515625
58465.447265625
58493.740234375
58522.427734375
58551.716796875
58581.8828125
58613.060546875
58645.5625
58679.875
58716.18359375
58754.318359375
58794.25390625
58836.22265625
58880.255859375
58926.03515625
58973.384765625
59022.423828125
59073.10546875
59125.04296875
59177.919921875
59231.693359375
59286.1875
59340.908203125
59395.451171875
59449.763671875
59503.75390625
59557.13671875
59609.80859375
59661.998046875
59713.748046875
59764.615234375
59814.162109375
59862.330078125
59909.099609375
59954.173828125
59997.365234375
60038.951171875
60079.4375
60119.302734375
60159.259765625
60200.3515625
60243.482421875
60289.14453125
60337.943359375
60391.037109375
60449.724609375
60514.87890625
60587.150390625
60667.310546875
60755.953125
60853.1015625
60958.404296875
61071.39453125
61191.140625
61315.814453125
61443.109375
61570.91796875
61697.466796875
61821.1015625
61940.509765625
62054.921875
62163.732421875
62265.986328125
62360.63671875
62447.140625
62525.587890625
62596.673828125
62662.193359375
62725.490234375
62790.857421875
62862.24609375
62942.5390625
63033.578125
63136.173828125
63250.0546875
63374.2578125
63507.4375
63647.376953125
63790.142578125
63930.265625
64062.0234375
64180.75
64283.318359375
64367.806640625
64432.576171875
64475.3828125
64493.638671875
64486.380859375
64456.181640625
64409.0234375
64352.197265625
64292.00390625
64232.3203125
64173.8046875
64113.833984375
64047.720703125
63970.685546875
63879.236328125
63771.6328125
63648.1328125
63511.158203125
63364.76953125
63213.693359375
63062.671875
62916.1953125
62777.8515625
62649.71484375
62532.671875
62427.283203125
62334.05078125
62252.884765625
62183.14453125
62124.375
62076.59375
62039.701171875
62013.123046875
61996.1953125
61988.427734375
61989.1953125
61997.68359375
62013.375
62036.27734375
62066.47265625
62103.75390625
62147.87890625
62198.64453125
62255.552734375
62317.68359375
62384.037109375
62453.513671875
62524.38671875
62594.171875
62660.291015625
62720.544921875
62773.14453125
62817.166015625
62853.548828125
62885.228515625
62915.76171875
62947.96484375
62983.908203125
63025.40625
63073.81640625
63129.587890625
63192.6015625
63262.701171875
63339.40625
63421.328125
63506.1015625
63590.66015625
63671.23828125
63743.697265625
63804.83203125
63853.7890625
63892.103515625
63922.5859375
63948.353515625
63972.55859375
63998.224609375
64028.029296875
64064.39453125
64109.662109375
64166.0859375
64235.703125
64320.40234375
64421.7734375
64540.59375
64676.708984375
64829.767578125
64999.966796875
65187.970703125
65394.484375
65620.4609375
65867.490234375
66137.376953125
66430.9765625
66747.23046875
67082.59765625
67430.89453125
67784.09765625
68134.49609375
68476.837890625
68809.19140625
69132.677734375
69451.107421875
69770.263671875
70096.25
70433.896484375
70786.591796875
71156.91796875
71546.083984375
71952.296875
72370.166015625
72792.22265625
73211.240234375
73621.943359375
74021.990234375
74412.22265625
74795.83203125
75176.54296875
75557.0234375
75938.193359375
76319.02734375
76696.462890625
77065.591796875
77420.025390625
77752.26171875
78054.55078125
78320.826171875
78548.751953125
78740.203125
78900.28125
79036.49609375
79158.69921875
79278.3828125
79406.48046875
79550.98046875
79716.021484375
79902.33984375
80108.076171875
80329.40234375
80560.87109375
80795.509765625
81025.1171875
81241.279296875
81436.65234375
81605.177734375
81741.193359375
81838.796875
81892.2265625
81896.533203125
81847.939453125
81744.453125
81587.0390625
81380.35546875
81132.5546875
80854.595703125
80559.5234375
80260.95703125
79970.4453125
79694.9921875
79436.4140625
79192.990234375
78962.822265625
78747.779296875
78556.046875
78400.982421875
78296.009765625
78248.0390625
78252.5078125
78291.998046875
78340.033203125
78370.392578125
78368.9375
78340.97265625
78308.966796875
78302.080078125
78343.58984375
78441.431640625
78583.8046875
78740.638671875
78870.9296875
78933.525390625
78897.052734375
78745.6171875
78479.83984375
78114.482421875
77674.345703125
77189.8828125
76693.37109375
76215.17578125
75779.8515625
75403.310546875
75092.703125
74848.802734375
74668.77734375
74547.91015625
74480.474609375
74460.44921875
74481.94140625
74539.177734375
74626.09765625
74735.85546875
74860.568359375
74992.1015625
75124.19921875
75254.79296875
75386.673828125
75526.35546875
75682.52734375
75864.80078125
76082.1328125
76340.712890625
76642.40625
76984.84765625
77362.837890625
77769.833984375
78199.1796875
78644.962890625
79102.263671875
79566.546875
80032.76953125
80495.107421875
80947.65234375
81385.19140625
81803.29296875
82197.361328125
82561.568359375
82888.740234375
83171.80859375
83406.208984375
83591.732421875
83732.740234375
83836.638671875
83911.431640625
83963.673828125
83998.048828125
84018.841796875
84032.244140625
84047.642578125
84076.6328125
84129.892578125
84213.376953125
84325.65234375
84457.046875
84590.3828125
84702.826171875
84769.5390625
84769.869140625
84694.638671875
84550.55859375
84357.564453125
84138.63671875
83906.73046875
83656.998046875
83371.0234375
83032.25
82642.662109375
82228.056640625
81826.865234375
81469.578125
81162.17578125
80883.703125
80599.37109375
80281.841796875
79928.099609375
79561.4765625
79218.26171875
78929.34375
78709.296875
78557.142578125
78464.107421875
78421.365234375
78423.5
78466.775390625
78544.58203125
78644.763671875
78751.853515625
78852.232421875
78937.609375
79005.384765625
79058.18359375
79103.80078125
79154.00390625
79221.138671875
79314.201171875
79436.080078125
79581.935546875
79739.11328125
79889.8984375
80016.88671875
80107.80078125
80157.634765625
80169.23828125
80154.044921875
80131.880859375
80128.109375
80168.958984375
80277.427734375
80470.650390625
80758.427734375
81143.30078125
81622.541015625
82190.87890625
82842.294921875
83571.119140625
84373.583984375
85249.240234375
86200.23828125
87228.076171875
88329.3125
89491.71484375
90691.287109375
91891.84375
93050.22265625
94128.37109375
95107.90234375
95998.1953125
96830.443359375
97638.29296875
98435.8515625
99207.279296875
99915.02734375
100520.791015625
101005.068359375
101373.560546875
101648.43359375
101851.92578125
101993.44921875
102067.484375
102061.2421875
101964.634765625
101775.431640625
101498.263671875
101141.119140625
100713.4453125
100227.486328125
99701.8984375
99164.609375
98651.5625
98200.076171875
97839.9140625
97587.6640625
97447.6015625
97417.177734375
97491.818359375
97665.462890625
97928.423828125
98267.556640625
98670.9921875
99133.6484375
99657.787109375
100248.033203125
100906.0390625
101629.09765625
102411.654296875
103246.42578125
104124.57421875
105036.638671875
105974.716796875
106934.455078125
107915.314453125
108918.63671875
109944.05078125
110986.685546875
112038.1484375
113090.666015625
114139.279296875
115177.919921875
116192.40625
117158.48828125
118049.498046875
118849.75390625
119563.96875
120214.654296875
120827.71484375
121415.634765625
121970.06640625
122467.7265625
122882.90625
123197.08984375
123402.09375
123498.310546875
123489.275390625
123373.232421875
123135.28125
122745.544921875
122165.51171875
121359.90234375
120309.41015625
119019.96484375
117524.77734375
115878.3828125
114146.560546875
112397.0390625
110691.98046875
109080.962890625
107595.8515625
106251.333984375
105050.9609375
103994.091796875
103079.77734375
102307.66015625
101677.427734375
101187.697265625
100835.26171875
100614.96875
100518.697265625
100532.62890625
100635.587890625
100802.076171875
101008.18359375
101235.03515625
101468.267578125
101696.849609375
101913.263671875
102113.384765625
102295.349609375
102459.1875
102607.587890625
102746.0625
102882.89453125
103030.494140625
103206.154296875
103428.474609375
103712.197265625
104068.669921875
104512.548828125
105066.76171875
105761.1875
106629.671875
107709.740234375
109042.615234375
110671.91796875
112644.294921875
115011.6640625
117828.0078125
121138.365234375
124965.05859375
129289.861328125
134024.24609375
138981.478515625
143893.892578125
148496.625
152623.599609375
156221.41015625
159253.83984375
161586.7578125
162977.44140625
163196.060546875
162175.509765625
160052.916015625
157064.9609375
153395.017578125
149112.484375
144251.494140625
138938.91015625
133440.046875
128082.865234375
123140.416015625
118770.109375
115029.298828125
111917.771484375
109405.353515625
107444.3125
105978.318359375
104946.60546875
104281.001953125
103904.51953125
103735.599609375
103687.10546875
103653.681640625
103505.578125
103113.140625
102397.14453125
101367.541015625
100117.720703125
98778.388671875
97465.513671875
96253.259765625
95176.130859375
94244.091796875
93455.26171875
92802.666015625
92277.658203125
91869.896484375
91563.068359375
91330.87890625
91140.1484375
90961.134765625
90777.44921875
90589.16015625
90409.75
90260.740234375
90166.474609375
90150.765625
90236.62109375
90446.85546875
90801.609375
91313.478515625
91985.787109375
92815.8046875
93797.615234375
94920.77734375
96166.58984375
97500.8515625
98856.85546875
100115.1015625
101108.85546875
101678.4765625
101750.76171875
101381.78125
100725.58203125
99955.615234375
99198.78515625
98514.259765625
97905.078125
97338.9296875
96768.220703125
96147.23046875
95442.66015625
94638.21484375
93740.060546875
92783.283203125
91828.25
90941.3359375
90171.888671875
89540.9296875
89043.640625
88659.115234375
88364.79296875
88153.283203125
88040.5859375
88056.841796875
88228.025390625
88566.853515625
89077.888671875
89765.607421875
90636.021484375
91693.166015625
92934.171875
94344.763671875
95900.06640625
97574.90234375
99355.40625
101237.3203125
103212.041015625
105260.341796875
107365.78515625
109532.931640625
111784.03125
114126.1015625
116506.564453125
118788.7734375
120772.505859375
122260.333984375
123138.966796875
123430.615234375
123287.43359375
122933.17578125
122574.326171875
122312.080078125
122096.490234375
121756.52734375
121095.072265625
119989.447265625
118438.662109375
116543.357421875
114440.07421875
112221.271484375
109882.75390625
107344.080078125
104542.421875
101524.771484375
98451.921875
95513.88671875
92841.83203125
90484.998046875
88439.81640625
86682.19921875
85184.5234375
83926.88671875
82903.51171875
82116.935546875
81567.001953125
81248.76953125
81157.79296875
81291.26171875
81644.3515625
82209.568359375
82977.94921875
83936.021484375
85061.404296875
86323.6328125
87686.1796875
89103.68359375
90521.669921875
91888.888671875
93173.7890625
94366.080078125
95461.58203125
96448.666015625
97309.693359375
98032.990234375
98624.51171875
99111.875
99536.5859375
99936.103515625
100326.623046875
100695.26171875
100996.990234375
101151.96875
101058.138671875
100635.728515625
99886.173828125
98916.6328125
97899.44921875
96987.740234375
96240.888671875
95605.005859375
94959.462890625
94199.576171875
93296.6171875
92290.294921875
91229.01953125
90123.21484375
88957.158203125
87737.65625
86522.689453125
85401.60546875
84445.865234375
83667.37109375
83010.970703125
82387.693359375
81730.478515625
81034.984375
80357.25390625
79776.1328125
79353.9296875
79118.41015625
79064.05078125
79161.904296875
79373.923828125
79669.248046875
80035.251953125
80477.427734375
81009.96875
81644.12890625
82381.181640625
83214.251953125
84137.375
85152.8515625
86268.287109375
87485.1484375
88789.2734375
90150.255859375
91527.97265625
92881.8359375
94180.7734375
95411.92578125
96585.216796875
97732.759765625
98904.5703125
100161.029296875
101561.6796875
103152.642578125
104957.72265625
106975.982421875
109184.421875
111543.1796875
114001.6484375
116504.234375
118995.296875
121424.8671875
123756.42578125
125974.75390625
128090.185546875
130137.513671875
132170.0390625
134249.859375
136437.16015625
138782.8984375
141327.427734375
144102.87109375
147135.91796875
150449.5859375
154062.783203125
157985.228515625
162207.384765625
166688.431640625
171345.572265625
176049.4609375
180637.974609375
184960.09375
188937.857421875
192603.673828125
196072.921875
199456.943359375
202768.4765625
205878.8984375
208554.240234375
210553.126953125
211736.486328125
212129.44140625
211900.6484375
211273.572265625
210422.427734375
209406.140625
208167.0703125
206590.5703125
204594.703125
202200.943359375
199544.18359375
196820.998046875
194216.068359375
191850.533203125
189767.09765625
187943.1328125
186319.5859375
184835.33984375
183453.208984375
182165.958984375
180982.23828125
179901.603515625
178888.45703125
177854.89453125
176663.609375
175155.177734375
173188.99609375
170678.599609375
167607.23046875
164020.62890625
160002.2109375
155642.158203125
151015.04296875
146175.22265625
141167.701171875
136044.48046875
130876.421875
125753.486328125
120771.595703125
116013.33984375
111534.939453125
107364.470703125
103505.736328125
99942.796875
96648.123046875
93596.064453125
90772.923828125
88175.162109375
85799.650390625
83636.708984375
81668.9296875
79871.958984375
78216.599609375
76674.73046875
75226.306640625
73861.55078125
72578.140625
71378.5859375
70269.166015625
69257.388671875
68348.12890625
67541.830078125
66835.138671875
66221.236328125
65690.24609375
65232.15625
64840.49609375
64512.890625
64249.25
64051.896484375
63926.896484375
63882.0
63921.216796875
64041.36328125
64233.29296875
64485.173828125
64785.90625
65128.5625
65512.013671875
65938.419921875
66409.244140625
66924.685546875
67486.208984375
68098.134765625
68767.724609375
69506.103515625
70327.85546875
71246.029296875
72266.203125
73387.13671875
74606.943359375
75925.818359375
77342.533203125
78851.6484375
80445.84375
82119.1171875
83866.50390625
85682.345703125
87559.61328125
89489.23046875
91459.873046875
93460.83203125
95486.1953125
97533.931640625
99599.625
101672.326171875
103736.642578125
105776.525390625
107776.88671875
109725.111328125
111612.953125
113434.638671875
115181.677734375
116842.447265625
118409.134765625
119882.71875
121268.16796875
122566.271484375
123772.791015625
124884.697265625
125904.814453125
126840.29296875
127697.1640625
128474.3828125
129160.74609375
129738.326171875
130191.046875
130510.845703125
130696.443359375
130748.962890625
130670.4296875
130464.96875
130139.70703125
129705.44140625
129177.126953125
128571.71875
127904.53515625
127190.80078125
126453.64453125
125728.828125
125058.001953125
124475.451171875
123999.2734375
123630.916015625
123360.87109375
123178.0078125
123077.89453125
123062.458984375
123131.400390625
123277.31640625
123492.486328125
123779.048828125
124150.560546875
124625.90625
125224.333984375
125963.859375
126861.2578125
127936.150390625
129219.310546875
130755.130859375
132589.77734375
134751.64453125
137236.10546875
139997.24609375
142947.68359375
145976.474609375
148988.12109375
151940.3515625
154851.572265625
157775.126953125
160761.65625
163827.314453125
166936.185546875
170008.81640625
172962.677734375
175762.177734375
178440.77734375
181081.357421875
183772.759765625
186567.154296875
189459.744140625
192413.5625
195430.734375
198621.927734375
202208.830078125
206446.583984375
211509.216796875
217376.599609375
223746.013671875
230030.95703125
235529.15625
239723.38671875
242499.57421875
244066.962890625
244618.818359375
244033.806640625
241896.482421875
237819.751953125
231775.671875
224143.689453125
215452.205078125
206067.341796875
196111.845703125
185653.2890625
174933.662109375
164399.91796875
154528.42578125
145635.095703125
137823.53515625
131049.73828125
125200.373046875
120138.267578125
115731.447265625
111874.361328125
108489.41015625
105513.001953125
102887.77734375
100566.4296875
98513.83984375
96702.626953125
95109.92578125
93717.193359375
92507.22265625
91460.4921875
90558.26171875
89789.76171875
89153.626953125
88653.1171875
88292.31640625
88074.30859375
87997.263671875
88051.49609375
88223.455078125
88502.662109375
88882.630859375
89357.001953125
89919.181640625
90565.27734375
91293.05078125
92097.56640625
92971.212890625
93907.9375
94903.673828125
95952.111328125
97043.87109375
98171.15234375
99330.162109375
100517.751953125
101727.923828125
102952.134765625
104179.646484375
105395.80078125
106582.82421875
107725.6328125
108817.205078125
109857.8515625
110850.10546875
111793.955078125
112685.154296875
113517.130859375
114285.716796875
114992.638671875
115644.068359375
116247.560546875
116814.541015625
117368.8515625
117953.060546875
118625.794921875
119451.048828125
120483.1484375
121750.4296875
123243.29296875
124914.263671875
126692.044921875
128503.041015625
130292.2109375
132037.599609375
133752.607421875
135470.861328125
137218.6484375
138992.0625
140754.986328125
142458.591796875
144068.017578125
145579.24609375
147017.587890625
148421.904296875
149827.755859375
151261.583984375
152746.421875
154308.322265625
155971.564453125
157739.390625
159568.88671875
161358.619140625
162967.439453125
164264.3046875
165181.810546875
165737.96484375
166014.693359375
166113.583984375
166117.822265625
166073.2890625
165986.37109375
165832.626953125
165571.3359375
165160.560546875
164570.224609375
163794.974609375
162865.1484375
161846.482421875
160820.33984375
159850.490234375
158954.89453125
158100.072265625
157223.025390625
156270.044921875
155229.935546875
154139.9609375
153060.765625
152039.150390625
151085.046875
150175.59375
149280.013671875
148388.16796875
147525.388671875
146743.78515625
146094.259765625
145596.564453125
145225.36328125
144917.67578125
144593.943359375
144181.1640625
143629.02734375
142914.037109375
142031.86328125
140983.896484375
139765.98046875
138364.998046875
136766.234375
134970.419921875
133011.654296875
130962.087890625
128916.677734375
126967.1171875
125180.560546875
123590.47265625
122197.283203125
120976.6796875
119895.060546875
118926.736328125
118063.19921875
117310.580078125
116680.759765625
116182.333984375
115812.587890625
115551.267578125
115361.43359375
115200.974609375
115039.6484375
114871.01171875
114712.7109375
114596.794921875
114556.453125
114615.85546875
114787.564453125
115077.52734375
115493.005859375
116048.115234375
116765.701171875
117677.46875
118822.36328125
120240.1875
121959.677734375
123985.56640625
126289.421875
128803.6875
131418.951171875
133994.884765625
136398.09375
138559.05859375
140511.134765625
142374.54296875
144284.193359375
146297.921875
148329.443359375
150137.689453125
151390.15625
151791.794921875
151224.4921875
149811.9765625
147862.05859375
145723.685546875
143649.66796875
141731.490234375
139913.580078125
138060.44921875
136044.7578125
133819.9375
131441.681640625
129031.201171875
126713.49609375
124574.27734375
122650.81640625
120942.912109375
119427.654296875
118072.9296875
116848.77734375
115733.68359375
114714.859375
113785.212890625
112939.802734375
112172.9921875
111477.01953125
110841.78125
110254.4765625
109700.095703125
109166.05078125
108649.71875
108161.41015625
107718.30859375
107335.4765625
107022.412109375
106785.306640625
106629.677734375
106562.34375
106595.201171875
106748.744140625
107051.0703125
107533.90625
108231.328125
109181.2421875
110424.181640625
111998.212890625
113934.458984375
116255.029296875
118969.6953125
122070.05859375
125524.802734375
129277.65234375
133246.888671875
137330.5625
141426.29296875
145463.751953125
149429.115234375
153358.369140625
157296.15234375
161240.234375
165101.5859375
168705.650390625
171844.662109375
174362.720703125
176227.9140625
177545.1640625
178499.15625
179262.1328125
179920.33984375
180455.97265625
180786.994140625
180836.03515625
180585.7578125
180088.67578125
179430.927734375
178680.142578125
177853.095703125
176918.791015625
175828.138671875
174550.517578125
173099.26171875
171534.595703125
169943.482421875
168408.630859375
166985.03515625
165695.05859375
164539.841796875
163517.572265625
162639.892578125
161939.92578125
161467.29296875
161271.521484375
161383.6015625
161807.263671875
162523.662109375
163503.203125
164715.505859375
166132.9296875
167728.78125
169474.373046875
171338.681640625
173291.453125
175307.90234375
177372.47265625
179480.482421875
181636.89453125
183851.62890625
186133.037109375
188483.607421875
190900.353515625
193378.2109375
195913.609375
198507.75390625
201169.3125
203913.384765625
206754.509765625
209697.853515625
212735.08984375
215846.12109375
219002.115234375
222167.625
225303.296875
228367.4609375
231311.48828125
234070.169921875
236558.478515625
238684.19921875
240371.23046875
241578.064453125
242300.302734375
242558.04296875
242377.11328125
241775.181640625
240760.68359375
239344.46875
237555.029296875
235446.259765625
233093.130859375
230577.513671875
227969.5546875
225312.72265625
222622.498046875
219902.65625
217169.791015625
214468.837890625
211869.6328125
209449.25390625
207272.935546875
205383.7421875
203803.517578125
202539.623046875
201589.224609375
200937.91796875
200559.2578125
200422.8203125
200507.541015625
200807.2265625
201319.85546875
202026.861328125
202876.935546875
203785.4609375
204651.830078125
205387.9609375
205943.77734375
206314.62890625
206526.2734375
206608.875
206577.259765625
206426.625
206141.087890625
205707.279296875
205125.310546875
204410.859375
203586.03125
202664.798828125
201645.236328125
200516.4765625
199275.150390625
197936.693359375
196531.015625
195086.181640625
193613.322265625
192103.447265625
190536.5
188896.0390625
187182.0625
185416.0703125
183635.314453125
181879.427734375
180179.05078125
178554.34765625
177021.146484375
175595.3203125
174290.720703125
173115.001953125
172069.490234375
171153.31640625
170367.94921875
169719.232421875
169216.458984375
168869.029296875
168682.505859375
168656.80859375
168786.978515625
169063.861328125
169472.177734375
169987.35546875
170574.41796875
171190.8828125
171793.2734375
172346.162109375
172831.23046875
173252.77734375
173637.294921875
174028.056640625
174477.345703125
175038.298828125
175757.369140625
176669.2578125
177796.615234375
179155.0390625
180760.095703125
182630.443359375
184782.63671875
187219.810546875
189922.76171875
192850.744140625
195950.72265625
199166.884765625
202444.228515625
205726.671875
208954.029296875
212062.29296875
214990.5625
217694.849609375
220163.404296875
222424.81640625
224543.9140625
226607.173828125
228702.873046875
230901.8125
233246.1328125
235753.15625
238433.025390625
241307.6953125
244415.9765625
247797.197265625
251457.80859375
255333.443359375
259263.287109375
262992.630859375
266211.482421875
268622.869140625
270020.15234375
270343.041015625
269683.26953125
268228.892578125
266167.763671875
263596.513671875
260481.7734375
256694.232421875
252099.96484375
246664.123046875
240513.455078125
233925.0390625
227252.048828125
220832.98046875
214929.8515625
209709.921875
205257.509765625
201596.73046875
198713.1640625
196568.9453125
195111.013671875
194277.73046875
194008.58203125
194254.60546875
194982.8125
196172.240234375
197804.5859375
199853.25
202273.91015625
205000.125
207945.611328125
211011.701171875
214099.42578125
217127.818359375
220054.064453125
222881.130859375
225641.78515625
228366.95703125
231060.388671875
233694.826171875
236226.86328125
238617.05078125
240843.068359375
242901.83203125
244804.88671875
246573.986328125
248237.33203125
249821.65234375
251340.767578125
252784.71875
254101.693359375
255160.025390625
255711.783203125
255422.1796875
254002.59375
251382.607421875
247789.107421875
243663.279296875
239481.732421875
235609.802734375
232254.27734375
229491.267578125
227316.56640625
225691.080078125
224575.169921875
223946.84375
223801.873046875
224142.951171875
224966.7734375
226253.26953125
227960.4921875
230029.62109375
232398.517578125
235014.447265625
237837.623046875
240835.2421875
243970.9765625
247196.65625
250452.3046875
253675.2265625
256809.701171875
259807.451171875
262619.658203125
265189.98828125
267454.455078125
269346.291015625
270804.125
271784.455078125
272274.9296875
272298.9140625
271906.2734375
271156.80859375
270107.533203125
268808.74609375
267305.52734375
265638.921875
263844.650390625
261952.591796875
259991.666015625
257998.72265625
256022.373046875
254114.75
252316.134765625
250645.78125
249107.267578125
247705.275390625
246463.041015625
245428.548828125
244662.306640625
244211.64453125
244087.9765625
244260.888671875
244667.259765625
245224.79296875
245846.625
246460.376953125
247027.4921875
247549.380859375
248054.130859375
248574.095703125
249129.48046875
249724.470703125
250354.8359375
251022.947265625
251752.314453125
252590.91796875
253598.8515625
254826.48046875
256292.759765625
257970.86328125
259789.078125
261654.19921875
263491.83203125
265280.693359375
267057.890625
268892.18359375
270841.04296875
272910.525390625
275032.357421875
277068.92578125
278848.986328125
280220.779296875
281097.12109375
281471.689453125
281402.873046875
280977.349609375
280272.14453125
279330.99609375
278161.603515625
276750.20703125
275085.166015625
273181.79296875
271101.10546875
268954.466796875
266889.111328125
265057.630859375
263581.30859375
262519.25390625
261854.552734375
261505.154296875
261357.97265625
261313.08984375
261319.41015625
261387.908203125
261578.404296875
261966.056640625
262602.84375
263493.345703125
264596.666015625
265851.205078125
267207.591796875
268654.1796875
270224.427734375
271982.27734375
273991.9453125
276289.00390625
278870.1953125
281706.373046875
284767.30078125
288041.560546875
291541.54296875
295295.369140625
299336.373046875
303700.12890625
308428.701171875
313572.6015625
319183.697265625
325302.22265625
331942.875
339077.703125
346612.0234375
354359.0625
362023.080078125
369192.248046875
375340.60546875
379858.22265625
382143.55078125
381761.28515625
378602.83984375
372952.31640625
365407.189453125
356695.91796875
347490.37890625
338288.76953125
329382.365234375
320879.80078125
312762.3671875
304954.57421875
297393.298828125
290073.78515625
283058.16796875
276449.9296875
270351.916015625
264829.671875
259896.8828125
255527.6796875
251685.90234375
248353.33984375
245543.1953125
243294.9765625
241655.013671875
240652.123046875
240281.0234375
240500.94140625
241244.3359375
242423.447265625
243929.892578125
245633.435546875
247386.07421875
249030.40625
250409.744140625
251380.3203125
251823.509765625
251652.150390625
250810.197265625
249274.31640625
247063.3984375
244248.98828125
240954.361328125
237338.87109375
233573.994140625
229819.501953125
226207.09375
222836.392578125
219780.869140625
217093.32421875
214804.44140625
212919.796875
211423.599609375
210288.13671875
209482.908203125
208982.904296875
208778.005859375
208879.203125
209315.1015625
210120.978515625
211328.642578125
212959.52734375
215017.13671875
217477.90625
220282.765625
223328.693359375
226460.53515625
229473.59765625
232141.05078125
234263.435546875
235715.7890625
236464.748046875
236545.453125
236010.763671875
234881.970703125
233132.767578125
230719.66796875
227639.177734375
223972.177734375
219887.763671875
215608.5390625
211359.853515625
207327.423828125
203637.609375
200360.060546875
197520.64453125
195112.900390625
193106.841796875
191459.50390625
190125.943359375
189065.283203125
188241.69140625
187624.03125
187183.671875
186888.986328125
186702.314453125
186585.751953125
186509.990234375
186454.583984375
186400.62109375
186328.076171875
186221.59375
186075.2421875
185890.36328125
185671.541015625
185425.03515625
185157.001953125
184870.833984375
184567.228515625
184246.208984375
183906.09765625
183541.33984375
183145.759765625
182718.734375
182264.8359375
181788.078125
181291.615234375
180783.712890625
180279.05078125
179793.80078125
179345.33984375
178958.001953125
178661.6875
178479.359375
178417.662109375
178469.701171875
178621.201171875
178852.921875
179145.822265625
179491.392578125
179895.681640625
180371.68359375
180931.228515625
181584.123046875
182337.419921875
183191.6640625
184143.125
185191.759765625
186339.810546875
187579.34765625
188889.037109375
190247.470703125
191642.84765625
193067.111328125
194511.59375
195974.869140625
197464.8515625
198984.826171875
200525.970703125
202082.158203125
203665.306640625
205301.681640625
207026.849609375
208895.087890625
210982.220703125
213367.193359375
216121.734375
219329.5703125
223104.357421875
227580.76171875
232909.759765625
239277.912109375
246898.970703125
255937.400390625
266404.17578125
278039.3125
290102.7734375
301121.66796875
308956.75390625
311523.931640625
307884.2421875
298846.423828125
286523.87109375
273231.0
260615.2734375
249486.619140625
240086.583984375
232360.353515625
226103.125
221065.32421875
217034.390625
213846.826171875
211358.21875
209439.365234375
207993.21875
206945.142578125
206216.05859375
205722.646484375
205398.912109375
205199.64453125
205086.162109375
205024.515625
204994.806640625
204987.302734375
204990.08984375
204991.572265625
204992.72265625
205006.302734375
205046.357421875
205126.986328125
205264.69921875
205466.130859375
205711.470703125
205959.419921875
206170.013671875
206318.01953125
206390.150390625
206381.93359375
206297.234375
206138.7265625
205893.486328125
205531.84375
205019.927734375
204328.224609375
203430.6953125
202305.349609375
200938.54296875
199324.375
197460.98046875
195353.677734375
193021.533203125
190494.662109375
187805.2421875
184986.4765625
182077.9765625
179122.251953125
176152.19140625
173186.142578125
170234.744140625
167305.9375
164402.8203125
161525.095703125
158677.794921875
155875.677734375
153137.669921875
150480.525390625
147917.291015625
145454.744140625
143088.615234375
140805.54296875
138593.70703125
136450.83203125
134383.404296875
132403.8046875
130529.759765625
128780.630859375
127169.5546875
125700.466796875
124373.3125
123188.310546875
122143.328125
121231.1796875
120442.634765625
119770.45703125
119209.7109375
118757.42578125
118413.51953125
118178.8046875
118049.7421875
118017.28125
118072.328125
118210.42578125
118430.7421875
118733.609375
119119.93359375
119589.546875
120139.037109375
120764.935546875
121471.0859375
122269.7890625
123173.927734375
124190.818359375
125324.830078125
126581.83203125
127968.181640625
129488.537109375
131147.443359375
132950.423828125
134900.615234375
136996.5546875
139235.490234375
141616.30078125
144136.521484375
146788.80859375
149563.205078125
152451.1484375
155445.17578125
158537.25
161720.4765625
164990.578125
168341.935546875
171762.189453125
175231.966796875
178728.533203125
182228.796875
185712.072265625
189163.580078125
192574.328125
195935.9765625
199237.927734375
202471.939453125
205637.09375
208736.46875
211769.5546875
214730.537109375
217612.84375
220413.318359375
223134.529296875
225787.72265625
228393.962890625
230979.025390625
233565.296875
236167.826171875
238795.22265625
241451.021484375
244134.234375
246839.390625
249552.05859375
252237.4296875
254829.177734375
257228.408203125
259313.07421875
260951.80859375
262020.6171875
262423.126953125
262107.6953125
261071.0234375
259346.919921875
256988.533203125
254052.361328125
250589.6953125
246650.828125
242300.578125
237630.962890625
232756.13671875
227791.474609375
222832.34375
217943.310546875
213157.8515625
208487.240234375
203937.60546875
199527.55078125
195295.298828125
191293.29296875
187577.765625
184198.724609375
181190.810546875
178568.51171875
176331.541015625
174477.857421875
173013.619140625
171954.654296875
171323.255859375
171143.93359375
171437.453125
172215.40625
173481.1796875
175236.89453125
177487.818359375
180239.740234375
183494.314453125
187247.578125
191489.912109375
196204.0859375
201360.654296875
206909.142578125
212763.017578125
218784.076171875
224780.09375
230525.38671875
235800.28515625
240435.068359375
244340.140625
247506.015625
249969.173828125
251762.814453125
252885.37109375
253306.935546875
253005.36328125
252006.533203125
250406.296875
248365.240234375
246081.560546875
243757.583984375
241574.0390625
239674.078125
238151.59375
237045.1953125
236346.853515625
236026.216796875
236057.927734375
236438.28125
237187.96484375
238343.5625
239941.1953125
241999.771484375
244514.330078125
247461.306640625
250804.65625
254490.94140625
258432.080078125
262483.923828125
266434.77734375
270022.037109375
272986.171875
275142.080078125
276422.873046875
276863.091796875
276532.666015625
275468.021484375
273645.66015625
271013.732421875
267560.177734375
263371.333984375
258640.75390625
253624.716796875
248577.572265625
243701.974609375
239124.962890625
234895.15625
230998.771484375
227390.71875
224025.865234375
220874.427734375
217921.3203125
215160.376953125
212589.421875
210205.55078125
208002.44921875
205972.421875
204109.716796875
202410.09375
200868.357421875
199477.81640625
198229.603515625
197109.451171875
196097.462890625
195176.01171875
194339.18359375
193593.435546875
192950.59375
192421.96484375
192015.826171875
191735.615234375
191581.267578125
191557.15234375
191680.19140625
191978.50390625
192482.833984375
193220.1484375
194209.408203125
195452.76953125
196925.37890625
198576.2890625
200344.12890625
202178.591796875
204059.5625
206009.798828125
208093.595703125
210396.171875
212995.865234375
215951.037109375
219305.818359375
223096.013671875
227340.880859375
232029.751953125
237121.478515625
242561.017578125
248299.224609375
254293.37890625
260473.630859375
266690.861328125
272696.14453125
278195.447265625
282961.28125
286922.8984375
290165.478515625
292837.748046875
295027.962890625
296681.3828125
297608.560546875
297588.3671875
296511.484375
294474.658203125
291765.94921875
288759.576171875
285794.203125
283097.720703125
280774.982421875
278841.150390625
277273.40625
276055.814453125
275201.341796875
274750.0625
274753.568359375
275256.70703125
276285.654296875
277847.984375
279942.26953125
282567.021484375
285722.87109375
289412.638671875
293644.642578125
298435.142578125
303802.923828125
309756.021484375
316274.17578125
323288.37109375
330661.263671875
338178.12890625
345555.58203125
352467.51953125
358586.61328125
363638.2734375
367448.982421875
369957.931640625
371178.36328125
371133.65234375
369811.818359375
367165.537109375
363157.01953125
357826.55859375
351347.51953125
344029.857421875
336265.080078125
328446.638671875
320906.60546875
313881.734375
307503.50390625
301811.8984375
296789.927734375
292398.560546875
288593.509765625
285330.78125
282575.1484375
280304.67578125
278499.47265625
277128.041015625
276152.951171875
275548.958984375
275310.671875
275449.736328125
275996.173828125
276998.306640625
278508.701171875
280573.7421875
283251.353515625
286636.359375
290850.255859375
295994.494140625
302091.03125
308993.484375
316258.5390625
323093.283203125
328561.51171875
332040.169921875
333614.927734375
334066.65625
334415.90234375
335332.025390625
336772.376953125
338038.0078125
338205.685546875
336697.388671875
333635.015625
329742.62109375
325901.943359375
322731.61328125
320462.1171875
319057.201171875
318369.5703125
318224.900390625
318465.044921875
318976.591796875
319683.94140625
320515.375
321390.095703125
322236.51171875
323000.912109375
323628.78125
324050.91015625
324195.34375
324002.109375
323417.8984375
322380.568359375
320808.552734375
318593.458984375
315600.318359375
311694.375
306794.037109375
300916.064453125
294182.880859375
286795.228515625
278989.037109375
270989.046875
262973.22265625
255065.31640625
247353.623046875
239910.36328125
232795.333984375
226053.830078125
219719.994140625
213818.16015625
208356.50390625
203325.23046875
198707.982421875
194493.130859375
190671.048828125
187225.4453125
184132.2265625
181362.390625
178880.390625
176642.80859375
174603.798828125
172720.505859375
170953.568359375
169273.337890625
167677.234375
166199.375
164894.939453125
163813.458984375
162986.8828125
162430.75390625
162137.544921875
162061.837890625
162120.76953125
162221.080078125
162296.7734375
162334.224609375
162372.740234375
162480.673828125
162722.43359375
163142.056640625
163772.666015625
164649.65234375
165805.099609375
167254.796875
169000.771484375
171043.13671875
173381.0
176008.32421875
178917.8828125
182087.896484375
185420.671875
188680.060546875
191531.08984375
193705.37890625
195173.3125
196175.1796875
197076.611328125
198132.587890625
199284.17578125
200107.375
199990.03125
198478.689453125
195573.599609375
191746.099609375
187665.572265625
183847.734375
180451.9609375
177300.654296875
174056.943359375
170452.365234375
166449.556640625
162250.17578125
158156.4296875
154407.802734375
151114.28125
148291.142578125
145913.814453125
143940.857421875
142319.255859375
140993.767578125
139914.228515625
139034.15234375
138310.919921875
137711.23828125
137210.244140625
136782.44921875
136398.9921875
136035.28125
135674.416015625
135300.537109375
134896.80078125
134456.517578125
133993.115234375
133534.71484375
133110.9609375
132746.21875
132458.54296875
132257.048828125
132140.03125
132099.974609375
132131.470703125
132233.716796875
132407.75390625
132654.341796875
132973.42578125
133363.091796875
133819.0859375
134336.322265625
134909.21484375
135529.365234375
136185.6953125
136870.322265625
137583.8359375
138332.28125
139118.484375
139936.435546875
140771.408203125
141603.046875
142410.197265625
143177.03515625
143896.40234375
144566.751953125
145186.689453125
145753.537109375
146265.5078125
146722.76953125
147126.9765625
147482.013671875
147794.564453125
148070.9609375
148313.365234375
148521.86328125
148701.34375
148863.525390625
149019.57421875
149170.203125
149302.78515625
149396.984375
149433.68359375
149401.845703125
149299.916015625
149130.6015625
148892.314453125
148574.248046875
148159.02734375
147629.642578125
146973.794921875
146183.564453125
145254.318359375
144186.978515625
142992.560546875
141693.314453125
140316.478515625
138883.328125
137400.875
135861.759765625
134251.806640625
132560.52734375
130789.369140625
128954.00390625
127079.693359375
125192.9765625
123315.216796875
121460.75
119637.69140625
117849.005859375
116093.923828125
114370.119140625
112675.265625
111007.576171875
109367.228515625
107758.36328125
106187.765625
104659.271484375
103170.6875
101719.541015625
100313.36328125
98973.48046875
97728.396484375
96603.337890625
95613.650390625
94763.759765625
94050.57421875
93470.5078125
93027.154296875
92734.0625
92610.056640625
92670.552734375
92920.271484375
93350.033203125
93938.49609375
94659.197265625
95490.4375
96422.435546875
97457.451171875
98603.298828125
99863.734375
101229.7109375
102676.103515625
104167.49609375
105670.369140625
107162.666015625
108633.5390625
110075.486328125
111477.48046875
112825.02734375
114105.755859375
115314.76171875
116454.859375
117531.216796875
118544.435546875
119487.361328125
120347.185546875
121110.130859375
121765.78125
122310.65625
122751.09765625
123104.255859375
123396.326171875
123659.533203125
123929.3828125
124241.80078125
124629.580078125
125119.30078125
125730.1328125
126474.072265625
127356.78515625
128379.55078125
129542.517578125
130847.044921875
132294.763671875
133883.50390625
135602.22265625
137426.716796875
139318.42578125
141229.220703125
143111.7421875
144928.302734375
146649.990234375
148245.630859375
149669.826171875
150860.5078125
151749.646484375
152282.501953125
152435.94140625
152226.041015625
151700.34765625
150919.150390625
149936.880859375
148792.8828125
147513.005859375
146117.08984375
144626.162109375
143065.44140625
141462.8828125
139846.1640625
138240.4453125
136663.951171875
135116.150390625
133561.439453125
131924.01171875
130108.693359375
128042.5234375
125711.25390625
123166.16796875
120497.583984375
117791.01171875
115086.693359375
112360.4609375
109538.009765625
106540.568359375
103337.53125
99971.154296875
96537.09375
93137.716796875
89840.90234375
86664.72265625
83587.720703125
80574.28125
77602.556640625
74681.3828125
71847.140625
69144.982421875
66609.76953125
64258.37890625
62092.876953125
60107.74609375
58296.091796875
56651.919921875
55167.23828125
53827.20703125
52610.197265625
51494.998046875
50468.50390625
49526.5625
48668.607421875
47892.353515625
47191.908203125
46558.298828125
45981.033203125
45450.373046875
44959.447265625
44505.458984375
44090.3203125
43720.369140625
43403.109375
43141.44140625
42930.40234375
42760.349609375
42623.546875
42517.689453125
42444.43359375
42406.05859375
42403.142578125
42433.73046875
42494.494140625
42583.755859375
42703.75390625
42859.306640625
43054.1875
43289.115234375
43562.794921875
43874.025390625
44223.166015625
44612.57421875
45045.619140625
45525.24609375
46055.0234375
46642.826171875
47301.6328125
48042.986328125
48868.23828125
49767.1484375
50724.939453125
51729.279296875
52771.4921875
53844.94140625
54944.919921875
56068.685546875
57213.875
58377.732421875
59559.404296875
60762.228515625
61992.3671875
63255.48046875
64555.33984375
65894.38671875
67273.591796875
68691.328125
70143.05078125
71622.357421875
73123.216796875
74643.6015625
76189.359375
77774.421875
79415.591796875
81126.373046875
82915.923828125
84792.822265625
86767.583984375
88850.6328125
91048.986328125
93367.048828125
95812.40234375
98402.287109375
101165.169921875
104135.751953125
107346.90625
110823.275390625
114576.9765625
118602.10546875
122865.40625
127293.109375
131755.62109375
136057.119140625
139947.005859375
143168.669921875
145535.4609375
146992.0
147617.232421875
147562.833984375
146962.5703125
145860.7421875
144191.638671875
141817.640625
138610.08203125
134534.7734375
129696.638671875
124320.330078125
118683.92578125
113047.26171875
107607.41796875
102487.41015625
97746.294921875
93396.955078125
89423.68359375
85796.78125
82483.48828125
79454.60546875
76686.08203125
74156.427734375
71843.4296875
69723.87890625
67776.849609375
65987.6953125
64349.419921875
62860.05859375
61517.880859375
60317.8984375
59252.369140625
58314.11328125
57499.025390625
56805.544921875
56232.3515625
55776.55078125
55432.896484375
55193.572265625
55049.22265625
54991.826171875
55018.306640625
55132.451171875
55344.13671875
55666.548828125
56112.765625
56692.212890625
57407.748046875
58254.57421875
59222.232421875
60299.482421875
61479.82421875
62764.654296875
64162.8203125
65688.140625
67356.484375
69182.1640625
71173.330078125
73328.900390625
75639.830078125
78093.189453125
80673.775390625
83361.146484375
86125.994140625
88929.861328125
91726.9453125
94464.169921875
97079.8203125
99504.498046875
101666.248046875
103497.365234375
104940.232421875
105951.46875
106504.69921875
106591.1484375
106218.109375
105406.998046875
104192.953125
102625.68359375
100769.21875
98698.732421875
96494.5546875
94235.26953125
91991.55859375
89821.4609375
87767.3046875
85855.119140625
84096.931640625
82494.759765625
81043.9140625
79734.953125
78555.578125
77493.201171875
76536.71875
75675.68359375
74897.595703125
74185.658203125
73519.03125
72876.216796875
72241.029296875
71608.140625
70983.39453125
70376.802734375
69792.716796875
69224.904296875
68659.80859375
68084.39453125
67492.5546875
66887.21484375
66278.693359375
65681.052734375
65108.31640625
64572.185546875
64081.826171875
63644.828125
63268.521484375
62961.466796875
62734.4609375
62599.75
62568.375
62648.189453125
62845.0078125
63165.708984375
63619.615234375
64216.529296875
64964.1953125
65868.583984375
66936.625
68177.6796875
69601.396484375
71213.802734375
73015.013671875
74999.44140625
77156.330078125
79468.486328125
81909.546875
84441.21875
87011.02734375
89550.94140625
91978.20703125
94200.3359375
96124.248046875
97666.59765625
98761.96484375
99367.44140625
99464.236328125
99057.064453125
98171.9296875
96853.427734375
95163.142578125
93179.296875
90995.533203125
88716.34765625
86449.603515625
84298.859375
82357.35546875
80703.083984375
79394.42578125
78468.384765625
77943.537109375
77826.521484375
78117.884765625
78814.365234375
79907.390625
81377.880859375
83187.64453125
85270.078125
87525.7109375
89826.392578125
92026.763671875
93979.435546875
95551.7890625
96642.537109375
97192.736328125
97184.43359375
96625.212890625
95525.78125
93883.265625
91681.345703125
88909.6640625
85593.033203125
81812.5546875
77704.236328125
73434.681640625
69167.42578125
65036.03125
61132.64453125
57510.97265625
54197.201171875
51200.89453125
48520.41015625
46142.73828125
44042.748046875
42186.181640625
40535.685546875
39055.68359375
37714.115234375
36483.048828125
35340.634765625
34273.58984375
33277.306640625
32352.876953125
31503.4921875
30732.69140625
30043.61328125
29436.888671875
28907.58984375
28444.634765625
28034.158203125
27663.7734375
27323.91015625
27006.724609375
26705.798828125
26417.341796875
26140.6015625
25876.529296875
25626.642578125
25393.2890625
25179.419921875
24986.43359375
24811.830078125
24649.49609375
24492.662109375
24337.24609375
24183.88671875
24038.1953125
23908.841796875
23804.009765625
23728.470703125
23683.103515625
23666.06640625
23673.529296875
23700.205078125
23741.53125
23797.396484375
23874.07421875
23981.64453125
24128.5234375
24316.845703125
24541.14453125
24790.005859375
25049.41796875
25306.767578125
25554.376953125
25790.81640625
26019.205078125
26243.591796875
26465.744140625
26683.513671875
26890.41796875
27076.052734375
27228.365234375
27338.314453125
27404.73046875
27435.701171875
27445.185546875
27447.470703125
27452.962890625
27466.37890625
27486.53515625
27507.484375
27521.482421875
27523.203125
27513.00390625
27497.177734375
27485.240234375
27486.125
27505.41015625
27544.166015625
27598.818359375
27661.771484375
27723.9453125
27779.42578125
27829.236328125
27880.068359375
27938.056640625
28003.1171875
28068.978515625
28127.728515625
28173.50390625
28202.46875
28211.361328125
28197.447265625
28159.626953125
28098.44921875
28014.41015625
27906.361328125
27772.244140625
27612.34765625
27432.373046875
27242.259765625
27049.8671875
26854.296875
26645.939453125
26414.646484375
26159.0234375
25888.349609375
25616.24609375
25353.177734375
25104.162109375
24870.9921875
24654.2265625
24453.07421875
24265.26953125
24088.83984375
23924.515625
23776.7109375
23652.470703125
23559.095703125
23501.4453125
23480.376953125
23494.109375
23541.634765625
23624.55859375
23744.8984375
23901.712890625
24091.189453125
24309.935546875
24556.6484375
24829.404296875
25121.935546875
25423.4921875
25722.744140625
26012.16796875
26290.099609375
26559.865234375
26827.2734375
27098.54296875
27379.978515625
27678.1171875
27997.587890625
28337.080078125
28688.087890625
29039.611328125
29385.005859375
29724.12890625
30058.998046875
30387.73828125
30702.248046875
30990.048828125
31237.09765625
31428.75390625
31548.60546875
31577.361328125
31494.24609375
31281.125
30927.146484375
30431.7421875
29805.7109375
29070.55078125
28255.6953125
27393.91015625
26516.130859375
25645.724609375
24791.748046875
23945.220703125
23085.810546875
22198.8671875
21289.31640625
20379.0859375
19492.287109375
18645.15234375
17848.28125
17111.59375
16441.9765625
15838.255859375
15293.3828125
14802.37109375
14365.884765625
13986.212890625
13662.5546875
13391.154296875
13167.609375
12987.13671875
12843.85546875
12731.931640625
12647.734375
12590.07421875
12558.017578125
12548.791015625
12557.578125
12578.974609375
12608.341796875
12642.015625
12676.904296875
12711.103515625
12745.56640625
12784.822265625
12835.24609375
12902.578125
12991.22265625
13104.720703125
13244.94921875
13409.923828125
13592.87109375
13784.1015625
13974.02734375
14155.076171875
14322.083984375
14471.69921875
14601.556640625
14710.12109375
14797.875
14868.42578125
14927.455078125
14979.91015625
15028.4140625
15074.33203125
15119.75
15168.173828125
15224.361328125
15294.7734375
15388.5078125
15517.0078125
15691.4140625
15918.0
16194.353515625
16509.46875
16848.4765625
17198.3046875
17549.59375
17895.4140625
18231.43359375
18559.177734375
18887.44140625
19227.328125
19583.89453125
19951.9921875
20319.609375
20674.5859375
21008.884765625
21318.48828125
21600.966796875
21853.97265625
22076.265625
22270.25
22443.1953125
22605.60546875
22768.3359375
22940.765625
23130.091796875
23340.419921875
23572.216796875
23823.693359375
24093.498046875
24381.703125
24688.201171875
25010.953125
25346.185546875
25689.306640625
26034.677734375
26375.767578125
26708.064453125
27033.642578125
27362.890625
27711.06640625
28092.306640625
28515.27734375
28982.080078125
29489.1640625
30029.0859375
30593.044921875
31174.103515625
31770.107421875
32385.109375
33028.8046875
33714.044921875
34453.73046875
35259.01953125
36140.0703125
37107.93359375
38174.90234375
39352.751953125
40651.845703125
42083.88671875
43666.67578125
45426.259765625
47394.345703125
49603.927734375
52087.3203125
54877.205078125
58007.267578125
61508.837890625
65402.8125
69688.5703125
74332.0703125
79254.099609375
84318.26171875
89319.12890625
93975.373046875
97939.25390625
100835.435546875
102331.396484375
102221.060546875
100487.201171875
97312.37890625
93032.8828125
88057.740234375
82785.826171875
77546.2265625
72571.294921875
67999.451171875
63896.94140625
60284.126953125
57154.66796875
54484.88671875
52238.52734375
50372.220703125
48841.7421875
47606.19140625
46628.8125
45875.4453125
45311.775390625
44900.603515625
44600.6640625
44367.859375
44158.12109375
43930.763671875
43652.45703125
43302.23046875
42875.921875
42386.771484375
41860.57421875
41327.58984375
40815.787109375
40348.513671875
39945.541015625
39623.58203125
39393.66015625
39257.583984375
39208.01953125
39233.513671875
39324.724609375
39477.298828125
39690.8671875
39967.16796875
40309.72265625
40724.4765625
41219.103515625
41799.962890625
42468.869140625
43223.662109375
44063.849609375
44996.751953125
46037.958984375
47205.681640625
48515.4140625
49980.1171875
51614.173828125
53436.068359375
55467.84765625
57732.603515625
60250.419921875
63033.216796875
66080.75390625
69379.419921875
72900.580078125
76593.98046875
80378.24609375
84136.828125
87725.517578125
90989.94140625
93787.236328125
96005.2890625
97571.95703125
98448.70703125
98612.609375
98041.482421875
96716.15234375
94640.212890625
91864.427734375
88500.453125
84715.232421875
80706.404296875
76668.044921875
72761.177734375
69099.82421875
65752.400390625
62750.103515625
60095.830078125
57772.841796875
55754.0546875
54009.955078125
52513.4453125
51242.74609375
50184.103515625
49332.673828125
48688.927734375
48251.751953125
48013.53125
47961.146484375
48081.65234375
48368.115234375
48822.291015625
49453.625
50275.806640625
51302.92578125
52547.669921875
54022.8359375
55744.064453125
57729.791015625
59996.251953125
62549.71484375
65379.59375
68454.013671875
71717.3984375
75090.455078125
78473.095703125
81748.908203125
84789.10546875
87457.171875
89618.443359375
91155.1875
91981.27734375
92049.640625
91352.49609375
89920.236328125
87822.45703125
85168.47265625
82101.78515625
78785.951171875
75384.1796875
72038.462890625
68854.708984375
65897.830078125
63196.169921875
60751.1484375
58547.8515625
56564.0
54776.13671875
53162.708984375
51704.76953125
50385.751953125
49191.56640625
48111.28515625
47137.73046875
46266.720703125
45494.169921875
44812.447265625
44209.017578125
43668.763671875
43177.677734375
42724.88671875
42302.96875
41908.75
41544.072265625
41213.419921875
40918.041015625
40651.638671875
40402.494140625
40160.6953125
39923.951171875
39697.71875
39490.900390625
39311.1171875
39162.013671875
39042.986328125
38950.865234375
38882.21875
38834.287109375
38803.419921875
38782.6484375
38761.9609375
38732.291015625
38690.099609375
38637.984375
38580.634765625
38519.97265625
38453.466796875
38375.8671875
38281.9765625
38168.6484375
38035.671875
37885.076171875
37718.349609375
37532.85546875
37320.216796875
37068.09765625
36763.912109375
36397.939453125
35964.865234375
35464.37109375
34901.291015625
34285.29296875
33629.890625
32951.01171875
32265.169921875
31587.212890625
30927.962890625
30292.767578125
29682.40234375
29096.7734375
28539.494140625
28019.83203125
27549.80078125
27138.228515625
26786.236328125
26487.19921875
26230.6171875
26007.234375
25813.0078125
25650.328125
25525.52734375
25443.30078125
25401.470703125
25390.31640625
25397.626953125
25415.404296875
25442.427734375
25481.060546875
25532.2421875
25593.59765625
25661.060546875
25730.52734375
25797.779296875
25858.505859375
25909.80859375
25950.935546875
25980.970703125
25995.34765625
25985.359375
25941.33984375
25856.857421875
25731.76953125
25574.03515625
25398.970703125
25224.009765625
25060.955078125
24911.966796875
24772.546875
24637.291015625
24501.765625
24359.94140625
24202.22265625
24017.76953125
23799.72265625
23549.326171875
23276.25390625
22994.998046875
22719.15625
22456.828125
22209.3984375
21973.63671875
21745.259765625
21522.287109375
21306.80859375
21103.7734375
20917.146484375
20746.546875
20587.76171875
20436.931640625
20295.080078125
20169.892578125
20074.162109375
20021.5234375
20021.28125
20075.482421875
20180.88671875
20334.134765625
20534.787109375
20783.474609375
21078.142578125
21413.634765625
21785.29296875
22192.369140625
22637.279296875
23121.828125
23644.685546875
24202.533203125
24792.75390625
25414.05078125
26064.572265625
26740.49609375
27436.90625
28148.953125
28871.0546875
29595.55859375
30313.998046875
31020.66015625
31714.62890625
32398.234375
33074.158203125
33743.822265625
34407.01953125
35061.3671875
35702.109375
36322.880859375
36916.5390625
37475.041015625
37989.970703125
38455.642578125
38873.107421875
39250.30078125
39596.701171875
39916.677734375
40207.439453125
40462.712890625
40678.03125
40853.1484375
40991.34765625
41098.4296875
41182.560546875
41253.013671875
41316.08203125
41370.759765625
41408.728515625
41419.33984375
41394.935546875
41332.0625
41229.48046875
41086.763671875
40904.87890625
40686.748046875
40436.435546875
40158.244140625
39856.916015625
39538.166015625
39208.1171875
38871.5859375
38530.27734375
38181.86328125
37820.4453125
37438.287109375
37027.744140625
36582.126953125
36095.822265625
35565.0625
34989.498046875
34373.02734375
33723.23046875
33051.203125
32372.767578125
31708.427734375
31078.830078125
30497.3046875
29965.40234375
29474.962890625
29014.16015625
28572.578125
28143.568359375
27725.328125
27321.447265625
26939.865234375
26589.6796875
26277.166015625
26003.169921875
25763.34765625
25551.353515625
25363.185546875
25199.638671875
25065.056640625
24964.17578125
24900.58203125
24877.29296875
24896.728515625
24958.8125
25060.080078125
25196.6015625
25368.880859375
25583.888671875
25852.416015625
26184.173828125
26583.625
27048.349609375
27570.619140625
28142.0546875
28758.591796875
29421.919921875
30136.59375
30906.37890625
31733.814453125
32623.255859375
33584.658203125
34635.0
35795.40234375
37084.529296875
38512.583984375
40081.5390625
41792.03125
43649.791015625
45664.30078125
47841.015625
50175.673828125
52655.953125
55266.587890625
57990.66796875
60804.8125
63672.640625
66541.56640625
69344.3984375
72004.2578125
74440.63671875
76575.271484375
78337.0234375
79665.3828125
80512.8203125
80847.04296875
80654.2578125
79943.1796875
78747.296875
77122.451171875
75139.5546875
72876.03515625
70410.095703125
67818.357421875
65173.623046875
62540.3125
59968.873046875
57492.94140625
55130.7578125
52889.2734375
50768.431640625
48764.66015625
46873.26171875
45089.310546875
43407.138671875
41820.03125
40321.279296875
38905.298828125
37566.96484375
36299.865234375
35096.376953125
33950.361328125
32859.66015625
31825.6953125
30850.95703125
29937.326171875
29086.296875
28299.845703125
27580.392578125
26929.509765625
26346.08984375
25825.345703125
25359.919921875
24942.990234375
24571.037109375
24244.193359375
23964.4140625
23733.490234375
23552.0546875
23419.427734375
23333.91796875
23293.755859375
23298.41796875
23349.654296875
23451.60546875
23609.537109375
23826.791015625
24101.107421875
24423.357421875
24780.734375
25162.44140625
25562.984375
25980.83984375
26414.826171875
26861.68359375
27316.177734375
27772.873046875
28228.36328125
28682.673828125
29138.33203125
29597.291015625
30058.30859375
30517.4765625
30971.130859375
31417.763671875
31856.83984375
32286.083984375
32700.2890625
33092.83984375
33458.5390625
33795.634765625
34105.791015625
34391.994140625
34655.5390625
34894.330078125
35104.494140625
35284.89453125
35440.9765625
35584.138671875
35726.71484375
35876.51953125
36034.955078125
36199.291015625
36367.1953125
36540.732421875
36727.478515625
36937.8203125
37180.771484375
37462.431640625
37788.533203125
38167.599609375
38610.951171875
39129.95703125
39733.658203125
40427.564453125
41213.060546875
42088.234375
43051.634765625
44106.66796875
45261.783203125
46525.802734375
47903.314453125
49394.43359375
50997.587890625
52711.787109375
54537.25
56474.82421875
58523.576171875
60676.193359375
62914.322265625
65206.068359375
67505.5703125
69753.94921875
71883.154296875
73823.703125
75513.3359375
76901.873046875
77952.078125
78640.98046875
78964.607421875
78943.517578125
78624.29296875
78074.56640625
77373.376953125
76600.876953125
75831.4296875
75131.791015625
74562.7109375
74180.435546875
74035.87890625
74171.47265625
74616.9140625
75385.025390625
76468.849609375
77840.8359375
79454.27734375
81246.48828125
83142.169921875
85054.939453125
86886.900390625
88530.357421875
89876.791015625
90831.35546875
91323.49609375
91306.51171875
90750.27734375
89638.462890625
87975.470703125
85797.138671875
83176.03125
80217.16796875
77045.7421875
73790.494140625
70567.451171875
67468.66796875
64558.060546875
61872.74609375
59427.865234375
57223.78125
55254.33984375
53512.77734375
51992.923828125
50686.771484375
49581.791015625
48660.0625
47898.955078125
47272.458984375
46752.431640625
46310.083984375
45918.498046875
45555.998046875
45208.279296875
44867.134765625
44526.72265625
44180.517578125
43820.3671875
43436.4140625
43017.458984375
42553.310546875
42039.037109375
41477.83203125
40879.771484375
40258.005859375
39625.197265625
38990.587890625
38357.232421875
37721.29296875
37075.73828125
36416.8125
35748.421875
35081.470703125
34429.46484375
33803.396484375
33208.4296875
32643.830078125
32105.96484375
31592.185546875
31102.720703125
30639.767578125
30204.662109375
29794.5859375
29400.546875
29009.0546875
28607.58203125
28189.859375
27756.318359375
27310.013671875
26852.9453125
26386.283203125
25913.125
25440.244140625
24977.32421875
24534.25390625
24118.46484375
23734.341796875
23385.587890625
23078.67578125
22823.9296875
22632.927734375
22514.076171875
22469.19140625
22492.595703125
22573.263671875
22699.498046875
22864.119140625
23067.396484375
23316.791015625
23624.423828125
24003.03515625
24461.046875
24998.908203125
25609.43359375
26281.69140625
27004.314453125
27765.794921875
28553.529296875
29354.15625
30154.650390625
30943.1953125
31711.0546875
32456.06640625
33184.0234375
33903.84375
34619.2421875
35324.85546875
36010.318359375
36666.8828125
37289.322265625
37872.76171875
38410.17578125
38893.91796875
39318.900390625
39682.921875
39983.271484375
40213.0546875
40360.876953125
40414.109375
40362.810546875
40201.810546875
39931.3671875
39557.802734375
39093.677734375
38555.353515625
37958.142578125
37312.658203125
36625.30078125
35901.06640625
35144.70703125
34359.46484375
33546.521484375
32707.099609375
31844.978515625
30966.501953125
30078.61328125
29187.46875
28298.025390625
27413.142578125
26532.41015625
25652.822265625
24771.51171875
23887.9765625
23003.892578125
22122.09765625
21246.833984375
20384.43359375
19542.236328125
18725.791015625
17936.537109375
17171.61328125
16425.576171875
15693.482421875
14974.52734375
14274.291015625
13603.720703125
12974.900390625
12396.03125
11867.861328125
11383.130859375
10929.857421875
10497.537109375
10082.484375
9688.244140625
9321.39453125
8987.025390625
8687.095703125
8420.96875
8186.1328125
7978.529296875
7792.6953125
7621.392578125
7455.498046875
7285.970703125
7107.763671875
6921.974609375
6733.3671875
6545.625
6359.52734375
6175.4375
5996.25
5826.8125
5670.4921875
5526.71484375
5392.107421875
5264.1015625
5143.30078125
5031.87890625
4929.28515625
4829.60546875
4723.451171875
4602.6875
4463.6953125
4307.203125
4136.76953125
3958.7890625
3783.802734375
3625.775390625
3496.841796875
3399.8125
3324.701171875
3253.6953125
3171.623046875
3073.73828125
2965.470703125
2856.498046875
2755.255859375
2667.23828125
2595.916015625
2543.787109375
2512.171875
2499.859375
2502.275390625
2513.134765625
2528.087890625
2546.693359375
2570.123046875
2597.33984375
2624.50390625
2648.29296875
2668.765625
2688.828125
2711.748046875
2739.421875
2771.6328125
2805.8203125
2838.47265625
2869.015625
2903.83984375
2956.34375
3041.419921875
3167.216796875
3329.4921875
3512.671875
3698.01171875
3874.189453125
4042.9140625
4215.0
4399.685546875
4595.94140625
4793.298828125
4981.66796875
5161.416015625
5344.599609375
5546.576171875
5776.369140625
6033.853515625
6313.802734375
6610.220703125
6917.181640625
7228.11328125
7536.447265625
7837.306640625
8128.830078125
8413.44921875
8699.140625
8998.52734375
9324.05078125
9682.01171875
10070.298828125
10481.080078125
10904.841796875
11332.173828125
11753.14453125
12156.33203125
12528.634765625
12855.498046875
13121.041015625
13308.615234375
13402.939453125
13394.19140625
13282.302734375
13078.412109375
12801.818359375
12473.873046875
12111.791015625
11724.998046875
11315.458984375
10881.9921875
10426.177734375
9955.70703125
9482.978515625
9021.19921875
8581.552734375
8172.029296875
7796.1015625
7451.51171875
7131.43359375
6828.345703125
6537.220703125
6255.359375
5980.556640625
5710.849609375
5445.990234375
5187.955078125
4939.48828125
4702.78515625
4480.009765625
4274.224609375
4088.439453125
3923.3203125
3776.412109375
3644.35546875
3526.091796875
3424.13671875
3343.064453125
3286.490234375
3254.1328125
3240.314453125
3235.04296875
3227.76953125
3211.6171875
3185.076171875
3150.615234375
3112.75
3077.546875
3052.4296875
3044.369140625
3057.017578125
3089.310546875
3136.86328125
3194.775390625
3259.81640625
3331.208984375
3410.2265625
3498.921875
3598.30078125
3706.9765625
3821.97265625
3942.2578125
4072.623046875
4223.560546875
4405.357421875
4620.666015625
4862.21875
5117.20703125
5373.298828125
5621.189453125
5854.6328125
6071.333984375
6274.484375
6471.50390625
6669.75
6873.671875
7086.603515625
7314.712890625
7568.0703125
7857.3046875
8189.322265625
8566.138671875
8986.73828125
9448.3984375
9945.18359375
10466.37890625
10999.095703125
11534.017578125
12068.1953125
12602.107421875
13136.2421875
13673.16796875
14221.947265625
14796.927734375
15410.068359375
16065.34765625
16761.00390625
17494.83203125
18265.15625
19067.69921875
19894.37109375
20735.626953125
21582.443359375
22425.21484375
23252.298828125
24051.435546875
24812.984375
25531.275390625
26202.56640625
26821.642578125
27380.302734375
27868.8984375
28279.259765625
28606.5390625
28849.234375
29008.439453125
29086.888671875
29087.52734375
29012.19921875
28862.0625
28639.564453125
28348.75390625
27992.228515625
27567.80859375
27069.50390625
26492.654296875
25838.62890625
25115.607421875
24336.30078125
23515.044921875
22665.50390625
21799.30078125
20925.904296875
20053.576171875
19190.248046875
18343.775390625
17521.615234375
16729.9765625
15972.17578125
15247.087890625
14549.689453125
13874.494140625
13219.962890625
12590.39453125
11993.259765625
11433.05078125
10906.298828125
10402.42578125
9910.73046875
9427.763671875
8958.693359375
8512.384765625
8095.5703125
7710.46484375
7355.3359375
7025.615234375
6715.416015625
6420.052734375
6138.279296875
5872.0625
5623.845703125
5393.673828125
5178.17578125
4971.671875
4768.451171875
4564.83984375
4359.701171875
4153.310546875
3946.5
3741.68359375
3544.615234375
3363.80078125
3206.8046875
3076.5703125
2971.685546875
2890.380859375
2834.169921875
2807.36328125
2813.412109375
2851.736328125
2917.28125
3001.7421875
3095.064453125
3187.5078125
3272.43359375
3347.58203125
3412.783203125
3466.103515625
3503.349609375
3522.619140625
3529.375
3536.3828125
3557.978515625
3603.533203125
3675.26171875
3770.92578125
3887.77734375
4024.044921875
4177.625
4345.009765625
4522.794921875
4710.23046875
4909.384765625
5122.470703125
5349.37109375
5588.25390625
5838.189453125
6101.07421875
6381.240234375
6683.119140625
7007.837890625
7350.833984375
7702.86328125
8055.05078125
8404.921875
8759.2734375
9132.41796875
9541.439453125
10000.84765625
10518.521484375
11094.3984375
11721.814453125
12389.845703125
13084.798828125
13791.255859375
14493.767578125
15178.80859375
15835.7265625
16456.658203125
17036.46484375
17572.640625
18064.306640625
18510.99609375
18913.15234375
19274.30859375
19602.5625
19909.474609375
20207.533203125
20508.419921875
20823.09765625
21163.36328125
21543.34765625
21978.861328125
22483.875
23066.853515625
23731.1640625
24479.505859375
25317.328125
26251.53515625
27287.3671875
28428.77734375
29682.21875
31058.275390625
32567.591796875
34214.7109375
35996.302734375
37906.310546875
39944.138671875
42119.634765625
44451.650390625
46962.32421875
49671.974609375
52597.142578125
55749.318359375
59130.341796875
62723.91015625
66486.662109375
70342.30078125
74180.232421875
77860.021484375
81224.30859375
84120.498046875
86424.931640625
88058.666015625
88986.337890625
89199.052734375
88692.435546875
87455.3203125
85478.751953125
82780.830078125
79430.82421875
75555.65234375
71324.34765625
66919.28515625
62506.9765625
58216.88671875
54132.068359375
50293.013671875
46712.11328125
43390.2734375
40326.51171875
37518.259765625
34958.26171875
32634.478515625
30533.20703125
28641.283203125
26945.669921875
25432.7734375
24089.669921875
22905.59765625
21870.640625
20971.970703125
20191.625
19508.7890625
18904.45703125
18363.96875
17875.72265625
17429.103515625
17014.71875
16626.44921875
16262.302734375
15922.96875
15609.630859375
15322.755859375
15062.14453125
14827.681640625
14619.8515625
14438.775390625
14281.828125
14142.681640625
14014.427734375
13894.359375
13784.328125
13684.974609375
13590.15234375
13488.49609375
13370.400390625
13232.41015625
13075.185546875
12899.578125
12706.671875
12501.1640625
12292.94921875
12093.998046875
11913.033203125
11752.40625
11609.033203125
11477.794921875
11354.484375
11237.158203125
11126.794921875
11027.98828125
10948.26171875
10894.826171875
10870.453125
10872.560546875
10896.927734375
10942.978515625
11016.162109375
11125.81640625
11280.181640625
11481.373046875
11723.240234375
11993.822265625
12281.283203125
12579.14453125
12886.83203125
13205.919921875
13536.27734375
13875.875
14223.720703125
14582.16796875
14955.728515625
15347.529296875
15757.224609375
16182.048828125
16618.548828125
17061.923828125
17503.89453125
17932.96875
18338.15625
18712.263671875
19050.990234375
19349.19140625
19598.84375
19790.958984375
19919.17578125
19981.373046875
19977.728515625
19906.875
19763.81640625
19542.220703125
19239.478515625
18859.650390625
18411.359375
17903.4375
17343.263671875
16738.69140625
16099.6484375
15436.529296875
14757.408203125
14068.00390625
13374.669921875
12686.3203125
12012.240234375
11358.087890625
10725.6796875
10117.8984375
9542.80078125
9010.166015625
8522.611328125
8071.060546875
7640.638671875
7221.365234375
6813.49609375
6424.224609375
6060.939453125
5726.69921875
5419.1953125
5132.65625
4862.333984375
4609.2734375
4381.16796875
4187.703125
4034.025390625
3917.013671875
3825.859375
3745.638671875
3662.732421875
3570.52734375
3472.904296875
3383.1015625
3318.216796875
3291.822265625
3308.25
3361.720703125
3441.138671875
3536.8828125
3643.837890625
3759.326171875
3880.7421875
4006.80859375
4139.771484375
4283.689453125
4439.775390625
4604.705078125
4774.1796875
4947.298828125
5127.033203125
5317.638671875
5522.564453125
5743.546875
5979.126953125
6223.1328125
6466.115234375
6700.48828125
6925.138671875
7144.955078125
7366.09375
7592.77734375
7828.87109375
8080.822265625
8356.5
8660.142578125
8989.189453125
9336.91796875
9698.05078125
10072.16015625
10463.208984375
10876.767578125
11316.541015625
11781.25390625
12264.25
12757.025390625
13253.798828125
13753.0234375
14255.80859375
14765.1484375
15287.20703125
15831.39453125
16406.869140625
17017.978515625
17662.80078125
18335.36328125
19029.19140625
19740.208984375
20468.1796875
21215.79296875
21985.634765625
22777.705078125
23590.18359375
24422.8515625
25279.912109375
26170.228515625
27105.873046875
28100.501953125
29167.923828125
30320.607421875
31568.19140625
32916.37109375
34366.916015625
35919.578125
37575.22265625
39337.08203125
41207.478515625
43181.169921875
45240.0078125
47352.052734375
49473.71875
51551.64453125
53523.427734375
55319.341796875
56866.6796875
58095.9609375
58947.123046875
59375.076171875
59354.939453125
58886.302734375
57994.416015625
56726.482421875
55144.029296875
53314.783203125
51307.134765625
49187.50390625
47018.9765625
44859.62109375
42760.033203125
40760.623046875
38889.345703125
37160.88671875
35577.84375
34133.650390625
32816.298828125
31612.140625
30509.69921875
29502.98046875
28592.908203125
27785.34375
27085.798828125
26493.69921875
25999.9140625
25589.068359375
25244.466796875
24952.126953125
24702.236328125
24488.64453125
24307.34765625
24154.115234375
24022.111328125
23901.19140625
23779.392578125
23645.1015625
23488.009765625
23298.93359375
23069.236328125
22790.146484375
22452.427734375
22048.015625
21573.78125
21034.134765625
20438.935546875
19798.0078125
19117.548828125
18401.103515625
17652.658203125
16878.234375
16085.5625
15283.1796875
14479.279296875
13680.244140625
12889.875
12110.130859375
11342.736328125
10590.4375
9857.666015625
9150.439453125
8474.56640625
7832.828125
7224.1328125
6646.072265625
6097.783203125
5579.607421875
5091.126953125
4631.615234375
4202.572265625
3807.86328125
3450.154296875
3127.833984375
2835.541015625
2566.216796875
2311.953125
2064.88671875
1819.703125
1575.158203125
1331.740234375
1088.224609375
842.291015625
595.072265625
353.908203125
129.91015625
-66.89453125
-231.08984375
-363.2421875
-469.4296875
-558.431640625
-637.64453125
-711.2109375
-781.943359375
-853.556640625
-929.50390625
-1009.74609375
-1089.685546875
-1162.15234375
-1220.07421875
-1258.271484375
-1275.25
-1274.53515625
-1263.51953125
-1249.814453125
-1238.548828125
-1232.6875
-1234.046875
-1241.986328125
-1251.048828125
-1251.685546875
-1235.375
-1200.119140625
-1151.33984375
-1097.046875
-1041.3828125
-982.044921875
-913.82421875
-835.140625
-751.62890625
-673.76953125
-611.0703125
-567.99609375
-543.927734375
-535.083984375
-535.751953125
-538.716796875
-536.638671875
-524.541015625
-501.6015625
-470.6328125
-435.7578125
-399.95703125
-363.57421875
-324.27734375
-278.94140625
-227.13671875
-173.64453125
-126.740234375
-92.29296875
-68.43359375
-45.748046875
-12.884765625
37.3125
105.345703125
186.423828125
273.640625
361.392578125
447.77734375
534.447265625
623.79296875
716.041015625
809.23046875
901.52734375
992.521484375
1081.9296875
1167.830078125
1247.33203125
1319.134765625
1384.78515625
1446.923828125
1506.578125
1562.994140625
1616.748046875
1672.890625
1740.158203125
1825.71484375
1929.7890625
2045.10546875
2161.900390625
2274.015625
2380.75390625
2483.486328125
2581.03125
2668.478515625
2740.25390625
2794.0078125
2831.861328125
2858.89453125
2880.9921875
2903.4453125
2929.498046875
2958.734375
2986.9921875
3009.48046875
3025.255859375
3039.111328125
3058.84375
3090.318359375
3134.306640625
3186.7890625
3241.02734375
3289.388671875
3324.671875
3341.892578125
3340.482421875
3325.125
3303.931640625
3285.068359375
3274.765625
3277.712890625
3297.763671875
3336.638671875
3391.48046875
3454.646484375
3517.4140625
3574.966796875
3628.919921875
3685.826171875
3753.533203125
3837.8125
3940.37109375
4058.232421875
4184.705078125
4312.365234375
4437.37109375
4562.681640625
4697.20703125
4850.564453125
5026.912109375
5222.650390625
5429.560546875
5640.40234375
5852.390625
6066.5703125
6284.66796875
6506.318359375
6728.31640625
6945.806640625
7154.533203125
7352.955078125
7543.197265625
7730.08203125
7918.568359375
8111.0546875
8306.541015625
8502.169921875
8695.716796875
8887.091796875
9078.443359375
9273.83203125
9479.041015625
9700.796875
9944.484375
10210.90234375
10493.83984375
10780.443359375
11055.064453125
11304.9296875
11523.912109375
11711.55078125
11868.79296875
11995.033203125
12089.025390625
12151.1015625
12182.9765625
12185.73046875
12159.3984375
12105.1015625
12026.39453125
11927.376953125
11809.568359375
11671.029296875
11508.53515625
11321.064453125
11112.998046875
10895.666015625
10685.107421875
10495.521484375
10332.203125
10190.021484375
10059.01171875
9932.02734375
9808.43359375
9692.400390625
9588.705078125
9499.203125
9421.806640625
9352.568359375
9289.658203125
9235.88671875
9197.474609375
9180.298828125
9187.091796875
9216.57421875
9263.560546875
9320.099609375
9379.123046875
9439.470703125
9507.8984375
9595.724609375
9713.123046875
9865.96875
10056.123046875
10282.587890625
10542.1015625
10830.068359375
11142.3984375
11477.015625
11834.080078125
12215.013671875
12620.947265625
13051.078125
13502.224609375
13970.44140625
14453.5859375
14952.46484375
15469.775390625
16007.859375
16566.5703125
17141.75
17725.390625
18308.1171875
18882.455078125
19443.79296875
19988.6328125
20513.046875
21013.423828125
21488.05078125
21937.357421875
22363.171875
22768.255859375
23155.947265625
23528.923828125
23887.91015625
24231.75390625
24558.90625
24869.205078125
25165.2578125
25453.087890625
25741.015625
26037.048828125
26347.181640625
26676.244140625
27029.697265625
27413.67578125
27833.66015625
28294.08984375
28799.310546875
29354.353515625
29965.33984375
30640.359375
31389.85546875
32224.201171875
33149.46484375
34165.251953125
35265.896484375
36441.974609375
37679.93359375
38961.9453125
40268.48046875
41581.76953125
42886.275390625
44165.87890625
45400.45703125
46564.2890625
47626.525390625
48553.451171875
49312.0390625
49873.466796875
50215.49609375
50323.755859375
50192.23046875
49822.69921875
49223.607421875
48410.470703125
47407.994140625
46250.556640625
44977.59375
43625.904296875
42224.572265625
40795.095703125
39353.998046875
37914.37109375
36486.197265625
35077.228515625
33694.888671875
32347.916015625
31046.41015625
29799.6015625
28612.34765625
27482.587890625
26401.951171875
25359.1015625
24343.455078125
23347.8515625
22370.384765625
21414.966796875
20489.013671875
19598.2578125
18742.421875
17915.515625
17110.41796875
16323.40625
15555.064453125
14808.02734375
14084.384765625
13384.875
12709.40625
12057.3359375
11426.98046875
10815.455078125
10220.04296875
9640.291015625
9078.466796875
8537.328125
8016.93359375
7513.4140625
7020.91796875
6535.205078125
6056.17578125
5587.349609375
5132.908203125
4694.6953125
4271.388671875
3860.189453125
3459.66015625
3072.0625
2703.9765625
2364.681640625
2063.015625
1804.662109375
1591.166015625
1420.09375
1285.220703125
1177.197265625
1085.51953125
1000.900390625
915.921875
824.357421875
721.603515625
606.6640625
483.283203125
358.560546875
240.625
137.46484375
56.16796875
1.349609375
-25.96484375
-27.169921875
-3.9765625
41.70703125
106.060546875
183.125
267.59375
357.939453125
456.498046875
566.333984375
687.59765625
816.30078125
946.623046875
1074.978515625
1202.13671875
1331.0703125
1462.64453125
1593.552734375
1718.376953125
1833.017578125
1936.751953125
2032.513671875
2126.416015625
2226.453125
2340.486328125
2475.095703125
2635.986328125
2828.232421875
3054.552734375
3313.099609375
3597.95703125
3902.673828125
4223.818359375
4561.857421875
4919.533203125
5299.33984375
5701.501953125
6123.64453125
6562.9140625
7019.0078125
7494.78515625
7992.85546875
8510.83984375
9039.501953125
9565.013671875
10072.587890625
10548.671875
10981.875
11364.806640625
11696.791015625
11984.53515625
12238.169921875
12464.439453125
12662.24609375
12823.65234375
12938.287109375
12996.76953125
12991.560546875
12917.173828125
12771.087890625
12554.330078125
12270.630859375
11925.26953125
11525.103515625
11078.822265625
10595.625
10082.98046875
9546.009765625
8989.244140625
8418.240234375
7838.65234375
7253.53515625
6661.89453125
6060.4765625
5447.912109375
4828.37109375
4211.66796875
3609.28125
3029.322265625
2474.859375
1946.6015625
1446.5859375
979.009765625
548.255859375
156.677734375
-196.65625
-516.76953125
-812.861328125
-1096.15234375
-1375.48828125
-1653.44921875
-1925.6640625
-2183.3984375
-2417.56640625
-2622.4140625
-2797.634765625
-2948.142578125
-3081.75
-3206.16796875
-3326.544921875
-3444.119140625
-3556.736328125
-3661.876953125
-3760.3046875
-3856.431640625
-3954.330078125
-4053.9296875
-4152.599609375
-4250.744140625
-4354.57421875
-4472.21484375
-4606.958984375
-4754.123046875
-4903.724609375
-5045.982421875
-5175.615234375
-5292.69140625
-5400.166015625
-5500.19921875
-5592.138671875
-5673.2890625
-5740.904296875
-5793.322265625
-5830.3203125
-5853.99609375
-5870.087890625
-5888.130859375
-5919.501953125
-5974.09765625
-6056.990234375
-6166.3359375
-6293.791015625
-6427.71484375
-6557.162109375
-6673.904296875
-6772.125
-6848.03515625
-6901.228515625
-6936.306640625
-6962.54296875
-6991.21875
-7032.447265625
-7092.474609375
-7171.751953125
-7264.34375
-7360.05078125
-7448.76171875
-7524.328125
-7585.630859375
-7634.94921875
-7675.203125
-7706.9140625
-7725.619140625
-7721.974609375
-7686.623046875
-7617.68359375
-7524.5625
-7423.81640625
-7330.154296875
-7250.291015625
-7183.818359375
-7128.435546875
-7083.736328125
-7050.744140625
-7028.6875
-7012.28125
-6991.9609375
-6957.14453125
-6900.41796875
-6819.9609375
-6719.408203125
-6606.15625
-6488.8046875
-6373.19140625
-6258.158203125
-6135.017578125
-5993.1484375
-5828.451171875
-5647.794921875
-5466.671875
-5303.14453125
-5172.53515625
-5084.287109375
-5040.71484375
-5037.95703125
-5068.859375
-5125.62109375
-5200.63671875
-5286.900390625
-5379.986328125
-5480.267578125
-5592.4140625
-5722.013671875
-5872.412109375
-6043.361328125
-6230.29296875
-6423.724609375
-6610.779296875
-6779.796875
-6924.8671875
-7046.482421875
-7148.904296875
-7238.0
-7321.015625
-7405.951171875
-7498.7109375
-7599.857421875
-7704.13671875
-7803.2734375
-7890.048828125
-7961.494140625
-8020.3046875
-8073.900390625
-8131.234375
-8199.017578125
-8279.736328125
-8372.326171875
-8473.736328125
-8579.44140625
-8683.54296875
-8780.283203125
-8866.470703125
-8941.623046875
-9004.568359375
-9050.19140625
-9071.541015625
-9066.908203125
-9045.18359375
-9023.49609375
-9018.666015625
-9039.322265625
-9083.697265625
-9142.537109375
-9203.9453125
-9257.888671875
-9299.21484375
-9328.298828125
-9349.2734375
-9367.51171875
-9388.115234375
-9415.322265625
-9451.6796875
-9496.6015625
-9545.759765625
-9592.353515625
-9629.556640625
-9652.19140625
-9657.0234375
-9642.94921875
-9612.455078125
-9573.064453125
-9535.787109375
-9510.3359375
-9500.865234375
-9506.001953125
-9521.80859375
-9543.125
-9562.4140625
-9570.22265625
-9560.041015625
-9534.025390625
-9503.794921875
-9485.072265625
-9490.01171875
-9521.48046875
-9571.513671875
-9624.6796875
-9665.25
-9684.07421875
-9680.919921875
-9662.275390625
-9638.216796875
-9619.923828125
-9616.59765625
-9631.912109375
-9663.228515625
-9704.767578125
-9751.17578125
-9797.5546875
-9837.57421875
-9863.919921875
-9871.671875
-9861.166015625
-9837.751953125
-9809.2265625
-9782.974609375
-9763.994140625
-9754.501953125
-9755.12109375
-9766.033203125
-9786.59375
-9814.4765625
-9846.40234375
-9879.830078125
-9912.943359375
-9942.994140625
-9966.416015625
-9981.916015625
-9992.431640625
-10002.185546875
-10011.638671875
-10016.3828125
-10011.166015625
-9993.8046875
-9965.078125
-9926.57421875
-9880.509765625
-9831.078125
-9783.81640625
-9742.55859375
-9707.64453125
-9678.025390625
-9654.412109375
-9639.318359375
-9633.892578125
-9635.392578125
-9637.826171875
-9634.203125
-9618.310546875
-9586.064453125
-9537.357421875
-9477.5
-9416.396484375
-9365.28515625
-9332.98046875
-9323.408203125
-9335.119140625
-9362.724609375
-9399.390625
-9438.693359375
-9474.95703125
-9503.228515625
-9520.51953125
-9527.765625
-9530.013671875
-9533.80078125
-9543.376953125
-9558.255859375
-9573.419921875
-9581.9296875
-9578.44140625
-9561.373046875
-9532.478515625
-9495.455078125
-9455.83203125
-9421.591796875
-9401.34765625
-9399.68359375
-9413.568359375
-9433.822265625
-9450.458984375
-9457.44140625
-9454.099609375
-9444.025390625
-9433.05859375
-9426.8671875
-9428.181640625
-9434.697265625
-9439.095703125
-9431.947265625
-9406.384765625
-9361.921875
-9305.203125
-9247.58984375
-9201.255859375
-9174.923828125
-9170.052734375
-9179.498046875
-9191.037109375
-9194.619140625
-9187.900390625
-9175.619140625
-9164.384765625
-9158.177734375
-9157.51953125
-9160.9609375
-9166.34765625
-9170.705078125
-9169.181640625
-9154.6953125
-9120.18359375
-9063.5078125
-8991.4296875
-8918.63671875
-8861.705078125
-8832.0859375
-8832.138671875
-8855.685546875
-8892.09765625
-8931.9765625
-8971.263671875
-9011.255859375
-9055.037109375
-9103.41015625
-9152.9375
-9196.587890625
-9226.3515625
-9236.802734375
-9227.603515625
-9203.25
-9170.736328125
-9137.44140625
-9109.951171875
-9092.466796875
-9084.990234375
-9083.443359375
-9082.4296875
-9077.892578125
-9066.8515625
-9045.32421875
-9007.712890625
-8949.0390625
-8868.501953125
-8771.939453125
-8671.365234375
-8580.91015625
-8510.611328125
-8461.5625
-8425.7734375
-8391.111328125
-8348.703125
-8298.716796875
-8250.859375
-8218.900390625
-8213.021484375
-8235.8828125
-8284.203125
-8351.86328125
-8430.26953125
-8507.234375
-8568.7890625
-8604.669921875
-8613.46875
-8603.248046875
-8587.658203125
-8580.169921875
-8589.181640625
-8615.779296875
-8655.009765625
-8699.712890625
-8744.478515625
-8787.52734375
-8829.662109375
-8871.296875
-8909.578125
-8938.03515625
-8949.30859375
-8938.90625
-8907.185546875
-8858.52734375
-8798.837890625
-8732.943359375
-8663.267578125
-8590.630859375
-8516.56640625
-8444.662109375
-8379.15234375
-8322.28125
-8273.533203125
-8231.455078125
-8195.76953125
-8167.771484375
-8149.09765625
-8140.103515625
-8138.88671875
-8142.0546875
-8147.68359375
-8158.5234375
-8182.05078125
-8226.193359375
-8293.60546875
-8378.529296875
-8468.259765625
-8548.009765625
-8606.375
-8638.224609375
-8643.91015625
-8626.890625
-8592.818359375
-8549.982421875
-8508.171875
-8474.904296875
-8452.142578125
-8437.00390625
-8425.578125
-8416.21484375
-8410.0078125
-8409.265625
-8415.478515625
-8427.810546875
-8442.921875
-8456.470703125
-8465.22265625
-8467.953125
-8464.5703125
-8454.7265625
-8437.458984375
-8412.072265625
-8379.1328125
-8340.583984375
-8299.22265625
-8258.54296875
-8222.982421875
-8197.111328125
-8183.01171875
-8178.14453125
-8176.779296875
-8174.302734375
-8169.90234375
-8165.029296875
-8160.41796875
-8155.76953125
-8151.90625
-8151.66796875
-8157.712890625
-8169.34375
-8181.345703125
-8185.58984375
-8174.099609375
-8141.943359375
-8088.80078125
-8019.0078125
-7940.40234375
-7862.25
-7792.490234375
-7735.41796875
-7691.615234375
-7659.92578125
-7638.705078125
-7624.818359375
-7612.66796875
-7596.001953125
-7571.078125
-7537.40625
-7495.8203125
-7447.470703125
-7395.087890625
-7343.205078125
-7294.890625
-7248.1328125
-7196.744140625
-7135.837890625
-7066.533203125
-6995.5234375
-6930.138671875
-6873.416015625
-6823.03515625
-6774.58984375
-6726.005859375
-6679.40625
-6639.470703125
-6610.517578125
-6594.50390625
-6590.009765625
-6591.662109375
-6590.73828125
-6577.765625
-6545.666015625
-6491.220703125
-6414.91015625
-6320.990234375
-6218.087890625
-6118.142578125
-6032.453125
-5967.375
-5923.298828125
-5897.18359375
-5885.392578125
-5883.90625
-5886.80078125
-5885.708984375
-5871.552734375
-5837.103515625
-5778.69140625
-5696.65234375
-5594.8984375
-5479.455078125
-5356.10546875
-5228.82421875
-5100.67578125
-4976.212890625
-4862.189453125
-4765.0859375
-4687.6796875
-4628.12109375
-4582.43359375
-4548.224609375
-4526.580078125
-4520.73046875
-4532.5703125
-4559.931640625
-4596.953125
-4636.984375
-4674.748046875
-4706.212890625
-4728.134765625
-4739.642578125
-4744.240234375
-4748.232421875
-4755.3125
-4762.802734375
-4764.337890625
-4757.064453125
-4746.23828125
-4742.7421875
-4755.98046875
-4788.1875
-4833.728515625
-4882.388671875
-4923.83203125
-4951.333984375
-4963.966796875
-4966.423828125
-4966.03515625
-4968.515625
-4975.359375
-4984.541015625
-4993.369140625
-5000.69140625
-5007.173828125
-5014.306640625
-5023.41015625
-5035.09765625
-5048.978515625
-5063.5234375
-5076.076171875
-5083.3046875
-5082.251953125
-5071.76953125
-5053.375
-5030.66015625
-5007.08984375
-4983.470703125
-4956.578125
-4920.08984375
-4867.84375
-4798.01953125
-4715.701171875
-4631.451171875
-4556.0234375
-4494.556640625
-4444.720703125
-4400.345703125
-4357.291015625
-4316.599609375
-4282.787109375
-4259.81640625
-4248.232421875
-4244.578125
-4242.109375
-4232.876953125
-4211.38671875
-4177.9609375
-4138.18359375
-4098.0625
-4059.171875
-4017.88671875
-3968.0859375
-3904.212890625
-3823.6171875
-3728.4140625
-3625.3671875
-3521.978515625
-3421.29296875
-3320.8515625
-3217.0
-3109.208984375
-2999.537109375
-2889.033203125
-2776.2421875
-2659.080078125
-2536.8984375
-2410.46484375
-2280.876953125
-2149.078125
-2015.77734375
-1881.31640625
-1745.8515625
-1610.474609375
-1478.8046875
-1357.857421875
-1256.8125
-1182.82421875
-1135.439453125
-1103.8828125
-1070.61328125
-1019.138671875
-939.927734375
-830.74609375
-693.283203125
-529.974609375
-342.3828125
-130.681640625
105.326171875
363.60546875
638.28515625
921.673828125
1208.48828125
1497.90234375
1791.828125
2092.4765625
2401.99609375
2722.90234375
3056.658203125
3401.150390625
3750.099609375
4095.23828125
4429.24609375
4747.916015625
5052.0078125
5348.888671875
5651.8515625
5975.837890625
6331.828125
6724.162109375
7151.94921875
7611.791015625
8099.06640625
8608.669921875
9137.259765625
9685.91796875
10259.306640625
10860.681640625
11487.83203125
12134.81640625
12797.22265625
13473.962890625
14163.28515625
14858.841796875
15551.64453125
16235.841796875
16911.3203125
17580.37109375
18242.52734375
18892.1953125
19519.572265625
20113.279296875
20663.4921875
21164.5546875
21615.09765625
22015.587890625
22365.947265625
22665.515625
22913.99609375
23110.619140625
23251.728515625
23329.66796875
23334.44140625
23256.716796875
23090.232421875
22832.98046875
22487.412109375
22059.728515625
21558.46484375
20993.03515625
20372.787109375
19706.78515625
19004.150390625
18274.466796875
17527.34765625
16771.2265625
16012.419921875
15255.10546875
14501.73046875
13753.45703125
13011.408203125
12278.677734375
11561.193359375
10865.998046875
10198.427734375
9560.8125
8952.65234375
8370.5703125
7808.337890625
7258.71875
6716.427734375
6179.078125
5645.291015625
5113.212890625
4582.099609375
4055.63671875
3543.44921875
3059.01171875
2614.6015625
2215.623046875
1857.669921875
1528.513671875
1213.0703125
896.986328125
568.162109375
219.740234375
-144.498046875
-507.80859375
-846.5234375
-1141.83203125
-1388.7578125
-1596.791015625
-1783.16015625
-1963.763671875
-2147.30859375
-2336.3984375
-2533.365234375
-2743.3203125
-2969.919921875
-3208.953125
-3448.29296875
-3674.296875
-3876.921875
-4049.69140625
-4188.8828125
-4295.859375
-4379.146484375
-4451.462890625
-4523.474609375
-4599.84765625
-4679.599609375
-4758.4609375
-4831.08984375
-4892.869140625
-4941.138671875
-4976.02734375
-5001.462890625
-5025.609375
-5058.369140625
-5106.134765625
-5168.439453125
-5240.107421875
-5316.185546875
-5394.37109375
-5474.388671875
-5557.982421875
-5650.3203125
-5759.689453125
-5893.935546875
-6056.203125
-6242.76953125
-6443.361328125
-6643.66796875
-6829.916015625
-6993.1015625
-7129.439453125
-7237.12890625
-7314.091796875
-7359.509765625
-7376.3671875
-7371.11328125
-7351.205078125
-7323.82421875
-7296.19921875
-7275.099609375
-7264.978515625
-7266.90234375
-7279.412109375
-7299.8203125
-7324.3359375
-7347.76171875
-7364.3359375
-7369.533203125
-7361.2578125
-7339.40625
-7304.744140625
-7258.74609375
-7204.73828125
-7148.97265625
-7099.923828125
-7066.189453125
-7054.515625
-7068.3359375
-7105.984375
-7159.095703125
-7213.896484375
-7256.517578125
-7279.087890625
-7281.591796875
-7268.24609375
-7242.0234375
-7201.93359375
-7144.5859375
-7068.177734375
-6975.490234375
-6873.48828125
-6770.130859375
-6671.4140625
-6581.220703125
-6503.00390625
-6440.611328125
-6397.220703125
-6374.09765625
-6370.634765625
-6384.970703125
-6414.12890625
-6453.765625
-6498.375
-6541.802734375
-6577.416015625
-6598.0859375
-6597.080078125
-6570.537109375
-6520.298828125
-6454.619140625
-6385.119140625
-6321.595703125
-6268.326171875
-6224.171875
-6184.638671875
-6143.279296875
-6092.61328125
-6026.833984375
-5945.876953125
-5856.927734375
-5771.048828125
-5697.548828125
-5640.271484375
-5596.791015625
-5559.248046875
-5516.76171875
-5460.2421875
-5387.236328125
-5302.29296875
-5211.939453125
-5119.275390625
-5023.384765625
-4923.068359375
-4819.849609375
-4717.423828125
-4619.26171875
-4527.18359375
-4441.36328125
-4360.7421875
-4283.703125
-4209.197265625
-4137.439453125
-4068.66796875
-4000.69921875
-3928.1015625
-3844.603515625
-3746.427734375
-3633.17578125
-3505.53125
-3362.578125
-3201.35546875
-3018.8359375
-2814.794921875
-2593.865234375
-2365.173828125
-2138.818359375
-1921.01953125
-1712.169921875
-1509.642578125
-1312.20703125
-1121.13671875
-937.435546875
-759.498046875
-584.28125
-410.208984375
-237.986328125
-68.712890625
97.677734375
261.3984375
420.349609375
569.36328125
702.6640625
817.78125
917.64453125
1009.4453125
1101.759765625
1202.298828125
1316.59375
1446.4296875
1588.447265625
1734.84375
1876.54296875
2006.1640625
2118.34375
2208.611328125
2273.28515625
2310.587890625
2321.0234375
2306.5859375
2270.224609375
2215.990234375
2148.341796875
2070.275390625
1982.404296875
1884.619140625
1778.720703125
1669.126953125
1561.287109375
1459.705078125
1366.927734375
1283.220703125
1206.943359375
1136.09375
1070.28515625
1011.01171875
959.220703125
912.60546875
866.005859375
815.15625
760.1640625
705.373046875
656.154296875
616.05078125
586.51953125
568.57421875
564.05078125
575.5390625
605.0078125
651.912109375
711.962890625
777.900390625
842.1953125
899.927734375
949.841796875
993.771484375
1035.548828125
1079.818359375
1130.328125
1188.263671875
1251.724609375
1316.716796875
1378.677734375
1434.34765625
1483.708984375
1530.55078125
1579.990234375
1634.083984375
1689.609375
1739.90625
1778.373046875
1800.30078125
1802.916015625
1785.1328125
1746.810546875
1686.7109375
1600.92578125
1484.568359375
1336.11328125
1160.12890625
965.509765625
760.921875
551.439453125
338.76171875
124.20703125
-88.291015625
-292.142578125
-481.12890625
-652.689453125
-808.48046875
-952.76953125
-1091.267578125
-1230.763671875
-1377.568359375
-1534.9375
-1702.359375
-1877.650390625
-2058.56640625
-2241.404296875
-2419.16015625
-2583.5
-2729.677734375
-2859.1953125
-2977.548828125
-3090.25390625
-3201.50390625
-3316.005859375
-3440.6875
-3583.53515625
-3749.708984375
-3937.98828125
-4140.37890625
-4345.275390625
-4541.544921875
-4720.984375
-4878.716796875
-5012.919921875
-5124.7265625
-5218.1484375
-5299.705078125
-5377.447265625
-5459.015625
-5549.251953125
-5649.287109375
-5758.162109375
-5875.03125
-5998.998046875
-6127.076171875
-6253.64453125
-6373.0234375
-6482.37109375
-6581.83203125
-6672.61328125
-6755.634765625
-6831.3828125
-6899.8203125
-6960.306640625
-7012.7109375
-7059.205078125
-7104.17578125
-7151.591796875
-7202.69140625
-7256.65234375
-7312.837890625
-7370.7890625
-7427.3203125
-7474.56640625
-7502.263671875
-7503.009765625
-7476.3203125
-7429.205078125
-7373.9375
-7324.11328125
-7289.55859375
-7272.1171875
-7265.62109375
-7260.96875
-7252.216796875
-7238.8359375
-7223.583984375
-7209.755859375
-7200.451171875
-7199.1484375
-7209.77734375
-7236.2734375
-7282.04296875
-7349.0234375
-7436.39453125
-7540.416015625
-7656.16796875
-7779.552734375
-7907.328125
-8035.625
-8159.3046875
-8273.095703125
-8373.126953125
-8457.73046875
-8527.84375
-8587.544921875
-8643.73828125
-8704.123046875
-8774.24609375
-8855.47265625
-8944.55859375
-9034.453125
-9116.048828125
-9180.73046875
-9222.939453125
-9241.423828125
-9238.5546875
-9218.326171875
-9183.7890625
-9135.12890625
-9069.919921875
-8986.234375
-8886.423828125
-8777.720703125
-8668.62109375
-8564.810546875
-8468.650390625
-8381.58203125
-8305.576171875
-8242.2421875
-8191.9453125
-8154.630859375
-8130.775390625
-8120.8125
-8124.14453125
-8139.5
-8165.98046875
-8203.203125
-8250.89453125
-8309.1015625
-8378.044921875
-8456.185546875
-8538.20703125
-8616.45703125
-8685.728515625
-8746.59765625
-8803.587890625
-8860.013671875
-8914.650390625
-8962.580078125
-8998.583984375
-9019.98828125
-9027.470703125
-9024.181640625
-9014.63671875
-9004.025390625
-8997.322265625
-8997.353515625
-9002.943359375
-9009.353515625
-9011.2578125
-9005.88671875
-8993.943359375
-8978.35546875
-8962.421875
-8948.5
-8937.640625
-8930.16015625
-8926.517578125
-8927.388671875
-8932.96484375
-8942.517578125
-8954.6328125
-8967.1484375
-8976.978515625
-8981.11328125
-8978.873046875
-8972.958984375
-8967.865234375
-8967.21875
-8972.435546875
-8982.78125
-8995.783203125
-9008.205078125
-9017.59375
-9022.541015625
-9020.828125
-9008.26171875
-8981.140625
-8940.43359375
-8892.75390625
-8847.060546875
-8810.923828125
-8788.955078125
-8782.388671875
-8788.732421875
-8802.814453125
-8819.64453125
-8836.23828125
-8850.390625
-8858.908203125
-8858.9296875
-8851.5234375
-8842.912109375
-8840.927734375
-8849.7421875
-8867.8515625
-8890.859375
-8915.865234375
-8942.921875
-8972.919921875
-9005.46875
-9039.7265625
-9076.30078125
-9116.458984375
-9158.986328125
-9198.859375
-9229.416015625
-9245.107421875
-9242.595703125
-9221.759765625
-9187.83203125
-9151.55859375
-9124.59375
-9112.97265625
-9114.443359375
-9120.681640625
-9120.904296875
-9104.8515625
-9066.1796875
-9005.845703125
-8932.2734375
-8857.291015625
-8791.28515625
-8740.984375
-8709.1015625
-8693.919921875
-8689.796875
-8690.482421875
-8693.41796875
-8700.447265625
-8713.8828125
-8732.298828125
-8750.61328125
-8763.85546875
-8770.169921875
-8770.6015625
-8767.263671875
-8762.26171875
-8757.462890625
-8753.9765625
-8751.96484375
-8751.740234375
-8755.048828125
-8764.08984375
-8778.54296875
-8793.876953125
-8803.041015625
-8799.82421875
-8781.279296875
-8748.986328125
-8709.669921875
-8673.828125
-8651.208984375
-8645.3359375
-8651.232421875
-8657.80859375
-8652.875
-8628.166015625
-8582.451171875
-8521.306640625
-8453.552734375
-8387.357421875
-8329.01953125
-8283.49609375
-8253.490234375
-8237.35546875
-8229.345703125
-8223.08203125
-8214.408203125
-8200.748046875
-8179.0234375
-8145.548828125
-8097.724609375
-8035.390625
-7961.513671875
-7882.474609375
-7806.869140625
-7742.1171875
-7691.55078125
-7655.162109375
-7633.09375
-7627.611328125
-7641.5546875
-7675.42578125
-7725.98046875
-7787.365234375
-7853.86328125
-7922.681640625
-7994.41015625
-8070.0625
-8147.205078125
-8219.248046875
-8279.1953125
-8324.625
-8359.650390625
-8392.1171875
-8427.91015625
-8466.31640625
-8500.15625
-8520.912109375
-8524.646484375
-8514.1796875
-8497.27734375
-8483.794921875
-8482.9609375
-8499.54296875
-8529.55859375
-8559.697265625
-8572.970703125
-8557.330078125
-8511.357421875
-8443.89453125
-8369.07421875
-8300.03515625
-8244.65234375
-8205.28515625
-8181.4296875
-8171.794921875
-8173.845703125
-8182.8515625
-8193.4140625
-8202.671875
-8211.75390625
-8223.83984375
-8241.06640625
-8263.197265625
-8288.67578125
-8316.599609375
-8347.6328125
-8382.8984375
-8421.861328125
-8461.744140625
-8499.482421875
-8534.013671875
-8566.349609375
-8598.140625
-8631.224609375
-8668.03515625
-8710.29296875
-8756.095703125
-8799.18359375
-8832.54296875
-8852.90234375
-8861.8125
-8863.654296875
-8864.029296875
-8869.28125
-8884.85546875
-8912.43359375
-8949.13671875
-8990.68359375
-9035.546875
-9085.787109375
-9143.8828125
-9208.80078125
-9274.72265625
-9333.37890625
-9378.189453125
-9407.166015625
-9422.44140625
-9427.232421875
-9423.259765625
-9410.46875
-9388.306640625
-9357.126953125
-9319.435546875
-9280.83203125
-9249.412109375
-9232.7265625
-9233.95703125
-9250.056640625
-9272.875
-9292.576171875
-9302.7109375
-9305.169921875
-9310.859375
-9333.1640625
-9377.798828125
-9437.83203125
-9498.244140625
-9544.734375
-9568.59375
-9566.115234375
-9537.43359375
-9487.82421875
-9428.693359375
-9374.44921875
-9336.169921875
-9316.568359375
-9309.556640625
-9304.068359375
-9289.404296875
-9259.12109375
-9212.1171875
-9151.591796875
-9083.9296875
-9018.224609375
-8965.095703125
-8933.51953125
-8926.751953125
-8940.501953125
-8965.203125
-8990.84765625
-9010.82421875
-9022.72265625
-9027.2421875
-9027.546875
-9029.34375
-9039.634765625
-9063.29296875
-9100.091796875
-9145.70703125
-9196.443359375
-9253.08203125
-9319.9453125
-9399.85546875
-9489.51171875
-9579.41796875
-9658.625
-9720.744140625
-9766.25
-9799.205078125
-9821.845703125
-9832.728515625
-9829.861328125
-9814.375
-9790.169921875
-9760.64453125
-9727.22265625
-9691.162109375
-9655.400390625
-9623.556640625
-9597.654296875
-9577.306640625
-9560.431640625
-9543.69921875
-9522.701171875
-9493.66796875
-9456.708984375
-9417.677734375
-9385.84765625
-9368.19140625
-9364.447265625
-9367.171875
-9367.279296875
-9361.056640625
-9352.564453125
-9349.109375
-9354.15234375
-9364.49609375
-9373.611328125
-9376.078125
-9368.2109375
-9346.1484375
-9306.39453125
-9249.76171875
-9184.01171875
-9121.55859375
-9074.26171875
-9049.900390625
-9051.515625
-9077.66796875
-9122.5546875
-9177.5234375
-9234.57421875
-9289.67578125
-9343.1640625
-9397.41015625
-9454.359375
-9514.767578125
-9578.455078125
-9644.134765625
-9708.7109375
-9767.556640625
-9816.37890625
-9853.203125
-9878.3359375
-9892.4453125
-9894.953125
-9884.267578125
-9858.8046875
-9816.88671875
-9755.865234375
-9672.630859375
-9566.5703125
-9442.8046875
-9312.509765625
-9189.138671875
-9083.017578125
-8998.015625
-8931.69140625
-8877.166015625
-8824.580078125
-8762.85546875
-8683.7578125
-8586.904296875
-8480.744140625
-8377.240234375
-8284.888671875
-8206.98828125
-8145.609375
-8104.994140625
-8089.6796875
-8100.0859375
-8131.1953125
-8175.59765625
-8226.91796875
-8280.39453125
-8331.59765625
-8376.27734375
-8411.857421875
-8438.138671875
-8455.38671875
-8461.751953125
-8453.951171875
-8431.740234375
-8401.69140625
-8375.6484375
-8364.732421875
-8374.42578125
-8404.107421875
-8449.529296875
-8505.091796875
-8565.041015625
-8624.224609375
-8678.30078125
-8723.19140625
-8754.650390625
-8769.09765625
-8765.458984375
-8746.736328125
-8720.078125
-8694.779296875
-8678.88671875
-8676.63671875
-8688.32421875
-8711.46875
-8740.92578125
-8768.71484375
-8786.40234375
-8789.51953125
-8779.14453125
-8758.79296875
-8731.197265625
-8699.4140625
-8669.35546875
-8648.34375
-8640.421875
-8644.392578125
-8656.228515625
-8671.671875
-8686.43359375
-8695.9609375
-8696.783203125
-8687.7734375
-8669.837890625
-8645.390625
-8618.5
-8594.0078125
-8575.126953125
-8562.4921875
-8556.451171875
-8559.568359375
-8575.595703125
-8606.03515625
-8648.349609375
-8697.09765625
-8745.755859375
-8787.58203125
-8816.080078125
-8826.119140625
-8815.642578125
-8787.25390625
-8748.28515625
-8707.951171875
-8672.853515625
-8644.7421875
-8622.494140625
-8605.19140625
-8591.974609375
-8579.330078125
-8560.32421875
-8527.845703125
-8479.041015625
-8417.08203125
-8349.205078125
-8282.677734375
-8221.458984375
-8165.96484375
-8116.107421875
-8074.404296875
-8045.84765625
-8035.06640625
-8044.16796875
-8072.751953125
-8118.21875
-8175.087890625
-8234.86328125
-8288.013671875
-8326.93359375
-8347.703125
-8350.31640625
-8338.19921875
-8317.02734375
-8292.306640625
-8266.892578125
-8240.388671875
-8211.068359375
-8178.48046875
-8144.728515625
-8114.47265625
-8094.703125
-8094.078125
-8119.97265625
-8173.31640625
-8245.322265625
-8320.80859375
-8386.90625
-8439.75
-8483.54296875
-8524.50390625
-8566.623046875
-8611.943359375
-8661.994140625
-8717.08203125
-8774.41796875
-8828.103515625
-8871.666015625
-8901.3984375
-8918.2578125
-8926.8515625
-8931.916015625
-8935.05078125
-8934.76953125
-8929.642578125
-8921.091796875
-8913.30078125
-8911.052734375
-8917.60546875
-8933.36328125
-8955.373046875
-8978.150390625
-8995.8203125
-9004.130859375
-9001.025390625
-8986.193359375
-8960.359375
-8924.267578125
-8877.52734375
-8819.0546875
-8749.5
-8672.97265625
-8595.4609375
-8521.44140625
-8453.048828125
-8392.3671875
-8342.830078125
-8306.703125
-8281.828125
-8262.89453125
-8247.158203125
-8238.251953125
-8243.048828125
-8264.330078125
-8296.8828125
-8330.5859375
-8356.62890625
-8370.931640625
-8373.4140625
-8365.822265625
-8350.43359375
-8329.791015625
-8307.318359375
-8288.595703125
-8281.625
-8294.244140625
-8329.99609375
-8386.15234375
-8455.291015625
-8528.041015625
-8595.0
-8648.634765625
-8685.5390625
-8706.6953125
-8714.16015625
-8707.52734375
-8684.564453125
-8645.650390625
-8596.91015625
-8548.64453125
-8510.478515625
-8487.376953125
-8479.1328125
-8483.02734375
-8496.794921875
-8519.056640625
-8547.443359375
-8577.6328125
-8604.677734375
-8624.158203125
-8631.08203125
-8619.13671875
-8583.8359375
-8527.408203125
-8459.51171875
-8392.171875
-8334.0390625
-8288.9375
-8258.017578125
-8241.759765625
-8240.01953125
-8250.490234375
-8266.701171875
-8277.57421875
-8270.52734375
-8237.3046875
-8178.291015625
-8102.033203125
-8020.96875
-7946.83203125
-7887.84375
-7847.955078125
-7827.751953125
-7826.046875
-7840.56640625
-7867.408203125
-7901.041015625
-7936.072265625
-7969.365234375
-8000.287109375
-8029.171875
-8055.78515625
-8078.794921875
-8095.853515625
-8104.001953125
-8100.173828125
-8081.26953125
-8043.908203125
-7985.62890625
-7908.125
-7819.96875
-7735.029296875
-7666.87109375
-7623.705078125
-7607.841796875
-7618.544921875
-7653.95703125
-7710.091796875
-7779.369140625
-7851.9921875
-7919.69921875
-7977.6484375
-8022.263671875
-8048.443359375
-8050.84375
-8028.560546875
-7987.541015625
-7937.494140625
-7886.720703125
-7839.90234375
-7799.279296875
-7766.21875
-7741.388671875
-7724.34375
-7713.349609375
-7705.451171875
-7696.9609375
-7684.357421875
-7664.744140625
-7635.7109375
-7595.9765625
-7547.138671875
-7493.921875
-7441.447265625
-7392.576171875
-7349.060546875
-7314.3125
-7292.345703125
-7283.21484375
-7281.703125
-7282.279296875
-7284.2734375
-7290.697265625
-7303.0703125
-7319.669921875
-7338.603515625
-7360.25
-7385.546875
-7413.4453125
-7441.85546875
-7471.005859375
-7504.48046875
-7546.486328125
-7598.4453125
-7658.591796875
-7724.400390625
-7794.642578125
-7868.31640625
-7941.18359375
-8003.703125
-8043.724609375
-8053.111328125
-8033.123046875
-7993.4453125
-7945.033203125
-7892.89453125
-7835.26171875
-7769.41796875
-7698.060546875
-7630.40625
-7578.1328125
-7550.48828125
-7551.646484375
-7580.083984375
-7629.2734375
-7690.16796875
-7754.98828125
-7819.638671875
-7882.45703125
-7941.025390625
-7990.73046875
-8026.767578125
-8047.28125
-8054.2578125
-8051.203125
-8039.828125
-8018.748046875
-7984.990234375
-7936.521484375
-7873.654296875
-7799.650390625
-7721.5234375
-7649.740234375
-7594.185546875
-7557.677734375
-7533.10546875
-7508.31640625
-7474.71875
-7431.630859375
-7383.712890625
-7336.326171875
-7293.955078125
-7260.869140625
-7240.537109375
-7233.169921875
-7234.06640625
-7234.521484375
-7224.6015625
-7196.72265625
-7149.365234375
-7089.244140625
-7029.48828125
-6983.4921875
-6958.337890625
-6952.65234375
-6959.609375
-6971.265625
-6980.4140625
-6980.189453125
-6964.576171875
-6931.166015625
-6883.693359375
-6831.140625
-6783.310546875
-6746.380859375
-6721.62109375
-6707.646484375
-6703.365234375
-6708.826171875
-6723.451171875
-6743.900390625
-6764.015625
-6776.919921875
-6777.2890625
-6762.076171875
-6730.341796875
-6683.408203125
-6625.16015625
-6561.232421875
-6497.16796875
-6436.916015625
-6382.26953125
-6332.306640625
-6282.662109375
-6226.416015625
-6158.11328125
-6078.638671875
-5996.63671875
-5924.3828125
-5870.7265625
-5836.0703125
-5812.416015625
-5788.029296875
-5753.822265625
-5707.69140625
-5654.607421875
-5603.048828125
-5560.875
-5533.185546875
-5522.1875
-5527.421875
-5545.859375
-5572.546875
-5601.765625
-5627.326171875
-5641.484375
-5634.4609375
-5596.75
-5523.859375
-5420.2109375
-5298.9765625
-5177.26171875
-5069.03515625
-4980.18359375
-4908.6484375
-4848.6796875
-4795.05859375
-4744.35546875
-4694.3671875
-4644.080078125
-4594.044921875
-4545.623046875
-4499.755859375
-4457.017578125
-4418.126953125
-4382.2578125
-4344.2109375
-4295.19140625
-4228.35546875
-4143.294921875
-4044.0
-3933.111328125
-3809.58984375
-3671.447265625
-3518.3828125
-3350.82421875
-3168.16015625
-2969.830078125
-2758.447265625
-2541.111328125
-2327.609375
-2127.560546875
-1948.513671875
-1795.212890625
-1668.8828125
-1566.240234375
-1479.126953125
-1396.359375
-1307.5703125
-1206.453125
-1091.064453125
-962.412109375
-824.12890625
-683.138671875
-548.181640625
-425.490234375
-315.72265625
-215.580078125
-121.87890625
-33.248046875
51.337890625
133.625
214.728515625
293.107421875
364.72265625
425.134765625
471.6796875
504.087890625
523.435546875
530.22265625
523.169921875
499.857421875
458.505859375
398.982421875
322.197265625
229.029296875
120.244140625
-2.626953125
-136.375
-275.96875
-415.421875
-549.666015625
-676.88671875
-799.998046875
-926.146484375
-1064.0703125
-1220.419921875
-1396.748046875
-1588.833984375
-1788.591796875
-1986.994140625
-2176.087890625
-2350.033203125
-2506.455078125
-2648.08984375
-2782.21875
-2916.48828125
-3053.615234375
-3189.486328125
-3316.3984375
-3428.361328125
-3524.4765625
-3608.841796875
-3688.37890625
-3770.08984375
-3858.44140625
-3953.69921875
-4052.41015625
-4150.400390625
-4246.337890625
-4342.560546875
-4442.033203125
-4544.107421875
-4643.513671875
-4733.9296875
-4812.4765625
-4880.53125
-4940.658203125
-4993.7421875
-5039.541015625
-5079.001953125
-5114.841796875
-5149.869140625
-5185.55078125
-5222.234375
-5260.029296875
-5299.1875
-5340.416015625
-5385.3984375
-5436.265625
-5493.810546875
-5556.453125
-5621.671875
-5688.181640625
-5755.984375
-5824.443359375
-5891.134765625
-5952.615234375
-6005.515625
-6046.939453125
-6075.306640625
-6092.1640625
-6103.064453125
-6115.859375
-6137.578125
-6172.26171875
-6220.283203125
-6278.283203125
-6339.677734375
-6396.427734375
-6441.6875
-6471.8671875
-6487.31640625
-6491.83984375
-6491.44921875
-6492.3671875
-6498.6953125
-6510.62890625
-6524.30078125
-6533.728515625
-6534.462890625
-6526.853515625
-6516.310546875
-6510.158203125
-6513.548828125
-6527.501953125
-6549.47265625
-6574.802734375
-6598.056640625
-6614.599609375
-6622.623046875
-6624.44921875
-6625.923828125
-6633.8046875
-6652.91015625
-6685.18359375
-6731.16015625
-6791.365234375
-6864.982421875
-6946.83984375
-7027.220703125
-7096.349609375
-7149.75
-7189.33203125
-7220.005859375
-7245.744140625
-7267.826171875
-7285.091796875
-7295.58203125
-7298.888671875
-7297.26171875
-7293.763671875
-7289.158203125
-7281.50390625
-7268.98046875
-7252.4453125
-7234.8515625
-7218.740234375
-7204.09375
-7187.69921875
-7164.603515625
-7131.76953125
-7091.005859375
-7047.330078125
-7003.888671875
-6959.744140625
-6913.369140625
-6866.69140625
-6824.013671875
-6788.1328125
-6759.634765625
-6739.359375
-6728.51953125
-6725.314453125
-6723.275390625
-6714.9296875
-6697.126953125
-6672.513671875
-6646.537109375
-6623.4375
-6604.23046875
-6587.43359375
-6571.9296875
-6559.43359375
-6553.623046875
-6556.203125
-6564.361328125
-6573.025390625
-6579.552734375
-6585.591796875
-6594.32421875
-6606.736328125
-6620.83203125
-6634.021484375
-6645.708984375
-6657.64453125
-6672.26953125
-6690.908203125
-6713.32421875
-6738.08984375
-6762.380859375
-6781.154296875
-6787.5390625
-6775.775390625
-6745.23046875
-6702.15234375
-6657.14453125
-6619.685546875
-6593.30078125
-6574.734375
-6557.470703125
-6537.099609375
-6514.681640625
-6496.107421875
-6488.328125
-6495.28125
-6515.9296875
-6545.06640625
-6575.712890625
-6601.5546875
-6618.712890625
-6626.9921875
-6630.107421875
-6633.693359375
-6641.451171875
-6652.435546875
-6662.486328125
-6668.73046875
-6673.083984375
-6681.953125
-6703.11328125
-6742.05859375
-6799.255859375
-6869.119140625
-6941.6328125
-7006.400390625
-7056.4765625
-7089.48828125
-7106.025390625
-7107.6015625
-7095.9609375
-7073.6953125
-7045.05078125
-7016.0
-6993.326171875
-6982.9453125
-6987.861328125
-7006.205078125
-7030.494140625
-7049.9140625
-7055.69921875
-7046.3515625
-7028.380859375
-7012.171875
-7006.873046875
-7017.978515625
-7046.94140625
-7090.439453125
-7139.421875
-7180.716796875
-7202.42578125
-7200.203125
-7179.625
-7152.150390625
-7127.470703125
-7108.279296875
-7091.404296875
-7072.615234375
-7049.447265625
-7020.1953125
-6982.955078125
-6937.48046875
-6887.234375
-6837.64453125
-6791.861328125
-6748.74609375
-6705.0390625
-6659.087890625
-6613.326171875
-6574.697265625
-6552.6875
-6554.953125
-6583.076171875
-6632.201171875
-6694.765625
-6764.328125
-6836.388671875
-6907.283203125
-6973.4921875
-7031.552734375
-7078.201171875
-7111.345703125
-7131.95703125
-7144.57421875
-7154.6953125
-7165.07421875
-7174.404296875
-7178.927734375
-7174.6796875
-7159.134765625
-7133.080078125
-7102.357421875
-7077.103515625
-7067.162109375
-7076.416015625
-7100.447265625
-7129.396484375
-7153.51171875
-7167.14453125
-7168.826171875
-7158.51953125
-7135.142578125
-7096.482421875
-7041.240234375
-6970.896484375
-6889.423828125
-6801.009765625
-6708.06640625
-6611.978515625
-6516.029296875
-6426.8671875
-6351.732421875
-6293.580078125
-6249.578125
-6215.052734375
-6189.033203125
-6175.716796875
-6180.826171875
-6206.5625
-6249.46875
-6302.392578125
-6358.662109375
-6415.25
-6472.5703125
-6531.806640625
-6592.927734375
-6655.17578125
-6718.150390625
-6780.974609375
-6840.40234375
-6890.771484375
-6926.23828125
-6942.67578125
-6937.705078125
-6910.376953125
-6861.892578125
-6796.28125
-6719.73828125
-6639.421875
-6562.685546875
-6495.900390625
-6442.26171875
-6400.837890625
-6369.30078125
-6348.02734375
-6340.486328125
-6348.931640625
-6370.5390625
-6398.798828125
-6427.998046875
-6455.19921875
-6478.1953125
-6493.291015625
-6496.466796875
-6486.486328125
-6466.322265625
-6441.314453125
-6415.59375
-6389.4609375
-6359.828125
-6323.818359375
-6282.4296875
-6240.359375
-6201.826171875
-6167.2890625
-6134.958984375
-6104.607421875
-6078.27734375
-6057.083984375
-6039.01953125
-6021.037109375
-6002.69140625
-5986.953125
-5977.896484375
-5978.55078125
-5990.77734375
-6015.984375
-6054.865234375
-6106.05078125
-6165.1640625
-6225.71484375
-6281.412109375
-6327.556640625
-6360.23046875
-6375.32421875
-6370.349609375
-6347.787109375
-6315.54296875
-6283.357421875
-6259.419921875
-6250.140625
-6260.5390625
-6292.390625
-6342.51953125
-6404.6875
-6472.830078125
-6541.228515625
-6602.94140625
-6651.501953125
-6685.3125
-6708.279296875
-6724.865234375
-6735.955078125
-6740.646484375
-6740.43359375
-6739.87890625
-6743.7265625
-6754.6015625
-6772.67578125
-6796.091796875
-6821.787109375
-6846.427734375
-6865.908203125
-6873.359375
-6859.59375
-6818.15625
-6750.232421875
-6663.439453125
-6566.400390625
-6466.357421875
-6371.40625
-6291.34375
-6233.474609375
-6197.73828125
-6176.814453125
-6160.458984375
-6139.6015625
-6108.205078125
-6064.076171875
-6009.5859375
-5951.65234375
-5900.37890625
-5865.8125
-5853.490234375
-5861.470703125
-5882.158203125
-5908.146484375
-5936.673828125
-5968.61328125
-6004.0625
-6039.544921875
-6069.01171875
-6086.982421875
-6091.380859375
-6084.396484375
-6070.37890625
-6052.236328125
-6030.10546875
-6004.19140625
-5978.5234375
-5960.662109375
-5957.0390625
-5968.310546875
-5988.466796875
-6007.634765625
-6016.556640625
-6010.98046875
-5993.73046875
-5973.0859375
-5958.490234375
-5956.82421875
-5970.9296875
-5999.544921875
-6037.900390625
-6079.20703125
-6116.84765625
-6145.599609375
-6161.345703125
-6160.9765625
-6143.78125
-6112.953125
-6075.259765625
-6039.091796875
-6012.869140625
-6004.44140625
-6020.359375
-6063.8671875
-6132.181640625
-6215.041015625
-6296.546875
-6360.33203125
-6394.984375
-6395.806640625
-6362.580078125
-6297.072265625
-6203.775390625
-6092.455078125
-5978.00390625
-5875.826171875
-5795.7890625
-5739.15234375
-5700.310546875
-5671.615234375
-5648.1015625
-5629.4453125
-5618.419921875
-5617.56640625
-5626.58203125
-5641.83984375
-5657.8828125
-5669.66796875
-5674.3359375
-5671.4765625
-5662.154296875
-5648.5
-5634.77734375
-5627.861328125
-5633.884765625
-5652.212890625
-5672.689453125
-5680.748046875
-5666.88671875
-5632.0078125
-5584.0703125
-5530.28515625
-5472.345703125
-5407.85546875
-5335.1171875
-5256.943359375
-5181.083984375
-5117.072265625
-5071.126953125
-5042.677734375
-5025.740234375
-5014.265625
-5006.62109375
-5005.638671875
-5015.9921875
-5042.466796875
-5089.109375
-5156.83984375
-5240.2578125
-5327.9609375
-5407.791015625
-5472.376953125
-5519.890625
-5551.234375
-5568.44140625
-5575.853515625
-5580.919921875
-5592.181640625
-5615.8984375
-5653.814453125
-5702.6953125
-5755.482421875
-5804.279296875
-5844.234375
-5875.66796875
-5902.69921875
-5929.95703125
-5960.291015625
-5994.048828125
-6029.078125
-6061.265625
-6086.28125
-6101.388671875
-6105.263671875
-6096.060546875
-6070.75390625
-6027.49609375
-5968.88671875
-5902.591796875
-5838.759765625
-5786.58203125
-5752.3984375
-5739.302734375
-5747.10546875
-5772.08984375
-5807.41796875
-5845.06640625
-5878.98828125
-5907.53125
-5933.03515625
-5958.580078125
-5984.46484375
-6007.435546875
-6023.337890625
-6030.8984375
-6033.5234375
-6037.70703125
-6049.27734375
-6070.439453125
-6099.537109375
-6132.91796875
-6166.51171875
-6195.90234375
-6216.1328125
-6222.90234375
-6214.56640625
-6192.880859375
-6161.880859375
-6126.693359375
-6093.49609375
-6069.607421875
-6062.060546875
-6075.224609375
-6109.423828125
-6161.404296875
-6225.599609375
-6295.15234375
-6362.814453125
-6421.98046875
-6467.7890625
-6497.888671875
-6512.61328125
-6514.228515625
-6505.23046875
-6487.0078125
-6460.34765625
-6427.06640625
-6390.48828125
-6353.646484375
-6317.171875
-6278.958984375
-6235.41015625
-6182.986328125
-6120.060546875
-6049.4140625
-5979.548828125
-5922.44921875
-5888.33984375
-5881.158203125
-5897.4453125
-5928.33984375
-5963.24609375
-5993.916015625
-6017.03125
-6033.283203125
-6044.076171875
-6049.890625
-6051.931640625
-6053.69921875
-6058.71875
-6066.376953125
-6070.919921875
-6064.85546875
-6043.001953125
-6003.63671875
-5947.376953125
-5875.68359375
-5789.681640625
-5689.52734375
-5575.0
-5447.216796875
-5309.765625
-5168.54296875
-5031.423828125
-4908.337890625
-4810.248046875
-4745.67578125
-4716.75
-4718.236328125
-4740.486328125
-4774.021484375
-4812.775390625
-4854.369140625
-4897.837890625
-4940.83203125
-4978.916015625
-5007.279296875
-5022.52734375
-5022.673828125
-5006.478515625
-4973.939453125
-4926.8984375
-4867.646484375
-4796.865234375
-4714.408203125
-4622.9140625
-4529.724609375
-4444.169921875
-4373.1171875
-4319.427734375
-4283.673828125
-4266.208984375
-4267.720703125
-4288.900390625
-4329.572265625
-4387.087890625
-4455.2578125
-4525.76953125
-4592.037109375
-4652.552734375
-4711.490234375
-4776.75
-4856.31640625
-4953.177734375
-5060.56640625
-5161.767578125
-5237.400390625
-5276.49609375
-5282.8515625
-5271.109375
-5255.974609375
-5243.552734375
-5230.923828125
-5212.05078125
-5183.5703125
-5146.2734375
-5103.28515625
-5057.814453125
-5011.4921875
-4962.90625
-4907.248046875
-4839.142578125
-4757.837890625
-4670.56640625
-4590.7265625
-4532.3203125
-4504.66796875
-4509.39453125
-4539.26953125
-4579.3671875
-4611.953125
-4623.6171875
-4609.783203125
-4573.390625
-4520.296875
-4456.35546875
-4387.478515625
-4320.4140625
-4262.7890625
-4223.029296875
-4209.888671875
-4229.919921875
-4283.505859375
-4363.119140625
-4456.080078125
-4548.916015625
-4629.578125
-4688.0078125
-4718.21875
-4721.615234375
-4707.685546875
-4689.94140625
-4680.244140625
-4685.470703125
-4707.419921875
-4744.25
-4792.2890625
-4847.712890625
-4907.16015625
-4967.00390625
-5022.6875
-5069.80078125
-5106.1171875
-5132.4296875
-5151.458984375
-5166.095703125
-5178.037109375
-5186.83203125
-5189.705078125
-5183.43359375
-5167.48828125
-5145.630859375
-5123.80859375
-5106.15625
-5092.728515625
-5080.173828125
-5063.263671875
-5035.548828125
-4990.2890625
-4923.37890625
-4837.05078125
-4740.5078125
-4645.97265625
-4563.326171875
-4497.828125
-4451.3046875
-4423.478515625
-4411.552734375
-4410.107421875
-4413.85546875
-4421.71484375
-4438.08984375
-4469.419921875
-4518.455078125
-4580.3125
-4642.94921875
-4692.240234375
-4719.0859375
-4723.978515625
-4715.4453125
-4703.61328125
-4694.201171875
-4687.224609375
-4679.7890625
-4669.443359375
-4656.029296875
-4642.041015625
-4631.791015625
-4629.55078125
-4637.638671875
-4656.216796875
-4684.736328125
-4722.796875
-4768.521484375
-4815.826171875
-4854.185546875
-4872.80859375
-4866.478515625
-4837.958984375
-4794.884765625
-4744.630859375
-4692.30078125
-4642.37890625
-4600.275390625
-4571.2265625
-4558.673828125
-4564.42578125
-4589.228515625
-4631.27734375
-4684.220703125
-4738.38671875
-4784.98046875
-4818.890625
-4837.966796875
-4841.84765625
-4832.84375
-4816.53125
-4799.068359375
-4783.21875
-4767.841796875
-4751.158203125
-4733.2734375
-4714.748046875
-4693.41015625
-4663.21484375
-4616.423828125
-4547.794921875
-4458.748046875
-4359.10546875
-4264.28125
-4188.482421875
-4138.28515625
-4111.1328125
-4099.134765625
-4094.45703125
-4092.41796875
-4091.306640625
-4090.634765625
-4090.177734375
-4090.6953125
-4094.921875
-4106.59375
-4127.482421875
-4155.34765625
-4185.2265625
-4212.837890625
-4236.7109375
-4257.654296875
-4276.939453125
-4294.970703125
-4310.837890625
-4322.748046875
-4329.279296875
-4330.568359375
-4327.92578125
-4322.50390625
-4314.994140625
-4306.81640625
-4300.330078125
-4296.5078125
-4292.671875
-4283.853515625
-4267.275390625
-4245.57421875
-4225.69140625
-4214.81640625
-4216.55859375
-4229.0625
-4245.390625
-4256.21484375
-4254.337890625
-4239.041015625
-4217.24609375
-4200.009765625
-4196.390625
-4209.146484375
-4235.7109375
-4273.015625
-4320.755859375
-4379.646484375
-4447.259765625
-4517.0625
-4582.02734375
-4638.609375
-4687.083984375
-4729.212890625
-4766.466796875
-4799.763671875
-4829.66796875
-4856.603515625
-4881.39453125
-4905.21875
-4928.015625
-4946.73828125
-4956.33203125
-4953.43359375
-4939.236328125
-4918.609375
-4896.294921875
-4873.5546875
-4847.408203125
-4812.56640625
-4764.517578125
-4701.6484375
-4625.2421875
-4538.486328125
-4446.7578125
-4359.041015625
-4287.74609375
-4245.0625
-4238.046875
-4266.138671875
-4322.3359375
-4396.419921875
-4478.369140625
-4560.974609375
-4640.83984375
-4717.224609375
-4789.62890625
-4856.025390625
-4912.82421875
-4956.34375
-4985.177734375
-5002.1015625
-5013.6015625
-5026.24609375
-5042.34765625
-5058.783203125
-5069.771484375
-5070.8203125
-5061.048828125
-5043.595703125
-5024.556640625
-5010.1796875
-5003.236328125
-5001.513671875
-5000.259765625
-4996.216796875
-4989.626953125
-4983.435546875
-4981.650390625
-4987.498046875
-5000.998046875
-5017.353515625
-5028.90234375
-5029.951171875
-5019.751953125
-5000.724609375
-4975.009765625
-4943.923828125
-4910.158203125
-4878.740234375
-4855.1796875
-4843.40625
-4845.703125
-4863.4765625
-4896.583984375
-4941.580078125
-4991.009765625
-5035.029296875
-5064.580078125
-5074.552734375
-5065.4296875
-5042.470703125
-5012.744140625
-4981.76953125
-4951.775390625
-4921.943359375
-4889.822265625
-4852.708984375
-4808.365234375
-4754.90234375
-4690.158203125
-4611.3515625
-4515.908203125
-4403.57421875
-4278.57421875
-4149.806640625
-4028.017578125
-3921.33203125
-3832.43359375
-3759.376953125
-3698.697265625
-3647.5859375
-3604.087890625
-3566.98046875
-3536.5625
-3514.982421875
-3504.701171875
-3506.34765625
-3518.46875
-3539.33984375
-3568.455078125
-3606.0234375
-3651.326171875
-3701.830078125
-3753.955078125
-3805.28125
-3856.736328125
-3912.775390625
-3978.494140625
-4055.33984375
-4138.75
-4219.56640625
-4287.947265625
-4337.193359375
-4365.634765625
-4376.013671875
-4373.416015625
-4363.904296875
-4355.015625
-4355.970703125
-4374.505859375
-4411.619140625
-4460.189453125
-4510.568359375
-4558.12890625
-4604.853515625
-4653.919921875
-4703.93359375
-4748.5
-4779.8984375
-4792.1640625
-4781.794921875
-4747.64453125
-4691.435546875
-4618.42578125
-4537.353515625
-4459.310546875
-4395.404296875
-4353.552734375
-4335.658203125
-4336.755859375
-4346.666015625
-4353.439453125
-4347.47265625
-4324.88671875
-4288.4375
-4244.94140625
-4200.642578125
-4157.5234375
-4112.572265625
-4059.80078125
-3993.86328125
-3914.02734375
-3826.57421875
-3743.283203125
-3676.05859375
-3631.54296875
-3609.958984375
-3608.126953125
-3622.81640625
-3651.68359375
-3692.666015625
-3743.697265625
-3802.548828125
-3866.083984375
-3929.6796875
-3988.16796875
-4037.873046875
-4078.23828125
-4112.615234375
-4148.427734375
-4195.58203125
-4261.958984375
-4348.10546875
-4445.755859375
-4542.03515625
-4625.931640625
-4692.212890625
-4741.380859375
-4777.42578125
-4805.3125
-4829.0390625
-4850.57421875
-4869.435546875
-4882.658203125
-4885.9765625
-4877.197265625
-4859.8359375
-4842.42578125
-4832.15234375
-4828.439453125
-4823.1171875
-4806.7890625
-4774.4921875
-4726.1953125
-4664.07421875
-4590.498046875
-4507.849609375
-4419.59765625
-4332.109375
-4255.703125
-4202.08203125
-4178.0390625
-4180.08984375
-4195.453125
-4209.048828125
-4210.6640625
-4197.142578125
-4169.607421875
-4129.931640625
-4080.033203125
-4023.45703125
-3965.634765625
-3911.232421875
-3861.513671875
-3815.623046875
-3774.43359375
-3741.837890625
-3722.20703125
-3718.6640625
-3735.021484375
-3777.080078125
-3848.396484375
-3943.716796875
-4048.091796875
-4143.544921875
-4216.685546875
-4261.361328125
-4276.96484375
-4266.171875
-4233.076171875
-4181.439453125
-4114.353515625
-4036.61328125
-3957.79296875
-3892.375
-3855.60546875
-3857.556640625
-3899.087890625
-3972.0703125
-4063.630859375
-4161.365234375
-4256.041015625
-4340.955078125
-4410.41015625
-4459.568359375
-4485.4296875
-4487.55078125
-4468.5234375
-4434.556640625
-4395.1796875
-4360.541015625
-4337.07421875
-4324.275390625
-4315.025390625
-4299.51953125
-4270.75
-4228.40625
-4178.728515625
-4130.685546875
-4091.77734375
-4066.46875
-4056.94140625
-4063.72265625
-4085.21484375
-4117.431640625
-4155.21484375
-4194.181640625
-4231.8125
-4266.724609375
-4296.80859375
-4318.09765625
-4325.998046875
-4318.384765625
-4297.869140625
-4270.857421875
-4244.150390625
-4222.146484375
-4206.162109375
-4194.84375
-4184.4140625
-4169.271484375
-4144.01171875
-4106.462890625
-4059.689453125
-4011.2421875
-3969.681640625
-3940.14453125
-3921.541015625
-3907.078125
-3887.966796875
-3858.3359375
-3818.52734375
-3774.904296875
-3736.55859375
-3711.35546875
-3703.96484375
-3716.17578125
-3747.712890625
-3796.330078125
-3858.041015625
-3928.392578125
-4003.501953125
-4079.38671875
-4150.724609375
-4211.5703125
-4258.25390625
-4291.419921875
-4314.7578125
-4331.15625
-4339.271484375
-4332.98828125
-4304.42578125
-4249.216796875
-4170.60546875
-4079.162109375
-3988.419921875
-3909.998046875
-3850.8984375
-3812.330078125
-3788.892578125
-3769.578125
-3742.46484375
-3701.19921875
-3648.203125
-3591.958984375
-3540.66015625
-3497.01171875
-3457.546875
-3416.33984375
-3370.408203125
-3322.75
-3281.021484375
-3253.46875
-3245.8828125
-3261.125
-3299.9140625
-3361.236328125
-3442.3984375
-3538.931640625
-3643.923828125
-3747.337890625
-3837.498046875
-3905.482421875
-3949.451171875
-3975.328125
-3993.642578125
-4015.34375
-4048.232421875
-4094.046875
-4147.39453125
-4198.54296875
-4239.236328125
-4266.8046875
-4283.18359375
-4290.9921875
-4291.326171875
-4284.484375
-4271.322265625
-4253.359375
-4232.169921875
-4208.89453125
-4183.89453125
-4156.703125
-4127.01171875
-4095.94140625
-4065.65234375
-4036.86328125
-4007.12890625
-3972.708984375
-3933.32421875
-3895.734375
-3872.25
-3874.150390625
-3904.0
-3952.84765625
-4004.728515625
-4044.951171875
-4065.5625
-4065.34765625
-4047.36328125
-4017.37890625
-3982.275390625
-3947.005859375
-3912.40234375
-3877.341796875
-3843.490234375
-3816.544921875
-3801.8671875
-3799.439453125
-3803.642578125
-3807.083984375
-3803.92578125
-3790.67578125
-3765.806640625
-3729.435546875
-3682.673828125
-3626.853515625
-3563.84375
-3497.4765625
-3434.130859375
-3381.203125
-3344.638671875
-3327.509765625
-3330.099609375
-3350.55078125
-3385.375
-3429.96484375
-3479.2265625
-3528.16015625
-3572.41015625
-3608.8984375
-3636.2265625
-3654.205078125
-3662.62890625
-3661.048828125
-3650.69140625
-3636.837890625
-3628.1953125
-3632.314453125
-3650.7109375
-3678.154296875
-3706.283203125
-3727.509765625
-3736.140625
-3727.93359375
-3700.74609375
-3656.5390625
-3602.33984375
-3548.373046875
-3504.244140625
-3475.943359375
-3465.55078125
-3473.064453125
-3497.8984375
-3538.56640625
-3591.728515625
-3652.44140625
-3715.142578125
-3773.60546875
-3820.24609375
-3847.4765625
-3851.763671875
-3836.8046875
-3812.203125
-3788.7265625
-3774.298828125
-3772.86328125
-3784.876953125
-3807.966796875
-3837.755859375
-3869.095703125
-3897.09765625
-3917.546875
-3927.03125
-3922.833984375
-3902.455078125
-3863.400390625
-3804.53515625
-3728.640625
-3644.041015625
-3563.212890625
-3499.013671875
-3460.994140625
-3453.658203125
-3476.5859375
-3524.884765625
-3589.279296875
-3656.947265625
-3714.53125
-3752.1328125
-3765.205078125
-3753.0234375
-3716.37890625
-3657.41796875
-3580.994140625
-3494.80859375
-3407.486328125
-3326.095703125
-3254.41015625
-3192.2109375
-3136.30859375
-3083.40234375
-3032.33984375
-2983.341796875
-2935.578125
-2886.90234375
-2836.181640625
-2784.65625
-2734.734375
-2688.76171875
-2649.287109375
-2618.62109375
-2596.796875
-2581.544921875
-2572.39453125
-2574.142578125
-2594.017578125
-2635.234375
-2694.94140625
-2768.33203125
-2852.27734375
-2943.587890625
-3035.552734375
-3118.69140625
-3185.478515625
-3233.9453125
-3267.6640625
-3293.548828125
-3319.296875
-3350.779296875
-3389.90234375
-3434.333984375
-3479.19921875
-3519.212890625
-3550.189453125
-3569.96875
-3578.779296875
-3578.310546875
-3569.8828125
-3553.84765625
-3531.267578125
-3505.626953125
-3481.453125
-3460.388671875
-3439.142578125
-3412.095703125
-3375.96875
-3332.076171875
-3284.98828125
-3240.2265625
-3202.521484375
-3173.998046875
-3152.703125
-3133.822265625
-3114.048828125
-3095.091796875
-3082.57421875
-3081.8671875
-3095.310546875
-3122.25390625
-3159.6796875
-3202.25390625
-3243.19140625
-3276.498046875
-3298.830078125
-3309.3984375
-3308.87109375
-3298.400390625
-3278.8359375
-3250.35546875
-3213.701171875
-3172.66796875
-3134.97265625
-3109.388671875
-3101.001953125
-3108.3125
-3124.244140625
-3139.751953125
-3147.408203125
-3142.9375
-3124.59375
-3092.330078125
-3048.673828125
-2999.99609375
-2954.833984375
-2919.064453125
-2892.55859375
-2871.21875
-2852.294921875
-2837.287109375
-2829.947265625
-2832.06640625
-2841.0078125
-2850.845703125
-2856.53125
-2858.236328125
-2861.923828125
-2874.560546875
-2898.162109375
-2928.84765625
-2961.828125
-2996.607421875
-3036.90234375
-3086.50390625
-3145.708984375
-3210.568359375
-3273.65625
-3325.515625
-3357.826171875
-3367.771484375
-3360.109375
-3344.228515625
-3328.26953125
-3315.666015625
-3306.546875
-3300.765625
-3298.099609375
-3295.884765625
-3288.548828125
-3271.19921875
-3243.7421875
-3210.869140625
-3178.380859375
-3150.513671875
-3130.72265625
-3123.236328125
-3132.0
-3157.513671875
-3195.0625
-3236.08984375
-3271.1328125
-3291.748046875
-3290.748046875
-3262.392578125
-3203.91015625
-3117.787109375
-3012.501953125
-2900.576171875
-2795.4296875
-2709.23828125
-2651.5390625
-2627.052734375
-2633.37109375
-2661.4765625
-2700.3046875
-2741.787109375
-2782.0859375
-2819.02734375
-2849.537109375
-2869.724609375
-2876.791015625
-2870.763671875
-2855.16015625
-2836.33984375
-2821.34765625
-2815.326171875
-2820.501953125
-2837.359375
-2865.9765625
-2905.466796875
-2952.5
-3001.474609375
-3046.62109375
-3083.7265625
-3110.119140625
-3124.361328125
-3126.97265625
-3120.916015625
-3110.00390625
-3096.177734375
-3078.51953125
-3054.68359375
-3022.724609375
-2981.658203125
-2931.556640625
-2874.24609375
-2813.861328125
-2756.033203125
-2706.2734375
-2668.87890625
-2646.36328125
-2638.560546875
-2642.056640625
-2651.45703125
-2662.46875
-2674.31640625
-2689.470703125
-2711.259765625
-2741.470703125
-2779.203125
-2820.943359375
-2861.400390625
-2895.048828125
-2918.19140625
-2930.53125
-2934.5859375
-2932.37890625
-2921.69140625
-2895.751953125
-2847.552734375
-2775.4140625
-2685.078125
-2587.2421875
-2493.392578125
-2412.853515625
-2351.404296875
-2310.58203125
-2287.552734375
-2276.138671875
-2269.439453125
-2263.3359375
-2258.779296875
-2260.41015625
-2271.984375
-2292.9140625
-2319.767578125
-2350.63671875
-2386.716796875
-2429.4375
-2477.369140625
-2526.470703125
-2572.154296875
-2610.26171875
-2637.564453125
-2653.6875
-2662.82421875
-2672.08203125
-2687.08203125
-2708.759765625
-2733.923828125
-2758.158203125
-2778.46875
-2794.1171875
-2805.205078125
-2810.62890625
-2808.46484375
-2799.44921875
-2789.4921875
-2787.041015625
-2797.458984375
-2820.546875
-2852.703125
-2889.240234375
-2924.197265625
-2950.716796875
-2964.30859375
-2965.759765625
-2959.66796875
-2950.3046875
-2939.388671875
-2926.677734375
-2910.767578125
-2889.474609375
-2861.109375
-2826.1171875
-2786.806640625
-2745.45703125
-2703.70703125
-2663.685546875
-2628.03515625
-2597.716796875
-2570.552734375
-2542.693359375
-2511.146484375
-2474.548828125
-2432.98046875
-2388.900390625
-2348.052734375
-2317.5234375
-2301.748046875
-2300.84765625
-2313.16796875
-2338.265625
-2376.25390625
-2424.60546875
-2477.189453125
-2527.091796875
-2569.955078125
-2604.6796875
-2632.45703125
-2656.78125
-2684.1640625
-2722.9609375
-2779.818359375
-2856.443359375
-2948.990234375
-3049.21484375
-3145.763671875
-3225.9921875
-3279.412109375
-3301.482421875
-3294.7890625
-3266.6796875
-3225.693359375
-3179.458984375
-3134.146484375
-3094.083984375
-3061.0234375
-3034.216796875
-3012.18359375
-2994.87109375
-2983.80859375
-2979.6015625
-2979.474609375
-2977.90234375
-2969.76171875
-2952.193359375
-2923.7578125
-2883.84375
-2834.8125
-2783.90234375
-2740.189453125
-2707.90625
-2683.119140625
-2657.68359375
-2626.490234375
-2591.17578125
-2558.39453125
-2535.30859375
-2525.080078125
-2524.265625
-2524.224609375
-2517.158203125
-2502.71484375
-2488.875
-2485.44140625
-2495.650390625
-2512.728515625
-2523.3125
-2514.45703125
-2479.943359375
-2423.26953125
-2356.36328125
-2294.609375
-2250.822265625
-2231.48828125
-2236.732421875
-2262.828125
-2304.923828125
-2358.7265625
-2421.201171875
-2490.232421875
-2563.22265625
-2635.119140625
-2697.91015625
-2742.99609375
-2765.443359375
-2766.546875
-2752.45703125
-2730.32421875
-2705.8125
-2683.517578125
-2667.853515625
-2661.212890625
-2660.3046875
-2655.14453125
-2633.771484375
-2589.765625
-2526.521484375
-2455.32421875
-2390.296875
-2344.486328125
-2327.798828125
-2344.5390625
-2390.595703125
-2453.435546875
-2516.58984375
-2565.6875
-2591.642578125
-2590.419921875
-2561.9296875
-2509.8984375
-2441.78125
-2367.4375
-2296.703125
-2237.15625
-2192.9453125
-2165.1953125
-2153.365234375
-2156.13671875
-2170.96875
-2193.765625
-2220.451171875
-2249.36328125
-2281.220703125
-2315.94921875
-2349.935546875
-2377.33984375
-2394.431640625
-2402.943359375
-2409.7109375
-2422.884765625
-2446.87109375
-2479.162109375
-2512.115234375
-2539.232421875
-2560.650390625
-2582.216796875
-2609.1171875
-2640.814453125
-2672.068359375
-2697.703125
-2715.7578125
-2726.951171875
-2732.30859375
-2731.341796875
-2721.7578125
-2700.9140625
-2668.169921875
-2625.974609375
-2578.337890625
-2528.21875
-2476.765625
-2424.744140625
-2373.51953125
-2324.1875
-2276.40234375
-2228.943359375
-2181.263671875
-2134.134765625
-2089.365234375
-2049.92578125
-2020.275390625
-2005.302734375
-2007.69140625
-2026.30859375
-2057.294921875
-2096.40234375
-2139.916015625
-2183.998046875
-2224.6328125
-2258.798828125
-2285.130859375
-2302.8515625
-2310.62890625
-2307.45703125
-2294.65234375
-2276.04296875
-2255.55078125
-2234.751953125
-2212.79296875
-2188.16015625
-2159.849609375
-2127.056640625
-2088.427734375
-2042.310546875
-1988.087890625
-1927.81640625
-1866.888671875
-1812.748046875
-1771.9375
-1747.4765625
-1738.4609375
-1741.85546875
-1754.4296875
-1773.501953125
-1797.009765625
-1824.009765625
-1855.298828125
-1893.00390625
-1938.8125
-1991.794921875
-2047.169921875
-2096.701171875
-2130.740234375
-2141.26171875
-2124.9375
-2084.96484375
-2030.673828125
-1974.728515625
-1928.796875
-1899.544921875
-1887.140625
-1886.94921875
-1893.384765625
-1903.41015625
-1917.6875
-1938.828125
-1967.994140625
-2002.357421875
-2035.607421875
-2061.458984375
-2077.6484375
-2087.17578125
-2095.9765625
-2109.06640625
-2128.10546875
-2151.3203125
-2174.705078125
-2193.25390625
-2202.126953125
-2198.162109375
-2181.361328125
-2155.09765625
-2124.40625
-2093.251953125
-2062.388671875
-2028.8984375
-1987.669921875
-1934.333984375
-1868.435546875
-1794.923828125
-1722.63671875
-1660.57421875
-1614.6796875
-1587.103515625
-1577.791015625
-1586.251953125
-1611.55859375
-1650.615234375
-1696.650390625
-1740.4921875
-1774.65234375
-1797.18359375
-1811.791015625
-1824.359375
-1839.001953125
-1856.158203125
-1872.33984375
-1880.68359375
-1872.904296875
-1842.97265625
-1790.30078125
-1719.78125
-1639.1640625
-1556.935546875
-1482.0703125
-1423.82421875
-1389.603515625
-1381.580078125
-1394.61328125
-1417.29296875
-1436.22265625
-1441.72265625
-1431.685546875
-1411.255859375
-1389.30859375
-1375.23828125
-1377.50390625
-1402.04296875
-1449.376953125
-1513.109375
-1582.96484375
-1650.46875
-1711.75390625
-1765.40625
-1809.353515625
-1841.271484375
-1861.623046875
-1874.548828125
-1884.732421875
-1893.53515625
-1898.646484375
-1897.228515625
-1889.033203125
-1876.59765625
-1863.15234375
-1850.642578125
-1839.087890625
-1826.7890625
-1810.689453125
-1787.16796875
-1753.693359375
-1710.78125
-1662.884765625
-1617.13671875
-1580.359375
-1556.294921875
-1544.982421875
-1544.41796875
-1552.31640625
-1566.025390625
-1581.3515625
-1592.65625
-1594.970703125
-1586.109375
-1566.705078125
-1538.37109375
-1501.912109375
-1456.87890625
-1402.56640625
-1339.556640625
-1270.546875
-1199.6953125
-1131.322265625
-1069.412109375
-1018.04296875
-980.8359375
-958.91015625
-949.478515625
-947.0703125
-946.142578125
-942.494140625
-933.482421875
-919.0703125
-903.6953125
-895.84375
-903.658203125
-929.1796875
-966.041015625
-1002.8984375
-1030.298828125
-1045.85546875
-1053.8125
-1059.7578125
-1065.8984375
-1071.595703125
-1077.978515625
-1090.90625
-1118.759765625
-1167.2109375
-1235.212890625
-1314.453125
-1392.15625
-1456.41796875
-1501.82421875
-1531.38671875
-1552.36328125
-1568.87890625
-1577.53125
-1569.525390625
-1537.205078125
-1479.578125
-1403.41015625
-1320.029296875
-1240.994140625
-1175.052734375
-1126.51171875
-1093.931640625
-1069.892578125
-1043.98828125
-1008.541015625
-962.677734375
-911.177734375
-860.06640625
-813.986328125
-776.9140625
-753.197265625
-746.388671875
-757.4375
-784.802734375
-825.939453125
-877.791015625
-935.64453125
-992.2734375
-1038.89453125
-1067.453125
-1072.736328125
-1053.6171875
-1013.3671875
-958.662109375
-897.255859375
-835.533203125
-777.68359375
-726.693359375
-685.154296875
-654.6484375
-635.142578125
-626.34765625
-630.095703125
-650.48046875
-690.927734375
-751.052734375
-825.958984375
-907.255859375
-984.505859375
-1047.796875
-1091.662109375
-1117.208984375
-1129.34375
-1131.62890625
-1124.748046875
-1110.072265625
-1093.15234375
-1082.53515625
-1085.63671875
-1106.169921875
-1144.205078125
-1196.384765625
-1255.220703125
-1309.46484375
-1347.419921875
-1361.98046875
-1353.791015625
-1330.041015625
-1299.724609375
-1269.4140625
-1242.716796875
-1222.52734375
-1212.021484375
-1212.59375
-1221.255859375
-1230.9609375
-1234.017578125
-1225.76953125
-1206.056640625
-1178.0703125
-1145.7734375
-1111.919921875
-1078.0859375
-1046.15625
-1018.81640625
-998.439453125
-985.978515625
-981.388671875
-984.34375
-993.837890625
-1007.578125
-1022.73046875
-1036.978515625
-1048.2265625
-1054.08203125
-1053.44921875
-1049.3515625
-1048.6015625
-1057.107421875
-1075.103515625
-1097.423828125
-1118.623046875
-1138.146484375
-1161.306640625
-1195.693359375
-1245.900390625
-1310.146484375
-1380.650390625
-1446.892578125
-1499.478515625
-1532.8359375
-1545.97265625
-1540.763671875
-1518.388671875
-1476.83203125
-1412.6015625
-1325.982421875
-1224.712890625
-1122.111328125
-1031.041015625
-958.55078125
-904.6484375
-864.78515625
-833.720703125
-808.40234375
-788.396484375
-774.140625
-764.662109375
-756.77734375
-746.275390625
-730.251953125
-709.3359375
-688.541015625
-675.84375
-678.666015625
-699.6484375
-734.025390625
-770.5546875
-796.4140625
-803.505859375
-791.79296875
-767.66796875
-740.20703125
-719.28125
-714.974609375
-734.626953125
-777.916015625
-835.44921875
-893.478515625
-939.720703125
-964.80859375
-961.53125
-927.216796875
-867.962890625
-797.7421875
-730.576171875
-673.029296875
-623.919921875
-579.630859375
-538.77734375
-503.099609375
-475.619140625
-457.80859375
-447.349609375
-438.49609375
-425.291015625
-404.486328125
-375.423828125
-338.5859375
-296.06640625
-253.478515625
-219.564453125
-202.5
-205.94921875
-227.60546875
-259.8828125
-292.06640625
-314.13671875
-321.05078125
-314.451171875
-300.671875
-287.974609375
-285.44921875
-302.0078125
-343.0859375
-406.822265625
-484.01953125
-562.662109375
-633.35546875
-692.40234375
-742.154296875
-789.255859375
-840.744140625
-899.373046875
-961.515625
-1019.6796875
-1067.705078125
-1104.544921875
-1134.208984375
-1162.259765625
-1191.14453125
-1217.671875
-1235.03515625
-1237.853515625
-1225.4296875
-1200.271484375
-1164.736328125
-1120.6640625
-1071.9609375
-1025.66796875
-989.0390625
-965.525390625
-953.568359375
-948.376953125
-944.189453125
-935.703125
-918.583984375
-889.416015625
-845.724609375
-787.46484375
-719.66015625
-652.849609375
-598.58984375
-562.556640625
-541.5859375
-527.34765625
-512.662109375
-494.623046875
-473.578125
-451.37890625
-431.365234375
-418.421875
-416.984375
-428.140625
-449.083984375
-475.62109375
-504.55859375
-533.3046875
-558.064453125
-574.146484375
-578.578125
-571.97265625
-557.845703125
-541.11328125
-527.8828125
-525.3828125
-540.373046875
-576.72265625
-634.03515625
-707.423828125
-787.67578125
-862.810546875
-921.86328125
-958.45703125
-970.65234375
-958.119140625
-921.234375
-863.0234375
-789.619140625
-707.14453125
-619.544921875
-531.5859375
-452.87890625
-395.599609375
-366.30078125
-360.7265625
-367.375
-375.46484375
-379.44140625
-378.17578125
-372.708984375
-365.181640625
-357.791015625
-351.14453125
-343.787109375
-334.287109375
-323.65234375
-315.015625
-310.796875
-310.78515625
-313.166015625
-316.87890625
-322.322265625
-330.0546875
-339.49609375
-349.056640625
-357.173828125
-362.9296875
-365.978515625
-366.140625
-363.115234375
-356.876953125
-348.859375
-342.859375
-344.052734375
-356.3125
-380.03515625
-412.0546875
-446.734375
-476.73046875
-493.712890625
-490.3359375
-462.93359375
-412.9921875
-346.615234375
-272.833984375
-201.51953125
-140.861328125
-95.22265625
-64.806640625
-47.255859375
-39.58203125
-39.009765625
-43.212890625
-50.40234375
-59.03125
-67.126953125
-72.419921875
-74.146484375
-74.943359375
-80.28515625
-94.869140625
-118.3359375
-143.576171875
-159.162109375
-154.685546875
-125.673828125
-75.345703125
-12.689453125
51.28515625
107.388671875
151.224609375
184.333984375
212.259765625
240.0
267.884765625
291.072265625
302.822265625
299.00390625
281.091796875
256.1640625
233.6171875
219.994140625
215.306640625
213.921875
209.35546875
198.48046875
181.626953125
159.6015625
131.69921875
97.013671875
57.07421875
16.34765625
-20.380859375
-51.10546875
-76.9296875
-99.5234375
-118.5234375
-131.326171875
-134.994140625
-128.28125
-112.728515625
-92.49609375
-72.49609375
-54.919921875
-36.43359375
-9.322265625
33.064453125
90.576171875
154.908203125
213.23046875
253.328125
266.939453125
250.90234375
207.5390625
144.529296875
73.421875
6.49609375
-46.376953125
-79.2109375
-89.8359375
-79.716796875
-53.9296875
-20.189453125
13.65625
42.154296875
63.1015625
77.052734375
87.07421875
98.9765625
120.3984375
157.75390625
212.51953125
279.693359375
349.849609375
413.70703125
466.390625
508.8203125
545.724609375
582.119140625
620.49609375
659.7734375
695.595703125
721.66796875
732.10546875
723.8203125
697.333984375
655.505859375
601.546875
537.984375
466.771484375
389.98828125
310.76953125
234.06640625
166.15234375
112.353515625
74.685546875
51.591796875
40.064453125
37.919921875
44.123046875
57.658203125
76.673828125
98.806640625
121.994140625
144.8671875
166.4921875
186.0078125
202.41796875
214.615234375
222.0546875
226.01171875
230.556640625
241.396484375
262.232421875
291.115234375
320.166015625
339.306640625
341.12109375
323.7734375
291.46875
253.35546875
221.03515625
204.603515625
209.02734375
233.3203125
272.56640625
320.279296875
369.34375
412.626953125
444.62890625
463.39453125
470.80078125
471.0
468.396484375
466.0546875
464.572265625
461.80078125
454.2421875
439.748046875
419.408203125
397.0390625
376.87109375
361.474609375
350.908203125
342.7734375
332.44140625
313.541015625
279.146484375
223.771484375
145.630859375
48.037109375
-61.072265625
-171.666015625
-274.853515625
-365.046875
-440.23046875
-500.978515625
-549.134765625
-586.484375
-613.591796875
-629.626953125
-633.86328125
-627.8203125
-615.8984375
-603.392578125
-593.4140625
-585.0234375
-573.341796875
-550.98046875
-510.46484375
-447.765625
-365.775390625
-274.8125
-188.51171875
-117.328125
-64.498046875
-27.115234375
-0.4921875
18.259765625
29.578125
32.826171875
27.880859375
16.02734375
0.166015625
-15.96484375
-29.517578125
-39.978515625
-48.78125
-57.15234375
-64.37109375
-68.26171875
-67.62890625
-64.515625
-64.62890625
-75.009765625
-99.3984375
-133.763671875
-166.4375
-184.84375
-184.3046875
-170.69140625
-154.04296875
-139.69140625
-125.880859375
-108.884765625
-88.466796875
-67.544921875
-47.78515625
-27.11328125
-1.5390625
31.609375
72.521484375
120.0546875
172.998046875
229.66796875
286.44140625
337.3515625
376.212890625
399.9140625
409.751953125
409.091796875
399.609375
380.2734375
350.146484375
312.2109375
274.720703125
249.17578125
246.490234375
273.376953125
330.439453125
412.794921875
512.42578125
619.869140625
723.90234375
811.046875
868.08203125
887.712890625
873.123046875
836.853515625
794.16015625
755.927734375
726.173828125
704.796875
691.61328125
687.701171875
693.873046875
709.30859375
732.5625
763.56640625
803.572265625
852.619140625
907.1484375
960.44140625
1005.462890625
1037.611328125
1055.46875
1059.42578125
1049.57421875
1024.78515625
984.130859375
929.677734375
867.599609375
805.634765625
748.642578125
696.517578125
646.8359375
599.9765625
561.9921875
542.28125
547.599609375
577.0546875
622.15625
671.845703125
718.32421875
759.173828125
795.0546875
826.34375
852.009765625
870.73046875
881.916015625
885.421875
881.291015625
870.685546875
856.89453125
844.1015625
833.896484375
823.09375
806.2109375
781.38671875
754.482421875
737.08984375
739.75
765.640625
809.193359375
859.875
907.9921875
948.8984375
983.24609375
1013.623046875
1039.994140625
1057.375
1057.517578125
1033.76953125
986.048828125
922.51953125
856.5859375
800.7890625
761.6328125
738.517578125
726.626953125
721.056640625
719.734375
724.513671875
740.275390625
771.373046875
815.87890625
861.259765625
886.548828125
872.033203125
810.71875
712.90234375
600.337890625
495.302734375
413.1796875
361.8203125
343.962890625
358.328125
399.6640625
459.8984375
529.7578125
598.78125
654.724609375
685.90234375
686.458984375
659.75390625
616.16015625
567.23828125
521.02734375
480.939453125
447.396484375
420.2421875
399.705078125
384.91796875
371.9140625
354.833984375
330.51953125
301.7578125
275.623046875
259.396484375
258.447265625
275.869140625
311.1640625
358.90234375
411.017578125
461.857421875
510.875
560.767578125
614.65234375
675.09375
742.880859375
814.150390625
879.294921875
927.064453125
950.970703125
951.92578125
935.625
908.431640625
875.08984375
838.6484375
801.62109375
767.43359375
740.861328125
726.947265625
729.64453125
751.236328125
791.5
846.037109375
906.263671875
962.9375
1010.2734375
1046.361328125
1071.19140625
1087.283203125
1102.24609375
1126.736328125
1166.095703125
1214.115234375
1257.001953125
1283.646484375
1291.267578125
1282.65625
1261.37109375
1231.005859375
1196.8203125
1165.130859375
1140.5234375
1124.375
1115.75
1112.462890625
1111.046875
1107.1953125
1098.1484375
1085.51171875
1075.62109375
1076.2734375
1091.615234375
1118.310546875
1145.673828125
1160.267578125
1152.5390625
1121.576171875
1075.177734375
1025.994140625
986.2890625
963.341796875
956.548828125
957.763671875
956.072265625
944.888671875
926.064453125
907.765625
898.728515625
904.216796875
925.384765625
959.974609375
1002.775390625
1046.671875
1084.646484375
1111.02734375
1121.267578125
1112.23828125
1084.47265625
1044.361328125
1003.021484375
971.2890625
954.03515625
947.666015625
942.71875
930.369140625
908.322265625
881.330078125
856.046875
835.6015625
819.119140625
805.466796875
796.392578125
796.380859375
810.28515625
840.35546875
883.548828125
931.119140625
972.7421875
1003.013671875
1024.3046875
1043.09375
1064.3359375
1089.771484375
1119.8984375
1154.64453125
1191.150390625
1222.591796875
1241.072265625
1242.19921875
1227.189453125
1201.630859375
1173.189453125
1149.34765625
1135.154296875
1131.427734375
1134.818359375
1139.615234375
1139.44921875
1128.400390625
1102.75
1063.64453125
1018.435546875
978.560546875
955.125
955.1484375
979.90625
1025.060546875
1082.494140625
1143.59765625
1201.837890625
1252.2265625
1289.037109375
1305.9140625
1299.654296875
1273.640625
1236.880859375
1199.802734375
1170.623046875
1153.609375
1148.349609375
1150.42578125
1154.681640625
1159.076171875
1165.009765625
1173.662109375
1183.109375
1189.927734375
1192.982421875
1194.12890625
1194.7734375
1192.322265625
1180.94140625
1156.544921875
1121.880859375
1087.32421875
1066.41015625
1069.490234375
1099.87109375
1153.890625
1223.015625
1296.078125
1361.763671875
1411.89453125
1444.3359375
1463.87890625
1480.69921875
1506.958984375
1552.125
1618.5390625
1700.015625
1784.90625
1861.4765625
1921.482421875
1960.669921875
1978.115234375
1976.298828125
1960.845703125
1938.17578125
1911.78125
1880.716796875
1842.34765625
1797.296875
1751.61328125
1713.83203125
1689.740234375
1679.76953125
1680.359375
1686.7265625
1694.666015625
1701.736328125
1708.166015625
1716.076171875
1726.626953125
1738.119140625
1747.87109375
1755.837890625
1765.33203125
1779.931640625
1800.18359375
1823.001953125
1842.6953125
1851.89453125
1843.0234375
1811.4609375
1758.8828125
1693.939453125
1629.51953125
1578.3828125
1549.4375
1545.69921875
1564.392578125
1598.982421875
1642.021484375
1686.916015625
1727.638671875
1757.7578125
1771.27734375
1765.83984375
1744.849609375
1715.20703125
1682.142578125
1647.033203125
1610.5234375
1576.08203125
1548.51171875
1529.470703125
1516.5078125
1506.841796875
1500.328125
1497.966796875
1498.916015625
1499.580078125
1494.150390625
1475.15234375
1435.91796875
1375.470703125
1301.453125
1226.994140625
1165.0859375
1126.765625
1122.541015625
1161.017578125
1243.65234375
1362.099609375
1501.984375
1648.78515625
1790.26171875
1916.203125
2019.443359375
2098.017578125
2155.294921875
2197.609375
2231.853515625
2263.984375
2297.591796875
2332.84765625
2367.521484375
2399.65625
2429.212890625
2457.43359375
2485.59375
2514.830078125
2546.1328125
2579.564453125
2613.435546875
2645.205078125
2673.51171875
2699.138671875
2723.05078125
2742.666015625
2749.94921875
2734.287109375
2689.146484375
2617.259765625
2529.361328125
2437.326171875
2347.3984375
2258.890625
2168.060546875
2073.041015625
1976.041015625
1882.220703125
1797.10546875
1725.001953125
1669.353515625
1633.724609375
1620.921875
1630.134765625
1655.3515625
1687.916015625
1721.609375
1755.40625
1791.3671875
1830.30078125
1869.19921875
1901.78515625
1921.03515625
1922.76171875
1909.17578125
1889.666015625
1876.259765625
1875.76953125
1884.8984375
1892.564453125
1887.220703125
1863.58984375
1825.705078125
1786.021484375
1760.716796875
1761.896484375
1790.94921875
1838.986328125
1894.775390625
1953.0859375
2015.9453125
2087.154296875
2166.6875
2249.724609375
2328.966796875
2396.724609375
2445.931640625
2471.45703125
2472.3515625
2453.333984375
2423.474609375
2391.580078125
2360.798828125
2326.5390625
2280.03515625
2215.486328125
2135.486328125
2051.15625
1977.701171875
1928.796875
1912.349609375
1928.451171875
1969.78125
2024.55859375
2081.048828125
2131.544921875
2173.91015625
2210.35546875
2244.82421875
2280.974609375
2321.736328125
2369.48828125
2425.181640625
2486.564453125
2547.939453125
2603.01953125
2648.919921875
2687.490234375
2722.98046875
2759.099609375
2798.28515625
2842.421875
2892.24609375
2944.80859375
2991.916015625
3022.50390625
3028.5390625
3010.37890625
2977.03515625
2940.6875
2909.552734375
2884.767578125
2862.869140625
2840.31640625
2815.775390625
2789.671875
2763.337890625
2738.609375
2716.9140625
2698.009765625
2680.294921875
2662.947265625
2647.068359375
2633.9609375
2622.6171875
2609.943359375
2593.50390625
2573.26953125
2550.365234375
2524.955078125
2496.43359375
2466.392578125
2441.203125
2430.564453125
2441.705078125
2473.689453125
2517.38671875
2561.78515625
2601.009765625
2635.861328125
2669.857421875
2704.689453125
2738.6953125
2768.091796875
2789.400390625
2801.55859375
2805.8515625
2802.708984375
2788.841796875
2759.716796875
2716.212890625
2667.470703125
2625.16796875
2595.349609375
2577.259765625
2569.431640625
2574.353515625
2596.380859375
2636.99609375
2693.271484375
2759.462890625
2828.10546875
2890.240234375
2937.12109375
2963.2109375
2967.232421875
2950.169921875
2913.0
2856.9453125
2785.017578125
2701.982421875
2612.525390625
2520.38671875
2429.916015625
2347.98046875
2283.22265625
2242.6640625
2228.666015625
2238.369140625
2265.14453125
2300.8203125
2338.314453125
2373.90234375
2407.26953125
2438.857421875
2467.251953125
2489.82421875
2505.720703125
2517.50390625
2529.916015625
2547.6953125
2574.28125
2610.798828125
2654.99609375
2701.71875
2745.693359375
2784.39453125
2818.50390625
2850.37109375
2882.162109375
2913.990234375
2941.876953125
2957.71875
2953.349609375
2926.333984375
2881.869140625
2829.130859375
2776.693359375
2731.85546875
2702.29296875
2695.025390625
2711.751953125
2745.583984375
2783.39453125
2812.412109375
2825.841796875
2824.568359375
2815.326171875
2806.935546875
2806.037109375
2814.587890625
2830.833984375
2852.1796875
2876.046875
2897.900390625
2910.470703125
2907.083984375
2886.048828125
2850.9921875
2807.40625
2760.2109375
2713.966796875
2672.65625
2637.548828125
2606.42578125
2576.291015625
2546.439453125
2518.263671875
2493.234375
2472.392578125
2456.6875
2445.552734375
2435.169921875
2420.40625
2399.79296875
2377.8984375
2362.103515625
2357.3671875
2364.16015625
2380.080078125
2402.38671875
2429.474609375
2461.16015625
2498.26171875
2541.953125
2593.34765625
2652.72265625
2717.443359375
2780.185546875
2830.607421875
2861.072265625
2872.001953125
2871.875
2871.642578125
2878.0859375
2890.818359375
2904.2578125
2912.640625
2914.35546875
2912.595703125
2912.58203125
2918.6015625
2933.423828125
2959.30859375
2998.099609375
3049.619140625
3110.033203125
3172.2578125
3228.8671875
3276.08984375
3315.84765625
3353.5546875
3392.90234375
3432.1953125
3465.9609375
3490.19140625
3506.1015625
3518.84765625
3532.794921875
3547.923828125
3560.171875
3564.568359375
3557.5859375
3537.216796875
3502.974609375
3457.95703125
3410.84765625
3373.501953125
3354.5078125
3354.90234375
3370.45703125
3397.09765625
3432.822265625
3475.12109375
3518.892578125
3558.5
3591.595703125
3620.1953125
3647.62890625
3674.0390625
3694.255859375
3700.423828125
3688.111328125
3660.990234375
3629.662109375
3605.107421875
3592.212890625
3587.97265625
3584.33984375
3572.29296875
3544.4140625
3495.548828125
3422.669921875
3325.537109375
3208.57421875
3082.583984375
2963.7734375
2869.470703125
2812.529296875
2797.40625
2819.326171875
2866.32421875
2923.111328125
2975.5
3013.904296875
3035.21875
3042.87890625
3045.326171875
3053.1171875
3075.41015625
3116.888671875
3176.16796875
3246.298828125
3317.291015625
3379.654296875
3427.25
3458.5546875
3476.673828125
3488.359375
3501.560546875
3521.919921875
3550.46484375
3584.2734375
3618.91015625
3650.251953125
3675.466796875
3693.791015625
3706.19921875
3712.76171875
3709.865234375
3691.17578125
3652.40625
3595.203125
3526.830078125
3457.046875
3394.794921875
3345.490234375
3309.6953125
3285.0546875
3270.947265625
3271.23046875
3291.845703125
3335.810546875
3400.1796875
3476.060546875
3550.3203125
3609.224609375
3644.34765625
3657.1328125
3657.259765625
3655.603515625
3658.01953125
3664.685546875
3673.806640625
3685.6328125
3703.794921875
3732.853515625
3773.642578125
3820.46484375
3863.384765625
3893.5078125
3906.07421875
3899.970703125
3877.162109375
3843.578125
3808.43359375
3779.9375
3760.9921875
3749.23828125
3740.4765625
3731.34765625
3720.30859375
3708.78515625
3702.28515625
3708.990234375
3735.87109375
3785.59375
3856.0234375
3940.70703125
4029.080078125
4108.23828125
4167.7578125
4204.27734375
4221.033203125
4222.42578125
4209.568359375
4181.57421875
4140.23828125
4091.765625
4042.98828125
3996.5546875
3950.681640625
3903.56640625
3857.396484375
3817.94140625
3790.73046875
3777.69140625
3776.6484375
3783.072265625
3791.958984375
3798.474609375
3797.986328125
3787.31640625
3767.701171875
3746.662109375
3735.529296875
3743.0390625
3769.763671875
3807.556640625
3843.837890625
3867.484375
3873.5234375
3864.890625
3850.10546875
3837.755859375
3831.666015625
3830.583984375
3831.583984375
3832.93359375
3833.65234375
3831.90234375
3825.490234375
3814.310546875
3801.474609375
3791.287109375
3786.16015625
3786.107421875
3791.248046875
3804.146484375
3828.828125
3867.416015625
3917.9140625
3975.111328125
4032.984375
4086.560546875
4132.9296875
4171.728515625
4204.263671875
4230.869140625
4248.46875
4251.2109375
4234.328125
4198.01953125
4148.32421875
4094.70703125
4046.3125
4009.20703125
3985.73828125
3975.53515625
3976.740234375
3986.48046875
4001.275390625
4017.876953125
4033.82421875
4046.888671875
4054.58203125
4055.544921875
4052.16796875
4051.1875
4060.525390625
4084.689453125
4122.53515625
4168.87109375
4218.1171875
4267.28125
4316.642578125
4368.23828125
4423.630859375
4482.669921875
4543.708984375
4604.40234375
4661.994140625
4712.93359375
4752.552734375
4775.615234375
4777.982421875
4758.609375
4720.0390625
4666.4921875
4600.984375
4524.287109375
4436.658203125
4340.216796875
4239.50390625
4140.25390625
4048.3046875
3969.826171875
3911.705078125
3880.5
3879.65625
3906.7734375
3953.259765625
4007.203125
4057.98046875
4100.0546875
4134.103515625
4165.478515625
4200.87890625
4244.53125
4295.53125
4347.705078125
4392.322265625
4422.09375
4434.5
4432.56640625
4422.373046875
4408.4296875
4390.2578125
4363.474609375
4325.134765625
4278.701171875
4233.8671875
4200.8984375
4184.24609375
4180.7265625
4183.470703125
4187.9140625
4194.861328125
4208.75390625
4233.68359375
4270.66796875
4317.498046875
4369.96484375
4423.43359375
4474.56640625
4522.73828125
4570.001953125
4619.228515625
4671.578125
4725.12109375
4775.25390625
4816.541015625
4844.76953125
4857.802734375
4855.04296875
4836.91015625
4805.61328125
4765.9765625
4724.25390625
4685.201171875
4650.20703125
4617.884765625
4585.96875
4553.361328125
4522.361328125
4499.734375
4494.05078125
4509.765625
4543.296875
4584.767578125
4622.744140625
4647.162109375
4650.296875
4628.68359375
4585.361328125
4528.736328125
4468.091796875
4410.154296875
4358.9453125
4316.17578125
4280.220703125
4246.212890625
4209.544921875
4169.861328125
4131.259765625
4098.9375
4076.279296875
4064.458984375
4063.3046875
4071.935546875
4089.02734375
4112.666015625
4139.935546875
4167.37890625
4193.005859375
4217.875
4244.806640625
4274.900390625
4305.609375
4332.27734375
4350.5859375
4356.794921875
4346.1171875
4312.380859375
4250.748046875
4161.80078125
4053.66015625
3940.375
3837.759765625
3759.1640625
3712.595703125
3699.2109375
3713.24609375
3744.13671875
3780.798828125
3815.666015625
3846.009765625
3872.521484375
3897.51171875
3924.427734375
3958.083984375
4004.265625
4068.154296875
4152.013671875
4253.103515625
4363.12109375
4470.087890625
4562.22265625
4632.068359375
4678.931640625
4708.57421875
4729.994140625
4750.828125
4774.189453125
4798.83203125
4821.560546875
4838.896484375
4847.30859375
4843.91015625
4828.64453125
4805.591796875
4781.048828125
4759.73828125
4742.740234375
4728.310546875
4713.3046875
4693.662109375
4665.10546875
4625.4375
4576.982421875
4526.16015625
4479.765625
4440.87890625
4407.7734375
4376.609375
4345.6328125
4317.583984375
4298.333984375
4292.5859375
4300.205078125
4316.490234375
4336.314453125
4358.3125
4385.439453125
4422.037109375
4470.80078125
4532.048828125
4604.10546875
4682.734375
4760.08984375
4826.037109375
4872.728515625
4899.025390625
4910.765625
4916.72265625
4924.384765625
4938.55859375
4961.75
4993.775390625
5030.701171875
5065.583984375
5091.564453125
5104.326171875
5101.185546875
5078.0859375
5028.478515625
4946.47265625
4832.388671875
4696.6875
4559.013671875
4441.775390625
4361.470703125
4322.921875
4319.986328125
4341.412109375
4376.87109375
4419.759765625
4467.044921875
4518.2734375
4574.091796875
4633.912109375
4693.802734375
4747.025390625
4787.583984375
4813.986328125
4829.869140625
4841.048828125
4851.484375
4860.98046875
4865.38671875
4858.486328125
4834.65625
4791.76171875
4733.095703125
4666.841796875
4603.0
4549.9765625
4513.482421875
4497.2578125
4503.2109375
4529.857421875
4571.078125
4617.181640625
4657.7578125
4684.375
4692.275390625
4681.28125
4655.5625
4621.650390625
4585.810546875
4552.61328125
4525.091796875
4505.126953125
4493.31640625
4488.92578125
4490.392578125
4495.927734375
4503.888671875
4513.19921875
4523.615234375
4534.880859375
4545.234375
4551.3203125
4550.55078125
4543.5546875
4533.755859375
4524.31640625
4515.90625
4507.4609375
4498.376953125
4489.28515625
4480.908203125
4472.90625
4464.208984375
4454.296875
4444.046875
4435.84375
4433.3359375
4440.88671875
4462.255859375
4498.87890625
4548.8671875
4607.376953125
4667.6640625
4722.158203125
4763.806640625
4787.951171875
4793.80859375
4784.369140625
4764.865234375
4741.0
4717.578125
4697.6328125
4682.095703125
4670.439453125
4661.69921875
4654.78125
4648.087890625
4639.654296875
4628.271484375
4614.5859375
4600.697265625
4588.298828125
4576.794921875
4563.03515625
4543.26171875
4515.783203125
4481.935546875
4444.615234375
4406.6875
4371.61328125
4344.787109375
4332.32421875
4337.248046875
4357.232421875
4386.669921875
4420.646484375
4456.53125
4492.306640625
4524.474609375
4548.205078125
4559.78125
4559.439453125
4552.08984375
4544.5078125
4540.8828125
4540.59375
4540.224609375
4537.40234375
4533.130859375
4532.03515625
4541.455078125
4568.78125
4616.564453125
4678.328125
4739.701171875
4784.875
4803.13671875
4790.974609375
4750.59765625
4688.306640625
4613.67578125
4538.10546875
4471.87109375
4420.994140625
4385.84375
4362.294921875
4344.87109375
4330.17578125
4318.763671875
4314.404296875
4321.40234375
4341.724609375
4373.861328125
4413.99609375
4457.85546875
4500.951171875
4537.4765625
4560.9140625
4567.771484375
4560.970703125
4548.236328125
4536.330078125
4527.033203125
4518.462890625
4508.888671875
4498.302734375
4487.201171875
4475.56640625
4464.107421875
4456.484375
4459.67578125
4480.72265625
4521.306640625
4574.802734375
4629.587890625
4676.5546875
4713.939453125
4745.279296875
4773.873046875
4799.794921875
4821.04296875
4835.689453125
4842.865234375
4843.26953125
4839.74609375
4836.59375
4837.208984375
4842.21484375
4850.048828125
4859.1328125
4868.982421875
4879.234375
4888.50390625
4894.93359375
4897.896484375
4898.392578125
4897.09765625
4892.353515625
4880.955078125
4861.05859375
4833.642578125
4801.314453125
4767.18359375
4735.923828125
4714.744140625
4711.212890625
4729.171875
4766.841796875
4818.494140625
4877.193359375
4936.693359375
4992.478515625
5041.80078125
5082.07421875
5109.087890625
5118.013671875
5107.01171875
5079.255859375
5040.8203125
4997.28125
4952.923828125
4912.306640625
4880.7578125
4862.63671875
4859.291015625
4868.5859375
4885.830078125
4905.59765625
4923.9609375
4939.990234375
4955.1875
4970.890625
4985.646484375
4994.427734375
4990.125
4966.626953125
4922.021484375
4860.076171875
4788.814453125
4717.087890625
4651.435546875
4594.84375
4546.8828125
4504.166015625
4460.927734375
4410.689453125
4349.55859375
4279.71875
4210.49609375
4155.373046875
4126.5078125
4129.9765625
4164.005859375
4219.91796875
4284.931640625
4346.412109375
4396.705078125
4436.31640625
4473.32421875
4519.23046875
4583.482421875
4669.080078125
4770.98046875
4877.8359375
4976.310546875
5055.45703125
5109.2734375
5137.068359375
5142.5078125
5131.64453125
5110.3515625
5082.626953125
5050.88671875
5017.259765625
4983.6953125
4950.73828125
4917.2890625
4882.630859375
4849.0859375
4822.6171875
4810.775390625
4819.671875
4851.5390625
4903.259765625
4965.80078125
5025.533203125
5068.783203125
5088.642578125
5089.57421875
5085.1953125
5089.798828125
5110.22265625
5143.966796875
5182.970703125
5217.8203125
5239.857421875
5243.072265625
5226.671875
5195.587890625
5156.80078125
5114.58203125
5069.6640625
5022.5625
4976.197265625
4934.609375
4899.880859375
4871.078125
4845.78125
4821.693359375
4797.130859375
4771.68359375
4747.896484375
4731.857421875
4730.04296875
4743.818359375
4766.9140625
4789.595703125
4806.31640625
4819.7109375
4837.47265625
4865.87890625
4906.0625
4954.791015625
5006.640625
5054.861328125
5091.619140625
5109.51171875
[truncated: 81,150 more chars]
