# Supplementary material for: Widespread extracellular electron transfer pathways for charging microbial cytochrome OmcS nanowires via periplasmic cytochromes PpcABCDE
Source: Nat Commun. 2024 Mar 20;15:2434. doi: 10.1038/s41467-024-46192-0 (PMC10954620; doi:10.1038/s41467-024-46192-0)
Supplement: Supplementary file 4 — Source Data [file 41467_2024_46192_MOESM4_ESM.zip › 9. Malvankar_Source_Data/9. Malvankar_Source_Data_NMR/Fig_5_Electron Transfer/Fig5d_ET_PpcE_fully_reduced.txt]

# File created = Friday, November 24, 2023 at 6:15:41 PM Western European Standard Time
# Data set = OmcS_PpcE_electron_transfer_29nov2022  3  1  /Users/pilarcportela/Topspin_examdata
# Spectral Region:
# LEFT = 24.837020874023438 ppm. RIGHT = -15.218407337282635 ppm.
#
# SIZE = 32768 ( = number of points)
#
# In the following ordering is from the 'left' to the 'right' limits!
# Lines beginning with '#' must be considered as comment lines.
#
-4376.79296875
-4403.984375
-4429.19921875
-4449.625
-4462.83984375
-4468.19140625
-4467.0703125
-4462.12109375
-4455.93359375
-4449.859375
-4443.74609375
-4436.27734375
-4425.390625
-4408.4609375
-4382.75390625
-4346.26171875
-4297.91796875
-4236.85546875
-4161.6953125
-4071.58203125
-3968.6953125
-3860.01953125
-3756.0625
-3667.16796875
-3599.85546875
-3555.66796875
-3532.890625
-3529.69140625
-3546.3515625
-3585.02734375
-3646.875
-3728.59765625
-3821.40625
-3913.8125
-3996.4375
-4065.46484375
-4122.234375
-4170.15234375
-4211.56640625
-4246.609375
-4273.7734375
-4291.04296875
-4297.01953125
-4291.9765625
-4278.48046875
-4261.0234375
-4244.5546875
-4232.7578125
-4227.125
-4227.37109375
-4232.66015625
-4242.5546875
-4257.0234375
-4275.81640625
-4298.14453125
-4322.83984375
-4348.46875
-4372.8984375
-4392.80078125
-4403.85546875
-4401.81640625
-4383.70703125
-4348.69140625
-4298.36328125
-4236.2734375
-4166.59765625
-4092.59375
-4015.98046875
-3937.72265625
-3859.546875
-3785.1640625
-3720.46875
-3671.97265625
-3643.68359375
-3633.61328125
-3632.75390625
-3628.0234375
-3607.49609375
-3564.60546875
-3499.25
-3416.671875
-3325.6796875
-3236.75390625
-3159.48828125
-3099.8515625
-3058.890625
-3034.140625
-3022.9765625
-3025.5390625
-3044.92578125
-3084.55078125
-3144.65234375
-3220.5625
-3303.765625
-3384.8359375
-3456.625
-3516.28515625
-3565.81640625
-3611.3515625
-3661.21484375
-3722.9921875
-3800.546875
-3892.38671875
-3992.5078125
-4093.078125
-4187.31640625
-4271.19140625
-4343.65234375
-4405.5234375
-4457.40234375
-4497.4609375
-4520.99609375
-4522.7421875
-4500.7265625
-4458.828125
-4406.1015625
-4353.5546875
-4310.5546875
-4282.453125
-4270.05859375
-4270.83203125
-4280.91796875
-4296.89453125
-4316.58203125
-4339.296875
-4366.08203125
-4399.41015625
-4441.34765625
-4490.65625
-4541.26171875
-4584.203125
-4612.3125
-4624.140625
-4624.26171875
-4619.8828125
-4616.52734375
-4615.1796875
-4611.796875
-4598.66796875
-4566.9765625
-4510.08984375
-4426.46875
-4320.94140625
-4203.8359375
-4088.671875
-3989.25
-3916.76171875
-3877.4765625
-3871.69140625
-3894.1796875
-3935.7109375
-3985.0078125
-4031.25
-4066.83203125
-4089.24609375
-4100.7421875
-4106.1796875
-4110.703125
-4118.42578125
-4131.734375
-4150.7578125
-4173.21484375
-4195.36328125
-4213.75390625
-4226.77734375
-4235.1640625
-4241.1171875
-4246.49609375
-4250.85546875
-4250.78125
-4241.19921875
-4217.921875
-4179.74609375
-4129.0546875
-4071.0703125
-4012.4296875
-3959.4765625
-3916.86328125
-3887.02734375
-3870.7734375
-3868.125
-3878.28515625
-3898.45703125
-3922.55859375
-3941.5078125
-3945.7421875
-3928.67578125
-3888.9453125
-3829.91796875
-3757.359375
-3677.1875
-3594.25
-3511.9140625
-3431.953125
-3354.78515625
-3280.16796875
-3207.8671875
-3138.2265625
-3073.19140625
-3017.4609375
-2978.328125
-2962.90234375
-2974.2890625
-3009.7109375
-3061.96875
-3122.46875
-3183.4921875
-3239.1484375
-3286.09375
-3324.24609375
-3356.609375
-3387.53515625
-3420.26953125
-3455.18359375
-3489.85546875
-3520.546875
-3543.640625
-3555.56640625
-3551.55859375
-3525.3671875
-3471.8359375
-3391.0
-3290.375
-3183.33203125
-3084.8515625
-3007.4921875
-2958.87890625
-2940.625
-2948.49609375
-2974.49609375
-3010.39453125
-3051.125
-3095.9375
-3147.0
-3206.30078125
-3272.71875
-3340.75
-3401.8125
-3447.63671875
-3473.5234375
-3479.359375
-3468.08984375
-3443.484375
-3409.234375
-3369.6640625
-3330.875
-3300.62890625
-3286.53515625
-3293.62890625
-3322.703125
-3370.359375
-3430.24609375
-3494.51171875
-3554.734375
-3602.8125
-3632.45703125
-3641.1171875
-3631.0078125
-3607.90625
-3577.9609375
-3544.8515625
-3509.140625
-3470.19921875
-3428.76953125
-3387.93359375
-3351.8125
-3323.3828125
-3303.2109375
-3290.19140625
-3283.44921875
-3283.7421875
-3293.16015625
-3313.4375
-3344.26171875
-3382.7421875
-3424.07421875
-3462.80859375
-3494.22265625
-3515.37890625
-3525.48828125
-3525.578125
-3518.0078125
-3506.40625
-3495.66796875
-3490.96875
-3495.6328125
-3509.0703125
-3526.56640625
-3541.265625
-3547.125
-3541.47265625
-3526.234375
-3507.72265625
-3494.77734375
-3495.56640625
-3514.4296875
-3550.46484375
-3598.6328125
-3652.26953125
-3705.40625
-3753.91796875
-3795.70703125
-3830.25
-3857.63671875
-3877.72265625
-3890.1875
-3895.45703125
-3895.1953125
-3890.9296875
-3881.39453125
-3861.14453125
-3822.2421875
-3758.51953125
-3669.984375
-3564.76171875
-3457.734375
-3366.60546875
-3307.00390625
-3288.0859375
-3309.84765625
-3363.3359375
-3434.296875
-3509.109375
-3579.7890625
-3644.8125
-3705.8515625
-3763.69140625
-3816.80078125
-3862.62890625
-3899.546875
-3927.734375
-3948.97265625
-3965.98046875
-3981.27734375
-3995.7265625
-4007.99609375
-4015.70703125
-4017.75
-4015.765625
-4013.33203125
-4013.4609375
-4016.62890625
-4020.61328125
-4021.55078125
-4014.6796875
-3994.73828125
-3957.5390625
-3902.97265625
-3837.38671875
-3772.71875
-3722.59765625
-3698.171875
-3705.59765625
-3744.92578125
-3809.6796875
-3888.05078125
-3966.66796875
-4035.546875
-4091.10546875
-4135.171875
-4171.38671875
-4202.0546875
-4227.53515625
-4247.6015625
-4262.6171875
-4273.04296875
-4277.98046875
-4274.80859375
-4260.87109375
-4236.328125
-4205.5625
-4175.8046875
-4153.4609375
-4140.50390625
-4133.328125
-4124.9296875
-4108.8125
-4081.8203125
-4044.47265625
-3999.63671875
-3951.44140625
-3904.60546875
-3863.3125
-3829.65625
-3802.87890625
-3780.50390625
-3760.22265625
-3740.640625
-3719.93359375
-3693.734375
-3654.50390625
-3594.13671875
-3508.796875
-3402.58984375
-3287.01953125
-3176.40625
-3082.50390625
-3011.3828125
-2963.44921875
-2935.5546875
-2923.89453125
-2926.40625
-2942.96875
-2972.81640625
-3011.4453125
-3050.03515625
-3078.37890625
-3089.08203125
-3080.1640625
-3055.05859375
-3020.90234375
-2986.31640625
-2959.51953125
-2947.19921875
-2954.19140625
-2983.33203125
-3035.24609375
-3108.046875
-3197.265625
-3296.0078125
-3395.453125
-3486.359375
-3561.1875
-3615.8515625
-3649.390625
-3662.23046875
-3655.23828125
-3630.90625
-3595.046875
-3556.50390625
-3524.09765625
-3503.0625
-3493.69921875
-3492.58984375
-3494.578125
-3493.6875
-3483.265625
-3456.6328125
-3409.12109375
-3340.40234375
-3255.2421875
-3162.05078125
-3069.9375
-2985.83984375
-2913.0234375
-2851.2890625
-2798.69140625
-2753.52734375
-2715.49609375
-2685.421875
-2664.25
-2652.2421875
-2648.57421875
-2650.921875
-2655.4609375
-2658.16015625
-2657.27734375
-2654.9296875
-2656.16796875
-2666.265625
-2688.89453125
-2726.1171875
-2778.74609375
-2846.02734375
-2925.4453125
-3013.70703125
-3107.890625
-3205.05078125
-3300.7265625
-3388.859375
-3463.97265625
-3523.671875
-3568.4296875
-3599.04296875
-3614.453125
-3612.3515625
-3592.046875
-3556.95703125
-3514.16796875
-3471.15234375
-3431.94921875
-3395.4921875
-3356.94140625
-3310.67578125
-3253.19921875
-3184.70703125
-3108.97265625
-3031.734375
-2958.73046875
-2895.2734375
-2847.37890625
-2822.53125
-2827.78125
-2865.72265625
-2931.18359375
-3011.33984375
-3089.4453125
-3150.4375
-3185.9140625
-3196.0234375
-3187.5
-3169.734375
-3151.7421875
-3141.29296875
-3144.53515625
-3164.76171875
-3200.82421875
-3247.40234375
-3297.26171875
-3343.6953125
-3381.3828125
-3405.7109375
-3411.76171875
-3394.125
-3347.9921875
-3271.2421875
-3166.7421875
-3043.4609375
-2915.4921875
-2799.05078125
-2708.46484375
-2652.6015625
-2633.1953125
-2645.85546875
-2682.953125
-2736.3515625
-2798.37890625
-2861.6015625
-2919.44921875
-2968.52734375
-3010.94921875
-3053.75390625
-3104.69921875
-3166.90234375
-3236.3359375
-3304.1328125
-3361.9375
-3406.31640625
-3439.171875
-3464.25390625
-3482.83984375
-3492.21484375
-3488.36328125
-3470.78125
-3445.36328125
-3422.74609375
-3412.90625
-3419.57421875
-3437.9375
-3456.33984375
-3460.3046875
-3436.59375
-3376.421875
-3277.5546875
-3145.140625
-2990.6171875
-2828.41015625
-2671.73828125
-2529.28515625
-2404.08203125
-2294.8046875
-2198.2265625
-2111.58203125
-2033.80078125
-1965.55859375
-1908.7734375
-1866.09375
-1840.0
-1831.359375
-1837.98046875
-1854.54296875
-1874.640625
-1893.82421875
-1911.953125
-1933.5078125
-1965.9453125
-2016.61328125
-2089.68359375
-2184.30859375
-2295.0234375
-2413.69140625
-2531.64453125
-2641.28515625
-2737.5625
-2819.10546875
-2888.08984375
-2948.0859375
-3001.1328125
-3046.26953125
-3080.72265625
-3102.5078125
-3112.4453125
-3114.2734375
-3113.1328125
-3113.125
-3114.94921875
-3114.91796875
-3106.3046875
-3083.14453125
-3044.35546875
-2995.4453125
-2946.39453125
-2907.078125
-2883.2734375
-2875.65234375
-2881.34375
-2896.09375
-2915.37890625
-2934.35546875
-2947.5390625
-2949.21484375
-2934.4140625
-2900.203125
-2846.90234375
-2778.76953125
-2703.7578125
-2631.9921875
-2573.265625
-2534.33984375
-2517.1328125
-2518.3046875
-2530.68359375
-2545.90234375
-2557.60546875
-2563.55078125
-2566.0390625
-2570.7578125
-2585.0390625
-2616.0
-2668.6328125
-2744.109375
-2839.12109375
-2946.9140625
-3059.70703125
-3171.01953125
-3276.80078125
-3374.859375
-3463.625
-3541.59765625
-3607.94921875
-3663.15234375
-3708.51171875
-3744.7109375
-3771.0859375
-3786.328125
-3789.640625
-3780.83984375
-3759.453125
-3724.484375
-3675.17578125
-3612.015625
-3536.92578125
-3452.921875
-3364.046875
-3275.97265625
-3196.44921875
-3134.703125
-3099.25390625
-3094.84765625
-3120.1875
-3168.3046875
-3229.640625
-3295.796875
-3361.5234375
-3424.234375
-3482.25390625
-3533.546875
-3575.7265625
-3606.796875
-3625.6875
-3631.921875
-3624.97265625
-3604.0078125
-3568.41796875
-3518.09375
-3452.7890625
-3371.3203125
-3272.1875
-3155.73046875
-3026.41796875
-2893.08984375
-2766.703125
-2656.53515625
-2566.75390625
-2494.91015625
-2433.5546875
-2374.24609375
-2311.97265625
-2247.4609375
-2186.921875
-2139.87890625
-2116.484375
-2124.6171875
-2166.7109375
-2237.3515625
-2323.22265625
-2406.3046875
-2469.30859375
-2500.88671875
-2498.09375
-2465.16796875
-2409.5859375
-2338.06640625
-2255.0625
-2164.68359375
-2074.25
-1996.1953125
-1946.08203125
-1937.48046875
-1976.78125
-2060.609375
-2176.5
-2306.16796875
-2430.3671875
-2534.05078125
-2609.87890625
-2658.31640625
-2684.3046875
-2693.16796875
-2688.7578125
-2674.69140625
-2656.58203125
-2642.68359375
-2642.12109375
-2662.04296875
-2705.296875
-2769.484375
-2847.22265625
-2927.42578125
-2998.13671875
-3050.15625
-3079.828125
-3088.75390625
-3080.40625
-3055.92578125
-3012.59765625
-2946.265625
-2855.859375
-2746.75390625
-2630.80078125
-2522.94140625
-2436.77734375
-2381.3984375
-2361.13671875
-2377.8046875
-2433.078125
-2528.7109375
-2664.08984375
-2833.23828125
-3023.85546875
-3219.2421875
-3402.0234375
-3557.43359375
-3675.0078125
-3748.91015625
-3777.58984375
-3763.1875
-3710.546875
-3625.828125
-3515.30859375
-3385.18359375
-3242.28125
-3094.91015625
-2952.7578125
-2825.49609375
-2720.46484375
-2640.69140625
-2584.24609375
-2545.63671875
-2518.44921875
-2497.703125
-2480.546875
-2465.44921875
-2451.0625
-2435.94921875
-2419.2578125
-2401.59375
-2385.296875
-2373.8359375
-2370.7890625
-2379.265625
-2402.08984375
-2442.15625
-2501.875
-2581.41796875
-2676.63671875
-2778.23046875
-2873.19921875
-2948.36328125
-2994.3828125
-3008.16796875
-2992.83984375
-2955.72265625
-2906.01171875
-2853.078125
-2805.578125
-2770.83203125
-2754.03125
-2756.93359375
-2776.38671875
-2803.78515625
-2826.64453125
-2832.12890625
-2810.84765625
-2759.1640625
-2679.09765625
-2576.3203125
-2457.390625
-2327.75390625
-2191.31640625
-2051.1171875
-1910.10546875
-1771.49609375
-1639.25390625
-1518.640625
-1415.61328125
-1334.87109375
-1278.07421875
-1244.375
-1211.3828125
-1221.90625
-1256.52734375
-1315.77734375
-1397.96484375
-1499.70703125
-1617.3359375
-1747.671875
-1887.21484375
-2029.875
-2164.9765625
-2277.6796875
-2352.6796875
-2379.59375
-2357.25390625
-2294.74609375
-2208.60546875
-2117.3984375
-2035.9609375
-1971.62890625
-1923.91015625
-1886.93359375
-1852.8984375
-1814.671875
-1766.8203125
-1705.26953125
-1626.484375
-1526.92578125
-1403.49609375
-1254.8984375
-1083.4921875
-896.34375
-704.32421875
-519.23046875
-350.57421875
-204.0859375
-82.62109375
12.0234375
78.33203125
115.84375
126.5625
115.65234375
90.5625
58.8359375
25.20703125
-10.6328125
-54.4609375
-115.7890625
-204.29296875
-325.71484375
-478.6484375
-654.12109375
-838.48046875
-1018.1015625
-1183.27734375
-1329.3984375
-1455.4921875
-1561.86328125
-1648.58203125
-1715.62109375
-1763.75
-1795.09375
-1812.859375
-1820.88671875
-1823.59765625
-1826.0
-1832.8671875
-1847.05078125
-1867.79296875
-1890.375
-1907.5078125
-1912.296875
-1901.26171875
-1875.41796875
-1838.4453125
-1793.625
-1742.16796875
-1684.0234375
-1619.84375
-1552.28125
-1486.1328125
-1427.65234375
-1383.203125
-1357.46484375
-1352.2890625
-1367.0703125
-1400.31640625
-1450.4765625
-1515.06640625
-1589.12890625
-1665.15625
-1735.33203125
-1794.66796875
-1842.671875
-1882.421875
-1917.9921875
-1952.05859375
-1984.828125
-2014.2734375
-2037.3203125
-2051.328125
-2055.18359375
-2049.21875
-2034.31640625
-2011.0703125
-1979.8671875
-1941.43359375
-1897.203125
-1849.32421875
-1800.14453125
-1751.34765625
-1703.1171875
-1654.484375
-1605.09765625
-1557.09765625
-1515.31640625
-1485.48046875
-1471.9296875
-1476.30078125
-1497.6640625
-1533.34765625
-1579.6953125
-1632.2734375
-1685.6015625
-1733.09765625
-1767.9765625
-1784.98046875
-1781.90625
-1759.9296875
-1722.765625
-1675.2109375
-1622.328125
-1569.69140625
-1524.11328125
-1493.28515625
-1483.69921875
-1497.734375
-1532.2265625
-1579.70703125
-1631.46875
-1680.37109375
-1721.94140625
-1753.4140625
-1772.078125
-1774.640625
-1758.57421875
-1724.390625
-1676.984375
-1624.6640625
-1576.31640625
-1538.0234375
-1510.734375
-1490.41015625
-1470.90234375
-1448.06640625
-1422.3203125
-1398.1015625
-1380.91015625
-1374.4140625
-1378.921875
-1391.36328125
-1405.99609375
-1415.67578125
-1413.6015625
-1395.3984375
-1360.68359375
-1313.0078125
-1258.046875
-1201.19921875
-1146.47265625
-1097.3046875
-1058.046875
-1034.1484375
-1030.4140625
-1048.25
-1083.859375
-1129.1015625
-1174.7421875
-1213.84765625
-1242.8671875
-1260.61328125
-1267.5625
-1266.50390625
-1262.3515625
-1259.01953125
-1255.1484375
-1242.95703125
-1212.015625
-1155.43359375
-1074.13671875
-977.2578125
-878.76171875
-792.31640625
-726.9296875
-685.46875
-665.984375
-663.6796875
-671.9296875
-682.8046875
-688.21875
-681.41015625
-657.66015625
-614.4375
-551.69921875
-472.62109375
-383.56640625
-292.87890625
-209.26953125
-140.87890625
-94.80078125
-76.15234375
-86.47265625
-122.4375
-176.42578125
-239.6015625
-305.765625
-373.12890625
-442.0078125
-510.39453125
-571.88671875
-618.9609375
-649.31640625
-669.7421875
-693.5390625
-732.890625
-791.79296875
-863.9921875
-936.33984375
-994.46484375
-1027.49609375
-1030.59375
-1005.52734375
-959.79296875
-904.4375
-850.94140625
-808.10546875
-780.1875
-767.25390625
-767.37109375
-778.85546875
-800.921875
-832.78515625
-872.71875
-917.8125
-963.96484375
-1005.68359375
-1036.75
-1052.51171875
-1052.40625
-1040.05078125
-1020.55859375
-997.28515625
-970.56640625
-938.875
-901.18359375
-859.21875
-818.47265625
-786.8984375
-771.37890625
-774.0078125
-790.7890625
-813.61328125
-834.20703125
-847.703125
-854.078125
-856.640625
-858.33203125
-858.1484375
-850.06640625
-825.31640625
-776.41015625
-700.59375
-601.5625
-489.67578125
-381.25
-296.5234375
-256.13671875
-276.515625
-365.90234375
-522.5859375
-735.421875
-985.71484375
-1249.71484375
-1501.91015625
-1719.1328125
-1884.34765625
-1988.7109375
-2031.47265625
-2018.58984375
-1960.875
-1871.859375
-1765.54296875
-1654.44921875
-1548.4609375
-1454.0625
-1373.8125
-1306.51953125
-1248.52734375
-1195.7265625
-1144.83203125
-1093.27734375
-1038.05078125
-974.7109375
-897.375
-800.29296875
-680.59765625
-541.046875
-390.80859375
-243.38671875
-112.72265625
-9.53125
60.53125
96.92578125
103.02734375
84.296875
46.44921875
-5.52734375
-67.08203125
-133.28515625
-198.96875
-259.9921875
-314.6015625
-363.08984375
-405.453125
-438.671875
-455.89453125
-448.73828125
-411.6875
-346.2109375
-262.32421875
-176.6953125
-107.75390625
-69.7734375
-68.56640625
-100.79296875
-157.0078125
-226.1171875
-298.8359375
-369.05078125
-433.5234375
-490.68359375
-539.6640625
-580.6484375
-616.36328125
-652.6640625
-696.0546875
-749.19921875
-808.421875
-865.90234375
-914.81640625
-953.328125
-985.02734375
-1016.73046875
-1055.47265625
-1105.7265625
-1167.50390625
-1236.19140625
-1304.0859375
-1362.69921875
-1404.2734375
-1422.2890625
-1411.75390625
-1370.06640625
-1298.3203125
-1202.25390625
-1091.96484375
-980.1953125
-879.93359375
-802.26171875
-754.9765625
-741.69921875
-761.4609375
-809.0234375
-876.07421875
-952.75
-1029.0859375
-1096.21875
-1147.33984375
-1178.3046875
-1187.63671875
-1176.39453125
-1148.1171875
-1108.7421875
-1065.77734375
-1026.546875
-995.8203125
-973.69921875
-954.8984375
-930.34375
-891.01953125
-832.1875
-755.41015625
-667.140625
-575.1640625
-485.421875
-401.06640625
-323.40234375
-253.13671875
-191.05859375
-138.23046875
-96.09765625
-66.23828125
-49.2578125
-43.5703125
-45.328125
-49.953125
-53.859375
-55.0625
-53.03515625
-48.7109375
-44.5546875
-43.4609375
-46.73828125
-52.8203125
-58.1484375
-59.28515625
-54.5078125
-43.96484375
-28.953125
-10.8984375
9.609375
33.3671875
62.30859375
98.7890625
144.61328125
200.0
262.328125
325.4921875
380.6171875
418.23046875
430.7578125
414.29296875
369.36328125
300.8984375
217.28515625
128.546875
44.29296875
-27.71484375
-82.36328125
-117.85546875
-136.58203125
-145.046875
-152.01171875
-165.359375
-189.796875
-226.83984375
-276.30859375
-337.19140625
-406.875
-480.10546875
-549.77734375
-609.41015625
-655.703125
-689.328125
-714.265625
-736.56640625
-762.9609375
-799.03515625
-847.01171875
-903.9609375
-961.75
-1009.3515625
-1036.96875
-1039.86328125
-1019.6015625
-982.140625
-934.42578125
-881.72265625
-826.390625
-767.59765625
-701.87890625
-625.2421875
-536.28515625
-438.28125
-338.71875
-247.27734375
-174.15625
-129.34375
-121.6015625
-156.26953125
-232.5625
-342.015625
-469.2421875
-595.53515625
-704.22265625
-785.10546875
-835.2734375
-855.984375
-848.58984375
-812.69921875
-747.33203125
-653.2265625
-534.3671875
-397.94921875
-252.98828125
-108.05859375
30.765625
160.40625
279.1171875
383.75
468.140625
524.16015625
545.07421875
529.03125
480.5078125
409.30859375
328.390625
251.71875
192.18359375
159.296875
157.25
184.1953125
232.66796875
290.65625
343.83203125
379.49609375
390.8359375
378.71875
349.75390625
312.62109375
275.40625
244.3515625
222.91015625
210.65234375
203.05859375
192.57421875
170.51953125
129.52734375
66.05078125
-17.87890625
-115.1484375
-216.125
-311.7421875
-395.33984375
-463.15625
-513.625
-546.02734375
-559.30078125
-552.47265625
-526.5078125
-485.48828125
-435.26171875
-380.86328125
-325.546875
-272.13671875
-224.40625
-186.3984375
-160.33203125
-145.50390625
-139.25390625
-138.65625
-141.27734375
-144.74609375
-146.3671875
-143.796875
-136.19140625
-124.828125
-112.26953125
-100.43359375
-88.48046875
-71.5
-41.3203125
10.08984375
85.55078125
178.9453125
275.6953125
358.06640625
412.515625
435.078125
431.7734375
414.2265625
393.796875
378.171875
372.10546875
380.27734375
408.90625
464.6640625
551.91015625
669.97265625
811.33984375
961.39453125
1100.4921875
1208.578125
1270.76953125
1281.34375
1244.2265625
1170.0234375
1071.15625
957.41015625
833.84765625
701.4609375
559.30859375
406.546875
243.609375
72.859375
-100.83203125
-269.51171875
-422.27734375
-546.76171875
-632.40234375
-674.23046875
-675.28515625
-645.86328125
-600.265625
-553.0
-516.3359375
-499.265625
-507.015625
-540.34375
-594.65625
-659.9453125
-722.6328125
-769.4375
-791.86328125
-789.07421875
-767.84765625
-739.78125
-716.94140625
-707.46484375
-712.85546875
-728.25
-745.6953125
-758.47265625
-764.0078125
-764.08984375
-763.0
-765.3125
-774.828125
-794.8046875
-828.39453125
-877.9609375
-943.1640625
-1019.45703125
-1098.609375
-1171.18359375
-1229.10546875
-1266.56640625
-1279.6484375
-1265.8515625
-1224.41796875
-1156.76953125
-1066.2734375
-957.3046875
-834.48828125
-702.5703125
-566.515625
-431.17578125
-300.5703125
-177.36328125
-62.984375
41.640625
135.203125
215.48828125
279.41796875
323.76171875
346.23046875
346.625
327.54296875
294.34765625
253.96875
212.87109375
175.15234375
142.18359375
113.98828125
91.26953125
76.23046875
71.15234375
75.40234375
83.0078125
83.0234375
63.1015625
14.5
-64.20703125
-166.22265625
-278.62890625
-386.6015625
-478.23046875
-547.7578125
-595.5078125
-624.89453125
-639.0390625
-639.39453125
-626.5625
-601.984375
-569.12890625
-533.5546875
-501.6875
-478.71875
-466.83203125
-464.7421875
-468.23828125
-471.1953125
-467.08984375
-451.5078125
-424.6171875
-391.16796875
-357.3359375
-326.6953125
-298.8515625
-271.8828125
-246.37109375
-227.63671875
-224.2265625
-243.8203125
-289.99609375
-361.95703125
-456.61328125
-569.86328125
-695.6875
-824.5859375
-943.84375
-1040.296875
-1104.29296875
-1132.87109375
-1130.66796875
-1107.6875
-1074.546875
-1038.03125
-999.51953125
-956.8671875
-907.38671875
-849.87109375
-785.08203125
-715.24609375
-643.3125
-572.45703125
-506.12890625
-448.3046875
-402.91796875
-372.66015625
-358.2578125
-359.125
-374.2734375
-402.1875
-439.8828125
-482.87109375
-526.48828125
-567.296875
-603.015625
-631.3515625
-649.37109375
-654.29296875
-645.16796875
-623.7421875
-593.6640625
-558.15625
-517.71875
-469.55078125
-409.1875
-333.21875
-241.140625
-135.62890625
-21.70703125
94.19140625
205.5859375
307.91015625
400.3359375
485.5546875
567.078125
645.87109375
718.734375
779.0625
818.69140625
829.95703125
807.859375
752.41796875
669.953125
572.15234375
472.70703125
382.92578125
308.02734375
245.65625
187.33203125
122.015625
40.26171875
-62.36328125
-183.1953125
-312.04296875
-433.171875
-529.8046875
-589.234375
-606.09375
-582.6171875
-526.87109375
-450.0625
-363.6484375
-276.5234375
-193.51171875
-115.90234375
-43.69140625
21.96875
77.5859375
118.00390625
138.84375
139.0390625
121.87890625
93.89453125
62.7421875
35.56640625
18.09375
13.8203125
23.265625
44.41796875
74.5
111.9609375
157.19921875
211.90625
277.953125
356.7265625
448.96875
554.69140625
672.75390625
799.9296875
930.24609375
1055.44921875
1166.86328125
1257.6171875
1324.0625
1366.046875
1386.4921875
1390.15234375
1381.5390625
1362.8203125
1333.25390625
1290.5
1232.4453125
1158.16015625
1068.6015625
968.0078125
865.30859375
773.4296875
705.8984375
672.48828125
676.1875
712.34765625
769.56640625
832.09765625
883.5
910.3359375
904.48828125
863.61328125
790.48828125
691.890625
577.13671875
456.1015625
337.22265625
226.1015625
125.21484375
34.90234375
-44.84375
-112.96484375
-166.96875
-203.6015625
-219.83984375
-213.8046875
-185.76171875
-139.03515625
-80.30078125
-19.0390625
34.03125
69.39453125
81.89453125
73.29296875
52.296875
31.38671875
22.08984375
31.1875
59.16015625
100.6484375
146.4921875
187.1328125
216.359375
233.53515625
242.88671875
250.203125
259.3984375
270.98828125
283.18359375
294.23046875
304.3203125
315.80078125
331.92578125
354.74609375
383.578125
415.0
444.765625
470.234375
491.21875
508.43359375
521.1953125
526.83984375
522.67578125
508.6171875
488.5546875
469.68359375
460.4453125
467.76953125
494.26171875
536.66796875
586.6953125
634.2265625
671.140625
693.76953125
702.94921875
702.22265625
695.46875
685.36328125
673.2578125
660.1796875
647.765625
638.23828125
633.73046875
635.9296875
646.515625
667.46484375
700.16796875
743.453125
792.34375
838.88671875
874.50390625
892.1484375
887.03125
856.53125
800.64453125
723.12109375
632.046875
538.36328125
452.30859375
379.85546875
321.60546875
274.93359375
237.54296875
209.5703125
192.70703125
187.3125
189.890625
192.984375
188.0859375
170.28125
141.8125
111.83203125
92.078125
91.39453125
113.06640625
156.1484375
218.37890625
297.33984375
389.12109375
486.58203125
579.71484375
658.23828125
715.0
748.3828125
762.8203125
767.20703125
771.5234375
783.1484375
804.79296875
835.31640625
872.43359375
914.91015625
962.32421875
1012.8828125
1061.7265625
1101.7734375
1127.046875
1136.0703125
1132.76953125
1124.34765625
1117.859375
1117.6171875
1124.25390625
1135.10546875
1145.18359375
1148.625
1140.59375
1119.453125
1088.375
1055.12109375
1029.26953125
1018.04296875
1023.25
1041.44140625
1066.671875
1093.28125
1117.11328125
1135.33984375
1146.08984375
1148.4921875
1142.7265625
1129.80078125
1111.05859375
1087.9765625
1062.47265625
1037.71484375
1018.35546875
1009.56640625
1015.13671875
1035.875
1069.08984375
1108.94140625
1147.68359375
1177.59375
1193.19921875
1192.39453125
1175.78515625
1145.2265625
1103.0234375
1052.05078125
995.9375
939.125
886.68359375
843.5546875
812.68359375
792.8203125
777.8203125
758.3828125
725.35546875
672.93359375
600.859375
514.98046875
425.61328125
343.9609375
278.40625
232.6015625
205.953125
195.3671875
197.03515625
207.3828125
223.3125
242.28125
262.97265625
286.3515625
315.94140625
356.10546875
409.05859375
472.7421875
541.1796875
607.14453125
665.546875
715.75390625
761.5546875
808.609375
860.81640625
917.8203125
975.1328125
1026.359375
1066.15625
1092.625
1108.3984375
1119.78515625
1133.92578125
1155.390625
1184.50390625
1218.24609375
1252.1953125
1281.58984375
1301.11328125
1305.1875
1289.7421875
1254.53125
1203.96875
1145.96875
1089.59375
1042.79296875
1010.70703125
994.74609375
993.01171875
1002.33203125
1021.1484375
1051.13671875
1096.1484375
1159.05078125
1239.05078125
1331.7265625
1431.19140625
1532.01171875
1629.3046875
1718.1015625
1793.515625
1851.62890625
1889.68359375
1905.3203125
1896.2421875
1860.93359375
1799.625
1714.515625
1609.69921875
1491.55859375
1368.87890625
1251.29296875
1146.453125
1058.1796875
986.89453125
931.34375
889.55859375
858.53515625
834.04296875
811.546875
787.81640625
761.8359375
734.53125
707.98828125
684.64453125
666.37890625
653.32421875
643.45703125
633.765625
622.40234375
609.9609375
599.41015625
595.55859375
604.51953125
631.9375
679.61328125
743.01171875
812.83203125
880.23828125
941.48828125
998.37109375
1054.921875
1113.25
1171.0390625
1221.2109375
1253.703125
1258.7578125
1230.734375
1170.9140625
1088.13671875
996.97265625
913.90625
852.93359375
822.328125
823.34765625
850.8359375
894.984375
944.0625
987.8203125
1020.73828125
1043.51953125
1061.734375
1081.82421875
1106.46875
1132.5078125
1153.203125
1163.19140625
1162.01953125
1153.515625
1142.2109375
1130.37890625
1117.60546875
1102.37890625
1084.22265625
1065.37890625
1051.109375
1047.86328125
1059.91796875
1086.66015625
1122.20703125
1157.3046875
1181.90234375
1187.28515625
1167.88671875
1122.9140625
1057.35546875
981.265625
906.92578125
844.87890625
801.02734375
776.296875
768.28125
773.1796875
786.859375
805.4765625
826.078125
846.98828125
867.52734375
887.43359375
906.78515625
926.44921875
948.34765625
974.4609375
1004.5703125
1034.0390625
1054.01953125
1055.40625
1035.0078125
999.828125
965.6953125
950.92578125
969.171875
1025.3828125
1115.76953125
1230.17578125
1355.21875
1477.44921875
1586.0078125
1673.87109375
1737.3046875
1774.63671875
1785.92578125
1773.7578125
1743.70703125
1702.8828125
1657.0390625
1608.49609375
1556.78125
1501.3984375
1444.3515625
1390.53125
1345.8125
1314.05859375
1294.55859375
1281.41796875
1265.51953125
1238.62109375
1197.390625
1145.11328125
1090.2421875
1043.09375
1012.625
1004.34765625
1019.21875
1053.5625
1099.734375
1147.65625
1186.40625
1205.70703125
1197.47265625
1157.46875
1086.359375
989.36328125
874.5
750.37890625
624.33984375
501.11328125
382.1953125
266.046875
149.76953125
31.83203125
-85.13671875
-193.40234375
-282.1875
-341.96484375
-368.5390625
-364.27734375
-336.52734375
-294.7578125
-247.98046875
-202.69921875
-161.59765625
-123.51953125
-84.98046875
-42.11328125
8.203125
68.08203125
138.4921875
219.13671875
308.72265625
405.359375
506.41796875
608.09375
705.84375
796.24609375
879.03515625
957.41015625
1035.99609375
1117.6484375
1201.109375
1280.8828125
1349.26171875
1399.19140625
1426.58984375
1431.1171875
1415.38671875
1382.83203125
1335.58984375
1273.99609375
1198.44140625
1111.890625
1020.421875
931.2109375
850.0546875
780.578125
724.8828125
683.94921875
657.046875
641.08203125
631.0625
621.79296875
610.1015625
596.37109375
584.37890625
579.3671875
585.62890625
605.05859375
637.0703125
679.09375
726.99609375
775.62109375
819.46484375
853.1484375
871.6015625
870.625
848.0859375
804.98046875
745.30859375
674.69140625
598.8203125
522.5234375
449.48046875
382.1015625
321.45703125
267.6015625
220.51953125
181.79296875
156.33203125
153.15625
184.0546875
260.2109375
388.2109375
567.65625
791.28125
1046.76171875
1318.3046875
1587.30859375
1832.859375
2033.4609375
2170.41796875
2231.91796875
2216.015625
2131.1328125
1993.6015625
1823.265625
1639.20703125
1457.0546875
1288.171875
1139.9609375
1016.7734375
921.28515625
856.01171875
823.83203125
826.72265625
862.96875
924.41015625
995.828125
1057.90625
1093.52734375
1094.29296875
1062.80078125
1008.55078125
940.265625
860.3359375
765.41796875
651.75
520.4140625
379.07421875
240.16796875
117.98828125
26.2890625
-23.5546875
-24.57421875
23.94140625
115.84765625
239.51171875
380.30859375
522.81640625
652.2265625
755.921875
825.9296875
861.30078125
868.3984375
858.22265625
842.03515625
827.80078125
819.0
816.03515625
819.01953125
830.25
854.57421875
896.9765625
958.71484375
1034.52734375
1113.0390625
1180.2421875
1224.0625
1237.85546875
1221.66015625
1181.13671875
1125.12890625
1063.27734375
1004.765625
958.11328125
930.62109375
926.5390625
944.55078125
976.93359375
1011.7578125
1037.5625
1047.76171875
1042.203125
1025.3984375
1003.05859375
979.55859375
957.76171875
940.1875
929.59765625
927.83984375
933.9765625
943.484375
949.3359375
944.28515625
922.9921875
882.99609375
824.49609375
749.89453125
663.92578125
574.203125
490.7890625
423.70703125
379.3515625
358.1328125
355.04296875
362.56640625
373.96484375
385.4453125
396.37109375
407.8359375
420.79296875
435.2109375
450.78515625
467.86328125
487.390625
510.390625
538.1875
572.8984375
616.54296875
668.8046875
726.24609375
784.66015625
842.453125
901.5078125
964.859375
1033.94140625
1107.9140625
1184.8046875
1262.51171875
1338.90234375
1411.4375
1476.90625
1531.65625
1572.2890625
1596.52734375
1603.7578125
1595.08984375
1573.25390625
1542.58984375
1508.5078125
1476.0390625
1448.26953125
1425.625
1406.5234375
1388.49609375
1369.20703125
1346.99609375
1321.24609375
1292.6875
1263.5546875
1236.765625
1213.64453125
1191.09375
1160.859375
1112.40234375
1037.7265625
934.8046875
808.234375
668.36328125
530.0234375
410.23046875
324.23046875
281.41015625
283.30078125
324.2734375
393.32421875
476.00390625
556.77734375
621.72265625
660.73046875
668.48046875
644.88671875
595.60546875
531.66015625
466.671875
412.30078125
374.78515625
354.9375
351.203125
363.0390625
391.8203125
439.1796875
504.77734375
585.74609375
678.02734375
777.953125
882.390625
987.6875
1088.8671875
1180.4296875
1258.3125
1321.48046875
1371.80078125
1412.171875
1444.4609375
1468.9765625
1485.58984375
1494.984375
1498.27734375
1495.35546875
1483.75390625
1459.20703125
1416.9453125
1352.32421875
1260.890625
1139.14453125
986.7578125
809.06640625
617.90625
429.703125
261.19140625
124.48828125
24.0546875
-42.92578125
-83.21875
-103.96484375
-111.41015625
-111.9765625
-113.2890625
-123.31640625
-147.6875
-187.21484375
-237.24609375
-288.95703125
-331.68359375
-355.42578125
-352.76171875
-319.62890625
-254.6328125
-157.51953125
-28.734375
128.98828125
307.90234375
493.99609375
668.91015625
814.15625
915.55078125
966.2421875
968.1484375
931.83203125
874.2734375
814.41796875
767.640625
741.890625
737.6171875
751.3515625
779.9765625
822.42578125
878.01171875
943.84765625
1014.18359375
1082.0078125
1140.875
1185.515625
1211.58203125
1215.81640625
1196.90625
1156.3125
1098.71484375
1032.140625
967.54296875
917.515625
893.9609375
905.19140625
953.26953125
1032.65625
1131.18359375
1233.953125
1328.5546875
1408.640625
1473.5078125
1524.4765625
1561.63671875
1583.84765625
1591.54296875
1588.55859375
1580.24609375
1568.98046875
1551.66015625
1522.015625
1476.06640625
1415.92578125
1349.21875
1285.41015625
1232.09375
1192.84375
1166.5234375
1147.89453125
1129.828125
1106.3671875
1074.96875
1036.515625
993.72265625
949.640625
906.9609375
867.65625
832.16015625
798.67578125
763.609375
723.37890625
676.40234375
624.10546875
570.52734375
521.09765625
481.24609375
455.08203125
444.56640625
449.53125
468.4921875
499.63671875
541.2421875
591.5234375
648.55859375
710.45703125
775.34765625
841.0390625
904.60546875
962.59375
1011.7578125
1049.9296875
1076.80859375
1094.54296875
1107.83203125
1123.09765625
1146.1796875
1179.28125
1218.5703125
1254.41015625
1274.7109375
1269.91796875
1236.80078125
1179.15625
1105.80859375
1027.91796875
956.8671875
902.5703125
871.59765625
865.6015625
881.1015625
911.0546875
947.31640625
982.62890625
1011.87109375
1032.90234375
1047.265625
1059.98046875
1077.75
1106.0546875
1146.8359375
1198.171875
1255.91796875
1315.78515625
1374.421875
1428.9921875
1475.76171875
1509.0234375
1522.1171875
1510.8359375
1477.44140625
1432.08984375
1389.8828125
1364.875
1364.22265625
1385.4296875
1417.80859375
1447.47265625
1463.49609375
1461.80859375
1444.99609375
1419.1171875
1390.609375
1365.41015625
1349.16015625
1346.734375
1360.59375
1389.08203125
1426.04296875
1462.19140625
1487.73046875
1495.17578125
1481.2734375
1447.36328125
1398.515625
1342.0390625
1285.75
1236.34375
1198.5234375
1175.12109375
1167.31640625
1174.06640625
1190.98828125
1210.3203125
1222.6796875
1219.65625
1195.58984375
1147.921875
1076.6796875
983.86328125
872.9453125
748.6953125
617.48828125
487.5390625
368.10546875
267.0390625
187.75
128.00390625
81.9921875
44.3203125
12.890625
-11.2578125
-25.9375
-29.27734375
-19.90625
3.13671875
39.50390625
86.27734375
137.8828125
187.71484375
230.58984375
264.15234375
288.3046875
303.4765625
309.8671875
308.60546875
303.546875
301.4375
309.90625
334.9609375
379.453125
442.60546875
520.05859375
604.6875
688.3046875
763.21875
822.84375
862.0859375
879.00390625
877.05859375
865.2890625
854.58984375
852.0703125
857.25390625
862.90625
859.64453125
840.84375
804.5
751.32421875
682.01171875
596.9765625
499.1796875
397.06640625
304.5703125
237.65234375
209.64453125
227.71875
291.734375
395.375
528.7109375
680.5625
839.4921875
993.7578125
1131.984375
1245.546875
1331.54296875
1393.79296875
1440.6328125
1480.8828125
1520.7734375
1563.36328125
1609.78125
1660.53515625
1715.97265625
1775.828125
1838.3359375
1899.34765625
1952.3125
1989.63671875
2004.984375
1994.9453125
1959.34765625
1900.92578125
1825.25
1740.91015625
1658.59765625
1588.40234375
1536.3125
1501.890625
1478.890625
1458.6328125
1434.07421875
1402.21875
1364.07421875
1323.3671875
1285.46484375
1256.67578125
1243.33203125
1250.37890625
1280.1171875
1331.83984375
1402.6796875
1489.0078125
1587.04296875
1691.8359375
1795.42578125
1886.375
1952.0390625
1982.2578125
1971.9140625
1921.24609375
1834.65625
1719.2578125
1583.34765625
1435.2421875
1283.2578125
1136.9140625
1007.6640625
907.3984375
845.06640625
823.87109375
840.77734375
887.99609375
954.90625
1029.8046875
1101.79296875
1162.97265625
1209.80859375
1242.71484375
1264.21484375
1277.25
1284.515625
1288.046875
1288.23046875
1282.6640625
1266.41796875
1234.25
1183.51171875
1115.66796875
1035.63671875
949.62109375
862.96484375
778.8828125
698.09765625
619.12109375
539.15625
455.94140625
370.109375
286.23828125
211.34375
151.7734375
110.96484375
89.640625
87.31640625
103.0390625
134.68359375
178.09375
227.40234375
276.93359375
323.6796875
368.8125
416.9375
473.3984375
541.265625
619.765625
704.48828125
788.6171875
864.4609375
925.15625
966.19140625
985.76953125
983.6875
959.51171875
911.8515625
839.796875
745.6484375
636.375
521.63671875
409.4765625
303.18359375
202.49609375
107.87109375
23.6875
-42.65234375
-84.57421875
-99.33984375
-87.9765625
-52.80859375
4.67578125
84.0078125
184.3515625
303.14453125
435.6796875
575.1328125
712.3515625
836.015625
934.265625
997.9296875
1023.57421875
1014.81640625
981.36328125
936.70703125
895.0546875
868.33203125
863.9921875
884.4609375
928.046875
990.359375
1065.5703125
1147.41796875
1230.15234375
1309.33203125
1381.89453125
1445.49609375
1497.51171875
1534.8359375
1555.01171875
1557.94921875
1546.8046875
1527.21875
1505.7734375
1488.5546875
1479.984375
1481.6796875
1491.6796875
1504.91796875
1514.9296875
1515.89453125
1504.17578125
1478.953125
1441.62890625
1394.3125
1338.60546875
1276.15234375
1210.3125
1146.7265625
1091.38671875
1047.85546875
1016.3046875
994.98046875
982.36328125
978.60546875
986.11328125
1009.60546875
1054.94921875
1126.5234375
1224.4140625
1343.6484375
1476.2578125
1614.46484375
1752.4296875
1885.21484375
2006.2421875
2105.70703125
2171.9375
2195.3046875
2172.28515625
2107.1484375
2010.3671875
1894.90234375
1772.34375
1650.5390625
1533.421875
1422.390625
1318.359375
1223.36328125
1141.24609375
1077.140625
1035.70703125
1018.625
1022.6484375
1039.7578125
1059.48046875
1072.125
1070.94140625
1052.6015625
1016.671875
964.8984375
900.578125
827.76171875
750.47265625
672.48828125
597.69921875
530.36328125
474.68359375
434.01953125
410.4375
404.73046875
416.15234375
441.37890625
473.48828125
502.5
517.8515625
511.74609375
481.90625
432.9375
375.7890625
324.8984375
293.1640625
286.59765625
301.37890625
324.99609375
340.671875
333.015625
292.6796875
218.80859375
118.68359375
5.1171875
-107.0
-203.66796875
-273.72265625
-310.03515625
-310.16796875
-276.49609375
-216.2109375
-140.7734375
-64.1328125
1.0078125
47.42578125
75.87890625
94.65234375
117.0078125
157.63671875
228.53515625
335.2578125
475.375
640.25
818.4375
997.6953125
1164.95703125
1306.61328125
1411.0390625
1472.30078125
1492.26171875
1479.65625
1446.96484375
1406.73046875
1368.80078125
1339.01953125
1319.37890625
1308.8671875
1304.30859375
1301.10546875
1294.5859375
1281.9921875
1264.2890625
1246.5
1236.12109375
1240.23828125
1262.9296875
1304.2265625
1360.67578125
1426.3828125
1493.51953125
1552.8515625
1595.22265625
1613.79296875
1605.64453125
1571.6875
1515.6875
1443.46484375
1362.3984375
1280.46875
1204.6796875
1139.54296875
1086.171875
1042.359375
1003.77734375
966.89453125
932.484375
907.40234375
902.484375
927.07421875
983.5078125
1065.19140625
1159.2421875
1251.48046875
1330.5234375
1389.6640625
1427.38671875
1447.51171875
1458.27734375
1469.07421875
1485.859375
1508.34765625
1531.21875
1548.1484375
1555.52734375
1554.0234375
1548.12890625
1544.203125
1547.265625
1557.75
1570.375
1576.5859375
1569.26171875
1546.59765625
1512.82421875
1475.5
1440.9140625
1410.1015625
1377.98828125
1336.35546875
1278.6328125
1203.55078125
1115.98046875
1025.24609375
942.0234375
875.27734375
830.5546875
810.78515625
818.12890625
854.25
917.57421875
1000.11328125
1087.515625
1163.234375
1214.1015625
1233.87890625
1223.73046875
1190.515625
1144.17578125
1095.5078125
1055.07421875
1033.0625
1038.80078125
1079.00390625
1155.07421875
1261.2890625
1385.48046875
1512.33984375
1628.3203125
1725.90234375
1805.01171875
1870.7890625
1929.04296875
1982.39453125
2029.2890625
2065.71484375
2087.4765625
2090.9375
2072.43359375
2028.2734375
1956.6640625
1860.2734375
1746.56640625
1624.84765625
1502.33984375
1382.4765625
1266.2578125
1154.68359375
1049.90625
954.828125
872.09765625
803.55859375
750.21875
712.390625
689.78125
681.5546875
686.5
703.21875
729.84375
763.12109375
797.65625
826.37109375
842.11328125
839.69921875
817.51953125
778.6953125
731.03125
685.26171875
651.98046875
639.44921875
653.44140625
697.87890625
774.1328125
879.3671875
1006.42578125
1146.359375
1291.3828125
1435.80078125
1575.0703125
1705.16796875
1823.25
1928.1640625
2019.56640625
2096.21484375
2154.90625
2190.8203125
2198.75
2175.203125
2120.8359375
2041.7890625
1948.375
1851.609375
1760.12890625
1679.609375
1613.6015625
1563.70703125
1528.98046875
1506.36328125
1492.875
1487.64453125
1491.765625
1506.54296875
1532.0546875
1566.828125
1607.87109375
1650.765625
1690.4453125
1722.67578125
1745.15234375
1757.3828125
1759.8203125
1753.1484375
1738.05078125
1715.30078125
1686.12109375
1652.75
1618.69921875
1588.1796875
1564.83984375
1550.78125
1546.68359375
1552.92578125
1570.44921875
1599.94140625
1639.6875
1684.015625
1724.08984375
1750.49609375
1755.21484375
1732.03515625
1676.8359375
1588.97265625
1472.87890625
1337.81640625
1195.234375
1055.19140625
923.390625
800.171875
682.3203125
567.30859375
457.24609375
359.26171875
281.76953125
229.76171875
202.546875
194.6328125
198.17578125
205.19140625
209.08203125
205.3125
191.5234375
167.296875
133.76953125
92.92578125
46.39453125
-5.4140625
-62.9296875
-125.86328125
-192.22265625
-258.9375
-323.58984375
-385.1484375
-442.81640625
-494.0078125
-533.60546875
-555.3671875
-554.49609375
-529.8828125
-485.36328125
-429.71484375
-374.6484375
-330.74609375
-303.23046875
-290.30078125
-284.92578125
-277.9609375
-260.40625
-224.71875
-166.3828125
-85.33984375
14.38671875
127.3359375
249.26171875
377.53515625
509.19921875
639.1640625
760.58984375
867.16015625
955.25390625
1024.140625
1074.61328125
1108.01953125
1126.81640625
1135.82421875
1142.20703125
1153.703125
1176.1328125
1211.47265625
1256.7109375
1303.60546875
1340.05078125
1353.82421875
1337.41796875
1291.203125
1222.77734375
1142.80078125
1059.984375
977.90234375
894.98046875
807.21484375
712.30859375
613.1796875
518.8125
441.78125
393.77734375
381.69921875
405.703125
458.98828125
529.0234375
600.61328125
660.44140625
700.89453125
720.7578125
722.9453125
711.65625
690.99609375
664.53125
634.65234375
601.76953125
564.64453125
522.234375
475.94140625
430.75
394.3515625
374.8125
378.12109375
406.71875
458.9296875
528.98046875
607.703125
684.6171875
750.953125
801.7890625
835.9140625
854.19921875
858.171875
849.5
829.84375
801.171875
767.21484375
735.45703125
717.4765625
725.7890625
768.73828125
847.0703125
954.6328125
1081.8359375
1218.7109375
1355.890625
1484.6953125
1597.67578125
1689.390625
1755.74609375
1792.02734375
1791.90234375
1749.15234375
1661.3125
1532.38671875
1372.80859375
1196.84375
1018.734375
849.171875
693.6015625
553.3125
428.44921875
320.5859375
233.1484375
170.01953125
133.68359375
123.91015625
137.34375
168.28515625
210.37109375
258.18359375
307.60546875
355.109375
396.90234375
428.96875
447.6015625
450.11328125
435.4765625
404.9296875
362.13671875
312.48828125
261.44140625
212.90625
168.72265625
129.6484375
97.0390625
73.66796875
62.8671875
66.53515625
83.28125
107.86328125
131.921875
145.68359375
140.06640625
108.8125
50.1640625
-32.71484375
-132.95703125
-242.47265625
-354.51171875
-464.796875
-570.62109375
-668.75390625
-753.8828125
-819.125
-858.71484375
-870.94140625
-858.94921875
-828.29296875
-783.17578125
-724.5
-651.01171875
-562.00390625
-458.95703125
-345.22265625
-224.97265625
-102.44921875
18.34765625
133.859375
240.6953125
334.76171875
410.88671875
464.09375
492.31640625
498.37890625
489.19921875
472.5078125
453.69921875
434.7578125
415.03125
392.5078125
364.9921875
331.7421875
295.0703125
260.25390625
232.62109375
213.6796875
199.6953125
184.15625
162.0625
132.59765625
98.6953125
64.76171875
34.8125
12.18359375
0.4609375
4.46875
30.40625
84.59375
171.06640625
289.0546875
432.125
589.83984375
750.71484375
904.1171875
1040.109375
1148.98046875
1222.75
1258.32421875
1259.4296875
1235.4453125
1198.0390625
1158.26171875
1125.0
1104.2109375
1098.33984375
1106.4921875
1125.84765625
1153.53515625
1187.47265625
1225.5234375
1263.921875
1296.59765625
1316.41796875
1317.74609375
1298.703125
1261.5625
1211.1796875
1152.59375
1089.390625
1023.69921875
957.11328125
891.10546875
826.16015625
760.60546875
690.94140625
614.22265625
530.99609375
446.609375
369.8828125
310.01953125
273.30859375
261.14453125
269.953125
292.89453125
322.078125
350.4140625
372.8515625
387.30859375
394.84375
398.4140625
400.58984375
401.94921875
401.4140625
397.85546875
391.12109375
381.7578125
370.0078125
354.95703125
334.00390625
302.6875
255.62109375
189.12109375
104.421875
9.12109375
-84.77734375
-165.1796875
-223.92578125
-258.5703125
-271.75
-269.18359375
-257.0546875
-239.48828125
-216.95703125
-186.6796875
-144.6015625
-87.765625
-15.6015625
70.28125
167.37890625
273.81640625
389.20703125
513.984375
647.265625
784.86328125
919.1328125
1040.8125
1141.23046875
1213.5625
1253.234375
1258.41015625
1230.63671875
1174.9296875
1098.78125
1010.5546875
917.9296875
826.58984375
739.38671875
656.30078125
575.4921875
495.1484375
415.21875
338.14453125
268.34375
210.89453125
170.546875
151.6015625
158.4765625
195.48828125
265.06640625
365.0390625
487.15625
618.23828125
743.5546875
850.5703125
931.34375
982.91015625
1006.3828125
1005.9921875
988.33984375
960.95703125
929.40625
894.41015625
851.88671875
796.8203125
727.66796875
647.38671875
560.60546875
470.59375
379.1640625
288.984375
205.26953125
134.99609375
83.99609375
53.8359375
40.66015625
37.21875
37.13671875
38.37890625
43.34765625
56.3046875
81.1484375
121.09375
178.92578125
255.6796875
348.09765625
447.28515625
540.48828125
615.20703125
663.31640625
682.74609375
676.65234375
651.4296875
615.05859375
576.12109375
542.671875
520.921875
514.36328125
524.16796875
550.2890625
592.21484375
648.921875
718.30859375
796.6953125
878.9609375
959.72265625
1035.26171875
1104.80078125
1169.65234375
1230.50390625
1284.83203125
1326.3984375
1347.03125
1339.23046875
1298.453125
1224.58203125
1122.44140625
1001.203125
872.62890625
748.79296875
640.23828125
555.296875
500.46484375
480.8671875
499.90234375
557.71875
649.578125
765.6875
893.3671875
1020.765625
1139.80859375
1246.4921875
1338.81640625
1414.88671875
1473.09765625
1513.96875
1540.71875
1557.17578125
1564.71484375
1561.125
1542.4453125
1505.68359375
1450.203125
1377.46875
1290.609375
1194.46875
1096.05078125
1004.3984375
929.46875
879.9140625
860.16796875
868.6015625
898.17578125
939.640625
984.98828125
1029.24609375
1070.08984375
1106.41796875
1136.8515625
1158.57421875
1167.12109375
1157.59375
1126.51171875
1072.796875
997.5
903.25390625
794.734375
679.4140625
567.16796875
468.140625
390.43359375
339.07421875
316.09765625
320.4296875
346.85546875
385.6484375
424.70703125
454.04296875
469.77734375
474.890625
476.79296875
484.12109375
504.375
541.8828125
595.51171875
657.484375
715.44140625
757.609375
777.87109375
777.61328125
763.71484375
744.70703125
727.55078125
716.59765625
714.4765625
723.30859375
744.47265625
777.21875
817.734375
860.19140625
898.80078125
929.23828125
948.921875
957.06640625
954.71484375
943.9453125
926.3828125
902.39453125
871.8359375
835.16796875
792.97265625
744.2890625
685.9296875
614.3515625
528.69140625
432.6484375
333.75390625
240.8515625
161.43359375
100.20703125
59.046875
37.4453125
32.70703125
39.8046875
52.0078125
62.71875
67.3984375
64.0078125
51.4375
27.59765625
-11.09765625
-68.31640625
-145.5625
-240.484375
-346.515625
-453.7890625
-551.2421875
-629.265625
-681.59765625
-705.3359375
-699.21484375
-662.27734375
-594.62109375
-499.3828125
-383.453125
-255.6484375
-124.19140625
4.06640625
123.0234375
227.30078125
313.8203125
383.14453125
438.7265625
484.28125
521.37109375
548.78125
563.85546875
564.78515625
552.02734375
527.46484375
492.21875
445.76171875
388.0078125
322.3984375
256.59765625
199.84765625
159.44921875
138.7890625
136.98046875
149.37109375
168.83984375
188.2265625
202.8359375
211.375
215.09375
216.38671875
218.06640625
223.18359375
235.0
256.796875
291.30859375
339.80078125
400.8828125
469.80859375
538.84765625
598.7265625
640.78125
659.0625
651.12890625
617.31640625
559.33203125
480.0078125
384.41796875
280.79296875
179.578125
90.46484375
19.328125
-33.4375
-72.27734375
-103.79296875
-133.3515625
-162.48046875
-188.41015625
-205.7109375
-208.76953125
-193.9765625
-161.15234375
-114.07421875
-59.8984375
-7.21875
36.46484375
66.625
81.8203125
82.52734375
69.95703125
45.94140625
13.59765625
-22.28515625
-55.94921875
-82.29296875
-98.76953125
-106.44140625
-109.515625
-113.484375
-122.87109375
-139.78515625
-163.7109375
-192.1171875
-221.5625
-249.109375
-273.63671875
-296.1875
-318.90625
-343.125
-367.59375
-388.07421875
-398.8125
-395.6953125
-379.1796875
-354.515625
-328.51171875
-305.203125
-283.92578125
-261.1015625
-233.66015625
-201.0390625
-164.63671875
-126.08203125
-86.09765625
-44.7578125
-2.4765625
39.3671875
78.5859375
113.01953125
141.75390625
166.21875
190.2265625
217.984375
250.68359375
284.15234375
310.04296875
320.11328125
310.50390625
283.2421875
244.6796875
203.08203125
166.99609375
144.50390625
142.16796875
163.14453125
205.203125
260.44140625
317.48828125
365.14453125
395.296875
404.06640625
391.5234375
360.71875
316.1875
261.9765625
200.4296875
132.76171875
60.97265625
-10.89453125
-77.453125
-133.98828125
-177.92578125
-208.7421875
-226.71875
-231.87109375
-223.57421875
-200.59765625
-161.31640625
-104.58984375
-31.8046875
50.87109375
132.296875
198.984375
238.98046875
244.26171875
210.78125
137.50390625
25.96875
-119.3984375
-290.84765625
-477.42578125
-666.4375
-845.921875
-1007.0625
-1144.6796875
-1255.9140625
-1338.91796875
-1393.08203125
-1419.96484375
-1423.0234375
-1406.00390625
-1371.80078125
-1323.09765625
-1263.6875
-1198.55078125
-1132.10546875
-1066.296875
-1000.515625
-933.69140625
-866.97265625
-804.64453125
-752.2265625
-712.99609375
-685.40625
-663.17578125
-637.75
-601.3984375
-549.3203125
-480.16796875
-395.43359375
-298.43359375
-193.3515625
-84.3515625
25.14453125
132.953125
238.1171875
340.5859375
440.55078125
537.5859375
629.75
713.21875
783.140625
835.70703125
870.18359375
889.40625
898.1953125
900.83203125
899.30078125
893.4375
882.55859375
867.14453125
849.36328125
832.125
817.64453125
806.6484375
798.7890625
793.84375
792.41796875
795.51171875
803.39453125
814.90625
827.91015625
840.43359375
851.35546875
859.8203125
863.78515625
859.30859375
842.07421875
810.6875
769.3125
727.0078125
693.9296875
677.0078125
677.8046875
693.015625
716.69921875
743.3046875
770.6796875
801.375
841.11328125
895.3046875
966.34765625
1053.20703125
1152.328125
1258.125
1362.80078125
1457.03515625
1532.09765625
1582.4453125
1606.98046875
1608.265625
1590.33984375
1556.390625
1507.4765625
1442.19921875
1357.3046875
1249.3125
1117.5390625
967.44921875
811.55859375
666.0390625
544.99609375
456.4296875
402.4453125
382.109375
393.734375
435.25390625
503.43359375
593.31640625
698.05078125
809.17578125
917.80078125
1016.5390625
1101.140625
1170.57421875
1225.4453125
1266.09765625
1291.84765625
1301.52734375
1294.38671875
1270.51953125
1230.76953125
1176.484375
1109.265625
1030.4921875
940.59765625
838.80859375
724.16015625
597.640625
463.73046875
329.5
201.32421875
81.765625
-30.31640625
-136.28125
-233.98046875
-317.25390625
-378.80078125
-413.52734375
-419.28515625
-395.38671875
-340.9609375
-255.37890625
-140.453125
-2.6171875
147.15234375
296.18359375
433.7265625
552.40234375
646.77734375
711.73828125
743.67578125
743.7109375
719.1875
680.96875
638.72265625
597.99609375
560.5
526.15625
494.96875
468.44140625
450.41015625
446.54296875
462.35546875
500.93359375
561.8671875
641.328125
732.15625
823.53515625
901.56640625
952.14453125
965.46875
939.9296875
882.89453125
808.29296875
732.421875
670.18359375
632.44140625
624.66015625
646.453125
692.16015625
752.3671875
816.01171875
872.46875
913.12109375
932.16015625
926.64453125
896.10546875
841.890625
766.1953125
671.0078125
557.82421875
428.98828125
290.08984375
151.2109375
25.55859375
-73.9296875
-137.890625
-162.3671875
-149.3515625
-106.30078125
-44.66796875
22.17578125
81.015625
120.13671875
130.45703125
106.58984375
47.5859375
-43.22265625
-159.03125
-290.50390625
-426.5
-554.546875
-661.5625
-735.21875
-766.4375
-752.3828125
-698.2890625
-616.51171875
-522.7890625
-431.44140625
-351.75
-287.1171875
-236.7578125
-198.109375
-167.66796875
-139.9609375
-107.3515625
-62.99609375
-5.61328125
58.34375
117.80078125
162.86328125
188.65625
195.0859375
184.66015625
161.359375
131.01171875
101.2265625
79.45703125
69.7265625
70.609375
76.23046875
79.671875
76.1640625
63.60546875
40.6484375
4.54296875
-49.1171875
-124.5234375
-222.81640625
-340.09375
-467.4609375
-593.40234375
-707.3046875
-802.203125
-875.72265625
-929.60546875
-968.578125
-998.65234375
-1024.74609375
-1048.34375
-1066.7421875
-1074.671875
-1067.328125
-1043.1953125
-1005.42578125
-961.40625
-920.80078125
-892.66015625
-882.5078125
-890.453125
-910.890625
-933.96875
-948.42578125
-944.78125
-917.62890625
-866.27734375
-794.49609375
-710.0
-623.6171875
-546.75
-487.15625
-445.46484375
-415.296875
-387.2578125
-353.9921875
-312.9921875
-266.26171875
-218.55859375
-175.67578125
-142.96484375
-123.65234375
-117.3359375
-119.984375
-126.00390625
-131.30078125
-135.28125
-140.35546875
-149.42578125
-163.26171875
-179.5703125
-194.01953125
-202.33203125
-202.046875
-193.140625
-177.42578125
-157.22265625
-134.1484375
-108.7890625
-81.38671875
-52.65625
-23.66015625
5.59375
37.94140625
79.65625
138.984375
222.828125
332.9609375
463.46875
600.96875
728.078125
828.91015625
893.99609375
922.0703125
918.11328125
889.37890625
842.109375
780.49609375
707.49609375
625.77734375
537.609375
443.93359375
344.07421875
237.0390625
123.52734375
6.87890625
-108.078125
-217.11328125
-317.71875
-408.89453125
-490.57421875
-563.5625
-629.14453125
-687.40625
-734.83984375
-763.640625
-764.0
-728.375
-655.296875
-550.8125
-427.296875
-299.87890625
-181.5625
-79.19140625
7.21484375
81.29296875
145.74609375
200.0859375
241.8984375
269.75390625
284.765625
289.7109375
286.9453125
276.94921875
258.59765625
230.4921875
192.1796875
144.515625
89.390625
29.6171875
-30.70703125
-85.7890625
-128.18359375
-150.00390625
-145.4609375
-113.78125
-60.20703125
6.4609375
78.29296875
150.87109375
222.25
290.2578125
351.5
402.90234375
443.44921875
473.9609375
495.55078125
508.41796875
512.26171875
507.7265625
497.5703125
486.2578125
478.03515625
474.8984375
476.2109375
479.7421875
482.75
482.09765625
474.5
457.5625
430.89453125
396.359375
357.51171875
319.10546875
286.390625
263.5546875
251.71484375
248.1484375
247.734375
245.70703125
239.96875
231.8359375
224.828125
222.13671875
224.13671875
227.53125
226.5234375
215.28125
190.25390625
151.46875
102.01953125
45.90234375
-14.203125
-77.26171875
-141.73828125
-203.32421875
-254.8515625
-288.7421875
-299.9296875
-287.38671875
-254.1015625
-206.6328125
-154.33203125
-107.53125
-74.1875
-56.40625
-49.375
-44.16015625
-33.15625
-14.75390625
5.48828125
17.59375
12.17578125
-14.98828125
-61.25
-118.94921875
-179.33984375
-235.47265625
-282.32421875
-315.2265625
-328.90625
-318.29296875
-280.0703125
-213.5625
-120.69140625
-5.73828125
124.34765625
259.6171875
387.82421875
496.875
578.1484375
628.9765625
652.81640625
657.46484375
652.44921875
646.94921875
648.5
662.1796875
689.96484375
730.4921875
780.03125
834.90234375
893.75
957.453125
1026.56640625
1098.6640625
1167.95703125
1226.5625
1265.65234375
1276.42578125
1252.35546875
1192.77734375
1104.9921875
1002.57421875
900.765625
811.9296875
743.29296875
697.0859375
672.01171875
664.7109375
670.24609375
681.73046875
690.734375
689.73046875
675.45703125
650.2265625
619.34375
586.33984375
549.6796875
503.3984375
440.80859375
358.421875
257.40234375
142.390625
19.34765625
-105.53125
-225.58203125
-333.3671875
-421.5625
-484.66015625
-520.22265625
-528.56640625
-511.6015625
-472.46484375
-416.859375
-354.484375
-298.07421875
-259.19921875
-243.1796875
-246.83203125
-260.89453125
-275.53125
-285.28515625
-290.75390625
-296.73828125
-308.85546875
-331.0390625
-364.80078125
-409.61328125
-463.40234375
-522.5859375
-581.98046875
-634.91015625
-673.9140625
-692.45703125
-687.50390625
-661.70703125
-623.40625
-583.8125
-552.76953125
-535.43359375
-531.55078125
-537.26171875
-547.73046875
-559.14453125
-569.265625
-576.984375
-581.36328125
-580.578125
-571.6640625
-551.8203125
-520.890625
-482.87890625
-444.75390625
-413.1953125
-391.96484375
-381.54296875
-380.421875
-386.41796875
-397.859375
-414.91796875
-440.50390625
-479.15625
-533.78515625
-602.30078125
-676.921875
-746.9921875
-803.2578125
-840.875
-859.7578125
-863.109375
-855.4765625
-841.24609375
-823.625
-804.7578125
-787.29296875
-776.3671875
-779.8515625
-805.38671875
-855.5
-924.20703125
-997.74609375
-1059.42578125
-1095.73046875
-1100.15234375
-1073.23046875
-1019.7578125
-945.66015625
-856.15625
-755.12109375
-645.125
-528.1796875
-407.16796875
-287.125
-175.11328125
-78.51953125
-3.09375
47.984375
73.86328125
75.6015625
56.2578125
21.15234375
-22.78125
-68.6484375
-111.125
-146.82421875
-173.6328125
-190.24609375
-196.3984375
-192.9921875
-181.70703125
-164.7421875
-145.03515625
-126.30859375
-111.84765625
-102.93359375
-98.609375
-97.19921875
-98.08203125
-102.26953125
-112.0625
-130.4609375
-160.4375
-203.63671875
-258.9140625
-321.390625
-382.77734375
-433.1640625
-463.80859375
-469.84375
-451.4453125
-413.03125
-361.16015625
-302.2578125
-240.84375
-178.6015625
-114.73828125
-47.41796875
24.34765625
99.0546875
171.56640625
233.453125
275.81640625
293.66015625
288.58203125
267.1015625
236.15234375
199.8984375
159.83984375
116.5234375
70.51953125
22.5078125
-26.29296875
-73.359375
-114.94140625
-147.73828125
-171.0
-187.62109375
-203.046875
-222.4296875
-247.9296875
-278.3671875
-311.55859375
-347.3359375
-388.5625
-439.34375
-502.10546875
-575.609375
-655.26953125
-735.40625
-812.078125
-884.3515625
-952.875
-1016.84765625
-1071.86328125
-1110.60546875
-1125.94140625
-1114.47265625
-1078.41796875
-1024.88671875
-963.328125
-902.85546875
-850.796875
-812.2109375
-789.56640625
-782.6328125
-789.5
-808.296875
-838.01953125
-877.5625
-924.40234375
-975.16796875
-1027.87109375
-1083.4296875
-1144.34765625
-1211.4296875
-1281.1328125
-1345.51171875
-1394.6484375
-1419.7265625
-1415.4921875
-1381.79296875
-1324.14453125
-1252.5234375
-1177.69921875
-1106.61328125
-1040.24609375
-975.9140625
-911.9453125
-850.296875
-795.2109375
-750.078125
-715.6875
-690.734375
-673.17578125
-661.203125
-653.89453125
-651.3203125
-653.640625
-659.2109375
-663.31640625
-659.3203125
-642.19921875
-612.22265625
-575.875
-542.96875
-521.73828125
-514.83203125
-518.29296875
-523.484375
-520.6640625
-502.875
-469.05859375
-425.078125
-381.8828125
-351.4375
-342.86328125
-360.6796875
-405.15625
-473.1953125
-558.73046875
-653.046875
-745.69921875
-826.0546875
-884.73046875
-914.8515625
-913.3359375
-882.08203125
-827.97265625
-760.82421875
-689.70703125
-619.7109375
-551.15625
-481.89453125
-411.0078125
-341.140625
-277.76953125
-226.36328125
-189.80078125
-167.66796875
-156.8125
-151.69921875
-144.578125
-126.796875
-91.8828125
-38.74609375
27.16015625
95.1640625
152.09375
185.19140625
184.99609375
147.68359375
75.71875
-23.77734375
-142.015625
-270.6328125
-402.015625
-528.453125
-641.6953125
-733.50390625
-796.76171875
-826.65625
-821.8515625
-785.46875
-725.078125
-650.99609375
-573.41796875
-500.1328125
-436.1171875
-384.22265625
-345.296875
-317.3671875
-295.54296875
-274.0
-248.91796875
-220.3359375
-191.9609375
-169.91796875
-161.25390625
-172.015625
-204.7109375
-256.40625
-318.83203125
-380.578125
-430.2265625
-459.28125
-464.41015625
-448.3984375
-419.01953125
-385.765625
-355.80859375
-330.98046875
-307.27734375
-277.24609375
-234.47265625
-177.90234375
-113.12890625
-49.734375
3.3671875
41.24609375
63.47265625
72.984375
74.7734375
74.875
79.3671875
93.58984375
121.4765625
164.3203125
218.60546875
274.40234375
316.515625
328.6875
298.80859375
222.51171875
104.2109375
-44.390625
-207.78515625
-371.05859375
-523.57421875
-660.62109375
-782.9296875
-894.82421875
-1001.10546875
-1103.5
-1198.58984375
-1279.14453125
-1337.96484375
-1371.046875
-1377.79296875
-1359.11328125
-1315.90625
-1248.9609375
-1159.81640625
-1051.88671875
-931.2890625
-806.49609375
-686.08203125
-575.59375
-475.85546875
-384.15234375
-297.33203125
-214.5546875
-138.30859375
-73.4921875
-24.98828125
5.578125
21.88671875
31.5703125
41.765625
54.703125
67.125
73.8828125
72.48046875
64.82421875
55.4375
48.203125
44.0
40.3984375
33.2265625
18.9296875
-3.79296875
-34.05078125
-69.86328125
-108.63671875
-146.53515625
-178.25
-198.82421875
-206.94921875
-207.36328125
-210.265625
-227.7578125
-269.06640625
-336.80859375
-426.05859375
-526.80078125
-628.07421875
-721.23828125
-800.96875
-864.78125
-913.0390625
-949.5703125
-981.55078125
-1017.12109375
-1061.6484375
-1115.2421875
-1173.171875
-1228.3125
-1273.5078125
-1302.62890625
-1311.0546875
-1296.17578125
-1257.5
-1195.88671875
-1112.6875
-1010.50390625
-895.1640625
-776.55859375
-666.65625
-575.7578125
-509.71484375
-469.48828125
-452.38671875
-453.36328125
-465.9921875
-483.2109375
-497.8203125
-502.4765625
-489.2890625
-449.98046875
-378.0390625
-272.54296875
-141.26171875
-0.2890625
130.1328125
230.9453125
287.85546875
292.57421875
243.078125
143.8515625
5.703125
-155.84765625
-323.68359375
-482.48828125
-621.18359375
-733.1796875
-815.01953125
-864.828125
-882.0546875
-868.5078125
-829.1171875
-771.1796875
-702.296875
-628.41796875
-553.53125
-481.26171875
-416.83203125
-367.33984375
-339.5390625
-337.0390625
-359.15234375
-401.984375
-459.99609375
-526.75390625
-595.29296875
-659.02734375
-712.87109375
-754.0234375
-782.5234375
-801.96875
-819.55859375
-844.109375
-882.61328125
-937.984375
-1009.80078125
-1096.77734375
-1197.93359375
-1311.19140625
-1430.99609375
-1547.65234375
-1649.421875
-1726.15234375
-1772.26171875
-1787.9765625
-1778.7265625
-1753.37890625
-1721.72265625
-1691.796875
-1667.73828125
-1649.16796875
-1632.07421875
-1610.3828125
-1577.28515625
-1526.3125
-1452.58203125
-1354.5
-1235.22265625
-1102.703125
-967.80078125
-841.203125
-730.9921875
-642.09375
-577.48828125
-539.44921875
-529.5859375
-547.43359375
-588.99609375
-646.59765625
-710.4609375
-771.30078125
-822.65625
-862.43359375
-893.3125
-921.828125
-955.59765625
-999.41015625
-1052.62109375
-1110.0546875
-1165.91015625
-1217.359375
-1264.99609375
-1310.27734375
-1352.2109375
-1385.49609375
-1401.296875
-1390.8515625
-1350.41796875
-1284.34765625
-1203.71875
-1121.53515625
-1048.4609375
-991.80078125
-956.48046875
-945.55859375
-959.6484375
-996.7265625
-1052.9140625
-1123.40234375
-1202.76953125
-1284.8671875
-1362.90625
-1429.8046875
-1479.25
-1507.7890625
-1516.84765625
-1512.52734375
-1502.265625
-1490.6640625
-1477.6875
-1460.296875
-1435.6953125
-1403.69140625
-1366.95703125
-1329.14453125
-1291.9453125
-1253.05078125
-1206.921875
-1148.18359375
-1075.23046875
-991.61328125
-904.84765625
-824.11328125
-757.86328125
-711.56640625
-686.1171875
-677.9921875
-681.56640625
-692.2890625
-708.3125
-729.46875
-754.66796875
-779.640625
-796.4921875
-794.94140625
-764.59765625
-697.67578125
-591.42578125
-449.53515625
-281.87890625
-102.8046875
71.31640625
224.8359375
345.671875
427.71875
471.27734375
481.34375
464.8125
428.55078125
378.94140625
322.0078125
263.34375
207.47265625
156.58203125
109.1015625
59.4296875
0.265625
-72.93359375
-158.1328125
-245.8984375
-322.11328125
-372.5625
-387.8984375
-367.5703125
-320.796875
-263.234375
-210.3984375
-171.78125
-149.296875
-140.27734375
-142.1953125
-155.51953125
-183.30078125
-228.2578125
-289.59765625
-361.59375
-434.6171875
-498.12890625
-544.1171875
-569.38671875
-575.61328125
-567.43359375
-550.0234375
-527.60546875
-503.109375
-477.98828125
-451.8046875
-422.39453125
-386.98828125
-343.8359375
-293.28515625
-238.06640625
-182.46484375
-129.875
-79.36328125
-24.1953125
45.27734375
135.63671875
246.36328125
370.828125
500.49609375
628.05078125
747.875
855.484375
947.38671875
1021.28125
1075.69140625
1109.484375
1121.8359375
1112.69140625
1083.31640625
1036.62890625
977.14453125
910.0390625
839.5859375
768.07421875
696.66015625
627.71875
566.70703125
521.2890625
497.99609375
498.671875
519.3515625
551.890625
586.39453125
612.65234375
621.1171875
604.75390625
561.5234375
495.34375
414.359375
327.85546875
244.0390625
169.31640625
108.18359375
62.83984375
32.35546875
11.56640625
-9.26953125
-42.58203125
-99.0703125
-183.28515625
-292.19140625
-417.26953125
-547.62890625
-672.09765625
-780.45703125
-864.53125
-919.15625
-942.32421875
-934.90625
-900.3984375
-844.71484375
-775.58984375
-702.0078125
-633.6875
-579.91796875
-547.1328125
-536.2421875
-541.8671875
-554.47265625
-564.22265625
-564.52734375
-553.46484375
-532.55078125
-503.70703125
-466.87109375
-420.296875
-363.2421875
-298.40625
-231.8515625
-170.80859375
-121.15234375
-86.0
-65.53515625
-57.7265625
-59.73046875
-69.81640625
-89.19921875
-122.69921875
-177.22265625
-258.44140625
-367.765625
-501.51953125
-652.13671875
-809.421875
-960.61328125
-1090.65625
-1184.484375
-1231.3125
-1228.64453125
-1183.59765625
-1110.89453125
-1028.6171875
-953.57421875
-897.92578125
-868.109375
-865.8984375
-890.13671875
-937.8125
-1004.0
-1081.5078125
-1161.30078125
-1234.0859375
-1292.28125
-1331.4453125
-1350.41015625
-1350.62109375
-1334.9296875
-1306.56640625
-1268.61328125
-1224.1328125
-1176.5859375
-1130.015625
-1089.03515625
-1058.6875
-1043.77734375
-1047.125
-1067.41796875
-1098.73046875
-1132.62890625
-1161.52734375
-1181.203125
-1191.5625
-1196.484375
-1202.9609375
-1219.15234375
-1251.77734375
-1304.02734375
-1374.7734375
-1458.6484375
-1546.7421875
-1628.3671875
-1694.0234375
-1738.10546875
-1759.453125
-1759.546875
-1740.109375
-1702.1796875
-1647.00390625
-1577.56640625
-1498.828125
-1415.86328125
-1330.9140625
-1241.9453125
-1144.19921875
-1034.10546875
-912.66796875
-785.92578125
-662.44921875
-549.76171875
-452.58984375
-374.078125
-318.359375
-291.390625
-298.234375
-338.59765625
-404.265625
-480.5703125
-551.05859375
-602.37890625
-627.15625
-624.17578125
-596.9375
-552.18359375
-499.2890625
-449.9140625
-416.35546875
-408.09375
-428.109375
-471.33984375
-526.34765625
-579.25390625
-618.26171875
-637.6015625
-639.87890625
-635.7890625
-640.453125
-667.88671875
-726.63671875
-819.03515625
-943.546875
-1097.19140625
-1275.7265625
-1471.91015625
-1674.09375
-1866.84765625
-2033.30859375
-2158.05078125
-2229.62109375
-2242.3828125
-2197.5546875
-2103.25
-1973.46484375
-1825.87109375
-1678.53515625
-1545.87890625
-1435.2578125
-1346.14453125
-1272.68359375
-1208.33984375
-1149.65234375
-1097.3046875
-1054.77734375
-1026.3125
-1015.03515625
-1021.3515625
-1041.703125
-1068.69140625
-1093.20703125
-1107.69921875
-1108.90234375
-1098.51171875
-1081.91796875
-1065.8046875
-1055.9609375
-1056.01953125
-1066.78515625
-1085.73828125
-1106.890625
-1122.2265625
-1124.80859375
-1111.90625
-1085.80078125
-1051.796875
-1015.33203125
-980.30078125
-948.625
-920.2265625
-892.90625
-862.9375
-826.86328125
-783.73828125
-736.296875
-690.07421875
-651.24609375
-624.8125
-614.2890625
-622.6875
-653.3671875
-709.671875
-793.28515625
-902.28515625
-1029.94140625
-1164.8203125
-1292.78125
-1400.5234375
-1479.84375
-1530.6015625
-1560.359375
-1580.390625
-1599.890625
-1621.7109375
-1641.796875
-1652.11328125
-1645.125
-1617.6640625
-1572.46875
-1516.6171875
-1457.41796875
-1398.109375
-1336.0625
-1264.73046875
-1177.9765625
-1074.21875
-957.8046875
-837.00390625
-719.9609375
-611.69921875
-514.30859375
-429.5859375
-361.04296875
-313.0
-288.015625
-285.3515625
-302.37890625
-337.44921875
-391.40625
-465.9921875
-559.64453125
-663.83984375
-763.05859375
-839.1796875
-877.82421875
-873.22265625
-829.546875
-758.8046875
-676.6875
-598.04296875
-533.625
-489.046875
-465.55859375
-461.41796875
-473.39453125
-498.56640625
-535.92578125
-586.67578125
-652.4765625
-732.73828125
-822.83984375
-914.3671875
-996.84765625
-1059.97265625
-1095.57421875
-1099.6171875
-1074.328125
-1029.52734375
-981.01171875
-945.17578125
-932.10546875
-941.6328125
-964.84375
-989.4921875
-1005.3359375
-1006.953125
-994.28515625
-971.796875
-946.7890625
-926.76953125
-916.8828125
-918.6953125
-930.90234375
-951.09765625
-977.22265625
-1008.29296875
-1044.9609375
-1090.12890625
-1148.66796875
-1225.14453125
-1320.37890625
-1429.25390625
-1541.85546875
-1647.3671875
-1738.11328125
-1811.234375
-1867.6484375
-1909.640625
-1939.2890625
-1958.61328125
-1970.68359375
-1979.7265625
-1989.71875
-2002.91015625
-2019.66015625
-2039.4296875
-2061.07421875
-2082.078125
-2097.953125
-2103.44921875
-2095.1015625
-2073.53515625
-2043.89453125
-2014.25390625
-1992.62109375
-1984.1953125
-1990.06640625
-2007.98828125
-2034.44921875
-2066.65625
-2103.69140625
-2146.64453125
-2198.06640625
-2260.74609375
-2336.22265625
-2423.66015625
-2519.96875
-2620.92578125
-2722.31640625
-2820.10546875
-2909.62109375
-2984.96875
-3039.390625
-3066.609375
-3062.42578125
-3025.98828125
-2960.55078125
-2873.24609375
-2773.8046875
-2672.89453125
-2580.86328125
-2506.48046875
-2454.50390625
-2422.54296875
-2399.76171875
-2369.70703125
-2316.33984375
-2229.70703125
-2108.04296875
-1956.08984375
-1781.5703125
-1592.26953125
-1394.83984375
-1195.3203125
-1000.25
-817.17578125
-654.375
-520.203125
-422.5234375
-367.7421875
-359.296875
-396.4375
-474.40625
-585.94921875
-722.75390625
-875.87109375
-1035.44921875
-1190.78125
-1331.23828125
-1447.8046875
-1534.73046875
-1590.72265625
-1618.8203125
-1624.51171875
-1612.7890625
-1586.05859375
-1544.27734375
-1487.3203125
-1417.81640625
-1342.56640625
-1271.54296875
-1214.94921875
-1180.03515625
-1169.60546875
-1182.7421875
-1217.0546875
-1270.375
-1340.77734375
-1424.7890625
-1515.375
-1601.8046875
-1672.36328125
-1718.44140625
-1737.01171875
-1729.9296875
-1701.546875
-1657.16796875
-1603.05078125
-1546.2734375
-1493.5703125
-1449.796875
-1417.40625
-1396.59375
-1385.2265625
-1378.5390625
-1369.9921875
-1353.59765625
-1326.42578125
-1289.31640625
-1245.52734375
-1198.953125
-1153.5859375
-1114.1484375
-1085.8359375
-1071.93359375
-1070.37890625
-1072.1953125
-1063.76171875
-1031.8671875
-969.0390625
-876.6171875
-764.6796875
-648.98046875
-546.3125
-470.22265625
-428.3515625
-421.17578125
-441.78125
-477.26953125
-512.83984375
-537.39453125
-547.66015625
-548.1171875
-547.203125
-552.4140625
-566.98828125
-589.3828125
-615.2109375
-640.2265625
-662.31640625
-681.51171875
-698.71484375
-714.640625
-729.48828125
-742.61328125
-752.06640625
-754.70703125
-747.40625
-728.6796875
-699.5390625
-663.47265625
-626.28515625
-595.84375
-580.3671875
-584.9375
-608.203125
-642.3515625
-677.19140625
-705.5078125
-726.02734375
-742.671875
-761.48046875
-787.17578125
-820.7265625
-858.7265625
-895.3515625
-926.28515625
-951.9453125
-977.40234375
-1008.83203125
-1049.09375
-1095.6328125
-1141.81640625
-1180.15625
-1205.015625
-1213.34375
-1204.140625
-1178.453125
-1140.5234375
-1098.63671875
-1063.72265625
-1045.40234375
-1047.81640625
-1067.921875
-1097.26171875
-1125.99609375
-1146.890625
-1157.28515625
-1158.2890625
-1152.28125
-1140.71875
-1123.61328125
-1100.15625
-1069.02734375
-1028.078125
-974.30078125
-905.09765625
-820.20703125
-722.98828125
-620.40625
-522.06640625
-438.23046875
-376.74609375
-339.9609375
-323.8515625
-320.6875
-323.609375
-329.72265625
-340.046875
-357.4296875
-384.35546875
-421.6015625
-467.4140625
-517.27734375
-564.6875
-603.0625
-627.8515625
-637.63671875
-633.61328125
-618.03125
-593.20703125
-562.25
-531.109375
-509.8515625
-511.1953125
-546.4140625
-620.47265625
-729.19921875
-859.84765625
-994.6484375
-1115.51171875
-1208.0625
-1264.10546875
-1282.5625
-1269.04296875
-1234.07421875
-1190.5703125
-1151.42578125
-1127.66015625
-1126.55078125
-1149.7578125
-1192.4453125
-1244.72265625
-1295.53515625
-1337.04296875
-1367.54296875
-1391.3828125
-1416.09765625
-1448.0859375
-1489.13671875
-1535.453125
-1578.99609375
-1610.1640625
-1620.76171875
-1606.39453125
-1567.453125
-1508.078125
-1434.234375
-1352.73046875
-1271.17578125
-1197.328125
-1136.765625
-1090.546875
-1055.25390625
-1025.54296875
-997.1953125
-968.5546875
-940.5078125
-915.80078125
-898.38671875
-892.59375
-901.5625
-925.046875
-957.41015625
-987.375
-1000.6640625
-985.0234375
-935.3125
-855.84765625
-758.75
-659.32421875
-570.9453125
-501.62890625
-453.15234375
-422.3046875
-403.82421875
-394.0390625
-393.625
-407.5859375
-442.2265625
-501.2734375
-583.74609375
-684.2109375
-794.06640625
-902.515625
-997.44140625
-1067.29296875
-1104.34765625
-1107.91015625
-1085.046875
-1047.76171875
-1008.08203125
-974.14453125
-949.06640625
-931.76953125
-918.20703125
-902.7890625
-880.73828125
-850.65625
-815.08984375
-777.96875
-741.10546875
-703.16796875
-662.28515625
-619.7578125
-581.23828125
-554.03125
-542.58203125
-545.34375
-555.16796875
-562.58984375
-560.09765625
-545.07421875
-519.61328125
-487.3046875
-448.9609375
-400.78125
-336.6640625
-253.0078125
-152.42578125
-43.828125
60.68359375
149.75
215.0703125
251.5234375
256.19921875
228.2734375
170.09375
87.7578125
-10.65234375
-118.2578125
-231.234375
-348.2109375
-468.6953125
-592.4140625
-719.3203125
-849.18359375
-980.46484375
-1110.07421875
-1234.66015625
-1352.8984375
-1467.171875
-1583.23828125
-1707.3828125
-1842.5234375
-1985.6875
-2128.67578125
-2261.09765625
-2373.79296875
-2461.26953125
-2522.7109375
-2561.22265625
-2580.9921875
-2583.6328125
-2566.4375
-2524.2421875
-2453.71484375
-2356.50390625
-2238.92578125
-2109.0234375
-1973.921875
-1839.71484375
-1712.89453125
-1600.78125
-1509.66796875
-1442.41796875
-1397.625
-1370.72265625
-1355.44921875
-1344.6484375
-1330.96484375
-1308.15625
-1272.75390625
-1225.40234375
-1171.29296875
-1119.23828125
-1079.04296875
-1057.6796875
-1056.06640625
-1068.56640625
-1086.08984375
-1101.16015625
-1111.859375
-1122.015625
-1137.84375
-1164.015625
-1202.03515625
-1250.88671875
-1307.8046875
-1367.80078125
-1423.21875
-1464.9140625
-1485.08984375
-1480.10546875
-1451.3671875
-1403.72265625
-1342.29296875
-1270.1328125
-1188.8515625
-1101.5625
-1014.84375
-937.16796875
-874.9921875
-830.171875
-801.03125
-785.44921875
-783.27734375
-796.4140625
-827.015625
-875.33203125
-938.4765625
-1010.73046875
-1084.62109375
-1151.73828125
-1203.3828125
-1231.76171875
-1232.3125
-1206.1328125
-1160.9765625
-1110.0703125
-1068.94140625
-1051.09375
-1063.98046875
-1107.13671875
-1173.78515625
-1254.95703125
-1343.33984375
-1434.33203125
-1524.4140625
-1609.0703125
-1682.3046875
-1738.1171875
-1772.671875
-1786.0625
-1783.0625
-1772.5234375
-1765.3203125
-1771.38671875
-1796.86328125
-1842.6328125
-1904.69921875
-1975.81640625
-2047.16796875
-2109.10546875
-2151.28125
-2163.8515625
-2140.78515625
-2083.57421875
-2001.96875
-1910.5859375
-1823.98828125
-1753.8359375
-1708.90625
-1695.5859375
-1716.95703125
-1770.97265625
-1849.6875
-1940.42578125
-2028.51171875
-2100.453125
-2146.46484375
-2161.6015625
-2145.2421875
-2099.58203125
-2028.01953125
-1934.359375
-1823.1015625
-1700.44140625
-1574.328125
-1452.90234375
-1342.015625
-1243.890625
-1157.98046875
-1082.69140625
-1016.46484375
-957.86328125
-905.8671875
-860.9609375
-826.27734375
-807.546875
-810.921875
-839.4453125
-890.19921875
-954.21875
-1019.5625
-1075.55859375
-1115.671875
-1137.875
-1143.1328125
-1133.22265625
-1109.16796875
-1071.046875
-1019.32421875
-956.38671875
-887.1015625
-817.84765625
-754.78125
-702.109375
-661.03125
-629.734375
-604.64453125
-582.05078125
-559.390625
-535.953125
-513.15234375
-494.10546875
-482.12109375
-478.8515625
-483.3203125
-492.2578125
-500.95703125
-504.37890625
-499.19921875
-486.34765625
-471.84765625
-464.31640625
-470.77734375
-493.84375
-531.671875
-579.05078125
-628.2890625
-670.2578125
-696.578125
-702.43359375
-688.16015625
-658.875
-622.265625
-585.2734375
-550.71484375
-515.609375
-472.91015625
-416.109375
-343.640625
-260.18359375
-174.73828125
-97.72265625
-38.86328125
-5.4765625
-0.40625
-20.29296875
-55.7734375
-94.27734375
-124.18359375
-138.1640625
-134.73828125
-117.5859375
-93.48046875
-69.9453125
-53.90234375
-51.6328125
-68.8984375
-110.1328125
-177.0
-267.953125
-379.75390625
-509.58203125
-655.41796875
-813.97265625
-978.00390625
-1135.62890625
-1272.55078125
-1375.6015625
-1435.85546875
-1450.3203125
-1422.5390625
-1362.09375
-1282.93359375
-1200.671875
-1129.5546875
-1079.671875
-1055.203125
-1054.37109375
-1071.4140625
-1099.6796875
-1133.8203125
-1170.17578125
-1205.61328125
-1236.0703125
-1255.6875
-1257.4296875
-1235.62109375
-1189.15234375
-1123.05078125
-1047.0546875
-972.6796875
-911.171875
-872.5078125
-864.36328125
-890.453125
-949.4921875
-1035.59375
-1139.65625
-1251.41015625
-1362.0625
-1466.5859375
-1563.65625
-1652.4140625
-1728.62890625
-1783.94140625
-1809.19140625
-1799.4453125
-1757.37109375
-1693.21875
-1621.5859375
-1556.42578125
-1506.8046875
-1475.21484375
-1459.01171875
-1453.51171875
-1454.9765625
-1462.15234375
-1476.01171875
-1498.13671875
-1529.28125
-1569.55078125
-1619.49609375
-1680.3984375
-1752.48828125
-1832.3984375
-1911.875
-1978.7265625
-2019.73046875
-2024.55859375
-1989.3046875
-1917.8046875
-1819.77734375
-1706.9609375
-1589.79296875
-1476.2109375
-1371.83984375
-1280.10546875
-1201.95703125
-1136.0703125
-1079.98828125
-1031.55859375
-989.61328125
-953.67578125
-923.83203125
-901.40234375
-889.90625
-894.640625
-920.1484375
-966.90625
-1029.6640625
-1098.98828125
-1165.2265625
-1222.28515625
-1268.71484375
-1305.7421875
-1334.16015625
-1352.76953125
-1359.18359375
-1351.43359375
-1328.39453125
-1289.10546875
-1232.6953125
-1159.88671875
-1075.03515625
-986.80078125
-906.6875
-846.26171875
-814.5859375
-816.81640625
-854.2265625
-924.9609375
-1024.55859375
-1146.203125
-1281.078125
-1419.33203125
-1551.26171875
-1668.09765625
-1762.30859375
-1827.9609375
-1861.484375
-1862.71875
-1835.94921875
-1789.80859375
-1735.3671875
-1682.47265625
-1636.40234375
-1597.30859375
-1562.625
-1529.9609375
-1497.9140625
-1464.85546875
-1428.17578125
-1385.828125
-1339.10546875
-1294.02734375
-1259.70703125
-1244.54296875
-1252.59375
-1281.859375
-1324.98046875
-1371.76953125
-1412.48828125
-1440.5546875
-1453.6328125
-1452.9453125
-1442.0
-1425.73046875
-1410.1640625
-1401.71484375
-1405.6875
-1424.765625
-1458.63671875
-1505.1328125
-1562.01171875
-1628.18359375
-1703.54296875
-1787.6484375
-1878.05859375
-1969.5390625
-2054.97265625
-2127.6796875
-2183.74609375
-2222.74609375
-2246.36328125
-2256.22265625
-2252.83203125
-2236.43359375
-2208.59375
-2172.87109375
-2134.0390625
-2096.578125
-2063.48828125
-2035.65234375
-2011.9609375
-1990.484375
-1970.70703125
-1955.50390625
-1951.296875
-1965.6484375
-2003.50390625
-2064.46875
-2142.8125
-2230.16015625
-2318.70703125
-2402.66796875
-2477.37890625
-2537.890625
-2579.328125
-2599.0703125
-2598.8125
-2584.31640625
-2562.4296875
-2536.84765625
-2505.0625
-2458.62109375
-2387.0390625
-2283.46875
-2148.70703125
-1991.30078125
-1824.37890625
-1661.6875
-1514.5390625
-1389.91796875
-1289.55859375
-1210.62890625
-1148.37890625
-1099.5703125
-1064.48828125
-1046.1328125
-1047.41796875
-1068.5703125
-1106.515625
-1156.67578125
-1215.94921875
-1284.63671875
-1365.484375
-1460.28125
-1566.82421875
-1678.953125
-1789.6640625
-1894.515625
-1992.63671875
-2084.99609375
-2171.609375
-2249.6328125
-2313.33203125
-2355.78125
-2371.28125
-2356.94921875
-2313.1328125
-2243.30078125
-2154.2890625
-2055.87109375
-1958.43359375
-1869.34765625
-1790.9609375
-1722.3046875
-1662.8515625
-1614.53515625
-1580.31640625
-1561.359375
-1555.94140625
-1561.0234375
-1574.44921875
-1595.61328125
-1624.16796875
-1658.20703125
-1693.21875
-1722.421875
-1737.97265625
-1732.55859375
-1700.875
-1641.08984375
-1556.2578125
-1455.12109375
-1350.82421875
-1256.91796875
-1182.53125
-1130.3046875
-1098.61328125
-1085.57421875
-1090.73828125
-1113.28125
-1149.203125
-1190.8359375
-1229.03125
-1256.27734375
-1269.17578125
-1269.73046875
-1265.2578125
-1266.46484375
-1284.0546875
-1325.12109375
-1390.5859375
-1474.52734375
-1565.25
-1647.6640625
-1706.27734375
-1728.609375
-1708.86328125
-1651.1171875
-1570.22265625
-1488.66015625
-1429.94921875
-1411.17578125
-1437.7109375
-1502.09765625
-1587.51171875
-1674.59375
-1748.2734375
-1801.1484375
-1831.9375
-1841.58984375
-1830.60546875
-1799.48046875
-1751.16796875
-1692.74609375
-1634.26953125
-1584.4609375
-1546.00390625
-1514.25
-1481.171875
-1441.78515625
-1398.1640625
-1358.578125
-1333.05078125
-1328.64453125
-1346.44921875
-1381.359375
-1424.51171875
-1467.08203125
-1503.0625
-1530.00390625
-1548.55859375
-1562.15234375
-1576.0859375
-1595.3046875
-1622.0703125
-1655.76953125
-1694.9765625
-1739.08203125
-1787.90625
-1840.54296875
-1895.43359375
-1951.47265625
-2008.58984375
-2067.4375
-2128.90234375
-2193.78125
-2262.08984375
-2332.328125
-2401.77734375
-2467.8828125
-2528.99609375
-2583.29296875
-2626.96484375
-2653.9765625
-2657.95703125
-2634.70703125
-2583.6015625
-2507.3203125
-2410.890625
-2300.69140625
-2183.328125
-2064.09375
-1945.3125
-1825.73046875
-1701.64453125
-1569.140625
-1426.265625
-1274.49609375
-1119.39453125
-970.38671875
-838.99609375
-735.86328125
-668.0078125
-637.453125
-641.16015625
-671.55078125
-718.04296875
-770.328125
-822.48828125
-875.390625
-935.37890625
-1010.05078125
-1104.02734375
-1216.5625
-1341.0
-1465.31640625
-1573.9375
-1651.63671875
-1688.72265625
-1684.52734375
-1646.484375
-1585.51953125
-1511.14453125
-1429.28515625
-1343.140625
-1255.15625
-1168.48828125
-1087.25
-1015.2109375
-953.76953125
-900.82421875
-852.14453125
-804.4765625
-758.08984375
-716.73046875
-685.32421875
-667.08203125
-661.7265625
-665.6328125
-673.62890625
-681.15234375
-685.49609375
-686.2109375
-685.4375
-688.19140625
-701.703125
-733.4140625
-788.63671875
-869.0234375
-971.7890625
-1089.4921875
-1211.03515625
-1323.82421875
-1416.20703125
-1478.703125
-1504.8515625
-1492.67578125
-1446.56640625
-1377.06640625
-1297.59375
-1219.66796875
-1149.6875
-1088.97265625
-1036.35546875
-991.30078125
-955.3671875
-931.03125
-919.0078125
-916.546875
-918.40234375
-919.828125
-919.3203125
-919.390625
-924.77734375
-939.35546875
-963.94140625
-996.58984375
-1034.82421875
-1077.734375
-1125.96875
-1180.25
-1239.84375
-1302.15234375
-1363.69921875
-1422.3828125
-1479.92578125
-1542.25390625
-1616.11328125
-1703.74609375
-1799.67578125
-1892.546875
-1970.390625
-2025.484375
-2056.33984375
-2067.37890625
-2067.41015625
-2067.16796875
-2076.08984375
-2099.671875
-2139.06640625
-2192.93359375
-2259.515625
-2337.10546875
-2422.87890625
-2511.359375
-2593.9609375
-2660.28125
-2700.8671875
-2710.25390625
-2688.35546875
-2639.48046875
-2570.21484375
-2487.66015625
-2398.421875
-2307.24609375
-2215.55859375
-2121.62890625
-2023.2109375
-1920.76953125
-1818.3515625
-1721.53125
-1634.61328125
-1559.6875
-1497.79296875
-1450.7421875
-1421.57421875
-1413.14453125
-1425.74609375
-1455.828125
-1497.01953125
-1542.3671875
-1585.625
-1620.6171875
-1640.21875
-1637.4453125
-1608.85546875
-1557.9453125
-1495.71484375
-1437.40625
-1396.96484375
-1381.8984375
-1391.125
-1416.82421875
-1449.234375
-1481.3203125
-1510.40234375
-1536.25
-1558.01953125
-1572.62890625
-1574.95703125
-1558.640625
-1516.828125
-1443.5859375
-1336.125
-1196.375
-1030.7890625
-849.00390625
-662.7578125
-484.9140625
-327.53125
-199.109375
-102.7109375
-36.3046875
5.32421875
28.36328125
37.9921875
36.6875
23.40234375
-5.875
-56.41015625
-132.63671875
-236.42578125
-365.91796875
-515.0234375
-673.6171875
-828.5390625
-965.42578125
-1071.31640625
-1137.51171875
-1161.5703125
-1147.7421875
-1105.9609375
-1049.7421875
-993.23828125
-947.75
-918.9609375
-905.890625
-902.22265625
-899.21875
-889.01171875
-866.77734375
-830.8203125
-781.15625
-718.3203125
-643.34765625
-558.31640625
-466.30078125
-370.7109375
-274.40234375
-178.59375
-81.8359375
19.54296875
128.296875
241.71875
349.4921875
436.171875
486.98828125
493.5078125
456.4765625
385.23046875
294.12890625
197.96484375
108.515625
33.390625
-24.015625
-64.765625
-94.21484375
-119.9375
-147.87109375
-179.2578125
-210.80859375
-237.51953125
-256.125
-267.24609375
-275.7421875
-289.40625
-316.734375
-364.984375
-438.9453125
-540.1484375
-665.98046875
-808.984375
-957.56640625
-1098.328125
-1218.94140625
-1310.2265625
-1367.0703125
-1388.81640625
-1379.21484375
-1345.55859375
-1296.8515625
-1241.73046875
-1186.91015625
-1136.59765625
-1092.1796875
-1052.23046875
-1013.09765625
-970.39453125
-920.734375
-862.78515625
-797.46484375
-727.80859375
-659.171875
-599.02734375
-555.3046875
-533.59765625
-534.9140625
-555.73046875
-590.34375
-633.6875
-682.64453125
-735.0625
-787.53125
-833.8828125
-866.234375
-878.37109375
-869.29296875
-843.97265625
-810.66015625
-776.87109375
-747.0234375
-722.56640625
-703.34375
-688.83203125
-679.21875
-676.41796875
-684.37109375
-707.78125
-749.89453125
-811.296875
-890.4140625
-984.59375
-1089.984375
-1200.453125
-1307.47265625
-1402.3828125
-1479.9296875
-1540.5078125
-1589.51171875
-1634.3828125
-1681.00390625
-1731.015625
-1780.80078125
-1822.3515625
-1845.59375
-1841.3046875
-1803.77734375
-1732.71875
-1633.88671875
-1517.609375
-1395.0078125
-1273.46484375
-1153.98046875
-1031.75390625
-899.67578125
-752.90234375
-592.6328125
-427.38671875
-270.7421875
-136.5390625
-34.453125
31.44921875
61.359375
57.8984375
25.7109375
-27.82421875
-92.27734375
-155.22265625
-205.03515625
-234.484375
-243.296875
-237.890625
-228.0625
-222.6640625
-226.984375
-242.75
-269.4296875
-305.421875
-348.55859375
-396.57421875
-447.94140625
-502.64453125
-561.96484375
-626.70703125
-695.2265625
-763.31640625
-826.81640625
-884.97265625
-941.40625
-1001.64453125
-1069.25
-1143.4765625
-1219.3671875
-1288.88671875
-1341.921875
-1367.55078125
-1356.33984375
-1303.26953125
-1209.6484375
-1083.10546875
-936.05859375
-783.55078125
-640.890625
-521.01953125
-431.91015625
-375.1875
-346.44921875
-337.3125
-338.46875
-342.921875
-348.67578125
-359.9140625
-385.83203125
-437.015625
-520.51171875
-635.734375
-773.0859375
-916.09375
-1046.16796875
-1148.09765625
-1214.015625
-1244.1328125
-1243.76953125
-1218.765625
-1172.6484375
-1107.76171875
-1028.953125
-945.82421875
-870.953125
-815.3125
-784.49609375
-777.77734375
-789.2734375
-809.8359375
-829.23046875
-839.02734375
-835.27734375
-818.98046875
-793.59765625
-761.57421875
-722.97265625
-676.8984375
-623.69921875
-565.62109375
-505.7734375
-447.2578125
-393.3125
-347.984375
-316.3515625
-304.3125
-318.0078125
-362.5625
-440.26953125
-549.15234375
-682.984375
-832.65234375
-988.03515625
-1139.91015625
-1281.6796875
-1410.01171875
-1523.375
-1619.26171875
-1692.46875
-1736.16796875
-1745.0390625
-1718.03125
-1659.0
-1575.16796875
-1474.8359375
-1366.04296875
-1256.84375
-1156.07421875
-1072.6875
-1013.1015625
-978.73828125
-966.16796875
-969.6640625
-983.7890625
-1004.08984375
-1026.80078125
-1049.12890625
-1070.1640625
-1090.82421875
-1111.82421875
-1131.27734375
-1144.31640625
-1145.71484375
-1133.64453125
-1111.4765625
-1086.3671875
-1066.06640625
-1056.64453125
-1062.50390625
-1087.71875
-1137.03515625
-1215.35546875
-1325.64453125
-1466.17578125
-1629.2421875
-1802.6953125
-1973.73046875
-2132.3046875
-2271.9140625
-2388.40234375
-2478.61328125
-2539.85546875
-2569.73828125
-2566.609375
-2531.26171875
-2469.27734375
-2391.4375
-2310.7734375
-2237.98046875
-2178.0546875
-2129.21484375
-2083.203125
-2026.7109375
-1944.890625
-1826.7421875
-1670.03515625
-1483.15625
-1283.15625
-1091.03515625
-925.5859375
-797.70703125
-707.4921875
-645.546875
-597.33984375
-548.234375
-487.8671875
-413.6953125
-332.578125
-258.44140625
-206.05078125
-184.4453125
-194.2890625
-229.90234375
-283.33984375
-347.58203125
-418.01953125
-492.4453125
-569.9140625
-648.92578125
-726.0859375
-796.23046875
-853.8828125
-895.09765625
-918.81640625
-927.1796875
-924.43359375
-915.09375
-902.796875
-891.0390625
-884.9453125
-891.67578125
-918.296875
-968.359375
-1039.8046875
-1125.69140625
-1217.19140625
-1307.25390625
-1392.94921875
-1475.32421875
-1556.6796875
-1636.9296875
-1711.49609375
-1772.2578125
-1810.828125
-1822.00390625
-1805.421875
-1765.0390625
-1707.234375
-1638.76171875
-1565.57421875
-1492.94921875
-1426.57421875
-1373.28125
-1340.2734375
-1332.92578125
-1352.53515625
-1395.72265625
-1455.96484375
-1526.203125
-1601.05859375
-1677.44140625
-1753.453125
-1826.7421875
-1893.9453125
-1951.82421875
-1998.59765625
-2033.6953125
-2055.80078125
-2061.390625
-2045.1640625
-2002.0234375
-1929.03515625
-1826.74609375
-1699.671875
-1555.57421875
-1403.47265625
-1251.43359375
-1105.62109375
-970.52734375
-849.23828125
-743.41796875
-653.59375
-579.97265625
-522.6328125
-480.95703125
-453.19921875
-436.9609375
-429.76953125
-429.08203125
-432.62109375
-439.61328125
-451.65625
-471.1171875
-497.76171875
-526.74609375
-550.01171875
-559.9765625
-552.77734375
-529.47265625
-495.046875
-455.59375
-414.9140625
-372.3359375
-323.46484375
-263.671875
-192.83984375
-118.4609375
-55.1484375
-20.04296875
-26.5625
-80.0
-176.87109375
-306.84765625
-455.2109375
-605.33984375
-741.90234375
-854.484375
-939.828125
-1001.40625
-1046.73046875
-1083.578125
-1116.5
-1144.7890625
-1163.0546875
-1164.40234375
-1144.4375
-1103.4765625
-1045.98046875
-978.29296875
-906.23046875
-833.390625
-760.26953125
-684.5546875
-603.171875
-515.140625
-423.015625
-331.59765625
-245.23046875
-166.515625
-97.5859375
-42.1015625
-5.6953125
5.79296875
-10.98828125
-55.03125
-121.08203125
-202.015625
-291.8203125
-386.578125
-482.55859375
-573.73828125
-651.80859375
-708.984375
-740.890625
-747.453125
-732.0390625
-700.25390625
-658.91015625
-614.90234375
-574.04296875
-540.3125
-515.25390625
-497.32421875
-481.65625
-461.09765625
-428.76171875
-380.984375
-319.01171875
-248.38671875
-176.75
-111.69140625
-59.77734375
-26.3984375
-15.3359375
-28.0234375
-63.359375
-118.1640625
-187.54296875
-265.12890625
-344.47265625
-421.7109375
-497.62109375
-576.59375
-662.93359375
-757.36328125
-856.01953125
-952.15625
-1039.02734375
-1112.359375
-1171.2421875
-1216.9609375
-1250.93359375
-1273.640625
-1285.5703125
-1289.28515625
-1290.9140625
-1299.5234375
-1324.1640625
-1369.66796875
-1433.7109375
-1507.28125
-1578.4921875
-1637.19140625
-1677.8125
-1699.86328125
-1706.640625
-1703.3203125
-1694.90625
-1685.0390625
-1675.77734375
-1667.5390625
-1658.41015625
-1643.66015625
-1616.88671875
-1573.25390625
-1512.65625
-1440.359375
-1364.484375
-1292.03125
-1225.9375
-1164.984375
-1105.984375
-1046.69140625
-987.6484375
-932.23046875
-885.07421875
-849.578125
-825.5078125
-808.4765625
-792.03125
-771.109375
-744.3984375
-714.37890625
-686.09375
-665.84375
-659.48046875
-669.6953125
-693.7578125
-724.08984375
-751.84375
-770.5
-776.8828125
-769.94921875
-749.65234375
-716.8984375
-673.8984375
-624.43359375
-573.94140625
-529.2734375
-497.3671875
-483.5390625
-490.78125
-520.37890625
-572.19921875
-643.9140625
-730.45703125
-825.41015625
-923.27734375
-1020.0234375
-1111.61328125
-1192.74609375
-1257.65234375
-1302.50390625
-1327.61328125
-1338.06640625
-1342.265625
-1348.6953125
-1362.51953125
-1384.1484375
-1410.80859375
-1439.265625
-1467.69140625
-1495.6796875
-1523.41015625
-1550.7109375
-1576.8671875
-1601.39453125
-1625.03125
-1649.375
-1674.7265625
-1698.16015625
-1714.4609375
-1719.35546875
-1712.12109375
-1695.3984375
-1673.44921875
-1650.8125
-1631.90625
-1620.328125
-1617.671875
-1622.80078125
-1632.203125
-1640.99609375
-1643.64453125
-1634.59375
-1609.32421875
-1566.20703125
-1507.89453125
-1440.921875
-1373.2890625
-1311.6953125
-1260.30078125
-1221.19921875
-1195.11328125
-1181.14453125
-1176.0078125
-1174.140625
-1169.28125
-1156.9140625
-1136.22265625
-1110.03515625
-1082.8046875
-1058.08203125
-1037.6328125
-1022.73046875
-1015.9609375
-1021.6171875
-1044.453125
-1087.734375
-1151.53125
-1231.55859375
-1319.0078125
-1401.9296875
-1467.5703125
-1504.8046875
-1506.51171875
-1472.04296875
-1408.8984375
-1331.51953125
-1256.66015625
-1197.5625
-1160.10546875
-1142.640625
-1138.625
-1140.47265625
-1142.84375
-1144.15625
-1146.1484375
-1152.4609375
-1167.31640625
-1194.0546875
-1232.8125
-1278.46484375
-1320.94921875
-1348.625
-1352.51953125
-1328.71484375
-1278.6328125
-1208.1953125
-1126.40625
-1042.96484375
-965.58203125
-898.45703125
-842.60546875
-797.12890625
-760.3984375
-730.9765625
-708.05859375
-690.9140625
-677.33984375
-662.90234375
-642.2265625
-611.36328125
-568.8125
-514.26953125
-446.875
-364.84375
-266.73046875
-152.8046875
-25.5234375
111.06640625
252.34375
393.625
529.8984375
655.1171875
761.8671875
841.89453125
886.7578125
888.05859375
838.015625
731.39453125
568.8359375
359.61328125
121.66796875
-121.859375
-348.3046875
-540.921875
-691.91015625
-802.203125
-878.5390625
-929.55078125
-962.84375
-984.03515625
-997.38671875
-1006.328125
-1012.7109375
-1015.6171875
-1011.69921875
-997.54296875
-972.265625
-938.20703125
-899.3984375
-859.6015625
-821.234375
-785.4609375
-752.96875
-725.20703125
-705.52734375
-699.31640625
-712.71875
-750.5
-814.125
-900.703125
-1003.01171875
-1110.62109375
-1211.87890625
-1296.265625
-1356.57421875
-1390.3046875
-1399.640625
-1389.48828125
-1364.44921875
-1326.75390625
-1276.796875
-1215.53125
-1146.3203125
-1074.8515625
-1007.55078125
-949.56640625
-903.328125
-868.3515625
-842.609375
-825.06640625
-817.23046875
-822.203125
-841.80859375
-874.24609375
-914.1640625
-954.82421875
-990.93359375
-1020.14453125
-1042.546875
-1058.7578125
-1068.69140625
-1072.59375
-1073.1640625
-1075.5859375
-1083.97265625
-1096.70703125
-1105.1015625
-1096.78515625
-1061.73828125
-997.24609375
-909.48828125
-811.2421875
-716.59765625
-635.23046875
-569.18359375
-513.57421875
-459.94921875
-399.97265625
-328.34765625
-244.4765625
-152.33984375
-58.265625
31.9296875
114.2265625
185.3515625
240.81640625
273.85546875
276.125
240.07421875
162.21484375
45.53515625
-100.8515625
-264.9375
-435.37890625
-603.1875
-761.46484375
-905.2421875
-1032.2265625
-1143.375
-1242.0390625
-1332.07421875
-1416.30078125
-1495.9921875
-1570.96875
-1639.60546875
-1698.8671875
-1744.796875
-1773.484375
-1782.05078125
-1769.01171875
-1734.4453125
-1679.98828125
-1608.30078125
-1521.6328125
-1420.77734375
-1306.14453125
-1180.64453125
-1051.34375
-927.84375
-818.90234375
-730.51953125
-666.265625
-627.6015625
-613.02734375
-617.5390625
-633.9453125
-654.953125
-673.984375
-684.8046875
-681.8359375
-661.9765625
-626.23828125
-579.30078125
-526.7265625
-471.6328125
-413.3515625
-349.18359375
-278.203125
-203.94921875
-133.59765625
-74.5390625
-31.359375
-5.4453125
3.48828125
-3.87890625
-26.66015625
-63.1484375
-110.375
-164.40234375
-221.51953125
-279.7265625
-339.40625
-402.21875
-468.9375
-537.7734375
-604.4609375
-663.99609375
-712.83203125
-749.6640625
-774.0625
-784.16015625
-776.40625
-748.74609375
-705.0625
-656.4140625
-617.11328125
-598.1953125
-602.84765625
-626.0625
-657.67578125
-686.58203125
-704.46875
-708.1015625
-699.8828125
-686.51953125
-676.25390625
-675.1796875
-683.875
-696.375
-703.10546875
-696.90234375
-678.30078125
-656.03515625
-642.15625
-644.97265625
-664.6640625
-693.70703125
-720.61328125
-734.21875
-726.63671875
-695.21484375
-643.53515625
-580.82421875
-519.0234375
-468.42578125
-434.3046875
-416.28125
-410.28125
-411.93359375
-419.57421875
-435.46875
-464.4296875
-510.703125
-575.3125
-655.40625
-745.4765625
-839.04296875
-929.9765625
-1013.25390625
-1085.171875
-1142.85546875
-1183.2890625
-1203.02734375
-1199.078125
-1170.34375
-1118.546875
-1047.73046875
-962.9453125
-869.1640625
-771.44921875
-675.9453125
-590.33203125
-522.7109375
-479.39453125
-463.06640625
-472.23046875
-502.12890625
-546.375
-598.66015625
-653.80859375
-707.8828125
-757.69921875
-800.65625
-835.1953125
-861.484375
-881.8359375
-900.46875
-922.26953125
-950.5390625
-984.58203125
-1018.859375
-1044.6640625
-1053.62109375
-1041.12109375
-1008.1953125
-961.69140625
-912.86328125
-874.75390625
-858.7265625
-871.17578125
-911.5859375
-972.75
-1042.88671875
-1108.5
-1157.1015625
-1179.3203125
-1170.49609375
-1131.41015625
-1067.7265625
-988.40625
-903.77734375
-823.75
-755.98828125
-704.3671875
-668.55859375
-645.1328125
-629.234375
-615.703125
-599.7265625
-577.81640625
-549.40234375
-517.828125
-489.78515625
-473.15234375
-474.32421875
-496.546875
-540.234375
-604.7890625
-690.08203125
-795.984375
-920.4453125
-1057.9765625
-1199.90234375
-1336.203125
-1458.0703125
-1560.1328125
-1641.15625
-1702.6328125
-1746.25
-1772.5390625
-1781.578125
-1774.24609375
-1752.17578125
-1717.0078125
-1670.71484375
-1617.1484375
-1562.578125
-1513.90234375
-1475.63671875
-1448.20703125
-1428.21484375
-1409.87890625
-1386.54296875
-1352.203125
-1302.6796875
-1236.25
-1153.77734375
-1058.859375
-957.984375
-859.9765625
-774.1875
-708.296875
-666.765625
-650.05859375
-654.0546875
-670.375
-688.78125
-701.5703125
-706.9765625
-709.0234375
-714.0078125
-726.82421875
-749.49609375
-782.0
-823.48828125
-872.73828125
-927.5
-983.8984375
-1037.0859375
-1083.40625
-1122.3984375
-1156.7109375
-1189.828125
-1224.09375
-1260.5390625
-1300.0703125
-1343.84375
-1392.44921875
-1444.77734375
-1497.9453125
-1548.25390625
-1592.58984375
-1629.4375
-1658.43359375
-1678.6171875
-1686.70703125
-1677.4375
-1646.1875
-1592.06640625
-1519.2890625
-1435.9765625
-1351.2265625
-1271.9453125
-1201.25
-1139.03125
-1083.78515625
-1034.359375
-991.08984375
-956.94140625
-938.3671875
-944.21875
-981.9921875
-1053.5625
-1153.484375
-1271.23046875
-1395.25390625
-1515.7578125
-1624.92578125
-1715.69140625
-1780.95703125
-1814.39453125
-1812.39453125
-1775.77734375
-1710.1875
-1625.0
-1531.08984375
-1438.22265625
-1353.171875
-1279.4453125
-1218.5859375
-1171.48828125
-1138.6015625
-1119.41796875
-1112.68359375
-1117.4296875
-1133.51171875
-1160.6015625
-1196.5078125
-1236.3515625
-1272.9921875
-1298.0546875
-1303.1953125
-1282.11328125
-1233.12890625
-1160.70703125
-1074.32421875
-985.16015625
-902.76953125
-833.9921875
-783.85546875
-756.6484375
-755.4453125
-780.453125
-827.8828125
-890.33984375
-958.55859375
-1023.59375
-1079.1015625
-1123.390625
-1159.94921875
-1195.4375
-1235.73046875
-1282.7890625
-1334.57421875
-1387.234375
-1437.29296875
-1482.1015625
-1519.3359375
-1546.2734375
-1559.18359375
-1552.90625
-1521.53515625
-1460.984375
-1372.17578125
-1262.5078125
-1143.91796875
-1028.30078125
-923.09765625
-829.67578125
-745.2421875
-666.64453125
-593.1328125
-526.66796875
-470.33984375
-426.69140625
-396.8046875
-380.13671875
-374.9453125
-379.5
-393.5546875
-418.77734375
-457.390625
-509.58984375
-571.35546875
-633.9375
-685.4765625
-714.45703125
-713.7265625
-683.3515625
-630.9609375
-569.55859375
-513.515625
-474.44140625
-458.33984375
-465.0078125
-489.22265625
-522.640625
-555.5390625
-578.48828125
-583.9609375
-567.5390625
-528.49609375
-469.9140625
-398.62109375
-324.578125
-259.36328125
-214.1953125
-197.78125
-214.5234375
-263.3671875
-338.00390625
-429.03515625
-527.25390625
-626.7265625
-726.1953125
-828.0703125
-935.078125
-1046.015625
-1153.66015625
-1246.65234375
-1314.328125
-1350.8671875
-1356.4140625
-1335.453125
-1294.4453125
-1240.1328125
-1178.79296875
-1116.140625
-1057.015625
-1004.19921875
-956.90625
-910.3671875
-857.69140625
-793.08203125
-714.3203125
-623.21484375
-524.5078125
-424.703125
-331.73046875
-254.67578125
-202.203125
-179.36328125
-184.734375
-210.44921875
-245.86328125
-282.4140625
-316.72265625
-350.6171875
-388.9453125
-436.58984375
-495.98046875
-565.6640625
-639.93359375
-709.30078125
-761.921875
-786.78515625
-777.9140625
-737.2734375
-674.03515625
-600.82421875
-529.9921875
-472.125
-436.36328125
-430.33203125
-458.48046875
-519.296875
-603.41015625
-694.55078125
-774.28125
-828.59765625
-852.59765625
-850.33984375
-830.48828125
-801.3359375
-768.38671875
-735.109375
-705.08203125
-683.05859375
-673.80078125
-679.24609375
-696.30859375
-717.6953125
-735.5625
-745.58203125
-748.22265625
-746.71875
-744.16015625
-742.3125
-742.33203125
-745.625
-753.66015625
-767.56640625
-788.6015625
-819.13671875
-862.76953125
-922.75390625
-999.86328125
-1091.3046875
-1191.62109375
-1294.890625
-1396.52734375
-1493.484375
-1583.27734375
-1663.46875
-1732.53125
-1791.2421875
-1842.8515625
-1891.5390625
-1940.0703125
-1988.1484375
-2032.5
-2068.89453125
-2095.00390625
-2111.765625
-2121.7734375
-2125.875
-2121.39453125
-2104.0546875
-2071.96875
-2028.3984375
-1981.21875
-1939.6328125
-1910.04296875
-1892.875
-1881.8515625
-1866.27734375
-1835.4375
-1782.765625
-1707.58203125
-1614.05859375
-1508.73828125
-1398.359375
-1289.0078125
-1185.9609375
-1093.484375
-1014.0234375
-947.4609375
-891.13671875
-841.03125
-793.53125
-746.9921875
-702.06640625
-660.33203125
-621.7421875
-582.65625
-536.30078125
-475.76171875
-397.48046875
-302.90625
-197.703125
-89.76953125
12.3984375
100.89453125
169.5234375
214.69140625
235.05078125
229.81640625
197.2734375
134.8359375
40.51171875
-85.66015625
-240.5078125
-416.5859375
-601.3515625
-777.984375
-928.25
-1035.99609375
-1089.5078125
-1083.1328125
-1018.7578125
-906.69140625
-764.35546875
-612.88671875
-473.2265625
-362.8515625
-293.109375
-267.0
-278.83984375
-316.85546875
-367.625
-419.73046875
-464.9375
-497.4765625
-513.2578125
-509.96875
-487.9375
-450.90234375
-406.31640625
-364.98828125
-339.46875
-340.84375
-374.69140625
-438.34375
-521.04296875
-606.92578125
-679.40234375
-725.70703125
-740.6796875
-728.33203125
-699.734375
-667.66015625
-641.1015625
-622.79296875
-610.48828125
-600.01171875
-587.921875
-572.71875
-555.09765625
-537.90625
-526.14453125
-526.11328125
-543.1171875
-578.5078125
-628.33984375
-684.89453125
-739.97265625
-787.51953125
-824.20703125
-848.390625
-858.39453125
-851.2734375
-823.25390625
-772.41015625
-702.015625
-621.765625
-545.27734375
-485.33203125
-449.59765625
-438.4296875
-444.9453125
-457.0625
-461.37890625
-447.9765625
-414.06640625
-364.77734375
-310.8984375
-264.9140625
-237.10546875
-232.87890625
-252.28125
-291.40234375
-344.4921875
-404.99609375
-465.1015625
-515.453125
-547.1015625
-555.50390625
-543.515625
-520.609375
-498.31640625
-484.859375
-481.875
-484.4609375
-483.85546875
-471.41015625
-442.53125
-398.75
-346.90625
-295.40234375
-249.734375
-209.9453125
-171.796875
-130.51953125
-84.53515625
-37.140625
3.89453125
28.1328125
25.15234375
-12.28515625
-85.6875
-190.12109375
-315.375
-447.98046875
-573.66796875
-680.06640625
-759.21484375
-808.66015625
-830.77734375
-831.03515625
-816.265625
-793.06640625
-766.4140625
-738.89453125
-710.9296875
-681.359375
-648.01953125
-608.5234375
-561.6171875
-508.203125
-450.83203125
-391.93359375
-332.75
-274.265625
-218.91796875
-170.69921875
-132.76953125
-104.4453125
-80.04296875
-50.90234375
-9.078125
49.578125
124.69140625
212.796875
309.921875
413.484375
522.34375
635.27734375
749.44140625
860.6953125
965.453125
1062.16796875
1150.87890625
1231.015625
1299.12890625
1347.71875
1365.90625
1342.29296875
1269.58203125
1148.71875
990.03125
810.3515625
627.7734375
456.5
303.85546875
170.1796875
51.11328125
-59.03515625
-164.625
-267.41796875
-366.6796875
-460.0546875
-544.65234375
-617.85546875
-677.46875
-721.796875
-750.4921875
-765.90234375
-773.421875
-779.6875
-789.21484375
-802.0
-814.1640625
-821.50390625
-823.37890625
-823.84375
-829.0625
-843.375
-867.23046875
-898.01953125
-932.0859375
-965.97265625
-996.50390625
-1020.25390625
-1032.9921875
-1029.828125
-1006.765625
-963.125
-902.734375
-832.55078125
-759.89453125
-690.56640625
-628.15625
-573.33984375
-522.921875
-469.93359375
-405.90234375
-324.203125
-222.6953125
-104.5
23.0234375
150.6796875
270.22265625
376.359375
467.109375
542.5859375
603.0234375
647.375
673.1640625
677.88671875
660.76953125
623.3359375
568.5
498.9921875
416.13671875
319.296875
206.40234375
75.5703125
-72.86328125
-235.6171875
-407.40625
-582.53515625
-755.51171875
-920.8828125
-1073.24609375
-1207.91796875
-1321.78515625
-1413.86328125
-1485.0390625
-1536.7578125
-1569.28125
-1581.30859375
-1571.8125
-1542.36328125
-1497.078125
-1439.96484375
-1372.5859375
-1294.81640625
-1208.28125
-1119.390625
-1039.12890625
-979.12109375
-946.44921875
-940.68359375
-955.265625
-981.82421875
-1013.7421875
-1046.296875
-1074.3359375
-1090.4296875
-1085.53515625
-1051.97265625
-987.2109375
-896.609375
-793.5234375
-695.8515625
-619.8828125
-573.8359375
-554.359375
-547.9140625
-536.58203125
-505.1796875
-446.03515625
-359.65234375
-252.41015625
-133.47265625
-12.58984375
101.2421875
200.77734375
281.5078125
342.50390625
386.0625
415.55859375
432.1953125
432.9375
411.12890625
359.3359375
272.421875
149.91796875
-2.375
-172.01953125
-341.89453125
-494.59765625
-617.3203125
-704.64453125
-758.2109375
-784.2265625
-790.44921875
-784.1328125
-771.29296875
-756.46484375
-742.09765625
-727.49609375
-708.77734375
-680.59375
-638.71875
-581.7265625
-511.2421875
-431.43359375
-348.359375
-269.109375
-200.53125
-148.2421875
-116.47265625
-108.48828125
-126.65234375
-171.57421875
-240.8828125
-328.4765625
-425.44921875
-522.78515625
-614.828125
-701.3046875
-786.140625
-873.1015625
-960.8828125
-1040.86328125
-1099.4609375
-1124.1875
-1110.09375
-1062.8828125
-996.73046875
-928.296875
-870.859375
-831.8828125
-814.63671875
-821.25390625
-854.25
-915.7265625
-1005.28515625
-1118.6796875
-1247.76171875
-1381.5703125
-1507.91796875
-1615.33203125
-1695.18359375
-1743.421875
-1760.9765625
-1752.0625
-1721.1796875
-1670.515625
-1599.61328125
-1507.453125
-1395.2578125
-1267.65234375
-1131.33984375
-992.36328125
-854.6640625
-721.12890625
-596.1796875
-486.96875
-401.765625
-346.484375
-321.953125
-323.17578125
-340.37890625
-361.25390625
-374.06640625
-370.875
-349.28125
-311.73046875
-263.00390625
-207.32421875
-146.609375
-80.66796875
-9.91015625
60.80078125
120.19140625
153.1640625
146.91015625
96.26953125
5.0859375
-116.15625
-254.16015625
-396.20703125
-532.62890625
-657.73046875
-768.69921875
-863.6171875
-940.3828125
-997.2421875
-1033.70703125
-1050.57421875
-1049.49609375
-1033.45703125
-1008.09765625
-982.06640625
-964.65234375
-961.328125
-970.21875
-982.23046875
-985.015625
-968.390625
-928.01953125
-865.890625
-788.1640625
-702.3828125
-615.65234375
-534.02734375
-461.7890625
-399.9609375
-345.24609375
-291.234375
-232.03515625
-165.76953125
-95.15234375
-25.42578125
38.0234375
90.7265625
129.35546875
151.796875
156.7734375
142.72265625
107.57421875
50.85546875
-22.8125
-102.14453125
-171.421875
-215.23046875
-222.3671875
-187.41015625
-110.4921875
3.22265625
144.01953125
298.28125
450.15625
584.171875
688.0078125
754.15234375
779.921875
766.6015625
718.84765625
644.3515625
552.76171875
453.59765625
354.1796875
258.9296875
169.8203125
87.00390625
9.375
-64.47265625
-134.33203125
-196.39453125
-242.8203125
-263.8984375
-252.22265625
-207.03515625
-135.97265625
-52.9921875
26.94140625
93.65234375
144.8359375
184.53125
217.80078125
245.1484375
260.6953125
255.4921875
223.546875
166.421875
94.33203125
23.73046875
-27.24609375
-44.2734375
-21.2734375
38.37109375
124.171875
222.51953125
319.796875
404.01953125
465.5078125
497.265625
495.11328125
458.31640625
390.92578125
302.640625
207.34765625
119.28515625
49.14453125
1.96875
-23.1796875
-32.84765625
-37.94140625
-50.8359375
-81.109375
-132.08984375
-200.30078125
-278.0234375
-357.06640625
-431.44140625
-498.046875
-555.921875
-605.05078125
-645.40625
-676.55078125
-698.2421875
-711.7109375
-720.0625
-726.453125
-731.2109375
-730.6171875
-718.92578125
-691.46484375
-646.28125
-583.62890625
-504.9765625
-412.80078125
-310.96484375
-204.98046875
-101.77734375
-8.359375
70.64453125
135.15625
189.16796875
237.640625
283.20703125
325.546875
363.4609375
397.25
429.3515625
463.26953125
501.7734375
545.52734375
592.5
638.28125
677.4609375
705.81640625
722.59765625
731.2578125
737.74609375
747.4765625
763.2265625
785.14453125
811.2109375
836.625
852.875
848.953125
815.30078125
748.42578125
653.51953125
544.1015625
439.09375
358.0546875
315.859375
318.88671875
364.390625
443.0625
543.17578125
654.33203125
769.640625
885.74609375
1001.03515625
1113.203125
1217.59765625
1307.08984375
1373.765625
1411.90625
1420.640625
1404.3828125
1370.32421875
1324.98046875
1272.453125
1215.11328125
1155.03515625
1094.65625
1036.59375
983.37890625
936.80859375
896.578125
859.0625
817.78125
766.046875
700.06640625
620.70703125
533.4375
447.3046875
373.66796875
324.328125
308.8515625
331.55859375
389.625
473.2265625
567.51953125
655.859375
723.46484375
760.8515625
765.515625
740.9375
693.7734375
631.46484375
561.42578125
490.84765625
425.44921875
367.3828125
314.02734375
259.17578125
196.390625
122.921875
41.94921875
-38.5625
-110.03515625
-167.4296875
-210.5546875
-242.0859375
-264.92578125
-280.69140625
-289.13671875
-287.8203125
-272.7890625
-240.90625
-192.3984375
-131.34375
-63.93359375
3.36328125
64.171875
111.84765625
140.19140625
145.2578125
126.88671875
88.90625
38.15625
-16.8828125
-67.48046875
-106.0546875
-127.578125
-130.05078125
-113.53515625
-78.203125
-22.90625
54.66015625
156.71875
284.296875
436.64453125
610.58984375
800.15625
997.44921875
1194.7890625
1386.39453125
1567.7890625
1733.7421875
1877.421875
1992.12890625
2074.2265625
2124.73828125
2148.38671875
2151.30078125
2139.33984375
2117.89453125
2092.0546875
2065.859375
2040.39453125
2012.2734375
1974.12890625
1917.21875
1834.92578125
1725.58203125
1593.47265625
1447.5
1298.015625
1153.28515625
1017.4140625
890.81640625
772.93359375
665.55859375
574.3515625
506.74609375
466.92578125
451.32421875
448.5234375
444.2421875
428.359375
399.8359375
367.1015625
343.97265625
342.921875
368.92578125
417.41796875
477.39453125
537.47265625
590.81640625
636.5390625
677.765625
717.99609375
757.8203125
793.7421875
819.9453125
831.578125
826.96484375
807.70703125
777.79296875
743.20703125
711.51953125
690.1875
683.73046875
691.98046875
710.9765625
735.375
760.03515625
779.578125
787.5859375
777.2265625
743.62109375
685.8828125
607.16796875
513.30078125
411.97265625
313.1171875
228.7265625
170.46484375
145.97265625
156.49609375
197.27734375
259.90234375
334.76171875
412.91796875
487.0859375
551.8125
603.03515625
637.86328125
655.14453125
656.046875
643.3671875
619.3515625
583.6875
533.55859375
466.12890625
381.6796875
284.96484375
183.890625
86.5546875
-1.06640625
-75.890625
-137.38671875
-186.8515625
-226.18359375
-255.94921875
-274.1328125
-276.9375
-261.4375
-228.14453125
-181.5625
-128.58203125
-75.8671875
-27.1328125
18.4296875
65.58984375
120.26171875
186.2265625
263.6328125
349.89453125
441.5859375
535.56640625
628.90234375
718.3671875
800.16015625
870.09375
923.91796875
958.02734375
970.67578125
963.4296875
941.78125
913.703125
886.484375
863.80859375
845.08203125
827.21875
807.14453125
783.23828125
755.40625
724.5390625
692.44921875
662.03515625
637.12109375
621.69921875
619.14453125
631.80078125
660.90625
706.2421875
765.59375
834.37109375
905.734375
970.6328125
1017.99609375
1036.1015625
1015.69921875
953.80078125
855.87890625
735.1328125
609.21484375
495.66015625
407.46484375
350.29296875
322.12890625
315.04296875
317.86328125
319.1171875
309.8515625
285.30859375
244.3046875
186.85546875
112.7421875
22.8203125
-78.30078125
-181.4921875
-275.1171875
-348.05078125
-391.7578125
-401.4140625
-377.19921875
-325.35546875
-257.42578125
-186.90625
-124.8515625
-77.1171875
-44.46484375
-24.58984375
-14.12890625
-9.6015625
-7.6484375
-5.47265625
-1.50390625
4.046875
9.453125
12.50390625
11.59765625
6.046875
-4.45703125
-20.18359375
-40.5625
-63.20703125
-84.73828125
-103.66796875
-122.9296875
-149.09765625
-188.13671875
-240.50390625
-299.015625
-351.06640625
-383.96484375
-390.24609375
-369.72265625
-327.53515625
-270.328125
-203.34765625
-129.45703125
-49.4453125
36.83203125
128.66015625
223.05078125
315.30859375
401.2890625
479.2421875
549.6015625
613.44921875
671.74609375
725.88671875
778.51171875
833.37109375
893.91796875
961.65234375
1035.359375
1111.9921875
1188.4765625
1262.78515625
1333.30078125
1397.08203125
1448.6171875
1480.26171875
1484.82421875
1459.53125
1409.23828125
1346.36328125
1286.83984375
1244.21875
1225.375
1229.62890625
1250.7265625
1280.14453125
1310.4375
1337.85546875
1363.53125
1392.84375
1433.00390625
1489.5390625
1563.24609375
1648.90234375
1736.5
1814.41015625
1873.24609375
1908.95703125
1923.69921875
1923.8359375
1916.1015625
1904.5546875
1889.8515625
1870.046875
1841.4765625
1799.69921875
1741.15234375
1665.07421875
1573.8359375
1471.4921875
1362.390625
1251.515625
1145.62890625
1053.06640625
981.43359375
934.5703125
910.796875
903.21484375
902.00390625
897.54296875
883.01171875
855.40234375
814.78515625
762.89453125
702.30078125
636.50390625
569.94921875
507.12109375
451.15625
403.5859375
365.58203125
339.0703125
325.91015625
325.88671875
335.7421875
350.23046875
363.98828125
372.5625
372.76953125
363.00390625
343.671875
317.09375
287.06640625
258.34765625
236.26171875
225.79296875
229.97265625
247.98828125
274.44140625
300.93359375
319.59375
326.12890625
320.234375
303.578125
277.71484375
243.29296875
199.79296875
145.26953125
77.12890625
-5.16015625
-97.14453125
-188.88671875
-267.52734375
-321.171875
-342.453125
-331.03125
-293.8046875
-241.8515625
-185.33203125
-129.80859375
-76.0234375
-21.80859375
36.1953125
101.38671875
175.71484375
258.13671875
344.26953125
427.796875
502.578125
564.30859375
611.296875
644.0078125
663.40625
668.96875
658.2421875
628.69140625
580.64453125
519.03515625
452.73046875
392.0546875
345.9921875
320.375
317.4375
336.23046875
373.015625
421.25390625
471.7421875
514.015625
538.96484375
541.546875
522.015625
485.25390625
438.96875
391.67578125
350.80078125
321.0859375
303.8125
297.66015625
301.19140625
315.4921875
344.76953125
394.00390625
465.015625
553.6953125
650.4140625
743.16796875
821.3046875
877.95703125
910.859375
921.83984375
915.29296875
895.9140625
867.0390625
830.90234375
790.89453125
753.8203125
729.66015625
728.265625
754.91796875
807.5625
877.4765625
952.453125
1020.2109375
1070.51953125
1096.3125
1094.625
1067.24609375
1020.46484375
963.81640625
908.56640625
866.0859375
845.64453125
852.10546875
884.890625
939.1328125
1008.07421875
1085.07421875
1164.55859375
1242.2578125
1315.24609375
1381.9921875
1442.5625
1498.890625
1554.76171875
1614.796875
1682.21484375
1756.1640625
1830.01953125
1892.13671875
1929.328125
1931.46484375
1894.9140625
1823.30859375
1726.05078125
1615.39453125
1502.87109375
1396.02734375
1297.04296875
1203.72265625
1111.4921875
1014.5703125
906.58203125
782.05078125
639.00390625
481.1015625
317.5703125
160.83984375
23.01171875
-87.75390625
-169.35546875
-225.25390625
-261.84375
-285.3671875
-299.83984375
-306.0078125
-300.84765625
-278.4140625
-232.56640625
-160.58203125
-65.546875
44.125
157.65625
265.953125
364.54296875
453.57421875
534.57421875
606.6015625
665.2734375
705.5234375
725.28515625
726.6796875
714.6015625
695.05078125
674.72265625
660.56640625
657.8984375
668.3203125
689.6796875
718.6953125
753.734375
795.16796875
843.265625
895.89453125
947.6875
991.0859375
1018.3984375
1024.23046875
1007.296875
970.8125
921.109375
865.296875
809.23828125
756.91796875
710.91015625
673.03515625
644.45703125
625.44140625
615.53515625
614.109375
620.4140625
632.70703125
647.43359375
659.54296875
663.73046875
655.41015625
631.19921875
589.8515625
533.6796875
469.0390625
404.875
350.05859375
311.4375
293.31640625
297.87109375
325.453125
374.4296875
440.67578125
517.26953125
595.24609375
665.296875
719.5390625
752.66015625
762.71484375
751.8203125
725.9921875
693.2265625
660.49609375
631.66796875
607.3046875
585.6015625
563.34765625
537.14453125
505.37890625
469.91015625
435.734375
408.09765625
389.234375
377.2890625
368.00390625
357.0078125
340.7578125
316.20703125
280.9453125
234.3203125
178.33203125
117.15234375
55.765625
-1.01171875
-48.89453125
-84.6640625
-106.76953125
-115.453125
-111.80078125
-96.46484375
-68.99609375
-28.4609375
24.859375
87.72265625
153.65625
215.04296875
266.20703125
305.31640625
334.08203125
356.05859375
375.04296875
394.0
414.56640625
436.98828125
460.30078125
482.58984375
501.45703125
514.8984375
522.2265625
523.9921875
520.96484375
513.47265625
501.76171875
486.59375
468.57421875
446.61328125
417.25390625
376.12109375
321.00390625
254.4765625
184.3046875
121.09375
74.3359375
48.859375
43.19921875
50.50390625
61.55859375
68.80078125
69.18359375
64.06640625
56.53515625
48.80078125
41.859375
36.8203125
35.828125
41.7890625
57.8515625
87.15234375
132.17578125
193.29296875
267.28515625
347.15234375
423.53125
487.16796875
530.8515625
549.8203125
540.9140625
502.54296875
436.796875
352.01171875
262.30078125
182.72265625
123.30859375
86.57421875
70.046875
70.87890625
88.57421875
123.96875
176.31640625
241.6640625
314.1796875
389.23046875
465.32421875
543.34765625
624.21484375
706.90625
788.19140625
863.9375
931.11328125
989.5625
1042.0546875
1092.24609375
1141.703125
1188.0703125
1225.61328125
1247.734375
1250.1640625
1233.453125
1203.625
1170.45703125
1144.16796875
1132.10546875
1136.8046875
1155.8671875
1183.4375
1212.63671875
1237.84765625
1255.57421875
1263.59375
1259.75
1241.984375
1209.71484375
1164.953125
1111.99609375
1056.203125
1003.35546875
959.84765625
932.49609375
926.9296875
945.03515625
983.265625
1033.11328125
1083.90234375
1126.328125
1154.89453125
1167.70703125
1164.046875
1142.08203125
1098.62109375
1030.984375
938.91796875
824.94140625
693.2265625
548.09375
393.2265625
231.96875
68.65234375
-89.953125
-234.1484375
-352.6328125
-435.02734375
-474.3984375
-468.67578125
-420.8203125
-338.15625
-231.7265625
-115.8828125
-7.02734375
79.828125
135.9921875
162.5546875
169.6328125
171.90234375
183.21484375
213.02734375
265.05859375
337.6328125
425.12890625
520.01953125
614.890625
704.01171875
784.08203125
853.84375
912.9609375
961.34765625
1000.2109375
1033.578125
1067.95703125
1109.09375
1157.96484375
1209.18359375
1252.79296875
1278.125
1277.73046875
1249.9296875
1199.0390625
1132.96875
1059.59375
984.3046875
910.41015625
841.44921875
783.21484375
743.625
730.47265625
748.6875
798.69921875
876.48046875
974.55078125
1083.1484375
1191.546875
1289.9296875
1371.49609375
1433.609375
1476.55078125
1500.234375
1501.00390625
1471.3828125
1403.38671875
1293.0625
1142.9296875
960.90234375
757.40625
543.1171875
328.08984375
121.13671875
-71.1875
-245.62109375
-402.08203125
-541.9921875
-665.953125
-772.359375
-858.171875
-921.45703125
-963.5234375
-988.6328125
-1001.46875
-1004.328125
-996.01171875
-972.77734375
-930.4375
-866.609375
-782.1171875
-680.71484375
-567.4609375
-446.84765625
-322.109375
-195.84765625
-71.09375
48.0859375
156.88671875
250.7109375
326.29296875
382.28125
419.18359375
439.203125
446.5
447.515625
450.12890625
461.37109375
484.8046875
519.6640625
562.6640625
611.0546875
664.47265625
724.17578125
790.94140625
864.06640625
942.296875
1025.27734375
1113.55078125
1207.03125
1303.71875
1399.890625
1491.3671875
1574.1328125
1643.9375
1695.9921875
1726.5078125
1735.984375
1731.7734375
1726.796875
1733.8984375
1758.87109375
1796.87890625
1834.640625
1856.8203125
1852.7734375
1820.1328125
1764.00390625
1693.1015625
1615.60546875
1537.04296875
1460.82421875
1389.953125
1328.03125
1278.67578125
1243.77734375
1221.87109375
1207.5546875
1192.55859375
1167.9140625
1126.77734375
1067.00390625
992.93359375
915.03515625
846.70703125
799.00390625
776.1015625
774.00390625
783.01953125
792.109375
792.99609375
782.36328125
761.3046875
732.50390625
696.9453125
652.8203125
597.375
530.2734375
455.73046875
382.171875
319.50390625
275.23828125
251.359375
243.72265625
244.87109375
248.49609375
252.54296875
258.93359375
270.55859375
288.14453125
309.125
329.125
344.76953125
355.72265625
364.78125
376.21875
393.99609375
420.80859375
457.85546875
504.73046875
559.2109375
617.34765625
674.21484375
725.15625
767.2109375
800.18359375
826.8515625
852.109375
881.42578125
919.21875
967.91015625
1027.76953125
1097.36328125
1174.19140625
1255.1796875
1336.9921875
1416.50390625
1491.16796875
1558.796875
1616.6484375
1660.78125
1686.515625
1689.8125
1668.65234375
1623.8515625
1559.56640625
1483.23046875
1404.16015625
1330.66796875
1267.19140625
1213.27734375
1165.01171875
1117.765625
1068.8359375
1019.14453125
973.3671875
937.8828125
917.10546875
910.03125
909.421875
904.04296875
882.5546875
836.85546875
763.65625
664.578125
545.6796875
416.83203125
290.7578125
180.83984375
97.62109375
45.31640625
20.87890625
16.62890625
24.375
37.6015625
50.83984375
58.453125
55.78125
42.33203125
23.953125
11.24609375
14.55078125
38.36328125
78.765625
125.890625
170.19140625
208.21875
243.65234375
282.9765625
329.69921875
381.62109375
432.6875
476.9765625
511.83984375
538.375
559.84375
579.6640625
600.62109375
625.51171875
657.91796875
701.5625
758.20703125
825.68359375
897.8359375
967.0703125
1028.20703125
1081.34765625
1131.29296875
1183.5234375
1239.16796875
1292.68359375
1333.625
1351.19140625
1338.82421875
1297.17578125
1234.80859375
1166.33203125
1108.09375
1072.73046875
1065.08203125
1081.55078125
1113.1328125
1150.07421875
1185.91015625
1219.24609375
1253.25390625
1293.26171875
1343.51953125
1404.34375
1470.984375
1534.76953125
1585.9453125
1616.8046875
1623.78125
1607.8125
1573.04296875
1524.6796875
1467.24609375
1404.01171875
1337.55859375
1270.58203125
1206.12109375
1147.0234375
1094.7265625
1048.21484375
1003.90625
956.953125
903.1640625
840.5703125
770.13671875
695.73828125
623.33984375
559.43359375
509.31640625
476.2265625
461.515625
465.0390625
484.96484375
517.328125
555.8515625
592.484375
618.73828125
628.046875
618.33984375
593.47265625
562.3203125
536.140625
525.375
536.6484375
570.37890625
619.55078125
670.5703125
706.47265625
711.5234375
675.81640625
598.015625
484.9375
348.27734375
200.78515625
54.3828125
-79.58984375
-189.8046875
-265.3125
-297.01171875
-279.8671875
-215.26953125
-112.44921875
13.2734375
145.30859375
271.078125
384.59765625
485.68359375
577.85546875
666.55859375
757.8984375
857.16015625
967.109375
1086.265625
1207.71484375
1319.109375
1404.6171875
1448.86328125
1441.76953125
1382.3828125
1279.890625
1151.21875
1016.203125
892.69921875
793.625
726.33984375
693.51171875
694.18359375
724.58203125
778.73828125
849.40234375
929.1640625
1011.52734375
1091.58203125
1166.4609375
1235.953125
1302.765625
1371.51953125
1446.328125
1528.72265625
1617.23828125
1708.3125
1797.07421875
1878.140625
1947.2890625
2003.31640625
2048.01171875
2083.484375
2109.57421875
2123.90625
2124.38671875
2111.44140625
2088.5078125
2061.0
2034.421875
2012.109375
1993.703125
1975.6484375
1953.62890625
1924.79296875
1888.28515625
1844.6640625
1795.6015625
1744.2109375
1694.765625
1651.0625
1614.0625
1580.4609375
1543.62109375
1496.546875
1434.8515625
1357.7109375
1266.7109375
1164.5859375
1055.20703125
944.12890625
838.078125
743.41015625
664.78125
604.78515625
564.28125
542.90625
539.78125
553.99609375
583.97265625
625.91015625
672.97265625
716.8515625
751.20703125
774.5546875
790.35546875
804.0625
819.01953125
833.765625
842.71484375
839.74609375
822.39453125
794.13671875
763.44921875
740.45703125
732.8671875
743.6171875
771.453125
813.73046875
868.86328125
936.48828125
1016.1953125
1106.859375
1207.03125
1315.1015625
1428.484375
1543.08203125
1654.3359375
1758.91796875
1855.359375
1943.33984375
2023.3046875
2097.3203125
2169.92578125
2247.19921875
2333.78515625
2429.92578125
2530.80078125
2628.91796875
2717.8359375
2794.1796875
2856.32421875
2901.10546875
2922.00390625
2910.74609375
2861.10546875
2771.58203125
2645.34375
2488.5078125
2309.1015625
2117.1328125
1924.65625
1744.484375
1587.9140625
1462.96484375
1374.00390625
1322.52734375
1308.17578125
1329.66015625
1385.37890625
1473.51171875
1591.484375
1734.89453125
1896.81640625
2068.09375
2238.8828125
2400.6484375
2547.375
2674.81640625
2778.37890625
2851.8359375
2888.80078125
2886.38671875
2848.15234375
2783.50390625
2703.49609375
2615.578125
2520.39453125
2412.39453125
2283.7578125
2129.33203125
1950.32421875
1755.671875
1561.02734375
1385.5546875
1246.90625
1156.2421875
1115.9609375
1121.3984375
1164.5234375
1236.21875
1326.16796875
1422.33984375
1512.44140625
1587.16796875
1642.89453125
1681.765625
1709.09375
1729.77734375
1745.6171875
1754.87109375
1753.78125
1738.6953125
1707.34375
1658.7890625
1593.16796875
1512.4140625
1421.75390625
1330.1484375
1248.41796875
1185.76171875
1147.3046875
1133.8828125
1142.87890625
1168.0703125
1199.1640625
1223.39453125
1229.8515625
1213.85546875
1177.99609375
1129.5
1076.79296875
1027.73828125
989.484375
968.4765625
969.79296875
996.296875
1048.265625
1123.59375
1218.265625
1326.91796875
1443.53515625
1562.4921875
1679.99609375
1795.20703125
1910.05078125
2027.12109375
2146.51171875
2263.71484375
2370.26171875
2456.921875
2517.3984375
2550.25
2558.15625
2545.4296875
2515.2265625
2467.8828125
2401.0703125
2311.63671875
2197.984375
2061.6640625
1907.72265625
1744.1171875
1580.3359375
1425.12890625
1284.22265625
1159.82421875
1052.546875
963.80078125
896.0234375
850.7578125
826.80078125
820.2734375
825.6875
836.6875
846.53515625
849.51171875
843.27734375
830.7109375
819.52734375
819.5546875
838.69921875
879.69921875
939.375
1010.82421875
1086.83203125
1162.39453125
1235.16796875
1304.39453125
1369.578125
1429.97265625
1485.1484375
1536.22265625
1586.625
1641.5
1705.76171875
1781.86328125
1868.3828125
1959.8046875
2047.6171875
2122.34375
2175.640625
2201.59765625
2197.19140625
2162.5546875
2101.390625
2020.67578125
1929.234375
1835.84375
1748.02734375
1671.51171875
1609.43359375
1561.37890625
1523.53125
1490.69921875
1459.0625
1427.50390625
1397.0
1369.19140625
1345.578125
1327.33203125
1315.1484375
1308.77734375
1306.94921875
1307.89453125
1310.0546875
1312.30859375
1313.32421875
1310.6640625
1300.25
1276.79296875
1235.109375
1171.9375
1087.828125
988.49609375
884.86328125
791.0078125
720.09765625
680.52734375
674.453125
699.046875
748.23828125
813.46875
884.30859375
950.4765625
1004.60546875
1043.6015625
1067.8984375
1080.40234375
1086.2890625
1092.5625
1105.74609375
1128.546875
1158.12890625
1187.4609375
1208.79296875
1217.078125
1212.01953125
1198.125
1183.171875
1176.015625
1184.64453125
1214.71875
1268.62109375
1345.37890625
1442.0625
1555.859375
1685.0625
1827.65625
1978.53125
2127.765625
2261.46875
2364.859375
2426.12109375
2439.3515625
2405.74609375
2332.76171875
2231.87890625
2115.60546875
1994.77734375
1876.8203125
1765.57421875
1661.98828125
1565.140625
1473.4453125
1386.05078125
1304.01171875
1229.78515625
1165.15625
1109.42578125
1059.9765625
1014.8984375
975.4140625
945.8203125
931.16015625
934.17578125
953.83984375
986.359375
1027.76171875
1075.71875
1129.10546875
1186.171875
1243.66015625
1297.859375
1346.28125
1388.28125
1424.39453125
1455.4375
1482.1015625
1505.234375
1526.54296875
1549.10546875
1576.78125
1612.5078125
1656.69921875
1707.234375
1760.73046875
1813.51953125
1861.91015625
1902.72265625
1934.4921875
1957.890625
1974.1015625
1982.2734375
1978.7734375
1959.171875
1920.98046875
1864.8671875
1794.14453125
1713.75
1629.8125
1549.30078125
1479.17578125
1424.96484375
1389.0234375
1369.28515625
1359.453125
1351.25390625
1337.96484375
1316.98828125
1289.99609375
1260.9609375
1233.96484375
1212.16015625
1197.7265625
1192.18359375
1196.4765625
1211.2265625
1237.26171875
1276.16796875
1330.21875
1401.234375
1489.078125
1591.09375
1702.80078125
1818.875
1933.23828125
2038.68359375
2127.703125
2194.9453125
2239.81640625
2266.9609375
2284.4765625
2301.234375
2324.69140625
2359.2890625
2404.97265625
2456.2265625
2502.77734375
2532.53515625
2535.8359375
2508.84765625
2454.078125
2377.61328125
2285.26953125
2180.4921875
2065.5078125
1944.0625
1822.46484375
1707.43359375
1602.53125
1506.50390625
1414.828125
1322.75390625
1227.4140625
1128.1171875
1026.0078125
924.01953125
826.9921875
741.28515625
673.65625
629.765625
612.94921875
623.73046875
660.3671875
719.98828125
799.515625
895.9140625
1006.03515625
1126.453125
1253.265625
1381.90625
1507.3984375
1625.2109375
1731.96875
1825.28125
1902.9375
1962.8359375
2003.91015625
2027.19140625
2035.6328125
2032.95703125
2022.58984375
2007.125
1988.13671875
1966.2265625
1941.8359375
1916.75390625
1895.30859375
1883.71484375
1887.65234375
1909.765625
1948.65625
1999.60546875
2055.43359375
2106.73828125
2142.1640625
2149.98046875
2121.22265625
2052.828125
1949.08984375
1820.46875
1680.45703125
1541.99609375
1415.16015625
1306.76953125
1221.21875
1160.984375
1126.5
1115.8515625
1125.32421875
1150.734375
1189.1015625
1239.9609375
1305.0625
1386.01953125
1480.765625
1581.75390625
1677.91015625
1759.20703125
1820.66796875
1863.65234375
1895.08203125
1925.8046875
1967.9296875
2030.34375
2113.67578125
2207.90625
2295.265625
2357.36328125
2382.4765625
2368.81640625
2322.40234375
2251.93359375
2164.41796875
2064.08203125
1953.99609375
1838.140625
1721.9609375
1611.33984375
1511.3125
1425.55078125
1356.5
1305.31640625
1271.3828125
1252.01953125
1243.0859375
1240.4296875
1241.37890625
1245.453125
1254.15234375
1270.19921875
1296.69921875
1336.26171875
1389.90234375
1455.79296875
1528.44921875
1599.32421875
1659.0078125
1700.25
1720.81640625
1725.234375
1724.625
1733.90234375
1766.53125
1829.0703125
1918.70703125
2025.32421875
2136.6875
2243.33203125
2340.69921875
2428.41015625
2508.19921875
2581.953125
2650.5390625
2713.4375
2769.15625
2816.54296875
2856.42578125
2892.375
2929.3828125
2970.6484375
3014.59765625
3054.5390625
3081.5234375
3088.86328125
3075.4765625
3046.12890625
3008.80859375
2971.1015625
2937.33984375
2907.3203125
2876.15234375
2835.16015625
2774.1171875
2684.76953125
2564.40625
2417.72265625
2255.7734375
2092.16796875
1938.07421875
1798.30078125
1670.71875
1549.15234375
1427.92578125
1305.3828125
1185.0078125
1074.15234375
981.16796875
911.8515625
866.7421875
840.52734375
823.953125
807.2109375
783.203125
749.71484375
709.76171875
670.24609375
639.69921875
626.37890625
637.2734375
677.515625
749.7890625
853.79296875
986.0703125
1140.234375
1307.671875
1478.8984375
1645.26171875
1800.19921875
1939.3203125
2059.7578125
2159.51171875
2237.0
2290.69921875
2319.234375
2322.19140625
2301.484375
2262.23828125
2212.8984375
2164.46484375
2128.48828125
2113.796875
2122.890625
2150.29296875
2184.07421875
2209.58984375
2213.578125
2187.2421875
2127.82421875
2038.58984375
1927.28515625
1803.90234375
1678.5703125
1559.97265625
1453.9921875
1362.6875
1284.1640625
1213.5625
1144.79296875
1072.4453125
993.31640625
907.39453125
818.19140625
732.3515625
658.26171875
603.69140625
573.421875
568.6171875
588.5859375
633.12109375
702.58984375
795.0234375
902.875
1013.078125
1111.328125
1187.9921875
1241.6484375
1278.14453125
1306.3203125
1333.7734375
1365.2734375
1403.61328125
1450.64453125
1506.91796875
1570.78515625
1638.5859375
1706.328125
1771.73046875
1835.58984375
1902.296875
1979.078125
2073.3125
2188.390625
2320.75390625
2460.7421875
2597.08984375
2721.75390625
2831.8359375
2928.2578125
3013.375
3089.36328125
3157.484375
3217.69140625
3268.7578125
3309.3203125
3338.9140625
3357.53515625
3363.49609375
3351.90625
3316.16796875
3252.35546875
3163.140625
3057.92578125
2949.15234375
2847.671875
2760.171875
2689.296875
2635.37890625
2598.140625
2577.76953125
2574.73828125
2588.58984375
2616.8203125
2654.95703125
2697.796875
2739.96875
2775.0625
2794.97265625
2791.54296875
2760.19921875
2702.4296875
2625.09375
2537.546875
2448.97265625
2366.58203125
2294.390625
2232.8046875
2180.078125
2134.8359375
2097.48046875
2069.15625
2049.66796875
2036.48046875
2025.54296875
2013.04296875
1997.31640625
1979.8671875
1964.66796875
1955.7265625
1954.52734375
1959.625
1968.41796875
1979.32421875
1992.546875
2009.16796875
2029.60546875
2052.140625
2072.484375
2085.05859375
2085.44140625
2072.46875
2048.19140625
2015.93359375
1977.828125
1933.4609375
1880.10546875
1814.46875
1735.27734375
1645.38671875
1552.3046875
1466.859375
1400.62890625
1362.69140625
1356.2421875
1376.39453125
1411.01171875
1445.1484375
1466.61328125
1469.05078125
1451.21484375
1414.4375
1361.2109375
1295.59375
1223.65625
1152.3515625
1087.15625
1030.1328125
979.66796875
931.9609375
883.41796875
832.546875
779.98828125
726.56640625
671.203125
611.05859375
544.53515625
474.8515625
411.0703125
365.51171875
348.7734375
365.0859375
410.0859375
471.91015625
534.7578125
583.1953125
605.453125
595.28515625
552.484375
482.37890625
394.4375
300.90234375
216.11328125
156.2109375
137.7578125
174.65234375
274.44140625
435.7578125
647.51953125
890.08203125
1138.75390625
1369.68359375
1566.3828125
1723.51171875
1845.8828125
1943.46875
2025.7109375
2098.1796875
2162.328125
2217.3359375
2262.34765625
2297.859375
2326.25
2351.55078125
2378.49609375
2410.56640625
2447.921875
2486.72265625
2520.6328125
2543.40625
2550.6328125
2539.9453125
2510.73046875
2464.09375
2403.03125
2331.8203125
2255.01171875
2176.42578125
2098.21875
2019.84765625
1937.60546875
1846.11328125
1741.8671875
1626.609375
1507.8984375
1396.3828125
1301.5703125
1228.40625
1176.01953125
1139.16015625
1111.67578125
1089.88671875
1073.28125
1061.9609375
1053.54296875
1042.6328125
1023.3125
992.2265625
950.20703125
902.2578125
856.70703125
823.59765625
812.2265625
828.74609375
874.984375
948.62890625
1043.6328125
1150.28515625
1255.9609375
1347.625
1415.90625
1458.4921875
1480.54296875
1491.49609375
1500.25390625
1511.7578125
1526.5703125
1542.59375
1556.8125
1566.37890625
1569.65625
1567.71875
1565.3046875
1570.07421875
1590.07421875
1630.8203125
1693.48046875
1774.89453125
1869.33984375
1971.06640625
2076.0390625
2181.890625
2286.55078125
2387.2109375
2480.83203125
2565.74609375
2642.671875
2713.625
2778.9921875
2834.68359375
2871.65625
2878.6875
2847.0390625
2774.7109375
2668.359375
2541.953125
2412.51171875
2294.51953125
2195.58984375
2115.57421875
2049.12109375
1989.57421875
1931.9921875
1874.4375
1817.58203125
1763.25390625
1712.65625
1665.31640625
1619.70703125
1575.2578125
1534.38671875
1502.890625
1487.90625
1494.6328125
1524.10546875
1573.5234375
1637.96484375
1711.5703125
1787.76171875
1859.9140625
1923.08984375
1975.0703125
2015.10546875
2041.4140625
2050.2734375
2037.78125
2002.52734375
1947.265625
1878.66796875
1805.62109375
1736.73046875
1678.25
1633.2890625
1602.04296875
1582.05078125
1568.5703125
1556.3671875
1542.73828125
1529.2578125
1520.64453125
1521.96484375
1537.109375
1568.8984375
1619.08203125
1686.7578125
1766.54296875
1848.3125
1919.19921875
1967.39453125
1986.265625
1977.0
1948.046875
1911.69921875
1880.02734375
1862.36328125
1864.53515625
1888.87890625
1934.375
1997.11328125
2071.19921875
2149.92578125
2226.87109375
2296.484375
2353.8125
2393.8046875
2411.30859375
2402.453125
2366.6328125
2307.58203125
2232.7265625
2151.54296875
2074.1875
2011.02734375
1972.8984375
1970.80859375
2014.04296875
2106.69921875
2244.8203125
2416.50390625
2605.48828125
2796.27734375
2977.7421875
3143.58984375
3290.2109375
3414.09375
3511.3046875
3579.37890625
3619.51953125
3636.37109375
3635.11328125
3618.765625
3588.1953125
3544.3515625
3489.8671875
3428.2578125
3362.0078125
3291.6953125
3217.00390625
3138.171875
3056.3125
2972.41796875
2886.61328125
2798.80859375
2710.62890625
2626.7890625
2554.59375
2501.6015625
2472.77734375
2468.546875
2484.47265625
2512.53125
2543.49609375
2569.52734375
2585.85546875
2590.828125
2584.48828125
2566.53125
2534.74609375
2484.6328125
2410.61328125
2308.671875
2179.515625
2030.90625
1877.41796875
1737.2890625
1627.44140625
1559.16015625
1536.56640625
1557.94140625
1618.53125
1712.83984375
1835.3203125
1979.80078125
2138.46875
2301.4296875
2457.125
2593.68359375
2700.8359375
2771.83984375
2804.92578125
2803.32421875
2773.5625
2722.36328125
2653.8203125
2568.51171875
2465.34765625
2344.71875
2210.66015625
2070.7265625
1934.01171875
1809.05859375
1702.5625
1619.13671875
1561.6328125
1531.7265625
1530.2109375
1556.5390625
1607.63671875
1676.98046875
1755.1953125
1832.33203125
1900.79296875
1957.26171875
2002.8828125
2041.73046875
2078.26953125
2114.87109375
2150.23828125
2179.66015625
2196.82421875
2196.03125
2173.73046875
2129.33203125
2066.03515625
1991.40625
1916.45703125
1852.2578125
1806.0
1778.99609375
1767.6171875
1765.23046875
1763.26953125
1751.72265625
1720.76953125
1663.87109375
1580.515625
1476.47265625
1361.421875
1245.4140625
1136.2265625
1038.53515625
954.62890625
885.6953125
833.125
799.83984375
791.13671875
813.7578125
872.390625
965.46484375
1083.578125
1212.3125
1337.109375
1446.71484375
1533.69921875
1593.921875
1626.87109375
1636.359375
1629.97265625
1616.83984375
1604.9609375
1599.80078125
1604.31640625
1619.60546875
1645.05859375
1677.93359375
1713.1484375
1744.4296875
1766.94140625
1779.73046875
1786.00390625
1791.06640625
1799.76953125
1815.3984375
1839.9296875
1874.42578125
1919.09375
1973.296875
2035.6328125
2103.28515625
2170.8203125
2230.12109375
2272.890625
2294.67578125
2297.69140625
2290.24609375
2283.01953125
2284.22265625
2296.203125
2315.3203125
2334.94140625
2349.41015625
2356.12109375
2354.7890625
2345.328125
2326.50390625
2296.63671875
2255.58203125
2206.42578125
2155.203125
2108.4609375
2070.2734375
2040.66796875
2016.5859375
1994.5390625
1973.44921875
1956.01171875
1947.92578125
1955.140625
1980.8046875
2023.59375
2077.78125
2134.3203125
2182.62890625
2213.55859375
2222.82421875
2212.75
2190.89453125
2166.69140625
2148.68359375
2143.53515625
2156.23828125
2190.6875
2249.9609375
2335.76953125
2446.86328125
2577.7265625
2719.12890625
2860.4140625
2991.91796875
3106.08203125
3197.5078125
3262.2578125
3296.70703125
3296.8828125
3259.62890625
3185.359375
3080.34375
2956.7890625
2830.859375
2719.6015625
2636.8671875
2588.9609375
2572.4609375
2576.37109375
2587.33203125
2594.20703125
2589.70703125
2569.5703125
2531.328125
2473.8359375
2398.03515625
2308.7265625
2215.57421875
2131.6171875
2069.26953125
2036.3828125
2034.6953125
2060.9296875
2109.08203125
2172.61328125
2246.0390625
2325.2265625
2406.5625
2486.31640625
2561.421875
2631.2734375
2698.19140625
2765.17578125
2832.16796875
2893.80078125
2940.62890625
2963.40625
2957.69921875
2926.03125
2876.42578125
2818.484375
2759.328125
2701.55859375
2644.09765625
2585.203125
2525.59765625
2469.26171875
2421.16796875
2383.62109375
2353.890625
2324.87109375
2288.3125
2238.62109375
2175.09375
2101.3359375
2022.53515625
1942.3671875
1861.45703125
1777.98828125
1689.97265625
1598.0
1506.83984375
1424.84375
1361.1171875
1322.37109375
1311.4765625
1328.39453125
1371.99609375
1440.9375
1532.65625
1641.25
1756.21484375
1863.9921875
1952.19921875
2013.93359375
2049.05859375
2062.1328125
2059.0234375
2044.41015625
2020.49609375
1986.8984375
1941.89453125
1884.9765625
1819.02734375
1750.15625
1685.3203125
1629.8359375
1586.78125
1558.3671875
1547.58203125
1558.5078125
1594.58203125
1656.0078125
1738.85546875
1837.23046875
1946.890625
2066.75
2196.765625
2334.51953125
2474.12109375
2608.30078125
2731.26171875
2839.46875
2929.9296875
2997.98046875
3036.95703125
3040.5546875
3006.8515625
2941.19921875
2855.32421875
2762.4375
2671.54296875
2585.5234375
2504.375
2430.6015625
2371.65625
2337.53125
2335.5390625
2366.22265625
2422.4140625
2491.4375
2559.30078125
2615.328125
2654.921875
2678.8828125
2690.15234375
2691.02734375
2683.11328125
2669.19140625
2653.97265625
2641.98828125
2634.1328125
2626.3125
2612.1015625
2587.6640625
2555.046875
2521.109375
2493.14453125
2474.73046875
2464.98046875
2460.8984375
2460.69140625
2465.53515625
2479.125
2505.484375
2546.4140625
2599.78125
2659.8203125
2719.703125
2775.08203125
2826.203125
2876.7265625
2929.88671875
2984.99609375
3037.01171875
3079.24609375
3106.84765625
3118.73828125
3117.30078125
3106.54296875
3089.83984375
3068.515625
3042.0078125
3009.421875
2971.07421875
2928.8515625
2885.50390625
2843.7890625
2805.66015625
2771.64453125
2740.8359375
2711.89453125
2684.4140625
2659.265625
2637.578125
2619.6640625
2604.59375
2589.94140625
2571.08984375
2541.08984375
2492.4765625
2420.73828125
2327.3359375
2220.515625
2113.78125
2022.86328125
1961.59375
1937.7578125
1950.47265625
1990.85546875
2045.66796875
2101.46875
2147.12890625
2174.4375
2178.04296875
2155.88671875
2109.7421875
2044.87890625
1968.6484375
1888.78515625
1812.37890625
1745.8359375
1695.05078125
1665.00390625
1658.609375
1675.45703125
1711.5078125
1760.1484375
1814.37890625
1869.3046875
1923.69140625
1979.6015625
2040.01953125
2105.6171875
2172.73046875
2234.0390625
2281.51953125
2309.671875
2317.171875
2306.25
2280.82421875
2244.671875
2200.6640625
2150.8046875
2096.6953125
2040.1640625
1984.359375
1934.6640625
1898.29296875
1881.84765625
1888.36328125
1916.32421875
1961.6328125
2020.4765625
2090.578125
2170.26953125
2256.95703125
2346.59765625
2434.2421875
2514.96484375
2584.85546875
2642.25
2688.6640625
2728.64453125
2767.80078125
2809.92578125
2854.765625
2897.9375
2932.7890625
2952.78515625
2953.14453125
2931.49609375
2887.72265625
2823.29296875
2740.453125
2642.078125
2532.5859375
2418.9609375
2310.296875
2215.5390625
2140.91796875
2088.83203125
2058.51953125
2047.3515625
2051.94140625
2068.875
2095.03515625
2127.80859375
2165.04296875
2205.04296875
2246.3359375
2287.32421875
2326.203125
2361.73046875
2394.8125
2429.90234375
2475.09765625
2540.546875
2635.51171875
2764.90234375
2926.4765625
3110.1015625
3299.87109375
3478.30078125
3630.3671875
3745.40625
3816.83203125
3841.1953125
3818.1875
3751.7578125
3650.921875
3529.15625
3401.83984375
3282.37890625
3178.57421875
3091.04296875
3014.6484375
2941.875
2865.953125
2782.2109375
2688.171875
2583.64453125
2471.03515625
2354.9375
2240.35546875
2130.4765625
2025.79296875
1925.4609375
1830.25
1745.0546875
1679.296875
1644.69140625
1651.375
1704.1171875
1800.19140625
1929.5546875
2077.36328125
2227.81640625
2367.9453125
2489.78125
2590.38671875
2670.46484375
2732.9296875
2782.08984375
2823.40234375
2863.10546875
2907.15625
2959.47265625
3020.140625
3084.91015625
3146.62109375
3197.99609375
3233.83984375
3251.58203125
3250.703125
3232.46875
3200.4453125
3160.67578125
3120.32421875
3085.18359375
3057.8046875
3037.43359375
3021.12109375
3004.9140625
2984.58203125
2956.50390625
2918.86328125
2872.73828125
2822.5
2775.48046875
2740.69140625
2726.3203125
2736.27734375
2767.546875
2810.515625
2852.921875
2885.42578125
2905.77734375
2919.39453125
2936.22265625
2965.31640625
3009.87109375
3065.4375
3122.5625
3171.84375
3207.5546875
3227.53125
3230.9453125
3217.359375
3188.66015625
3151.48046875
3116.91796875
3096.6796875
3098.0546875
3120.90234375
3158.23828125
3199.546875
3234.6875
3256.265625
3259.87890625
3243.34375
3206.3203125
3150.91796875
3082.34765625
3008.3828125
2937.3203125
2875.078125
2823.09765625
2778.453125
2736.625
2695.640625
2658.59765625
2632.4296875
2623.5703125
2633.9140625
2660.58203125
2699.453125
2748.89453125
2809.77734375
2881.74609375
2959.66796875
3034.15234375
3096.09765625
3141.4296875
3172.74609375
3197.6796875
3226.05078125
3267.296875
3328.22265625
3410.6640625
3509.70703125
3613.4140625
3705.0
3767.234375
3787.94921875
3764.40234375
3704.203125
3621.984375
3533.28125
3449.0546875
3373.89453125
3308.33984375
3252.7265625
3209.31640625
3181.703125
3173.01171875
3184.796875
3216.33984375
3263.69921875
3318.86328125
3370.76953125
3408.48828125
3424.37109375
3414.98828125
3380.33984375
3323.19921875
3249.515625
3168.51171875
3091.35546875
3028.84765625
2989.30859375
2977.23828125
2992.5
3030.33984375
3082.671875
3140.16796875
3194.08984375
3237.00390625
3262.91015625
3267.61328125
3249.41015625
3209.4921875
3151.5859375
3081.06640625
3004.01171875
2926.75390625
2855.91015625
2798.48828125
2761.11328125
2748.1171875
2759.75390625
2792.15625
2839.44140625
2896.3984375
2960.09375
3029.8828125
3106.36328125
3189.5546875
3276.99609375
3363.046875
3440.58984375
3504.078125
3551.41015625
3583.3125
3601.5703125
3608.38671875
3606.9765625
3601.6875
3596.37890625
3592.01171875
3585.75
3572.51171875
3548.015625
3511.0859375
3463.73828125
3409.671875
3352.91796875
3297.5078125
3247.53515625
3205.97265625
3172.5078125
3141.90625
3104.69140625
3050.26171875
2970.63671875
2863.03515625
2730.265625
2579.41015625
2419.640625
2260.078125
2108.34765625
1970.390625
1851.40625
1756.78515625
1691.6171875
1658.546875
1655.71484375
1676.65234375
1712.73828125
1756.96484375
1807.16015625
1866.94140625
1943.3359375
2041.828125
2161.59375
2294.04296875
2425.52734375
2541.77734375
2631.203125
2686.53515625
2706.02734375
2694.75390625
2664.47265625
2630.19921875
2604.125
2590.27734375
2583.3671875
2572.640625
2547.83203125
2503.9140625
2442.65625
2371.58203125
2301.46484375
2243.31640625
2205.8671875
2194.203125
2209.55078125
2249.36328125
2307.53515625
2375.4609375
2444.35546875
2507.6015625
2561.68359375
2605.734375
2640.734375
2668.6484375
2690.8046875
2706.39453125
2713.23046875
2711.34765625
2706.2265625
2707.82421875
2725.48046875
2763.03515625
2818.05859375
2884.56640625
2955.69921875
3024.20703125
3081.8828125
3120.2578125
3133.08203125
3119.109375
3083.00390625
3033.32421875
2978.14453125
2921.0
2859.84375
2790.109375
2709.4765625
2620.3359375
2528.15234375
2437.48828125
2349.17578125
2260.5390625
2168.21875
2071.42578125
1973.48046875
1880.6484375
1799.3828125
1734.44921875
1689.08203125
1666.0234375
1667.140625
1691.6171875
1734.52734375
1787.10546875
1838.2265625
1876.36328125
1891.875
1879.47265625
1839.52734375
1777.453125
1701.8046875
1622.171875
1547.234375
1483.25390625
1433.94140625
1401.99609375
1390.64453125
1403.0078125
1439.71875
1497.296875
1569.01171875
1646.96484375
1723.73046875
1793.1328125
1850.5234375
1892.72265625
1917.421875
1922.78125
1907.99609375
1874.58984375
1827.18359375
1773.1015625
1720.66015625
1677.01171875
1646.48046875
1630.2734375
1627.20703125
1634.19140625
1645.76171875
1654.0078125
1650.6015625
1630.54296875
1594.79296875
1549.7109375
1503.890625
1465.1015625
1439.1171875
1429.890625
1439.69921875
1468.8671875
1516.09765625
1580.01953125
1660.703125
1759.16015625
1874.765625
2002.86328125
2134.8515625
2260.5
2370.71875
2459.046875
2521.953125
2558.6015625
2570.44921875
2561.15625
2536.50390625
2504.08203125
2472.21484375
2448.40234375
2437.90625
2443.00390625
2462.86328125
2494.21484375
2532.78515625
2575.0703125
2619.9140625
2669.35546875
2728.0234375
2800.66796875
2888.4140625
2986.21875
3083.4765625
3167.5078125
3227.48046875
3256.98828125
3255.0234375
3225.4140625
3175.06640625
3111.80859375
3043.3203125
2977.26171875
2921.12109375
2880.8125
2858.94921875
2854.1953125
2861.95703125
2876.1796875
2891.86328125
2907.4296875
2925.12109375
2948.69921875
2980.52734375
3020.296875
3065.55859375
3112.52734375
3156.51171875
3192.578125
3216.10546875
3222.57421875
3207.015625
3164.76171875
3093.40625
2994.23828125
2871.9765625
2733.625
2587.16796875
2440.109375
2298.59375
2168.20703125
2056.140625
1971.4921875
1922.05859375
1909.90625
1929.828125
1971.7890625
2024.61328125
2078.27734375
2124.578125
2157.390625
2173.15625
2171.7734375
2157.16015625
2136.1640625
2115.0703125
2095.2734375
2071.65234375
2035.60546875
1980.67578125
1906.55859375
1818.90625
1726.0546875
1635.75
1554.109375
1486.26953125
1436.92578125
1409.3984375
1403.96484375
1417.1328125
1442.72265625
1474.2265625
1506.984375
1539.06640625
1570.5234375
1601.86328125
1633.1796875
1664.6640625
1697.62109375
1734.5859375
1778.1875
1829.67578125
1888.27734375
1951.609375
2016.71484375
2081.08203125
2142.9375
2200.828125
2253.1328125
2298.328125
2335.6875
2365.51171875
2388.4140625
2404.30078125
2412.00390625
2409.71484375
2395.921875
2370.02734375
2332.27734375
2283.22265625
2223.4296875
2153.984375
2077.26953125
1997.30078125
1919.984375
1853.61328125
1808.4921875
1794.046875
1814.37890625
1865.96484375
1940.0078125
2027.37109375
2121.8828125
2220.03515625
2318.703125
2413.18359375
2496.7265625
2561.95703125
2603.7109375
2621.62890625
2619.80078125
2603.328125
2574.69140625
2533.453125
2479.6171875
2417.04296875
2353.515625
2297.1796875
2252.421875
2218.40234375
2191.1796875
2167.53515625
2147.55078125
2134.234375
2131.01171875
2138.97265625
2155.4453125
2174.51953125
2188.828125
2191.890625
2180.1875
2154.13671875
2117.4609375
2075.53125
2033.80859375
1997.1015625
1968.71875
1948.765625
1932.890625
1914.05859375
1887.453125
1854.6875
1823.4609375
1802.8828125
1798.4296875
1809.74609375
1831.45703125
1855.66796875
1875.34375
1887.546875
1894.30078125
1899.90234375
1906.52734375
1911.9296875
1911.03515625
1899.26953125
1874.5546875
1836.8203125
1786.68359375
1724.92578125
1652.62890625
1570.53125
1477.3515625
1368.72265625
1238.69921875
1083.6484375
906.1640625
716.47265625
530.640625
366.62890625
239.96875
160.63671875
131.8359375
150.55859375
208.98046875
296.13671875
399.875
509.09375
615.515625
714.11328125
802.1484375
877.9296875
940.2890625
988.96484375
1025.28515625
1052.6328125
1076.37109375
1103.171875
1139.3828125
1188.59375
1249.39453125
1315.0234375
1375.9765625
1424.1953125
1456.0859375
1472.765625
1478.47265625
1479.140625
1481.65625
1492.93359375
1518.4921875
1561.50390625
1623.015625
1702.49609375
1797.5703125
1903.30859375
2012.64453125
2118.5078125
2216.3984375
2305.2734375
2386.5390625
2462.23828125
2533.8046875
2601.48046875
2664.0625
2719.19140625
2764.74609375
2800.81640625
2830.47265625
2858.04296875
2885.77734375
2911.82421875
2931.35546875
2939.9921875
2936.42578125
2921.73046875
2896.61328125
2859.7109375
2808.99609375
2744.37890625
2668.3125
2583.72265625
2491.96875
2393.46875
2290.12890625
2186.55078125
2088.23828125
1998.0390625
1913.6328125
1828.18359375
1734.42578125
1629.78515625
1519.0078125
1411.95703125
1318.28515625
1242.8125
1184.53515625
1138.62890625
1099.3828125
1062.734375
1027.81640625
996.80859375
972.625
955.640625
942.015625
924.9296875
897.66015625
856.05859375
798.76953125
726.08984375
639.046875
540.078125
434.42578125
330.58203125
238.85546875
168.5859375
125.6328125
111.1484375
121.72265625
150.46484375
188.5859375
227.4453125
260.92578125
287.59765625
311.28125
339.5
380.1640625
438.27734375
513.9453125
602.48828125
696.6171875
789.94921875
880.1875
969.8203125
1063.796875
1165.80859375
1275.875
1390.50390625
1504.93359375
1615.85546875
1722.9375
1828.09375
1932.74609375
2034.9140625
2128.2734375
2203.83203125
2253.20703125
2271.9140625
2260.8671875
2225.140625
2170.390625
2099.2421875
2010.14453125
1899.35546875
1764.3203125
1606.39453125
1432.1328125
1253.45703125
1086.3828125
948.1875
853.40234375
810.26953125
819.25390625
874.2578125
965.71484375
1083.62890625
1219.0546875
1363.7890625
1509.80859375
1649.7265625
1777.96484375
1891.41796875
1988.9375
2070.44921875
2136.95703125
2191.125
2237.25390625
2279.55859375
2319.41015625
2353.39453125
2373.85546875
2371.9765625
2341.8125
2283.1328125
2201.62890625
2106.84765625
2009.41015625
1919.0390625
1843.50390625
1787.71484375
1752.8515625
1736.33984375
1733.41015625
1739.23046875
1749.8984375
1761.98828125
1772.20703125
1778.43359375
1781.578125
1786.51171875
1800.9375
1832.90234375
1888.3984375
1970.1640625
2077.67578125
2207.78125
2355.359375
2514.046875
2677.3046875
2839.46484375
2996.09375
3142.96875
3274.3828125
3382.00390625
3455.51171875
3484.96875
3463.69921875
3390.328125
3269.49609375
3111.6796875
2932.546875
2751.38671875
2587.95703125
2458.5703125
2373.1015625
2334.08984375
2337.40625
2373.68359375
2430.359375
2494.48828125
2555.66796875
2607.9453125
2650.09375
2684.578125
2715.59765625
2746.5625
2777.7890625
2805.671875
2823.94921875
2826.4375
2809.73046875
2774.37109375
2724.19921875
2664.44921875
2599.9140625
2534.140625
2469.7265625
2409.078125
2354.7578125
2309.17578125
2273.91796875
2249.6328125
2237.078125
2238.4453125
2257.19921875
2295.75
2352.67578125
2421.71484375
2493.07421875
2555.61328125
2599.05859375
2616.375
2606.18359375
2573.9453125
2530.81640625
2490.4765625
2464.75
2458.90625
2468.390625
2479.9140625
2477.62109375
2450.9375
2398.5546875
2326.52734375
2243.46484375
2157.5390625
2076.38671875
2007.78515625
1958.60546875
1932.2265625
1926.63671875
1935.04296875
1948.82421875
1960.87890625
1967.57421875
1968.91796875
1967.58203125
1967.3515625
1971.24609375
1979.8984375
1991.16015625
2001.1875
2006.34375
2005.25390625
2000.64453125
1999.953125
2013.38671875
2049.5
2111.078125
2194.2578125
2290.921875
2391.88671875
2488.80859375
2574.88671875
2645.1328125
2696.08984375
2725.015625
2729.59765625
2709.10546875
2666.38671875
2608.87890625
2547.5390625
2494.078125
2457.6640625
2442.31640625
2446.30859375
2463.8125
2487.58203125
2510.7265625
2527.11328125
2531.65234375
2521.26171875
2495.796875
2457.8828125
2411.84375
2362.95703125
2317.2421875
2280.83203125
2258.1484375
2249.83203125
2251.94921875
2257.37890625
2258.5390625
2249.765625
2228.22265625
2193.61328125
2147.59765625
2093.2421875
2034.15625
1973.4453125
1913.4375
1856.5
1805.46875
1762.44140625
1726.6640625
1694.0859375
1659.7578125
1621.171875
1580.15625
1542.74609375
1518.08203125
1516.55859375
1546.49609375
1609.68359375
1698.5546875
1797.5234375
1888.203125
1954.92578125
1987.546875
1981.12890625
1934.8359375
1851.55078125
1737.69921875
1602.0
1453.44921875
1300.17578125
1150.07421875
1012.11328125
896.2734375
811.51171875
763.05078125
750.9765625
771.0
816.59765625
880.8203125
957.08203125
1039.6015625
1124.296875
1209.32421875
1293.75390625
1374.74609375
1446.12890625
1500.5234375
1533.3046875
1544.609375
1537.8046875
1516.76953125
1484.88671875
1445.9375
1404.73046875
1366.265625
1334.2421875
1310.25
1294.27734375
1286.09765625
1286.703125
1298.7109375
1324.703125
1363.99609375
1410.08984375
1451.23828125
1474.19921875
1468.7109375
1430.11328125
1359.71875
1264.39453125
1156.1953125
1051.40625
967.8046875
920.61328125
918.88671875
964.0625
1050.80859375
1169.12890625
1306.51953125
1449.73828125
1586.38671875
1706.234375
1801.69921875
1867.328125
1899.40234375
1897.02734375
1864.140625
1809.859375
1745.44921875
1679.796875
1617.0703125
1558.30078125
1504.86328125
1460.77734375
1432.421875
1426.58203125
1448.18359375
1498.71484375
1575.6328125
1672.59375
1780.50390625
1889.05078125
1988.5625
2071.16796875
2130.48828125
2160.73046875
2156.8359375
2116.66796875
2043.69140625
1947.93359375
1844.2109375
1748.57421875
1674.51953125
1630.078125
1616.48046875
1628.39453125
1655.1328125
1682.60546875
1696.15625
1684.19140625
1641.3046875
1569.3203125
1476.10546875
1373.78125
1277.3046875
1203.0
1166.00390625
1176.87109375
1238.828125
1346.9765625
1489.890625
1652.94140625
1822.01171875
1986.390625
2140.09765625
2281.48828125
2411.63671875
2532.1484375
2643.51953125
2745.08984375
2836.4609375
2919.30078125
2997.87109375
3077.45703125
3161.21484375
3247.2890625
3328.91015625
3398.31640625
3452.47265625
3496.1875
3540.234375
3595.94921875
3670.18359375
3763.39453125
3870.7578125
3984.66796875
4097.13671875
4201.28515625
4291.73046875
4364.26171875
4415.73046875
4444.4609375
4450.7890625
4436.84765625
4405.7109375
4360.73046875
4305.8125
4246.484375
4190.30859375
4145.3359375
4117.00390625
4105.48046875
4105.734375
4110.47265625
4113.8828125
4113.61328125
4110.18359375
4104.8359375
4097.73828125
4087.6328125
4072.62109375
4050.9921875
4021.546875
3983.58984375
3937.11328125
3883.13671875
3823.6875
3761.28125
3698.36328125
3637.125
3579.4375
3526.76171875
3480.20703125
3440.9375
3410.46484375
3390.109375
3379.7265625
3376.99609375
3378.19921875
3380.359375
3383.2734375
3390.390625
3408.140625
3444.07421875
3504.27734375
3590.9375
3700.8671875
3825.89453125
3955.08203125
4077.8671875
4186.9296875
4279.8359375
4359.25
4432.0390625
4507.86328125
4597.30078125
4709.40234375
4849.08984375
5015.69921875
5203.82421875
5406.1796875
5616.46484375
5830.41015625
6045.01953125
6257.6875
6466.50390625
6671.66796875
6876.50390625
7086.875
7309.125
7547.89453125
7805.40625
8082.30078125
8379.08203125
8697.1953125
9039.6015625
9411.25
9819.39453125
10273.01171875
10781.48828125
11353.265625
11995.3515625
12713.875
13515.1328125
14406.33203125
15395.23828125
16489.046875
17693.671875
19015.02734375
20462.5
22052.6640625
23810.81640625
25769.5234375
27965.15234375
30433.98046875
33208.6484375
36315.37109375
39771.63671875
43583.62109375
47741.20703125
52208.7109375
56910.78515625
61716.1875
66425.7734375
70773.39453125
74447.625
77136.30859375
78586.1015625
78659.00390625
77365.0078125
74857.25390625
71391.98046875
67270.40234375
62784.1015625
58178.875
53639.9765625
49293.32421875
45215.203125
41444.59375
37994.48046875
34860.66796875
32028.34765625
29477.41796875
27186.5859375
25135.33984375
23303.44921875
21669.63671875
20211.2109375
18905.51171875
17731.9609375
16673.5
15716.81640625
14851.5
14068.6015625
13359.2890625
12714.3515625
12124.3359375
11579.77734375
11071.14453125
10589.33203125
10127.0390625
9680.2421875
9248.60546875
8834.6171875
8442.5078125
8077.4375
7744.78125
7448.92578125
7192.09375
6973.48828125
6789.15625
6632.390625
6494.94921875
6368.79296875
6247.36328125
6125.50390625
5998.5390625
5862.25
5714.515625
5557.4921875
5398.22265625
5246.46875
5110.8515625
4995.53515625
4899.05078125
4815.3046875
4735.6796875
4651.37890625
4555.68359375
4445.85546875
4324.00390625
4196.39453125
4071.80859375
3959.9140625
3869.81640625
3808.26953125
3777.6171875
3774.4921875
3790.3359375
3813.53515625
3831.82421875
3834.0
3810.9609375
3756.6796875
3669.51953125
3553.26953125
3416.8515625
3271.79296875
3128.66015625
2994.83203125
2875.109375
2773.71484375
2694.7890625
2640.56640625
2609.45703125
2596.9453125
2598.921875
2614.390625
2645.15234375
2693.33203125
2759.5078125
2842.71875
2941.140625
3051.6484375
3168.3359375
3281.60546875
3379.140625
3448.66796875
3481.3125
3474.46875
3433.15625
3369.25
3298.46875
3236.61328125
3196.26953125
3184.79296875
3203.13671875
3245.91015625
3303.10546875
3363.73046875
3419.56640625
3467.08203125
3506.47265625
3539.109375
3565.05078125
3581.91015625
3585.25
3570.04296875
3532.55859375
3472.05859375
3391.765625
3298.68359375
3202.203125
3111.85546875
3035.296875
2977.12109375
2938.80078125
2919.5
2917.609375
2932.30078125
2964.3046875
3015.359375
3087.01953125
3179.51953125
3290.9453125
3416.453125
3548.109375
3676.328125
3792.50390625
3890.96484375
3969.02734375
4025.609375
4059.8359375
4070.35546875
4055.33203125
4013.31640625
3944.625
3852.2265625
3741.39453125
3619.265625
3495.36328125
3382.03125
3292.359375
3235.7265625
3214.60546875
3225.6875
3264.09375
3326.609375
3411.8828125
3518.80859375
3645.05859375
3786.47265625
3936.73046875
4087.16796875
4227.28125
4346.28125
4435.6796875
4491.87109375
4516.9375
4516.640625
4496.7734375
4460.52734375
4408.5546875
4340.9140625
4258.78515625
4164.64453125
4061.70703125
3953.6640625
3845.109375
3741.68359375
3649.0078125
3570.7109375
3507.0
3454.8203125
3409.1484375
3364.109375
3313.671875
3252.69140625
3178.7109375
3093.30078125
3002.00390625
2912.83203125
2834.30859375
2773.29296875
2732.69921875
2709.8828125
2697.19921875
2684.8125
2664.1796875
2630.1171875
2580.984375
2517.8359375
2443.52734375
2361.82421875
2276.34765625
2189.5703125
2102.9296875
2018.2734375
1939.84765625
1874.78515625
1830.83203125
1812.4765625
1818.18359375
1841.08984375
1872.9453125
1908.5234375
1947.28515625
1991.3125
2041.71484375
2096.9609375
2154.37890625
2213.1328125
2275.7421875
2347.109375
2432.17578125
2533.58984375
2649.9609375
2774.9453125
2898.0
3007.3671875
3094.3046875
3156.125
3196.0625
3220.3046875
3234.8203125
3244.23828125
3252.5859375
3263.765625
3280.5
3302.9375
3328.78125
3355.0546875
3379.61328125
3401.42578125
3420.39453125
3437.69140625
3456.02734375
3478.6953125
3507.546875
3541.49609375
3576.953125
3610.0546875
3639.3984375
3667.640625
3700.5390625
3743.8203125
3800.0234375
3867.62890625
3942.6640625
4020.6953125
4097.5078125
4169.1640625
4232.84375
4288.27734375
4338.23046875
4387.2578125
4439.80078125
4498.953125
4566.1796875
4641.1640625
4721.66796875
4803.625
4882.09765625
4952.91796875
5014.43359375
5068.47265625
5119.45703125
5171.890625
5227.74609375
5286.13671875
5345.609375
5406.84765625
5473.20703125
5548.609375
5634.73828125
5729.73046875
5828.953125
5927.35546875
6022.484375
6116.8984375
6218.5078125
6338.19140625
6485.73828125
6666.19140625
6878.51953125
7116.77734375
7372.48046875
7636.12109375
7896.96875
8142.328125
8358.578125
8534.97265625
8668.171875
8764.3828125
8837.5859375
8905.04296875
8982.46875
9080.7265625
9204.78125
9354.51953125
9526.625
9716.51171875
9919.85546875
10133.55078125
10356.26953125
10588.58984375
10832.9140625
11092.953125
11372.6796875
11674.84765625
12000.1171875
12347.7265625
12717.14453125
13109.05859375
13524.765625
13965.0703125
14430.16796875
14920.8828125
15439.9453125
15991.828125
16581.44140625
17213.1875
17891.82421875
18624.87109375
19424.3671875
20306.1015625
21286.90625
22382.53515625
23607.48828125
24975.77734375
26500.6953125
28193.58984375
30063.32421875
32117.2890625
34362.64453125
36805.796875
39449.21875
42286.85546875
45299.890625
48454.4296875
51701.0859375
54975.375
58197.8984375
61274.69140625
64099.17578125
66557.125
68535.265625
69933.29296875
70677.62890625
70733.44140625
70110.41796875
68859.9296875
67064.96484375
64827.02734375
62253.8828125
59450.625
56514.5703125
53533.375
50584.328125
47732.88671875
45030.04296875
42510.1484375
40191.08203125
38077.04296875
36162.7734375
34437.49609375
32887.72265625
31498.94140625
30256.97265625
29149.82421875
28169.7421875
27314.10546875
26583.74609375
25979.2109375
25497.44140625
25131.0703125
24870.29296875
24705.18359375
24626.46484375
24624.984375
24691.46484375
24817.74609375
24999.1796875
25236.26171875
25533.99609375
25898.8046875
26335.171875
26844.96484375
27430.8984375
28101.7109375
28874.51171875
29772.33984375
30819.2265625
32036.984375
33445.171875
35061.94140625
36903.90234375
38985.734375
41321.78515625
43929.546875
46832.06640625
50056.5
53628.71875
57565.50390625
61865.8515625
66502.06640625
71411.0078125
76485.87890625
81569.3671875
86450.29296875
90868.85546875
94536.59765625
97173.39453125
98555.3046875
98559.5546875
97191.19140625
94581.92578125
90961.4375
86610.82421875
81813.3671875
76816.953125
71815.51953125
66947.625
62304.5234375
57940.421875
53881.765625
50135.546875
46696.6796875
43553.67578125
40691.6875
38093.2421875
35738.11328125
33603.55078125
31665.50390625
29900.3984375
28286.70703125
26805.94921875
25443.53125
24189.6015625
23039.31640625
21991.53125
21045.94140625
20200.1796875
19448.4765625
18782.3046875
18191.9296875
17667.69140625
17200.203125
16779.8828125
16396.50390625
16039.8984375
15701.9296875
15378.82421875
15071.94921875
14786.29296875
14527.23046875
14297.74609375
14097.53515625
13924.1953125
13775.34375
13650.171875
13549.64453125
13475.671875
13429.9296875
13412.71484375
13422.078125
13453.6015625
13501.609375
13561.49609375
13631.80859375
13714.28515625
13811.71484375
13925.55859375
14055.59375
14201.90234375
14367.1875
14556.890625
14776.41015625
15027.5
15306.73828125
15607.71484375
15925.3359375
16258.90625
16611.46875
16986.26953125
17383.546875
17800.38671875
18233.8125
18684.8515625
19161.28515625
19677.8359375
20253.875
20909.75
21663.4140625
22529.15234375
23518.59375
24642.47265625
25911.3359375
27335.125
28922.96484375
30683.890625
32627.86328125
34766.046875
37110.5
39674.3984375
42472.94140625
45523.7421875
48844.91015625
52450.3359375
56342.9765625
60507.1953125
64900.8203125
69447.3125
74029.1796875
78484.796875
82611.953125
86181.59375
88963.22265625
90758.9375
91437.71875
90959.3203125
89379.8515625
86838.13671875
83528.6171875
79669.73046875
75475.56640625
71135.67578125
66804.33984375
62598.10546875
58598.609375
54857.2578125
51399.80859375
48230.95703125
45340.09375
42708.734375
40317.72265625
38151.6484375
36199.25390625
34451.0703125
32896.8125
31524.42578125
30321.04296875
29274.796875
28375.93359375
27616.09375
26986.1953125
26474.51953125
26066.76953125
25747.94140625
25504.55078125
25326.046875
25205.4375
25139.765625
25130.359375
25182.1796875
25301.9140625
25495.9375
25769.4609375
26127.65234375
26577.33984375
27126.98828125
27783.98828125
28551.34765625
29427.078125
30407.4765625
31492.1796875
32687.87890625
34009.34375
35478.171875
37120.04296875
38961.33984375
41026.12890625
43334.41796875
45901.265625
48735.734375
51838.71484375
55199.1953125
58788.72265625
62554.5546875
66413.2265625
70247.11328125
73906.13671875
77216.3515625
79997.01171875
82085.30859375
83363.6640625
83780.9921875
83361.24609375
82197.80078125
80436.77734375
78254.1796875
75832.20703125
73340.1953125
70923.44140625
68699.59765625
66759.453125
65169.640625
63976.37890625
63210.515625
62893.265625
63041.515625
63671.234375
64798.203125
66436.02734375
68591.32421875
71255.05078125
74388.30859375
77903.53125
81645.984375
85383.23828125
88810.19921875
91576.52734375
93339.74609375
93836.1796875
92946.5546875
90727.11328125
87390.38671875
83245.8515625
78628.31640625
73839.953125
69117.36328125
64622.109375
60447.66796875
56635.19921875
53191.03125
50101.078125
47340.53515625
44880.08984375
42689.92578125
40741.88671875
39010.08984375
37470.89453125
36103.61328125
34892.2578125
33826.68359375
32901.16015625
32110.65625
31447.6015625
30901.77734375
30462.6484375
30121.453125
29871.3671875
29707.078125
29625.4453125
29626.69921875
29714.515625
29893.9140625
30168.4140625
30538.20703125
31000.28515625
31550.0234375
32183.296875
32898.02734375
33694.62890625
34575.2890625
35543.0703125
36601.8671875
37758.1171875
39023.3984375
40416.1015625
41960.43359375
43682.91796875
45608.4453125
47758.3515625
50151.78125
52809.67578125
55759.1796875
59035.859375
62682.05859375
66741.94921875
71254.84375
76247.82421875
81726.58984375
87663.125
93980.3828125
100536.73046875
107115.54296875
113427.234375
119131.21484375
123880.1328125
127378.28515625
129435.75
129998.32421875
129144.03125
127052.1484375
123960.37109375
120124.80078125
115790.62109375
111174.95703125
106460.46484375
101796.62109375
97304.3359375
93079.890625
89196.7265625
85706.25390625
82639.6640625
80011.3203125
77823.36328125
76070.59765625
74744.6796875
73836.41015625
73335.72265625
73230.3046875
73504.00390625
74135.3984375
75095.75390625
76345.8828125
77831.75
79479.5
81191.3125
82844.6328125
84297.51171875
85401.32421875
86019.58203125
86048.90625
85436.48046875
84188.3359375
82365.24609375
80068.21875
77419.69140625
74546.68359375
71569.0703125
68592.3515625
65703.33984375
62967.63671875
60428.86328125
58109.7421875
56015.26953125
54137.9140625
52464.1015625
50980.4921875
49677.859375
48551.09765625
47595.91015625
46805.20703125
46168.65625
45676.44921875
45324.484375
45116.61328125
45062.1796875
45170.87109375
45448.87890625
45898.92578125
46523.59765625
47329.625
48330.49609375
49545.99609375
50999.1875
52712.64453125
54705.93359375
56995.19140625
59594.03515625
62514.12890625
65763.91015625
69344.75390625
73244.92578125
77432.62890625
81849.58984375
86406.20703125
90978.703125
95409.5625
99513.8046875
103093.92578125
105963.51953125
107975.5625
109048.01171875
109179.0390625
108447.30859375
106997.47265625
105015.73828125
102703.30859375
100254.8359375
97845.7890625
95627.9453125
93728.890625
92250.8671875
91266.8359375
90815.45703125
90898.50390625
91482.41796875
92501.46875
93858.4609375
95421.6875
97022.0703125
98456.83203125
99504.2421875
99949.10546875
99614.20703125
98389.484375
96250.02734375
93256.97265625
89541.890625
85281.1015625
80668.4296875
75891.828125
71115.7109375
66469.234375
62041.47265625
57883.58984375
54016.3984375
50440.1640625
47143.890625
44112.734375
41332.421875
38790.30859375
36474.0078125
34369.859375
32462.609375
30735.51171875
29169.70703125
27743.2109375
26431.5
25210.2890625
24059.3671875
22965.70703125
21924.71875
20939.2421875
20016.05859375
19160.92578125
18374.6796875
17652.125
16983.60546875
16357.59375
15763.28125
15192.9375
14643.453125
14116.30078125
13616.12109375
13149.19140625
12722.203125
12340.85546875
12007.81640625
11721.02734375
11473.78515625
11256.765625
11060.8203125
10879.1328125
10707.96875
10545.9453125
10392.7109375
10247.91796875
10110.859375
9980.10546875
9852.65625
9723.29296875
9585.6640625
9435.27734375
9272.53515625
9103.15234375
8935.40625
8776.43359375
8630.23828125
8498.15625
8379.9609375
8273.73046875
8174.6484375
8075.015625
7966.90234375
7846.1640625
7714.9765625
7580.91015625
7453.21484375
7338.72265625
7239.390625
7151.92578125
7068.55078125
6978.265625
6869.42578125
6733.99609375
6571.8515625
6391.52734375
6205.91796875
6025.59375
5854.6953125
5691.87890625
5534.65234375
5383.50390625
5243.81640625
5125.0
5037.38671875
4987.828125
4976.09765625
4994.29296875
5029.515625
5068.22265625
5099.8125
5118.40234375
5122.7578125
5114.89453125
5097.921875
5073.890625
5042.9453125
5004.171875
4957.36328125
4904.33984375
4849.015625
4796.5625
4752.08203125
4718.890625
4696.87890625
4682.3828125
4670.77734375
4659.96875
4651.51953125
4647.74609375
4647.5703125
4645.18359375
4632.79296875
4604.71875
4559.5234375
4499.32421875
4427.74609375
4348.44140625
4264.84375
4180.80859375
4100.76953125
4028.5859375
3965.875
3911.41796875
3862.671875
3817.8828125
3776.69921875
3739.0234375
3703.6015625
3667.97265625
3629.6015625
3587.31640625
3542.24609375
3498.078125
3460.2890625
3434.17578125
3422.69921875
3425.63671875
3440.8203125
3466.2890625
3501.3125
3545.484375
3597.09375
3652.73046875
3708.53125
3761.57421875
3809.98046875
3852.1015625
3886.41015625
3912.546875
3932.03125
3947.1875
3959.01953125
3966.12890625
3965.8125
3956.3203125
3938.25390625
3914.2421875
3887.53125
3861.11328125
3838.29296875
3823.98046875
3824.328125
3843.54296875
3879.3671875
3921.05859375
3952.203125
3957.0234375
3926.73828125
3863.0703125
3778.0703125
3690.609375
3620.671875
3583.40625
3585.46875
3624.80859375
3693.19921875
3779.83984375
3874.6171875
3970.7109375
4066.2109375
4164.44140625
4272.46875
4397.7734375
4544.2421875
4710.015625
4889.109375
5076.09375
5270.296875
5476.03125
5698.80859375
5940.65234375
6197.78125
6461.46875
6720.63671875
6964.15625
7182.33203125
7367.99609375
7517.9921875
7634.4140625
7724.5703125
7799.05859375
7868.97265625
7943.5390625
8029.01953125
8128.55859375
8242.62109375
8369.86328125
8508.38671875
8656.91015625
8815.0234375
8982.1171875
9155.484375
9329.56640625
9498.07421875
9658.375
9814.9921875
9979.4296875
10166.56640625
10390.84765625
10664.26953125
10995.67578125
11390.28515625
11849.34765625
12370.703125
12950.37109375
13584.30078125
14269.87109375
15007.15625
15799.84765625
16655.47265625
17584.48046875
18598.37109375
19707.52734375
20920.0234375
22242.45703125
23682.49609375
25251.0078125
26961.4375
28826.26171875
30852.4140625
33037.671875
35368.3671875
37817.62109375
40343.3046875
42885.93359375
45367.80859375
47694.9921875
49762.828125
51464.640625
52702.54296875
53399.40625
53509.98828125
53028.13671875
51987.39453125
50455.05859375
48522.48828125
46294.296875
43877.49609375
41370.86328125
38856.1640625
36393.20703125
34019.7890625
31755.96875
29610.8984375
27589.37890625
25695.39453125
23931.75390625
22298.19140625
20791.12890625
19405.9765625
18139.953125
16992.75390625
15964.69921875
15053.69921875
14252.78125
13549.59375
12928.24609375
12372.7265625
11869.8515625
11410.00390625
10985.96875
10591.63671875
10222.01953125
9874.13671875
9547.46484375
9243.0546875
8962.0
8704.32421875
8468.9140625
8254.09375
8058.53515625
7882.14453125
7726.4921875
7594.015625
7485.63671875
7398.07421875
7323.16015625
7250.3125
7170.734375
7080.140625
6978.484375
6867.98046875
6751.8203125
6634.01953125
6518.94140625
6409.46875
6305.0859375
6201.79296875
6093.94921875
5976.46875
5846.19140625
5702.5078125
5547.6796875
5386.63671875
5226.109375
5073.79296875
4937.8359375
4825.40625
4739.79296875
4677.59375
4629.078125
4582.61328125
4530.234375
4470.51953125
4407.640625
4348.45703125
4299.90234375
4267.38671875
4253.6796875
4258.01953125
4275.79296875
4299.34375
4319.875
4330.1796875
4327.171875
4313.08984375
4294.6015625
4280.09765625
4276.8046875
4288.9453125
4317.13671875
4358.41015625
4406.62890625
4453.8671875
4492.609375
4517.4453125
4525.265625
4514.41796875
4484.38671875
4436.37109375
4373.4609375
4299.640625
4218.1015625
4130.62109375
4038.2265625
3942.26171875
3844.50390625
3746.359375
3648.27734375
3550.46875
3454.49609375
3363.828125
3282.359375
3212.33203125
3153.9140625
3106.8046875
3071.5859375
3049.04296875
3038.44140625
3037.203125
3042.421875
3052.44140625
3066.8828125
3085.25390625
3105.4296875
3123.19921875
3133.29296875
3131.98046875
3119.82421875
3102.43359375
3087.8125
3081.7421875
3084.33203125
3090.01171875
3090.58984375
3078.73828125
3049.96875
3002.87109375
2938.7421875
2861.046875
2774.3515625
2682.76171875
2588.98828125
2494.89453125
2403.17578125
2318.625
2248.015625
2198.38671875
2174.078125
2173.8359375
2189.7578125
2209.234375
2218.8984375
2208.52734375
2173.8125
2117.8671875
2050.99609375
1987.546875
1940.40625
1916.26953125
1914.6875
1930.8984375
1959.9609375
1999.41796875
2049.33203125
2109.73046875
2177.2421875
2243.60546875
2297.921875
2331.39453125
2341.21875
2331.22265625
2309.66796875
2285.93359375
2267.66015625
2259.20703125
2261.76953125
2274.48046875
2294.9921875
2318.63671875
2337.39453125
2340.796875
2319.109375
2266.921875
2184.5859375
2076.87890625
1950.5234375
1812.6328125
1670.59375
1532.35546875
1405.859375
1297.59765625
1211.09765625
1145.89453125
1097.3984375
1058.1953125
1020.72265625
980.1484375
935.26171875
887.08984375
837.05859375
786.98046875
740.7109375
704.875
686.87890625
690.859375
714.77734375
751.12890625
791.13671875
829.48046875
866.66015625
907.88671875
960.05859375
1028.76953125
1116.44921875
1221.62890625
1339.22265625
1461.51953125
1579.73046875
1686.109375
1776.78515625
1854.13671875
1926.69921875
2005.38671875
2098.02734375
2205.83984375
2323.76171875
2442.859375
2552.3125
2640.6796875
2698.42578125
2722.3203125
2719.046875
2704.25
2696.16015625
2707.34765625
2739.78515625
2785.64453125
2832.0703125
2866.62109375
2881.32421875
2874.6328125
2850.921875
2817.1484375
2778.16015625
2733.69921875
2679.56640625
2611.93359375
2531.31640625
2443.3359375
2356.08984375
2276.3046875
2206.85546875
2146.69140625
2092.97265625
2043.92578125
2000.7421875
1967.1875
1947.16796875
1942.3671875
1952.39453125
1977.3984375
2019.984375
2083.41796875
2167.05078125
2263.65234375
2361.97265625
2452.640625
2532.484375
2604.3046875
2673.30078125
2743.40625
2815.51953125
2887.75
2956.5859375
3018.1796875
3069.30078125
3108.01171875
3133.94921875
3147.96875
3151.05078125
3143.55859375
3125.76953125
3099.46484375
3068.578125
3037.95703125
3010.95703125
2987.8984375
2966.46875
2943.49609375
2916.609375
2884.67578125
2847.1015625
2802.9296875
2751.18359375
2692.22265625
2628.80078125
2565.5625
2507.15234375
2456.1640625
2411.5625
2367.83984375
2315.63671875
2244.46484375
2146.734375
2021.09765625
1873.3203125
1714.6640625
1558.765625
1418.40234375
1303.35546875
1219.79296875
1170.359375
1154.03515625
1165.89453125
1198.37890625
1244.5
1300.75
1367.36328125
1445.9140625
1536.96484375
1639.671875
1752.34375
1872.1328125
1993.80859375
2109.6171875
2211.38671875
2293.4140625
2353.32421875
2390.4609375
2404.03125
2393.84765625
2363.23828125
2321.09765625
2280.625
2255.3984375
2255.30859375
2284.19140625
2339.3203125
2412.8125
2494.8203125
2577.62109375
2658.53125
2740.3046875
2829.05078125
2931.05859375
3049.65234375
3183.05859375
3323.875
3460.30859375
3578.8359375
3667.54296875
3719.44921875
3735.0625
3722.953125
3697.40234375
3673.4375
3661.37109375
3663.77734375
3676.25390625
3691.05078125
3700.69921875
3699.76953125
3685.22265625
3656.69140625
3616.7421875
3569.94921875
3520.640625
3471.08203125
3421.31640625
3370.0625
3315.5859375
3256.3671875
3192.03515625
3123.5703125
3051.8828125
2975.9296875
2892.41015625
2797.46875
2688.40625
2564.1640625
2425.8984375
2278.84375
2133.9453125
2006.4921875
1911.19140625
1856.6171875
1842.27734375
1859.59375
1895.58203125
1937.32421875
1975.20703125
2003.7109375
2020.23046875
2023.7734375
2014.7578125
1995.37109375
1968.8203125
1937.4453125
1901.53125
1860.546875
1815.6640625
1770.8984375
1731.84765625
1703.9453125
1692.51953125
1704.0625
1746.0078125
1823.74609375
1936.8828125
2077.6171875
2231.78125
2381.43359375
2508.12890625
2596.6640625
2638.765625
2635.02734375
2594.06640625
2529.7734375
2458.43359375
2396.6171875
2359.42578125
2358.49609375
2400.04296875
2484.125
2605.63671875
2756.28515625
2926.0546875
3103.59765625
3276.640625
3433.515625
3565.44140625
3668.0078125
3740.75390625
3785.48046875
3804.4765625
3799.58203125
3772.19921875
3723.96484375
3657.1484375
3574.203125
3477.05859375
3367.38671875
3248.1171875
3124.59375
3003.75390625
2891.65625
2791.33203125
2702.1640625
2620.67578125
2542.2890625
2463.78515625
2385.53125
2311.96875
2249.53515625
2203.4453125
2175.65234375
2164.76953125
2166.7734375
2175.55859375
2183.671875
2184.30078125
2173.953125
2154.03515625
2129.59375
2106.15234375
2087.1640625
2073.6484375
2065.1640625
2059.65625
2051.78125
2032.05078125
1989.46484375
1917.05859375
1816.5703125
1698.88671875
1580.24609375
1477.15234375
1402.57421875
1363.99609375
1362.81640625
1395.0703125
1453.55078125
1530.71484375
1620.63671875
1719.41015625
1824.83984375
1936.515625
2056.21875
2187.7890625
2336.26953125
2506.91015625
2704.01171875
2928.7421875
3176.14453125
3433.46875
3682.16796875
3903.2734375
4083.09375
4216.14453125
4304.71484375
4356.26953125
4380.375
4385.88671875
4378.9453125
4362.17578125
4335.30859375
4297.17578125
4248.09375
4191.22265625
4131.4453125
4072.125
4012.1328125
3945.6796875
3865.18359375
3764.88671875
3642.97265625
3501.5390625
3345.2109375
3179.28125
3007.96875
2833.7890625
2658.4921875
2484.77734375
2317.140625
2160.859375
2019.796875
1894.73828125
1783.44140625
1682.48046875
1589.7421875
1506.0546875
1434.8828125
1380.5390625
1346.203125
1333.03515625
1340.0390625
1364.01953125
1399.5546875
1440.00390625
1479.66796875
1515.65625
1547.4609375
1574.29296875
1592.55859375
1596.20703125
1580.01171875
1543.33984375
1491.6015625
1434.61328125
1383.37109375
1347.26171875
1332.43359375
1340.69921875
1368.6484375
1407.77734375
1446.88671875
1476.6015625
1493.73828125
1502.76171875
1513.3359375
1535.359375
1574.38671875
1629.41015625
1693.78125
1758.46484375
1815.20703125
1857.75390625
1880.82421875
1879.22265625
1849.29296875
1791.953125
1714.12109375
1626.65234375
1540.1171875
1461.41796875
1392.89453125
1333.46484375
1280.765625
1233.28125
1191.35546875
1156.40625
1129.25
1109.74609375
1098.51171875
1099.08984375
1118.0390625
1162.5625
1237.1875
1341.2734375
1467.94921875
1604.78125
1736.23046875
1847.4296875
1927.6640625
1972.17578125
1982.29296875
1964.86328125
1931.24609375
1895.69921875
1872.85546875
1874.85546875
1908.921875
1975.859375
2070.08203125
2181.3359375
2297.67578125
2408.546875
2506.83203125
2589.390625
2655.984375
2706.87109375
2740.19921875
2751.15625
2734.2578125
2687.5625
2615.80078125
2529.875
2443.109375
2366.78125
2307.68359375
2268.5703125
2250.203125
2252.58984375
2274.13671875
2309.7421875
2349.984375
2382.6953125
2396.15625
2382.4140625
2339.859375
2274.4609375
2198.30859375
2124.9375
2063.6328125
2016.51171875
1980.13671875
1949.484375
1920.8046875
1892.0078125
1861.8046875
1828.953125
1791.95703125
1749.37109375
1700.875
1648.3984375
1595.83203125
1547.1796875
1504.8203125
1469.63671875
1442.10546875
1422.4453125
1409.09765625
1397.33984375
1379.68359375
1348.28125
1297.8046875
1227.20703125
1139.6875
1041.16796875
938.6328125
838.91796875
747.8125
668.765625
601.98828125
545.359375
496.7734375
455.73828125
422.703125
397.4609375
378.765625
365.15234375
355.4140625
348.19140625
341.93359375
335.84765625
330.78125
328.94140625
333.09765625
346.1875
371.49609375
412.4453125
471.7109375
549.7109375
643.1953125
745.01171875
846.1640625
939.33203125
1021.375
1092.62109375
1154.26171875
1206.72265625
1250.484375
1287.65234375
1322.26171875
1358.78515625
1400.10546875
1446.17578125
1493.95703125
1538.54296875
1574.77734375
1598.4375
1606.71875
1598.10546875
1572.1875
1529.59375
1472.4609375
1405.33984375
1335.71875
1272.86328125
1225.06640625
1196.8203125
1187.6796875
1193.33984375
1208.16796875
1227.75
1250.05078125
1274.88671875
1302.9375
1335.67578125
1375.91796875
1427.1640625
1491.37109375
1567.2890625
1651.10546875
1738.75
1827.59765625
1916.90234375
2007.8046875
2102.75
2203.234375
2306.125
2401.2890625
2473.47265625
2507.8828125
2496.12109375
2439.29296875
2347.3046875
2235.4765625
2120.04296875
2014.234375
1926.0078125
1857.76953125
1807.49609375
1770.25390625
1739.88671875
1711.13671875
1681.890625
1654.08203125
1631.97265625
1618.703125
1613.984375
1614.44140625
1615.7734375
1614.484375
1608.453125
1596.921875
1580.53125
1561.47265625
1543.60546875
1532.2421875
1532.77734375
1548.18359375
1577.09375
1614.5
1654.60546875
1693.12890625
1727.18359375
1753.78125
1769.25390625
1770.5
1757.0625
1732.40625
1703.26171875
1677.15234375
1659.46875
1652.22265625
1655.20703125
1668.125
1691.6953125
1727.1484375
1774.84765625
1832.91796875
1896.8359375
1960.4375
2018.09765625
2066.23828125
2102.8671875
2125.9453125
2132.60546875
2120.421875
2089.87109375
2046.453125
2001.1953125
1968.640625
1962.1484375
1988.50390625
2045.06640625
2121.49609375
2204.41796875
2281.65625
2343.53125
2382.140625
2390.76171875
2364.98828125
2304.82421875
2215.59375
2106.55078125
1988.1796875
1870.36328125
1762.18359375
1672.08203125
1606.87109375
1569.875
1559.984375
1573.1015625
1605.35546875
1656.32421875
1730.1328125
1833.578125
1971.6796875
2142.7109375
2335.42578125
2530.76953125
2707.84375
2850.99609375
2953.921875
3018.61328125
3051.03125
3056.8046875
3039.28515625
2999.87890625
2939.93359375
2863.3125
2778.1328125
2696.04296875
2628.72265625
2583.953125
2563.72265625
2565.31640625
2583.81640625
2614.5078125
2654.13671875
2700.8515625
2753.296875
2809.85546875
2869.47265625
2933.6015625
3007.2109375
3096.94921875
3207.41796875
3338.52734375
3486.26171875
3646.0625
3815.609375
3994.6796875
4182.37109375
4374.23046875
4561.5
4732.671875
4876.23828125
4983.40234375
5050.2734375
5079.078125
5077.59375
5056.4140625
5025.015625
4988.890625
4949.28515625
4905.2265625
4855.9609375
4802.6328125
4749.015625
4701.5234375
4668.18359375
4656.27734375
4669.86328125
4708.83203125
4769.88671875
4848.47265625
4940.16015625
5041.296875
5149.39453125
5263.75390625
5385.9765625
5519.609375
5668.76953125
5836.1015625
6021.1171875
6219.2421875
6421.77734375
6617.14453125
6794.40625
6948.44140625
7083.7890625
7213.953125
7356.3125
7525.85546875
7730.828125
7971.3359375
8240.546875
8528.1015625
8824.31640625
9122.5703125
9418.578125
9708.4375
9988.2421875
10255.40234375
10509.49609375
10751.5234375
10982.84765625
11205.3359375
11422.6484375
11641.640625
11873.109375
12131.125
12430.1796875
12780.60546875
13184.97265625
13638.47265625
14133.71484375
14666.9609375
15241.4765625
15866.08203125
16551.0546875
17305.32421875
18137.34765625
19057.640625
20079.70703125
21218.0078125
22485.1875
23890.97265625
25443.02734375
27148.7421875
29017.2734375
31061.8046875
33301.5078125
35762.140625
38474.76953125
41473.35546875
44792.47265625
48465.95703125
52526.28515625
57003.1171875
61919.80859375
67287.79296875
73100.2734375
79326.26953125
85905.203125
92742.79296875
99710.4375
106650.2890625
113385.734375
119734.53515625
125521.8125
130591.01171875
134811.515625
138080.83203125
140321.1875
141473.28515625
141492.3671875
140350.16015625
138042.75
134601.19140625
130100.66796875
124664.81640625
118462.8828125
111699.05078125
104595.18359375
97370.4375
90222.421875
83313.59765625
76764.80859375
70655.35546875
65027.73046875
59895.0625
55249.5234375
51070.0859375
47327.90625
43988.56640625
41012.30859375
38355.078125
35972.39453125
33825.07421875
31883.6484375
30129.38671875
28552.13671875
27146.8046875
25909.515625
24834.12890625
23909.9921875
23121.6953125
22450.51171875
21876.4140625
21379.59765625
20941.40625
20545.15234375
20177.078125
19827.3984375
19490.86328125
19165.921875
18852.4921875
18549.37109375
18253.02734375
17958.67578125
17662.67578125
17364.6875
17067.92578125
16777.4921875
16497.8359375
16230.984375
15976.41015625
15732.0234375
15495.4921875
15265.49609375
15042.76953125
14830.546875
14634.02734375
14459.07421875
14310.78515625
14192.6015625
14106.0703125
14051.390625
14028.52734375
14038.08984375
14081.171875
14158.8046875
14271.890625
14421.46875
14608.0625
14830.00390625
15082.5546875
15359.39453125
15655.91796875
15971.828125
16311.25
16680.46875
17084.921875
17527.37890625
18008.2109375
18527.3515625
19086.48046875
19690.23828125
20346.09375
21062.8984375
21848.2890625
22705.90234375
23634.44140625
24629.63671875
25687.87109375
26809.07421875
27997.65234375
29262.63671875
30617.99609375
32082.4765625
33677.88671875
35426.10546875
37346.73046875
39456.9921875
41773.71875
44315.4765625
47102.86328125
50156.41015625
53493.3828125
57125.703125
61060.7734375
65304.8125
69866.11328125
74755.52734375
79983.23828125
85553.78125
91462.26953125
97693.43359375
104222.9375
111018.85546875
118041.77734375
125242.91015625
132560.7421875
139917.53515625
147217.3984375
154347.08984375
161179.73046875
167580.31640625
173411.203125
178535.57421875
182817.89453125
186122.8203125
188316.18359375
189272.046875
188887.24609375
187101.26953125
183916.27734375
179410.48828125
173739.34375
167122.140625
159816.98828125
152090.87109375
144192.828125
136336.16015625
128691.453125
121387.86328125
114518.1015625
108143.78125
102300.328125
97002.0625
92247.13671875
88021.14453125
84299.69921875
81051.56640625
78243.625
75846.8671875
73841.28125
72218.4765625
70981.46484375
70141.94921875
69716.1171875
69721.26171875
70174.86328125
71095.6171875
72503.25390625
74414.81640625
76837.8125
79762.88671875
83158.33984375
86966.9765625
91105.60546875
95468.93359375
99940.02734375
104406.86328125
108779.3046875
112998.609375
117033.99609375
120867.1640625
124470.82421875
127789.56640625
130730.23046875
133166.390625
134957.68359375
135979.14453125
136150.9921875
135457.84375
133950.48046875
131729.73828125
128918.44921875
125630.33203125
121945.52734375
117900.86328125
113498.26171875
108727.26171875
103591.09375
98125.3203125
92403.48046875
86531.125
80632.84375
74836.359375
69256.90234375
63985.078125
59081.1640625
54576.55078125
50480.03515625
46784.96484375
43474.1171875
40521.87109375
37895.78125
35559.484375
33476.92578125
31615.85546875
29948.8984375
28452.1015625
27102.56640625
25877.0
24752.6875
23710.7265625
22739.2890625
21833.93359375
20994.28125
20219.49609375
19505.734375
18846.30859375
18233.01953125
17657.40625
17111.76953125
16590.0703125
16088.26953125
15603.99609375
15136.34765625
14686.25
14256.48828125
13850.72265625
13471.6875
13120.08984375
12794.76953125
12493.640625
12214.296875
11953.734375
11707.91796875
11472.28125
11243.84765625
11023.48046875
10815.8359375
10625.8359375
10453.46484375
10291.35546875
10128.15234375
9956.52734375
9780.47265625
9616.21875
9485.45703125
9405.26953125
9381.44140625
9408.26171875
9472.73046875
9558.9921875
9650.75
9732.3984375
9790.203125
9813.3515625
9794.4765625
9729.5703125
9617.87890625
9461.84765625
9266.67578125
9039.33984375
8787.44140625
8518.546875
8240.08984375
7959.75390625
7685.8828125
7427.9609375
7196.7578125
7003.8828125
6860.33203125
6774.22265625
6748.4765625
6779.421875
6856.65625
6964.3125
7083.5234375
7195.88671875
7287.03125
7349.1796875
7381.71484375
7390.1328125
7383.8359375
7373.37109375
7367.21875
7369.10546875
7377.40234375
7387.03515625
7392.7421875
7391.5625
7383.85546875
7373.34765625
7366.74609375
7372.64453125
7399.4140625
7452.64453125
7533.76953125
7640.5625
7769.13671875
7915.828125
8077.53515625
8250.7109375
8430.40234375
8610.8671875
8787.18359375
8955.93359375
9114.140625
9258.17578125
9384.55078125
9492.140625
9583.37890625
9662.8671875
9734.19140625
9796.9765625
9845.6484375
9870.45703125
9860.6640625
9808.6875
9713.15625
9579.8046875
9420.234375
9249.12890625
9080.41015625
8923.41796875
8781.140625
8651.52734375
8530.6875
8415.55078125
8304.890625
8199.31640625
8100.875
8011.9453125
7933.90234375
7866.7734375
7810.46484375
7766.08203125
7735.484375
7719.140625
7714.56640625
7716.8046875
7720.45703125
7721.484375
7718.015625
7710.45703125
7701.37890625
7694.8671875
7694.96484375
7703.578125
7718.77734375
7734.4140625
7741.1640625
7728.99609375
7690.88671875
7626.85546875
7545.94921875
7463.8359375
7395.88671875
7349.51953125
7320.97265625
7298.48828125
7269.00390625
7223.1796875
7156.2109375
7066.48046875
6955.00390625
6826.3125
6688.421875
6550.70703125
6421.22265625
6305.6640625
6208.33203125
6133.36328125
6084.84375
6065.7734375
6076.87890625
6116.05859375
6178.9140625
6260.4140625
6356.54296875
6464.85546875
6583.65234375
6710.8671875
6843.6171875
6978.33984375
7111.171875
7238.42578125
7357.515625
7467.8671875
7570.90625
7668.79296875
7762.44921875
7849.91796875
7925.9140625
7983.08984375
8015.0234375
8019.90625
8002.8671875
7975.2578125
7951.12109375
7943.08984375
7959.89453125
8005.91015625
8081.55078125
8183.80859375
8307.2421875
8445.78515625
8594.6640625
8751.26171875
8914.85546875
9085.58203125
9263.26171875
9446.1640625
9630.79296875
9813.3671875
9992.40234375
10170.28125
10352.5703125
10545.6875
10754.71484375
10982.3515625
11228.90234375
11492.78515625
11770.91796875
12058.50390625
12348.83203125
12634.14453125
12907.8515625
13166.35546875
13408.796875
13635.17578125
13844.80078125
14036.0234375
14206.37109375
14352.4296875
14470.41015625
14558.18359375
14617.37890625
14653.203125
14671.99609375
14678.75
14677.0546875
14671.20703125
14668.69140625
14681.07421875
14722.69140625
14807.6953125
14946.99609375
15146.7421875
15408.70703125
15731.24609375
16109.328125
16534.390625
16996.10546875
17486.30859375
18002.703125
18549.390625
19134.2109375
19765.35546875
20449.21484375
21189.6953125
21988.421875
22845.7109375
23762.14453125
24739.71484375
25782.296875
26896.47265625
28093.96875
29394.65234375
30827.1953125
32426.00390625
34226.08203125
36259.2109375
38553.10546875
41132.73828125
44022.2734375
47246.69140625
50833.15625
54811.296875
59211.2265625
64058.375
69365.75
75124.79296875
81295.90234375
87799.33203125
94508.1953125
101246.50390625
107796.40625
113918.05078125
119382.30078125
124009.42578125
127700.40625
130446.6484375
132312.43359375
133397.2421875
133792.609375
133547.609375
132651.78515625
131039.65625
128616.70703125
125300.05078125
121060.48046875
115950.51953125
110108.8203125
103741.39453125
97088.44140625
90389.00390625
83852.8671875
77643.48828125
71871.24609375
66595.1171875
61831.0625
57565.04296875
53766.8359375
50400.6328125
47430.8671875
44824.21484375
42549.62109375
40577.2109375
38876.6015625
37415.8046875
36162.12890625
35084.88671875
34158.02734375
33360.5234375
32674.8359375
32085.67578125
31580.93359375
31153.83984375
30803.80078125
30534.7265625
30352.02734375
30260.3515625
30263.203125
30364.03125
30567.6953125
30881.0546875
31311.65625
31865.07421875
32543.01171875
33344.17578125
34267.953125
35318.6484375
36507.6953125
37852.765625
39375.15234375
41098.0
43046.92578125
45251.83203125
47747.41015625
50571.80859375
53765.86328125
57374.3984375
61446.98046875
66033.23046875
71171.20703125
76872.4609375
83108.44921875
89800.20703125
96811.34375
103947.30859375
110966.9765625
117611.58203125
123648.46484375
128917.671875
133363.0703125
137032.19140625
140040.484375
142510.859375
144509.97265625
146002.77734375
146839.87109375
146782.3515625
145560.05859375
142949.203125
138846.640625
133315.21484375
126583.48828125
119001.15625
110968.8359375
102867.91796875
95010.76953125
87619.32421875
80828.07421875
74700.84375
69250.421875
64454.3671875
60266.109375
56623.984375
53460.60546875
50712.44921875
48327.01953125
46265.4765625
44500.359375
43010.59765625
41776.85546875
40779.63671875
40000.54296875
39425.24609375
39045.62109375
38859.41796875
38867.69921875
39072.02734375
39473.0625
40070.734375
40865.05078125
41857.1953125
43051.2890625
44456.703125
46089.48046875
47971.60546875
50128.9609375
52589.5625
55383.078125
58540.96875
62096.546875
66084.8671875
70542.390625
75505.2890625
81004.578125
87056.92578125
93651.3984375
100734.7578125
108199.39453125
115877.9453125
123547.078125
130942.38671875
137786.46875
143829.73828125
148896.10546875
152917.65234375
155942.8046875
158112.703125
159614.18359375
160625.60546875
161271.25390625
161594.703125
161555.48828125
161048.73828125
159943.30078125
158129.40625
155562.16796875
152286.12109375
148432.0703125
144189.41015625
139766.70703125
135354.6953125
131099.5859375
127088.359375
123345.40625
119839.79296875
116501.63671875
113244.16015625
109986.015625
106668.33984375
103262.359375
99766.953125
96199.2109375
92582.8359375
88938.078125
85275.3359375
81593.5234375
77884.30859375
74141.09765625
70368.7734375
66588.8046875
62837.390625
59158.734375
55598.1328125
52197.19140625
48990.69140625
46003.60546875
43248.93359375
40727.953125
38432.9296875
36350.56640625
34464.62890625
32757.61328125
31212.02734375
29811.375
28540.63671875
27386.60546875
26338.3515625
25387.58203125
24528.41015625
23756.30859375
23066.3125
22450.984375
21899.41796875
21398.65625
20937.26171875
20508.578125
20111.25
19746.828125
19416.140625
19116.4609375
18840.58984375
18578.33203125
18319.6875
18057.67578125
17789.13671875
17513.671875
17232.3671875
16946.890625
16658.6796875
16368.39453125
16076.6953125
15786.21875
15502.84375
15234.8828125
14990.6015625
14775.4453125
14589.93359375
14429.2734375
14285.87890625
14153.6640625
14030.49609375
13916.1875
13807.98046875
13698.3828125
13576.98046875
13433.99609375
13262.43359375
13058.78125
12823.39453125
12561.12109375
12281.578125
11998.640625
11728.70703125
11487.12109375
11283.5625
11119.1328125
10987.63671875
10880.61328125
10792.98828125
10726.0
10686.0703125
10680.7109375
10714.3984375
10787.140625
10896.4375
11040.015625
11216.1015625
11421.12890625
11647.73828125
11885.63671875
12124.6328125
12357.37109375
12580.1484375
12792.3203125
12995.4140625
13192.609375
13388.421875
13587.953125
13795.45703125
14012.83984375
14239.1328125
14471.4921875
14706.8671875
14943.40234375
15181.1953125
15422.4609375
15670.65234375
15928.4609375
16195.9140625
16470.09765625
16747.125
17024.51953125
17302.3984375
17582.98046875
17869.37890625
18164.0703125
18467.34375
18775.96875
19083.13671875
19380.2734375
19660.203125
19920.375
20164.41796875
20401.55078125
20644.41796875
20906.98046875
21203.8984375
21551.046875
21965.46875
22463.50390625
23058.0234375
23757.1171875
24565.51171875
25487.5625
26529.7421875
27701.69921875
29016.5078125
30490.80859375
32145.0
34003.3828125
36094.2265625
38449.6484375
41104.7890625
44096.64453125
47463.4765625
51245.71875
55487.52734375
60237.0
65543.32421875
71450.26953125
77986.2890625
85150.97265625
92897.62890625
101114.05078125
109607.796875
118106.5234375
126282.64453125
133803.28125
140392.9375
145886.98046875
150254.27734375
153578.5859375
156004.0546875
157663.33984375
158612.5546875
158795.84765625
158053.37109375
156172.41796875
152965.16796875
148345.29296875
142375.375
135269.23828125
127352.1953125
118997.1640625
110560.16796875
102333.78515625
94526.66796875
87266.2734375
80615.0859375
74590.00390625
69178.58203125
64350.5234375
60065.15625
56275.98046875
52933.78125
49989.734375
47398.97265625
45123.34375
43131.87890625
41398.9765625
39901.58203125
38616.78125
37520.6875
36589.28515625
35801.1171875
35140.54296875
34599.28515625
34175.23046875
33868.99609375
33680.26953125
33605.16796875
33635.109375
33756.90234375
33953.9296875
34207.8359375
34500.30078125
34814.59375
35136.95703125
35457.72265625
35771.359375
36075.12109375
36367.27734375
36646.765625
36914.7265625
37175.859375
37437.0859375
37703.7421875
37975.9609375
38247.67578125
38508.11328125
38744.42578125
38944.6875
39100.765625
39209.734375
39272.63671875
39291.34375
39265.984375
39194.48828125
39073.5859375
38900.203125
38673.109375
38394.8125
38072.92578125
37719.60546875
37349.02734375
36974.09765625
36603.73046875
36241.46875
35885.8984375
35532.8125
35178.234375
34820.89453125
34463.51953125
34113.40234375
33782.81640625
33488.6953125
33250.58203125
33086.6796875
33009.609375
33023.859375
33126.0703125
33307.84375
33559.74609375
33875.203125
34253.0546875
34698.18359375
35220.16015625
35831.0
36543.00390625
37367.39453125
38313.45703125
39387.67578125
40592.06640625
41921.8359375
43363.51953125
44895.92578125
46495.40625
48143.3984375
49831.2578125
51558.203125
53322.7578125
55112.29296875
56896.37890625
58626.8984375
60244.61328125
61689.6015625
62912.0
63879.8828125
64582.0703125
65025.234375
65226.55078125
65204.97265625
64974.85546875
64543.91015625
63914.44921875
63085.4140625
62054.21484375
60819.37109375
59384.81640625
57764.484375
55984.1875
54079.1484375
52088.14453125
50047.39453125
47986.9921875
45930.2265625
43894.453125
41891.85546875
39930.3046875
38015.2734375
36152.375
34348.6640625
32611.52734375
30946.50390625
29356.01171875
27839.39453125
26393.28515625
25012.375
23691.3671875
22427.890625
21224.43359375
20087.79296875
19026.69921875
18049.25
17160.83984375
16362.8125
15652.01953125
15021.8984375
14464.390625
13971.29296875
13534.71484375
13147.4296875
12803.71875
12500.1015625
12234.70703125
12005.375
11807.88671875
11635.609375
11480.921875
11337.27734375
11200.58984375
11069.1328125
10942.5546875
10820.9140625
10703.84765625
10589.63671875
10474.39453125
10352.671875
10219.99609375
10075.79296875
9924.1015625
9771.00390625
9620.60546875
9472.6328125
9323.50390625
9169.671875
9010.39453125
8848.1640625
8687.421875
8533.546875
8392.73828125
8271.4453125
8174.5
8103.24609375
8055.60546875
8028.05078125
8017.4609375
8021.203125
8036.06640625
8057.6640625
8080.94921875
8101.68359375
8117.87890625
8130.42578125
8142.28125
8156.9765625
8177.8046875
8208.25
8252.61328125
8315.58984375
8400.87109375
8510.0234375
8642.1953125
8794.58203125
8963.171875
9143.72265625
9332.43359375
9526.4453125
9724.66796875
9928.6875
10142.3828125
10368.95703125
10607.078125
10849.46484375
11085.43359375
11305.09765625
11502.3515625
11676.0390625
11830.265625
11974.0078125
12119.1328125
12277.12890625
12456.4609375
12661.73828125
12894.2421875
13152.66015625
13433.87109375
13734.41015625
14052.37890625
14388.90625
14748.1640625
15135.98046875
15557.8046875
16016.99609375
16514.3828125
17049.3984375
17622.48046875
18237.34765625
18901.40234375
19623.36328125
20409.55859375
21261.8125
22179.0390625
23161.4609375
24214.0625
25346.84375
26572.30859375
27902.64453125
29348.3515625
30918.5
32621.33984375
34464.42578125
36453.98046875
38594.421875
40888.58203125
43338.78125
45947.85546875
48719.63671875
51658.8125
54770.0234375
58055.67578125
61512.31640625
65126.77734375
68874.22265625
72719.34765625
76619.828125
80529.79296875
84401.76953125
88187.296875
91837.234375
95302.33203125
98533.48046875
101480.88671875
104092.8671875
106316.19140625
108100.1953125
109404.54296875
110207.78125
110512.25
110342.11328125
109734.76171875
108728.7890625
107353.08984375
105620.81640625
103530.35546875
101073.42578125
98247.8828125
95070.390625
91583.22265625
87852.140625
83956.828125
79978.71484375
75990.76171875
72051.21484375
68200.97265625
64463.8984375
60850.21875
57362.4296875
54002.10546875
50775.0078125
47692.90625
44771.859375
42028.24609375
39474.39453125
37115.71875
34950.6171875
32972.5390625
31172.45703125
29540.109375
28063.90234375
26730.2265625
25522.84765625
24423.03125
23411.1015625
22469.65625
21586.83203125
20757.0078125
19978.390625
19249.51171875
18567.6640625
17929.8671875
17334.41796875
16780.66015625
16266.91796875
15788.3046875
15336.66015625
14903.3203125
14483.23828125
14077.8671875
13694.73046875
13343.9609375
13033.8984375
12768.10546875
12545.08203125
12360.0
12206.765625
12078.87890625
11968.96875
11868.19140625
11766.98046875
11657.0546875
11533.7578125
11397.5625
11254.296875
11113.64453125
10985.9921875
10878.73828125
10793.82421875
10727.68359375
10672.99609375
10620.85546875
10562.74609375
10492.3125
10407.33203125
10311.1875
10213.03515625
10125.90234375
10063.015625
10033.95703125
10042.36328125
10086.03515625
10158.3828125
10250.296875
10352.3125
10457.515625
10564.29296875
10676.6171875
10800.98046875
10941.73046875
11097.90234375
11263.328125
11429.71875
11590.90234375
11745.9453125
11899.27734375
12057.71484375
12226.73046875
12408.77734375
12604.03125
12811.58984375
13029.453125
13254.23828125
13482.3671875
13712.4765625
13946.8125
14190.296875
14448.29296875
14725.18359375
15024.4296875
15349.21875
15702.87109375
16088.70703125
16509.6953125
16967.91015625
17463.95703125
17996.60546875
18562.6484375
19157.12890625
19773.90234375
20406.73046875
21050.7734375
21704.07421875
22368.36328125
23048.96484375
23753.72265625
24490.8359375
25266.109375
26080.65625
26930.4140625
27807.9453125
28705.578125
29618.421875
30546.08203125
31493.16015625
32468.62109375
33484.17578125
34551.7578125
35680.8359375
36877.0859375
38143.31640625
39482.13671875
40898.67578125
42401.875
44003.83203125
45717.69140625
47554.859375
49522.58203125
51623.19921875
53855.81640625
56219.64453125
58716.68359375
61351.703125
64129.734375
67053.09375
70119.93359375
73324.4375
76657.07421875
80103.6796875
83643.37109375
87247.11328125
90878.41796875
94496.15625
98057.68359375
101520.1875
104839.83203125
107969.72265625
110858.1171875
113447.6484375
115676.70703125
117484.234375
118817.77734375
119642.00390625
119944.0
119733.27734375
119037.16796875
117893.2734375
116340.71484375
114412.69140625
112133.41796875
109520.9296875
106594.20703125
103381.01953125
99923.30859375
96278.3125
92515.00390625
88706.875
84923.69140625
81224.95703125
77656.3984375
74249.24609375
71021.71484375
67982.296875
65134.21875
62479.5859375
60021.9296875
57766.66015625
55719.52734375
53884.09375
52259.79296875
50842.109375
49624.52734375
48600.37109375
47762.890625
47104.01953125
46613.3671875
46278.24609375
46084.51953125
46017.78515625
46064.71875
46214.33984375
46458.2890625
46789.86328125
47202.09375
47686.04296875
48229.95703125
48819.28515625
49436.93359375
50063.39453125
50676.95703125
51254.48828125
51772.75390625
52210.34765625
52550.1171875
52782.015625
52905.17578125
52927.5078125
52861.734375
52719.625
52507.21484375
52223.18359375
51860.42578125
51409.74609375
50864.046875
50221.55859375
49486.9375
48670.171875
47784.7421875
46846.2890625
45872.0703125
44880.4921875
43890.171875
42918.7109375
41981.46875
41090.23046875
40252.19921875
39470.2890625
38745.453125
38080.26171875
37481.3671875
36958.6796875
36521.46875
36173.92578125
35913.03515625
35729.68359375
35611.625
35546.19140625
35521.5
35526.55859375
35551.34375
35587.41015625
35628.390625
35669.53125
35706.33984375
35733.765625
35746.89453125
35742.37109375
35718.51171875
35672.9921875
35599.81640625
35488.58203125
35327.44140625
35107.87109375
34827.5703125
34489.3984375
34097.73046875
33655.62109375
33164.64453125
32626.69921875
32045.76953125
31428.43359375
30783.03125
30118.125
29441.015625
28757.1328125
28070.47265625
27384.16796875
26700.71484375
26022.140625
25350.984375
24691.72265625
24051.21484375
23437.0390625
22854.62109375
22304.96875
21784.24609375
21285.31640625
20800.3203125
20322.9765625
19849.859375
19380.921875
18919.640625
18472.6875
18048.13671875
17652.734375
17289.7890625
16959.015625
16657.48046875
16380.1640625
16120.04296875
15869.05078125
15620.27734375
15370.1171875
15118.90625
14870.359375
14630.5
14406.44140625
14204.73828125
14029.75
13882.96484375
13763.8515625
13671.6015625
13606.83984375
13572.12890625
13570.6328125
13603.2109375
13666.0625
13750.8359375
13847.421875
13947.34375
14045.68359375
14141.28515625
14236.125
14334.15234375
14439.7578125
14556.19140625
14684.9609375
14826.1875
14979.140625
15142.25390625
15312.9765625
15488.296875
15666.0
15846.30859375
16033.0546875
16233.79296875
16458.296875
16716.06640625
17014.25390625
17357.08984375
17746.3984375
18182.16015625
18662.9375
19186.59765625
19751.58984375
20358.1328125
21008.4765625
21706.15234375
22454.80859375
23257.66015625
24118.390625
25043.25
26042.6796875
27130.9140625
28323.80078125
29636.66015625
31083.828125
32679.60546875
34439.5234375
36380.8515625
38521.7421875
40879.20703125
43466.30078125
46289.125
49343.65625
52612.92578125
56065.65625
59657.63671875
63335.40234375
67040.5625
70713.92578125
74300.55859375
77755.98828125
81050.8203125
84169.78125
87103.8828125
89838.5078125
92342.31640625
94561.45703125
96421.9296875
97840.20703125
98739.26171875
99065.0859375
98799.13671875
97963.32421875
96615.546875
94835.734375
92706.69140625
90297.0078125
87652.26953125
84796.22265625
81739.00390625
78488.37109375
75060.18359375
71485.21484375
67810.25
64094.0234375
60400.39453125
56792.0
53325.546875
50048.26171875
46994.59375
44183.9296875
41620.81640625
39298.1171875
37201.25390625
35311.44140625
33607.82421875
32069.93359375
30680.95703125
29429.8984375
28310.83203125
27319.8828125
26452.296875
25701.140625
25057.46875
24510.95703125
24050.61328125
23665.5390625
23345.7890625
23083.11328125
22871.36328125
22706.31640625
22584.87890625
22504.109375
22460.60546875
22450.84375
22472.2109375
22524.29296875
22609.41015625
22731.828125
22896.046875
23105.26953125
23360.8671875
23662.71875
24010.09375
24402.73046875
24842.05859375
25331.73046875
25877.06640625
26483.61328125
27155.89453125
27896.53125
28705.453125
29579.16796875
30510.4453125
31488.77734375
32501.1484375
33532.77734375
34567.6015625
35588.4296875
36576.74609375
37512.3984375
38373.953125
39140.41796875
39794.203125
40324.58984375
40730.28125
41019.75
41208.671875
41314.79296875
41351.96484375
41325.37109375
41229.47265625
41049.55078125
40766.66796875
40364.3984375
39834.76171875
39180.96484375
38416.43359375
37561.4453125
36639.5234375
35674.91015625
34690.91015625
33708.08984375
32741.98046875
31801.640625
30890.55078125
30009.70703125
29160.82421875
28347.44140625
27573.7421875
26842.66015625
26154.66796875
25507.8359375
24898.93359375
24325.0546875
23784.91796875
23279.1171875
22808.97265625
22374.78125
21974.59765625
21604.48046875
21259.90234375
20937.2734375
20634.609375
20351.3984375
20088.20703125
19846.49609375
19628.359375
19435.8359375
19270.171875
19131.29296875
19017.59765625
18925.83984375
18851.16796875
18787.6796875
18729.48828125
18672.0078125
18612.9765625
18552.953125
18495.05078125
18444.19140625
18405.96875
18385.546875
18386.24609375
18407.61328125
18443.7421875
18483.48046875
18513.59765625
18523.828125
18510.85546875
18479.02734375
18437.78515625
18398.046875
18369.2734375
18357.921875
18366.75390625
18394.80859375
18438.28515625
18492.5
18554.01171875
18621.6171875
18695.5546875
18775.7578125
18860.63671875
18947.234375
19032.046875
19111.82421875
19184.5546875
19250.65625
19313.51953125
19378.04296875
19447.6328125
19522.2421875
19599.59375
19678.359375
19760.24609375
19849.05078125
19948.02734375
20057.90625
20176.7734375
20301.1484375
20427.24609375
20551.93359375
20673.2734375
20790.6640625
20904.44921875
21015.08984375
21122.4375
21225.8359375
21325.40234375
21423.31640625
21523.64453125
21630.44921875
21745.59375
21867.96875
21994.28515625
22120.47265625
22242.91015625
22359.06640625
22467.88671875
22569.875
22667.0859375
22762.8671875
22861.04296875
22964.53515625
23074.015625
23187.62109375
23302.18359375
23415.5078125
23528.546875
23646.00390625
23774.640625
23920.0625
24083.984375
24263.58203125
24452.79296875
24644.23828125
24830.87890625
25007.25
25170.33203125
25319.51171875
25455.71875
25580.2734375
25694.546875
25800.31640625
25900.13671875
25997.04296875
26093.734375
26191.9609375
26292.7578125
26397.203125
26507.06640625
26624.78515625
26753.19921875
26895.2265625
27053.5078125
27229.59765625
27422.97265625
27630.51953125
27846.92578125
28066.015625
28282.62109375
28494.4375
28702.9921875
28912.88671875
29129.6796875
29357.515625
29597.98828125
29850.66796875
30114.77734375
30390.8203125
30681.01953125
30988.328125
31315.015625
31662.25390625
32030.7109375
32420.890625
32832.26171875
33261.91015625
33704.63671875
34155.02734375
34610.46875
35073.2890625
35550.93359375
36054.390625
36595.6953125
37185.40625
37831.15234375
38537.41796875
39306.41796875
40138.9453125
41034.49609375
41990.6796875
43002.46484375
44061.8203125
45157.79296875
46276.94140625
47404.01171875
48522.84375
49617.09375
50670.609375
51667.80859375
52594.54296875
53439.43359375
54195.05078125
54858.44140625
55430.94140625
55917.5859375
56326.0078125
56664.94921875
56942.46484375
57164.24609375
57332.3984375
57445.203125
57497.734375
57482.83984375
57391.984375
57216.05078125
56946.48046875
56576.8828125
56104.5390625
55531.58984375
54865.9375
54121.671875
53318.421875
52479.140625
51627.26953125
50784.09765625
49967.15234375
49189.609375
48460.84375
47787.39453125
47173.55078125
46621.09765625
46128.9765625
45693.875
45311.59765625
44978.1015625
44689.328125
44440.27734375
44224.4453125
44034.4296875
43863.6328125
43708.0546875
43567.0546875
43442.66796875
43338.0
43255.625
43196.50390625
43159.578125
43142.28125
43141.7265625
43155.75390625
43182.96875
43222.0
43270.890625
43327.23046875
43388.91015625
43455.01953125
43526.50390625
43606.0703125
43697.0625
43801.81640625
43920.53125
44051.2890625
44190.91015625
44336.0
44483.64453125
44631.5390625
44777.85546875
44921.26953125
45061.4140625
45199.3046875
45336.98828125
45476.47265625
45618.54296875
45762.2421875
45905.17578125
46044.44921875
46177.88671875
46304.96875
46426.890625
46545.80859375
46663.85546875
46782.7890625
46904.17578125
47029.90234375
47162.53515625
47305.00390625
47459.6171875
47626.828125
47804.83984375
47990.25
48179.22265625
48368.30859375
48554.890625
48737.47265625
48915.94921875
49091.53515625
49266.4296875
49443.19140625
49624.26171875
49811.78515625
50007.9140625
50215.1953125
50436.25
50672.71875
50924.2890625
51188.66796875
51462.5234375
51742.55078125
52026.1484375
52311.52734375
52597.36328125
52882.34765625
53165.20703125
53445.51953125
53724.70703125
54006.09375
54293.53515625
54589.6015625
54894.6875
55207.8359375
55528.4765625
55857.7109375
56198.46875
56554.8515625
56931.375
57332.25390625
57760.74609375
58218.5390625
58705.8828125
59222.3671875
59767.83203125
60343.0078125
60949.765625
61591.0859375
62270.5
62990.73046875
63752.0625
64550.95703125
65379.45703125
66225.52734375
67074.59375
67911.97265625
68725.2109375
69505.28125
70246.4296875
70945.6171875
71602.17578125
72217.63671875
72795.0703125
73337.421875
73845.328125
74315.70703125
74742.109375
75116.6171875
75431.89453125
75682.234375
75863.99609375
75976.01171875
76020.13671875
76001.44921875
75927.67578125
75808.03515625
75651.5859375
75465.39453125
75253.171875
75015.12109375
74749.09375
74452.58203125
74125.1015625
73770.03515625
73395.1875
73011.421875
72630.17578125
72261.359375
71912.3671875
71588.109375
71291.42578125
71023.61328125
70784.8515625
70574.44140625
70391.05859375
70233.34375
70100.6640625
69993.38671875
69912.4453125
69858.58984375
69831.83203125
69831.1171875
69854.27734375
69898.44140625
69960.828125
70039.44140625
70133.02734375
70240.60546875
70360.91796875
70492.21875
70632.41015625
70779.421875
70931.625
71088.01953125
71248.26953125
71412.52734375
71581.24609375
71754.69140625
71932.578125
72114.04296875
72298.125
72484.20703125
72672.203125
72862.421875
73055.078125
73249.67578125
73444.8203125
73638.875
73830.96875
74021.33984375
74210.75
74399.89453125
74589.375
74780.08203125
74973.20703125
75170.09765625
75372.171875
75580.80078125
75796.7578125
76019.55859375
76247.31640625
76477.52734375
76708.1796875
76938.69921875
77170.078125
77403.9453125
77641.0234375
77880.0234375
78117.8359375
78350.953125
78577.046875
78795.73046875
79008.2265625
79216.36328125
79421.71484375
79625.39453125
79828.38671875
80031.78125
80236.56640625
80443.5
80653.28515625
80866.6796875
81084.24609375
81305.93359375
81531.0234375
81758.515625
81987.57421875
82217.75390625
82449.15625
82682.3046875
82917.68359375
83155.2890625
83394.58984375
83634.9375
83875.92578125
84117.4140625
84359.2890625
84601.1328125
84841.96875
85080.54296875
85316.00390625
85548.4375
85778.75390625
86008.3125
86238.7578125
86472.11328125
86710.4921875
86955.515625
87207.8359375
87467.1796875
87732.546875
88002.37890625
88274.81640625
88547.95703125
88820.109375
89089.97265625
89356.94140625
89621.19921875
89883.38671875
90143.98046875
90403.1015625
90660.77734375
90917.19921875
91172.6640625
91427.5625
91682.375
91937.53125
92193.078125
92448.4296875
92702.56640625
92954.48046875
93203.64453125
93450.45703125
93696.30078125
93943.03515625
94192.05859375
94443.80078125
94697.88671875
94953.70703125
95210.80859375
95469.11328125
95728.9765625
95991.05078125
96255.85546875
96523.49609375
96793.76953125
97066.39453125
97341.23046875
97618.42578125
97898.76953125
98183.65625
98474.5625
98772.34375
99076.8125
99386.8046875
99700.54296875
100016.3203125
100333.19140625
100651.28515625
100971.63671875
101295.7734375
101625.46484375
101962.4453125
102308.0546875
102662.8984375
103027.03125
103400.34765625
103782.7734375
104174.3046875
104575.01171875
104985.06640625
105404.57421875
105833.38671875
106270.98046875
106716.2578125
107167.2265625
107620.73046875
108072.63671875
108518.265625
108952.86328125
109372.1640625
109773.0703125
110154.23828125
110515.93359375
110859.4375
111186.34375
111498.08203125
111795.55078125
112079.08203125
112348.765625
112605.0546875
112848.8671875
113081.27734375
113303.01171875
113514.2734375
113714.8359375
113904.3046875
114082.375
114248.67578125
114402.21484375
114540.97265625
114662.2890625
114763.96875
114845.41796875
114908.26171875
114956.30859375
114994.921875
115029.91796875
115066.5
115108.80859375
115160.0546875
115222.70703125
115298.47265625
115388.3359375
115492.8125
115612.05078125
115745.82421875
115893.43359375
116053.76171875
116225.2734375
116406.046875
116593.98828125
116787.24609375
116984.56640625
117185.36328125
117389.66796875
117597.96484375
117810.98828125
118029.41015625
118253.69921875
118484.03125
118720.265625
118961.90625
119208.38671875
119459.4921875
119715.44140625
119976.54296875
120242.85546875
120514.12890625
120789.85546875
121069.34375
121351.84765625
121636.84765625
121924.16015625
122213.91796875
122506.46484375
122802.34375
123102.17578125
123406.515625
123715.8125
124030.6640625
124351.875
124680.28125
125016.60546875
125361.4921875
125715.56640625
126079.2734375
126452.9453125
126837.05078125
127232.4140625
127639.8984375
128059.96484375
128492.37890625
128936.109375
129389.16796875
129848.65234375
130311.19921875
130773.87109375
131235.00390625
131694.65234375
132154.51953125
132617.03515625
133083.90625
133554.7265625
134026.296875
134492.87109375
134947.3203125
135383.07421875
135796.3828125
136187.7734375
136562.04296875
136926.84765625
137290.7578125
137661.26953125
138043.0546875
138436.85546875
138839.3828125
139244.25
139643.51953125
140029.6640625
140397.5234375
140745.53515625
141075.578125
141391.47265625
141696.8203125
141992.96484375
142277.5703125
142544.44140625
142784.8125
142989.62109375
143151.8515625
143268.13671875
143339.54296875
143371.2890625
143371.45703125
143349.0859375
143312.29296875
143266.90625
143215.6875
143158.546875
143093.74609375
143019.734375
142936.7109375
142847.33203125
142756.52734375
142670.5703125
142595.80859375
142537.48046875
142499.1875
142482.92578125
142489.29296875
142517.7734375
142567.06640625
142635.515625
142721.3203125
142822.55859375
142937.3671875
143064.1171875
143201.390625
143347.85546875
143502.24609375
143663.52734375
143830.89453125
144003.66796875
144181.20703125
144362.98828125
144548.62890625
144737.75
144929.96875
145124.94140625
145322.390625
145521.9765625
145723.3671875
145926.41796875
146131.2109375
146337.87109375
146546.390625
146756.65625
146968.49609375
147181.64453125
147395.77734375
147610.6484375
147826.04296875
148041.65625
148257.05859375
148471.9609375
148686.38671875
148900.640625
149115.19921875
149330.7421875
149548.0078125
149767.546875
149989.50390625
150213.75
150439.96875
150667.7265625
150896.52734375
151125.98828125
151355.9609375
151586.4296875
151817.4140625
152049.07421875
152281.765625
152515.8984375
152751.73046875
152989.34375
153228.66015625
153469.2890625
153710.48046875
153951.31640625
154190.890625
154428.34375
154662.7890625
154893.37890625
155119.3203125
155339.7109375
155553.44140625
155759.39453125
155956.84375
156145.6171875
156326.15625
156499.5
156667.07421875
156830.3046875
156990.2421875
157147.63671875
157303.15234375
157457.453125
157611.15234375
157764.828125
157919.078125
158074.39453125
158231.0234375
158389.078125
158548.66015625
158709.84375
158872.5625
159036.66015625
159202.05078125
159368.69921875
159536.43359375
159704.9921875
159874.10546875
160043.4609375
160212.6484375
160381.21875
160548.828125
160715.22265625
160880.07421875
161043.01171875
161203.76171875
161362.15234375
161518.01171875
161671.1875
161821.6484375
161969.45703125
162114.62890625
162257.1171875
162396.94921875
162534.21875
162668.98828125
162801.234375
162931.0078125
163058.36328125
163183.2578125
163305.52734375
163425.0703125
163541.82421875
163655.71484375
163766.60546875
163874.453125
163979.328125
164081.30078125
164180.38671875
164276.6875
164370.38671875
164461.60546875
164550.375
164636.7578125
164720.84765625
164802.63671875
164882.01953125
164958.88671875
165033.22265625
165105.0078125
165174.1484375
165240.64453125
165304.59375
165366.09375
165425.17578125
165481.93359375
165536.5625
165589.25
165640.140625
165689.43359375
165737.453125
165784.54296875
165830.96484375
165877.0625
165923.26953125
165970.046875
166017.8125
166067.01953125
166118.265625
166172.15234375
166229.20703125
166289.97265625
166355.08984375
166425.15625
166500.66015625
166582.0546875
166669.81640625
166764.37109375
166865.953125
166974.6953125
167090.73046875
167214.08984375
167344.6484375
167482.21484375
167626.63671875
167777.7109375
167935.1015625
168098.44921875
168267.46875
168441.8671875
168621.28125
168805.3203125
168993.66796875
169186.0078125
169381.94140625
169581.1171875
169783.38671875
169988.765625
170197.30078125
170409.109375
170624.41015625
170843.46484375
171066.453125
171293.51953125
171524.8828125
171760.7734375
172001.35546875
172246.71875
172497.01953125
172752.421875
173012.97265625
173278.6171875
173549.31640625
173824.96875
174105.33203125
174390.04296875
174678.765625
174971.1640625
175266.80078125
175565.15234375
175865.77734375
176168.2578125
176472.1171875
176776.84375
177082.00390625
177387.23046875
177692.109375
177996.18359375
178299.1015625
178600.58984375
178900.34375
179198.0390625
179493.45703125
179786.453125
180076.87109375
180364.53125
180649.33984375
180931.296875
181210.359375
181486.4375
181759.51171875
182029.625
182296.80859375
182561.02734375
182822.3359375
183080.8515625
183336.64453125
183589.69140625
183840.03125
184087.765625
184332.94921875
184575.578125
184815.6796875
185053.35546875
185288.65234375
185521.54296875
185752.03125
185980.203125
186206.1015625
186429.70703125
186651.03125
186870.140625
187087.0390625
187301.63671875
187513.83203125
187723.5859375
187930.80859375
188135.3671875
188337.2265625
188536.48046875
188733.2890625
188927.75390625
189120.0546875
189310.4296875
189499.08984375
189686.1640625
189871.75390625
190056.03125
190239.12890625
190421.109375
190602.0390625
190782.046875
190961.26171875
191139.734375
191317.5859375
191495.0703125
191672.46875
191849.96875
192027.71875
192205.84375
192384.3984375
192563.3125
192742.5390625
192922.10546875
193102.06640625
193282.3984375
193463.12109375
193644.31640625
193826.0859375
194008.4765625
194191.5625
194375.51953125
194560.546875
194746.78515625
194934.38671875
195123.62109375
195314.81640625
195508.30859375
195704.48046875
195903.79296875
196106.6796875
196313.515625
196524.671875
196740.59765625
196961.734375
197188.4453125
197421.0703125
197660.08203125
197906.20703125
198160.3828125
198423.7421875
198697.48046875
198982.64453125
199279.86328125
199589.26953125
199910.28125
200241.1640625
200578.453125
200916.3046875
201246.01953125
201556.13671875
201833.921875
202068.53515625
202254.8046875
202395.58984375
202501.3125
202586.859375
202667.59375
202756.3828125
202862.55859375
202992.453125
203150.47265625
203340.1640625
203564.96875
203828.66015625
204135.59765625
204491.0
204901.4609375
205375.52734375
205924.16796875
206561.234375
207303.9375
208173.01171875
209192.26171875
210387.3046875
211782.95703125
213397.62109375
215233.12890625
217259.48046875
219395.77734375
221493.76171875
223338.515625
224683.21484375
225319.00390625
225151.4921875
224239.1640625
222768.45703125
220982.2265625
219105.2890625
217301.43359375
215666.59375
214243.1171875
213039.0625
212044.55078125
211242.25390625
210612.33203125
210133.890625
209785.6328125
209546.35546875
209395.16015625
209312.04296875
209279.48828125
209284.671875
209320.68359375
209385.97265625
209482.046875
209609.48046875
209762.9921875
209927.8984375
210080.765625
210195.4375
210252.4375
210247.30078125
210193.25
210116.328125
210045.69140625
210004.68359375
210006.40625
210053.87109375
210142.3515625
210262.62109375
210404.36328125
210559.19921875
210722.35546875
210892.9765625
211073.6328125
211268.97265625
211483.65625
211720.21484375
211977.66796875
212250.9375
212530.6171875
212803.359375
213053.25390625
213264.3046875
213423.125
213521.5390625
213558.50390625
213540.53125
213480.109375
213392.76953125
213294.05859375
213197.06640625
213110.546875
213037.92578125
212977.6015625
212924.3984375
212871.41796875
212812.1328125
212742.5625
212662.97265625
212578.04296875
212495.80078125
212426.00390625
212378.81640625
212363.6875
212388.6875
212460.46875
212584.71875
212766.390625
213009.79296875
213318.52734375
213694.9296875
214138.20703125
214641.11328125
215185.91015625
215740.9609375
216260.796875
216693.0859375
216993.171875
217140.46875
217147.04296875
217052.84765625
216910.875
216771.25
216671.33203125
216633.38671875
216667.28515625
216774.828125
216953.5390625
217199.29296875
217508.05078125
217876.984375
218304.71875
218790.796875
219334.984375
219936.87890625
220595.70703125
221309.90625
222076.55859375
222890.9765625
223746.60546875
224635.3515625
225548.54296875
226478.078125
227416.8203125
228357.79296875
229292.49609375
230209.56640625
231094.453125
231930.58984375
232701.91796875
233396.08984375
234006.7890625
234534.390625
234985.19921875
235370.0625
235702.92578125
235999.375
236275.43359375
236546.8984375
236828.97265625
237135.9140625
237480.83984375
237875.6796875
238330.921875
238854.8203125
239452.35546875
240124.61328125
240868.73828125
241678.46484375
242544.8984375
243457.33203125
244403.51171875
245369.3125
246338.31640625
247292.0859375
248211.2734375
249077.49609375
249876.03515625
250598.8984375
251246.82421875
251829.01171875
252360.6796875
252859.7265625
253343.6875
253827.296875
254320.6953125
254828.2734375
255347.96484375
255871.0703125
256382.859375
256864.359375
257294.6640625
257653.23046875
257921.95703125
258087.51171875
258144.05078125
258096.0703125
257960.70703125
257768.48828125
257561.45703125
257388.359375
257298.625
257337.34375
257542.71484375
257945.94921875
258572.85546875
259445.9765625
260585.85546875
262009.80859375
263728.2734375
265740.14453125
268029.5625
270566.3046875
273311.1015625
276225.00390625
279278.796875
282456.8515625
285751.66796875
289150.13671875
292616.42578125
296078.26953125
299422.74609375
302505.16015625
305169.7109375
307276.046875
308723.2265625
309464.4140625
309509.97265625
308920.69921875
307795.07421875
306254.31640625
304428.0
302441.8046875
300408.1171875
298419.50390625
296544.54296875
294825.94140625
293281.640625
291909.578125
290695.3828125
289621.1484375
288673.04296875
287846.0078125
287144.21484375
286576.76953125
286149.51171875
285855.60546875
285668.0
285536.359375
285389.80859375
285145.0390625
284717.70703125
284034.38671875
283042.80078125
281719.09765625
280071.2265625
278137.765625
275982.40234375
273685.125
271332.06640625
269005.7421875
266777.58203125
264703.921875
262825.453125
261168.94140625
259749.97265625
258575.5546875
257645.6953125
256953.1953125
256482.359375
256208.03125
256096.54296875
256108.79296875
256205.11328125
256350.91015625
256521.48828125
256704.14453125
256896.625
257102.85546875
257327.6796875
257572.375
257832.6015625
258099.734375
258365.28515625
258626.28515625
258889.50390625
259173.13671875
259505.5234375
259920.703125
260451.84375
261124.6484375
261952.6953125
262935.546875
264059.7890625
265303.30859375
266642.0859375
268056.8359375
269536.34375
271076.375
272674.94140625
274325.765625
276011.91015625
277702.125
279352.140625
280911.0703125
282330.6171875
283573.93359375
284621.71875
285474.1953125
286148.671875
286674.03125
287084.43359375
287414.14453125
287694.07421875
287950.30859375
288204.328125
288474.43359375
288777.2265625
289128.19140625
289541.3671875
290028.27734375
290596.51953125
291248.34375
291979.33203125
292777.16015625
293619.8359375
294473.9765625
295295.015625
296031.6328125
296635.30859375
297072.56640625
297334.76171875
297439.7265625
297422.8359375
297320.0
297148.89453125
296895.59375
296512.05859375
295926.71484375
295065.77734375
293877.98828125
292353.6171875
290531.12890625
288490.22265625
286334.67578125
284170.58203125
282085.734375
280134.8359375
278333.5625
276663.08984375
275084.55859375
273559.83984375
272071.15234375
270631.39453125
269281.19921875
268075.02734375
267062.78515625
266273.765625
265707.8203125
265336.30078125
265112.0859375
264984.4140625
264912.24609375
264871.16796875
264852.48046875
264857.171875
264889.63671875
264954.5
265056.66015625
265201.95703125
265396.046875
265641.38671875
265934.2578125
266263.77734375
266614.1171875
266969.57421875
267319.8671875
267662.02734375
267997.1171875
268324.375
268638.484375
268934.0546875
269216.1640625
269510.40625
269865.5078125
270345.578125
271015.30859375
271924.44921875
273096.55859375
274523.94921875
276169.41015625
277975.16015625
279877.68359375
281823.55078125
283779.51171875
285732.83984375
287683.00390625
289629.9296875
291564.88671875
293467.80859375
295311.15234375
297066.65234375
298710.62109375
300225.28125
301597.41796875
302817.5625
303882.02734375
304796.8359375
305579.71875
306256.99609375
306856.234375
307399.7578125
307904.16015625
308386.125
308869.7578125
309389.18359375
309983.4921875
310685.9765625
311512.734375
312456.16015625
313486.11328125
314558.01953125
315624.49609375
316646.37109375
317599.8203125
318477.99609375
319287.16015625
320039.35546875
320744.20703125
321402.265625
322001.48828125
322517.66796875
322918.7265625
323171.42578125
323248.3828125
323133.25
322823.1015625
322328.1171875
321669.8515625
320879.046875
319992.88671875
319050.79296875
318088.859375
317134.6953125
316204.85546875
315305.65625
314436.98046875
313598.0078125
312793.328125
312037.28125
311354.71484375
310778.74609375
310347.69921875
310103.33203125
310090.4375
310356.77734375
310951.19140625
311917.86328125
313285.62109375
315054.04296875
317180.25
319571.55859375
322088.25390625
324559.2265625
326809.4375
328693.75
330128.12109375
331109.625
331720.58203125
332115.84375
332496.34375
333075.6875
334049.05859375
335571.93359375
337750.99609375
340644.328125
344265.5546875
348586.8828125
353538.12109375
359001.70703125
364807.28125
370731.5546875
376509.85546875
381863.74609375
386544.05859375
390380.625
393322.796875
395454.63671875
396977.7890625
398168.4453125
399323.7421875
400712.3828125
402537.390625
404910.79296875
407837.2890625
411205.69140625
414792.12890625
418281.95703125
421315.11328125
423550.76171875
424735.28125
424751.53125
423633.41015625
421544.515625
418733.58984375
415482.6875
412058.7109375
408672.1171875
405444.4765625
402388.359375
399406.38671875
396316.96484375
392907.8125
389004.6484375
384529.93359375
379527.20703125
374142.73828125
368576.75390625
363026.7734375
357642.74609375
352504.03125
347619.99609375
342950.36328125
338436.828125
334034.4140625
329732.07421875
325556.93359375
321563.73828125
317816.8515625
314373.1328125
311271.1953125
308528.17578125
306141.67578125
304093.60546875
302354.02734375
300884.92578125
299644.98046875
298595.55078125
297706.51171875
296959.9609375
296351.375
295888.89453125
295591.91796875
295489.2109375
295616.015625
296009.45703125
296702.3125
297716.1484375
299055.33984375
300702.71875
302616.56640625
304728.45703125
306943.171875
309143.48046875
311202.33984375
313002.44921875
314459.0390625
315537.921875
316260.625
316693.16796875
316922.9375
317032.69140625
317079.68359375
317082.8671875
317017.78515625
316817.796875
316381.78125
315589.359375
314324.35546875
312503.359375
310101.09765625
307162.125
303793.01171875
300138.63671875
296352.953125
292575.07421875
288916.25390625
285457.0546875
282250.3828125
279326.22265625
276696.3203125
274359.0234375
272304.40234375
270519.1640625
268990.7109375
267710.53125
266676.51171875
265893.44140625
265371.49609375
265124.0703125
265166.46875
265515.7578125
266190.66015625
267210.36328125
268591.63671875
270343.984375
272463.58984375
274927.0859375
277686.81640625
280669.57421875
283782.4375
286929.21875
290036.34375
293079.1328125
296095.42578125
299178.671875
302453.171875
306042.1171875
310039.55859375
314492.23046875
319390.74609375
324666.8203125
330195.06640625
335803.0
341295.09375
346490.6953125
351263.3828125
355561.7734375
359398.96484375
362817.75390625
365856.4140625
368539.51171875
370898.40625
373002.6796875
374975.48046875
376977.6171875
379165.609375
381642.12109375
384418.40625
387402.18359375
390416.921875
393250.35546875
395719.0
397726.18359375
399290.7109375
400536.53515625
401653.734375
402854.03125
404340.25390625
406293.1640625
408864.5
412162.6796875
416226.35546875
420992.125
426270.65234375
431747.66015625
437022.12890625
441681.76171875
445396.63671875
447996.6796875
449499.79296875
450078.66015625
449983.40234375
449455.5234375
448665.46484375
447688.44921875
446514.796875
445081.65625
443311.359375
441143.24609375
438550.27734375
435539.421875
432142.75
428408.828125
424399.90234375
420193.625
415884.48828125
411581.4296875
407401.25
403460.12109375
399865.71875
396711.48046875
394072.66015625
392002.73046875
390528.9453125
389647.125
389317.87109375
389467.5078125
389995.8828125
390790.2578125
391742.046875
392762.82421875
393797.35546875
394831.49609375
395891.65625
397033.7109375
398323.43359375
399814.921875
401532.61328125
403457.84765625
405519.15234375
407589.1171875
409494.65625
411044.66796875
412069.45703125
412458.828125
412186.10546875
411311.95703125
409968.63671875
408329.609375
406572.96875
404849.1875
403261.8203125
401863.2421875
400660.86328125
399627.1484375
398709.6796875
397840.9140625
396948.73046875
395968.3671875
394855.51171875
393599.171875
392230.0625
390818.84765625
389460.87890625
388250.75390625
387256.47265625
386503.92578125
385977.53125
385635.859375
385436.125
385358.80078125
385422.70703125
385682.94140625
386210.09765625
387056.1015625
388216.96875
389603.3515625
391029.21875
392227.5234375
392896.1640625
392766.0859375
391670.7265625
389591.515625
386662.33203125
383132.80859375
379305.76171875
375470.03515625
371846.5625
368557.16015625
365618.875
362960.91015625
360456.83984375
357962.56640625
355352.58203125
352551.28125
349556.375
346448.2734375
343378.5234375
340538.33984375
338119.57421875
336283.8671875
335148.13671875
334783.046875
335215.7265625
336430.8828125
338369.94921875
340932.3203125
343984.1015625
347377.546875
350977.83984375
354687.51171875
358457.28125
362277.9140625
366157.09765625
370091.90625
374049.05859375
377962.80078125
381754.3046875
385367.16796875
388804.12109375
392146.36328125
395543.859375
399178.76171875
403216.859375
407766.5703125
412861.046875
418469.203125
424529.0859375
430985.12890625
437806.58984375
444974.140625
452444.0078125
460118.859375
467853.703125
475498.984375
482952.859375
490187.6953125
497239.9453125
504186.24609375
511138.0625
518263.140625
525807.1875
534077.3203125
543372.140625
553880.64453125
565592.09765625
578250.125
591365.16015625
604287.56640625
616332.9375
626922.0703125
635665.140625
642329.6796875
646708.36328125
648493.06640625
647273.80859375
642689.3046875
634635.9765625
623400.4921875
609642.11328125
594249.4140625
578152.52734375
562166.328125
546902.109375
532749.015625
519905.0390625
508432.15234375
498315.125
489512.109375
481989.2421875
475732.90234375
470737.4375
466974.27734375
464355.5859375
462705.72265625
461748.83984375
461115.78515625
460372.12109375
459068.6875
456810.80078125
453330.953125
448540.9765625
442543.1875
435596.70703125
428053.56640625
420288.3359375
412641.875
405389.12109375
398729.33203125
392790.29296875
387638.13671875
383288.640625
379720.12890625
376889.1640625
374749.43359375
373272.41796875
372465.5390625
372381.9609375
373118.71484375
374804.22265625
377577.3515625
381557.4375
386802.6328125
393255.46875
400681.69921875
408622.8359375
416399.3046875
423199.421875
428251.71875
431020.8515625
431337.125
429398.18359375
425646.71484375
420583.82421875
414598.5078125
407882.4609375
400461.91796875
392319.0078125
383521.80078125
374277.19140625
364877.67578125
355589.63671875
346567.18359375
337848.5078125
329427.9375
321345.77734375
313731.69140625
306774.20703125
300638.58203125
295382.3125
290911.76953125
287000.4609375
283364.95703125
279770.5703125
276119.50390625
272477.234375
269027.296875
265987.8203125
263538.3515625
261784.58984375
260757.82421875
260431.6328125
260742.0234375
261604.3203125
262924.2578125
264604.26171875
266548.421875
268669.2421875
270895.98828125
273181.79296875
275506.27734375
277871.77734375
280294.6796875
282796.12109375
285396.56640625
288115.453125
290974.34375
294001.16015625
297232.8515625
300712.98828125
304482.109375
308562.3984375
312941.76171875
317563.109375
322322.77734375
327081.3828125
331687.66796875
336010.0546875
339964.15625
343523.71875
346709.51953125
349560.68359375
352100.9140625
354313.87109375
356138.05859375
357482.640625
358256.22265625
358396.24609375
357888.98828125
356776.87109375
355155.1015625
353159.8125
350948.046875
348670.21484375
346440.65234375
344317.2265625
342299.96484375
340351.24609375
338429.88671875
336525.46484375
334679.1171875
332983.390625
331563.29296875
330548.859375
330051.4140625
330150.2890625
330890.33203125
332286.73828125
334333.0703125
337008.28515625
340279.74609375
344102.97265625
348422.16796875
353175.24609375
358303.08203125
363759.33984375
369517.66015625
375574.94921875
381950.765625
388683.21484375
395822.703125
403425.7734375
411550.1640625
420249.43359375
429563.50390625
439502.0859375
450021.58203125
461000.59375
472222.91015625
483380.390625
494107.87109375
504053.875
512973.3046875
520809.671875
527730.43359375
534096.69140625
540377.4375
547038.88671875
554439.17578125
562744.61328125
571870.109375
581443.25
590797.54296875
599009.34375
604996.4453125
607685.03125
606222.94140625
600181.23828125
589670.58203125
575322.9453125
558145.99609375
539310.3671875
519946.76953125
501006.65625
483201.1484375
467003.3828125
452688.328125
440386.06640625
430132.3359375
421908.546875
415669.0234375
411355.09765625
408896.52734375
408202.33984375
409144.9296875
411542.26171875
415145.50390625
419643.56640625
424695.90625
429992.55078125
435319.5
440593.58984375
445838.984375
451104.515625
456350.96875
461354.27734375
465670.20703125
468690.04296875
469784.96875
468494.3046875
464679.90625
458573.78515625
450695.18359375
441678.1015625
432087.5625
422294.578125
412443.2265625
402504.56640625
392384.8671875
382040.3203125
371551.98828125
361136.39453125
351099.76953125
341767.3203125
333420.53515625
326261.19140625
320403.8984375
315888.84765625
312703.7421875
310806.07421875
310141.14453125
310654.06640625
312295.4765625
315022.0625
318794.625
323576.26171875
329331.359375
336024.34375
343616.7265625
352061.15625
361290.78515625
371203.2109375
381640.765625
392371.86328125
403079.66796875
413366.08984375
422780.68359375
430879.7890625
437307.8359375
441875.484375
444602.0546875
445702.0078125
445521.625
444455.81640625
442880.13671875
441118.02734375
439440.046875
438076.19140625
437221.78125
437028.48828125
437585.21484375
438900.96875
440901.09765625
443441.85546875
446340.90625
449416.4765625
452525.0546875
455586.8515625
458590.20703125
461572.66796875
464585.37890625
467653.984375
470750.16796875
473783.06640625
476612.296875
479076.98828125
481031.98046875
482381.671875
483102.84765625
483248.46875
482929.52734375
482283.38671875
481446.703125
480548.18359375
479721.06640625
479120.875
478932.27734375
479356.83984375
480580.6953125
482725.14453125
485787.43359375
489586.01953125
493731.203125
497643.99609375
500639.85546875
502073.03515625
501504.609375
498830.98828125
494315.1796875
488505.80859375
482081.7421875
475688.703125
469824.828125
464799.8671875
460760.08203125
457750.359375
455778.73046875
454855.66015625
454997.2890625
456200.73828125
458410.71484375
461496.3671875
465249.96484375
469409.91015625
473703.09375
477894.8046875
481829.40234375
485445.7734375
488760.53515625
491825.953125
494681.453125
497319.76171875
499681.0859375
501675.0859375
503218.33984375
504269.0
504842.9140625
505005.07421875
504842.7734375
504435.21875
503834.5546875
503065.1484375
502138.3203125
501073.0390625
499912.1328125
498725.73046875
497600.046875
496617.41796875
495839.47265625
495303.53125
495033.875
495061.07421875
495440.16796875
496260.59765625
497644.9453125
499737.78515625
502691.1875
506655.33203125
511778.3984375
518210.28515625
526097.390625
535556.328125
546624.44140625
559201.8125
573016.2109375
587647.03125
602625.0703125
617583.6953125
632396.79296875
647229.69921875
662463.2890625
678508.8984375
695578.21875
713488.41796875
731575.1171875
748766.6640625
763834.16796875
775762.01171875
784104.0703125
789163.8203125
791904.625
793627.35546875
795557.69921875
798501.54296875
802667.6171875
807681.1953125
812757.7109375
816967.0078125
819492.16015625
819787.703125
817589.80078125
812809.8828125
805403.34765625
795302.5859375
782442.640625
766837.82421875
748642.03515625
728155.9921875
705794.67578125
682050.8984375
657474.6171875
632657.9140625
608204.58984375
584676.609375
562528.70703125
542052.12890625
523347.078125
506337.29296875
490829.5
476603.46875
463501.39453125
451481.8125
440619.70703125
431060.859375
422956.4375
416405.1640625
411420.09375
407924.91796875
405774.87890625
404790.64453125
404791.8671875
405621.25
407156.25
409308.52734375
412010.8515625
415193.0859375
418753.2890625
422533.74609375
426310.2578125
429798.1875
432673.8359375
434607.640625
435303.953125
434540.77734375
432201.9140625
428294.55078125
422947.49609375
416389.1640625
408909.01171875
400810.31640625
392364.34375
383775.2421875
375162.29296875
366562.97265625
357956.078125
349297.9921875
340558.7109375
331742.82421875
322888.23046875
314048.078125
305269.91015625
296584.16796875
288006.453125
279550.6796875
271246.4453125
263152.515625
255359.24609375
247978.1796875
241123.66015625
234894.21875
229359.3203125
224553.234375
220476.3359375
217103.328125
214396.640625
212321.03125
210854.94921875
209995.5625
209756.9296875
210163.62109375
211243.375
213021.33203125
215516.03515625
218736.359375
222679.26171875
227329.5078125
232661.69140625
238643.73828125
245240.546875
252416.6640625
260137.1875
268367.1796875
277070.98046875
286212.76171875
295758.0859375
305675.8359375
315941.7734375
326546.15625
337504.84765625
348867.6953125
360714.74609375
373134.12890625
386184.65625
399856.14453125
414046.97265625
428574.25390625
443218.39453125
457784.609375
472151.81640625
486282.30859375
500185.21484375
513851.86328125
527198.01953125
540045.078125
552153.734375
563298.76171875
573354.734375
582355.62109375
590498.64453125
598084.5390625
605413.13671875
612673.1875
619866.3125
626790.5
633085.23046875
638319.1171875
642087.390625
644087.03125
644151.390625
642245.35546875
638434.69140625
632846.03125
625630.90234375
616942.04296875
606922.046875
595696.91796875
583367.8984375
570004.8203125
555653.21875
540362.95703125
524231.16015625
507439.87890625
490269.9765625
473084.2890625
456286.11328125
440267.20703125
425360.7265625
411810.7578125
399762.69921875
389272.359375
380327.703125
372876.203125
366850.8046875
362188.7578125
358840.41015625
356770.0
355952.921875
356373.2890625
358021.81640625
360891.4453125
364967.375
370209.96484375
376530.23828125
383759.6328125
391616.95703125
399679.0625
407367.0703125
413965.8671875
418693.1484375
420818.73828125
419807.6328125
415438.50390625
407851.34765625
397506.4609375
385074.7890625
371303.9609375
356902.88671875
342468.50390625
328455.34375
315175.78515625
302816.8984375
291464.26171875
281127.66796875
271766.203125
263311.50390625
255688.5078125
248832.04296875
242697.38671875
237263.390625
232528.328125
228499.5625
225179.38671875
222551.29296875
220571.4921875
219167.84765625
218245.0546875
217693.375
217400.09375
217262.73828125
217201.14453125
217164.40234375
217131.3828125
217106.80078125
217115.29296875
217194.21875
217385.46875
217727.4921875
218248.9453125
218964.38671875
219872.0
220954.23828125
222183.56640625
223534.82421875
225002.765625
226618.7421875
228457.7421875
230629.9609375
233258.48046875
236451.53515625
240279.72265625
244766.046875
249892.265625
255619.8359375
261916.91796875
268777.9453125
276223.16015625
284273.91796875
292912.84375
302051.0078125
311528.53515625
321161.859375
330822.609375
340508.2578125
350363.2578125
360634.0859375
371572.6796875
383322.0078125
395820.84765625
408759.77734375
421610.17578125
433729.8828125
444522.0625
453597.375
460879.390625
466610.83203125
471258.9140625
475358.78515625
479350.91015625
483457.88671875
487626.28125
491544.484375
494735.25390625
496699.86328125
497065.3203125
495679.08984375
492620.73828125
488142.296875
482578.87109375
476269.87109375
469508.3046875
462514.7421875
455428.64453125
448316.04296875
441192.84765625
434053.33203125
426886.34375
419671.51171875
412367.10546875
404911.046875
397245.11328125
389351.88671875
381282.75
373161.50390625
365163.19140625
357478.84765625
350279.4296875
343688.69140625
337770.19921875
332529.89453125
327931.8671875
323920.703125
320440.26171875
317439.91015625
314866.1953125
312647.703125
310687.54296875
308876.0546875
307124.4296875
305404.1484375
303768.94140625
302342.84765625
301276.84765625
300692.484375
300633.69140625
301039.484375
301741.14453125
302484.7734375
302978.9609375
302961.0703125
302264.12890625
300858.7890625
298852.171875
296445.69140625
293873.171875
291345.13671875
289013.68359375
286958.59765625
285189.609375
283661.00390625
282294.6875
281004.0625
279709.88671875
278344.55078125
276849.7734375
275177.00390625
273296.98828125
271216.78125
268994.26171875
266737.5703125
264582.6953125
262654.40234375
261026.01171875
259695.46875
258588.01171875
257584.94140625
256568.0
255462.77734375
254264.2109375
253034.26171875
251874.5625
250888.84765625
250153.69921875
249709.515625
249571.42578125
249749.984375
250269.21875
251174.6875
252531.72265625
254418.44140625
256918.40234375
260115.34765625
264090.44921875
268921.7265625
274682.94140625
281436.36328125
289212.3984375
297973.359375
307568.53125
317700.53515625
327932.3203125
337759.828125
346748.25390625
354685.859375
361678.6171875
368122.48046875
374548.484375
381396.6640625
388798.53515625
396433.93359375
403509.671875
408895.0859375
411414.6484375
410221.51953125
405100.65234375
396552.859375
385615.7265625
373514.02734375
361300.37109375
349613.51171875
338600.6484375
327989.421875
317270.609375
305935.625
293691.26171875
280572.90625
266920.0234375
253245.45703125
240075.42578125
227831.05859375
216780.32421875
207048.05859375
198654.4921875
191557.0703125
185682.7421875
180948.15625
177270.4296875
174571.71484375
172779.4375
171823.171875
171629.8203125
172118.93359375
173199.30859375
174766.94921875
176704.83203125
178886.43359375
181185.1640625
183489.08203125
185716.27734375
187823.859375
189805.609375
191679.0546875
193468.30078125
195190.0703125
196847.41796875
198431.23828125
199926.3515625
201317.99609375
202595.2109375
203749.75
204771.84375
205645.95703125
206349.6171875
206856.82421875
207144.71875
207199.62109375
207017.83984375
206599.15234375
205936.0546875
205005.74609375
203771.48828125
202195.10546875
200255.7421875
197965.8984375
195376.640625
192569.97265625
189643.39453125
186694.578125
183811.45703125
181068.3046875
178524.9140625
176226.16796875
174200.80859375
172460.8125
171003.515625
169817.1484375
168886.66015625
168195.5546875
167722.890625
167439.796875
167310.421875
167297.90625
167371.2265625
167509.0546875
167700.16796875
167942.55078125
168243.015625
168617.0546875
169087.51171875
169681.0625
170423.8125
171338.49609375
172444.734375
173761.28125
175307.8046875
177104.953125
179173.3203125
181531.9765625
184196.35546875
187175.421875
190468.984375
194066.78515625
197950.46875
202098.64453125
206493.875
211129.13671875
216011.4921875
221162.984375
226621.08203125
232440.41015625
238694.32421875
245473.09375
252877.2421875
261008.3359375
269960.53125
279815.53515625
290641.81640625
302497.56640625
315435.34765625
329504.421875
344746.07421875
361179.125
378776.64453125
397438.71484375
416969.05859375
437065.92578125
457339.60546875
477366.3203125
496775.02734375
515341.875
533048.98046875
550068.296875
566661.421875
583026.109375
599146.61328125
614706.859375
629106.86328125
641591.2734375
651457.53515625
658269.65234375
661986.98828125
662946.64453125
661705.66796875
658815.87890625
654629.16015625
649207.38671875
642360.078125
633783.546875
623241.234375
610712.7109375
596453.1953125
580944.67578125
564767.76171875
548453.7734375
532374.953125
516704.046875
501442.33203125
486493.08984375
471748.6796875
457161.44140625
442778.10546875
428732.14453125
415203.1171875
402361.6640625
390320.7578125
379109.23046875
368675.0859375
358915.2109375
349717.9765625
341000.50390625
332726.01953125
324897.91796875
317538.359375
310664.6640625
304274.484375
298344.2421875
292838.53515625
287723.78515625
282978.19140625
278593.125
274566.36328125
270892.54296875
267556.5703125
264532.6796875
261787.7890625
259285.9296875
256991.28125
254869.12109375
252885.12890625
251004.12109375
249189.7890625
247406.49609375
245623.03515625
243817.09765625
241978.91796875
240113.29296875
238239.98828125
236392.32421875
234613.94140625
232953.91796875
231461.14453125
230178.2734375
229135.3359375
228343.46875
227790.4453125
227440.03515625
227236.078125
227110.46484375
226993.328125
226823.48828125
226557.55078125
226175.8828125
225683.87109375
225108.30859375
224490.94921875
223883.27734375
223345.1015625
222945.65625
222762.39453125
222874.203125
223350.953125
224244.82421875
225587.55859375
227393.68359375
229666.52734375
232403.4765625
235597.51953125
239234.046875
243284.70703125
247702.23828125
252419.6953125
257354.63671875
262416.65625
267516.34375
272574.5390625
277530.35546875
282345.8203125
287004.96484375
291506.765625
295853.51171875
300038.44921875
304038.25
307814.58984375
311324.984375
314538.19921875
317447.53515625
320076.8671875
322476.34375
324706.97265625
326816.15234375
328811.55859375
330644.56640625
332212.80078125
333384.234375
334036.73828125
334100.76171875
333589.74609375
332604.5
331305.85546875
329863.83984375
328403.5390625
326969.26953125
325518.9296875
323947.16015625
322127.80078125
319963.23828125
317426.07421875
314577.8203125
311555.2421875
308528.37109375
305648.59765625
303008.26953125
300624.27734375
298445.7109375
296379.3515625
294326.3125
292221.03125
290059.921875
287907.453125
285877.61328125
284101.78515625
282698.51171875
281754.546875
281317.203125
281394.21875
281958.59765625
282957.5078125
284324.2109375
285990.98046875
287900.1796875
290010.0703125
292292.86328125
294725.37890625
297276.0234375
299893.4296875
302501.48828125
305004.54296875
307304.2890625
309325.46875
311041.88671875
312491.88671875
313775.16796875
315030.234375
316398.5703125
317986.73828125
319838.2421875
321923.953125
324154.68359375
326413.265625
328596.58984375
330651.98828125
332592.36328125
334484.19921875
336417.375
338474.4609375
340713.25390625
343164.86328125
345841.18359375
348744.5859375
351876.14453125
355242.4453125
358861.73046875
362769.11328125
367018.4140625
371678.55078125
376824.890625
382529.23828125
388852.296875
395840.91796875
403529.46484375
411942.76171875
421097.14453125
430998.2578125
441637.875
452992.58203125
465022.12890625
477660.4296875
490795.3828125
504244.72265625
517743.140625
530953.8671875
543507.8125
555062.19921875
565362.2265625
574284.22265625
581841.34375
588147.21484375
593354.32421875
597597.73828125
600970.05078125
603534.07421875
605359.12109375
606559.2578125
607316.1484375
607879.0546875
608542.671875
609608.33203125
611338.34375
613915.5078125
617418.44921875
621818.3359375
626996.703125
632779.3984375
638977.8671875
645426.03125
652002.10546875
658631.3515625
665274.88671875
671914.79296875
678543.953125
685162.5
691777.90234375
698403.6484375
705053.0625
711726.6015625
718392.80859375
724964.86328125
731277.53125
737073.58984375
742011.80078125
745706.36328125
747797.203125
748033.5625
746340.32421875
742836.6875
737794.9765625
731552.34375
724406.59375
716530.8828125
707933.56640625
698476.00390625
687945.05859375
676158.71484375
663068.875
648823.765625
633767.83203125
618381.95703125
603188.30859375
588652.6796875
575111.71875
562739.88671875
551557.6484375
541473.328125
532344.5
524040.39453125
516485.86328125
509673.890625
503646.71875
498457.9921875
494133.33203125
490643.9609375
487901.75
485776.12890625
484125.22265625
482826.87109375
481795.765625
480980.66796875
480346.21875
479850.21484375
479426.74609375
478981.1953125
478397.7734375
477555.328125
476345.421875
474686.640625
472531.91796875
469868.4921875
466712.671875
463102.0859375
459087.20703125
454722.3046875
450055.76953125
445121.5703125
439934.8984375
434494.58203125
428792.12890625
422824.91796875
416609.76171875
410192.86328125
403652.96875
397096.76171875
390648.4609375
384437.2109375
378585.59765625
373201.05078125
368371.4140625
364165.2734375
360636.85546875
357833.3359375
355800.63671875
354583.87890625
354221.2734375
354734.40234375
356120.49609375
358350.90234375
361375.73046875
365131.30078125
369546.53515625
374547.1484375
380058.74609375
386011.265625
392345.87890625
399021.921875
406018.29296875
413324.6875
420924.81640625
428780.16015625
436823.3515625
444964.1171875
453104.08984375
461153.8359375
469046.31640625
476743.8046875
484238.75
491552.99609375
498739.0234375
505881.375
513089.859375
520477.21875
528123.7109375
536042.609375
544163.8984375
552345.703125
560409.0703125
568179.8125
575517.97265625
582322.55859375
588514.2578125
594013.0859375
598731.76171875
602595.046875
605576.28125
607729.4609375
609197.015625
610188.99609375
610946.1484375
611705.6796875
612681.73828125
614058.70703125
615985.7421875
618562.453125
621817.1015625
625690.78125
630044.0390625
634693.60546875
639470.984375
644281.6796875
649140.8203125
654170.71484375
659563.65625
665528.65234375
672244.53125
679832.91015625
688349.625
697783.69140625
708051.859375
718983.6875
730300.7578125
741601.734375
752369.90625
762018.17578125
769974.9921875
775793.34765625
779245.140625
780359.5859375
779384.59375
776683.859375
772608.78125
767391.21875
761092.265625
753623.3359375
744832.03515625
734620.140625
723044.49609375
710357.30078125
696971.6015625
683373.01953125
670018.19140625
657256.05078125
645290.20703125
634184.15234375
623900.87109375
614362.5859375
605511.40625
597351.25
589957.8828125
583456.69921875
577980.2109375
573623.8125
570417.12890625
568319.92578125
567239.37890625
567055.87890625
567644.15625
568885.48046875
570676.78515625
572943.36328125
575653.72265625
578826.33203125
582517.4609375
586788.1953125
591660.87890625
597084.203125
602924.890625
608991.25390625
615075.95703125
620993.90625
626595.80078125
631755.4140625
636345.91796875
640225.46875
643242.66796875
645256.77734375
646157.52734375
645871.37890625
644353.27734375
641575.7109375
637529.9453125
632244.2734375
625807.83984375
618379.359375
610166.84375
601383.0859375
592199.16796875
582721.828125
573007.71875
563106.4296875
553108.18359375
543170.64453125
533513.0078125
524384.23828125
516023.05078125
508624.8984375
502321.578125
497171.1875
493153.77734375
490170.37109375
488046.8203125
486546.94140625
485398.375
484328.34765625
483100.28515625
481541.10546875
479553.88671875
477116.1328125
474267.6796875
471093.27734375
467705.1484375
464229.1484375
460795.6328125
457534.0703125
454569.375
452016.7734375
449971.6875
448493.9765625
447591.04296875
447208.203125
447234.23046875
447525.34765625
447943.1640625
448393.7890625
448851.69140625
449357.2265625
449989.66015625
450829.0
451923.3984375
453273.921875
454840.3359375
456563.1015625
458391.265625
460305.08984375
462325.6328125
464508.30078125
466922.390625
469623.82421875
472631.8203125
475919.00390625
479418.01171875
483042.0859375
486713.3203125
490390.05859375
494083.1328125
497853.40234375
501790.84765625
505983.8046875
510490.2109375
515322.3046875
520451.15234375
525829.2421875
531420.625
537225.58984375
543291.453125
549707.07421875
556583.17578125
564025.703125
572113.09375
580883.59765625
590327.671875
600373.4140625
610851.93359375
621431.66796875
631527.81640625
640242.5703125
646439.13671875
649017.109375
647311.9765625
641399.69921875
632106.05078125
620711.953125
608541.3515625
596648.04296875
585692.78125
575968.52734375
567491.57421875
560105.89453125
553579.84765625
547684.68359375
542248.484375
537183.9921875
532490.125
528228.55078125
524483.7578125
521322.4296875
518765.62890625
516779.03125
515280.5546875
514161.82421875
513316.45703125
512664.9765625
512168.4609375
511828.5703125
511675.75
511750.51171875
512086.4765625
512704.1328125
513617.21875
514843.46484375
516406.78125
518321.8671875
520560.484375
523008.69921875
525435.375
527497.59765625
528800.98046875
529008.390625
527960.984375
525759.02734375
522762.79296875
519512.14453125
516603.046875
514572.7421875
513828.12890625
514624.30078125
517083.71875
521241.46484375
527099.19921875
534667.87109375
543984.046875
555097.65625
568041.10546875
582794.234375
599256.8984375
617236.2109375
636449.66796875
656541.19140625
677106.84375
697728.796875
718014.83984375
737635.44921875
756346.3984375
773987.4375
790456.87890625
805673.10546875
819541.8046875
831946.69921875
842771.15625
851942.06640625
859475.44921875
865501.93359375
870259.6953125
874056.9375
877218.53515625
880035.8828125
882735.1015625
885469.1015625
888329.77734375
891370.08203125
894623.98046875
898115.671875
901856.92578125
905837.9296875
910019.28515625
914331.30859375
918684.1171875
922987.71484375
927175.00390625
931216.10546875
935115.21875
938890.35546875
942545.2890625
946046.77734375
949318.51171875
952256.66796875
954761.296875
956768.94921875
958271.234375
959312.7890625
959971.6796875
960330.375
960447.1484375
960338.234375
959978.32421875
959319.19140625
958318.453125
956967.609375
955310.91015625
953449.12890625
951525.56640625
949697.11328125
948099.0390625
946813.5625
945848.2421875
945124.73828125
944476.09765625
943652.2890625
942338.12890625
940192.0703125
936910.03515625
932303.2734375
926361.3125
919268.578125
911362.890625
903054.015625
894737.75
886736.45703125
879278.2421875
872508.40234375
866517.984375
861373.57421875
857137.2578125
853872.73046875
851640.078125
850485.5703125
850432.44140625
851476.50390625
853588.9296875
856727.6171875
860856.42578125
865966.85546875
872093.97265625
879319.15234375
887757.7890625
897536.4296875
908766.921875
921524.82421875
935835.52734375
951667.2109375
968926.60546875
987453.359375
1007010.2734375
1027270.1875
1047805.6015625
1068093.85546875
1087552.13671875
1105605.75
1121771.6640625
1135720.98828125
1147286.49609375
1156407.75390625
1163042.109375
1167091.5625
1168389.3828125
1166758.47265625
1162113.54296875
1154553.59765625
1144396.140625
1132137.59375
1118362.96484375
1103648.3203125
1088492.08203125
1073288.3984375
1058335.53125
1043862.58203125
1030057.47265625
1017084.67578125
1005089.78125
994195.73046875
984497.4765625
976058.8515625
968911.859375
963057.2890625
958465.30078125
955074.015625
952784.2578125
951450.3046875
950868.93359375
950772.12109375
950831.78515625
950684.296875
949974.74609375
948407.64453125
945782.828125
942000.046875
937031.19921875
930874.40625
923511.5859375
914888.92578125
904929.69140625
893575.05078125
880835.671875
866830.9296875
851796.890625
836057.62109375
819971.55859375
803876.26171875
788052.26953125
772713.41015625
758015.63671875
744070.86328125
730955.66796875
718711.203125
707336.671875
696783.36328125
686957.94921875
677739.48046875
669006.33203125
660663.2265625
652658.671875
644987.703125
637680.05859375
630778.91015625
624317.9140625
618304.6328125
612714.97265625
607499.28125
602597.7734375
597960.75390625
593567.1953125
589434.94921875
585618.80859375
582197.9296875
579258.76953125
576880.30078125
575125.8671875
574041.81640625
573660.515625
574004.38671875
575087.765625
576914.75
579473.62109375
582732.20703125
586639.51953125
591136.20703125
596171.3359375
601719.90625
607794.69140625
614447.55859375
621758.39453125
629814.25
638684.92578125
648401.3125
658940.87890625
670224.140625
682125.58984375
694499.58984375
707215.46875
720191.4140625
733417.015625
746958.453125
760945.86328125
775547.70703125
790941.05078125
807287.4921875
824720.2734375
843340.73828125
863214.75
884356.03125
906686.578125
929975.1171875
953770.3515625
977359.328125
999787.51171875
1019967.3984375
1036870.7421875
1049751.57421875
1058312.4453125
1062736.09765625
1063562.47265625
1061462.19140625
1056999.9921875
1050479.8515625
1041926.640625
1031203.65625
1018207.1875
1003044.1015625
986110.46875
968046.0078125
949603.07421875
931499.78515625
914312.62109375
898428.421875
884046.9609375
871215.07421875
859875.09375
849913.6953125
841199.68359375
833603.2734375
826996.96875
821245.70703125
816197.16796875
811681.35546875
807523.578125
803568.46484375
799705.21875
795882.0546875
792103.12109375
788412.02734375
784871.9765625
781549.80078125
778505.0625
775783.53125
773416.703125
771428.57421875
769846.3515625
768707.37890625
768055.82421875
767928.609375
768335.73828125
769243.0703125
770565.26171875
772174.9765625
773928.6484375
775700.76171875
777411.6171875
779035.29296875
780584.1875
782078.1640625
783511.89453125
784833.3984375
785942.25390625
786708.91796875
787007.7265625
786749.25
785898.61328125
784473.7578125
782526.1328125
780110.7578125
777254.54296875
773932.23828125
770057.52734375
765492.35546875
760071.77734375
753638.03515625
746075.1015625
737334.73828125
727447.6953125
716518.92578125
704709.39453125
692207.53515625
679194.0859375
665807.6484375
652122.37890625
638146.515625
623841.9140625
609156.4375
594059.20703125
578569.96484375
562775.03125
546822.75
530896.75
515175.46875
499795.1875
484833.03515625
470315.265625
456243.046875
442621.93359375
429483.59375
416894.125
404948.30078125
393752.1796875
383400.01953125
373953.71484375
365432.37890625
357815.1015625
351053.58984375
345086.8984375
339851.35546875
335284.01171875
331322.95703125
327908.55859375
324986.7421875
322512.85546875
320454.87109375
318795.484375
317532.33203125
316675.55859375
316243.0703125
316255.1484375
316729.94140625
317680.6640625
319114.50390625
321033.2421875
323434.30859375
326310.890625
329650.02734375
333428.98828125
337611.640625
342148.31640625
346982.890625
352067.06640625
357375.63671875
362913.61328125
368710.31640625
374802.61328125
381213.58984375
387933.0546875
394905.55859375
402030.91015625
409178.94140625
416214.98046875
423028.08203125
429553.328125
435781.65234375
441754.85546875
447548.88671875
453252.77734375
458950.90625
464712.625
470588.8671875
476613.73046875
482809.578125
489195.23046875
495796.05078125
502652.4296875
509821.40625
517368.76171875
525354.82421875
533821.30078125
542783.2421875
552224.81640625
562095.55859375
572307.96875
582740.859375
593252.125
603700.24609375
613969.73046875
623992.76171875
633759.28125
643310.73046875
652719.109375
662058.33203125
671377.60546875
680685.703125
689952.31640625
699127.05859375
708169.22265625
717076.640625
725902.22265625
734751.359375
743760.19140625
753061.390625
762749.51953125
772858.1171875
783354.1640625
794146.0546875
805095.0546875
816021.58984375
826704.54296875
836878.734375
846238.28515625
854451.57421875
861189.2421875
866161.46875
869155.19921875
870057.14453125
868850.3515625
865582.8125
860321.62109375
853115.8203125
843989.5078125
832974.3125
820169.5703125
805799.61328125
790233.54296875
773952.11328125
757475.84375
741285.71484375
725762.9296875
711159.87109375
697604.69921875
685135.66796875
673751.05859375
663452.76171875
654266.734375
646240.76953125
639433.54296875
633907.89453125
629732.1953125
626986.234375
625766.2421875
626184.390625
628359.77734375
632400.56640625
638378.89453125
646300.24609375
656068.83984375
667451.65234375
680046.109375
693261.328125
706329.984375
718371.22265625
728513.33203125
736054.98828125
740612.44140625
742192.8125
741162.68359375
738129.359375
733787.109375
728783.2421875
723634.87109375
718699.62109375
714186.6875
710189.58203125
706723.47265625
703755.7109375
701227.40234375
699071.33984375
697232.36328125
695690.40234375
694480.4765625
693702.3125
693515.00390625
694117.76171875
695723.609375
698535.03515625
702728.3984375
708449.40234375
715819.12109375
724948.40234375
735955.33984375
748976.94140625
764166.45703125
781672.6015625
801602.734375
823975.13671875
848666.33984375
875360.19140625
903506.87109375
932302.7265625
960705.5
987499.4921875
1011416.36328125
1031297.3046875
1046258.7265625
1055810.41015625
1059884.5859375
1058766.921875
1052958.828125
1043021.84375
1029451.05078125
1012607.75390625
992725.66796875
969987.98046875
944646.6796875
917129.72265625
888080.6484375
858308.6015625
828674.25
799964.796875
772805.4375
747626.14453125
724674.05078125
704048.55078125
685739.859375
669662.3046875
655681.74609375
643638.89453125
633370.80078125
624730.5
617600.8984375
611895.48828125
607541.55078125
604447.06640625
602456.86328125
601312.09375
600642.48828125
600024.88671875
599107.73828125
597742.58984375
596034.703125
594264.34765625
592710.390625
591467.0234375
590349.796875
588946.93359375
586803.32421875
583649.4453125
579549.921875
574887.71875
570200.50390625
565966.11328125
562439.73828125
559598.21484375
557199.5234375
554930.42578125
552579.375
550149.7890625
547856.42578125
546019.2734375
544925.7890625
544729.28125
545410.75390625
546800.4765625
548647.44921875
550716.53125
552876.85546875
555141.984375
557646.8671875
560582.8515625
564129.359375
568410.91796875
573485.45703125
579353.75390625
585976.66015625
593292.53125
601234.4765625
609749.03515625
618814.0390625
628448.41015625
638707.03515625
649660.6171875
661368.96875
673860.62890625
687129.8828125
701154.61328125
715927.57421875
731485.62109375
747922.67578125
765382.45703125
784038.453125
804072.640625
825660.3203125
848961.32421875
874111.625
901204.484375
930250.6953125
961116.98828125
993457.453125
1026668.85546875
1059908.1953125
1092203.2734375
1122654.53515625
1150672.5390625
1176150.89453125
1199481.734375
1221388.82421875
1242640.46875
1263754.15625
1284798.734375
1305356.6015625
1324650.21484375
1341777.93359375
1355964.29296875
1366735.19921875
1373979.32421875
1377912.72265625
1378986.9765625
1377773.99609375
1374850.19921875
1370702.37109375
1365675.84375
1359977.3984375
1353735.19140625
1347104.54296875
1340383.25390625
1334075.00390625
1328846.0859375
1325372.02734375
1324133.51171875
1325249.20703125
1328417.18359375
1332997.58984375
1338222.3515625
1343464.66015625
1348459.93359375
1353378.078125
1358715.03125
1365060.40234375
1372851.8359375
1382223.33984375
1393008.9375
1404896.23828125
1417653.81640625
1431310.6328125
1446177.12109375
1462672.69921875
1481025.8515625
1500983.8515625
1521670.92578125
1541668.98828125
1559300.25
1573013.19140625
1581738.41015625
1585090.109375
1583336.1796875
1577145.10546875
1567221.50390625
1554003.48046875
1537558.19140625
1517695.34375
1494212.5078125
1467157.734375
1437024.21875
1404821.37109375
1371988.00390625
1340159.1796875
1310865.765625
1285279.44921875
1264077.59375
1247426.984375
1235038.47265625
1226250.04296875
1220126.48046875
1215582.33203125
1211529.49609375
1207028.7421875
1201403.36328125
1194273.46875
1185498.38671875
1175057.37890625
1162927.91796875
1149020.03515625
1133197.78515625
1115376.8125
1095648.0234375
1074361.1953125
1052123.48828125
1029714.6796875
1007963.02734375
987635.1796875
969372.74609375
953677.1875
940924.08203125
931384.06640625
925235.5078125
922564.25390625
923353.328125
927467.42578125
934636.40625
944439.2421875
956288.8046875
969420.5234375
982897.15625
995651.80859375
1006590.05859375
1014748.28515625
1019464.72265625
1020488.53125
1017960.10546875
1012250.87109375
1003723.00390625
992515.0625
978452.4609375
961128.47265625
940127.00390625
915292.32421875
886924.55859375
855813.2578125
823103.23046875
790066.65625
757882.625
727493.3046875
699551.33984375
674435.66796875
652303.7734375
633155.82421875
616896.48828125
603387.40234375
592485.921875
584066.5625
578024.99609375
574269.625
572708.53515625
573237.921875
575733.9453125
580045.98828125
585985.3984375
593302.55078125
601652.1796875
610561.0703125
619424.19140625
627551.0703125
634263.28125
639013.89453125
641479.26171875
641577.7265625
639402.6796875
635101.81640625
628762.5078125
620358.234375
609779.03515625
596928.84375
581841.98828125
564762.3515625
546147.703125
526600.1875
506759.2578125
487202.9140625
468386.61328125
450624.15625
434098.421875
418886.62890625
404989.1953125
392357.265625
380916.98046875
370588.4765625
361297.671875
352980.84765625
345585.0546875
339067.23046875
333393.0234375
328535.4140625
324474.21484375
321197.21875
318702.21484375
316998.3828125
316106.4140625
316057.66015625
316892.79296875
318660.8203125
321419.6953125
325238.73828125
330200.890625
336402.54296875
343950.125
352953.8515625
363518.7734375
375732.37109375
389647.41015625
405258.16015625
422469.1796875
441059.0546875
460646.34765625
480670.1875
500401.79296875
519003.39453125
535639.16015625
549615.859375
560502.515625
568173.30078125
572748.27734375
574455.98046875
573479.8359375
569856.578125
563471.1640625
554150.52734375
541814.57421875
526615.05859375
508997.60546875
489660.31640625
469432.80078125
449132.234375
429450.6953125
410900.0625
393809.80859375
378357.2265625
364609.66796875
352565.42578125
342186.1875
333418.2109375
326202.2578125
320475.0234375
316165.203125
313185.8828125
311423.32421875
310722.2109375
310870.390625
311589.484375
312538.04296875
313330.96875
313575.0390625
312918.01953125
311104.72265625
308026.4765625
303745.92578125
298484.23828125
292572.73046875
286385.75390625
280277.55859375
274539.69140625
269383.875
264945.01171875
261294.49609375
258456.1875
256421.5234375
255162.81640625
254643.79296875
254827.2109375
255680.21484375
257178.6875
259310.94921875
262080.7734375
265509.45703125
269634.984375
274504.3125
280156.046875
286595.98828125
293772.390625
301558.41015625
309747.69921875
318067.42578125
326209.58984375
333874.484375
340812.73046875
346850.54296875
351891.0234375
355897.78515625
358878.8515625
360887.23828125
362039.83984375
362538.7578125
362674.94921875
362806.37109375
363319.109375
364587.16796875
366943.1796875
370665.53125
375981.3359375
383080.9375
392137.1171875
403323.03125
416824.3125
432842.47265625
451589.1875
473272.8125
498077.16015625
526128.1328125
557443.05859375
591864.60546875
628993.5703125
668147.765625
708383.8125
748610.62890625
787783.33203125
825103.67578125
860115.29296875
892613.97265625
922389.48828125
948919.71484375
971187.9375
987759.38671875
997136.46484375
998258.3359375
990905.05859375
975793.09765625
954311.2578125
928041.21484375
898307.1484375
865953.8671875
831411.8515625
794961.37109375
757026.05859375
718338.98828125
679915.94140625
642882.8828125
608267.5
576850.3359375
549110.74609375
525250.50390625
505258.1484375
488982.91015625
476200.03125
466660.3671875
460123.13671875
456371.66796875
455212.08984375
456456.8203125
459897.19140625
465270.75390625
472229.3671875
480317.22265625
488970.69921875
497549.921875
505402.765625
511948.4765625
516755.359375
519581.984375
520362.1875
519138.625
515975.12890625
510888.83984375
503833.16015625
494738.37890625
483589.609375
470502.95703125
455761.859375
439797.37109375
423125.76953125
406273.75
389717.2421875
373843.984375
358937.66015625
345177.71484375
332650.11328125
321364.80859375
311275.95703125
302301.7421875
294341.48046875
287288.42578125
281037.40234375
275487.98046875
270545.06640625
266119.16015625
262127.2890625
258494.3671875
255153.62109375
252044.84765625
249110.640625
246292.3828125
243528.90625
240759.83984375
237932.51171875
235008.6875
231967.125
228801.0859375
225513.21875
222111.23828125
218605.859375
215010.12890625
211338.91015625
207607.6875
203831.18359375
200022.28125
196191.83984375
192349.453125
188505.07421875
184671.3203125
180866.5546875
177118.51953125
173467.01953125
169963.3125
166664.9375
163627.9453125
160900.78125
158523.78125
156534.21484375
154973.6875
153893.3515625
153354.55078125
153424.8359375
154170.79296875
155648.77734375
157893.07421875
160900.109375
164607.77734375
168871.3125
173440.828125
177950.671875
181933.98828125
184873.7265625
186288.5234375
185832.46875
183374.30078125
179025.359375
173106.9765625
166072.87109375
158416.56640625
150591.99609375
142963.49609375
135787.12890625
129215.828125
123318.03515625
118101.3515625
113535.5859375
109571.72265625
106155.12109375
103233.45703125
100761.07421875
98700.53515625
97021.51171875
95697.63671875
94703.47265625
94013.3359375
93602.1875
93446.93359375
93526.875
93823.09375
94317.66796875
94993.58203125
95835.21484375
96828.9453125
97963.54296875
99230.71484375
100625.36328125
102144.4765625
103784.53515625
105539.61328125
107402.44921875
109367.578125
111432.76171875
113597.09375
115857.5390625
118206.79296875
120632.69921875
123117.8203125
125638.9140625
128167.6953125
130673.8984375
133130.6640625
135521.40625
137846.4375
140126.3046875
142399.09765625
144711.86328125
147109.1875
149622.953125
152265.96484375
155031.08203125
157895.8984375
160831.1328125
163809.2890625
166810.70703125
169826.10546875
172856.46875
175911.5078125
179007.80859375
182167.2734375
185416.046875
188784.05078125
192305.2109375
196018.11328125
199965.875
204194.5703125
208750.984375
213681.22265625
219030.57421875
224843.72265625
231164.8125
238038.2421875
245510.953125
253635.9765625
262476.55859375
272110.38671875
282633.01953125
294158.75390625
306817.09375
320744.3046875
336070.91015625
352905.8046875
371316.83203125
391307.3671875
412788.98046875
435552.171875
459242.34375
483355.2890625
507272.3125
530348.30859375
552042.8125
572051.84765625
590379.91015625
607306.05859375
623242.5546875
638533.6484375
653268.26953125
667173.63671875
679625.41796875
689768.87890625
696710.296875
699720.97265625
698400.55078125
692762.8359375
683224.97265625
670498.21484375
655402.484375
638654.83984375
620699.59765625
601640.14453125
581299.39453125
559387.27734375
535708.73046875
510325.62890625
483608.1171875
456167.25390625
428717.24609375
401935.60546875
376369.1484375
352397.0078125
330237.015625
309974.47265625
291596.22265625
275020.6875
260122.0625
246750.93359375
234752.32421875
223979.05859375
214298.52734375
205594.0390625
197764.0
190721.36328125
184393.65625
178722.609375
173662.30859375
169175.55859375
165229.15234375
161789.734375
158821.65234375
156287.53515625
154151.15234375
152381.01171875
150952.48046875
149846.94921875
149048.953125
148543.8828125
148318.30859375
148362.57421875
148673.6484375
149256.078125
150120.203125
151278.40625
152741.62109375
154518.36328125
156616.91015625
159049.45703125
161835.99609375
165006.625
168601.84375
172670.92578125
177269.17578125
182455.25
188289.2265625
194831.75390625
202144.19921875
210290.03125
219336.91796875
229358.47265625
240434.546875
252649.875
266090.953125
280840.20703125
296966.01171875
314507.96484375
333458.52734375
353742.515625
375196.296875
397549.53125
420415.22265625
443296.21875
465614.421875
486760.33203125
506148.44921875
523258.0546875
537646.484375
548939.578125
556818.828125
561025.1015625
561385.625
557853.44140625
550537.984375
539706.79296875
525751.57421875
509130.3984375
490310.16015625
469731.87890625
447806.0390625
424928.1640625
401496.03125
377913.34765625
354575.40234375
331842.83203125
310015.02734375
289312.69140625
269873.80078125
251761.48828125
234979.84765625
219492.58203125
205239.3984375
192146.921875
180134.23828125
169115.84765625
159004.40234375
149713.71875
141161.265625
133270.03515625
125970.08203125
119199.80078125
112906.54296875
107046.1484375
101581.19140625
96478.12890625
91704.38671875
87227.5703125
83017.71484375
79050.90625
75310.89453125
71786.921875
68469.36328125
65346.40625
62403.70703125
59626.48046875
57002.0625
54521.984375
52183.390625
49989.48828125
47947.66796875
46064.3359375
44338.5390625
42758.8984375
41306.4140625
39961.08984375
38707.2109375
37534.5703125
36436.84375
35409.78515625
34450.171875
33554.8828125
32719.625
31937.953125
31200.75
30496.7109375
29813.95703125
29142.734375
28477.75
27818.3984375
27166.9375
26526.36328125
25899.6875
25290.640625
24704.7109375
24149.53515625
23634.11328125
23166.80859375
22752.71875
22391.82421875
22079.02734375
21805.609375
21560.65625
21331.55078125
21103.9609375
20862.78125
20594.5078125
20290.390625
19948.82421875
19575.625
19181.88671875
18779.91796875
18378.8125
17981.58203125
17585.34375
17184.44140625
16774.4921875
16354.48046875
15925.6875
15488.7890625
15041.8046875
14580.48046875
14100.5
13599.91015625
13080.8671875
12550.61328125
12021.5859375
11509.9609375
11032.4921875
10602.578125
10227.33203125
9906.5859375
9633.5234375
9396.0625
9178.91015625
8966.26953125
8744.78125
8505.9765625
8247.4765625
7972.75390625
7689.515625
7407.33984375
7135.79296875
6884.05078125
6661.33203125
6476.30859375
6334.828125
6237.64453125
6180.69140625
6157.890625
6164.203125
6196.23046875
6250.05859375
6318.5625
6390.62890625
6453.3203125
6495.41796875
6510.09375
6495.3046875
6452.8046875
6386.96484375
6303.92578125
6210.71484375
6114.26171875
6020.77734375
5935.57421875
5862.75
5804.66796875
5761.65625
5732.265625
5713.9296875
5704.015625
5701.32421875
5707.58203125
5727.4921875
5766.37890625
5826.59765625
5905.1328125
5994.1484375
6083.85546875
6165.66796875
6233.94140625
6286.15625
6322.7109375
6347.47265625
6368.75
6399.0234375
6452.3984375
6540.88671875
6671.55859375
6845.79296875
7060.2578125
7308.7890625
7584.74609375
7883.60546875
8205.390625
8556.1953125
8948.25390625
9397.546875
9918.22265625
10513.8203125
11167.25
11833.4921875
12440.8359375
12904.98828125
13154.26953125
13155.78125
12928.17578125
12533.26953125
12051.6328125
11556.6015625
11099.12890625
10706.0
10385.984375
10137.40234375
9954.05859375
9829.1328125
9756.8046875
9731.86328125
9748.1796875
9797.95703125
9872.4375
9963.1953125
10062.82421875
10164.8203125
10263.4375
10353.81640625
10432.16015625
10496.01171875
10545.23046875
10583.859375
10621.671875
10673.54296875
10756.20703125
10884.0
11065.6171875
11302.98046875
11592.0546875
11924.7734375
12291.21484375
12681.64453125
13088.140625
13505.5234375
13931.4453125
14365.6015625
14808.40625
15259.8203125
15719.125
16186.01171875
16662.28125
17152.87109375
17664.8984375
18204.90234375
18775.8671875
19376.07421875
20000.58984375
20644.7265625
21307.625
21994.34375
22715.6796875
23485.7265625
24318.27734375
25223.52734375
26206.53125
27268.2421875
28408.47265625
29629.03515625
30935.37890625
32336.25
33842.38671875
35465.24609375
37215.80859375
39103.43359375
41135.21875
43316.35546875
45651.1875
48144.18359375
50801.12890625
53631.1953125
56649.49609375
59878.4765625
63346.94140625
67087.5546875
71134.21875
75520.1328125
80276.19140625
85428.92578125
90997.25390625
96987.265625
103385.7265625
110154.28515625
117226.90625
124511.8359375
131897.90625
139264.65234375
146495.05078125
153488.74609375
160171.97265625
166500.125
172450.328125
178004.07421875
183124.00390625
187732.30859375
191700.08984375
194855.4453125
197012.703125
198016.8359375
197788.671875
196352.86328125
193836.21875
190436.45703125
186373.94140625
181844.25
176986.80859375
171877.015625
166540.7109375
160982.54296875
155216.4296875
149287.55859375
143279.85546875
137308.42578125
131501.50390625
125979.75
120840.484375
116150.6796875
111947.58984375
108243.66796875
105032.640625
102294.86328125
100001.20703125
98115.70703125
96597.89453125
95405.3125
94495.4765625
93826.45703125
93356.328125
93042.25
92839.921875
92703.70703125
92587.953125
92449.79296875
92252.78515625
91970.23046875
91586.70703125
91097.203125
90504.171875
89814.3046875
89037.09375
88185.49609375
87276.35546875
86328.12109375
85356.3828125
84370.4609375
83373.703125
82367.31640625
81355.0
80345.41015625
79350.71484375
78382.3671875
77447.17578125
76546.31640625
75677.33203125
74836.9765625
74022.7578125
73232.6640625
72463.54296875
71709.23046875
70960.0859375
70204.515625
69431.23046875
68630.06640625
67791.21875
66904.984375
65963.3359375
64961.80859375
63899.578125
62777.50390625
61595.9140625
60353.58984375
59048.28515625
57678.46875
56245.35546875
54753.7890625
53211.15234375
51625.56640625
50004.953125
48357.4609375
46691.92578125
45017.515625
43342.88671875
41675.3125
40020.2421875
38381.44921875
36762.0390625
35165.7265625
33597.5703125
32063.9921875
30572.5
29131.015625
27746.46484375
26423.05859375
25161.85546875
23962.52734375
22826.1953125
21757.3515625
20763.35546875
19851.57421875
19025.390625
18281.15625
17608.13671875
16991.8984375
16419.2109375
15881.75
15377.02734375
14906.67578125
14473.640625
14079.6640625
13724.125
13404.1171875
13115.4140625
12853.703125
12615.95703125
12401.40234375
12211.55859375
12049.03515625
11915.7109375
11810.9140625
11730.30078125
11666.2109375
11609.93359375
11555.21875
11500.53125
11448.2265625
11400.98828125
11357.83984375
11311.8515625
11250.640625
11159.6015625
11026.890625
10847.7421875
10625.875
10371.42578125
10097.0859375
9814.54296875
9532.52734375
9256.3828125
8988.6796875
8730.1015625
8480.27734375
8238.5234375
8004.7734375
7780.16796875
7566.3046875
7363.12109375
7166.8203125
6969.86328125
6763.8828125
6544.015625
6311.87890625
6074.92578125
5842.4765625
5621.35546875
5414.51171875
5223.3046875
5050.97265625
4903.97265625
4790.03515625
4714.28125
4676.12109375
4668.9140625
4682.53125
4707.078125
4735.28125
4762.3984375
4784.578125
4797.9921875
4799.6796875
4789.14453125
4768.6640625
4741.94140625
4712.7890625
4685.50390625
4666.03125
4661.4921875
4677.05859375
4712.52734375
4761.95703125
4816.765625
4869.39453125
4915.0390625
4951.55078125
4979.390625
5001.61328125
5022.75
5046.33984375
5072.90625
5100.296875
5126.1875
5150.46484375
5175.77734375
5206.3671875
5246.68359375
5300.7578125
5372.171875
5463.5546875
5575.5625
5706.1953125
5851.3828125
6006.7265625
6169.2421875
6338.28125
6515.3984375
6703.2578125
6903.59375
7114.6328125
7329.375
7535.921875
7720.24609375
7870.05078125
7978.15625
8044.0546875
8073.26953125
8075.15625
8060.38671875
8039.4453125
8022.1796875
8017.49609375
8032.4765625
8071.49609375
8136.48828125
8228.109375
8346.40625
8489.89453125
8654.2421875
8832.31640625
9016.04296875
9198.33984375
9374.0703125
9540.33203125
9697.16015625
9848.6796875
10003.37890625
10172.5625
10366.94921875
10592.7109375
10848.875
11127.84765625
11419.37890625
11715.796875
12015.37109375
12321.9296875
12641.65234375
12979.26953125
13335.73828125
13708.19140625
14091.80859375
14482.546875
14879.515625
15285.890625
15708.12890625
16153.94140625
16629.5234375
17137.05078125
17673.51171875
18231.6875
18803.01953125
19380.76171875
19961.81640625
20546.68359375
21138.26953125
21740.578125
22357.78125
22993.80859375
23652.4453125
24337.72265625
25054.3046875
25807.53515625
26603.7578125
27451.08203125
28359.9609375
29342.05859375
30407.33203125
31561.25390625
32804.4921875
34135.25390625
35552.3046875
37056.765625
38652.3984375
40345.07421875
42141.76171875
44049.53125
46074.94140625
48224.56640625
50506.3359375
52931.0078125
55513.26171875
58272.48046875
61233.03125
64423.3359375
67873.35546875
71611.5546875
75663.12109375
80050.09375
84792.1953125
89906.19921875
95403.140625
101284.1875
107535.93359375
114125.2578125
120994.3203125
128058.21484375
135208.6328125
142324.73046875
149289.07421875
156003.34765625
162397.46484375
168427.10546875
174059.125
179250.50390625
183929.796875
187989.34765625
191292.41015625
193694.69921875
195075.546875
195369.25390625
194585.26171875
192809.17578125
190184.140625
186879.3125
183056.03125
178842.5078125
174324.76171875
169554.98828125
164570.88671875
159415.8203125
154152.10546875
148864.7265625
143657.01953125
138641.4453125
133929.33203125
129622.484375
125807.02734375
122548.80859375
119890.5078125
117852.3046875
116436.9140625
115637.3359375
115444.6640625
115854.265625
116869.078125
118498.95703125
120756.72265625
123654.046875
127200.80859375
131408.3203125
136293.6796875
141881.8203125
148203.3828125
155288.1796875
163155.34765625
171802.57421875
181196.328125
191263.15234375
201880.28515625
212865.79296875
223972.9765625
234896.19921875
245293.5078125
254824.86328125
263196.95703125
270200.125
275723.50390625
279742.62109375
282284.8515625
283387.30859375
283064.53125
281299.859375
278064.828125
273358.62109375
267248.75390625
259893.0546875
251532.76953125
242461.32421875
232983.2109375
223377.5078125
213874.40234375
204646.0234375
195808.63671875
187432.06640625
179551.984375
172181.6796875
165320.55078125
158958.01171875
153073.23046875
147633.1953125
142592.5
137896.3984375
133485.6796875
129300.44921875
125281.48046875
121370.63671875
117512.3203125
113656.62109375
109763.35546875
105806.33203125
101777.21875
97687.57421875
93567.14453125
89457.83203125
85405.23046875
81450.3984375
77624.24609375
73945.46875
70421.91015625
67053.98046875
63838.3515625
60771.0234375
57849.36328125
55072.6875
52440.62109375
49950.16796875
47594.0625
45362.125
43244.0390625
41230.85546875
39314.734375
37488.89453125
35748.58984375
34091.48828125
32515.984375
31018.5
29592.5078125
28229.92578125
26923.59765625
25669.24609375
24466.36328125
23318.3046875
22231.6796875
21215.19140625
20277.66015625
19425.24609375
18658.8671875
17973.2734375
17358.6875
16803.67578125
16297.0546875
15828.28125
15387.421875
14965.81640625
14557.15234375
14157.9296875
13766.9453125
13384.3203125
13010.58984375
12646.34375
12292.45703125
11950.2734375
11620.96875
11304.14453125
10996.75390625
10693.3125
10387.375
10073.43359375
9748.546875
9412.8359375
9068.6640625
8718.82421875
8365.47265625
8010.73828125
7657.8125
7310.484375
6970.9453125
6638.32421875
6310.11328125
5985.703125
5668.9609375
5367.6171875
5090.40234375
4844.39453125
4633.9921875
4460.78515625
4322.99609375
4214.65625
4125.94140625
4045.4921875
3963.75390625
3875.6640625
3781.5859375
3686.18359375
3595.53125
3513.39453125
3438.9765625
3367.66796875
3294.03515625
3214.26171875
3126.46484375
3029.78125
2923.83984375
2809.03125
2686.71875
2559.22265625
2429.703125
2301.671875
2177.87109375
2059.15234375
1944.4765625
1831.84375
1718.6875
1601.22265625
1474.3828125
1333.84375
1179.0625
1014.45703125
847.640625
686.63671875
538.76171875
411.50390625
313.296875
252.1640625
232.390625
251.42578125
299.40625
361.953125
424.6953125
476.984375
513.05078125
531.00390625
531.6171875
518.0
495.3515625
469.7265625
446.2734375
428.46484375
418.53125
417.640625
424.85546875
436.4765625
447.36328125
453.71484375
454.69921875
451.82421875
447.2578125
442.55078125
438.0078125
432.546875
424.54296875
413.7890625
403.10546875
397.95703125
404.0703125
424.97265625
460.8828125
508.890625
563.96875
620.4765625
673.7734375
721.0546875
760.8203125
791.66015625
811.4609375
817.9609375
810.48046875
791.75390625
768.5
750.02734375
745.4453125
760.875
798.1015625
855.16796875
928.76953125
1016.97265625
1120.37890625
1240.83203125
1378.8359375
1532.2265625
1696.78125
1867.6328125
2039.93359375
2208.75
2369.1796875
2516.99609375
2649.6875
2767.5390625
2874.24609375
2976.22265625
3080.3125
3191.23046875
3310.7578125
3439.1953125
3577.63671875
3729.0703125
3897.21875
4083.83203125
4286.46875
4498.95703125
4714.67578125
4930.16015625
5145.83203125
5363.84375
5585.81640625
5812.80078125
6046.4296875
6289.015625
6542.15625
6805.7578125
7078.6875
7360.35546875
7651.59765625
7954.29296875
8270.2890625
8600.171875
8942.44921875
9293.69140625
9650.125
10010.28515625
10377.05859375
10757.46484375
11160.03125
11591.83984375
12057.56640625
12561.12109375
13108.21875
13707.72265625
14370.8671875
15108.87109375
15929.84765625
16835.67578125
17820.203125
18870.171875
19969.765625
21107.37890625
22281.27734375
23500.796875
24782.01953125
26140.453125
27584.66796875
29114.0546875
30720.2109375
32389.69921875
34106.1171875
35851.26953125
37606.671875
39356.0234375
41088.00390625
42797.20703125
44481.796875
46138.6875
47759.6328125
49331.44140625
50840.26171875
52276.80078125
53638.8046875
54929.35546875
56151.953125
57305.04296875
58378.83984375
59356.20703125
60216.8515625
60941.94140625
61516.83984375
61931.77734375
62181.46484375
62264.25390625
62180.75390625
61932.66796875
61522.7890625
60955.8984375
60239.08203125
59380.8203125
58390.0625
57276.40625
56050.765625
54724.7890625
53308.453125
51807.22265625
50220.88671875
48545.51953125
46778.78125
44926.328125
43005.5234375
41043.4140625
39069.5078125
37107.921875
35173.80859375
33275.32421875
31418.390625
29609.96875
27857.98828125
26169.0859375
24546.9609375
22992.9140625
21508.0
20094.8046875
18757.52734375
17500.40234375
16325.51171875
15231.3203125
14212.50390625
13261.0390625
12368.0078125
11525.42578125
10727.53125
9971.07421875
9254.87890625
8579.16015625
7945.0390625
7354.05859375
6806.94921875
6301.72265625
5832.3203125
5389.015625
4960.52734375
4536.375
4108.578125
3672.7109375
3228.72265625
2781.26171875
2338.98046875
1912.82421875
1513.87109375
1151.36328125
831.6953125
558.50390625
333.31640625
155.703125
22.56640625
-72.4296875
-138.26953125
-184.859375
-221.5625
-256.5625
-296.65625
-346.46875
-406.82421875
-473.3359375
-536.96875
-587.62890625
-619.51171875
-634.65625
-641.88671875
-651.83984375
-671.86328125
-703.9921875
-745.83984375
-792.41015625
-837.70703125
-876.046875
-903.3984375
-918.375
-922.5234375
-919.98046875
-916.515625
-918.03125
-928.796875
-949.91015625
-978.27734375
-1006.59765625
-1024.953125
-1024.45703125
-1001.78515625
-961.77734375
-916.1171875
-878.515625
-859.22265625
-861.94921875
-884.4609375
-921.88671875
-970.22265625
-1027.6171875
-1092.7734375
-1162.1796875
-1228.91796875
-1284.5859375
-1322.90234375
-1342.171875
-1345.02734375
-1336.22265625
-1320.484375
-1301.375
-1280.90625
-1259.859375
-1239.33203125
-1222.84375
-1217.0234375
-1229.1796875
-1263.2421875
-1317.30859375
-1384.4140625
-1455.34375
-1521.5546875
-1577.20703125
-1620.1328125
-1651.29296875
-1673.078125
-1687.94921875
-1698.41796875
-1707.49609375
-1717.9375
-1730.5
-1743.23828125
-1752.8359375
-1756.734375
-1754.1796875
-1745.546875
-1731.08203125
-1710.609375
-1684.7109375
-1656.2265625
-1629.97265625
-1610.0703125
-1597.0703125
-1587.71484375
-1577.40234375
-1562.34765625
-1539.41015625
-1505.07421875
-1456.2890625
-1392.953125
-1319.0234375
-1240.59375
-1162.85546875
-1089.20703125
-1023.38671875
-972.02734375
-944.3671875
-948.3203125
-985.40625
-1048.50390625
-1124.546875
-1200.41796875
-1268.16015625
-1326.58984375
-1379.05859375
-1429.5078125
-1479.390625
-1526.9921875
-1568.89453125
-1601.75
-1622.7265625
-1628.88671875
-1617.45703125
-1587.8046875
-1543.53515625
-1492.1328125
-1441.5703125
-1396.34375
-1355.81640625
-1315.78125
-1271.546875
-1220.59375
-1163.85546875
-1105.7890625
-1053.359375
-1013.8359375
-991.7421875
-986.6328125
-993.4140625
-1005.4296875
-1018.5078125
-1033.1953125
-1053.734375
-1084.765625
-1128.21484375
-1182.4609375
-1243.98828125
-1310.04296875
-1380.40625
-1457.26171875
-1543.30859375
-1639.1796875
-1741.734375
-1844.4765625
-1939.8359375
-2021.39453125
-2084.515625
-2125.89453125
-2143.60546875
-2138.015625
-2112.5
-2072.67578125
-2024.9296875
-1975.37109375
-1929.3515625
-1891.05859375
-1863.10546875
-1846.89453125
-1843.87109375
-1856.55859375
-1887.80078125
-1937.8046875
-2000.9375
-2065.15625
-2115.68359375
-2140.87109375
-2136.015625
-2102.54296875
-2044.08203125
-1963.36328125
-1862.046875
-1743.0625
-1613.3671875
-1485.22265625
-1374.33984375
-1294.53125
-1251.42578125
-1239.6484375
-1246.05859375
-1256.93359375
-1264.03515625
-1266.15625
-1266.65234375
-1269.796875
-1278.27734375
-1292.72265625
-1312.9140625
-1339.73046875
-1376.09765625
-1425.59765625
-1488.98046875
-1561.15234375
-1631.2890625
-1686.71875
-1718.02734375
-1722.05078125
-1701.17578125
-1660.16015625
-1603.17578125
-1533.21484375
-1453.8046875
-1370.953125
-1293.01171875
-1227.96484375
-1180.26171875
-1149.73828125
-1133.13671875
-1126.46875
-1126.41796875
-1130.609375
-1137.578125
-1147.18359375
-1160.95703125
-1181.515625
-1210.6328125
-1247.11328125
-1286.51171875
-1323.8125
-1357.328125
-1390.453125
-1429.66015625
-1480.3203125
-1543.4375
-1614.6171875
-1684.9375
-1743.12890625
-1778.890625
-1786.34375
-1765.92578125
-1723.5
-1667.40234375
-1605.22265625
-1541.9140625
-1479.75390625
-1419.83984375
-1364.0390625
-1315.83203125
-1278.8515625
-1253.80859375
-1236.34765625
-1218.50390625
-1193.65234375
-1161.3359375
-1128.078125
-1103.73828125
-1096.8046875
-1112.05859375
-1150.65234375
-1210.58984375
-1286.59765625
-1370.45703125
-1452.6015625
-1524.58203125
-1581.22265625
-1621.5859375
-1648.15234375
-1663.890625
-1668.47265625
-1656.58984375
-1620.3203125
-1554.28125
-1459.80859375
-1345.1484375
-1222.203125
-1102.671875
-995.82421875
-907.8203125
-841.23046875
-794.14453125
-760.234375
-730.85546875
-698.34375
-658.2578125
-609.59375
-554.06640625
-495.46484375
-439.0390625
-389.76953125
-350.33984375
-320.23046875
-296.9609375
-278.4921875
-264.90625
-258.3046875
-261.359375
-275.9453125
-302.87890625
-342.671875
-396.08984375
-463.80078125
-545.28125
-637.8671875
-736.8125
-836.40234375
-931.8125
-1020.4453125
-1101.84375
-1176.6484375
-1245.75390625
-1310.23046875
-1371.17578125
-1428.8828125
-1482.265625
-1529.609375
-1570.1015625
-1604.48046875
-1634.3359375
-1661.0625
-1685.39453125
-1707.0390625
-1724.42578125
-1735.1015625
-1737.0625
-1730.19140625
-1716.62890625
-1700.296875
-1685.8984375
-1677.421875
-1675.90625
-1677.77734375
-1675.671875
-1662.26953125
-1634.68359375
-1596.125
-1553.60546875
-1513.59375
-1478.73046875
-1447.37890625
-1415.25
-1377.5390625
-1330.4765625
-1272.0234375
-1201.91796875
-1120.96875
-1030.23046875
-930.55078125
-822.765625
-707.8984375
-587.453125
-464.1953125
-343.609375
-234.73828125
-149.05078125
-97.28515625
-85.97265625
-115.48828125
-180.140625
-269.89453125
-373.09765625
-479.6015625
-583.25
-682.25390625
-776.90234375
-865.90625
-944.21484375
-1003.95703125
-1037.66015625
-1041.24609375
-1015.25
-964.2890625
-895.44921875
-816.15234375
-732.453125
-648.5859375
-567.6875
-492.38671875
-424.71484375
-366.16015625
-318.421875
-284.34765625
-267.48828125
-270.57421875
-294.24609375
-336.98828125
-396.06640625
-468.51953125
-551.7890625
-643.28125
-739.1015625
-832.8984375
-916.03125
-979.0625
-1013.76171875
-1015.30078125
-984.5859375
-929.48046875
-863.12109375
-799.2421875
-747.484375
-711.484375
-690.11328125
-679.5390625
-674.375
-668.125
-654.02734375
-626.921875
-585.14453125
-530.97265625
-469.01953125
-404.015625
-340.13671875
-282.015625
-235.2578125
-204.86328125
-192.76953125
-196.81640625
-211.53515625
-229.625
-243.5625
-247.5703125
-239.3828125
-220.22265625
-192.83203125
-159.5625
-121.93359375
-80.77734375
-35.80859375
14.70703125
72.98828125
140.171875
216.12890625
300.46875
392.421875
488.82421875
582.5390625
664.08203125
725.85546875
765.73046875
787.41015625
798.328125
807.25390625
823.03125
854.015625
907.27734375
987.0546875
1092.9296875
1219.32421875
1357.29296875
1498.08984375
1636.1328125
1768.9921875
1894.55078125
2008.03515625
2101.64453125
2167.359375
2200.72265625
2203.16015625
2181.828125
2147.89453125
2114.09765625
2092.26953125
2091.04296875
2114.07421875
2159.3984375
2220.1875
2287.44921875
2354.01953125
2418.12109375
2484.234375
2560.4765625
2654.41015625
2770.16015625
2908.22265625
3067.3515625
3246.60546875
3446.29296875
3667.28125
3909.34375
4169.60546875
4442.33984375
4720.00390625
4994.62890625
5258.8359375
5506.91015625
5736.5625
5950.81640625
6158.375
6371.59765625
6602.92578125
6861.85546875
7153.88671875
7481.4921875
7845.6953125
8246.73828125
8683.46484375
9152.59765625
9649.46484375
10170.3125
10714.76171875
11286.95703125
11894.96484375
12549.203125
13260.40234375
14037.1875
14883.9765625
15800.0078125
16780.13671875
17816.6875
18901.52734375
20027.6875
21190.73828125
22389.93359375
23628.99609375
24916.0390625
26262.15625
27678.09375
29169.60546875
30733.44140625
32356.6015625
34019.72265625
35702.4453125
37387.41796875
39061.4140625
40714.484375
42338.90625
43928.34765625
45476.80078125
46977.36328125
48421.42578125
49798.72265625
51097.84765625
52307.171875
53416.05078125
54416.203125
55302.37109375
56071.65625
56721.796875
57249.44140625
57649.28515625
57914.171875
58035.83984375
58006.0
57818.26953125
57470.85546875
56968.83984375
56323.921875
55550.78515625
54662.390625
53667.6796875
52573.12890625
51386.37890625
50118.73046875
48784.71484375
47398.87109375
45971.49609375
44506.140625
43001.01171875
41453.6015625
39865.1640625
38241.859375
36593.05078125
34929.265625
33261.5546875
31601.6875
29962.10546875
28355.37890625
26793.1875
25284.71484375
23834.91015625
22443.9609375
21109.10546875
19827.83203125
18600.3359375
17429.66796875
16319.72265625
15272.73828125
14288.140625
13363.3515625
12495.7265625
11683.640625
10925.99609375
10221.078125
9566.33203125
8959.43359375
8399.59765625
7888.15234375
7427.78515625
7020.671875
6665.796875
6356.72265625
6081.65625
5826.89453125
5581.9375
5342.84375
5111.23046875
4890.09375
4679.68359375
4476.09765625
4272.48828125
4061.43359375
3837.27734375
3598.03515625
3346.09765625
3087.08984375
2827.1484375
2570.20703125
2317.05859375
2066.57421875
1818.3828125
1575.21875
1343.375
1130.84375
944.42578125
787.73046875
660.95703125
562.0078125
488.125
437.33984375
409.04296875
402.9921875
417.4921875
448.15625
488.2578125
530.10546875
566.52734375
591.96875
603.015625
598.015625
575.89453125
535.078125
473.53515625
390.05859375
286.3359375
168.8125
49.03515625
-58.8046875
-142.328125
-194.85546875
-216.53515625
-213.109375
-193.67578125
-168.20703125
-145.1640625
-130.43359375
-128.1171875
-141.6953125
-173.42578125
-222.51953125
-284.6640625
-353.80078125
-424.25
-491.609375
-552.9453125
-607.1640625
-654.6953125
-695.765625
-728.3671875
-747.5546875
-745.84375
-714.1015625
-643.55859375
-529.5234375
-375.1015625
-191.69140625
4.36328125
196.20703125
369.17578125
511.7109375
615.890625
677.8359375
697.3203125
676.25
617.48828125
525.16015625
406.2578125
271.828125
136.234375
14.50390625
-80.53515625
-140.08984375
-159.828125
-139.59765625
-82.70703125
4.98828125
115.73828125
240.10546875
367.08984375
484.84375
581.703125
647.40625
674.625
660.59765625
607.56640625
520.7734375
405.1484375
263.765625
99.51953125
-81.8203125
-270.33984375
-453.6171875
-620.015625
-761.6171875
-875.50390625
-962.9453125
-1026.8359375
-1068.92578125
-1088.6640625
-1084.484375
-1056.93359375
-1011.609375
-959.7734375
-915.3828125
-889.70703125
-886.671875
-902.23828125
-927.953125
-955.953125
-981.90234375
-1004.53515625
-1023.48828125
-1037.91015625
-1047.29296875
-1053.1640625
-1059.30859375
-1069.37890625
-1083.57421875
-1097.5078125
-1104.765625
-1101.4609375
-1089.359375
-1075.26171875
-1067.140625
-1069.78125
-1082.328125
-1098.6328125
-1109.47265625
-1105.265625
-1078.5
-1025.66015625
-948.69140625
-855.7578125
-760.41015625
-678.76171875
-625.02734375
-607.53125
-627.21875
-679.32421875
-756.52734375
-851.1796875
-955.56640625
-1061.1015625
-1158.1875
-1237.734375
-1293.859375
-1326.2734375
-1340.64453125
-1346.125
-1350.86328125
-1358.1328125
-1365.46484375
-1367.21484375
-1358.30078125
-1336.078125
-1299.53515625
-1247.50390625
-1178.13671875
-1090.25
-985.28125
-868.83203125
-751.03515625
-645.2890625
-565.36328125
-522.02734375
-520.98828125
-562.8359375
-644.16015625
-758.41015625
-896.32421875
-1046.6015625
-1197.6484375
-1340.58203125
-1472.34375
-1596.51171875
-1720.1328125
-1848.0390625
-1978.8828125
-2105.59375
-2218.91796875
-2310.74609375
-2375.73046875
-2412.109375
-2422.140625
-2411.20703125
-2385.453125
-2349.3203125
-2304.6640625
-2251.40234375
-2188.57421875
-2115.3046875
-2031.66796875
-1939.46875
-1842.46484375
-1745.72265625
-1654.078125
-1570.0625
-1492.33203125
-1416.0078125
-1335.20703125
-1247.0078125
-1154.67578125
-1068.28125
-1001.6875
-966.76171875
-967.88671875
-999.9765625
-1050.66015625
-1104.49609375
-1146.48046875
-1164.11328125
-1148.5859375
-1095.46875
-1004.7421875
-880.35546875
-729.296875
-559.90234375
-379.8828125
-195.4921875
-13.09765625
158.5546875
308.125
424.359375
499.62109375
531.8125
524.58984375
486.8515625
431.5625
372.88671875
321.99609375
283.50390625
254.55078125
226.6328125
188.75390625
130.7421875
46.421875
-63.7421875
-191.76953125
-324.43359375
-448.39453125
-555.4140625
-644.5390625
-720.1171875
-787.21875
-847.578125
-898.52734375
-935.16796875
-954.0078125
-955.30859375
-942.98046875
-923.1484375
-903.0234375
-889.9296875
-889.3203125
-902.2890625
-924.85546875
-950.07421875
-971.0
-982.09375
-979.3359375
-961.09375
-929.7109375
-891.49609375
-853.5703125
-819.62890625
-787.98828125
-753.20703125
-709.9296875
-656.31640625
-595.26953125
-532.9296875
-475.88671875
-429.4921875
-398.79296875
-390.55078125
-413.0859375
-472.859375
-570.18359375
-698.0
-845.12890625
-1001.53125
-1161.56640625
-1323.12890625
-1483.8828125
-1637.6953125
-1773.91015625
-1879.43359375
-1942.24609375
-1954.73828125
-1916.03515625
-1832.7109375
-1717.5078125
-1586.33984375
-1454.69921875
-1334.53515625
-1232.57421875
-1150.59765625
-1088.05859375
-1045.79296875
-1027.9765625
-1040.2578125
-1085.35546875
-1159.875
-1254.68359375
-1357.6640625
-1456.0390625
-1537.4765625
-1591.546875
-1612.77734375
-1603.82421875
-1575.9453125
-1545.3671875
-1527.421875
-1532.0078125
-1562.40234375
-1616.56640625
-1688.921875
-1771.8515625
-1857.94921875
-1943.0078125
-2027.8046875
-2116.50390625
-2212.45703125
-2314.46875
-2416.04296875
-2507.52734375
-2579.1015625
-2623.3359375
-2637.2734375
-2623.84375
-2591.90234375
-2553.76953125
-2520.609375
-2498.0703125
-2484.75390625
-2474.5859375
-2461.078125
-2440.578125
-2413.22265625
-2382.15625
-2352.48828125
-2330.625
-2323.83984375
-2339.28125
-2381.7578125
-2450.4453125
-2536.3203125
-2622.88671875
-2690.8828125
-2725.125
-2719.84765625
-2680.375
-2620.74609375
-2558.5078125
-2508.69921875
-2479.59765625
-2471.8828125
-2480.90234375
-2499.6796875
-2520.51171875
-2535.10546875
-2534.8671875
-2512.765625
-2466.05078125
-2397.7421875
-2315.1015625
-2225.61328125
-2132.9609375
-2035.6171875
-1929.03515625
-1810.23046875
-1681.9140625
-1553.4921875
-1437.7421875
-1344.859375
-1277.36328125
-1229.01171875
-1188.58984375
-1146.27734375
-1098.8671875
-1050.3828125
-1008.25
-978.234375
-962.18359375
-959.15234375
-967.2578125
-983.80078125
-1004.75
-1025.79296875
-1044.79296875
-1063.28125
-1085.4140625
-1115.5625
-1156.125
-1205.9453125
-1259.4765625
-1307.96484375
-1343.30859375
-1362.52734375
-1369.21484375
-1370.38671875
-1370.9296875
-1369.6640625
-1359.47265625
-1330.94921875
-1276.9296875
-1195.2890625
-1089.30859375
-966.53125
-837.609375
-715.26953125
-612.765625
-541.0546875
-505.34765625
-502.86328125
-523.58984375
-554.36328125
-584.5703125
-610.171875
-633.77734375
-661.0
-695.4453125
-735.66796875
-775.72265625
-808.79296875
-831.0703125
-842.96484375
-847.21875
-845.9375
-839.0625
-824.7734375
-800.76171875
-765.38671875
-718.625
-662.34375
-599.453125
-532.1953125
-460.95703125
-384.83203125
-303.71875
-220.7265625
-143.59375
-84.12890625
-55.203125
-66.046875
-118.1171875
-203.9453125
-309.390625
-418.05078125
-515.61328125
-592.7265625
-645.66015625
-675.11328125
-684.23828125
-677.203125
-658.76171875
-633.98046875
-607.5859375
-582.99609375
-562.0390625
-545.3515625
-532.99609375
-524.69140625
-519.93359375
-518.4609375
-520.78125
-528.16015625
-541.90625
-562.47265625
-589.28515625
-621.28515625
-657.46484375
-696.42578125
-734.765625
-765.6171875
-779.22265625
-766.52734375
-723.99609375
-656.5546875
-576.3125
-497.65234375
-431.2578125
-379.9140625
-337.69140625
-292.9453125
-234.234375
-156.26171875
-62.4609375
37.3359375
132.6328125
217.7890625
294.68359375
371.5390625
458.7265625
563.2421875
684.61328125
814.51171875
940.35546875
1050.68359375
1138.78515625
1202.8359375
1243.4609375
1261.3046875
1255.88671875
1225.6328125
1168.09765625
1080.625
962.00390625
814.94921875
647.84375
474.5078125
311.95703125
176.8984375
81.765625
31.484375
22.62109375
45.86328125
90.328125
146.7578125
207.984375
267.78125
320.203125
360.125
384.328125
391.8828125
383.4140625
359.68359375
320.6640625
266.28125
198.421875
122.1328125
44.08203125
-30.73046875
-101.15234375
-168.9609375
-236.19921875
-303.28515625
-369.0546875
-431.9375
-491.2421875
-548.15625
-606.078125
-669.4765625
-741.1015625
-819.2421875
-897.33203125
-966.34765625
-1018.015625
-1046.3359375
-1047.58984375
-1020.70703125
-969.13671875
-901.9921875
-831.98828125
-770.3125
-721.90234375
-684.16796875
-649.4765625
-609.2734375
-557.78125
-493.99609375
-421.41015625
-345.73046875
-271.97265625
-202.640625
-137.48828125
-74.26953125
-9.77734375
58.890625
133.1796875
212.54296875
294.7109375
376.08203125
452.0078125
517.38671875
567.94140625
601.25
616.9453125
616.49609375
603.56640625
584.4453125
566.9453125
557.3359375
557.140625
562.2734375
564.86328125
556.45703125
530.71484375
484.82421875
419.703125
339.46484375
250.6640625
161.75
82.6171875
23.71875
-5.45703125
1.1953125
43.84765625
115.12109375
200.7734375
283.390625
348.1171875
387.76953125
404.25390625
405.359375
399.078125
389.67578125
377.8125
363.6484375
349.6171875
340.5078125
341.109375
352.95703125
372.171875
389.91796875
395.88671875
383.25390625
351.65625
306.18359375
253.4453125
197.81640625
140.33203125
80.1640625
17.13671875
-46.296875
-104.73828125
-151.1328125
-179.046875
-184.7421875
-168.26171875
-133.23828125
-85.62109375
-31.87890625
22.609375
74.6015625
123.42578125
170.49609375
217.33203125
262.546875
300.203125
321.47265625
318.94921875
290.4453125
239.84375
175.296875
106.26953125
40.33203125
-19.6328125
-76.79296875
-139.125
-215.8125
-312.87109375
-429.87890625
-559.1796875
-688.15625
-803.5
-895.20703125
-958.63671875
-994.60546875
-1008.578125
-1009.359375
-1006.76171875
-1008.49609375
-1017.93359375
-1034.17578125
-1054.24609375
-1075.640625
-1097.4609375
-1119.91015625
-1143.20703125
-1166.98828125
-1190.4140625
-1212.125
-1229.59765625
-1238.703125
-1234.46875
-1213.42578125
-1176.57421875
-1131.28125
-1090.35546875
-1067.37109375
-1070.17578125
-1096.64453125
-1136.1171875
-1175.19140625
-1203.140625
-1213.375
-1201.55859375
-1163.62109375
-1095.5234375
-994.34375
-859.71484375
-694.7421875
-506.2734375
-304.24609375
-100.36328125
93.63671875
267.94140625
416.2578125
536.25
628.46875
694.78125
737.94140625
762.22265625
773.70703125
778.921875
782.6875
786.7421875
790.1640625
791.01953125
788.01171875
781.3359375
772.66015625
764.859375
761.390625
765.0625
775.95703125
789.82421875
798.5234375
793.04296875
767.29296875
720.421875
656.703125
583.73828125
510.0625
442.84375
386.40625
342.046875
309.0
285.53515625
269.09765625
255.76171875
240.59765625
219.9140625
194.2734375
169.95703125
156.95703125
164.04296875
193.70703125
240.125
291.7890625
337.0703125
369.02734375
386.37890625
390.953125
384.7265625
369.28125
347.55078125
325.21875
309.71875
307.26171875
320.2578125
346.9140625
382.78515625
422.5234375
460.66015625
491.9375
512.171875
519.3984375
513.9296875
497.12109375
470.5078125
436.8984375
402.12109375
374.7265625
362.64453125
369.2578125
391.87109375
423.7890625
458.33203125
492.484375
528.28515625
571.14453125
625.9765625
693.4140625
768.37890625
841.609375
903.08984375
945.8671875
968.6796875
975.96875
974.9375
971.359375
967.1796875
961.6875
954.80859375
949.26171875
949.51171875
958.53515625
975.08203125
993.6484375
1007.140625
1010.1796875
1000.796875
979.62109375
947.734375
905.34375
852.3984375
790.23828125
722.65625
655.53125
595.625
549.37109375
521.5703125
513.59375
521.859375
537.97265625
551.12109375
551.7109375
534.359375
498.98046875
450.078125
394.95703125
342.11328125
300.234375
277.25
278.41796875
303.5
345.203125
390.68359375
425.796875
439.40625
425.609375
383.859375
318.140625
235.828125
146.265625
59.3984375
-14.92578125
-67.046875
-87.953125
-71.0859375
-14.7890625
76.3046875
192.3515625
321.2265625
451.64453125
574.8671875
684.87890625
777.78515625
851.40625
905.41796875
941.80859375
964.55859375
977.796875
983.0859375
977.890625
956.734375
914.71484375
851.046875
770.8359375
684.23828125
603.359375
538.04296875
492.55078125
464.94140625
449.63671875
441.359375
437.89453125
440.2265625
450.25
467.6328125
487.8984375
503.171875
505.1328125
488.484375
452.8671875
402.26171875
342.1875
276.7421875
207.5703125
135.75390625
64.35546875
-1.765625
-59.60546875
-111.765625
-166.4296875
-233.15234375
-317.5546875
-417.87109375
-524.58984375
-623.03125
-698.375
-741.07421875
-749.796875
-730.60546875
-693.8046875
-650.63671875
-610.49609375
-578.48828125
-553.88671875
-530.7734375
-501.0703125
-458.17578125
-399.078125
-324.23046875
-235.7890625
-135.6875
-24.78515625
96.64453125
227.65234375
365.42578125
504.66015625
637.65234375
755.38671875
849.8671875
916.88671875
957.76953125
978.9921875
989.98828125
1000.12890625
1016.1171875
1040.58203125
1072.29296875
1107.95703125
1144.52734375
1180.90234375
1218.30859375
1259.51171875
1307.51171875
1364.09375
1428.48828125
1496.4765625
1560.2890625
1609.875
1635.51953125
1630.8984375
1595.08203125
1532.37109375
1450.109375
1355.6796875
1254.42578125
1149.40625
1042.8125
937.84375
839.734375
755.28125
691.24609375
652.6328125
641.6015625
657.42578125
697.40234375
758.01171875
835.390625
924.7421875
1019.39453125
1110.86328125
1190.19921875
1249.81640625
1284.38671875
1290.76171875
1267.61328125
1215.5078125
1137.11328125
1037.14453125
922.51171875
802.78515625
690.47265625
599.8046875
543.75390625
530.25390625
559.0
620.09375
695.55859375
764.015625
807.33203125
816.18359375
791.71484375
742.85546875
681.1015625
615.5234375
550.05859375
484.0
414.9140625
342.04296875
268.04296875
198.5859375
140.9296875
102.16796875
87.140625
96.234375
124.578125
163.8828125
206.09375
246.3359375
283.38671875
318.1875
351.83203125
384.1171875
412.98046875
434.765625
445.125
440.0546875
416.60546875
373.1328125
309.59765625
228.12890625
133.5703125
33.35546875
-63.8671875
-150.5546875
-222.23046875
-277.8359375
-318.50390625
-346.2578125
-363.8515625
-375.48046875
-386.73828125
-403.46484375
-430.33984375
-470.05859375
-522.796875
-585.703125
-653.05078125
-718.09375
-775.78125
-824.1640625
-863.38671875
-893.43359375
-912.80859375
-918.74609375
-908.0390625
-877.69921875
-825.71875
-752.421875
-661.71484375
-560.7734375
-457.63671875
-357.87890625
-262.94921875
-171.1640625
-80.1171875
12.0234375
106.921875
206.4140625
311.53125
420.9453125
530.734375
635.375
728.5625
803.4453125
853.63671875
875.6484375
871.078125
846.73046875
812.55078125
779.03515625
755.15234375
746.91015625
756.375
781.43359375
816.24609375
852.1015625
878.765625
886.53515625
868.515625
822.08203125
748.9765625
654.50390625
546.48828125
433.9296875
325.8359375
230.59765625
155.609375
106.109375
82.8046875
80.0
86.3125
88.10546875
73.8359375
37.13671875
-21.8671875
-97.21484375
-179.47265625
-258.94140625
-327.8046875
-380.44140625
-412.9609375
-423.8359375
-415.6796875
-396.40234375
-378.015625
-373.296875
-392.00390625
-437.9375
-507.859375
-592.75
-680.98046875
-761.5625
-825.6171875
-865.796875
-875.35546875
-848.453125
-781.67578125
-675.734375
-536.2265625
-372.78125
-196.67578125
-17.8984375
156.625
322.609375
476.4375
613.39453125
727.12109375
810.43359375
857.40625
866.22265625
841.578125
794.69140625
740.09765625
690.6328125
653.234375
627.9375
609.984375
593.265625
572.69921875
544.55859375
505.578125
452.45703125
382.2109375
293.265625
186.703125
67.2421875
-57.046875
-176.6171875
-282.76953125
-368.61328125
-428.796875
-460.27734375
-465.15234375
-453.33203125
-441.4609375
-447.515625
-484.171875
-554.53125
-651.86328125
-762.84375
-872.6796875
-969.734375
-1047.625
-1104.60546875
-1142.11328125
-1164.45703125
-1179.17578125
-1196.0390625
-1223.6015625
-1264.87109375
-1314.95703125
-1362.4375
-1393.66015625
-1397.14453125
-1366.0078125
-1297.9375
-1194.18359375
-1058.87890625
-899.1796875
-725.484375
-550.9375
-389.81640625
-255.18359375
-156.58203125
-98.43359375
-79.21484375
-91.46875
-122.8515625
-158.44921875
-183.84375
-188.3515625
-167.84765625
-126.34375
-75.0703125
-28.09375
4.03515625
19.49609375
26.265625
38.65625
70.953125
131.359375
219.2578125
327.3046875
446.2109375
567.74609375
683.65234375
783.109375
853.078125
882.31640625
864.953125
800.1875
689.15625
533.04296875
334.55859375
101.10546875
-153.63671875
-411.14453125
-651.61328125
-857.4921875
-1015.6015625
-1117.92578125
-1162.05859375
-1151.72265625
-1096.63671875
-1010.74609375
-909.375
-806.671875
-714.2109375
-640.2890625
-589.58984375
-563.55078125
-561.83984375
-583.68359375
-627.3046875
-687.7890625
-755.94921875
-820.64453125
-873.73828125
-913.8359375
-945.8046875
-976.3046875
-1008.8984375
-1042.08984375
-1071.0234375
-1090.828125
-1098.6171875
-1093.078125
-1073.09765625
-1037.54296875
-986.625
-923.25
-852.76953125
-781.2734375
-714.05859375
-655.21875
-608.21484375
-576.25390625
-562.05078125
-567.125
-591.44921875
-633.53515625
-690.49609375
-757.52734375
-827.4765625
-891.8125
-942.96875
-976.56640625
-991.54296875
-988.4296875
-967.75390625
-930.2578125
-878.4375
-817.921875
-757.05859375
-704.3359375
-664.9453125
-638.82421875
-621.671875
-607.91015625
-592.90234375
-572.71484375
-542.69140625
-497.17578125
-431.62890625
-345.8359375
-245.89453125
-143.10546875
-49.80078125
25.48828125
80.4140625
117.42578125
140.3828125
152.37109375
155.96484375
154.55859375
152.484375
153.2578125
157.1484375
160.19921875
155.74609375
138.0859375
106.08984375
64.53515625
22.26171875
-11.7421875
-31.8671875
-36.97265625
-28.8125
-9.62109375
19.0625
55.58203125
96.7578125
137.59375
172.31640625
195.8203125
204.7109375
197.87109375
176.6796875
144.75390625
107.3515625
70.8125
41.7265625
25.34765625
23.421875
33.2265625
49.26171875
66.81640625
84.54296875
104.05078125
127.33203125
154.21484375
181.5390625
203.93359375
215.33203125
211.1328125
190.57421875
158.1484375
122.5078125
92.80078125
75.0
70.94140625
80.609375
105.16015625
147.796875
211.5703125
295.6875
393.06640625
491.09765625
575.4375
634.6796875
663.3359375
661.79296875
634.28125
586.70703125
525.3828125
456.51171875
385.83203125
318.24609375
257.57421875
206.54296875
166.84375
138.8515625
121.4296875
112.37890625
110.2734375
116.34765625
134.43359375
168.11328125
217.25390625
276.99609375
339.87109375
398.83984375
448.92578125
487.296875
512.98046875
526.66015625
529.90234375
524.1328125
510.23828125
489.8359375
467.21875
450.1640625
448.2578125
469.109375
514.640625
579.57421875
652.98828125
721.8125
774.59375
804.2734375
809.5
793.87890625
763.74609375
725.640625
685.3515625
648.36328125
620.30859375
606.21484375
609.25
629.86328125
665.66796875
711.8203125
762.16015625
811.31640625
856.3828125
896.5625
931.04296875
957.16796875
970.39453125
965.5625
938.28125
886.41796875
811.7578125
720.69921875
622.89453125
528.07421875
443.1015625
370.91796875
311.33984375
262.7421875
223.71875
194.15234375
175.43359375
169.70703125
178.6171875
201.890625
236.66015625
278.10546875
321.37109375
363.0859375
401.1171875
432.75
453.24609375
456.1953125
435.3515625
387.15625
313.21875
221.4453125
124.30859375
34.1640625
-41.48046875
-101.37890625
-148.48046875
-186.78125
-219.56640625
-248.921875
-275.62890625
-299.0625
-317.625
-330.1171875
-337.66015625
-344.79296875
-358.453125
-384.76953125
-425.7421875
-478.34765625
-536.46875
-593.57421875
-644.42578125
-685.61328125
-715.51171875
-733.43359375
-738.2421875
-727.859375
-700.65625
-657.32421875
-600.796875
-534.17578125
-459.1640625
-376.6953125
-288.78515625
-199.66796875
-115.6328125
-44.16796875
7.33984375
33.4296875
32.12109375
5.27734375
-42.4453125
-105.37109375
-178.19140625
-256.4375
-335.84765625
-411.21484375
-476.109375
-524.2421875
-551.19921875
-554.80078125
-533.8515625
-487.49609375
-416.890625
-328.34765625
-234.8203125
-153.87890625
-102.6875
-92.4765625
-125.10546875
-193.08984375
-282.80859375
-379.30859375
-470.75
-550.87890625
-618.70703125
-675.78125
-722.546875
-755.84765625
-769.03125
-754.421875
-706.796875
-625.94140625
-517.14453125
-389.80078125
-255.1953125
-124.66015625
-8.22265625
86.80859375
156.8515625
201.54296875
221.65625
217.78515625
191.3125
146.31640625
89.1875
25.53125
-42.2734375
-114.23828125
-189.76953125
-266.11328125
-339.47265625
-407.21875
-469.0859375
-526.81640625
-582.87109375
-638.703125
-693.2578125
-742.31640625
-779.18359375
-796.5859375
-789.40234375
-757.234375
-705.3671875
-642.984375
-579.484375
-521.41015625
-471.65234375
-430.578125
-397.5
-371.37890625
-350.90234375
-334.4609375
-320.6328125
-309.1875
-301.73046875
-300.6484375
-306.28515625
-314.53125
-317.296875
-306.1015625
-276.36328125
-229.8359375
-174.109375
-119.85546875
-76.98046875
-51.19140625
-42.05859375
-43.14453125
-43.9296875
-33.15234375
-2.73828125
49.125
117.1328125
190.375
255.16015625
297.671875
306.203125
273.08203125
196.140625
79.28125
-67.6796875
-229.7109375
-387.97265625
-523.1484375
-620.40625
-673.9140625
-687.91015625
-673.8359375
-645.81640625
-617.7109375
-602.1015625
-609.25390625
-644.42578125
-704.875
-779.30859375
-851.1328125
-903.953125
-926.87109375
-917.3515625
-880.53125
-825.25
-759.12890625
-685.88671875
-606.33984375
-521.0234375
-431.4921875
-339.81640625
-248.12890625
-159.51953125
-78.984375
-12.59765625
34.890625
62.234375
72.30078125
71.37109375
67.640625
69.0390625
80.72265625
103.5390625
134.84375
171.10546875
209.9296875
249.65625
287.01953125
315.6640625
327.39453125
315.4296875
277.171875
214.58203125
132.35546875
35.51953125
-72.03515625
-187.39453125
-306.83203125
-423.51171875
-526.4296875
-602.15625
-639.0859375
-631.734375
-582.65234375
-500.94140625
-398.7109375
-287.4375
-175.88671875
-69.7890625
27.69921875
115.74609375
196.06640625
272.6015625
350.02734375
431.76953125
518.61328125
608.10546875
694.1875
767.17578125
815.47265625
829.12890625
803.3359375
739.44140625
643.11328125
521.3828125
380.62890625
226.5625
65.83984375
-91.8984375
-234.00390625
-347.73046875
-424.66796875
-463.44140625
-469.234375
-451.33984375
-420.5859375
-387.08984375
-358.26953125
-337.515625
-324.1171875
-314.21875
-302.26171875
-283.08203125
-254.38671875
-218.22265625
-179.5703125
-142.94140625
-109.63671875
-77.75
-44.03125
-5.65234375
39.05078125
90.265625
146.421875
204.21484375
259.21484375
306.7265625
342.4921875
363.04296875
366.15625
351.5234375
321.20703125
279.16796875
229.95703125
177.7109375
126.2578125
79.8828125
43.41015625
21.23828125
16.3046875
29.7890625
61.1015625
107.5
163.7265625
222.64453125
277.14453125
322.07421875
355.203125
377.0546875
390.0859375
397.61328125
402.60546875
406.75
410.44140625
413.74609375
417.6875
424.8046875
438.52734375
461.9453125
496.78125
542.78125
597.359375
655.4140625
710.08203125
754.77734375
785.7578125
803.90625
814.40625
824.50390625
840.2734375
864.05078125
893.921875
925.4609375
954.70703125
980.890625
1007.421875
1040.25
1084.15625
1139.01171875
1198.75390625
1253.734375
1294.65625
1315.4453125
1314.1875
1292.82421875
1256.58203125
1213.1953125
1171.57421875
1139.859375
1123.125
1121.328125
1128.73828125
1135.953125
1134.10546875
1119.0
1092.50390625
1060.37109375
1028.30078125
999.09765625
972.8359375
949.42578125
931.2421875
923.8359375
934.375
969.03515625
1030.625
1117.3046875
1222.69921875
1336.87890625
1447.22265625
1538.78515625
1595.296875
1602.39453125
1552.3125
1447.2109375
1298.68359375
1123.96875
941.16015625
765.51953125
607.7890625
474.56640625
370.26171875
298.9375
264.69140625
270.65625
317.84765625
404.70703125
526.51171875
674.453125
835.3984375
993.9453125
1136.40234375
1254.35546875
1345.71875
1413.4140625
1463.30078125
1502.91015625
1540.71875
1585.1171875
1642.87109375
1717.40234375
1807.48828125
1906.67578125
2003.90625
2085.77734375
2139.9140625
2158.15625
2138.16796875
2083.265625
2000.75390625
1899.33203125
1786.5546875
1667.45703125
1545.00390625
1421.1953125
1297.375
1173.97265625
1051.03125
930.15234375
816.02734375
715.65234375
635.57421875
579.48046875
547.671875
537.75390625
544.9296875
561.59765625
577.58203125
581.79296875
564.828125
521.01171875
449.3125
353.83203125
244.27734375
135.59375
45.45703125
-10.1796875
-21.515625
12.984375
87.22265625
189.84765625
306.88671875
423.5625
525.15625
597.5078125
628.21875
608.875
537.58203125
420.02734375
268.35546875
98.5546875
-72.28125
-228.03125
-355.2578125
-444.89453125
-493.11328125
-500.38671875
-468.90625
-400.41015625
-296.5390625
-161.265625
-2.7890625
167.28515625
336.71875
494.84375
633.16015625
745.2421875
827.1328125
877.8359375
899.1171875
894.78515625
870.31640625
832.8203125
790.5390625
751.421875
721.671875
705.34375
705.0625
722.8203125
759.83984375
815.171875
884.03515625
957.2421875
1022.69140625
1068.37109375
1085.55078125
1070.80078125
1026.75
961.95703125
889.953125
827.296875
790.69140625
793.5625
843.06640625
938.40234375
1071.2109375
1227.73046875
1391.34375
1544.44921875
1670.14453125
1755.08203125
1793.36328125
1788.98828125
1754.2890625
1704.65625
1652.59375
1604.2265625
1559.046875
1511.65625
1453.9765625
1377.453125
1275.171875
1143.97265625
985.89453125
808.53125
624.046875
447.0234375
291.640625
168.63671875
83.04296875
33.73828125
15.32421875
21.30078125
46.78515625
89.33984375
147.80859375
220.2265625
302.34375
387.94921875
470.76171875
546.27734375
611.7578125
664.55078125
700.68359375
715.6171875
706.71484375
675.4453125
627.66015625
571.9921875
517.61328125
472.63671875
443.57421875
435.21484375
449.8984375
485.88671875
536.30078125
590.1328125
635.54296875
663.6640625
671.046875
660.046875
637.66796875
613.80859375
599.51171875
605.359375
639.83984375
707.31640625
806.23828125
928.83984375
1063.16796875
1196.453125
1317.47265625
1416.703125
1485.26953125
1515.34375
1502.69140625
1449.640625
1365.51953125
1264.125
1160.18359375
1066.9296875
994.95703125
951.2109375
938.2265625
954.73046875
997.40234375
1062.18359375
1143.94921875
1235.73828125
1329.078125
1415.5
1487.515625
1538.56640625
1562.78125
1555.48828125
1514.13671875
1439.14453125
1334.55078125
1208.3984375
1071.765625
936.05859375
809.796875
696.91796875
597.62890625
510.48828125
434.4140625
369.9140625
319.67578125
288.0234375
278.76953125
292.23828125
323.7734375
365.5859375
411.21875
459.34375
513.8125
580.01953125
660.5390625
753.3671875
853.24609375
954.08984375
1050.41796875
1137.3515625
1210.2421875
1264.96875
1298.78515625
1311.265625
1304.76171875
1284.2421875
1256.875
1231.4765625
1217.5234375
1223.24609375
1252.90234375
1304.3046875
1367.953125
1428.921875
1471.421875
1484.640625
1467.04296875
1426.66015625
1376.9140625
1330.55859375
1295.16015625
1271.95703125
1257.421875
1245.82421875
1231.75390625
1211.90234375
1185.6015625
1154.375
1121.16796875
1090.15234375
1066.8984375
1057.76953125
1068.16015625
1100.1015625
1151.04296875
1215.1875
1286.9765625
1364.7265625
1451.59765625
1552.8359375
1670.98046875
1802.1484375
1935.63671875
2056.828125
2151.45703125
2209.16015625
2225.33203125
2201.3828125
2144.0078125
2063.60546875
1971.3515625
1875.5
1778.66015625
1678.0546875
1568.9140625
1448.6796875
1319.27734375
1186.40234375
1056.78125
935.4765625
824.75390625
724.8203125
635.4921875
557.41796875
492.171875
441.55859375
406.6015625
386.35546875
376.7265625
370.50390625
359.28125
336.82421875
301.94140625
259.31640625
218.24609375
190.0078125
184.74609375
208.6796875
262.32421875
340.41796875
433.265625
529.01953125
616.4140625
687.00390625
736.1015625
762.125
765.42578125
747.88671875
713.33203125
667.578125
617.2265625
568.16796875
525.2734375
493.203125
476.69140625
479.1953125
500.72265625
536.8828125
579.99609375
621.4921875
654.25390625
674.35546875
681.9609375
680.8828125
676.578125
673.5
673.59765625
677.01171875
683.80859375
694.8046875
710.4609375
729.05078125
746.03515625
755.6015625
753.49609375
739.36328125
717.4140625
695.51171875
683.08984375
688.53515625
716.5859375
766.85546875
834.80078125
914.75390625
1002.92578125
1097.9296875
1198.49609375
1300.6953125
1397.2578125
1479.3984375
1539.35546875
1571.8984375
1574.58984375
1547.8671875
1495.21484375
1422.92578125
1338.80078125
1250.34375
1163.64453125
1083.203125
1012.20703125
952.44921875
904.18359375
866.17578125
835.890625
809.359375
781.11328125
745.58984375
700.5
650.0625
605.0703125
578.75
581.1875
616.05859375
680.84375
768.6171875
869.5
971.79296875
1063.6796875
1135.3671875
1180.72265625
1198.06640625
1190.23046875
1163.62890625
1125.95703125
1083.4296875
1039.3828125
995.20703125
952.125
912.0
876.51953125
845.76953125
817.05859375
784.57421875
740.43359375
677.3359375
592.13671875
488.421875
376.58203125
271.3203125
187.55078125
135.98828125
119.68359375
133.16796875
165.0859375
203.2578125
238.890625
267.32421875
285.9140625
292.29296875
285.12890625
266.1484375
240.26171875
213.0625
187.703125
164.1015625
140.65234375
116.6796875
93.61328125
74.546875
62.9296875
61.34765625
70.77734375
90.1484375
116.21875
144.41015625
170.92578125
195.0703125
219.6484375
248.8046875
285.1640625
328.75390625
377.9296875
430.36328125
482.734375
529.85546875
565.140625
582.796875
580.6328125
561.4296875
531.87890625
499.578125
470.05859375
445.6875
426.66015625
413.203125
407.515625
414.359375
439.64453125
487.375
556.9296875
642.71484375
736.08203125
827.59765625
908.359375
970.9921875
1011.56640625
1031.62109375
1038.3125
1041.71484375
1050.66015625
1069.28515625
1095.98046875
1124.609375
1146.93359375
1155.078125
1143.65234375
1111.3984375
1061.8046875
1001.703125
938.1328125
875.46484375
814.8125
755.59375
697.34375
640.1328125
583.44921875
525.12109375
461.46484375
389.2421875
308.06640625
221.33984375
134.75
53.6796875
-18.23046875
-78.8359375
-126.40625
-159.03125
-174.89453125
-173.2734375
-155.796875
-126.83203125
-92.36328125
-57.97265625
-27.52734375
-3.0390625
15.0390625
27.83984375
38.00390625
49.1328125
64.94921875
88.48828125
121.1640625
162.0625
208.2890625
256.6171875
304.91796875
352.17578125
397.80078125
441.38671875
483.0078125
522.6640625
558.8515625
587.86328125
604.9765625
606.7421875
592.9375
566.97265625
534.82421875
502.796875
475.2421875
453.4140625
436.046875
421.015625
406.828125
393.3046875
381.671875
374.31640625
374.0
382.1796875
397.1953125
413.8515625
425.67578125
428.80859375
424.7109375
419.546875
421.04296875
435.22265625
464.625
507.94921875
560.6875
616.8984375
671.34765625
720.83984375
763.99609375
800.1484375
828.4453125
847.4453125
855.125
849.49609375
829.48828125
795.203125
747.3359375
686.66015625
614.5625
534.0234375
449.859375
368.01171875
294.48046875
234.02734375
188.83984375
158.0859375
139.34375
130.68359375
130.859375
137.125
143.5234375
142.35546875
128.1015625
100.19921875
62.56640625
20.6796875
-21.1953125
-61.0078125
-97.8125
-129.84765625
-153.50390625
-163.9609375
-156.7421875
-128.77734375
-79.0
-9.5625
72.72265625
157.01171875
232.078125
290.93359375
332.53515625
359.69140625
375.69140625
382.56640625
381.25
372.1640625
355.55859375
331.9453125
302.51171875
269.0859375
233.82421875
199.2890625
169.1015625
147.88671875
140.0703125
148.515625
174.23828125
216.875
274.5546875
343.20703125
416.5859375
487.67578125
550.265625
599.328125
630.50390625
640.4375
628.234375
596.81640625
552.41015625
501.95703125
449.7734375
395.46484375
334.328125
260.3046875
170.03515625
65.6640625
-44.84375
-149.62109375
-235.71875
-291.953125
-311.23046875
-291.9375
-237.859375
-156.59375
-57.22265625
51.8828125
164.55859375
277.00390625
386.71484375
490.8046875
585.171875
665.3359375
728.48046875
775.25390625
810.3046875
841.46484375
877.73828125
926.76953125
992.58984375
1074.3203125
1166.1640625
1258.453125
1339.609375
1398.5625
1426.87109375
1419.9921875
1377.68359375
1303.94921875
1206.1875
1093.12890625
972.5234375
850.59375
733.93359375
631.65234375
554.6953125
511.98046875
505.83203125
529.8515625
570.390625
611.0078125
638.00390625
645.0
634.58203125
616.41796875
602.8359375
603.7578125
623.17578125
658.68359375
703.91015625
752.05078125
798.26953125
840.421875
878.87890625
915.98046875
954.54296875
995.75390625
1038.00390625
1078.0859375
1113.63671875
1144.73046875
1173.62890625
1203.5390625
1237.01171875
1274.04296875
1310.37109375
1337.27734375
1344.0390625
1322.0234375
1268.40234375
1187.53125
1089.78515625
988.56640625
896.8359375
824.359375
776.0078125
751.26171875
745.0546875
750.046875
759.56640625
769.51171875
777.9296875
782.88671875
780.77734375
766.8203125
737.87109375
695.56640625
647.59375
605.73046875
581.5859375
582.4296875
609.390625
658.23828125
721.19140625
788.5625
850.2421875
897.8359375
927.22265625
939.984375
942.28125
941.57421875
942.80859375
945.8203125
945.01171875
931.6796875
898.25390625
842.30859375
767.953125
684.01171875
600.87109375
528.16015625
473.68359375
442.64453125
437.1015625
456.2578125
497.546875
557.546875
631.9453125
715.46484375
802.66015625
889.171875
972.15234375
1049.5
1118.44921875
1174.44140625
1211.1484375
1221.87890625
1202.1171875
1151.48046875
1073.828125
975.49609375
863.12109375
742.390625
618.01953125
494.34375
375.59765625
265.1640625
164.0
69.9140625
-20.8125
-110.0703125
-195.23046875
-269.5390625
-325.29296875
-357.7421875
-367.2890625
-359.15625
-340.90625
-319.5390625
-299.83203125
-284.49609375
-275.44140625
-274.7421875
-284.3984375
-304.90625
-333.43359375
-362.953125
-383.7734375
-387.390625
-370.6640625
-337.6484375
-297.8046875
-261.71484375
-237.3984375
-229.3359375
-240.06640625
-271.8515625
-325.95703125
-399.5390625
-483.07421875
-561.42578125
-618.77734375
-644.640625
-637.17578125
-602.07421875
-548.05859375
-481.9140625
-405.87109375
-318.64453125
-219.1015625
-109.91796875
1.046875
102.375
182.59375
233.67578125
252.9296875
243.03125
210.5390625
163.55078125
109.07421875
51.25390625
-8.3359375
-68.37109375
-125.1015625
-171.625
-199.47265625
-201.1796875
-172.10546875
-111.25390625
-21.5625
90.1640625
214.2890625
340.46484375
460.3828125
569.69140625
668.29296875
758.87109375
844.28125
924.8828125
996.75390625
1052.125
1082.37890625
1082.5546875
1054.796875
1008.56640625
957.84765625
916.8125
895.66796875
897.578125
917.50390625
943.93359375
963.3046875
965.0390625
944.66015625
903.6484375
847.00390625
780.5
709.01953125
636.19140625
564.76171875
497.14453125
435.953125
384.25390625
344.85546875
318.56640625
302.921875
293.03515625
284.53515625
275.89453125
268.09375
261.97265625
255.7734375
244.73828125
222.87109375
185.8203125
133.63671875
71.8828125
10.27734375
-40.4921875
-71.92578125
-79.65234375
-64.16796875
-30.90234375
10.70703125
49.6328125
76.74609375
88.125
86.45703125
79.86328125
78.7421875
92.3359375
126.77734375
184.7109375
265.6171875
365.93359375
479.00390625
595.546875
704.609375
794.9296875
856.63671875
883.11328125
872.19140625
825.94921875
749.28125
648.52734375
531.02734375
405.3515625
281.13671875
167.953125
73.515625
2.49609375
-43.49609375
-65.203125
-65.7265625
-51.29296875
-31.203125
-15.1953125
-8.640625
-8.51953125
-3.40234375
21.9921875
80.10546875
175.328125
303.015625
452.2734375
610.0703125
764.22265625
904.6171875
1023.37109375
1114.9453125
1176.55859375
1208.9375
1216.84765625
1208.0703125
1190.31640625
1167.25
1136.671875
1092.39453125
1028.71875
944.390625
843.76171875
734.9375
626.66796875
526.14453125
438.40625
366.44140625
310.875
269.77734375
240.34375
221.96875
217.66796875
231.59375
264.6328125
312.8125
370.26953125
434.08984375
506.87109375
595.71875
709.01953125
852.53515625
1025.90625
1220.84375
1422.62890625
1614.4765625
1782.24609375
1916.62109375
2012.24609375
2066.12109375
2077.4140625
2048.4140625
1984.8359375
1894.5390625
1785.87890625
1667.00390625
1545.8046875
1428.96875
1320.4609375
1221.2578125
1130.984375
1049.83984375
978.57421875
917.01953125
863.2578125
814.38671875
767.58984375
720.53515625
671.57421875
620.56640625
569.55078125
522.078125
481.3046875
448.54296875
423.30859375
404.09765625
389.015625
376.19921875
364.65234375
355.1796875
350.53515625
354.63671875
371.625
405.3515625
458.8203125
533.09765625
626.35546875
733.890625
848.90234375
962.94921875
1065.98828125
1147.3125
1198.13671875
1214.2890625
1196.86328125
1150.3359375
1080.203125
992.0703125
892.17578125
788.046875
688.06640625
600.02734375
529.2265625
477.00390625
440.75
415.67578125
397.4921875
384.18359375
375.91796875
373.73046875
378.55078125
391.06640625
411.63671875
439.4375
471.5390625
503.234375
529.99609375
549.7265625
564.0703125
578.4765625
601.15625
640.51953125
701.28125
781.3984375
872.25
962.203125
1040.68359375
1100.40625
1138.05078125
1154.73828125
1156.0546875
1150.17578125
1144.14453125
1140.578125
1137.03515625
1127.94921875
1107.4609375
1071.5234375
1018.515625
948.8828125
864.71875
770.140625
671.890625
578.5546875
498.06640625
435.05859375
390.20703125
361.47265625
345.6640625
339.04296875
337.35546875
336.0625
330.890625
318.4609375
297.05078125
267.46875
233.58203125
201.71875
179.359375
173.66796875
190.30859375
232.1015625
297.61328125
380.45703125
470.33984375
555.625
626.16015625
675.25
700.48828125
703.9140625
691.4921875
671.51953125
651.92578125
637.62890625
629.80859375
627.62890625
630.8203125
640.95703125
660.75390625
692.80859375
738.98828125
800.25
875.8984375
962.5078125
1053.75390625
1141.90234375
1220.03125
1283.6171875
1330.9296875
1362.68359375
1381.4140625
1390.82421875
1395.26171875
1399.6171875
1408.95703125
1427.09375
1454.05859375
1484.35546875
1508.18359375
1515.87890625
1503.2109375
1473.8828125
1437.55078125
1404.77734375
1382.63671875
1373.6484375
1377.7421875
1394.73828125
1425.078125
1468.70703125
1523.6875
1586.0390625
1650.78125
1713.171875
1768.62109375
1811.203125
1832.34375
1821.90625
1772.0546875
1681.87109375
1559.375
1419.28515625
1277.6953125
1146.6796875
1031.90625
934.06640625
852.5546875
788.40234375
744.484375
723.1484375
723.1953125
738.2109375
757.47265625
769.203125
764.29296875
738.2890625
690.68359375
623.12109375
538.62890625
442.32421875
341.984375
247.1875
167.265625
109.2734375
76.59765625
68.2421875
79.18359375
102.203125
130.5
159.62109375
187.26953125
211.5703125
229.58203125
237.9921875
235.65234375
225.80078125
215.8515625
214.796875
230.23046875
266.515625
324.2265625
400.21484375
488.2734375
580.59375
669.63671875
749.58984375
816.94921875
870.26953125
909.1640625
932.74609375
938.65625
923.74609375
886.59765625
830.07421875
762.171875
694.57421875
639.69921875
607.4765625
602.8046875
624.12890625
663.5859375
708.9765625
747.3671875
768.87109375
768.4375
744.859375
698.5703125
630.77734375
544.59765625
446.6015625
347.01953125
258.3828125
193.62890625
164.046875
177.14453125
234.9453125
333.71875
465.21484375
618.8203125
783.85546875
951.68359375
1116.91015625
1276.9453125
1430.0625
1573.2890625
1701.71875
1809.3828125
1890.62109375
1941.12109375
1958.5703125
1943.25390625
1898.31640625
1829.12109375
1741.80078125
1641.91015625
1533.83203125
1420.78125
1304.80859375
1186.265625
1063.15625
931.25390625
785.703125
623.92578125
448.38671875
267.109375
91.44140625
-67.44921875
-201.2421875
-305.44921875
-379.72265625
-427.453125
-454.08984375
-464.203125
-459.53515625
-440.1015625
-407.11328125
-364.515625
-317.36328125
-269.02734375
-220.1328125
-169.64453125
-116.3984375
-59.48828125
1.734375
67.1640625
135.19140625
203.10546875
268.6953125
331.67578125
393.4609375
455.5078125
517.59375
577.3203125
630.734375
673.62109375
702.9921875
718.32421875
722.1640625
719.76953125
717.83203125
722.6171875
737.68359375
761.71875
787.6875
804.4296875
800.98046875
771.7421875
719.87109375
656.8359375
598.3515625
558.99609375
548.26953125
569.4609375
620.734375
696.94140625
790.8046875
893.20703125
993.140625
1078.4609375
1138.0078125
1164.48828125
1156.64453125
1119.61328125
1063.65234375
1001.8515625
947.25
909.86328125
894.953125
903.2421875
932.4375
978.140625
1033.48828125
1088.41015625
1130.1875
1146.08203125
1127.62890625
1074.62109375
995.99609375
905.984375
817.60546875
738.265625
670.67578125
617.171875
582.546875
572.51953125
589.76953125
631.4140625
689.96875
756.44921875
823.15625
884.79296875
938.58203125
984.25
1023.9765625
1061.58203125
1100.671875
1142.953125
1187.90625
1234.11328125
1280.921875
1328.79296875
1377.95703125
1426.6171875
1470.58984375
1504.65234375
1524.08203125
1525.15625
1505.34765625
1464.48828125
1406.1015625
1336.578125
1262.1484375
1186.93359375
1114.1796875
1048.6484375
996.5
962.47265625
947.79296875
950.8125
969.07421875
1000.6484375
1044.37109375
1099.4453125
1164.60546875
1237.375
1314.80859375
1395.58984375
1481.0234375
1572.98046875
1670.54296875
1768.85546875
1861.078125
1941.5
2007.58984375
2060.5078125
2104.10546875
2142.0546875
2174.3359375
2195.91796875
2199.4375
2180.01953125
2138.265625
2079.5390625
2010.75390625
1937.3984375
1862.296875
1785.9609375
1707.58984375
1625.91796875
1539.6171875
1447.48828125
1348.7734375
1244.03125
1136.35546875
1032.20703125
940.44140625
869.0546875
821.31640625
794.17578125
780.4921875
773.14453125
767.7109375
761.796875
752.4765625
734.85546875
703.3125
654.40234375
588.8984375
510.9296875
425.12109375
334.41796875
240.76953125
147.80859375
62.62890625
-5.58203125
-49.45703125
-66.89453125
-61.61328125
-40.546875
-10.421875
24.0625
59.93359375
95.43359375
131.046875
171.07421875
223.125
294.33203125
387.078125
497.9609375
620.6640625
749.30078125
878.9921875
1003.87109375
1115.68359375
1205.3046875
1266.328125
1298.1015625
1306.48828125
1302.05078125
1296.65625
1299.87890625
1316.38671875
1345.015625
1379.5703125
1411.09375
1431.38671875
1436.85546875
1430.078125
1417.41796875
1403.97265625
1390.39453125
1374.69921875
1357.2265625
1343.55078125
1342.30859375
1359.984375
1397.26171875
1449.28125
1508.48046875
1567.140625
1617.99609375
1653.34765625
1664.39453125
1642.36328125
1581.59375
1483.0234375
1355.57421875
1214.37890625
1076.93359375
959.13671875
872.390625
821.75390625
805.046875
813.4140625
833.46484375
850.484375
851.97265625
830.74609375
786.9453125
727.48046875
662.31640625
599.21875
540.4921875
484.046875
427.63671875
372.4296875
323.13671875
284.97265625
260.421875
248.1015625
244.25
245.2734375
249.37109375
256.1875
265.3203125
275.63671875
286.828125
302.09375
329.03515625
376.94921875
451.98828125
553.609375
674.22265625
801.515625
921.95703125
1024.5859375
1104.37109375
1163.16796875
1207.06640625
1241.7890625
1269.7265625
1290.20703125
1301.39453125
1300.9921875
1285.62109375
1250.66796875
1191.64453125
1106.35546875
996.484375
868.09765625
730.83203125
595.6953125
472.15234375
365.8125
277.89453125
206.046875
145.60546875
90.76953125
35.7265625
-24.421875
-93.171875
-172.41015625
-262.0390625
-359.1796875
-457.92578125
-550.51953125
-629.99609375
-692.7421875
-739.3203125
-772.62890625
-794.7578125
-804.64453125
-798.4375
-772.375
-726.296875
-665.05859375
-596.6171875
-527.921875
-461.859375
-397.46875
-332.6171875
-266.12109375
-197.7890625
-127.5703125
-55.8828125
15.27734375
82.21484375
141.0
189.3046875
227.0546875
255.96875
278.53515625
296.53515625
309.3828125
313.38671875
302.9140625
272.84375
220.53125
146.31640625
53.2265625
-53.1640625
-164.8828125
-272.43359375
-366.69140625
-441.09375
-493.1171875
-524.328125
-539.03515625
-542.51953125
-539.6015625
-533.984375
-527.94921875
-522.25
-516.33203125
-508.78125
-497.52734375
-479.515625
-450.37109375
-404.875
-338.328125
-248.1171875
-134.94140625
-3.55078125
137.26953125
276.09765625
401.27734375
503.48046875
577.23046875
621.1875
637.25
628.67578125
597.96875
546.125
474.375
387.08984375
293.12109375
204.19140625
131.8828125
85.63671875
72.2421875
95.359375
154.171875
242.00390625
346.41015625
451.37890625
541.16015625
604.50390625
637.83984375
645.83203125
638.88671875
628.7578125
624.36328125
629.33984375
641.8046875
656.24609375
666.80078125
670.8359375
670.95703125
674.33203125
689.453125
722.2265625
773.5078125
839.09375
911.5546875
982.23046875
1042.56640625
1085.08984375
1104.6328125
1099.55859375
1071.90625
1026.31640625
968.875
906.515625
846.421875
794.58984375
754.0
724.21875
703.23828125
689.97265625
685.296875
690.98046875
707.84765625
734.83984375
769.34375
808.3203125
849.07421875
889.20703125
926.15234375
956.890625
978.24609375
987.265625
981.2109375
957.49609375
914.61328125
854.02734375
781.37109375
705.36328125
634.80078125
575.921875
531.46484375
501.12890625
482.0625
469.38671875
457.34765625
441.2421875
418.70703125
389.53515625
354.41796875
314.04296875
268.81640625
218.6796875
162.4140625
97.2578125
20.09765625
-70.02734375
-169.97265625
-272.91015625
-370.95703125
-457.87890625
-530.1875
-586.56640625
-626.7578125
-650.390625
-656.01953125
-640.64453125
-600.671875
-534.1171875
-442.8125
-333.109375
-214.828125
-99.1328125
3.90234375
87.47265625
149.21875
191.015625
217.7265625
235.78515625
252.0703125
272.96484375
303.3515625
345.953125
400.84375
464.9296875
531.3125
589.609375
628.125
637.52734375
614.2890625
562.3203125
492.19140625
418.28515625
354.921875
312.57421875
295.5078125
301.3828125
322.94921875
351.07421875
378.1015625
400.23828125
418.265625
436.41015625
460.2265625
494.3203125
540.80859375
599.1484375
667.2578125
742.94921875
824.51953125
910.07421875
996.50390625
1079.25
1153.05859375
1213.109375
1255.8203125
1278.94140625
1281.2109375
1261.83984375
1220.328125
1156.77734375
1072.37109375
969.79296875
853.23828125
727.8046875
598.2578125
467.79296875
338.09375
210.91015625
90.015625
-18.40625
-107.54296875
-172.45703125
-211.60546875
-226.625
-221.1015625
-199.6015625
-167.6953125
-132.36328125
-101.26171875
-80.4296875
-72.171875
-75.49609375
-89.04296875
-113.36328125
-149.9765625
-198.03125
-251.88671875
-301.87890625
-337.6640625
-351.9296875
-342.53125
-312.265625
-266.8359375
-212.53515625
-155.1796875
-99.953125
-50.7421875
-8.5625
29.29296875
67.79296875
111.15234375
160.94921875
216.64453125
277.53125
344.15625
417.96484375
499.5859375
586.73046875
673.171875
749.61328125
806.23046875
835.6328125
835.125
807.6796875
761.43359375
707.7578125
658.59375
624.3359375
612.70703125
627.8359375
668.71484375
727.86328125
792.1484375
846.2265625
876.890625
876.10546875
842.09375
778.9296875
694.99609375
600.06640625
501.85546875
404.078125
307.625
213.796875
126.7578125
52.92578125
-2.390625
-38.39453125
-60.00390625
-76.32421875
-97.46484375
-131.04296875
-179.79296875
-241.3671875
-310.62890625
-382.86328125
-455.4765625
-526.98046875
-594.828125
-654.75390625
-702.37109375
-735.25
-753.4375
-758.20703125
-750.96484375
-733.65625
-710.125
-686.41796875
-668.8828125
-661.15625
-662.52734375
-669.265625
-677.734375
-686.79296875
-697.80859375
-712.75390625
-732.2421875
-754.7109375
-776.96875
-795.3515625
-806.41796875
-806.9609375
-793.97265625
-765.703125
-723.86328125
-674.88671875
-628.27734375
-592.23046875
-569.27734375
-555.1796875
-541.59765625
-520.65234375
-488.4140625
-445.59765625
-395.734375
-342.65234375
-288.73046875
-234.1484375
-176.5625
-111.34375
-33.34765625
59.65234375
163.84375
269.02734375
362.1015625
432.5625
477.04296875
500.59765625
513.99609375
528.36328125
550.125
579.18359375
610.8359375
639.46875
661.296875
675.51953125
684.32421875
692.19921875
703.9453125
721.73828125
743.27734375
762.65234375
773.671875
772.91015625
760.265625
736.8984375
702.63671875
655.015625
590.4296875
506.2421875
402.35546875
281.89453125
151.4765625
20.7734375
-99.2421875
-199.41796875
-274.99609375
-325.97265625
-355.3671875
-367.34375
-366.41015625
-357.35546875
-344.91796875
-333.203125
-325.30859375
-323.0390625
-326.70703125
-335.21484375
-346.859375
-360.21484375
-374.25
-387.47265625
-396.8984375
-397.5625
-383.02734375
-346.98046875
-285.67578125
-199.8984375
-94.84765625
22.12109375
144.421875
267.68359375
389.2890625
506.80078125
616.48828125
712.7734375
788.9609375
838.9296875
859.0703125
849.82421875
816.40625
768.578125
719.046875
680.55078125
662.50390625
668.7265625
697.14453125
741.25
792.40625
841.859375
882.02734375
907.2109375
914.2109375
903.0546875
876.99609375
841.32421875
801.16015625
759.65234375
717.3359375
673.03125
625.5234375
574.7578125
521.7265625
467.203125
410.65234375
350.6015625
285.94921875
217.33984375
147.82421875
82.8828125
29.37109375
-6.83984375
-23.41015625
-22.51953125
-9.859375
7.1484375
20.765625
24.34375
14.19921875
-9.1796875
-41.921875
-79.234375
-117.640625
-155.703125
-193.32421875
-230.44140625
-265.828125
-296.94921875
-321.9609375
-342.796875
-366.078125
-399.515625
-445.4296875
-496.5234375
-537.9140625
-554.53515625
-539.03125
-495.16796875
-435.45703125
-375.22265625
-326.82421875
-296.4375
-283.921875
-285.078125
-294.4609375
-307.16015625
-318.81640625
-325.15625
-322.7890625
-311.39453125
-294.98828125
-280.1171875
-271.68359375
-269.765625
-269.95703125
-266.67578125
-256.76953125
-241.375
-225.8359375
-218.41796875
-227.890625
-260.27734375
-315.94140625
-389.1953125
-471.0703125
-553.53515625
-632.2421875
-706.02734375
-774.296875
-834.73828125
-883.20703125
-915.7578125
-931.53125
-934.6875
-934.08984375
-940.296875
-961.0078125
-997.625
-1045.1953125
-1095.71875
-1142.046875
-1179.4609375
-1204.41796875
-1212.7734375
-1199.72265625
-1161.9140625
-1100.28515625
-1021.59375
-937.29296875
-859.78125
-797.8203125
-753.859375
-724.66796875
-704.2578125
-686.6015625
-667.1484375
-643.37109375
-614.671875
-581.234375
-542.09765625
-493.9609375
-432.24609375
-353.99609375
-260.29296875
-156.59375
-50.94921875
48.6953125
136.98828125
212.55859375
277.73828125
336.5390625
391.66015625
442.6015625
486.078125
518.36328125
537.56640625
543.90625
538.6875
523.5859375
501.40625
476.66015625
454.31640625
436.7578125
421.1875
400.046875
364.546875
309.5
236.4765625
153.5390625
71.84375
1.1484375
-53.703125
-94.1796875
-127.02734375
-161.015625
-202.78125
-253.9765625
-311.67578125
-371.26953125
-429.1640625
-482.88671875
-528.84765625
-560.2734375
-567.87890625
-543.59375
-485.34765625
-399.5234375
-299.51171875
-201.4140625
-119.66015625
-64.3515625
-40.078125
-45.3203125
-72.7265625
-111.10546875
-149.04296875
-178.26953125
-194.75390625
-197.140625
-184.44140625
-155.109375
-107.95703125
-43.51953125
35.38671875
123.4140625
212.31640625
291.359375
349.69921875
379.92578125
379.640625
350.1875
294.84765625
219.578125
135.25390625
57.7265625
3.7421875
-14.921875
4.94140625
58.359375
135.1875
223.69140625
313.23828125
395.9765625
467.37890625
525.828125
571.3828125
604.68359375
626.75
639.59375
646.734375
652.5625
660.7265625
672.57421875
686.46875
698.05859375
701.46875
691.17578125
663.98828125
620.1875
563.34375
499.21484375
434.25
374.33203125
324.0078125
286.125
261.30078125
247.0
237.4140625
225.21484375
204.45703125
171.90234375
125.83203125
64.69921875
-11.60546875
-98.61328125
-186.0078125
-260.4765625
-310.7265625
-331.15234375
-322.4140625
-289.9140625
-241.7578125
-186.78515625
-132.890625
-85.4765625
-46.61328125
-15.1015625
12.09375
37.44140625
60.359375
76.18359375
77.40234375
56.92578125
11.7578125
-54.87890625
-133.921875
-212.82421875
-279.0625
-323.578125
-343.24609375
-341.19921875
-324.87109375
-302.75
-281.62109375
-265.0
-252.79296875
-241.9765625
-228.26171875
-208.234375
-180.79296875
-147.50390625
-112.00390625
-79.03515625
-53.21484375
-37.9921875
-35.21484375
-45.359375
-67.42578125
-98.20703125
-131.578125
-158.7265625
-169.4921875
-154.6640625
-109.140625
-34.7890625
59.13671875
159.19921875
252.9453125
332.48046875
394.71875
439.55859375
468.359375
483.55859375
489.0
489.953125
492.328125
500.89453125
516.9921875
537.32421875
554.94140625
562.42578125
555.5859375
535.734375
509.30078125
485.26953125
471.80078125
473.67578125
491.10546875
520.05078125
554.08984375
587.13671875
615.63671875
638.86328125
657.62109375
673.02734375
686.41015625
699.41796875
713.3828125
727.83203125
739.27734375
741.046875
724.6640625
682.984375
614.125
523.4609375
421.72265625
320.14453125
226.4765625
144.15234375
73.828125
14.71484375
-34.90625
-77.09765625
-112.6796875
-140.05078125
-155.65234375
-156.03515625
-139.9375
-109.234375
-68.7890625
-25.5390625
13.30078125
42.88671875
62.87890625
77.171875
91.04296875
107.62890625
126.22265625
143.09375
153.76171875
155.08984375
146.1484375
127.9140625
102.60546875
73.4375
44.578125
19.91015625
0.4609375
-17.65625
-42.37109375
-81.50390625
-137.85546875
-206.35546875
-275.2578125
-331.08984375
-365.1171875
-377.44921875
-376.1328125
-372.02734375
-373.375
-383.15234375
-399.51171875
-417.8203125
-433.23828125
-443.2421875
-448.94921875
-454.6328125
-465.90625
-488.00390625
-524.765625
-578.2578125
-648.78125
-734.9609375
-833.375
-937.80859375
-1039.140625
-1126.52734375
-1189.46875
-1219.43359375
-1211.140625
-1163.8203125
-1081.875
-973.625
-848.1796875
-712.62109375
-571.640625
-429.65625
-293.58203125
-174.0
-83.3359375
-31.79296875
-23.55078125
-55.91015625
-121.703125
-212.45703125
-320.14453125
-437.3203125
-556.8984375
-671.765625
-774.12890625
-855.0234375
-905.17578125
-917.4375
-889.4453125
-825.08203125
-733.95703125
-629.3046875
-524.8828125
-432.02734375
-357.77734375
-304.6015625
-271.41796875
-255.15234375
-251.81640625
-256.67578125
-264.11328125
-268.3359375
-265.06640625
-253.03515625
-234.0859375
-212.296875
-193.3046875
-183.51171875
-187.94921875
-206.765625
-233.03515625
-254.41796875
-258.125
-236.0234375
-186.86328125
-115.21484375
-28.7109375
64.734375
158.7734375
249.34765625
334.2265625
411.5390625
478.17578125
529.15625
558.6640625
562.07421875
537.4921875
485.734375
409.2890625
311.46484375
196.46484375
69.984375
-60.80078125
-188.21875
-305.5859375
-408.14453125
-492.859375
-557.640625
-601.05078125
-622.8984375
-625.20703125
-612.30078125
-589.4609375
-560.85546875
-528.58984375
-493.8515625
-459.15234375
-429.1640625
-409.3203125
-403.8359375
-415.453125
-446.65625
-500.3984375
-579.03125
-682.375
-806.2421875
-941.50390625
-1073.4609375
-1182.625
-1247.8828125
-1251.72265625
-1185.73046875
-1054.26171875
-874.6875
-672.83984375
-474.3203125
-295.55859375
-140.04296875
-2.03515625
125.28515625
243.03125
344.6953125
419.0078125
454.6796875
444.65234375
388.40234375
292.0078125
166.21484375
23.4375
-125.0703125
-270.5859375
-406.41796875
-526.51171875
-624.6953125
-695.19921875
-733.73828125
-738.26171875
-709.328125
-650.46484375
-568.48828125
-473.16015625
-375.7890625
-287.04296875
-214.4453125
-160.703125
-124.2109375
-101.87109375
-92.67578125
-99.125
-125.12109375
-172.0234375
-235.83984375
-307.328125
-374.34375
-424.99609375
-450.453125
-447.125
-417.55859375
-369.05859375
-310.3046875
-247.94921875
-185.5234375
-124.984375
-68.26171875
-16.671875
31.33203125
80.78125
137.5859375
204.4453125
278.6796875
353.48046875
420.953125
474.58984375
510.03515625
524.73046875
517.515625
488.84765625
441.51953125
380.98828125
314.61328125
249.90625
192.82421875
147.03515625
113.84375
92.140625
78.09375
65.51171875
47.703125
20.39453125
-15.78125
-55.03125
-88.69921875
-109.14453125
-112.83984375
-100.9375
-77.09765625
-44.234375
-2.46875
50.4375
116.6484375
195.61328125
282.8515625
370.7578125
450.9921875
517.328125
567.3984375
602.06640625
622.75390625
628.69140625
616.35546875
581.2578125
520.24609375
432.546875
319.6015625
184.98046875
34.3671875
-124.8984375
-285.16015625
-439.86328125
-584.390625
-716.19921875
-834.23046875
-937.5234375
-1023.84765625
-1089.6875
-1132.03125
-1150.37890625
-1147.06640625
-1125.66796875
-1089.234375
-1039.765625
-978.828125
-908.63671875
-832.76171875
-756.21484375
-684.49609375
-621.578125
-567.75390625
-518.5
-465.15625
-397.40234375
-306.43359375
-187.3984375
-40.1015625
131.41796875
319.43359375
512.9296875
698.69140625
863.875
999.23828125
1101.4140625
1172.890625
1219.72265625
1248.1015625
1261.58203125
1260.34765625
1242.6640625
1207.34765625
1155.43359375
1089.86328125
1013.85546875
929.67578125
839.18359375
745.87890625
656.33203125
579.48828125
524.2421875
496.98828125
500.1171875
530.9765625
581.26171875
638.14453125
688.0
721.23828125
735.30859375
733.86328125
722.8828125
706.55078125
685.34765625
657.25
620.64453125
576.58203125
528.5703125
480.4453125
433.76953125
386.359375
332.70703125
266.5234375
184.6484375
90.0703125
-8.20703125
-98.3203125
-169.125
-211.81640625
-219.77734375
-188.19140625
-114.484375
0.8671875
154.02734375
338.21875
544.71875
763.86328125
985.44921875
1198.58203125
1391.94140625
1555.1796875
1680.87109375
1765.515625
1808.7421875
1811.80078125
1776.78125
1707.09375
1608.28125
1488.04296875
1355.1953125
1218.4140625
1085.6484375
964.3671875
861.828125
784.60546875
737.21484375
720.30859375
729.3359375
754.94921875
786.07421875
814.59375
838.65234375
861.8515625
888.84765625
920.89453125
954.48046875
983.11328125
999.98828125
999.58984375
978.390625
935.79296875
875.57421875
806.7734375
742.26953125
694.6875
671.21875
670.2734375
681.96875
692.1875
688.0234375
662.015625
613.96875
550.5625
483.5625
426.8984375
393.078125
389.79296875
418.32421875
474.3046875
549.83203125
635.73046875
723.5234375
807.33203125
885.09765625
958.0703125
1028.6484375
1098.03125
1165.296875
1227.6875
1281.4140625
1322.47265625
1347.390625
1353.79296875
1340.30859375
1306.33203125
1252.28515625
1180.3046875
1094.6484375
1001.16015625
905.95703125
813.9765625
728.15234375
649.71484375
579.515625
519.3125
471.84765625
439.55859375
422.890625
419.27734375
423.34765625
428.29296875
427.76953125
417.25390625
394.34375
358.46875
311.14453125
256.41015625
200.2109375
148.234375
103.9765625
68.79296875
43.76953125
31.20703125
34.3359375
56.05078125
97.84765625
159.41015625
238.4140625
330.28515625
428.73828125
527.41796875
622.09765625
712.23046875
800.74609375
892.23828125
990.1484375
1093.94921875
1197.27734375
1288.1640625
1352.05078125
1376.6015625
1356.01171875
1292.73046875
1196.39453125
1081.25
962.9765625
855.45703125
768.1484375
704.765625
663.671875
639.625
626.1484375
617.6484375
610.25390625
600.97265625
586.4140625
563.05859375
529.52734375
488.6640625
447.171875
412.9375
391.96875
386.6953125
395.7109375
414.66015625
438.25390625
462.62109375
486.5390625
510.6171875
535.68359375
562.40625
592.5
629.38671875
676.21875
731.98046875
788.87890625
833.97265625
854.60546875
844.3671875
805.98046875
750.06640625
691.0859375
642.6328125
613.69140625
606.62890625
617.20703125
636.62890625
654.8515625
664.0234375
660.66796875
645.75390625
622.7890625
595.1328125
563.98828125
528.1484375
485.546875
435.65625
381.203125
328.01953125
283.08984375
252.32421875
239.69921875
247.796875
278.65234375
333.8125
413.65234375
516.44140625
637.25390625
767.109375
893.171875
1000.96875
1078.75390625
1121.93359375
1134.9921875
1128.890625
1115.1328125
1100.27734375
1084.43359375
1063.765625
1033.9609375
991.9765625
936.453125
868.609375
793.359375
718.734375
652.85546875
600.58984375
562.46484375
535.93359375
517.28515625
502.77734375
489.55078125
476.953125
468.22265625
470.90625
494.9609375
548.87890625
636.1796875
754.33984375
896.0234375
1050.5625
1204.38671875
1341.16796875
1443.21875
1494.49609375
1484.03515625
1408.84375
1275.3984375
1098.625
897.734375
690.4453125
489.0390625
300.63671875
130.453125
-15.6328125
-131.4609375
-213.1796875
-261.32421875
-280.8046875
-279.19921875
-264.66015625
-243.90234375
-220.125
-191.27734375
-150.31640625
-88.5859375
-1.02734375
109.9453125
234.3046875
357.890625
467.4375
554.578125
617.32421875
658.546875
682.26953125
690.16796875
680.32421875
649.15234375
595.0859375
521.48828125
436.7109375
350.93359375
271.89453125
202.28515625
140.37109375
82.7265625
26.51171875
-30.0078125
-88.2265625
-149.73828125
-216.11328125
-288.26953125
-366.109375
-448.26953125
-531.5859375
-610.66015625
-678.3515625
-728.1171875
-756.80859375
-765.9609375
-760.4921875
-746.40234375
-729.52734375
-715.47265625
-708.99609375
-711.91796875
-720.98046875
-727.66015625
-720.6640625
-689.62109375
-628.26171875
-535.83203125
-416.7421875
-279.14453125
-133.64453125
7.609375
132.1015625
229.26171875
293.5703125
326.45703125
335.44921875
330.5
319.66796875
306.484375
290.37890625
269.25
242.04296875
209.63671875
174.0
136.8125
98.66015625
59.203125
17.8984375
-25.2578125
-69.53125
-113.6484375
-155.96875
-194.10546875
-224.48828125
-242.69140625
-244.6796875
-228.18359375
-193.3359375
-142.45703125
-79.5390625
-9.4765625
63.171875
135.75390625
208.39453125
283.33984375
362.91015625
447.421875
534.36328125
619.22265625
696.95703125
763.2734375
815.41015625
852.86328125
877.8515625
895.16015625
910.93359375
930.6875
957.390625
990.76953125
1028.6796875
1069.83203125
1115.71484375
1169.6171875
1233.34375
1304.44921875
1376.296875
1440.87109375
1492.4609375
1530.34375
1558.8671875
1584.66796875
1612.62109375
1643.87890625
1677.55078125
1713.5859375
1753.08984375
1795.51953125
1835.98046875
1865.4375
1873.18359375
1849.5546875
1788.34765625
1689.2109375
1559.171875
1411.56640625
1262.2265625
1125.36328125
1011.49609375
927.86328125
879.3828125
868.17578125
891.38671875
939.4375
997.453125
1050.05859375
1086.421875
1101.75
1094.8046875
1064.6640625
1010.2265625
932.5859375
837.4453125
734.5390625
633.51953125
539.36328125
451.125
365.4921875
282.0625
205.5390625
142.765625
97.2578125
65.68359375
38.64453125
5.109375
-42.33984375
-104.19140625
-174.0703125
-241.55859375
-295.79296875
-328.2734375
-334.65234375
-315.55078125
-275.61328125
-220.7421875
-155.5078125
-83.23046875
-8.83203125
58.7734375
107.7421875
127.51953125
113.18359375
67.0
-3.30078125
-87.87890625
-177.71484375
-266.0859375
-348.984375
-424.93359375
-494.58984375
-559.7890625
-622.484375
-684.06640625
-745.359375
-806.53515625
-866.328125
-921.01171875
-964.6484375
-991.30859375
-998.125
-986.81640625
-962.46875
-930.89453125
-897.07421875
-865.40234375
-840.3046875
-825.8046875
-824.61328125
-838.30078125
-868.2734375
-916.03125
-981.578125
-1061.03125
-1144.8515625
-1217.8515625
-1261.5078125
-1258.875
-1200.53515625
-1088.19140625
-933.484375
-753.03125
-563.12890625
-376.6875
-202.2265625
-44.27734375
95.09765625
214.234375
310.375
380.18359375
421.796875
436.57421875
428.8125
403.58203125
364.31640625
312.34375
248.4375
174.828125
95.53515625
15.03125
-63.13671875
-136.42578125
-202.5234375
-259.109375
-304.484375
-337.9921875
-359.60546875
-369.0546875
-365.64453125
-348.8984375
-319.33984375
-278.60546875
-228.9140625
-172.68359375
-112.64453125
-52.2421875
4.65234375
54.8046875
96.65234375
130.4140625
157.06640625
177.19921875
190.734375
197.55859375
198.1328125
193.59375
185.45703125
175.26171875
164.25390625
152.79296875
139.9375
123.58203125
101.140625
70.23828125
29.4296875
-20.6328125
-75.8359375
-128.68359375
-170.8359375
-196.52734375
-203.953125
-193.69921875
-166.5390625
-123.21875
-66.2265625
-1.15234375
64.40625
123.83203125
174.2578125
217.48828125
258.79296875
304.671875
360.69921875
429.55078125
509.06640625
591.1640625
663.5625
714.76953125
739.59765625
741.05859375
727.0078125
704.765625
678.12109375
648.18359375
615.9375
583.8359375
555.9140625
537.30859375
533.67578125
550.04296875
589.171875
650.046875
727.39453125
812.4453125
895.02734375
966.77734375
1024.015625
1068.54296875
1105.15234375
1137.65625
1165.86328125
1185.140625
1188.00390625
1166.77734375
1116.83203125
1039.51953125
943.36328125
842.49609375
752.9296875
688.51171875
657.81640625
662.21875
695.48046875
745.3828125
797.59765625
840.234375
866.60546875
874.875
865.484375
838.875
795.03515625
734.46484375
659.46875
574.8125
487.6953125
406.265625
336.78125
280.80859375
234.80859375
192.59375
148.53125
99.42578125
44.99609375
-12.16796875
-67.51171875
-117.0078125
-160.26171875
-201.7421875
-248.88671875
-308.78515625
-385.36328125
-477.8203125
-580.3125
-683.296875
-776.5078125
-852.12109375
-906.23828125
-938.13671875
-948.62890625
-938.5625
-908.140625
-857.3359375
-787.31640625
-702.14453125
-609.37109375
-518.8125
-440.015625
-379.67578125
-340.10546875
-319.0234375
-310.40625
-305.5859375
-294.625
-268.109375
-219.58203125
-147.66796875
-56.76171875
44.05859375
143.41796875
230.62890625
298.87890625
347.2890625
380.74609375
406.97265625
432.53515625
459.7421875
486.3046875
507.48828125
519.26953125
520.18359375
510.8515625
492.1328125
463.96875
425.70703125
376.83984375
316.94921875
245.28125
161.17578125
65.9453125
-35.01953125
-131.7734375
-211.953125
-264.921875
-285.35546875
-273.97265625
-235.234375
-174.55078125
-97.5
-11.0546875
75.69140625
153.2421875
214.75
257.90625
283.796875
293.98828125
288.4375
265.97265625
226.7421875
174.171875
114.42578125
53.7265625
-4.24609375
-58.8515625
-110.91796875
-161.328125
-211.19921875
-263.25
-322.1953125
-392.8359375
-476.84375
-570.4921875
-665.0703125
-749.65234375
-815.0078125
-856.73828125
-876.1015625
-878.046875
-868.03515625
-850.2109375
-827.93359375
-805.2109375
-787.11328125
-778.98046875
-785.6171875
-810.67578125
-855.5234375
-917.7890625
-991.140625
-1067.14453125
-1137.76171875
-1196.7890625
-1240.40625
-1267.84375
-1281.96875
-1288.171875
-1290.98046875
-1290.296875
-1280.04296875
-1250.3125
-1191.5625
-1098.859375
-974.42578125
-828.03515625
-675.21484375
-533.546875
-417.68359375
-334.6875
-282.08984375
-250.1171875
-227.34375
-206.38671875
-186.3984375
-171.4921875
-166.98046875
-176.09375
-198.32421875
-228.9765625
-259.3046875
-277.51171875
-271.29296875
-231.78125
-156.7890625
-51.21875
75.5625
213.04296875
350.80859375
477.72265625
581.53515625
650.9921875
679.81640625
669.6015625
629.16015625
570.30859375
502.3984375
428.890625
348.25
258.46484375
161.85546875
66.08203125
-19.3125
-87.8984375
-138.46484375
-173.15234375
-194.00390625
-201.28125
-194.52734375
-174.59375
-144.41015625
-108.23046875
-70.73046875
-37.24609375
-14.484375
-9.83203125
-28.71875
-71.83203125
-134.72265625
-210.3828125
-292.43359375
-376.5234375
-459.3125
-536.89453125
-604.5703125
-658.34375
-696.859375
-722.25390625
-739.3828125
-754.03515625
-771.234375
-794.10546875
-823.3046875
-857.16796875
-892.83203125
-927.97265625
-961.984375
-995.66015625
-1029.6875
-1063.53125
-1095.66015625
-1124.63671875
-1150.26171875
-1173.953125
-1198.3984375
-1226.6171875
-1260.94921875
-1302.46875
-1350.84375
-1403.875
-1456.765625
-1502.09765625
-1531.59375
-1538.859375
-1520.7421875
-1476.1015625
-1403.27734375
-1299.0546875
-1160.62109375
-989.3203125
-793.609375
-588.75390625
-393.0625
-222.8984375
-89.69921875
-0.22265625
41.625
34.0390625
-21.56640625
-119.24609375
-248.5078125
-395.49609375
-544.40625
-679.078125
-785.54296875
-855.2578125
-887.1640625
-887.2265625
-865.66015625
-833.43359375
-799.30078125
-768.0234375
-739.98046875
-712.41796875
-681.9921875
-647.359375
-610.453125
-575.671875
-547.57421875
-528.6171875
-518.59375
-516.359375
-522.59375
-541.12890625
-577.27734375
-633.7734375
-707.3125
-788.4765625
-865.25
-927.609375
-970.16796875
-991.91015625
-994.38671875
-980.51953125
-954.54296875
-921.9765625
-888.1875
-855.45703125
-820.296875
-773.4609375
-703.36328125
-601.23046875
-464.984375
-300.2265625
-118.8203125
63.4296875
229.12890625
362.1328125
451.00390625
492.0625
490.2109375
456.7265625
404.73046875
345.0390625
284.20703125
225.0390625
167.9375
111.51953125
52.44921875
-14.30078125
-93.9296875
-189.3203125
-298.76953125
-415.38671875
-528.83203125
-628.828125
-708.1640625
-763.21875
-792.10546875
-792.76953125
-762.8046875
-700.69140625
-606.81640625
-483.8671875
-337.1875
-175.48828125
-10.75
143.49609375
275.1328125
375.95703125
442.578125
475.328125
476.11328125
446.89453125
390.1015625
310.6328125
217.2578125
121.67578125
35.54296875
-32.30078125
-77.1796875
-98.2890625
-97.66015625
-78.7421875
-45.3125
-1.61328125
46.42578125
90.609375
122.1640625
135.19140625
129.578125
111.22265625
89.7578125
75.0546875
74.140625
89.375
118.3046875
154.9140625
191.68359375
221.51171875
239.09375
241.48828125
227.984375
199.52734375
158.45703125
109.0546875
58.12109375
14.07421875
-16.11328125
-30.58984375
-34.22265625
-37.078125
-50.90234375
-85.8515625
-148.18359375
-238.7265625
-352.50390625
-480.5703125
-613.87890625
-746.6171875
-876.328125
-1001.41796875
-1119.10546875
-1225.81640625
-1318.8984375
-1397.1953125
-1460.04296875
-1506.00390625
-1532.671875
-1537.27734375
-1517.57421875
-1472.6015625
-1403.3203125
-1312.875
-1206.703125
-1092.40234375
-978.98046875
-875.09765625
-786.90234375
-716.99609375
-665.10546875
-629.52734375
-607.87109375
-597.08203125
-593.51171875
-593.5625
-594.53515625
-595.33203125
-596.671875
-600.8046875
-610.81640625
-630.140625
-662.453125
-710.984375
-776.203125
-852.8828125
-929.4296875
-991.41015625
-1027.66796875
-1035.0703125
-1018.859375
-988.79296875
-953.9453125
-919.14453125
-884.65625
-848.3984375
-808.71484375
-765.8203125
-721.60546875
-678.46875
-638.0546875
-600.3046875
-563.19140625
-523.3828125
-477.73828125
-425.140625
-367.546875
-309.6640625
-257.24609375
-214.5625
-182.234375
-156.37109375
-129.4375
-92.7265625
-39.71484375
30.84765625
113.46875
196.9921875
267.828125
313.90234375
327.8359375
308.47265625
260.55078125
192.69921875
114.7734375
35.9375
-35.58984375
-92.015625
-125.9296875
-131.71484375
-107.53125
-56.578125
13.4765625
92.78515625
172.3203125
246.2734375
312.63671875
372.1484375
426.140625
474.3515625
513.63671875
538.41796875
542.953125
523.9375
481.53125
418.3203125
337.65625
243.02734375
138.5625
29.4921875
-77.9140625
-176.58203125
-258.80859375
-317.19140625
-346.51171875
-345.48828125
-316.90625
-266.09375
-199.109375
-122.0390625
-41.421875
35.1640625
99.33984375
143.16015625
160.98046875
150.94140625
115.40625
60.19140625
-6.84765625
-77.49609375
-144.8671875
-205.05859375
-258.3203125
-308.984375
-363.97265625
-430.40625
-513.1328125
-612.96875
-725.6484375
-841.53515625
-946.6015625
-1025.2734375
-1065.1171875
-1061.37109375
-1018.7265625
-949.125
-866.8125
-783.55078125
-705.91796875
-634.86328125
-566.4765625
-493.4296875
-407.265625
-301.28515625
-173.24609375
-26.64453125
130.2734375
287.3984375
435.875
569.7421875
685.5390625
781.1484375
855.34765625
908.0
939.90625
952.046875
945.17578125
920.12109375
877.84765625
818.43359375
740.015625
639.3046875
513.8203125
364.1953125
195.109375
14.9921875
-165.02734375
-332.9375
-478.51953125
-596.09765625
-685.78515625
-752.5
-802.99609375
-842.66015625
-873.74609375
-895.7578125
-906.8046875
-904.1796875
-884.00390625
-841.8984375
-775.61328125
-687.79296875
-586.18359375
-480.92578125
-380.9375
-291.42578125
-212.9296875
-142.03125
-73.61328125
-4.20703125
65.77734375
132.38671875
190.78515625
238.140625
274.61328125
302.33203125
323.44140625
339.3046875
351.50390625
363.1484375
378.48046875
400.23828125
426.8671875
451.84765625
465.51953125
458.30078125
423.8046875
360.84765625
273.9296875
172.39453125
68.96484375
-22.3203125
-89.33203125
-125.7578125
-133.1484375
-119.125
-92.8046875
-61.125
-28.3359375
2.54296875
28.69140625
47.6484375
58.0703125
60.24609375
55.99609375
47.828125
37.90625
27.4453125
16.859375
6.3046875
-3.984375
-13.40234375
-20.75390625
-24.48046875
-23.87109375
-20.296875
-17.23046875
-18.92578125
-28.640625
-47.49609375
-74.11328125
-105.00390625
-136.05078125
-164.8828125
-192.9375
-225.4765625
-269.14453125
-328.609375
-404.51171875
-493.69140625
-590.8046875
-689.91015625
-785.0625
-870.34765625
-939.58203125
-986.05078125
-1002.83203125
-984.33984375
-928.7265625
-839.85546875
-727.4296875
-605.21875
-487.82421875
-386.71484375
-306.48828125
-243.5
-188.24609375
-130.96484375
-67.08984375
0.6640625
64.5390625
116.52734375
152.78515625
175.26953125
190.23046875
205.1640625
226.08203125
255.80859375
293.046875
332.41796875
366.40234375
389.30859375
401.04296875
407.90234375
419.4609375
443.625
482.9921875
534.44921875
591.6484375
648.59375
702.29296875
753.2578125
804.03125
856.5546875
910.05078125
960.7109375
1003.859375
1037.1640625
1062.53515625
1084.80078125
1107.87109375
1131.4296875
1150.53515625
1158.39453125
1150.08203125
1124.83984375
1086.1015625
1039.84765625
992.38671875
948.42578125
910.109375
877.55859375
850.28515625
827.9609375
809.28125
789.84765625
761.63671875
715.5234375
645.54296875
552.078125
442.30078125
328.3203125
224.14453125
142.08984375
89.52734375
67.30859375
70.96484375
93.8125
129.79296875
174.30859375
223.43359375
272.76171875
316.71875
348.50390625
360.93359375
348.44921875
309.68359375
248.78125
174.18359375
95.51171875
20.7734375
-44.68359375
-97.90234375
-138.1171875
-167.03125
-188.7734375
-208.984375
-233.15234375
-265.0390625
-305.73046875
-353.4765625
-404.57421875
-454.9765625
-501.9296875
-544.54296875
-583.125
-618.04296875
-649.11328125
-675.24609375
-693.74609375
-699.7109375
-687.2578125
-653.15625
-600.55078125
-539.390625
-482.703125
-441.515625
-421.7578125
-423.8515625
-443.71875
-474.2421875
-507.546875
-537.63671875
-562.01171875
-580.92578125
-595.14453125
-604.40625
-608.015625
-606.96875
-605.51171875
-610.578125
-629.08203125
-664.7421875
-716.14453125
-776.4921875
-834.6953125
-877.52734375
-892.71875
-872.765625
-817.65234375
-735.22265625
-638.82421875
-543.45703125
-461.9453125
-402.1171875
-365.52734375
-347.95703125
-341.2734375
-336.0390625
-324.203125
-301.3359375
-267.93359375
-228.9609375
-191.49609375
-161.59765625
-142.1796875
-132.828125
-130.9140625
-132.54296875
-132.9296875
-127.00390625
-110.82421875
-82.97265625
-44.6484375
1.69140625
53.96484375
111.359375
174.3984375
244.28515625
321.6171875
405.07421875
491.09375
574.90234375
651.6875
716.73828125
764.984375
791.51171875
793.31640625
770.80078125
727.5
668.75
601.0
532.2734375
472.38671875
431.26171875
415.71875
426.9453125
460.7890625
510.64453125
570.5
635.48828125
699.96875
755.59375
791.91015625
800.0546875
777.08984375
728.390625
666.3984375
606.46484375
561.6640625
538.9453125
538.3671875
555.3828125
584.3203125
620.7734375
661.72265625
704.65234375
747.41015625
789.30078125
831.6328125
876.53515625
924.73046875
974.37890625
1021.81640625
1062.8203125
1093.1640625
1108.71875
1106.2421875
1084.78125
1046.29296875
994.78125
934.59765625
869.484375
802.875
739.03125
683.890625
644.734375
628.65234375
640.49609375
681.46484375
748.76953125
835.99609375
933.60546875
1029.87890625
1112.6171875
1171.58203125
1200.6328125
1198.8359375
1170.18359375
1122.10546875
1063.28125
1001.57421875
942.96484375
891.73046875
851.15234375
823.83203125
811.18359375
812.67578125
825.3984375
844.3125
862.94921875
874.5546875
873.53125
856.84375
824.640625
779.61328125
725.453125
665.41796875
601.7578125
535.72265625
467.28515625
394.93359375
316.37109375
230.22265625
137.28515625
39.94140625
-59.6796875
-160.7578125
-262.87890625
-364.65234375
-463.33203125
-555.859375
-639.8125
-713.28515625
-774.046875
-819.11328125
-844.97265625
-847.94140625
-824.27734375
-770.67578125
-685.75
-571.875
-435.91015625
-288.01171875
-139.6015625
-2.0390625
114.14453125
200.66015625
253.8125
275.94140625
274.3046875
258.02734375
235.203125
211.6796875
191.078125
175.1953125
164.46484375
158.60546875
156.8984375
158.1328125
160.24609375
160.55859375
156.64453125
147.38671875
133.3203125
115.953125
96.4609375
74.7890625
50.15234375
22.47265625
-6.0859375
-30.97265625
-47.015625
-51.2265625
-44.609375
-30.80859375
-12.26953125
13.20703125
52.43359375
113.3125
200.6796875
313.9296875
447.04296875
590.46484375
734.13671875
870.49609375
995.62109375
1107.875
1205.40234375
1284.921875
1342.453125
1375.0703125
1382.640625
1369.10546875
1342.7578125
1314.64453125
1294.96875
1289.05078125
1295.50390625
1308.2734375
1321.60546875
1334.33203125
1349.71484375
1370.9296875
1396.46484375
1419.74609375
1432.84375
1430.3125
1410.2890625
1373.390625
1321.74609375
1258.20703125
1185.10546875
1102.61328125
1008.6171875
900.9765625
780.7109375
653.58203125
528.62109375
414.93359375
318.98828125
243.87890625
189.8515625
154.60546875
133.27734375
119.2421875
106.16015625
90.09765625
70.15625
47.8984375
27.00390625
13.39453125
14.296875
35.359375
76.9765625
132.48828125
190.046875
237.37890625
266.83203125
277.640625
274.39453125
263.10546875
247.9296875
230.51953125
211.41015625
191.6015625
172.765625
156.859375
146.11328125
143.51953125
152.3359375
173.97265625
205.8515625
241.671875
274.48828125
300.0234375
317.4140625
327.44140625
330.80859375
328.5
323.328125
320.23828125
324.20703125
337.390625
358.11328125
382.63671875
408.22265625
435.015625
465.64453125
503.09765625
548.23046875
598.01953125
645.11328125
678.91015625
687.875
662.33203125
597.12109375
493.14453125
357.01171875
198.7109375
28.91796875
-141.9765625
-303.1484375
-443.51171875
-554.23046875
-631.765625
-678.18359375
-698.4140625
-697.05078125
-677.29296875
-641.59375
-592.2734375
-531.4296875
-460.92578125
-383.16015625
-302.57421875
-226.8515625
-166.53515625
-131.98046875
-128.76953125
-154.28125
-197.828125
-244.0625
-277.63671875
-287.16015625
-267.890625
-222.8125
-161.515625
-96.67578125
-39.421875
4.10546875
32.82421875
47.88671875
49.5625
37.203125
12.390625
-17.69140625
-40.65625
-43.8203125
-20.5
26.55859375
86.7421875
146.703125
196.13671875
231.2890625
255.39453125
276.39453125
303.17578125
341.79296875
393.359375
454.4375
519.38671875
582.94921875
641.6875
694.3203125
741.19140625
783.14453125
820.26171875
851.3359375
874.31640625
887.20703125
888.546875
877.65234375
854.9140625
821.71484375
779.703125
730.33984375
675.67578125
619.6328125
568.09375
527.16796875
500.99609375
490.484375
493.16015625
503.8671875
516.33984375
525.4140625
528.55078125
525.94140625
519.5859375
512.3828125
507.2890625
506.375
510.09375
517.1171875
524.42578125
527.11328125
518.44140625
490.80078125
437.1640625
352.05859375
232.265625
78.2890625
-103.6640625
-301.48046875
-500.12109375
-686.48828125
-852.65234375
-995.5546875
-1113.9296875
-1205.12890625
-1263.89453125
-1283.8359375
-1260.56640625
-1194.46484375
-1091.22265625
-959.84765625
-809.75390625
-649.1328125
-485.2734375
-325.921875
-179.84765625
-56.01953125
38.234375
99.48046875
130.0234375
138.17578125
135.62109375
132.55078125
133.43359375
136.36328125
136.19921875
128.8671875
114.01953125
94.94921875
76.50390625
62.171875
51.8203125
41.140625
23.2890625
-8.15234375
-56.4765625
-120.78125
-197.11328125
-280.79296875
-368.2421875
-457.140625
-545.1640625
-628.64453125
-702.375
-760.671875
-799.09375
-816.234375
-814.5859375
-799.671875
-777.87109375
-754.39453125
-732.92578125
-716.67578125
-709.36328125
-714.73046875
-734.93359375
-768.83203125
-811.2890625
-853.71484375
-885.703125
-897.14453125
-880.4609375
-832.49609375
-755.34375
-655.77734375
-543.546875
-429.73046875
-325.65234375
-242.0703125
-187.953125
-169.1171875
-187.25
-239.484375
-318.0234375
-410.30859375
-500.62109375
-573.359375
-616.49609375
-623.5859375
-593.765625
-530.5859375
-440.484375
-331.2890625
-211.28515625
-89.078125
26.2890625
126.40234375
206.26953125
267.16015625
316.62890625
364.296875
415.6171875
467.796875
510.83203125
532.79296875
525.953125
489.8671875
430.22265625
354.7109375
269.04296875
175.859375
76.76953125
-24.765625
-122.59375
-209.55078125
-279.96484375
-331.0546875
-363.171875
-379.68359375
-386.5234375
-390.609375
-397.3984375
-408.7109375
-421.9765625
-431.23828125
-429.328125
-410.734375
-374.2890625
-324.734375
-272.4609375
-231.4296875
-215.3359375
-232.578125
-281.890625
-351.19140625
-421.296875
-473.1015625
-494.38671875
-482.921875
-445.0703125
-391.65625
-333.65625
-279.4453125
-233.84375
-198.05859375
-169.94921875
-145.046875
-118.71484375
-88.73828125
-56.7890625
-27.97265625
-8.9765625
-5.88671875
-22.1953125
-57.44921875
-107.26171875
-165.13671875
-225.24609375
-284.23046875
-340.7734375
-393.28125
-437.79296875
-468.18359375
-479.07421875
-469.5546875
-445.03515625
-415.81640625
-393.64453125
-388.390625
-406.23046875
-449.265625
-516.015625
-602.296875
-701.7265625
-805.8203125
-904.14453125
-985.33984375
-1039.10546875
-1058.5
-1041.9921875
-994.84375
-928.69921875
-858.45703125
-797.390625
-753.33203125
-727.9921875
-718.7421875
-720.6015625
-727.50390625
-733.4453125
-733.75390625
-725.828125
-708.42578125
-680.5234375
-641.08984375
-590.2109375
-530.2109375
-465.20703125
-398.80078125
-331.625
-261.171875
-184.36328125
-100.9296875
-14.6328125
68.32421875
141.90625
201.52734375
244.0859375
268.21875
275.390625
270.76953125
262.484375
259.22265625
267.640625
290.92578125
329.20703125
381.30078125
446.58984375
525.6875
619.09375
724.95703125
838.0
950.8125
1056.0546875
1147.27734375
1217.93359375
1260.71875
1269.3828125
1241.8671875
1181.81640625
1097.30078125
998.171875
894.28515625
794.73828125
707.3203125
637.625
588.41796875
559.8125
550.2734375
557.69921875
579.62109375
612.26171875
649.48046875
683.42578125
707.28125
718.5
719.96875
718.27734375
720.42578125
731.0625
751.60546875
781.19921875
818.33984375
861.75
909.93359375
960.38671875
1009.609375
1054.1328125
1091.82421875
1122.6640625
1148.94140625
1174.78515625
1205.203125
1245.109375
1298.66796875
1368.57421875
1454.6953125
1552.53125
1652.9296875
1743.76171875
1812.5859375
1849.4140625
1849.1328125
1813.15234375
1748.953125
1667.11328125
1577.42578125
1486.75390625
1399.39453125
1318.6171875
1247.82421875
1190.72265625
1150.5546875
1128.59375
1122.59765625
1126.80859375
1133.74609375
1136.40625
1129.0390625
1106.59765625
1064.625
1000.66796875
915.890625
814.8671875
703.1640625
584.91015625
462.5546875
338.59765625
216.84765625
101.62109375
-3.953125
-98.3671875
-180.44140625
-248.38671875
-300.33984375
-335.60546875
-354.8359375
-359.30859375
-350.4765625
-330.36328125
-301.8125
-267.81640625
-230.38671875
-190.0625
-146.23828125
-97.9609375
-44.9140625
11.796875
69.8046875
126.78125
181.91796875
235.87109375
288.75
338.265625
380.21875
411.01953125
429.48046875
435.98046875
430.171875
409.875
372.35546875
316.37109375
243.4921875
158.60546875
70.13671875
-10.67578125
-72.2421875
-106.13671875
-109.859375
-87.71875
-50.35546875
-13.1171875
7.41796875
-1.390625
-43.671875
-113.86328125
-199.4453125
-285.359375
-357.75390625
-406.53125
-427.10546875
-421.19140625
-395.80078125
-360.31640625
-323.11328125
-289.67578125
-263.21875
-246.79296875
-244.6171875
-260.84375
-296.4765625
-346.82421875
-401.828125
-449.53515625
-480.61328125
-491.3125
-483.33203125
-461.04296875
-428.37890625
-387.375
-339.078125
-285.33203125
-229.46875
-175.296875
-125.22265625
-79.2109375
-35.1015625
10.18359375
59.546875
115.0625
177.59375
246.65234375
320.8125
398.65625
479.37109375
561.91796875
643.32421875
717.875
778.66796875
820.75390625
843.43359375
849.82421875
844.0078125
828.171875
802.01171875
764.44140625
715.7109375
657.74609375
592.75
521.9296875
445.60546875
364.44921875
280.4296875
196.64453125
116.25390625
41.10546875
-29.171875
-96.72265625
-163.43359375
-228.68359375
-288.6484375
-338.12890625
-374.06640625
-398.5859375
-419.7109375
-448.56640625
-493.98828125
-557.46875
-631.59375
-702.82421875
-756.5234375
-781.47265625
-772.58203125
-731.75
-667.0078125
-589.7578125
-511.1484375
-439.51953125
-380.046875
-335.5703125
-306.796875
-291.47265625
-284.2421875
-278.64453125
-270.2109375
-257.98046875
-243.02734375
-225.6796875
-204.25390625
-176.3125
-140.890625
-99.74609375
-56.84375
-16.4609375
18.91796875
49.48046875
76.71484375
101.06640625
121.01953125
134.70703125
142.44921875
147.6640625
155.30078125
169.1875
190.046875
215.234375
240.36328125
262.08984375
280.45703125
299.47265625
325.72265625
365.84375
423.828125
498.8984375
584.8046875
671.1953125
746.52734375
801.36328125
830.8671875
835.578125
820.51953125
792.97265625
760.5625
730.3359375
708.3828125
698.68359375
701.265625
711.3359375
720.58203125
720.26171875
704.66796875
673.5859375
632.359375
589.25390625
551.390625
521.875
499.703125
481.46875
463.1875
441.5625
415.17578125
385.5859375
357.68359375
338.40625
333.79296875
345.51953125
368.9765625
394.5859375
411.8203125
413.15234375
395.72265625
360.62109375
311.18359375
250.94921875
181.8203125
103.75
16.83984375
-75.33984375
-164.22265625
-238.234375
-286.96484375
-304.55859375
-290.4453125
-247.45703125
-178.98046875
-87.35546875
25.36328125
155.35546875
296.1171875
440.01953125
581.015625
715.65625
841.23046875
952.57421875
1040.94140625
1096.828125
1115.1953125
1098.9609375
1057.8828125
1004.0234375
947.109375
892.1484375
839.20703125
784.75
724.46484375
656.875
585.60546875
518.36328125
463.09375
424.05859375
400.43359375
388.14453125
383.34765625
384.6640625
392.1328125
403.6171875
412.07421875
406.765625
378.20703125
323.70703125
249.8671875
170.80859375
103.265625
60.921875
50.12890625
68.30859375
105.4609375
147.953125
183.3671875
204.171875
208.90625
201.00390625
186.65234375
173.0
166.8046875
173.40234375
195.953125
235.0234375
288.41796875
351.2265625
416.484375
476.2734375
522.7421875
548.93359375
550.0390625
524.95703125
476.84765625
411.796875
336.62890625
257.3046875
178.1015625
101.14453125
26.72265625
-44.93359375
-111.546875
-168.875
-213.35546875
-244.76171875
-266.30078125
-282.4296875
-296.6015625
-310.05859375
-321.625
-328.62890625
-329.28125
-325.4765625
-323.4375
-330.79296875
-351.75390625
-384.15234375
-420.484375
-451.87109375
-471.86328125
-478.26953125
-473.47265625
-464.22265625
-460.53125
-472.83203125
-508.05859375
-567.1875
-645.4921875
-734.76953125
-825.359375
-906.89453125
-968.63671875
-1000.75390625
-997.26953125
-959.45703125
-897.15234375
-826.0
-761.67578125
-714.546875
-687.984375
-680.44921875
-688.8828125
-710.765625
-743.6796875
-783.08984375
-820.5078125
-844.36328125
-844.05078125
-814.546875
-758.2890625
-683.0859375
-598.296875
-512.44140625
-433.1953125
-368.11328125
-324.00390625
-304.9296875
-310.74609375
-337.6953125
-380.29296875
-432.859375
-490.34765625
-549.2265625
-608.38671875
-668.5703125
-730.1328125
-791.3203125
-849.0
-900.8671875
-946.53515625
-986.796875
-1022.46875
-1053.84765625
-1080.25390625
-1099.47265625
-1107.98046875
-1102.35546875
-1080.73828125
-1042.9609375
-989.83984375
-922.5703125
-842.62109375
-751.3125
-649.19140625
-535.90234375
-411.2421875
-277.09375
-138.90234375
-5.2265625
114.92578125
215.28125
293.21484375
347.72265625
376.71484375
376.6640625
344.93359375
282.44921875
194.61328125
90.1328125
-21.1875
-130.7734375
-232.640625
-323.26171875
-399.953125
-459.3984375
-497.5234375
-510.7421875
-497.48828125
-459.06640625
-399.734375
-325.90234375
-244.74609375
-162.921875
-86.3359375
-20.87109375
27.45703125
53.96484375
57.3515625
40.4375
8.828125
-31.30859375
-74.859375
-118.88671875
-163.5390625
-211.98828125
-268.328125
-334.09765625
-406.17578125
-477.62109375
-540.78125
-590.39453125
-625.3125
-648.671875
-666.8515625
-687.48828125
-717.125
-759.125
-812.609375
-873.09765625
-934.94140625
-994.23046875
-1049.82421875
-1101.6171875
-1147.828125
-1184.2265625
-1206.0078125
-1210.46875
-1198.3125
-1173.16015625
-1140.1328125
-1104.3515625
-1069.734375
-1038.53515625
-1011.78125
-990.48828125
-976.69140625
-973.765625
-985.7265625
-1015.58984375
-1063.26953125
-1123.953125
-1187.76953125
-1241.52734375
-1272.078125
-1270.15625
-1232.953125
-1164.05859375
-1070.84765625
-960.828125
-839.2265625
-709.29296875
-574.7890625
-442.5390625
-322.15234375
-222.42578125
-146.94921875
-92.62890625
-52.39453125
-20.00390625
6.671875
25.6484375
33.34375
27.49609375
8.8125
-19.15625
-51.47265625
-83.49609375
-112.078125
-135.7265625
-153.88671875
-166.13671875
-172.86328125
-177.45703125
-187.921875
-214.9296875
-266.21484375
-341.45703125
-431.890625
-524.57421875
-607.3828125
-671.01171875
-708.31640625
-713.78125
-684.9609375
-624.703125
-542.06640625
-450.50390625
-363.91015625
-292.62890625
-241.703125
-211.96875
-202.58984375
-212.3984375
-238.9375
-276.76171875
-317.3984375
-351.53125
-371.83203125
-374.60546875
-359.92578125
-331.02734375
-293.375
-253.1875
-215.91015625
-185.34375
-163.71484375
-152.06640625
-150.21484375
-156.65625
-168.99609375
-185.03125
-203.94140625
-227.05859375
-257.90625
-301.0625
-359.734375
-433.17578125
-515.75
-598.71875
-673.91015625
-736.59765625
-785.7421875
-821.65625
-843.71875
-850.36328125
-841.1875
-818.91796875
-789.1640625
-758.04296875
-729.25
-702.1015625
-671.89453125
-632.765625
-581.91796875
-522.32421875
-461.4140625
-406.5234375
-360.42578125
-320.16015625
-279.7109375
-234.2265625
-182.80078125
-128.26953125
-74.69140625
-24.94921875
19.69140625
58.234375
88.9140625
110.12109375
122.7265625
131.56640625
144.26953125
167.65234375
203.98828125
249.5078125
295.8984375
333.43359375
353.7890625
352.046875
328.04296875
286.734375
236.6640625
186.9296875
144.26171875
111.80859375
89.4609375
74.83203125
64.30078125
54.015625
40.28515625
19.328125
-12.59375
-57.87109375
-115.68359375
-181.30859375
-247.36328125
-306.171875
-352.046875
-382.8984375
-400.765625
-410.8046875
-418.8359375
-428.60546875
-440.23046875
-450.6328125
-455.82421875
-453.7109375
-445.37109375
-433.6953125
-420.51953125
-405.2890625
-386.875
-366.7578125
-350.0390625
-342.58984375
-346.5234375
-357.56640625
-366.62109375
-364.515625
-346.90625
-316.28125
-280.1171875
-246.703125
-221.36328125
-204.765625
-193.203125
-179.73828125
-155.5546875
-111.54296875
-40.19921875
62.4921875
195.49609375
351.828125
518.65625
679.13671875
815.96875
915.48828125
970.3671875
980.03515625
949.4453125
887.24609375
803.93359375
709.88671875
614.0546875
523.98046875
446.859375
389.90625
358.68359375
354.625
374.25
411.28125
459.83984375
515.6796875
574.6171875
630.41796875
674.93359375
701.19921875
707.1484375
696.94921875
679.0703125
662.54296875
653.921875
656.36328125
670.3671875
694.6171875
725.9453125
758.578125
783.83203125
791.19921875
770.75390625
715.8984375
625.03125
501.35546875
351.49609375
184.5703125
12.3671875
-150.45703125
-288.37890625
-389.2734375
-448.7109375
-471.12890625
-466.80859375
-446.49609375
-417.109375
-380.8984375
-337.83984375
-288.4765625
-234.44921875
-176.76171875
-114.30078125
-44.69140625
33.41015625
118.859375
208.2734375
297.11328125
380.6328125
455.1796875
519.77734375
576.8125
630.390625
683.26171875
734.4375
779.33984375
812.1484375
828.703125
828.453125
814.47265625
791.8359375
765.203125
736.890625
706.44140625
672.03515625
632.90234375
590.87109375
549.56640625
511.640625
476.68359375
441.8515625
404.8828125
367.01171875
333.5625
312.1484375
309.65234375
329.33203125
369.0234375
421.26953125
475.515625
521.375
551.18359375
560.83203125
549.52734375
519.76171875
477.58203125
431.76953125
391.11328125
361.19921875
343.1484375
335.078125
334.25
337.5625
340.4140625
336.0078125
316.66796875
276.27734375
211.984375
124.2734375
16.07421875
-107.6953125
-240.21875
-373.50390625
-500.625
-618.35546875
-727.87109375
-832.390625
-933.375
-1028.30859375
-1111.41796875
-1176.234375
-1218.00390625
-1234.71875
-1227.30859375
-1199.26171875
-1155.98046875
-1103.75
-1048.71875
-996.328125
-951.1875
-916.640625
-893.72265625
-880.60546875
-873.7109375
-870.5234375
-871.54296875
-879.25390625
-894.8828125
-916.1484375
-938.4296875
-958.23046875
-975.625
-993.7578125
-1016.1328125
-1044.14453125
-1076.28515625
-1108.5859375
-1135.484375
-1150.94921875
-1150.40234375
-1132.9609375
-1102.3515625
-1065.73828125
-1031.08984375
-1004.765625
-989.80078125
-985.0390625
-985.734375
-985.94140625
-981.18359375
-968.984375
-947.11328125
-912.5546875
-863.734375
-804.46484375
-745.13671875
-698.9140625
-675.2421875
-675.1484375
-691.04296875
-710.5546875
-721.56640625
-716.0703125
-691.58984375
-650.9375
-601.12109375
-551.77734375
-512.9609375
-492.57421875
-494.47265625
-518.02734375
-559.01953125
-611.0703125
-667.10546875
-720.453125
-765.31640625
-796.56640625
-809.53515625
-800.4453125
-767.5
-711.81640625
-637.65625
-552.01953125
-464.2578125
-385.4296875
-326.8203125
-297.37890625
-301.1015625
-335.61328125
-392.59765625
-459.99609375
-525.625
-581.078125
-623.91796875
-656.6875
-683.37890625
-705.95703125
-723.23828125
-732.00390625
-729.30859375
-714.6328125
-691.05078125
-664.30859375
-639.890625
-619.9609375
-602.31640625
-581.546875
-550.90625
-504.00390625
-436.79296875
-349.89453125
-249.9140625
-148.34375
-58.23046875
9.80859375
50.44921875
64.84375
60.09375
47.39453125
39.296875
46.46484375
74.86328125
124.34375
189.61328125
262.78515625
336.015625
402.93359375
459.3203125
503.16796875
533.8515625
550.19140625
548.5703125
523.21484375
468.953125
384.6953125
275.0
148.70703125
15.72265625
-115.52734375
-238.3515625
-346.2265625
-431.5390625
-486.29296875
-504.453125
-484.2578125
-429.359375
-348.21484375
-251.9921875
-151.66015625
-55.60546875
31.00390625
105.40625
166.296875
213.79296875
249.66015625
276.9609375
299.06640625
319.1015625
339.93359375
363.88671875
391.31640625
418.84375
439.4453125
445.6875
434.390625
409.16796875
378.9375
353.734375
340.87890625
343.25
359.55078125
385.96875
418.53125
455.03125
495.00390625
537.546875
578.59765625
610.1328125
622.41796875
608.2421875
566.53515625
502.953125
427.203125
349.50390625
278.8203125
222.95703125
188.37890625
178.6640625
193.03515625
226.81640625
273.5
326.5859375
380.52734375
431.15625
476.0390625
514.31640625
546.1640625
572.515625
595.02734375
615.25
632.7265625
643.51171875
640.9453125
618.40234375
571.890625
500.77734375
406.734375
292.55078125
161.7265625
18.828125
-130.08984375
-277.3359375
-413.73828125
-529.42578125
-615.453125
-665.91796875
-679.6484375
-660.4921875
-616.625
-559.12109375
-499.8515625
-448.41015625
-409.06640625
-379.5390625
-352.625
-319.90625
-275.66015625
-219.31640625
-155.5546875
-91.9453125
-35.34375
10.703125
46.1015625
72.6015625
92.39453125
107.6796875
120.4140625
131.60546875
140.7890625
146.8046875
149.4140625
150.2109375
151.609375
154.453125
156.12109375
150.71484375
131.609375
95.109375
43.2109375
-16.0546875
-70.94921875
-110.18359375
-127.15234375
-122.41796875
-103.09375
-79.24609375
-59.12890625
-45.76171875
-36.5234375
-25.5625
-7.42578125
19.859375
53.875
89.33984375
121.10546875
146.51953125
165.7421875
180.33984375
191.390625
198.17578125
197.80078125
186.09765625
159.6171875
117.46875
61.45703125
-5.65625
-81.9375
-166.21875
-256.4375
-348.1171875
-434.265625
-506.875
-559.3359375
-588.88671875
-597.60546875
-591.15234375
-575.890625
-556.69140625
-536.95703125
-519.92578125
-509.5625
-509.7265625
-522.73046875
-548.55078125
-585.484375
-631.734375
-686.5234375
-749.8046875
-820.96484375
-897.796875
-976.875
-1054.7421875
-1128.72265625
-1196.67578125
-1256.5078125
-1306.5234375
-1346.52734375
-1378.46484375
-1405.41015625
-1429.18359375
-1448.45703125
-1459.0703125
-1456.53125
-1438.44921875
-1405.0
-1357.23828125
-1295.16796875
-1217.05078125
-1120.19140625
-1002.33203125
-863.26953125
-706.44140625
-539.86328125
-375.70703125
-228.37109375
-111.69921875
-36.0546875
-5.72265625
-17.1796875
-59.20703125
-115.3515625
-168.19921875
-203.67578125
-213.87109375
-197.65625
-159.26953125
-105.4921875
-42.671875
25.0390625
95.54296875
167.38671875
238.5703125
306.49609375
368.53125
422.55859375
466.8046875
499.2890625
517.28515625
517.50390625
497.23046875
456.12109375
397.60546875
328.734375
257.92578125
191.6796875
132.05078125
76.8203125
22.42578125
-32.62890625
-86.59375
-136.1796875
-179.34765625
-216.94140625
-252.56640625
-291.625
-340.00390625
-402.19921875
-479.15234375
-567.3515625
-660.078125
-750.13671875
-831.98046875
-902.0390625
-957.9296875
-997.86328125
-1020.75390625
-1026.4296875
-1015.18359375
-987.0546875
-942.0390625
-881.58203125
-810.21484375
-735.484375
-665.90234375
-608.2109375
-565.6953125
-537.70703125
-520.0625
-506.1953125
-489.26953125
-464.703125
-431.5390625
-392.015625
-350.1640625
-310.55078125
-277.5078125
-254.109375
-241.20703125
-237.27734375
-239.65234375
-246.0
-254.70703125
-264.11328125
-271.796875
-274.90234375
-271.125
-259.44140625
-240.6484375
-217.87109375
-196.8359375
-184.62109375
-186.43359375
-202.203125
-225.90234375
-248.6640625
-263.5234375
-267.72265625
-261.11328125
-243.140625
-212.51171875
-170.0625
-121.62109375
-77.44140625
-48.62109375
-43.4375
-65.4609375
-112.95703125
-179.30859375
-255.2421875
-332.64453125
-407.41796875
-479.09765625
-548.0703125
-613.7734375
-674.8359375
-729.71484375
-776.09765625
-810.109375
-827.23828125
-824.953125
-804.68359375
-771.53125
-732.02734375
-691.66015625
-653.4140625
-617.9375
-584.78515625
-554.0
-526.91015625
-505.68359375
-491.9375
-485.19140625
-481.9375
-475.93359375
-459.6953125
-426.6953125
-373.60546875
-302.09375
-219.671875
-138.66796875
-72.7421875
-31.75390625
-17.5859375
-23.40234375
-36.76171875
-44.40234375
-35.83984375
-4.6015625
52.22265625
134.73046875
240.41015625
364.01953125
497.88671875
633.15625
761.890625
879.1015625
983.26953125
1075.24609375
1156.5
1228.28125
1291.69140625
1347.56640625
1395.19921875
1430.9140625
1448.24609375
1440.4140625
1403.45703125
1337.9609375
1248.33203125
1140.734375
1020.91796875
892.9609375
759.11328125
620.9140625
481.0234375
344.56640625
219.0078125
112.4375
31.33984375
-21.28515625
-47.3515625
-54.234375
-53.6171875
-58.078125
-76.515625
-110.8515625
-155.85546875
-201.99609375
-239.796875
-263.68359375
-273.8046875
-275.01953125
-274.01953125
-276.59765625
-286.94921875
-308.56640625
-345.19921875
-400.421875
-475.8515625
-569.12890625
-672.72265625
-774.578125
-860.8671875
-920.2734375
-947.61328125
-944.5703125
-917.1328125
-871.96875
-814.70703125
-751.0703125
-688.609375
-635.8984375
-598.8359375
-577.39453125
-565.9375
-556.9296875
-544.78515625
-527.375
-505.5234375
-482.27734375
-462.1328125
-449.90234375
-449.4765625
-463.3671875
-492.7890625
-537.1328125
-592.8671875
-653.546875
-711.8125
-761.76953125
-799.6328125
-822.56640625
-827.76171875
-813.0
-778.1875
-726.55859375
-664.88671875
-602.3125
-547.34765625
-504.36328125
-471.9765625
-444.9375
-418.09765625
-389.32421875
-360.0078125
-334.140625
-317.14453125
-314.0625
-326.90234375
-352.3359375
-381.8203125
-404.7578125
-412.94921875
-403.91015625
-381.27734375
-352.22265625
-323.4765625
-298.65234375
-278.4375
-262.9296875
-253.453125
-251.796875
-257.48046875
-265.51171875
-266.921875
-252.34765625
-216.62890625
-161.74609375
-96.359375
-32.51953125
18.453125
48.65234375
54.0390625
33.09765625
-14.76953125
-89.796875
-190.99609375
-314.8828125
-454.9140625
-601.86328125
-744.62890625
-871.35546875
-971.359375
-1037.5390625
-1067.93359375
-1065.44140625
-1036.23828125
-988.375
-930.40625
-869.2578125
-807.53125
-742.59765625
-669.3125
-584.80078125
-491.50390625
-395.87109375
-304.05859375
-218.578125
-138.515625
-62.24609375
10.671875
80.671875
150.89453125
227.8359375
318.01953125
422.7265625
535.09375
642.1875
730.94140625
794.1796875
833.40234375
857.18359375
876.2734375
897.734375
920.93359375
937.63671875
936.47265625
909.53125
857.0390625
787.203125
711.578125
639.45703125
574.4921875
514.73046875
454.76171875
388.4609375
311.28125
221.44921875
119.55859375
7.3984375
-112.6484375
-236.9375
-359.5390625
-472.46484375
-567.3125
-637.265625
-678.60546875
-691.39453125
-679.3671875
-648.765625
-606.5
-558.2578125
-506.91796875
-451.5
-387.4453125
-309.44140625
-216.01171875
-112.5546875
-9.99609375
80.20703125
150.61328125
198.859375
225.77734375
233.24609375
223.40625
199.09765625
164.4453125
124.87109375
86.27734375
53.79296875
30.71875
18.16015625
15.125
18.625
23.9140625
25.234375
17.02734375
-5.04296875
-43.71484375
-100.18359375
-174.24609375
-264.51171875
-368.5078125
-482.53125
-601.140625
-716.64453125
-819.11328125
-897.671875
-943.18359375
-951.71875
-926.9140625
-879.35546875
-822.76171875
-769.0078125
-724.8359375
-691.56640625
-667.5625
-651.609375
-645.25390625
-652.234375
-674.8203125
-709.8359375
-747.890625
-776.95703125
-787.61328125
-776.06640625
-743.703125
-694.8125
-634.60546875
-568.10546875
-499.6796875
-433.015625
-371.62109375
-319.36328125
-280.66015625
-259.96484375
-260.47265625
-282.05078125
-319.421875
-362.35546875
-398.51171875
-417.3203125
-412.3046875
-381.33203125
-326.4296875
-254.00390625
-174.171875
-97.98046875
-33.75
14.31640625
44.62890625
55.9609375
47.25390625
19.1796875
-24.6328125
-78.25
-135.015625
-188.625
-233.41015625
-264.63671875
-279.19921875
-276.078125
-256.08984375
-221.359375
-175.3515625
-123.12109375
-70.4296875
-21.3828125
23.6015625
67.125
111.16015625
153.02734375
184.4375
194.69140625
175.921875
126.88671875
53.27734375
-34.55078125
-124.10546875
-202.4375
-258.00390625
-283.66796875
-280.31640625
-258.6328125
-237.20703125
-236.625
-271.65625
-344.80078125
-444.79296875
-551.1875
-642.43359375
-702.9765625
-726.27734375
-714.21875
-674.9296875
-620.14453125
-562.53125
-513.23828125
-480.49609375
-469.2265625
-481.046875
-514.015625
-562.7109375
-619.421875
-676.75390625
-730.3671875
-780.08203125
-828.38671875
-877.51953125
-927.23046875
-974.6484375
-1015.234375
-1043.859375
-1055.65234375
-1047.5078125
-1020.15234375
-979.33203125
-935.0703125
-898.79296875
-879.27734375
-879.17578125
-893.984375
-914.6171875
-932.421875
-943.29296875
-948.0
-949.109375
-947.45703125
-941.1328125
-927.1484375
-903.68359375
-870.99609375
-830.55078125
-783.72265625
-731.3984375
-674.62890625
-615.203125
-555.10546875
-494.70703125
-431.2265625
-359.1953125
-273.390625
-172.44140625
-60.59765625
53.4921875
159.703125
249.05078125
315.296875
355.83984375
371.84765625
366.86328125
343.94140625
303.21875
242.16796875
158.6484375
54.20703125
-64.97265625
-189.609375
-309.140625
-412.15625
-486.21875
-519.12109375
-502.140625
-433.1953125
-317.515625
-165.875
8.03125
189.66796875
365.24609375
523.01171875
653.765625
750.69921875
809.04296875
826.40625
803.71875
746.23046875
663.73828125
569.015625
473.98046875
385.35546875
302.8359375
221.640625
137.3515625
49.56640625
-37.41796875
-116.49609375
-180.7421875
-226.54296875
-255.03515625
-270.546875
-277.2734375
-277.20703125
-271.22265625
-261.72265625
-253.9375
-254.90234375
-271.29296875
-307.38671875
-363.609375
-435.921875
-516.34765625
-594.7265625
-661.0078125
-707.5546875
-731.11328125
-733.6328125
-720.91796875
-699.34765625
-672.3984375
-639.39453125
-597.1328125
-542.9609375
-477.00390625
-402.3203125
-323.31640625
-244.1484375
-168.3671875
-99.92578125
-44.4296875
-9.23828125
-1.7578125
-26.74609375
-84.12109375
-168.4140625
-269.96875
-376.98828125
-477.734375
-562.42578125
-624.421875
-660.28515625
-668.93359375
-650.91015625
-608.66015625
-547.4296875
-475.8125
-405.41015625
-349.4921875
-320.72265625
-327.83203125
-372.46484375
-447.90234375
-540.71484375
-634.44921875
-713.40234375
-765.30859375
-782.7109375
-763.296875
-709.578125
-628.30078125
-529.61328125
-425.44140625
-326.8203125
-241.24609375
-171.90625
-119.328125
-83.875
-66.82421875
-69.109375
-88.8984375
-119.7265625
-150.6796875
-168.95703125
-164.11328125
-131.890625
-75.6796875
-4.72265625
70.02734375
140.06640625
201.0234375
251.015625
287.0078125
302.75390625
290.44140625
244.9921875
167.3671875
64.7734375
-51.44140625
-167.83984375
-270.44921875
-346.58984375
-387.44140625
-390.33984375
-359.93359375
-307.7265625
-249.76953125
-202.26953125
-176.30859375
-174.13671875
-189.16015625
-209.51171875
-223.34765625
-223.4140625
-209.234375
-186.12890625
-161.56640625
-141.12109375
-126.23046875
-114.65625
-102.5703125
-86.6484375
-65.296875
-38.91015625
-9.63671875
18.88671875
41.8203125
53.98828125
51.6875
34.69140625
6.8203125
-25.58203125
-56.2890625
-80.875
-96.3515625
-99.77734375
-87.640625
-57.0703125
-7.94921875
56.02734375
128.23828125
201.36328125
269.19140625
326.83984375
369.96875
394.45703125
397.5546875
379.7578125
345.4375
301.2578125
253.3125
204.80078125
155.44140625
102.67578125
44.35546875
-18.16015625
-78.74609375
-129.0234375
-163.66796875
-183.92578125
-196.27734375
-207.7109375
-222.10546875
-240.0859375
-260.77734375
-283.16796875
-306.71484375
-331.9609375
-360.890625
-396.109375
-438.81640625
-486.83203125
-534.0234375
-571.73828125
-591.98046875
-590.98046875
-570.97265625
-538.74609375
-501.90625
-465.58203125
-431.62109375
-400.078125
-371.42578125
-347.9765625
-333.8203125
-333.3125
-348.546875
-377.11328125
-411.61328125
-441.85546875
-458.98046875
-459.4453125
-446.609375
-429.484375
-419.953125
-429.93359375
-468.66796875
-539.75390625
-638.68359375
-752.95703125
-865.63671875
-960.97265625
-1028.93359375
-1066.5546875
-1076.1796875
-1062.12109375
-1027.89453125
-975.55078125
-907.1796875
-827.125
-742.796875
-663.3828125
-597.68359375
-552.55859375
-532.12109375
-536.953125
-563.1796875
-602.6875
-645.2265625
-681.734375
-706.96484375
-720.3515625
-724.98046875
-725.47265625
-725.8359375
-728.546875
-735.23828125
-747.953125
-769.28125
-800.95703125
-842.3671875
-890.203125
-939.1328125
-982.69921875
-1014.63671875
-1030.69921875
-1030.4375
-1017.26171875
-996.4296875
-972.3046875
-947.01953125
-921.1015625
-894.8671875
-869.1328125
-844.91796875
-823.265625
-806.24609375
-798.47265625
-807.19140625
-839.9375
-900.8359375
-987.8046875
-1092.0625
-1200.0859375
-1297.30859375
-1372.2109375
-1419.125
-1438.61328125
-1435.9375
-1419.11328125
-1397.25
-1379.02734375
-1370.80859375
-1374.6484375
-1386.69140625
-1397.0234375
-1392.328125
-1361.45703125
-1301.23828125
-1218.01953125
-1123.3359375
-1026.97265625
-932.70703125
-838.98828125
-742.359375
-639.9765625
-529.83203125
-410.046875
-279.25
-138.484375
6.8671875
147.27734375
271.50390625
369.84765625
436.3515625
469.44140625
471.2421875
445.8515625
397.05078125
326.87109375
236.1640625
126.84765625
3.8671875
-124.75
-249.671875
-362.4765625
-457.09765625
-530.0546875
-580.125
-608.0546875
-616.50390625
-609.83203125
-593.3671875
-572.65625
-552.76171875
-537.36328125
-527.53125
-521.015625
-513.09765625
-498.84765625
-475.421875
-443.15625
-405.1640625
-365.796875
-328.75
-295.73046875
-266.23046875
-238.1484375
-208.671875
-175.3125
-137.23046875
-95.87109375
-53.6640625
-10.765625
37.6640625
101.328125
191.1015625
313.96484375
469.22265625
648.09765625
836.32421875
1017.6171875
1175.81640625
1295.9453125
1366.06640625
1380.5390625
1342.39453125
1262.68359375
1157.14453125
1042.9296875
936.66796875
852.79296875
801.078125
783.9921875
795.87890625
824.85546875
856.9296875
880.48828125
889.5625
884.84765625
872.56640625
861.82421875
861.078125
874.609375
900.50390625
931.79296875
960.55859375
982.29296875
997.04296875
1006.6796875
1010.9609375
1005.8046875
984.67578125
941.41015625
872.73046875
779.8984375
669.27734375
551.171875
436.921875
335.92578125
254.2578125
194.66015625
156.44921875
135.54296875
126.21484375
124.55859375
130.8984375
148.80078125
181.640625
229.875
290.21875
356.15234375
419.3828125
472.50390625
511.91796875
538.55859375
555.98046875
568.05078125
578.5078125
591.53515625
611.05078125
638.58984375
671.859375
705.55078125
733.21875
748.78515625
747.22265625
725.35546875
682.77734375
621.94140625
546.69140625
460.21484375
364.1796875
259.796875
149.82421875
39.5859375
-64.0234375
-154.984375
-230.09375
-289.33203125
-334.5859375
-368.2890625
-393.41796875
-414.56640625
-438.0078125
-469.47265625
-510.9140625
-559.19140625
-607.7890625
-649.62109375
-678.83203125
-691.47265625
-686.30859375
-665.375
-632.96484375
-593.2578125
-549.265625
-504.58984375
-465.94140625
-442.96484375
-444.62890625
-475.1171875
-532.3515625
-609.48828125
-697.27734375
-785.73046875
-865.36328125
-928.3828125
-969.6015625
-986.21484375
-976.84375
-941.015625
-879.9765625
-798.08203125
-703.08984375
-604.328125
-509.3828125
-421.30859375
-338.2578125
-255.69140625
-169.2890625
-76.50390625
23.62890625
130.9609375
243.75390625
357.8828125
467.0546875
564.4296875
644.84765625
706.1640625
749.30078125
777.0390625
792.04296875
794.9140625
783.37890625
753.0546875
699.66015625
621.24609375
519.0546875
396.30859375
256.21484375
101.20703125
-65.52734375
-237.8046875
-405.6796875
-556.88671875
-678.9375
-760.51953125
-792.6796875
-770.78125
-696.703125
-579.37890625
-432.49609375
-270.7421875
-106.9765625
48.421875
186.7734375
300.43359375
383.234375
431.54296875
445.12109375
427.25390625
384.40234375
325.56640625
261.125
201.11328125
153.3828125
122.46484375
109.671875
113.9921875
133.4453125
166.43359375
212.546875
272.0390625
344.27734375
426.53515625
514.5234375
604.0859375
692.09765625
775.7890625
851.7265625
916.078125
965.8125
999.1875
1015.0546875
1012.19921875
989.87109375
948.96484375
892.21875
823.01171875
743.6328125
654.75390625
556.5
450.41015625
340.59375
233.33203125
135.375
52.21875
-13.30078125
-62.046875
-98.92578125
-131.63671875
-167.43359375
-209.68359375
-256.609375
-303.16796875
-344.83984375
-380.9375
-415.9765625
-458.484375
-517.8984375
-600.82421875
-708.25
-834.76171875
-970.16015625
-1102.92578125
-1224.12890625
-1329.74609375
-1420.125
-1497.41015625
-1563.0234375
-1616.89453125
-1658.234375
-1686.49609375
-1701.25
-1700.8203125
-1681.1640625
-1636.91015625
-1564.73046875
-1466.4765625
-1349.0546875
-1221.35546875
-1091.72265625
-968.109375
-859.19921875
-773.29296875
-715.09375
-683.47265625
-672.16796875
-672.7421875
-677.8984375
-684.19921875
-693.796875
-713.78125
-752.4140625
-813.68359375
-893.0390625
-977.12109375
-1047.62890625
-1087.375
-1085.35546875
-1039.02734375
-953.59765625
-839.6015625
-709.98046875
-577.3046875
-451.6640625
-339.421875
-242.99609375
-161.703125
-93.796875
-39.41796875
-2.5390625
9.953125
-8.2734375
-59.69140625
-141.9296875
-248.94921875
-372.44140625
-502.9921875
-631.359375
-749.96484375
-853.6953125
-939.78125
-1007.546875
-1058.62890625
-1096.8359375
-1126.375
-1149.04296875
-1162.38671875
-1160.41796875
-1136.56640625
-1086.984375
-1012.44140625
-918.16015625
-811.75
-700.22265625
-587.421875
-473.6015625
-357.390625
-238.75390625
-120.625
-8.09375
93.453125
179.3203125
245.15234375
286.671875
301.1015625
289.8125
259.7109375
221.6796875
186.640625
162.359375
153.0703125
161.0234375
187.29296875
230.73828125
286.91015625
348.84765625
409.4921875
463.96484375
510.734375
551.71875
591.1015625
632.609375
[truncated: 31,787 more chars]
