# Supplementary material for: Widespread extracellular electron transfer pathways for charging microbial cytochrome OmcS nanowires via periplasmic cytochromes PpcABCDE
Source: Nat Commun. 2024 Mar 20;15:2434. doi: 10.1038/s41467-024-46192-0 (PMC10954620; doi:10.1038/s41467-024-46192-0)
Supplement: Supplementary file 4 — Source Data [file 41467_2024_46192_MOESM4_ESM.zip › 9. Malvankar_Source_Data/9. Malvankar_Source_Data_NMR/Fig_5_Electron Transfer/Fig5d_ET_PpcE_OmcS_1_1.txt]

# File created = Friday, November 24, 2023 at 6:15:58 PM Western European Standard Time
# Data set = OmcS_PpcE_electron_transfer_29nov2022  5  1  /Users/pilarcportela/Topspin_examdata
# Spectral Region:
# LEFT = 24.837020874023438 ppm. RIGHT = -15.218407337282635 ppm.
#
# SIZE = 32768 ( = number of points)
#
# In the following ordering is from the 'left' to the 'right' limits!
# Lines beginning with '#' must be considered as comment lines.
#
-7525.82421875
-7490.80859375
-7438.3203125
-7369.86328125
-7288.24609375
-7196.51171875
-7097.55859375
-6994.2578125
-6889.5859375
-6786.55859375
-6687.6640625
-6594.1328125
-6505.47265625
-6420.3671875
-6338.33203125
-6260.734375
-6190.265625
-6129.73046875
-6081.5078125
-6047.6640625
-6029.65625
-6027.28515625
-6037.95703125
-6057.20703125
-6079.97265625
-6101.890625
-6119.875
-6132.41015625
-6139.453125
-6142.30859375
-6143.1875
-6144.57421875
-6148.16015625
-6153.9140625
-6159.96484375
-6163.7265625
-6163.57421875
-6160.00390625
-6155.79296875
-6155.3203125
-6163.21484375
-6182.7578125
-6214.74609375
-6257.234375
-6306.109375
-6355.8359375
-6400.51171875
-6435.44921875
-6458.78125
-6471.80078125
-6477.73828125
-6480.03125
-6481.21484375
-6482.2265625
-6481.5078125
-6474.37890625
-6454.2109375
-6415.2734375
-6355.5234375
-6277.3984375
-6186.80859375
-6091.25390625
-5997.9296875
-5912.01953125
-5836.15625
-5771.66015625
-5720.5859375
-5686.3125
-5671.7578125
-5676.84375
-5697.890625
-5729.41015625
-5766.45703125
-5806.00390625
-5847.2265625
-5891.50390625
-5941.9453125
-6001.8046875
-6072.515625
-6152.66796875
-6238.5859375
-6325.484375
-6408.15625
-6481.27734375
-6540.22265625
-6582.34375
-6607.890625
-6619.69140625
-6621.81640625
-6617.9921875
-6610.26953125
-6598.2890625
-6579.27734375
-6549.0234375
-6503.6328125
-6441.59375
-6365.2421875
-6281.20703125
-6199.51953125
-6131.546875
-6087.0234375
-6070.95703125
-6081.9296875
-6113.28125
-6156.9375
-6207.56640625
-6264.1953125
-6328.3984375
-6401.08203125
-6480.45703125
-6562.07421875
-6640.2109375
-6709.34765625
-6765.23828125
-6805.5546875
-6830.12109375
-6840.6171875
-6839.8984375
-6831.140625
-6817.09765625
-6799.84375
-6780.80078125
-6760.453125
-6737.796875
-6710.47265625
-6676.1640625
-6634.87890625
-6590.0703125
-6547.68359375
-6513.68359375
-6491.62890625
-6481.34765625
-6479.30859375
-6480.6015625
-6481.6953125
-6481.98828125
-6482.65625
-6483.53125
-6480.98046875
-6468.8046875
-6441.55859375
-6397.5390625
-6339.34765625
-6272.0078125
-6200.24609375
-6126.66015625
-6051.65234375
-5974.91015625
-5897.2578125
-5821.5859375
-5752.29296875
-5693.59765625
-5648.0390625
-5615.9453125
-5596.0390625
-5586.47265625
-5585.734375
-5593.4296875
-5610.9921875
-5642.015625
-5691.63671875
-5764.7421875
-5863.53125
-5985.234375
-6120.8515625
-6255.875
-6373.390625
-6459.08984375
-6505.80078125
-6515.0234375
-6494.359375
-6452.4609375
-6394.43359375
-6320.265625
-6226.484375
-6109.7265625
-5969.95703125
-5812.0703125
-5645.65234375
-5483.45703125
-5338.89453125
-5223.08203125
-5142.23828125
-5096.55078125
-5080.8828125
-5086.8359375
-5105.16015625
-5127.8359375
-5149.39453125
-5167.19140625
-5180.68359375
-5190.35546875
-5196.890625
-5200.86328125
-5202.8515625
-5203.87890625
-5206.0546875
-5212.76171875
-5227.80078125
-5253.9453125
-5291.68359375
-5338.671875
-5389.72265625
-5437.14453125
-5472.12109375
-5487.28125
-5479.66796875
-5452.28125
-5413.3203125
-5373.08203125
-5339.859375
-5316.3984375
-5299.24609375
-5281.5390625
-5257.63671875
-5226.375
-5191.16015625
-5157.69921875
-5131.671875
-5117.3828125
-5117.328125
-5132.16015625
-5161.19921875
-5203.25390625
-5257.10546875
-5320.92578125
-5391.05859375
-5461.12109375
-5522.12109375
-5563.76953125
-5576.84765625
-5556.35546875
-5504.31640625
-5430.125
-5347.4296875
-5268.80078125
-5201.53125
-5146.84375
-5102.30859375
-5065.0625
-5033.9375
-5009.546875
-4992.81640625
-4983.078125
-4977.5078125
-4972.9921875
-4969.33203125
-4971.1171875
-4985.94921875
-5020.30078125
-5076.25
-5151.41796875
-5241.40234375
-5342.38671875
-5452.19140625
-5569.85546875
-5694.7890625
-5826.23828125
-5963.19921875
-6104.6328125
-6249.53515625
-6396.52734375
-6542.85546875
-6683.38671875
-6810.625
-6916.2421875
-6993.66015625
-7040.40234375
-7059.29296875
-7057.9140625
-7046.375
-7033.6953125
-7024.34375
-7017.38671875
-7009.26171875
-6998.39453125
-6987.875
-6983.93359375
-6991.5234375
-7010.41015625
-7034.1171875
-7051.8828125
-7052.28515625
-7027.00390625
-6973.453125
-6895.28515625
-6800.65234375
-6699.578125
-6601.9296875
-6516.40234375
-6449.5703125
-6404.62109375
-6380.53515625
-6372.88671875
-6375.8828125
-6384.20703125
-6393.484375
-6399.69921875
-6398.83984375
-6387.24609375
-6362.5234375
-6324.078125
-6272.703125
-6209.26953125
-6133.65625
-6045.02734375
-5943.5
-5831.72265625
-5715.1953125
-5601.2890625
-5498.11328125
-5413.51171875
-5353.80859375
-5321.96875
-5316.0
-5328.75
-5350.1328125
-5371.03515625
-5387.1171875
-5400.00390625
-5414.96875
-5436.83984375
-5466.87890625
-5502.203125
-5537.05859375
-5564.71875
-5579.4296875
-5577.9609375
-5560.34375
-5529.69921875
-5491.5078125
-5452.9296875
-5421.80859375
-5405.328125
-5408.58203125
-5433.69921875
-5479.26953125
-5539.71875
-5605.30078125
-5663.62890625
-5702.359375
-5711.3203125
-5683.2265625
-5613.77734375
-5502.50390625
-5354.14453125
-5178.8359375
-4990.37890625
-4803.2890625
-4630.55859375
-4482.66015625
-4367.16015625
-4287.9765625
-4244.65625
-4232.57421875
-4244.56640625
-4272.96875
-4311.25390625
-4354.828125
-4401.2578125
-4449.97265625
-4501.5546875
-4556.98828125
-4617.3046875
-4683.34375
-4755.2734375
-4831.94140625
-4910.49609375
-4986.45703125
-5054.09375
-5107.453125
-5142.05078125
-5156.65625
-5153.8125
-5138.7265625
-5117.21484375
-5093.92578125
-5071.1484375
-5048.2265625
-5021.75
-4986.96875
-4939.8671875
-4879.078125
-4806.640625
-4727.28515625
-4646.70703125
-4570.12890625
-4502.109375
-4447.43359375
-4411.58984375
-4400.0390625
-4416.7265625
-4463.05078125
-4537.48046875
-4635.39453125
-4749.3984375
-4870.55859375
-4990.28125
-5101.56640625
-5199.0078125
-5278.19140625
-5335.6875
-5370.07421875
-5383.3984375
-5381.890625
-5375.08203125
-5373.41796875
-5385.26953125
-5415.03125
-5462.8671875
-5525.6875
-5598.4140625
-5674.6484375
-5747.109375
-5808.609375
-5854.0859375
-5882.4140625
-5896.26171875
-5899.4140625
-5893.8828125
-5879.44140625
-5855.90625
-5825.546875
-5793.28125
-5764.75390625
-5744.078125
-5732.43359375
-5727.84375
-5726.546875
-5725.6796875
-5725.875
-5731.50390625
-5748.12890625
-5779.078125
-5823.64453125
-5878.0078125
-5937.50390625
-5998.62109375
-6059.5234375
-6119.35546875
-6176.7734375
-6228.52734375
-6268.859375
-6290.51171875
-6287.18359375
-6256.0703125
-6198.8359375
-6120.46875
-6027.1015625
-5924.23046875
-5815.9921875
-5705.2578125
-5594.51953125
-5487.05859375
-5387.640625
-5301.734375
-5233.44921875
-5183.578125
-5149.28125
-5125.73046875
-5108.4375
-5094.62109375
-5082.7265625
-5070.9609375
-5056.66796875
-5037.55078125
-5013.89453125
-4989.78125
-4972.203125
-4968.33203125
-4982.25390625
-5012.58984375
-5052.53515625
-5092.4140625
-5123.57421875
-5141.0625
-5143.81640625
-5133.0859375
-5110.8984375
-5079.234375
-5039.94140625
-4995.046875
-4947.47265625
-4901.45703125
-4862.09765625
-4833.984375
-4819.89453125
-4820.1015625
-4832.09765625
-4850.81640625
-4869.796875
-4883.2265625
-4887.90234375
-4883.9453125
-4873.71484375
-4859.7890625
-4843.2109375
-4823.0703125
-4797.7890625
-4766.984375
-4732.1875
-4695.9609375
-4660.68359375
-4628.66015625
-4602.9140625
-4586.921875
-4582.73046875
-4589.3125
-4602.51953125
-4616.359375
-4624.30859375
-4620.53125
-4601.359375
-4566.58984375
-4519.21484375
-4463.46484375
-4402.68359375
-4338.5703125
-4272.0546875
-4204.62109375
-4138.8515625
-4077.609375
-4022.48046875
-3972.9609375
-3927.5546875
-3886.05859375
-3850.87109375
-3826.1953125
-3816.1171875
-3823.375
-3849.15625
-3892.95703125
-3952.34765625
-4023.3828125
-4102.24609375
-4186.83984375
-4276.8515625
-4372.125
-4470.68359375
-4567.90234375
-4657.3828125
-4732.90234375
-4790.484375
-4829.5703125
-4852.765625
-4864.30859375
-4868.43359375
-4868.6875
-4868.4453125
-4871.6640625
-4882.96875
-4906.9453125
-4946.93359375
-5003.48046875
-5072.83203125
-5146.58984375
-5213.87109375
-5265.40625
-5296.94140625
-5309.58984375
-5307.1953125
-5292.8359375
-5266.4765625
-5224.5625
-5161.79296875
-5074.53515625
-4964.3671875
-4839.1640625
-4710.5859375
-4589.60546875
-4483.45703125
-4395.75390625
-4328.62109375
-4284.1796875
-4264.0546875
-4267.64453125
-4290.37890625
-4322.9140625
-4351.90234375
-4363.03515625
-4346.0546875
-4299.05078125
-4228.6875
-4145.73828125
-4059.50390625
-3975.3125
-3895.8828125
-3823.71484375
-3761.5546875
-3710.8515625
-3669.95703125
-3634.09375
-3597.3828125
-3555.9453125
-3510.03515625
-3464.01171875
-3424.55078125
-3398.578125
-3391.7734375
-3407.33984375
-3444.4765625
-3497.3515625
-3555.45703125
-3606.14453125
-3638.8984375
-3649.91796875
-3644.5234375
-3635.2578125
-3636.41015625
-3658.6796875
-3706.96484375
-3781.515625
-3880.203125
-4000.0546875
-4137.3203125
-4286.13671875
-4436.87109375
-4576.28125
-4690.98828125
-4772.4140625
-4819.40234375
-4836.296875
-4828.65234375
-4800.28125
-4753.75390625
-4693.19140625
-4626.546875
-4564.97265625
-4519.375
-4496.51171875
-4497.4140625
-4518.19921875
-4551.7890625
-4589.7734375
-4625.25390625
-4656.1484375
-4686.28125
-4722.12109375
-4767.8125
-4823.1953125
-4886.43359375
-4957.5859375
-5038.74609375
-5130.609375
-5229.08203125
-5325.2109375
-5408.62890625
-5472.0390625
-5514.1015625
-5539.2265625
-5554.515625
-5565.49609375
-5573.05078125
-5573.34375
-5560.67578125
-5531.14453125
-5484.55078125
-5423.7265625
-5352.63671875
-5275.03515625
-5193.828125
-5110.05078125
-5021.34375
-4921.6171875
-4803.26171875
-4661.2265625
-4496.3359375
-4315.9140625
-4131.69921875
-3956.5625
-3801.625
-3674.73828125
-3580.47265625
-3521.09765625
-3497.5234375
-3509.17578125
-3552.69140625
-3620.5
-3701.1171875
-3781.98828125
-3853.58203125
-3912.28125
-3960.4765625
-4004.22265625
-4050.19140625
-4103.37890625
-4166.23046875
-4239.16796875
-4321.76953125
-4413.609375
-4513.875
-4620.4375
-4729.5546875
-4836.7890625
-4938.2734375
-5031.05078125
-5112.1484375
-5177.69140625
-5223.390625
-5246.34765625
-5247.02734375
-5229.859375
-5202.0703125
-5171.078125
-5141.33984375
-5111.96875
-5076.65234375
-5026.89453125
-4957.33203125
-4869.625
-4772.20703125
-4676.04296875
-4589.5703125
-4515.78125
-4452.20703125
-4392.94921875
-4331.640625
-4264.1796875
-4190.04296875
-4111.53125
-4032.0625
-3954.83203125
-3882.48046875
-3817.18359375
-3761.04296875
-3716.75390625
-3688.20703125
-3679.65234375
-3693.359375
-3727.3359375
-3774.78515625
-3825.42578125
-3867.953125
-3893.1875
-3897.65234375
-3885.671875
-3867.9609375
-3856.57421875
-3859.5390625
-3878.453125
-3909.8359375
-3948.2265625
-3988.6640625
-4027.2265625
-4060.22265625
-4083.2578125
-4091.6796875
-4082.1640625
-4054.19140625
-4010.11328125
-3954.0390625
-3890.671875
-3824.75
-3761.07421875
-3704.80859375
-3661.64453125
-3637.29296875
-3636.1953125
-3659.96875
-3706.79296875
-3772.2421875
-3851.2890625
-3940.2578125
-4037.609375
-4142.84765625
-4254.26953125
-4367.07421875
-4473.58203125
-4565.71484375
-4638.6484375
-4693.36328125
-4736.35546875
-4775.92578125
-4816.7578125
-4855.984375
-4883.3046875
-4885.00390625
-4849.72265625
-4773.4375
-4661.8046875
-4528.75
-4391.5703125
-4264.98828125
-4157.3046875
-4070.37890625
-4002.171875
-3950.03515625
-3913.2578125
-3894.03125
-3895.6875
-3918.890625
-3958.50390625
-4004.140625
-4044.296875
-4070.89453125
-4080.83984375
-4074.25390625
-4051.45703125
-4011.4921875
-3952.7578125
-3874.6796875
-3778.78125
-3669.1640625
-3552.96875
-3440.7265625
-3345.07421875
-3277.0859375
-3242.16015625
-3238.6171875
-3259.78515625
-3297.4375
-3343.86328125
-3391.95703125
-3434.1796875
-3461.87890625
-3465.875
-3439.15625
-3380.4921875
-3296.28515625
-3210.109375
-3144.0234375
-3083.9921875
-3031.6484375
-2984.88671875
-2940.86328125
-2898.26953125
-2858.36328125
-2824.68359375
-2801.51953125
-2791.953125
-2796.6171875
-2814.4375
-2844.91015625
-2890.3828125
-2955.89453125
-3045.45703125
-3156.93359375
-3279.65625
-3397.7890625
-3497.1015625
-3569.8125
-3614.33984375
-3632.0234375
-3624.78125
-3595.13671875
-3547.046875
-3486.3203125
-3421.0703125
-3361.9375
-3320.72265625
-3306.91796875
-3324.3984375
-3370.8046875
-3439.50390625
-3522.1875
-3611.04296875
-3700.37890625
-3787.06640625
-3868.91796875
-3941.87109375
-3998.875
-4032.10546875
-4036.98828125
-4014.734375
-3971.48046875
-3914.87109375
-3850.5390625
-3781.0546875
-3708.046875
-3635.6484375
-3572.07421875
-3527.69140625
-3510.95703125
-3525.07421875
-3567.26953125
-3630.19921875
-3703.94140625
-3777.390625
-3839.54296875
-3881.62890625
-3899.97265625
-3897.32421875
-3880.83984375
-3857.84765625
-3832.67578125
-3806.66015625
-3780.3125
-3755.40234375
-3735.890625
-3727.36328125
-3734.5859375
-3758.02734375
-3792.33984375
-3829.03515625
-3861.52734375
-3888.32421875
-3912.05078125
-3935.92578125
-3960.66796875
-3983.23828125
-3997.55078125
-3997.01171875
-3977.5234375
-3938.74609375
-3882.734375
-3811.80859375
-3728.2734375
-3636.109375
-3542.25
-3455.87109375
-3385.8828125
-3338.2109375
-3313.9296875
-3309.14453125
-3316.74609375
-3329.19140625
-3340.39453125
-3345.890625
-3342.01171875
-3325.60546875
-3294.609375
-3248.58984375
-3188.6953125
-3117.6015625
-3039.6640625
-2960.984375
-2888.39453125
-2827.4375
-2780.515625
-2746.25
-2720.3671875
-2697.71875
-2674.796875
-2651.33984375
-2629.671875
-2611.82421875
-2596.95703125
-2581.43359375
-2561.5234375
-2535.703125
-2504.84765625
-2471.26953125
-2438.72265625
-2413.171875
-2402.65234375
-2415.3515625
-2457.046875
-2529.12890625
-2627.61328125
-2743.16015625
-2862.640625
-2972.11328125
-3060.16015625
-3119.90625
-3149.48828125
-3151.51171875
-3132.33203125
-3101.01171875
-3067.703125
-3041.0234375
-3024.9921875
-3016.8515625
-3007.31640625
-2983.56640625
-2933.38671875
-2848.55859375
-2726.56640625
-2570.9921875
-2391.35546875
-2202.11328125
-2020.453125
-1862.7109375
-1740.66796875
-1659.4140625
-1617.890625
-1611.32421875
-1633.484375
-1677.3828125
-1734.96484375
-1797.19921875
-1854.98046875
-1900.359375
-1927.51953125
-1933.55078125
-1918.71484375
-1885.9140625
-1839.671875
-1785.74609375
-1731.5390625
-1685.6171875
-1655.19921875
-1642.91015625
-1645.87109375
-1658.3515625
-1675.671875
-1695.9765625
-1718.67578125
-1741.5625
-1759.49609375
-1766.01953125
-1756.87109375
-1733.2265625
-1702.92578125
-1678.8359375
-1674.87890625
-1701.11328125
-1759.84765625
-1844.55859375
-1941.79296875
-2034.7578125
-2107.3046875
-2147.3984375
-2149.80859375
-2116.77734375
-2056.171875
-1978.1171875
-1892.6484375
-1809.37890625
-1737.6015625
-1684.92578125
-1654.90234375
-1645.76953125
-1651.27734375
-1662.71484375
-1670.87109375
-1667.90234375
-1649.46875
-1616.58984375
-1576.00390625
-1538.265625
-1514.0390625
-1510.3359375
-1528.76171875
-1566.546875
-1619.15625
-1682.0078125
-1750.2890625
-1818.04296875
-1878.4921875
-1926.0625
-1958.77734375
-1979.1015625
-1992.51953125
-2004.82421875
-2020.16015625
-2041.14453125
-2070.26953125
-2110.34765625
-2163.015625
-2226.49609375
-2294.96484375
-2360.0703125
-2413.20703125
-2447.06640625
-2456.32421875
-2438.26953125
-2393.9609375
-2329.2890625
-2254.77734375
-2183.25390625
-2125.875
-2088.3046875
-2069.0078125
-2060.4765625
-2052.75
-2037.453125
-2010.56640625
-1972.77734375
-1927.69921875
-1879.72265625
-1832.65625
-1789.06640625
-1749.57421875
-1712.24609375
-1672.94140625
-1626.625
-1568.44921875
-1494.0390625
-1399.9765625
-1285.140625
-1152.08984375
-1006.73828125
-856.375
-707.421875
-564.53515625
-431.109375
-310.5234375
-207.5625
-129.171875
-83.52734375
-77.41015625
-113.140625
-187.15625
-291.01171875
-413.84375
-544.7734375
-674.66015625
-797.296875
-909.94921875
-1012.43359375
-1104.56640625
-1183.19140625
-1240.9921875
-1268.47265625
-1258.5234375
-1211.171875
-1135.5625
-1047.515625
-963.7109375
-895.72265625
-847.3671875
-816.375
-798.6171875
-792.05078125
-798.57421875
-823.37890625
-872.39453125
-949.07421875
-1051.83984375
-1173.41796875
-1302.27734375
-1425.609375
-1532.69140625
-1617.55859375
-1679.96875
-1724.3828125
-1757.578125
-1785.7890625
-1812.55078125
-1838.015625
-1859.640625
-1873.375
-1874.71484375
-1859.66015625
-1825.99609375
-1774.45703125
-1708.76953125
-1634.44140625
-1557.484375
-1484.06640625
-1420.578125
-1372.91796875
-1345.03515625
-1337.546875
-1346.97265625
-1365.58984375
-1382.17578125
-1384.63671875
-1364.2421875
-1319.52734375
-1257.703125
-1192.73046875
-1141.03125
-1116.59765625
-1127.19140625
-1173.02734375
-1248.26171875
-1344.1796875
-1452.22265625
-1565.51171875
-1678.98046875
-1788.91796875
-1892.34375
-1986.2578125
-2066.64453125
-2128.25390625
-2166.08984375
-2178.30859375
-2168.55859375
-2145.81640625
-2121.671875
-2106.58203125
-2106.81640625
-2122.91015625
-2150.01953125
-2180.4375
-2207.44140625
-2228.359375
-2244.96484375
-2261.44921875
-2281.75
-2307.90625
-2339.59765625
-2374.2890625
-2407.46875
-2433.37109375
-2446.34765625
-2442.671875
-2421.703125
-2385.59375
-2337.34765625
-2278.48828125
-2207.76953125
-2121.83984375
-2017.359375
-1893.26171875
-1751.75390625
-1597.88671875
-1438.453125
-1281.203125
-1134.7265625
-1008.125
-909.99609375
-846.8828125
-821.88671875
-834.14453125
-879.16796875
-950.0390625
-1039.19140625
-1140.40625
-1250.23046875
-1367.91796875
-1493.51171875
-1625.28125
-1758.67578125
-1887.91796875
-2008.79296875
-2119.8046875
-2220.578125
-2309.48046875
-2382.93359375
-2436.79296875
-2468.26171875
-2476.96484375
-2465.13671875
-2437.34375
-2399.671875
-2358.21484375
-2317.24609375
-2278.16796875
-2239.9375
-2200.9921875
-2161.5546875
-2124.66796875
-2094.98828125
-2076.109375
-2068.2109375
-2067.50390625
-2067.6953125
-2062.390625
-2046.6953125
-2017.1171875
-1970.5
-1904.18359375
-1818.1484375
-1717.0625
-1609.44921875
-1503.89453125
-1405.3671875
-1314.23046875
-1227.77734375
-1142.72265625
-1057.7109375
-975.15625
-901.16015625
-842.95703125
-806.01953125
-793.46875
-807.57421875
-850.26171875
-921.01171875
-1014.4765625
-1120.96875
-1229.98046875
-1333.40625
-1425.6171875
-1500.9453125
-1551.421875
-1567.24609375
-1540.3125
-1468.4921875
-1357.609375
-1219.56640625
-1067.85546875
-913.55859375
-763.578125
-620.84765625
-485.30078125
-355.265625
-229.16015625
-106.82421875
10.296875
119.78515625
218.453125
301.90625
364.1953125
398.359375
397.453125
355.33203125
267.66796875
133.859375
-40.88671875
-244.98828125
-462.3515625
-675.5234375
-868.23828125
-1026.81640625
-1141.3359375
-1206.92578125
-1224.5859375
-1200.734375
-1145.67578125
-1071.66015625
-990.83984375
-912.8359375
-842.7421875
-780.75
-724.03515625
-669.9140625
-618.12890625
-571.2890625
-533.63671875
-508.9609375
-498.27734375
-498.171875
-501.1171875
-498.109375
-482.28125
-451.30078125
-407.390625
-355.71875
-302.859375
-255.98828125
-222.3359375
-207.97265625
-216.015625
-245.46484375
-291.94921875
-350.19921875
-416.51171875
-489.44921875
-568.52734375
-652.2109375
-736.60546875
-815.6875
-883.0078125
-934.18359375
-968.80078125
-990.578125
-1005.66015625
-1020.1953125
-1038.484375
-1061.80078125
-1087.84375
-1110.71484375
-1122.05859375
-1113.453125
-1079.50390625
-1020.24609375
-941.5625
-853.05078125
-764.1796875
-681.04296875
-606.0078125
-540.125
-485.98828125
-448.328125
-432.0
-439.3046875
-469.02734375
-517.2421875
-578.62109375
-647.4921875
-718.80078125
-788.984375
-855.8359375
-916.90625
-968.01171875
-1003.71484375
-1019.7578125
-1015.265625
-992.91796875
-957.5
-914.19921875
-867.5078125
-820.6328125
-775.1171875
-730.734375
-685.5234375
-636.2890625
-579.77734375
-514.25390625
-440.6171875
-362.20703125
-283.44140625
-207.86328125
-136.70703125
-69.26953125
-5.7265625
49.203125
84.98828125
88.15625
47.53125
-41.37890625
-174.52734375
-339.515625
-517.73046875
-688.71875
-835.95703125
-951.4765625
-1036.85546875
-1100.27734375
-1151.33984375
-1196.56640625
-1238.25
-1277.33984375
-1317.87890625
-1368.89453125
-1441.73828125
-1544.9609375
-1680.10546875
-1840.8046875
-2014.8984375
-2188.2578125
-2348.0234375
-2483.5546875
-2585.4609375
-2644.8828125
-2654.71484375
-2611.9453125
-2519.0625
-2383.85546875
-2218.3984375
-2037.86328125
-1859.05859375
-1698.70703125
-1571.8828125
-1490.58203125
-1461.7734375
-1484.92578125
-1550.44921875
-1641.078125
-1736.8671875
-1822.0
-1889.60546875
-1941.89453125
-1985.92578125
-2028.14453125
-2070.4296875
-2108.578125
-2133.234375
-2133.6484375
-2103.25390625
-2043.734375
-1964.19921875
-1876.140625
-1788.4921875
-1706.0078125
-1630.546875
-1562.609375
-1501.98828125
-1448.05078125
-1400.296875
-1358.890625
-1324.69921875
-1298.39453125
-1279.1796875
-1264.5390625
-1251.73046875
-1239.80078125
-1229.58984375
-1221.48046875
-1213.72265625
-1203.72265625
-1190.63671875
-1175.56640625
-1158.875
-1138.0390625
-1109.22265625
-1071.01953125
-1026.50390625
-981.76171875
-942.79296875
-913.55859375
-895.9609375
-890.39453125
-895.3515625
-906.75
-918.22265625
-923.16015625
-917.42578125
-900.6953125
-875.6328125
-845.71875
-813.578125
-780.78515625
-748.97265625
-720.96875
-701.22265625
-694.88671875
-705.71875
-733.578125
-773.18359375
-815.8203125
-853.66796875
-883.8984375
-909.37890625
-935.6640625
-967.09375
-1004.66796875
-1045.9765625
-1085.69140625
-1116.51953125
-1131.48828125
-1127.31640625
-1106.92578125
-1079.12109375
-1055.578125
-1047.29296875
-1061.7890625
-1101.6953125
-1164.46484375
-1243.328125
-1329.41015625
-1414.24609375
-1491.6484375
-1558.328125
-1613.21484375
-1656.12890625
-1686.6640625
-1703.5546875
-1704.84765625
-1688.6015625
-1653.84765625
-1601.296875
-1533.11328125
-1451.921875
-1359.734375
-1258.109375
-1149.76953125
-1040.640625
-940.26953125
-859.79296875
-808.51171875
-791.54296875
-809.765625
-861.49609375
-943.7890625
-1052.4765625
-1181.375
-1321.9765625
-1464.17578125
-1597.8203125
-1714.28125
-1807.62890625
-1875.390625
-1918.6796875
-1941.4765625
-1948.765625
-1943.98046875
-1927.3515625
-1896.5625
-1849.6640625
-1788.1015625
-1717.515625
-1645.50390625
-1577.88671875
-1516.1796875
-1457.6875
-1397.75
-1332.28125
-1259.1484375
-1178.359375
-1091.89453125
-1003.8515625
-920.6328125
-850.4921875
-801.79296875
-780.36328125
-787.34375
-818.74609375
-866.98046875
-923.37109375
-980.47265625
-1033.5546875
-1080.69921875
-1121.578125
-1155.4609375
-1179.8984375
-1191.0390625
-1185.06640625
-1159.8046875
-1115.84765625
-1056.984375
-989.21484375
-918.35546875
-847.64453125
-777.41015625
-706.79296875
-635.1875
-561.6171875
-483.171875
-395.11328125
-293.49609375
-178.5546875
-56.08203125
64.38671875
173.45703125
265.10546875
337.34765625
390.65234375
426.3984375
446.94921875
456.58203125
461.28515625
467.0625
477.95703125
494.98828125
515.73828125
533.97265625
540.22265625
524.30078125
479.44140625
405.44140625
308.55859375
198.14453125
82.4453125
-33.85546875
-149.265625
-262.9765625
-372.171875
-470.60546875
-549.109375
-597.5234375
-607.3515625
-574.6875
-502.7734375
-402.6171875
-290.26171875
-181.28515625
-85.8203125
-6.85546875
58.05859375
113.88671875
165.0703125
212.671875
252.5234375
276.40625
276.33203125
249.1640625
198.33984375
132.3125
61.62109375
-3.86328125
-57.0546875
-94.69140625
-117.09765625
-127.11328125
-128.9765625
-127.24609375
-125.22265625
-123.68359375
-121.41796875
-117.578125
-113.7734375
-113.94921875
-122.265625
-140.87109375
-169.1015625
-204.3359375
-243.72265625
-285.62109375
-329.76953125
-376.453125
-425.46484375
-475.40234375
-523.39453125
-565.75390625
-599.90625
-626.57421875
-650.09375
-676.16015625
-708.7578125
-748.61328125
-793.44921875
-838.97265625
-879.99609375
-911.52734375
-929.6640625
-931.8359375
-916.8046875
-884.984375
-838.7734375
-782.10546875
-719.28125
-653.7890625
-587.64453125
-520.89453125
-451.796875
-378.0078125
-298.37109375
-213.66015625
-125.92578125
-37.63671875
48.43359375
129.45703125
203.5703125
270.828125
332.453125
388.77734375
437.94140625
476.44921875
500.81640625
508.8125
500.26171875
477.83203125
447.44921875
417.2578125
394.94921875
384.4921875
384.03125
386.30859375
381.57421875
361.7578125
323.3203125
266.98046875
194.80078125
107.6015625
4.94921875
-112.92578125
-243.97265625
-384.98828125
-532.66015625
-682.8828125
-828.91796875
-960.7421875
-1067.046875
-1138.65625
-1170.8203125
-1162.7578125
-1115.2890625
-1029.2109375
-906.1953125
-751.4609375
-575.1796875
-390.87890625
-211.7421875
-47.4765625
97.21484375
222.44140625
331.3671875
427.0390625
509.359375
574.39453125
616.44140625
630.97265625
616.56640625
575.60546875
514.1953125
441.390625
367.93359375
304.93359375
262.41015625
246.96875
259.3984375
294.546875
344.4765625
402.20703125
462.9765625
523.24609375
580.265625
632.9921875
682.28515625
729.3984375
774.51953125
817.18359375
857.546875
896.7734375
936.6875
980.0234375
1030.94921875
1093.90625
1170.53125
1256.71484375
1342.296875
1413.96484375
1459.85546875
1473.50390625
1455.30078125
1410.7109375
1346.796875
1269.59765625
1184.06640625
1095.71875
1011.6640625
939.3203125
883.328125
842.8671875
811.58203125
780.65625
743.58203125
699.88671875
655.7578125
621.19921875
605.171875
611.35546875
636.95703125
675.171875
719.546875
767.1796875
818.7734375
875.80078125
936.80859375
995.44140625
1041.34765625
1063.5078125
1054.02734375
1010.7578125
937.9140625
845.1796875
745.74609375
653.4921875
579.6875
530.01953125
502.953125
490.140625
478.97265625
456.6953125
414.5
349.9609375
266.69921875
171.76953125
72.4609375
-25.796875
-119.6171875
-206.25
-281.87109375
-340.7734375
-376.2734375
-382.96484375
-359.50390625
-310.30078125
-245.09765625
-176.19140625
-114.875
-68.6953125
-40.16796875
-26.58203125
-20.88671875
-14.16796875
0.85546875
27.3125
64.53515625
110.43359375
163.2265625
220.98046875
280.15234375
335.0078125
378.41796875
403.28125
403.9921875
377.92578125
326.57421875
255.4765625
172.55859375
85.75
0.96875
-78.87890625
-153.9375
-226.58203125
-299.70703125
-374.8046875
-450.8984375
-525.28125
-595.66796875
-661.90625
-725.7109375
-788.44140625
-848.63671875
-901.0546875
-937.43359375
-948.421875
-926.18359375
-867.01171875
-772.6953125
-649.55078125
-505.37890625
-346.74609375
-178.6875
-6.84765625
160.01953125
309.21484375
425.58984375
494.87109375
507.63671875
462.6015625
367.73046875
238.2734375
92.20703125
-54.89453125
-192.83984375
-316.1171875
-421.00390625
-503.6796875
-561.44140625
-595.859375
-614.66796875
-630.390625
-656.4609375
-702.7109375
-771.93359375
-858.4375
-949.33203125
-1028.24609375
-1080.046875
-1094.72265625
-1069.4921875
-1009.3359375
-926.26953125
-837.1015625
-759.60546875
-707.8515625
-688.3359375
-698.6328125
-729.22265625
-767.328125
-800.6640625
-819.69140625
-818.46875
-794.8125
-749.96484375
-687.60546875
-612.71484375
-530.90234375
-448.04296875
-369.4765625
-298.59765625
-235.6484375
-177.65625
-119.796875
-57.6640625
10.125
80.5625
147.21484375
203.31640625
244.15234375
266.84765625
268.44140625
245.30859375
195.45703125
121.55078125
31.71484375
-63.13671875
-153.46484375
-233.7109375
-301.50390625
-354.2109375
-385.93359375
-388.0234375
-353.05859375
-279.1328125
-171.40234375
-40.84375
97.90234375
228.5625
335.8046875
408.3515625
441.1484375
435.3828125
397.109375
335.8984375
263.7265625
193.21484375
135.08203125
96.0703125
78.36328125
80.5546875
99.46875
131.68359375
173.9375
222.22265625
270.7734375
312.5625
341.22265625
352.60546875
345.1875
320.328125
283.5078125
245.0703125
218.23046875
214.5234375
239.76171875
293.14453125
368.9296875
458.24609375
550.39453125
634.5859375
702.765625
752.08203125
784.91796875
806.23046875
820.3828125
829.703125
835.0859375
836.875
834.57421875
825.86328125
806.73046875
773.3671875
724.5078125
662.671875
594.05078125
527.75390625
474.65625
445.33984375
447.421875
483.64453125
552.0390625
647.4921875
763.046875
889.92578125
1017.3125
1133.72265625
1230.2421875
1303.37109375
1355.0625
1389.70703125
1410.50390625
1417.609375
1408.42578125
1378.99609375
1326.1015625
1250.24609375
1158.5703125
1065.1875
987.5703125
940.8515625
933.67578125
967.37109375
1037.16796875
1133.59765625
1243.84375
1354.30859375
1453.86328125
1535.94140625
1597.72265625
1637.19921875
1650.75390625
1632.91796875
1578.02734375
1482.34375
1345.88671875
1173.7109375
976.64453125
770.546875
573.49609375
401.640625
265.640625
169.2109375
109.671875
79.43359375
67.77734375
63.06640625
55.40625
38.6796875
11.17578125
-25.1796875
-66.44140625
-108.7578125
-150.5390625
-193.31640625
-240.1328125
-292.4296875
-348.04296875
-402.01953125
-449.28515625
-486.85546875
-514.19921875
-532.1640625
-541.16796875
-539.9765625
-526.22265625
-498.703125
-459.390625
-412.96484375
-363.9453125
-313.91796875
-261.07421875
-201.88671875
-133.41015625
-54.8359375
32.2890625
125.14453125
221.078125
318.2421875
414.875
508.23046875
594.3671875
669.0
728.875
773.25390625
805.40234375
832.94140625
865.76953125
911.4296875
970.71875
1036.734375
1098.39453125
1145.92578125
1174.26953125
1182.6953125
1172.5390625
1145.9921875
1106.578125
1059.32421875
1009.42578125
960.66015625
915.09765625
873.8984375
837.83984375
807.28125
782.125
761.68359375
744.15234375
726.31640625
704.7265625
677.5
644.53515625
605.453125
557.6015625
496.3984375
417.75390625
320.46875
207.4375
85.5546875
-35.6484375
-146.65234375
-240.609375
-314.43359375
-367.88671875
-401.8203125
-416.9296875
-413.8359375
-394.58984375
-364.64453125
-333.375
-311.734375
-308.1015625
-325.1328125
-359.1640625
-401.37109375
-439.625
-461.390625
-457.8671875
-427.71484375
-377.6875
-319.66015625
-265.88671875
-225.3125
-202.1015625
-196.21875
-204.96484375
-224.1953125
-248.6796875
-272.1328125
-288.0625
-291.45703125
-280.1640625
-254.5234375
-215.484375
-162.9609375
-96.0625
-15.4375
73.98046875
161.9296875
234.7421875
279.31640625
287.05078125
255.828125
189.8125
98.265625
-5.75
-107.04296875
-191.19921875
-248.43359375
-276.21875
-278.5
-261.8359375
-231.15234375
-188.04296875
-131.76171875
-61.3984375
22.33984375
116.26953125
214.76953125
311.03125
398.8359375
473.7109375
532.88671875
574.96875
600.51171875
612.9296875
618.05078125
621.91015625
628.3515625
638.1015625
649.48046875
659.63671875
665.73828125
666.046875
660.671875
651.49609375
641.296875
632.796875
628.0859375
628.61328125
635.83984375
652.421875
683.1171875
733.65625
807.58203125
903.0546875
1012.3125
1123.921875
1225.94140625
1308.28125
1364.0625
1390.22265625
1387.20703125
1357.91015625
1306.625
1238.3984375
1158.3828125
1070.90234375
978.82421875
884.12109375
788.94921875
695.921875
607.4609375
525.23828125
450.515625
384.640625
328.7734375
282.82421875
244.6953125
210.76171875
177.75390625
145.1953125
116.6796875
98.39453125
95.05859375
105.796875
122.99609375
135.3984375
133.4296875
113.7578125
80.52734375
42.8359375
10.30078125
-10.36328125
-15.6796875
-3.51171875
28.16015625
80.06640625
149.5546875
230.41796875
315.234375
397.69921875
472.71875
535.078125
579.1953125
600.8828125
599.2890625
577.28125
540.203125
494.40234375
446.33203125
402.26171875
368.1015625
348.85546875
347.43359375
363.2109375
392.05078125
428.5078125
468.8515625
512.359375
559.8125
610.734375
661.93359375
708.66015625
747.4140625
778.2734375
804.37109375
828.4296875
848.6953125
857.5703125
844.12109375
798.53515625
715.890625
597.8203125
452.3125
291.9765625
131.125
-17.45703125
-144.98046875
-247.421875
-324.390625
-376.36328125
-402.03515625
-397.96484375
-361.328125
-293.46484375
-200.90625
-92.9296875
21.9765625
137.671875
249.24609375
351.16015625
437.12109375
502.57421875
547.86328125
578.90234375
603.83984375
627.94921875
650.82421875
667.765625
673.7421875
667.1171875
651.640625
636.33203125
632.9765625
651.79296875
697.1875
766.04296875
848.890625
932.69921875
1004.0078125
1052.29296875
1073.13671875
1069.7265625
1051.69921875
1031.8515625
1022.64453125
1033.5703125
1069.44921875
1129.296875
1206.109375
1288.18359375
1361.94921875
1415.1640625
1439.41796875
1431.6796875
1394.8828125
1337.47265625
1271.34375
1208.47265625
1157.46484375
1121.19140625
1095.84375
1071.71875
1036.54296875
981.15625
904.96484375
817.4453125
734.16015625
669.8046875
632.328125
621.12890625
629.53515625
649.98828125
678.80078125
717.5390625
770.27734375
838.9765625
920.63671875
1007.984375
1092.95703125
1170.47265625
1240.11328125
1304.83203125
1367.48828125
1427.6875
1481.1640625
1521.83984375
1544.984375
1549.92578125
1541.4375
1529.18359375
1524.64453125
1536.5859375
1567.66015625
1614.17578125
1668.31640625
1720.53515625
1761.0859375
1781.58984375
1777.12109375
1747.69921875
1697.62109375
1632.99609375
1559.421875
1481.33203125
1402.3359375
1325.4375
1252.75
1185.5234375
1124.68359375
1071.2890625
1026.01171875
987.82421875
953.0390625
915.6171875
868.8203125
807.6171875
730.82421875
642.0546875
549.14453125
462.46875
392.94921875
350.0078125
339.56640625
362.43359375
413.75
483.96484375
560.88671875
632.12109375
687.609375
722.1328125
736.80859375
738.4375
736.3671875
738.42578125
748.23828125
765.046875
785.48828125
805.51171875
821.3125
829.51953125
827.59375
814.65234375
791.9609375
762.0546875
726.9375
686.7265625
639.79296875
584.1953125
519.36328125
447.3203125
373.09375
303.99609375
247.71484375
209.55078125
189.9296875
183.390625
180.02734375
169.43359375
145.52734375
109.6171875
69.71484375
36.48828125
18.49609375
19.03515625
35.79296875
63.1015625
95.76171875
132.234375
175.15625
228.94921875
296.90625
380.0546875
477.71875
587.8203125
706.35546875
827.23046875
943.32421875
1047.95703125
1135.79296875
1203.50390625
1251.1171875
1283.5078125
1310.22265625
1342.67578125
1390.13671875
1456.45703125
1538.71875
1627.984375
1711.96875
1779.1796875
1823.06640625
1844.16796875
1848.87890625
1845.6796875
1841.25
1838.37109375
1836.1484375
1831.56640625
1821.18359375
1802.40625
1774.10546875
1736.59765625
1691.3359375
1640.5859375
1587.0703125
1533.08984375
1479.1640625
1422.9296875
1359.359375
1282.6171875
1188.79296875
1078.29296875
956.640625
833.15625
718.08203125
619.63671875
542.4609375
487.58203125
453.2734375
436.19140625
432.87109375
441.328125
461.6953125
495.234375
542.19921875
600.0703125
663.328125
724.640625
776.828125
814.7890625
836.62109375
843.39453125
837.48828125
820.4921875
792.28515625
752.12890625
701.015625
643.25
585.76171875
535.578125
497.16796875
471.2890625
455.6015625
446.32421875
440.08984375
435.265625
432.21484375
432.79296875
439.59375
455.5
482.95703125
522.44140625
570.71875
620.71875
664.19140625
695.62109375
714.50390625
724.07421875
727.75
726.4140625
718.67578125
703.4921875
682.5859375
660.58984375
642.63671875
631.28125
624.97265625
619.0
608.078125
588.8828125
561.5859375
530.26171875
502.03515625
484.73046875
483.55859375
498.98046875
527.48046875
564.66015625
607.8671875
656.25390625
708.82421875
762.58203125
812.23828125
851.5859375
876.0546875
885.4765625
885.5390625
886.46875
898.8515625
929.046875
977.04296875
1037.8828125
1105.28515625
1174.82421875
1244.95703125
1316.0703125
1388.53515625
1461.2421875
1531.1875
1594.43359375
1648.0390625
1691.70703125
1728.0390625
1761.12890625
1794.59375
1830.26953125
1868.171875
1907.40625
1947.2890625
1987.6171875
2027.6875
2064.625
2092.8984375
2105.89453125
2098.80859375
2070.82421875
2025.51953125
1969.71875
1911.4765625
1857.97265625
1814.10546875
1782.44921875
1764.37890625
1761.1171875
1773.95703125
1803.45703125
1847.7421875
1900.8046875
1952.0859375
1988.82421875
2000.2109375
1980.66796875
1930.16796875
1852.12890625
1751.2734375
1632.6640625
1501.58984375
1363.86328125
1226.18359375
1096.19140625
981.64453125
888.94921875
821.87890625
780.765625
761.96875
757.79296875
758.07421875
753.55859375
739.40625
716.30078125
688.80859375
662.57421875
642.1953125
630.18359375
626.53515625
628.41796875
630.546875
626.40625
610.44921875
580.296875
537.70703125
487.47265625
435.02734375
384.5390625
338.984375
301.6875
277.32421875
271.0390625
286.17578125
322.79296875
377.9140625
447.22265625
526.5859375
612.421875
701.140625
788.859375
872.3125
950.4375
1024.703125
1097.0546875
1166.98828125
1230.609375
1282.625
1319.25
1339.61328125
1345.76171875
1342.69140625
1338.16796875
1340.66015625
1355.59765625
1382.76953125
1417.23046875
1452.33203125
1481.6953125
1499.21875
1498.78125
1475.4453125
1427.38671875
1356.90234375
1269.94921875
1174.8828125
1080.859375
995.875
924.6875
867.79296875
822.3203125
784.328125
750.55078125
718.375
684.75390625
646.1796875
600.53515625
549.34765625
498.2421875
455.00390625
426.61328125
416.86328125
425.1171875
446.40625
473.0
496.97265625
512.30078125
515.3203125
504.19921875
478.6015625
439.94140625
391.1171875
335.55078125
276.8203125
219.58984375
170.17578125
134.83203125
116.35546875
112.75
119.92578125
136.04296875
162.90234375
202.71875
253.3203125
306.375
350.48828125
377.1796875
385.44921875
381.890625
376.33203125
376.38671875
384.828125
400.92578125
423.68359375
454.01171875
494.6953125
549.046875
619.3359375
705.48046875
804.2578125
909.2890625
1012.15234375
1104.3515625
1179.68359375
1235.6796875
1273.2421875
1294.3671875
1299.84765625
1288.55078125
1258.60546875
1209.30078125
1142.734375
1064.84375
985.328125
915.6484375
865.48046875
839.3671875
835.6953125
848.24609375
868.99609375
890.484375
906.89453125
913.92578125
907.984375
885.91015625
846.21484375
791.39453125
729.33984375
671.66015625
629.06640625
607.07421875
605.36328125
621.11328125
652.84375
701.29296875
767.35546875
849.98828125
946.12109375
1051.6015625
1161.6640625
1270.625
1372.05078125
1459.71875
1528.64453125
1575.71484375
1600.1640625
1603.875
1591.17578125
1567.6875
1539.02734375
1510.34375
1486.45703125
1471.83203125
1469.5625
1479.875
1499.30078125
1521.4296875
1539.02734375
1546.640625
1542.5625
1529.44921875
1512.95703125
1498.6171875
1488.5234375
1480.46875
1470.3515625
1455.77734375
1437.140625
1415.06640625
1386.91796875
1346.03125
1284.79296875
1199.08984375
1090.921875
967.7578125
839.40234375
714.546875
598.7734375
494.734375
404.01953125
329.19140625
274.69140625
246.01953125
248.1015625
283.87109375
353.3125
452.59375
573.27734375
702.796875
827.1328125
934.40234375
1016.96875
1070.83203125
1093.890625
1085.140625
1045.3515625
978.08984375
889.796875
788.91796875
684.1875
582.51953125
487.52734375
399.6953125
317.984375
241.31640625
168.8984375
99.9375
33.87890625
-29.0390625
-88.21875
-144.140625
-199.16796875
-256.09375
-315.53125
-374.76953125
-429.2890625
-475.32421875
-510.94140625
-535.2109375
-547.01171875
-545.08984375
-529.12890625
-500.49609375
-461.74609375
-415.1640625
-361.1484375
-297.55859375
-220.51953125
-126.86328125
-16.75
105.35546875
232.5078125
358.44140625
479.46484375
593.47265625
697.515625
786.6953125
855.58984375
900.79296875
922.12890625
921.75
902.25390625
865.546875
813.09765625
747.578125
674.75
603.94921875
545.94140625
508.8046875
494.7578125
500.41015625
520.12109375
550.15234375
591.03515625
647.58203125
726.52734375
832.625
964.5625
1112.8125
1261.09765625
1391.2734375
1489.84765625
1553.4296875
1590.375
1617.2421875
1651.12109375
1701.92578125
1768.71875
1841.52734375
1906.578125
1951.47265625
1968.23046875
1953.78125
1908.69921875
1835.49609375
1737.4765625
1618.76953125
1484.8203125
1342.30859375
1198.30078125
1059.46484375
931.98828125
821.66015625
732.84765625
666.5703125
619.26953125
583.9609375
553.24609375
522.26953125
490.2109375
460.40234375
439.62890625
436.3359375
457.66796875
506.58984375
580.8125
673.8515625
776.80859375
879.75390625
973.015625
1049.046875
1104.3984375
1140.17578125
1160.52734375
1169.9140625
1171.2109375
1165.82421875
1155.5078125
1144.0390625
1137.1796875
1140.66796875
1158.03125
1189.77734375
1233.984375
1286.87890625
1342.93359375
1395.07421875
1435.9453125
1459.39453125
1461.3046875
1439.21875
1391.49609375
1316.77734375
1214.08984375
1084.234375
932.109375
768.70703125
610.44921875
474.9921875
375.2421875
314.7421875
286.703125
277.046875
270.140625
254.7734375
227.63671875
192.796875
157.87109375
129.48046875
110.43359375
99.2265625
91.1875
80.50390625
62.3359375
34.3125
-3.51953125
-50.0390625
-104.77734375
-168.69921875
-243.44921875
-329.21875
-422.51171875
-515.328125
-596.62890625
-655.30078125
-683.0625
-676.19921875
-636.078125
-568.71875
-483.43359375
-390.6328125
-299.40234375
-215.8359375
-142.44921875
-78.62109375
-21.78125
31.21875
83.36328125
137.63671875
197.2421875
265.078125
342.7890625
430.65625
528.4453125
635.828125
751.27734375
870.48828125
986.50390625
1092.03515625
1182.2421875
1255.70703125
1313.16015625
1355.375
1382.00390625
1392.1640625
1385.94140625
1365.30859375
1333.72265625
1294.89453125
1251.859375
1206.57421875
1159.59765625
1109.8046875
1054.94921875
993.515625
926.83203125
859.4375
797.125
744.19921875
702.328125
672.05859375
655.7265625
658.9765625
689.08984375
750.37890625
839.41796875
943.4140625
1043.42578125
1121.13671875
1165.37109375
1174.68359375
1155.3359375
1117.30859375
1071.41015625
1027.96875
995.5703125
979.0546875
978.546875
990.93359375
1012.63671875
1040.9375
1072.7421875
1102.91015625
1124.54296875
1131.4140625
1120.5703125
1093.25
1053.55859375
1006.19921875
954.6640625
900.8125
845.62890625
790.05078125
735.171875
681.69921875
629.22265625
575.93359375
519.32421875
457.984375
393.43359375
330.52734375
275.84375
234.890625
210.140625
200.73828125
203.859375
216.5859375
237.125
264.546875
297.48046875
333.0625
367.24609375
396.08984375
416.80078125
428.23828125
431.375
430.11328125
431.6796875
445.77734375
482.578125
550.42578125
653.9140625
792.28125
958.078125
1136.90625
1309.359375
1455.171875
1557.65625
1606.16796875
1596.27734375
1529.1953125
1411.85546875
1256.98046875
1081.38671875
902.32421875
733.56640625
583.02734375
452.6484375
340.26953125
242.8046875
159.25390625
91.953125
45.76953125
26.46484375
39.203125
86.88671875
168.15625
276.3671875
401.3125
533.08203125
665.1796875
794.890625
921.55859375
1044.875
1164.328125
1279.41796875
1390.10546875
1496.69921875
1598.69140625
1692.6015625
1770.59375
1822.01171875
1837.6640625
1813.79296875
1752.72265625
1660.59765625
1545.26171875
1415.8828125
1283.0625
1157.203125
1045.69921875
950.94140625
870.54296875
798.87890625
728.953125
654.55859375
572.95703125
487.00390625
405.046875
338.140625
295.78125
282.32421875
295.83203125
329.92578125
377.5234375
434.32421875
500.296875
578.8359375
674.63671875
791.3515625
929.87890625
1087.859375
1260.19140625
1439.71875
1617.58984375
1784.11328125
1930.91015625
2053.52734375
2151.98046875
2228.203125
2282.44140625
2311.55859375
2310.37109375
2274.52734375
2202.79296875
2097.609375
1964.30859375
1810.0
1643.2734375
1474.4140625
1314.8515625
1174.9453125
1061.05859375
973.9609375
909.54296875
861.32421875
823.42578125
793.18359375
772.36328125
766.08984375
780.02734375
817.1640625
876.07421875
950.7578125
1031.55078125
1106.859375
1165.7421875
1200.96484375
1210.95703125
1199.83984375
1175.6796875
1147.97265625
1125.0234375
1111.7265625
1108.359375
1111.3671875
1116.21875
1120.63671875
1126.00390625
1135.96875
1153.578125
1179.03515625
1209.37890625
1239.765625
1265.16796875
1281.77734375
1287.72265625
1282.73046875
1267.12890625
1240.98046875
1204.0078125
1155.92578125
1096.72265625
1026.703125
946.76953125
859.01953125
767.015625
675.53125
590.16796875
517.16796875
462.84765625
432.21484375
427.328125
446.7890625
486.55078125
541.23046875
604.92578125
671.609375
735.58203125
792.0625
838.0390625
873.26171875
901.40625
930.15625
969.44140625
1028.08984375
1110.41796875
1214.10546875
1330.00390625
1444.0234375
1541.06640625
1609.9140625
1646.6328125
1654.6328125
1641.4921875
1614.3359375
1576.1796875
1525.15234375
1457.04296875
1369.953125
1267.59375
1158.66796875
1052.765625
956.11328125
869.99609375
791.9765625
718.37890625
646.80078125
578.08203125
516.875
470.19140625
444.2578125
441.2421875
457.62890625
485.19921875
514.203125
537.2890625
551.6875
558.4140625
559.73828125
557.62109375
554.41015625
554.23046875
562.74609375
585.015625
623.16015625
675.3515625
736.37109375
799.49609375
859.16015625
913.44921875
964.94921875
1019.09765625
1081.046875
1152.609375
1230.52734375
1306.51953125
1369.5234375
1409.734375
1422.80078125
1411.62890625
1384.99609375
1354.28125
1330.55859375
1322.84375
1336.74609375
1373.12890625
1427.44140625
1490.640625
1551.58203125
1599.61328125
1626.140625
1624.85546875
1591.359375
1523.40625
1422.14453125
1293.27734375
1146.6875
993.953125
845.42578125
708.29296875
586.421875
481.125
392.2109375
319.0390625
261.3671875
219.4453125
193.55078125
183.703125
189.76953125
211.47265625
247.734375
295.7890625
350.87109375
406.84765625
457.40234375
497.2578125
523.1328125
533.85546875
529.68359375
511.6484375
481.94921875
445.18359375
408.59375
380.2421875
365.7734375
365.953125
376.39453125
389.63671875
398.96484375
402.546875
405.59765625
418.453125
451.31640625
509.26953125
591.16015625
692.2734375
807.41796875
931.5546875
1058.51171875
1180.51171875
1290.15625
1383.625
1462.51953125
1532.89453125
1602.2421875
1676.53515625
1758.6640625
1848.19921875
1941.66796875
2032.88671875
2113.8046875
2176.20703125
2213.49609375
2221.45703125
2197.74609375
2141.20703125
2051.84765625
1931.3046875
1783.171875
1613.0625
1429.06640625
1242.16796875
1065.5
911.73046875
789.75390625
702.7578125
648.828125
623.2265625
620.703125
636.3203125
664.56640625
698.1796875
728.359375
747.2578125
750.9609375
740.80078125
721.90625
700.3359375
680.91796875
666.484375
657.93359375
654.546875
654.38671875
655.0078125
654.2890625
651.0546875
644.82421875
634.6953125
618.04296875
590.70703125
549.4921875
495.47265625
435.1640625
378.2578125
333.828125
307.9609375
303.4609375
320.22265625
355.0234375
401.77734375
453.5703125
505.53125
556.5859375
608.82421875
665.58203125
729.46875
800.875
877.10546875
952.5625
1020.46484375
1075.53515625
1116.265625
1145.6328125
1170.17578125
1198.0
1236.73828125
1292.2578125
1368.02734375
1464.6015625
1578.93359375
1704.22265625
1830.7265625
1946.86328125
2039.51953125
2094.32421875
2098.02734375
2043.52734375
1934.92578125
1788.55078125
1628.62890625
1479.97265625
1361.453125
1282.6484375
1243.6953125
1237.30078125
1251.8125
1274.70703125
1295.64453125
1307.98828125
1308.08203125
1293.3515625
1261.1328125
1209.5078125
1138.91015625
1052.66796875
955.953125
854.24609375
752.41015625
654.43359375
563.43359375
481.7890625
411.39453125
353.98046875
311.63671875
287.5390625
286.140625
311.5546875
364.4453125
439.93359375
528.625
620.07421875
705.7734375
779.71484375
837.453125
875.515625
891.97265625
887.421875
865.578125
833.15234375
798.9453125
772.2421875
760.72265625
768.5546875
795.41015625
836.93359375
886.625
938.2578125
987.6015625
1032.26171875
1069.69921875
1095.09765625
1101.1875
1080.84375
1030.66015625
952.890625
854.50390625
744.6875
632.4453125
525.02734375
426.9609375
340.2578125
266.0234375
206.296875
164.0625
141.06640625
135.53515625
142.18359375
154.44140625
167.01953125
177.15234375
184.3125
189.30078125
193.44921875
198.29296875
205.1953125
214.40625
223.828125
228.8046875
223.52734375
203.4921875
167.40234375
117.93359375
61.46875
6.875
-36.86328125
-63.48828125
-71.5390625
-64.8359375
-51.51171875
-42.046875
-46.67578125
-72.8203125
-123.59375
-197.76171875
-290.4375
-393.9375
-498.96875
-596.39453125
-678.90234375
-741.453125
-780.34375
-792.0234375
-772.9453125
-721.13671875
-639.1015625
-536.21875
-428.27734375
-333.05859375
-263.87890625
-225.1796875
-212.390625
-215.1328125
-221.140625
-219.3828125
-202.4296875
-167.78515625
-117.3359375
-55.2578125
13.9765625
85.87109375
154.83984375
213.74609375
255.0546875
272.9375
264.99609375
232.765625
181.5234375
119.74609375
58.37890625
9.6484375
-15.05078125
-7.765625
33.92578125
106.52734375
202.31640625
311.90234375
425.99609375
536.09375
634.99609375
718.23046875
785.4453125
840.12890625
887.1640625
930.10546875
970.2734375
1007.94921875
1044.00390625
1080.08203125
1117.3125
1155.0859375
1191.14453125
1223.25390625
1251.09375
1276.6328125
1302.56640625
1329.87109375
1356.3203125
1376.63671875
1383.81640625
1371.1953125
1335.11328125
1277.3359375
1205.1875
1128.34765625
1054.203125
985.3046875
920.66015625
859.26171875
802.6328125
754.94140625
721.33203125
705.7578125
709.29296875
728.8828125
756.94921875
782.36328125
793.3125
781.359375
744.6796875
688.78125
624.55078125
565.1171875
522.77734375
506.0546875
517.375
552.265625
601.06640625
652.2890625
696.0859375
726.5703125
742.51171875
746.35546875
741.9609375
732.3046875
718.24609375
698.3984375
669.56640625
627.65234375
569.421875
494.5
406.41015625
312.3984375
222.796875
149.9296875
105.73046875
98.015625
127.7109375
189.46875
274.890625
375.51171875
483.23046875
588.94921875
681.6953125
749.609375
782.49609375
774.68359375
726.92578125
646.45703125
545.22265625
436.765625
332.890625
241.3359375
165.16015625
103.83984375
55.3984375
18.43359375
-6.72265625
-18.3828125
-15.45703125
0.11328125
22.296875
42.41015625
52.6875
49.9453125
37.41015625
23.5
17.9765625
27.41796875
52.81640625
90.28515625
133.484375
175.7109375
211.1875
236.1640625
249.796875
253.89453125
251.51171875
245.57421875
238.37109375
231.265625
224.140625
215.05078125
200.890625
179.01171875
148.890625
113.18359375
77.77734375
50.64453125
39.80859375
51.1484375
86.55078125
142.46875
209.36328125
273.38671875
320.86328125
343.39453125
340.79296875
320.6875
295.6953125
279.39453125
281.57421875
304.30078125
341.22265625
380.984375
412.38671875
427.71484375
423.05078125
397.44140625
353.2421875
297.29296875
240.8125
196.50390625
174.140625
177.38671875
203.71484375
246.44140625
296.66796875
344.1640625
378.359375
390.453125
375.80078125
334.8046875
271.73046875
192.5234375
103.1328125
8.8515625
-85.48828125
-175.22265625
-256.15625
-326.00390625
-385.94140625
-440.6796875
-496.17578125
-556.203125
-619.84765625
-681.03125
-730.09765625
-756.3515625
-750.5859375
-706.5703125
-621.69921875
-497.6015625
-341.0390625
-164.23046875
16.60546875
184.2109375
323.05078125
421.01953125
470.66796875
470.6484375
426.90625
352.296875
264.203125
180.7578125
116.546875
78.7890625
65.4453125
66.41796875
67.69140625
56.19921875
23.625
-31.4765625
-103.26171875
-180.25390625
-249.4140625
-301.27734375
-333.375
-350.234375
-360.31640625
-371.7265625
-388.4375
-408.296875
-423.7109375
-425.2265625
-406.48828125
-367.76171875
-316.0234375
-261.9296875
-216.22265625
-187.6328125
-182.4609375
-204.21875
-251.96875
-318.19140625
-388.58203125
-445.46875
-473.69921875
-465.25
-419.5625
-340.51171875
-233.47265625
-105.0859375
35.26171875
175.19140625
301.5078125
403.5390625
475.33203125
515.578125
525.83203125
508.390625
465.84375
402.84765625
328.34765625
255.2265625
196.47265625
160.41015625
148.3046875
154.9765625
170.69140625
183.21875
180.74609375
155.859375
108.68359375
46.83203125
-18.015625
-74.36328125
-113.62890625
-130.77734375
-124.05859375
-94.91796875
-48.109375
8.76953125
66.73046875
117.375
154.72265625
176.34375
183.6640625
181.53125
177.28125
179.40234375
195.80078125
231.4609375
286.14453125
353.80859375
425.15625
492.17578125
551.6484375
605.36328125
657.234375
709.40234375
759.546875
800.66796875
823.52734375
820.2890625
787.390625
726.33984375
642.9453125
546.03515625
445.7109375
351.19921875
269.16796875
203.6328125
157.28125
132.52734375
131.15234375
153.1171875
195.57421875
252.90234375
317.76953125
383.234375
445.16015625
503.51171875
561.203125
620.890625
681.625
737.86328125
781.6875
806.7265625
811.03125
797.0546875
769.609375
733.98828125
695.35546875
658.42578125
626.1640625
598.12109375
570.4609375
538.51171875
500.328125
458.40625
418.125
384.19921875
357.81640625
336.515625
316.12890625
293.0
265.24609375
233.1875
199.59375
169.50390625
149.0390625
143.29296875
154.05859375
178.59375
210.13671875
240.16796875
261.375
269.6953125
264.40625
246.7890625
218.8046875
182.765625
141.41015625
97.63671875
53.75390625
11.36328125
-27.50390625
-59.046875
-77.75
-78.59765625
-59.8203125
-24.04296875
22.93359375
74.66015625
126.12890625
174.5859375
219.03515625
259.390625
296.01171875
329.94921875
362.65234375
394.328125
422.08984375
440.1796875
442.859375
427.4375
394.62109375
346.5859375
285.4453125
213.796875
136.203125
59.91796875
-5.76171875
-50.984375
-67.25
-49.5078125
2.7421875
85.98046875
194.0625
319.140625
451.43359375
578.953125
688.15625
765.58203125
800.09765625
785.36328125
722.0234375
618.17578125
487.16796875
343.44140625
199.19921875
63.86328125
-54.515625
-148.55078125
-212.80078125
-245.57421875
-249.1640625
-228.078125
-186.87109375
-128.8671875
-55.96484375
31.0
131.5
244.328125
366.921875
495.38671875
624.8515625
749.59765625
863.1953125
959.33203125
1033.6015625
1085.27734375
1117.9296875
1138.4140625
1154.6328125
1172.8203125
1195.31640625
1219.6953125
1239.61328125
1246.8984375
1233.765625
1194.59375
1126.9375
1031.75390625
912.71875
775.1796875
625.87890625
473.65234375
329.79296875
206.48046875
113.55859375
56.13671875
34.53125
45.953125
85.93359375
148.79296875
228.0546875
317.24609375
410.28125
500.69140625
580.4921875
640.31640625
671.4375
668.4609375
630.9765625
563.6328125
475.21484375
377.22265625
282.03515625
200.72265625
141.1953125
107.3046875
98.96875
112.4296875
140.59765625
174.09765625
203.5390625
222.16015625
226.87890625
217.21484375
193.390625
155.625
105.3359375
46.5546875
-14.3203125
-70.8671875
-118.94921875
-157.0625
-184.69140625
-200.92578125
-204.8046875
-196.91015625
-180.26171875
-159.73828125
-140.8046875
-128.26171875
-125.10546875
-131.625
-145.2890625
-161.85546875
-177.4453125
-190.7109375
-204.125
-223.34765625
-254.0625
-297.828125
-349.9765625
-401.6015625
-444.2578125
-473.87109375
-491.671875
-502.625
-513.08984375
-528.875
-554.29296875
-592.02734375
-643.140625
-706.30078125
-776.8046875
-846.9375
-908.6484375
-956.87890625
-991.06640625
-1013.5
-1025.9921875
-1027.55859375
-1014.9765625
-985.89453125
-942.12890625
-890.02734375
-836.91015625
-785.90234375
-733.54296875
-672.1640625
-594.91796875
-499.03125
-385.4609375
-256.6328125
-115.1875
35.5859375
191.1015625
345.87890625
494.5546875
632.08203125
752.8828125
850.15625
916.80859375
948.23046875
945.1015625
913.6328125
862.59765625
799.55078125
729.89453125
659.43359375
597.41796875
556.15234375
546.7109375
573.765625
633.0625
712.85546875
798.03125
874.6953125
933.04296875
967.7109375
976.296875
957.42578125
909.78125
832.61328125
727.66796875
601.265625
464.8828125
333.1171875
219.79296875
134.36328125
79.9140625
53.375
48.03515625
57.6640625
80.0703125
117.21484375
171.375
240.578125
317.203125
390.45703125
450.23046875
489.65234375
505.58203125
497.875
468.390625
420.3984375
358.46484375
288.20703125
215.25
144.02734375
77.8515625
20.5
-22.26171875
-43.65234375
-39.30078125
-10.86328125
33.16015625
80.03515625
117.1875
135.8828125
132.9609375
110.49609375
73.75
27.94921875
-24.80078125
-86.47265625
-160.66796875
-248.23046875
-344.0546875
-437.3828125
-515.078125
-565.2890625
-579.65625
-554.0625
-489.12109375
-390.6875
-269.36328125
-138.28515625
-9.88671875
106.11328125
202.828125
275.4375
321.78125
343.92578125
348.4765625
343.609375
334.23828125
319.14453125
292.70703125
249.89453125
190.296875
118.43359375
41.56640625
-31.6484375
-90.60546875
-122.65234375
-116.18359375
-66.08203125
22.5546875
135.296875
253.25
358.96875
440.62109375
493.44921875
518.45703125
519.1875
498.24609375
455.42578125
388.51171875
295.92578125
179.50390625
45.58203125
-96.17578125
-235.12890625
-361.6328125
-467.78125
-547.6328125
-597.65625
-617.42578125
-609.49609375
-577.98828125
-526.38671875
-455.75390625
-364.63671875
-251.078125
-115.9765625
34.3125
188.046875
331.0546875
450.640625
538.30859375
590.4140625
607.33203125
592.04296875
548.51953125
480.63671875
392.0625
287.08203125
171.25390625
51.26171875
-65.5
-170.76953125
-255.0390625
-308.375
-322.70703125
-294.15234375
-223.75390625
-116.72265625
18.5390625
170.94921875
327.0390625
471.81640625
590.30078125
669.95703125
703.6171875
691.88671875
643.41796875
572.59765625
495.49609375
425.72265625
371.3046875
333.66796875
309.12109375
291.98046875
277.50390625
263.10546875
248.1015625
232.75390625
217.140625
200.1171875
179.296875
152.23828125
117.7578125
76.125
28.49609375
-22.90234375
-73.99609375
-119.015625
-152.38671875
-170.546875
-172.0
-156.2734375
-123.6171875
-75.82421875
-16.421875
50.53125
121.93359375
195.9609375
271.26953125
346.05859375
417.69140625
482.81640625
537.75
579.265625
605.62890625
617.39453125
617.51171875
610.37109375
600.03515625
588.7421875
576.99609375
565.390625
556.5
555.07421875
566.37109375
594.2421875
640.078125
702.44140625
777.109375
858.01953125
939.359375
1017.4765625
1091.0859375
1159.52734375
1220.84765625
1271.21875
1306.140625
1322.5234375
1320.5
1304.0546875
1280.14453125
1257.4140625
1245.31640625
1253.0546875
1286.96484375
1346.78125
1423.80078125
1503.2890625
1569.94140625
1612.49609375
1625.19921875
1607.04296875
1560.86328125
1493.265625
1414.609375
1338.22265625
1278.01953125
1244.484375
1240.40234375
1259.1171875
1287.421875
1312.1796875
1326.58984375
1332.29296875
1336.5078125
1346.65234375
1366.05078125
1392.609375
1420.265625
1441.4375
1448.8828125
1436.41796875
1398.84375
1332.2265625
1235.171875
1110.48046875
965.67578125
811.29296875
657.5234375
511.29296875
375.53125
250.85546875
138.22265625
40.41796875
-38.4453125
-94.77734375
-126.6328125
-133.41015625
-114.66015625
-69.58984375
2.08203125
98.3046875
213.14453125
336.9140625
458.48828125
568.67578125
661.9921875
735.65625
787.703125
817.03125
825.54296875
819.85546875
810.52734375
809.35546875
826.3359375
867.02734375
930.9375
1012.0703125
1101.79296875
1192.03515625
1276.43359375
1349.56640625
1406.265625
1442.26171875
1455.28125
1445.54296875
1415.77734375
1371.0078125
1317.6953125
1261.98828125
1207.3046875
1152.62890625
1092.91015625
1021.94921875
936.5546875
838.9140625
735.4609375
633.41796875
538.3984375
454.546875
385.46484375
333.7265625
299.44140625
279.734375
269.734375
264.1171875
258.26953125
249.25
236.62109375
222.29296875
208.7578125
197.09375
186.6015625
176.25390625
165.9921875
156.40625
147.671875
139.82421875
134.4140625
135.03125
144.8984375
163.29296875
184.0859375
197.734375
195.0234375
170.44921875
124.60546875
65.0234375
4.35546875
-44.06640625
-71.203125
-74.59375
-57.12890625
-24.08203125
19.10546875
67.31640625
115.21484375
157.5078125
190.70703125
215.01953125
234.30078125
253.3671875
274.7734375
297.3828125
317.35546875
330.3359375
333.828125
328.71484375
318.81640625
308.33984375
299.21484375
290.859375
282.2421875
273.4921875
265.03515625
255.53515625
241.10546875
216.5859375
177.90625
124.015625
57.37109375
-17.51953125
-96.46875
-176.80078125
-256.0703125
-329.984375
-391.87890625
-434.33203125
-450.90234375
-436.66796875
-388.41796875
-305.71875
-192.57421875
-57.91796875
86.0625
227.35546875
357.625
473.7734375
576.52734375
667.12109375
744.78515625
806.8515625
850.7890625
875.53125
880.97265625
866.51953125
830.63671875
771.4296875
687.3671875
577.66015625
443.0078125
287.2109375
118.8046875
-49.05859375
-201.28125
-325.0078125
-413.23046875
-466.11328125
-490.015625
-495.28125
-493.765625
-496.26953125
-509.9765625
-536.43359375
-571.21875
-605.58984375
-629.76171875
-636.640625
-624.8046875
-599.28515625
-569.05859375
-542.40234375
-523.4140625
-512.14453125
-507.453125
-508.9609375
-516.55859375
-528.68359375
-541.6953125
-550.4296875
-548.74609375
-530.015625
-488.2109375
-419.6796875
-324.46484375
-206.76953125
-74.83203125
59.6875
183.734375
286.41796875
362.12890625
410.95703125
436.3828125
442.33984375
431.90234375
407.5078125
371.5
326.14453125
273.265625
214.2734375
150.90625
85.953125
23.421875
-31.95703125
-75.58203125
-104.0703125
-116.97265625
-118.48046875
-117.265625
-123.00390625
-141.4765625
-171.98828125
-209.28515625
-248.0703125
-286.12890625
-324.0546875
-362.8203125
-401.12890625
-433.98828125
-453.28125
-450.94140625
-423.71875
-376.328125
-319.94921875
-266.765625
-224.67578125
-195.66015625
-177.4453125
-165.40234375
-153.10546875
-132.43359375
-95.13671875
-35.86328125
45.62109375
144.8203125
255.18359375
371.046875
488.62890625
605.0078125
716.34765625
817.09375
900.83203125
961.9453125
996.87109375
1004.0234375
982.75390625
932.57421875
853.67578125
748.37109375
622.046875
482.53125
338.36328125
197.5859375
68.1640625
-40.76953125
-118.98828125
-157.8046875
-154.08984375
-112.55078125
-44.3515625
36.6875
117.41796875
186.64453125
235.60546875
258.83203125
255.1328125
227.33203125
180.8046875
122.14453125
58.703125
-1.88671875
-52.85546875
-89.703125
-110.98828125
-118.26171875
-116.00390625
-111.390625
-113.28515625
-129.88671875
-165.61328125
-218.86328125
-282.09765625
-344.578125
-396.31640625
-431.1015625
-447.37109375
-447.44921875
-436.56640625
-422.015625
-411.8125
-412.453125
-426.48828125
-451.27734375
-479.93359375
-504.1875
-517.890625
-519.00390625
-508.73828125
-488.48828125
-457.1640625
-411.33203125
-348.234375
-269.05859375
-180.0
-90.44140625
-9.76953125
54.984375
99.92578125
123.98046875
128.6796875
118.44921875
100.34765625
82.13671875
68.92578125
60.69921875
52.77734375
39.17578125
16.43359375
-14.70703125
-50.19921875
-84.859375
-114.3984375
-136.7890625
-152.96484375
-166.6171875
-182.69921875
-204.95703125
-233.73828125
-265.5234375
-294.7734375
-317.1484375
-332.26953125
-344.234375
-359.5625
-383.57421875
-417.69921875
-459.50390625
-505.27734375
-552.8984375
-602.7421875
-656.46875
-715.5234375
-780.52734375
-850.859375
-923.625
-992.66796875
-1049.15234375
-1084.0859375
-1091.109375
-1067.90625
-1016.00390625
-939.63671875
-844.40625
-736.01171875
-619.640625
-500.31640625
-383.609375
-275.40625
-180.2890625
-99.40234375
-29.59375
35.61328125
103.66796875
180.45703125
268.28125
364.7734375
463.078125
554.0234375
629.6640625
686.4765625
725.875
752.1640625
770.08984375
784.33203125
800.53125
825.37109375
864.21484375
917.9375
981.93359375
1048.38671875
1109.7421875
1160.50390625
1196.98046875
1216.859375
1220.15234375
1210.78125
1196.6484375
1187.484375
1191.84765625
1215.15234375
1259.4765625
1324.21875
1406.12890625
1498.26953125
1589.15234375
1664.2890625
1710.55859375
1720.9140625
1695.9453125
1641.77734375
1566.7578125
1479.6015625
1388.63671875
1300.5703125
1218.93359375
1143.64453125
1072.5
1003.1796875
934.203125
864.76953125
794.3984375
723.078125
651.81640625
582.85546875
519.171875
463.30078125
416.21484375
376.80859375
342.0703125
307.7578125
269.71875
225.37890625
174.53515625
118.73046875
59.5625
-2.90234375
-70.79296875
-147.9921875
-238.34375
-342.71484375
-456.62890625
-570.6015625
-673.44140625
-756.23046875
-814.4609375
-847.796875
-858.71875
-851.1875
-829.6015625
-797.89453125
-758.734375
-712.67578125
-657.83203125
-590.68359375
-507.64453125
-406.26953125
-285.1875
-143.80078125
16.859375
192.49609375
375.03515625
554.44140625
721.91015625
872.14453125
1003.5390625
1116.40625
1210.48828125
1283.2421875
1330.01171875
1346.24609375
1330.79296875
1288.265625
1229.0546875
1166.5625
1113.265625
1077.734375
1063.63671875
1070.28515625
1093.63671875
1127.4765625
1164.9296875
1199.87890625
1227.7109375
1245.4921875
1252.18359375
1248.703125
1237.4296875
1221.1796875
1202.7421875
1185.48828125
1174.19921875
1174.6171875
1191.5703125
1226.625
1276.7890625
1335.1171875
1392.83203125
1441.71875
1475.48046875
1490.00390625
1483.40234375
1456.48046875
1412.87890625
1357.96875
1296.76953125
1232.640625
1167.7421875
1104.75390625
1048.0703125
1003.23828125
974.88671875
964.5234375
969.578125
983.98828125
999.87890625
1009.55859375
1007.5546875
991.9921875
964.5859375
929.0859375
889.1875
847.65234375
806.85546875
769.6640625
739.015625
716.1796875
699.078125
681.84765625
655.90625
612.359375
545.38671875
455.515625
350.76953125
244.265625
149.484375
76.51953125
31.046875
15.203125
28.3515625
67.19921875
125.73046875
195.21484375
264.2421875
319.5625
348.42578125
341.76953125
296.43359375
215.61328125
108.37890625
-11.54296875
-128.70703125
-230.59765625
-311.671875
-373.8515625
-423.5
-467.40625
-510.20703125
-553.63671875
-596.8203125
-636.87890625
-669.6796875
-690.9140625
-697.7109375
-690.3828125
-673.3515625
-654.30859375
-641.9375
-643.01953125
-659.75390625
-688.26171875
-719.4140625
-742.75390625
-751.82421875
-747.6875
-738.06640625
-732.76171875
-738.484375
-756.42578125
-783.5078125
-815.37890625
-848.4453125
-880.19140625
-909.24609375
-936.10546875
-963.41015625
-994.03515625
-1027.80078125
-1059.75
-1081.48828125
-1084.1640625
-1060.70703125
-1006.875
-922.15234375
-810.84765625
-682.43359375
-549.74609375
-425.37890625
-318.30078125
-233.04296875
-171.69140625
-136.3671875
-129.32421875
-150.734375
-196.7109375
-259.78515625
-331.2578125
-403.65625
-472.25
-535.36328125
-593.47265625
-647.484375
-697.4375
-742.5703125
-781.69921875
-812.4140625
-829.5
-825.11328125
-791.96484375
-727.890625
-638.65234375
-536.9609375
-438.53515625
-357.390625
-302.7109375
-278.01171875
-282.234375
-311.71484375
-362.203125
-429.984375
-511.359375
-600.99609375
-690.90234375
-771.62890625
-835.046875
-876.94921875
-898.46875
-906.40234375
-912.09375
-927.8203125
-961.53125
-1013.1328125
-1075.46484375
-1139.109375
-1197.109375
-1245.9765625
-1283.328125
-1305.125
-1305.20703125
-1277.09375
-1216.36328125
-1122.15234375
-997.9765625
-852.6640625
-700.6328125
-559.9453125
-447.65234375
-374.5234375
-342.4296875
-345.78125
-375.83203125
-424.73046875
-486.88671875
-557.55078125
-630.78515625
-699.30078125
-756.2109375
-796.76171875
-818.48046875
-820.44921875
-803.1171875
-768.7890625
-721.5625
-666.59765625
-609.8828125
-558.51171875
-519.91015625
-498.9609375
-494.85546875
-501.05859375
-509.140625
-513.7265625
-514.84765625
-516.43359375
-522.94140625
-536.68359375
-557.01171875
-581.22265625
-606.37109375
-631.11328125
-656.4140625
-684.62109375
-717.37890625
-753.78125
-790.45703125
-823.79296875
-853.04296875
-882.06640625
-917.91015625
-966.546875
-1028.37109375
-1096.53515625
-1159.2109375
-1204.3125
-1223.96484375
-1216.6796875
-1186.78515625
-1141.76171875
-1089.29296875
-1035.66015625
-985.50390625
-942.046875
-907.09765625
-881.453125
-865.87109375
-861.171875
-866.375
-876.1875
-880.72265625
-868.88671875
-833.16796875
-772.7734375
-693.421875
-604.5390625
-515.5546875
-433.08984375
-360.1796875
-297.52734375
-245.48046875
-205.578125
-180.86328125
-175.12109375
-191.15234375
-228.8984375
-284.54296875
-351.2265625
-420.53125
-483.6484375
-532.12890625
-559.3359375
-562.3984375
-543.52734375
-509.27734375
-468.12109375
-427.84375
-394.0703125
-370.05078125
-356.76953125
-352.40625
-351.609375
-346.078125
-327.4375
-291.125
-238.90234375
-178.52734375
-121.33203125
-78.91015625
-59.70703125
-66.3984375
-95.48828125
-139.703125
-191.3125
-244.05859375
-293.19140625
-335.42578125
-369.60546875
-396.9609375
-419.62890625
-438.55078125
-453.0546875
-462.36328125
-467.29296875
-469.93359375
-471.71875
-471.59765625
-465.9453125
-450.359375
-422.5078125
-384.6875
-344.39453125
-312.08203125
-296.61328125
-300.9453125
-320.9296875
-348.28515625
-375.15234375
-396.6640625
-409.89453125
-411.3359375
-396.26171875
-360.765625
-304.19140625
-229.671875
-142.828125
-50.1796875
41.85546875
127.83203125
204.390625
271.234375
330.96875
387.640625
444.484375
502.234375
558.87109375
610.8515625
654.66796875
687.76953125
708.66796875
716.74609375
711.78515625
692.90234375
657.34765625
600.890625
520.421875
417.42578125
299.55859375
178.86328125
67.91796875
-23.78515625
-91.359375
-134.0859375
-154.17578125
-155.73828125
-144.14453125
-125.21875
-103.98046875
-83.3828125
-63.66796875
-42.7421875
-17.56640625
14.06640625
52.08984375
93.94140625
135.85546875
174.6875
208.73828125
236.80078125
256.38671875
263.15625
252.55859375
222.23046875
172.4765625
104.109375
15.78125
-95.76953125
-231.99609375
-388.44140625
-554.09765625
-714.70703125
-857.3125
-972.859375
-1055.87890625
-1103.02734375
-1112.6328125
-1086.16015625
-1030.125
-956.125
-878.24609375
-809.40625
-758.79296875
-730.48828125
-722.57421875
-726.68359375
-729.80078125
-718.671875
-684.875
-627.640625
-553.73046875
-475.23828125
-406.21484375
-358.5
-338.125
-344.15234375
-370.46875
-408.6171875
-449.77734375
-485.9609375
-511.4453125
-524.1640625
-525.75
-519.953125
-511.02734375
-503.27734375
-501.06640625
-507.70703125
-523.1484375
-542.578125
-557.921875
-562.0625
-553.18359375
-536.5234375
-522.46484375
-522.19921875
-543.42578125
-588.51171875
-655.81640625
-742.77734375
-848.02734375
-970.62890625
-1107.12109375
-1249.31640625
-1385.5703125
-1505.3125
-1603.46484375
-1681.21875
-1742.69921875
-1790.87109375
-1826.20703125
-1848.56640625
-1859.60546875
-1863.0625
-1863.21875
-1863.28125
-1864.81640625
-1867.5546875
-1869.16796875
-1865.703125
-1853.14453125
-1829.26953125
-1794.25390625
-1749.7578125
-1697.6875
-1639.66796875
-1577.37109375
-1513.16015625
-1450.4921875
-1393.5
-1345.47265625
-1307.0703125
-1275.87890625
-1248.2109375
-1221.87890625
-1197.97265625
-1180.46875
-1174.1875
-1182.4453125
-1205.75390625
-1242.26953125
-1289.27734375
-1343.84765625
-1401.6875
-1455.59765625
-1496.34375
-1516.4296875
-1513.81640625
-1492.35546875
-1458.6953125
-1418.796875
-1376.3984375
-1333.41015625
-1290.5078125
-1247.55078125
-1204.28515625
-1161.6796875
-1122.68359375
-1091.48828125
-1071.54296875
-1063.96484375
-1067.34765625
-1078.5546875
-1093.5546875
-1108.16015625
-1119.3828125
-1126.9375
-1133.3828125
-1141.796875
-1152.69921875
-1162.94921875
-1167.3828125
-1161.328125
-1141.68359375
-1106.78515625
-1056.63671875
-993.8671875
-924.046875
-854.31640625
-791.05859375
-737.92578125
-695.04296875
-659.27734375
-625.70703125
-589.890625
-549.74609375
-505.63671875
-458.640625
-408.45703125
-352.41015625
-286.28125
-206.76171875
-114.68359375
-17.046875
74.44140625
148.43359375
199.66796875
231.55078125
254.08203125
278.8203125
313.671875
359.42578125
409.5390625
453.49609375
481.98046875
490.421875
478.83203125
449.140625
403.15625
342.3203125
268.03125
181.546875
83.87890625
-23.44140625
-137.43359375
-253.4296875
-365.67578125
-468.09375
-555.2109375
-623.59375
-673.44921875
-708.94140625
-736.5703125
-762.52734375
-790.8046875
-822.95703125
-858.96875
-897.8359375
-937.390625
-974.1171875
-1003.9453125
-1023.84375
-1032.88671875
-1031.5546875
-1020.22265625
-998.3671875
-965.23828125
-920.77734375
-865.52734375
-799.5546875
-721.8671875
-631.35546875
-528.95703125
-419.234375
-310.17578125
-211.1015625
-130.125
-72.52734375
-40.4453125
-33.359375
-48.85546875
-83.25
-131.7578125
-188.44921875
-246.5
-298.94921875
-339.05859375
-359.578125
-352.01953125
-308.39453125
-225.39453125
-107.6015625
33.72265625
185.6328125
338.26171875
486.22265625
627.16015625
759.625
881.48046875
989.1171875
1077.734375
1142.69140625
1181.26953125
1193.53125
1181.859375
1149.7109375
1100.3125
1035.86328125
957.38671875
865.41015625
760.9765625
646.375
525.33203125
402.90234375
285.01171875
177.50390625
84.5546875
6.99609375
-58.73046875
-120.11328125
-186.12890625
-263.39453125
-352.890625
-449.4140625
-544.2578125
-629.1875
-699.33984375
-753.96875
-795.40625
-827.20703125
-852.5625
-873.92578125
-893.71484375
-914.6640625
-938.6875
-965.140625
-990.7578125
-1011.7890625
-1026.546875
-1035.7890625
-1040.82421875
-1041.2265625
-1034.09765625
-1015.34765625
-982.296875
-935.640625
-879.3359375
-818.23046875
-755.7578125
-693.8203125
-634.6953125
-582.42578125
-541.90625
-516.59765625
-507.203125
-512.1328125
-528.66796875
-553.6015625
-583.23828125
-613.64453125
-641.1875
-663.03125
-676.953125
-681.01171875
-673.859375
-655.81640625
-629.875
-601.6015625
-577.75390625
-564.09375
-563.046875
-572.12890625
-584.56640625
-592.8125
-593.55859375
-591.0859375
-596.453125
-622.99609375
-680.6953125
-772.1953125
-891.94140625
-1028.4140625
-1168.06640625
-1298.984375
-1412.62890625
-1504.03125
-1571.3671875
-1615.578125
-1639.87109375
-1649.1484375
-1649.89453125
-1650.4296875
-1660.53125
-1689.63671875
-1744.0703125
-1824.5703125
-1925.4375
-2035.4921875
-2140.33203125
-2224.97265625
-2276.26953125
-2285.234375
-2248.98046875
-2171.2890625
-2060.6484375
-1926.6015625
-1777.12890625
-1618.55078125
-1457.05859375
-1299.35546875
-1151.9296875
-1019.875
-906.23046875
-811.609375
-733.90625
-668.265625
-607.5390625
-543.31640625
-467.81640625
-376.765625
-272.12890625
-162.37890625
-59.53125
25.15234375
84.46875
116.3984375
123.6484375
112.25
89.484375
62.12109375
35.89453125
16.0390625
7.58984375
14.7890625
39.97265625
82.4375
137.2578125
194.87890625
242.55078125
267.984375
263.203125
226.31640625
160.59765625
72.35546875
-31.0
-142.14453125
-254.56640625
-363.05859375
-464.03125
-555.92578125
-639.33984375
-716.5234375
-790.08203125
-861.4140625
-929.37890625
-989.86328125
-1036.51171875
-1062.9609375
-1065.66015625
-1045.75390625
-1008.84375
-962.84765625
-915.30859375
-871.484375
-833.92578125
-803.30078125
-779.359375
-761.08203125
-746.23046875
-731.54296875
-714.4296875
-695.125
-677.609375
-668.42578125
-674.16015625
-698.875
-742.5859375
-801.04296875
-866.625
-929.63671875
-979.79296875
-1007.9609375
-1008.21484375
-979.41015625
-925.28515625
-853.265625
-772.4921875
-691.73046875
-617.44140625
-552.9140625
-499.125
-456.484375
-425.6953125
-406.890625
-398.37890625
-396.39453125
-395.78515625
-391.03515625
-377.82421875
-355.22265625
-327.2421875
-301.94140625
-288.3984375
-293.58203125
-320.85546875
-369.703125
-435.44140625
-508.984375
-577.7890625
-628.67578125
-651.89453125
-644.5625
-611.53125
-563.046875
-510.60546875
-463.54296875
-427.515625
-404.39453125
-392.41796875
-386.93359375
-382.44140625
-375.62109375
-367.20703125
-361.01171875
-360.66796875
-366.62109375
-375.91796875
-384.578125
-390.03515625
-391.6640625
-389.83984375
-385.515625
-380.98828125
-380.31640625
-387.87890625
-405.921875
-432.8125
-462.83984375
-487.1796875
-496.05859375
-482.421875
-445.67578125
-392.7265625
-335.16796875
-284.9453125
-251.984375
-244.5390625
-269.8828125
-333.2265625
-435.29296875
-570.8828125
-729.84375
-899.5625
-1067.59765625
-1223.515625
-1359.91015625
-1472.7421875
-1560.9375
-1625.390625
-1667.35546875
-1686.8671875
-1682.2421875
-1651.5390625
-1595.609375
-1520.59765625
-1437.50390625
-1358.51171875
-1292.08203125
-1239.4453125
-1194.12109375
-1144.54296875
-1078.81640625
-989.7265625
-877.89453125
-751.7734375
-624.88671875
-512.08984375
-426.2734375
-376.36328125
-366.3828125
-394.98046875
-455.09765625
-534.53515625
-618.30859375
-692.7109375
-749.0078125
-784.78515625
-802.94140625
-809.6484375
-812.3671875
-818.02734375
-831.3046875
-853.3984375
-881.9375
-911.671875
-935.953125
-948.98046875
-948.4140625
-937.1640625
-923.18359375
-917.1171875
-928.57421875
-962.37109375
-1016.625
-1083.953125
-1155.30078125
-1223.64453125
-1285.140625
-1337.94921875
-1381.0546875
-1414.62109375
-1440.9765625
-1464.42578125
-1489.33984375
-1517.7421875
-1548.234375
-1577.359375
-1602.2421875
-1622.2109375
-1637.6796875
-1647.34375
-1646.6953125
-1629.6796875
-1592.32421875
-1535.6015625
-1465.90234375
-1393.328125
-1328.9296875
-1281.76171875
-1256.6875
-1253.44921875
-1267.05859375
-1289.125
-1309.90234375
-1321.1328125
-1318.6484375
-1303.16796875
-1278.44921875
-1248.0859375
-1213.2578125
-1172.3515625
-1122.0703125
-1059.1171875
-982.1171875
-893.40625
-799.6328125
-710.51953125
-636.0234375
-583.1640625
-554.00390625
-546.01171875
-554.75390625
-577.28515625
-613.34375
-663.30859375
-725.1484375
-793.26953125
-859.828125
-916.27734375
-953.84765625
-964.06640625
-940.9375
-883.96484375
-799.55859375
-699.5703125
-597.796875
-506.17578125
-432.078125
-377.55078125
-340.703125
-318.08984375
-306.26953125
-302.03515625
-302.0
-302.6328125
-300.87109375
-294.87890625
-284.78515625
-272.828125
-262.39453125
-255.96484375
-253.48828125
-252.58203125
-250.53125
-246.734375
-243.90234375
-247.703125
-265.20703125
-302.75
-364.1328125
-449.56640625
-555.7265625
-676.5546875
-804.4296875
-931.4453125
-1051.1171875
-1160.51171875
-1261.94140625
-1362.71484375
-1471.95703125
-1595.72265625
-1732.97265625
-1874.7578125
-2006.8671875
-2114.59765625
-2187.453125
-2221.6953125
-2219.66015625
-2186.59375
-2127.59375
-2046.97265625
-1949.62890625
-1842.18359375
-1732.10546875
-1625.63671875
-1526.44921875
-1435.98828125
-1354.765625
-1283.484375
-1223.46484375
-1176.39453125
-1143.21875
-1122.19921875
-1107.5078125
-1090.42578125
-1063.70703125
-1026.09765625
-983.00390625
-942.359375
-909.41015625
-884.78515625
-866.55078125
-852.97265625
-842.95703125
-834.453125
-823.25
-803.75
-771.19921875
-723.765625
-663.08984375
-593.07421875
-517.81640625
-439.8046875
-359.36328125
-275.51171875
-187.85546875
-98.4765625
-12.40234375
63.94140625
125.16796875
168.52734375
194.2265625
205.15234375
206.41796875
203.79296875
200.7578125
196.078125
184.25390625
159.23046875
118.65234375
65.63671875
7.06640625
-50.4375
-104.4609375
-158.63671875
-221.453125
-302.63671875
-408.84375
-540.5625
-691.49609375
-850.5703125
-1005.296875
-1144.18359375
-1256.9296875
-1333.28125
-1363.546875
-1342.078125
-1271.796875
-1165.71875
-1043.3203125
-923.56640625
-818.99609375
-734.1953125
-668.44140625
-619.62109375
-586.421875
-568.140625
-563.45703125
-569.83203125
-584.1875
-604.2265625
-629.328125
-660.1953125
-697.171875
-738.58203125
-780.44921875
-817.9296875
-847.27734375
-867.09765625
-878.53515625
-884.72265625
-889.37890625
-894.75390625
-900.046875
-901.87890625
-896.66796875
-882.6953125
-859.93359375
-828.40234375
-787.4375
-736.92578125
-679.015625
-618.453125
-561.13671875
-512.328125
-475.4921875
-451.8515625
-440.4375
-438.58203125
-442.59765625
-447.98046875
-449.16015625
-439.83203125
-414.84375
-373.0625
-319.1796875
-262.95703125
-216.078125
-188.14453125
-183.56640625
-200.01953125
-228.73046875
-256.4765625
-269.26953125
-257.3125
-219.625
-165.8515625
-113.5390625
-81.87109375
-85.12109375
-128.9765625
-210.59375
-320.96875
-448.109375
-580.11328125
-707.515625
-824.46484375
-928.36328125
-1018.74609375
-1096.23828125
-1162.0625
-1217.46484375
-1262.95703125
-1297.87109375
-1320.7578125
-1330.20703125
-1325.18359375
-1304.62109375
-1267.21484375
-1212.1484375
-1140.34765625
-1055.08203125
-961.734375
-867.42578125
-780.890625
-711.8046875
-668.78515625
-656.5625
-674.0625
-714.80078125
-769.625
-830.33984375
-892.234375
-953.89453125
-1014.4921875
-1070.87109375
-1116.9140625
-1145.55859375
-1151.5078125
-1132.44921875
-1088.83984375
-1023.37890625
-940.6015625
-845.66015625
-742.32421875
-632.08984375
-516.2421875
-399.6875
-292.88671875
-209.59765625
-162.07421875
-157.3984375
-196.96484375
-277.80078125
-393.4609375
-533.82421875
-685.2578125
-832.78515625
-964.11328125
-1073.50390625
-1162.9296875
-1239.90625
-1313.73828125
-1392.83203125
-1483.7734375
-1590.7734375
-1714.5
-1851.16796875
-1993.5234375
-2133.2421875
-2262.94921875
-2376.59765625
-2469.36328125
-2538.40625
-2584.26953125
-2611.1875
-2625.1796875
-2631.0234375
-2630.296875
-2622.109375
-2605.62109375
-2582.1796875
-2555.13671875
-2527.69921875
-2500.63671875
-2471.7578125
-2437.5703125
-2396.1796875
-2349.55859375
-2303.65234375
-2265.8515625
-2241.2578125
-2229.87109375
-2226.2421875
-2221.6875
-2208.19140625
-2182.390625
-2147.46484375
-2111.51171875
-2083.1796875
-2067.70703125
-2065.99609375
-2076.734375
-2099.07421875
-2133.7734375
-2182.29296875
-2244.52734375
-2316.64453125
-2390.5859375
-2455.80859375
-2502.19921875
-2522.1484375
-2511.13671875
-2467.9609375
-2395.64453125
-2302.15625
-2199.23828125
-2099.046875
-2010.140625
-1934.9921875
-1869.91015625
-1807.171875
-1738.29296875
-1657.0390625
-1560.7578125
-1449.796875
-1326.33203125
-1193.99609375
-1058.79296875
-929.8125
-818.3671875
-734.99609375
-685.68359375
-669.453125
-678.9296875
-703.70703125
-734.57421875
-766.0
-795.98046875
-824.27734375
-850.84375
-875.17578125
-896.28515625
-913.2109375
-926.49609375
-940.26171875
-962.83984375
-1004.203125
-1071.05078125
-1162.94140625
-1272.140625
-1386.47265625
-1492.62890625
-1578.51171875
-1635.3125
-1659.796875
-1655.671875
-1632.41796875
-1601.875
-1574.76953125
-1558.94921875
-1558.9375
-1575.7265625
-1606.8359375
-1647.28125
-1691.30859375
-1733.84765625
-1770.890625
-1799.390625
-1817.0390625
-1821.546875
-1809.64453125
-1776.93359375
-1719.546875
-1636.5
-1530.54296875
-1407.0234375
-1272.359375
-1133.5078125
-997.76171875
-871.8515625
-760.6484375
-666.83984375
-591.76171875
-536.109375
-499.70703125
-481.0546875
-477.84375
-488.37890625
-512.7265625
-552.78125
-611.25
-690.1796875
-789.22265625
-904.25390625
-1027.14453125
-1147.40234375
-1254.90625
-1341.85546875
-1402.953125
-1434.79296875
-1436.18359375
-1409.796875
-1363.1953125
-1307.50390625
-1253.92578125
-1210.09765625
-1177.81640625
-1152.6796875
-1125.515625
-1085.80078125
-1026.27734375
-946.93359375
-856.109375
-767.90234375
-697.40625
-656.21484375
-649.9375
-677.7890625
-733.5625
-807.2734375
-887.24609375
-962.125
-1022.05078125
-1058.91796875
-1066.7421875
-1043.390625
-992.734375
-924.87109375
-853.09375
-789.03125
-739.42578125
-706.0234375
-687.34375
-680.08984375
-679.30859375
-678.38671875
-670.2890625
-650.04296875
-617.296875
-577.49609375
-540.62109375
-517.703125
-516.4921875
-538.453125
-578.73828125
-628.70703125
-679.078125
-721.96484375
-751.67578125
-765.1171875
-762.203125
-745.703125
-720.09375
-690.03125
-659.375
-630.984375
-606.984375
-589.2890625
-580.51171875
-584.83984375
-608.015625
-655.93359375
-732.60546875
-838.7578125
-971.171875
-1122.17578125
-1279.1328125
-1425.23828125
-1543.05078125
-1619.70703125
-1651.06640625
-1642.36328125
-1605.4375
-1554.3203125
-1501.078125
-1453.29296875
-1414.1640625
-1385.17578125
-1369.3515625
-1371.93359375
-1397.015625
-1442.51171875
-1497.50390625
-1544.6796875
-1566.2890625
-1550.12109375
-1492.33203125
-1396.83984375
-1272.66796875
-1131.15625
-983.85546875
-841.015625
-710.3828125
-596.4765625
-500.72265625
-422.48046875
-360.26953125
-312.49609375
-277.54296875
-254.04296875
-241.8515625
-242.95703125
-260.84765625
-298.19921875
-354.34375
-424.62890625
-501.9140625
-578.98046875
-650.59375
-714.91015625
-773.6953125
-830.50390625
-887.1015625
-940.640625
-984.21484375
-1010.953125
-1018.4609375
-1010.36328125
-994.2734375
-978.5078125
-970.046875
-974.27734375
-995.34765625
-1035.7265625
-1095.34375
-1171.5546875
-1260.65625
-1359.83984375
-1467.98046875
-1585.0078125
-1711.04296875
-1846.109375
-1990.078125
-2141.8125
-2297.53125
-2449.6875
-2587.70703125
-2700.66015625
-2780.58984375
-2824.4140625
-2833.453125
-2811.28125
-2761.85546875
-2689.4140625
-2599.66015625
-2500.62109375
-2401.8046875
-2312.08203125
-2237.8515625
-2182.55859375
-2147.34375
-2131.5703125
-2133.0078125
-2147.77734375
-2170.2578125
-2192.5234375
-2203.9609375
-2192.734375
-2149.70703125
-2072.67578125
-1967.40625
-1844.63671875
-1715.80859375
-1590.43359375
-1475.37890625
-1374.41796875
-1287.5546875
-1211.17578125
-1140.08984375
-1070.7109375
-1003.41015625
-942.80078125
-895.81640625
-868.81640625
-865.41796875
-885.859375
-927.484375
-985.3828125
-1052.99609375
-1123.0546875
-1189.05078125
-1246.52734375
-1293.43359375
-1329.3828125
-1354.08203125
-1366.07421875
-1362.81640625
-1342.61328125
-1307.25390625
-1263.19140625
-1220.1484375
-1188.10546875
-1174.54296875
-1183.0234375
-1213.1171875
-1261.41796875
-1323.421875
-1395.58984375
-1476.05078125
-1563.05078125
-1651.94921875
-1732.8828125
-1791.36328125
-1812.28125
-1785.734375
-1711.65625
-1600.65625
-1470.3515625
-1339.2265625
-1221.63671875
-1126.37890625
-1058.41015625
-1020.92578125
-1015.83203125
-1043.0859375
-1100.45703125
-1183.91015625
-1287.3671875
-1401.70703125
-1514.78125
-1614.1171875
-1691.1796875
-1744.04296875
-1776.8828125
-1797.33203125
-1813.9375
-1834.51953125
-1864.7734375
-1906.71484375
-1957.71484375
-2010.89453125
-2056.66796875
-2084.70703125
-2085.8125
-2053.71875
-1986.46484375
-1886.6484375
-1760.53125
-1616.6796875
-1465.00390625
-1315.8046875
-1178.0078125
-1057.01171875
-953.55859375
-864.625
-785.6328125
-712.81640625
-645.45703125
-587.4765625
-547.27734375
-534.48046875
-554.4921875
-604.34375
-672.85546875
-745.03125
-807.64453125
-852.8984375
-878.98046875
-888.421875
-885.9453125
-877.125
-867.875
-863.71484375
-868.1328125
-880.67578125
-896.62890625
-909.31640625
-914.02734375
-911.1484375
-906.91015625
-911.76171875
-937.1796875
-991.57421875
-1076.4140625
-1184.68359375
-1303.33984375
-1418.7734375
-1521.65625
-1608.64453125
-1681.375
-1744.94921875
-1806.3046875
-1871.6015625
-1943.1484375
-2018.39453125
-2091.94921875
-2158.42578125
-2213.34765625
-2252.37109375
-2271.37109375
-2268.32421875
-2244.8984375
-2205.83203125
-2156.69140625
-2101.9921875
-2044.9296875
-1988.078125
-1934.171875
-1886.3046875
-1847.4765625
-1819.66796875
-1802.890625
-1794.51171875
-1789.12890625
-1778.9140625
-1754.73828125
-1708.10546875
-1633.38671875
-1529.8046875
-1402.4296875
-1261.53125
-1119.859375
-988.9921875
-876.66015625
-786.375
-718.484375
-671.31640625
-641.890625
-626.453125
-620.8671875
-620.4140625
-619.453125
-611.8828125
-592.56640625
-558.59765625
-509.4609375
-446.3828125
-371.453125
-287.03515625
-195.84375
-102.0859375
-12.75390625
62.8671875
116.015625
141.62109375
139.578125
113.79296875
70.640625
17.35546875
-39.98828125
-99.0234375
-162.28125
-235.8828125
-325.91015625
-434.421875
-557.17578125
-684.61328125
-805.91796875
-913.79296875
-1006.48046875
-1085.69921875
-1152.78125
-1206.69921875
-1245.4375
-1269.0
-1281.48828125
-1290.69140625
-1305.58203125
-1333.28515625
-1377.22265625
-1437.1328125
-1510.203125
-1592.19140625
-1678.15234375
-1763.13671875
-1843.08203125
-1915.58203125
-1980.05859375
-2036.9609375
-2086.3203125
-2126.50390625
-2154.30859375
-2166.53125
-2161.30078125
-2137.8203125
-2095.21875
-2032.61328125
-1951.1484375
-1855.984375
-1755.62109375
-1658.6875
-1570.69921875
-1493.28125
-1425.90625
-1368.0
-1319.44140625
-1279.28125
-1244.421875
-1209.91015625
-1170.63671875
-1122.9296875
-1065.04296875
-996.8203125
-919.37890625
-835.2109375
-748.31640625
-664.109375
-588.55859375
-526.765625
-481.6953125
-454.19921875
-444.03515625
-450.37109375
-470.7421875
-499.8125
-529.78125
-553.31640625
-567.22265625
-575.21484375
-588.34765625
-622.26171875
-691.3046875
-801.55078125
-946.75390625
-1110.109375
-1270.7890625
-1411.40234375
-1522.49609375
-1603.03515625
-1657.69921875
-1693.1953125
-1715.31640625
-1727.96484375
-1733.88671875
-1736.0859375
-1738.7578125
-1746.8515625
-1764.1015625
-1790.328125
-1820.20703125
-1845.26171875
-1858.6171875
-1859.21484375
-1852.265625
-1845.87890625
-1846.46484375
-1855.71484375
-1870.15234375
-1883.22265625
-1889.12109375
-1886.64453125
-1880.09375
-1875.82421875
-1876.55078125
-1877.8125
-1869.2890625
-1839.53515625
-1780.8515625
-1691.87109375
-1577.62890625
-1447.90625
-1314.58984375
-1189.05859375
-1080.41796875
-994.78515625
-935.02734375
-900.2265625
-885.00390625
-879.93359375
-874.11328125
-859.21875
-832.515625
-796.64453125
-756.72265625
-717.6171875
-683.51171875
-658.94921875
-649.1640625
-658.65625
-688.80078125
-735.6484375
-789.0546875
-834.24609375
-856.1953125
-845.1328125
-800.0390625
-728.33203125
-642.65625
-556.70703125
-481.37890625
-421.7734375
-376.3828125
-339.25390625
-303.90625
-266.1328125
-224.0234375
-176.6015625
-123.41796875
-65.97265625
-9.2578125
38.49609375
68.27734375
73.5390625
52.70703125
9.66015625
-48.34375
-114.79296875
-187.671875
-269.859375
-365.2734375
-473.5625
-587.51953125
-694.8125
-782.3671875
-840.83203125
-867.6015625
-867.52734375
-850.5859375
-827.125
-803.41796875
-780.26953125
-754.62890625
-721.83203125
-676.81640625
-614.66015625
-531.69921875
-427.34765625
-305.359375
-173.078125
-38.66796875
91.953125
215.98828125
331.875
436.70703125
525.58203125
593.13671875
635.2578125
649.34765625
633.65234375
586.99609375
509.34765625
402.96484375
273.47265625
130.13671875
-15.53125
-152.8515625
-275.17578125
-381.4296875
-475.26171875
-562.3125
-646.8203125
-728.8515625
-803.27734375
-860.98046875
-891.57421875
-886.71875
-843.23046875
-764.91015625
-661.63671875
-545.609375
-426.77734375
-310.6875
-199.78515625
-96.31640625
-4.23046875
70.68359375
121.640625
141.7265625
124.89453125
67.37109375
-30.98046875
-166.30078125
-331.68359375
-518.53515625
-717.21875
-917.16796875
-1107.859375
-1281.06640625
-1432.48828125
-1560.51953125
-1662.73828125
-1733.39453125
-1764.65625
-1750.8515625
-1692.4296875
-1596.7578125
-1475.92578125
-1343.2734375
-1210.91796875
-1088.9375
-985.609375
-907.35546875
-857.96875
-837.63671875
-842.39453125
-864.10546875
-891.34765625
-911.48828125
-913.7421875
-892.015625
-846.14453125
-781.16796875
-705.29296875
-626.86328125
-551.03515625
-477.80078125
-403.3671875
-324.68359375
-243.953125
-170.02734375
-116.109375
-95.890625
-119.98046875
-193.15234375
-312.5625
-467.66796875
-642.3203125
-818.43359375
-979.97265625
-1116.16015625
-1223.03125
-1302.484375
-1359.19140625
-1397.53515625
-1420.890625
-1433.0546875
-1439.16796875
-1444.69140625
-1453.51171875
-1467.09765625
-1484.5625
-1502.3515625
-1513.98046875
-1511.48828125
-1488.96875
-1445.92578125
-1387.7578125
-1323.05078125
-1259.59765625
-1201.4609375
-1148.36328125
-1097.26953125
-1045.09375
-990.6875
-935.34375
-882.08203125
-834.51953125
-795.60546875
-766.4453125
-745.80859375
-730.60546875
-717.02734375
-701.67578125
-682.4609375
-659.32421875
-634.43359375
-611.6796875
-596.08203125
-593.61328125
-610.71484375
-652.55859375
-720.68359375
-812.23046875
-921.90234375
-1044.98828125
-1178.39453125
-1318.6875
-1458.9609375
-1587.890625
-1692.6796875
-1764.46875
-1802.015625
-1810.29296875
-1794.703125
-1755.9453125
-1690.07421875
-1593.4609375
-1468.015625
-1322.28515625
-1168.05078125
-1015.8046875
-872.3984375
-741.453125
-624.8359375
-523.765625
-439.6875
-375.51171875
-336.2890625
-327.72265625
-352.68359375
-408.5390625
-487.75
-581.25390625
-681.78125
-784.84765625
-887.4921875
-986.1484375
-1074.984375
-1145.78125
-1189.609375
-1199.64453125
-1173.60546875
-1114.66796875
-1030.5078125
-930.94921875
-825.07421875
-718.91015625
-614.671875
-511.68359375
-408.5546875
-305.5546875
-206.2734375
-116.9765625
-43.421875
12.51953125
53.1953125
81.7890625
98.49609375
99.53515625
79.2109375
32.90625
-40.046875
-133.890625
-235.75390625
-328.8359375
-398.5625
-437.5625
-445.7421875
-426.4453125
-382.67578125
-316.19140625
-228.86328125
-124.203125
-7.6171875
114.4375
235.59375
350.35546875
454.5
545.078125
620.04296875
677.4296875
714.609375
728.25390625
714.75
670.33984375
591.19921875
474.57421875
321.26953125
137.84375
-63.609375
-268.25
-462.0859375
-634.9296875
-781.94921875
-903.58203125
-1003.66015625
-1087.09375
-1158.55859375
-1222.3671875
-1282.046875
-1339.19921875
-1393.03125
-1441.8359375
-1485.671875
-1527.68359375
-1573.03515625
-1626.234375
-1688.85546875
-1759.09765625
-1833.09765625
-1906.60546875
-1975.27734375
-2033.71875
-2075.0390625
-2092.51171875
-2082.265625
-2044.8046875
-1984.15625
-1905.52734375
-1812.60546875
-1705.5703125
-1580.9375
-1434.2734375
-1264.77734375
-1078.30859375
-886.48046875
-702.7265625
-538.4375
-401.2890625
-295.38671875
-221.8359375
-179.21484375
-163.69921875
-169.078125
-187.03515625
-208.16796875
-224.05859375
-229.40625
-222.96875
-206.7578125
-184.51953125
-160.8125
-141.3125
-133.23828125
-144.046875
-178.35546875
-234.90234375
-305.953125
-379.9375
-445.53515625
-495.0
-525.390625
-537.94921875
-536.54296875
-525.921875
-510.09375
-491.234375
-470.11328125
-448.140625
-429.75
-422.5390625
-434.0859375
-467.24609375
-517.28515625
-572.88671875
-620.171875
-647.1484375
-646.53515625
-616.4375
-559.609375
-482.05078125
-391.62109375
-296.58203125
-204.296875
-120.3515625
-48.41796875
9.6484375
53.95703125
87.03125
113.796875
140.421875
172.078125
210.671875
253.734375
295.1328125
327.578125
345.58203125
347.3125
334.26171875
309.2734375
274.1015625
227.734375
166.625
87.1875
-10.578125
-121.078125
-234.35546875
-339.65234375
-428.52734375
-495.875
-539.8828125
-562.265625
-568.62890625
-567.38671875
-566.72265625
-571.07421875
-579.51953125
-587.08203125
-588.1953125
-579.63671875
-561.09375
-533.3671875
-496.2578125
-448.12890625
-387.19921875
-313.28125
-228.5546875
-137.16796875
-43.81640625
47.9453125
136.53125
221.1484375
299.22265625
364.62109375
408.98828125
425.58984375
413.0859375
376.19140625
322.828125
259.44921875
187.3984375
102.40625
-2.7578125
-134.22265625
-294.12890625
-480.08984375
-686.08203125
-903.22265625
-1119.85546875
-1321.9296875
-1494.68359375
-1625.5546875
-1707.125
-1738.28125
-1723.2109375
-1669.25
-1585.37109375
-1482.171875
-1372.265625
-1269.41015625
-1185.94140625
-1129.6015625
-1101.59375
-1096.9921875
-1107.484375
-1125.3046875
-1146.12890625
-1169.56640625
-1197.6171875
-1233.1171875
-1279.0234375
-1337.6328125
-1408.55078125
-1486.875
-1563.87109375
-1630.29296875
-1679.58984375
-1708.71875
-1717.58203125
-1709.23828125
-1690.8203125
-1672.69140625
-1664.64453125
-1671.140625
-1689.22265625
-1710.50390625
-1725.59765625
-1727.82421875
-1714.04296875
-1683.19921875
-1634.8515625
-1569.40625
-1489.34375
-1399.5703125
-1306.20703125
-1215.42578125
-1133.5859375
-1067.9140625
-1025.5625
-1011.078125
-1024.48046875
-1062.00390625
-1119.08984375
-1192.94140625
-1282.44140625
-1385.890625
-1498.84765625
-1614.421875
-1725.55859375
-1826.75
-1913.40625
-1980.3515625
-2022.3125
-2036.70703125
-2025.86328125
-1996.078125
-1954.1953125
-1904.2421875
-1846.08203125
-1776.1171875
-1690.0546875
-1586.69140625
-1470.4765625
-1350.42578125
-1235.77734375
-1131.76953125
-1038.46484375
-952.484375
-869.65234375
-787.08984375
-704.5546875
-624.953125
-553.90625
-498.9296875
-468.43359375
-470.15234375
-508.4140625
-581.18359375
-679.08203125
-787.6640625
-891.93359375
-980.6953125
-1048.5625
-1094.83984375
-1120.51171875
-1125.75
-1109.9296875
-1073.59375
-1019.84765625
-953.671875
-880.1875
-803.828125
-728.515625
-657.65234375
-593.390625
-536.41015625
-486.51953125
-443.00390625
-403.55078125
-362.8046875
-312.890625
-246.296875
-159.3125
-53.73046875
63.5703125
182.1875
290.1640625
376.53125
433.94140625
460.4296875
459.19140625
436.68359375
400.05859375
354.90625
303.625
244.78515625
174.08203125
87.0
-18.07421875
-138.1171875
-266.26953125
-394.43359375
-515.9453125
-627.1484375
-727.44140625
-817.94921875
-899.3203125
-969.87109375
-1025.7578125
-1063.65625
-1083.671875
-1089.734375
-1086.91015625
-1078.59375
-1066.625
-1053.77734375
-1045.04296875
-1045.56640625
-1057.015625
-1076.59375
-1099.84765625
-1124.45703125
-1151.16015625
-1181.28125
-1213.859375
-1245.171875
-1270.75390625
-1287.70703125
-1295.71875
-1296.67578125
-1293.19921875
-1286.63671875
-1275.4453125
-1255.48046875
-1222.734375
-1176.73828125
-1122.01171875
-1066.1875
-1016.3515625
-976.15625
-945.27734375
-921.0
-900.40625
-881.7265625
-864.25390625
-847.453125
-830.66796875
-813.8359375
-798.3125
-785.90625
-776.15234375
-764.1796875
-741.734375
-701.33984375
-640.34765625
-561.97265625
-473.203125
-381.91796875
-295.06640625
-218.03515625
-154.41796875
-106.0703125
-73.47265625
-55.94921875
-51.37109375
-55.6015625
-63.07421875
-68.609375
-69.29296875
-64.8515625
-56.47265625
-45.4765625
-33.08203125
-20.7734375
-10.0859375
-1.22265625
8.109375
22.16796875
44.8125
76.96875
115.3203125
152.671875
179.72265625
188.05078125
173.50390625
137.87890625
87.375
28.84375
-33.21875
-97.07421875
-162.1484375
-227.21484375
-289.26953125
-343.4140625
-384.25390625
-408.57421875
-417.41015625
-415.703125
-409.61328125
-403.87890625
-400.515625
-398.640625
-394.8125
-384.46484375
-364.66015625
-336.56640625
-305.15234375
-275.90234375
-251.08203125
-228.86328125
-205.84765625
-180.796875
-156.37890625
-137.52734375
-127.57421875
-125.375
-125.7265625
-123.1015625
-115.9296875
-108.515625
-109.54296875
-128.24609375
-170.3984375
-235.5703125
-316.55859375
-401.203125
-476.1640625
-531.06640625
-561.0625
-566.57421875
-550.98828125
-518.125
-471.19140625
-413.265625
-348.1171875
-279.875
-211.6484375
-144.66796875
-79.5
-18.87890625
30.46875
59.35546875
60.57421875
33.3515625
-15.375
-73.76953125
-130.04296875
-176.5234375
-210.7578125
-233.86328125
-248.3203125
-256.8046875
-262.1875
-267.49609375
-275.328125
-287.0078125
-302.140625
-318.84375
-334.9921875
-350.4140625
-368.88671875
-398.0859375
-446.6875
-520.0859375
-617.23046875
-730.1015625
-845.83984375
-950.4609375
-1032.52734375
-1085.484375
-1108.01953125
-1103.0625
-1076.55078125
-1036.33984375
-991.07421875
-949.12890625
-918.0703125
-904.46484375
-913.21875
-945.9453125
-999.16015625
-1063.7109375
-1126.2578125
-1172.49609375
-1190.94140625
-1175.6015625
-1126.359375
-1047.390625
-945.3046875
-828.57421875
-707.78125
-594.44921875
-497.734375
-420.953125
-360.9296875
-311.01953125
-265.4140625
-221.81640625
-181.390625
-147.03515625
-121.5
-106.1484375
-100.73046875
-104.07421875
-115.0390625
-132.8203125
-156.41796875
-183.9609375
-212.66015625
-239.328125
-260.69921875
-273.34375
-273.55859375
-257.8203125
-224.22265625
-174.49609375
-115.76171875
-60.375
-23.0234375
-15.9921875
-44.6484375
-105.32421875
-186.56640625
-273.4609375
-353.1875
-419.0703125
-471.00390625
-512.8046875
-549.015625
-583.296875
-618.125
-654.4921875
-691.35546875
-725.6484375
-753.34765625
-770.96875
-776.5390625
-769.9765625
-753.09375
-729.12890625
-701.7109375
-673.65234375
-646.3671875
-620.19140625
-595.203125
-571.73046875
-550.40625
-531.9609375
-516.98046875
-505.48828125
-496.3125
-486.65625
-472.4296875
-449.46875
-415.4375
-371.6015625
-323.73046875
-281.125
-253.640625
-247.90234375
-264.7890625
-299.72265625
-345.234375
-393.98046875
-440.82421875
-483.375
-521.2265625
-554.0703125
-579.54296875
-592.07421875
-583.9375
-548.0859375
-481.0
-383.5234375
-259.3046875
-112.58203125
52.31640625
229.16015625
407.45703125
572.265625
707.20703125
798.9375
840.64453125
833.08203125
783.61328125
704.1171875
608.5546875
510.55859375
421.83203125
351.61328125
306.61328125
290.16796875
300.48828125
329.5234375
364.08203125
389.23828125
392.25
365.0859375
305.29296875
215.75390625
104.0078125
-18.82421875
-139.546875
-245.015625
-324.94921875
-374.74609375
-396.609375
-397.7421875
-386.125
-366.875
-341.59375
-311.08203125
-278.90234375
-252.7734375
-242.55859375
-256.02734375
-295.12890625
-354.77734375
-424.4453125
-491.3671875
-544.00390625
-575.046875
-582.91796875
-571.29296875
-547.1328125
-518.66796875
-494.38671875
-482.37890625
-489.12890625
-517.91796875
-568.10546875
-635.7578125
-714.71875
-797.41015625
-875.984375
-944.34375
-1000.171875
-1044.91015625
-1081.34375
-1110.8046875
-1132.4296875
-1144.56640625
-1146.52734375
-1139.1171875
-1124.296875
-1104.859375
-1084.1171875
-1064.90625
-1047.921875
-1030.8203125
-1009.3203125
-979.69140625
-940.76171875
-894.0234375
-842.2578125
-788.37890625
-735.765625
-689.33984375
-655.78515625
-642.05078125
-653.06640625
-690.23828125
-751.296875
-830.77734375
-920.61328125
-1011.3125
-1093.9375
-1162.19140625
-1213.109375
-1246.08203125
-1261.03125
-1257.171875
-1233.11328125
-1188.1328125
-1123.8671875
-1045.1640625
-959.4375
-874.8046875
-798.22265625
-734.58984375
-686.7890625
-655.828125
-640.4453125
-636.2734375
-635.79296875
-630.2265625
-613.2265625
-584.5
-551.0234375
-524.88671875
-519.15625
-543.56640625
-601.140625
-686.58984375
-787.578125
-889.17578125
-979.484375
-1052.85546875
-1108.95703125
-1149.3984375
-1175.03125
-1185.39453125
-1179.8203125
-1159.01171875
-1126.58984375
-1089.58984375
-1057.0078125
-1036.5
-1031.09765625
-1037.6796875
-1047.53125
-1048.5390625
-1028.70703125
-980.32421875
-903.16796875
-804.9140625
-699.02734375
-601.68359375
-528.64453125
-492.0234375
-497.25
-541.80859375
-616.55859375
-708.53125
-803.6796875
-889.31640625
-956.6015625
-1002.234375
-1028.07421875
-1038.84375
-1039.83203125
-1035.9375
-1031.73046875
-1031.60546875
-1039.328125
-1056.91015625
-1083.20703125
-1113.53125
-1141.53125
-1162.59375
-1176.09765625
-1184.43359375
-1189.84765625
-1192.09375
-1188.45703125
-1175.5546875
-1151.31640625
-1115.9765625
-1071.859375
-1022.2734375
-970.2421875
-917.59375
-864.4921875
-809.36328125
-749.375
-681.86328125
-605.94140625
-523.3984375
-438.3359375
-355.95703125
-281.0546875
-216.5625
-163.109375
-120.1875
-88.484375
-71.7890625
-76.64453125
-109.5078125
-172.49609375
-260.23828125
-360.2734375
-457.39453125
-539.1328125
-598.53515625
-633.37109375
-644.171875
-633.37109375
-604.7265625
-561.9609375
-507.76171875
-445.390625
-381.60546875
-327.12890625
-293.12890625
-286.76171875
-309.8046875
-360.4453125
-435.234375
-529.3203125
-635.328125
-742.7265625
-838.48046875
-909.43359375
-945.9140625
-944.83984375
-910.34765625
-851.23828125
-776.9921875
-694.953125
-609.96875
-526.08984375
-448.54296875
-384.3359375
-340.71875
-322.59765625
-330.67578125
-361.46875
-408.640625
-464.5859375
-522.01953125
-575.85546875
-624.9140625
-671.96484375
-721.32421875
-774.859375
-829.08984375
-875.6484375
-904.8671875
-909.8203125
-888.17578125
-841.5390625
-774.27734375
-693.18359375
-607.09375
-525.08984375
-453.54296875
-394.2265625
-344.8671875
-301.47265625
-260.73046875
-221.50390625
-185.265625
-155.43359375
-135.5625
-127.05859375
-128.24609375
-135.94921875
-148.5390625
-167.6171875
-196.41015625
-236.12890625
-283.41796875
-330.53125
-367.0859375
-381.85546875
-365.109375
-312.38671875
-228.265625
-126.6484375
-26.15625
56.53125
111.359375
135.83984375
133.48046875
111.33203125
77.33203125
38.01953125
-2.77734375
-44.1328125
-87.28515625
-134.421875
-187.08203125
-245.15625
-307.21875
-371.94921875
-439.20703125
-509.84765625
-584.94140625
-665.453125
-752.28125
-845.78515625
-944.6484375
-1044.89453125
-1140.12109375
-1222.9765625
-1287.1171875
-1328.73828125
-1347.05078125
-1343.63671875
-1321.25390625
-1282.96875
-1232.0859375
-1172.46875
-1108.640625
-1045.36328125
-987.0859375
-937.484375
-898.91015625
-871.4765625
-852.515625
-837.48046875
-822.4296875
-806.3984375
-791.6796875
-781.9609375
-780.19921875
-787.625
-803.7265625
-826.2265625
-850.99609375
-872.2890625
-883.5078125
-877.9296875
-849.50390625
-793.96484375
-710.22265625
-601.30859375
-473.94140625
-336.69921875
-197.59765625
-62.48828125
64.96875
181.8125
283.96484375
365.73046875
421.3046875
447.60546875
446.3984375
423.88671875
387.8125
343.78515625
293.765625
237.56640625
175.890625
112.18359375
51.94140625
0.3046875
-40.19921875
-70.55859375
-94.390625
-115.40234375
-134.08203125
-145.62109375
-140.84765625
-110.5859375
-50.72265625
35.3671875
138.5625
248.03125
354.5625
451.75
536.11328125
607.3359375
667.98046875
721.53515625
769.2734375
808.48828125
833.5078125
838.3828125
819.00390625
773.7578125
703.75
613.32421875
510.1171875
403.4453125
301.63671875
210.14453125
131.52734375
66.4375
14.15234375
-27.5
-61.58984375
-90.38671875
-113.82421875
-129.6484375
-135.234375
-129.7109375
-115.125
-96.62109375
-81.7421875
-78.60546875
-93.515625
-129.17578125
-184.36328125
-254.53515625
-332.140625
-406.75390625
-466.28515625
-499.98828125
-502.30078125
-475.421875
-429.2421875
-378.625
-339.30859375
-323.8515625
-338.94921875
-384.27734375
-453.2109375
-535.3984375
-620.62109375
-701.859375
-775.453125
-838.5546875
-886.78125
-914.6328125
-918.08984375
-896.30859375
-850.70703125
-782.84375
-693.828125
-586.09375
-465.921875
-344.13671875
-233.5078125
-143.97265625
-78.44921875
-32.1015625
4.52734375
40.8828125
83.109375
133.453125
191.3203125
254.64453125
320.5078125
384.9609375
442.4765625
486.2734375
510.1015625
510.6875
488.93359375
448.96484375
395.9609375
334.24609375
265.89453125
189.58984375
100.53515625
-7.37109375
-137.44921875
-286.7265625
-445.85546875
-602.37109375
-745.0078125
-866.671875
-965.2578125
-1042.54296875
-1101.96484375
-1146.0703125
-1174.87109375
-1185.84375
-1175.90625
-1144.51953125
-1096.34765625
-1041.671875
-993.2734375
-960.65234375
-945.0625
-939.3125
-932.65234375
-917.0234375
-890.01953125
-853.609375
-811.2421875
-765.96875
-719.72265625
-672.97265625
-624.76171875
-573.265625
-516.15234375
-450.19921875
-370.85546875
-273.390625
-155.25390625
-17.81640625
133.765625
291.984375
448.75
597.09375
732.19140625
850.9296875
950.1640625
1025.51171875
1072.0625
1086.33984375
1067.75
1018.90625
945.44140625
855.65234375
759.5
666.76953125
585.1875
519.640625
472.76171875
445.84375
438.6171875
447.625
464.76953125
478.24609375
475.89453125
448.47265625
390.84765625
301.79296875
184.2109375
45.5625
-103.37890625
-251.90234375
-392.375
-520.625
-633.82421875
-728.2578125
-798.76953125
-840.328125
-850.3046875
-829.44140625
-780.6796875
-707.22265625
-612.36328125
-501.4921875
-383.7109375
-270.5390625
-172.52734375
-96.70703125
-46.546875
-23.22265625
-26.18359375
-52.53125
-96.18359375
-148.05078125
-197.51171875
-234.45703125
-250.5703125
-239.578125
-197.46875
-123.83984375
-23.4921875
93.9765625
217.54296875
338.98046875
454.94921875
565.87109375
673.17578125
777.25
877.15234375
971.41796875
1058.7578125
1137.99609375
1207.578125
1265.26953125
1308.421875
1334.68359375
1342.60546875
1331.9453125
1303.7890625
1260.73046875
1207.0703125
1148.671875
1091.9765625
1042.2734375
1002.22265625
971.4609375
947.4296875
926.53125
904.7890625
878.0625
842.53515625
796.140625
740.34375
681.296875
628.97265625
594.265625
585.13671875
603.46484375
643.8125
694.76171875
742.78515625
777.08203125
793.0859375
792.61328125
781.078125
763.78515625
743.25
718.30078125
684.859375
638.109375
575.02734375
495.83203125
403.7578125
303.90625
202.11328125
103.83203125
12.66015625
-70.609375
-146.7734375
-214.91015625
-269.62109375
-301.93359375
-304.07421875
-274.55078125
-219.3125
-148.31640625
-70.67578125
7.79296875
83.828125
155.04296875
219.60546875
277.05859375
328.3671875
374.3125
413.15625
439.3515625
444.5078125
420.4375
362.87109375
274.015625
162.69140625
42.234375
-72.56640625
-168.30859375
-235.1640625
-268.203125
-267.14453125
-234.5703125
-173.74609375
-88.00390625
18.2578125
138.609375
265.45703125
392.296875
515.0
631.4609375
740.7734375
843.3515625
940.90625
1034.8828125
1123.68359375
1201.265625
1258.671875
1287.21484375
1281.078125
1238.6484375
1163.10546875
1062.6640625
949.80078125
838.96484375
743.2265625
671.00390625
624.203125
598.453125
585.2109375
574.6328125
558.1015625
529.9140625
487.88671875
432.4765625
364.57421875
283.296875
185.8359375
69.69921875
-64.10546875
-209.4296875
-355.7265625
-490.72265625
-603.55078125
-687.24609375
-740.01171875
-765.32421875
-771.20703125
-768.7578125
-769.5703125
-782.265625
-809.2109375
-845.44921875
-880.859375
-904.5625
-909.27734375
-893.41796875
-860.71484375
-818.4375
-775.5390625
-740.9375
-721.56640625
-720.44140625
-735.734375
-761.90625
-792.68359375
-824.3828125
-857.53125
-895.765625
-942.6171875
-998.09375
-1056.70703125
-1107.72265625
-1137.65625
-1134.23828125
-1090.41015625
-1006.84375
-892.13671875
-760.62890625
-628.1171875
-506.39453125
-399.1875
-302.55078125
-210.12109375
-119.0625
-31.67578125
48.38671875
121.4765625
194.08984375
276.27734375
375.83984375
492.765625
617.09765625
731.59765625
817.3984375
859.2578125
848.53125
784.65234375
676.3203125
541.203125
402.7265625
284.1171875
202.109375
162.6796875
160.3203125
181.2265625
209.046875
229.828125
233.40625
211.9453125
159.19140625
72.34765625
-45.45703125
-185.34765625
-335.7890625
-486.265625
-628.93359375
-758.03125
-868.42578125
-954.796875
-1011.92578125
-1035.59765625
-1023.63671875
-976.8828125
-899.9921875
-801.40625
-692.0234375
-583.02734375
-484.06640625
-402.3203125
-341.8828125
-303.01953125
-281.9375
-271.9375
-265.828125
-258.33984375
-247.265625
-232.8984375
-216.33984375
-198.12109375
-178.2734375
-157.6875
-138.94140625
-125.26171875
-118.23046875
-116.21484375
-114.453125
-106.140625
-83.89453125
-41.625
23.078125
107.00390625
201.1328125
292.65625
368.19140625
417.0
432.953125
414.9375
365.87890625
291.31640625
198.44140625
95.56640625
-8.7734375
-107.74609375
-198.28515625
-281.75
-362.36328125
-444.32421875
-529.3203125
-615.4296875
-697.46875
-768.39453125
-821.5390625
-852.73828125
-861.05859375
-847.54296875
-813.3125
-758.96484375
-685.88671875
-598.1015625
-502.66796875
-408.1171875
-321.92578125
-248.5546875
-188.9296875
-141.078125
-101.3046875
-65.7578125
-32.05859375
-0.58203125
25.54296875
42.03125
46.0703125
38.85546875
26.4453125
18.2109375
23.2734375
47.1953125
91.15625
153.72265625
232.76953125
325.2890625
425.69921875
525.09765625
612.86328125
679.55859375
719.03515625
728.78125
708.78515625
660.08203125
584.515625
486.046875
372.31640625
254.203125
143.34765625
49.5234375
-20.421875
-62.61328125
-76.5390625
-65.7421875
-37.28515625
0.19921875
38.62109375
71.7890625
96.2734375
111.953125
121.66796875
129.4375
138.109375
147.9140625
156.44140625
159.80078125
154.296875
138.36328125
113.98828125
86.6640625
63.68359375
51.7421875
55.32421875
76.515625
115.56640625
170.94140625
238.5390625
310.953125
378.1015625
429.5390625
457.703125
460.40625
441.734375
411.2265625
381.734375
366.4453125
375.58203125
413.53515625
477.4765625
558.3203125
643.70703125
721.75
783.94921875
826.4921875
849.8671875
857.22265625
852.30859375
837.984375
816.4765625
790.73046875
765.33203125
745.44140625
734.0546875
729.5859375
725.8984375
715.19921875
692.01171875
655.53515625
609.015625
557.2421875
504.30078125
452.75390625
404.015625
359.3984375
321.625
295.93359375
288.984375
305.05859375
341.87890625
389.70703125
434.90234375
465.7421875
476.85546875
470.17578125
452.77734375
433.55859375
420.80859375
421.50390625
441.42578125
484.765625
553.3828125
646.625
761.9296875
894.76953125
1037.63671875
1179.4375
1307.0390625
1408.40625
1475.38671875
1505.18359375
1500.4921875
1468.32421875
1417.6640625
1357.140625
1294.546875
1237.88671875
1195.54296875
1173.9453125
1174.5234375
1193.12890625
1222.40625
1254.8046875
1284.078125
1305.234375
1314.41796875
1309.20703125
1288.79296875
1253.765625
1206.06640625
1149.33203125
1089.1171875
1031.828125
982.60546875
943.50390625
913.5390625
890.57421875
873.5234375
863.29296875
861.99609375
871.07421875
889.75
915.0546875
943.45703125
972.765625
1002.45703125
1032.15625
1059.69140625
1080.55859375
1089.37109375
1082.5625
1060.6484375
1028.5546875
993.4375
961.515625
936.25390625
918.98828125
910.421875
910.85546875
918.94140625
930.80078125
940.7734375
943.546875
936.18359375
918.9140625
894.36328125
865.5390625
833.71484375
797.4609375
753.125
696.25390625
623.3359375
533.5234375
429.8828125
319.27734375
210.58203125
111.79296875
27.5859375
-41.25390625
-96.0390625
-137.2734375
-162.921875
-169.453125
-154.609375
-119.65234375
-69.96484375
-14.55078125
35.35546875
69.12890625
80.56640625
70.234375
44.1953125
10.27734375
-25.1015625
-58.078125
-87.46875
-115.08203125
-145.37109375
-183.28125
-230.91796875
-285.30078125
-339.07421875
-384.0625
-415.5625
-434.25390625
-444.4453125
-449.97265625
-451.296875
-445.95703125
-431.375
-407.375
-376.5234375
-342.6953125
-309.5390625
-279.828125
-255.53515625
-237.53515625
-224.61328125
-212.46484375
-194.41015625
-164.2734375
-119.89453125
-64.62890625
-5.54296875
50.16015625
97.625
134.1015625
157.43359375
165.40625
156.3203125
129.40234375
84.15625
20.17578125
-61.59765625
-157.2890625
-260.2421875
-362.9296875
-458.328125
-539.8046875
-600.75
-635.3046875
-639.57421875
-612.12109375
-553.94140625
-468.66015625
-363.2265625
-248.078125
-136.01171875
-39.6171875
32.19140625
77.234375
100.1640625
108.90234375
109.20703125
100.953125
78.2421875
32.69921875
-42.0234375
-146.87890625
-276.79296875
-422.91015625
-575.609375
-725.9140625
-865.2421875
-985.76953125
-1082.3984375
-1154.65234375
-1206.2109375
-1242.2578125
-1267.203125
-1284.3984375
-1297.2421875
-1309.69140625
-1325.18359375
-1344.83203125
-1366.87890625
-1388.265625
-1407.20703125
-1424.3828125
-1441.4765625
-1458.4609375
-1472.12109375
-1477.03125
-1468.21484375
-1443.4921875
-1404.44140625
-1355.94921875
-1305.14453125
-1260.1171875
-1228.3828125
-1214.74609375
-1219.4375
-1237.79296875
-1262.30078125
-1286.046875
-1305.3046875
-1319.65625
-1330.0234375
-1336.60546875
-1338.55078125
-1335.17578125
-1326.76953125
-1313.625
-1294.12109375
-1264.33984375
-1220.06640625
-1159.80859375
-1086.31640625
-1005.58984375
-924.04296875
-845.6953125
-771.265625
-699.8203125
-631.2734375
-567.19140625
-509.02734375
-456.08203125
-406.21875
-359.32421875
-320.203125
-297.7578125
-300.421875
-331.13671875
-385.4921875
-453.89453125
-525.60546875
-591.73046875
-646.03515625
-684.84375
-707.234375
-714.96484375
-711.32421875
-699.26171875
-680.19921875
-653.9921875
-619.4296875
-575.140625
-521.19140625
-460.94140625
-401.42578125
-351.0390625
-315.875
-297.50390625
-294.0078125
-302.859375
-322.6015625
-351.2265625
-382.890625
-407.0078125
-411.97265625
-391.03515625
-345.3828125
-282.43359375
-211.796875
-142.4375
-82.09765625
-37.484375
-14.03515625
-15.0234375
-40.5390625
-86.80078125
-146.39453125
-209.796875
-267.62109375
-313.01953125
-343.55859375
-362.01171875
-375.06640625
-390.00390625
-411.04296875
-437.44140625
-463.84375
-481.9921875
-482.8984375
-459.2578125
-407.73828125
-330.16015625
-233.21484375
-127.06640625
-23.23828125
68.23046875
141.62890625
196.81640625
238.13671875
271.54296875
301.54296875
329.26953125
352.2890625
366.40234375
368.703125
360.2890625
347.12109375
338.76171875
345.62109375
375.6796875
431.40234375
508.12109375
594.796875
677.15234375
741.75390625
779.421875
786.76171875
765.90625
723.1953125
667.58984375
608.76171875
554.65234375
509.1015625
471.07421875
436.31640625
400.23828125
359.734375
312.9296875
257.86328125
192.06640625
113.71484375
23.609375
-73.45703125
-169.17578125
-253.93359375
-319.84765625
-362.87890625
-383.14453125
-383.85546875
-370.04296875
-347.875
-323.95703125
-303.80859375
-289.80859375
-280.3125
-271.25
-259.3984375
-244.7578125
-230.0625
-217.82421875
-207.09765625
-192.21875
-164.234375
-114.07421875
-35.875
71.0390625
201.84375
346.9453125
493.4296875
627.06640625
734.796875
806.7421875
837.0703125
823.98046875
769.62109375
680.12109375
564.96484375
435.1171875
300.484375
167.90625
40.87109375
-79.21875
-191.19140625
-293.0
-381.72265625
-454.0
-506.13671875
-534.3359375
-535.59375
-509.31640625
-458.71875
-391.27734375
-317.88671875
-250.48046875
-198.49609375
-165.4609375
-147.8828125
-137.33203125
-124.48828125
-102.62109375
-68.890625
-23.14453125
34.41015625
104.55859375
188.09765625
283.10546875
382.9921875
477.5234375
556.6171875
614.609375
652.1171875
674.484375
687.6640625
694.03515625
690.76171875
671.39453125
629.28125
560.69140625
466.99609375
355.83203125
240.47265625
136.09765625
53.81640625
-3.98046875
-43.8515625
-77.140625
-114.87109375
-164.30859375
-227.64453125
-301.8515625
-379.58203125
-451.6640625
-510.8046875
-554.5546875
-585.55078125
-608.85546875
-628.32421875
-644.52734375
-655.0
-656.05859375
-644.61328125
-618.9609375
-578.88671875
-525.73828125
-463.00390625
-397.03125
-337.109375
-294.35546875
-279.14453125
-298.0625
-351.59375
-433.88671875
-534.71875
-642.16015625
-744.2265625
-828.9296875
-883.86328125
-896.81640625
-858.40234375
-765.984375
-626.97265625
-458.9375
-285.171875
-127.35546875
0.6171875
94.703125
158.83984375
201.71484375
233.55859375
263.1796875
295.40625
330.1171875
363.23828125
388.5625
399.19921875
388.99609375
354.85546875
299.36328125
231.734375
165.515625
113.94921875
85.61328125
82.60546875
101.50390625
135.41015625
175.77734375
214.19921875
244.8203125
266.46484375
281.94921875
294.34375
303.25390625
304.94140625
296.078125
277.1015625
252.04296875
225.64453125
200.78515625
178.12109375
157.390625
139.0859375
125.140625
118.03125
118.6015625
124.40625
130.0
128.99609375
116.03515625
87.54296875
41.78515625
-21.03515625
-98.796875
-188.0625
-285.0546875
-386.2890625
-488.66796875
-589.83203125
-688.9296875
-786.9609375
-886.03125
-987.6875
-1091.3515625
-1193.5625
-1288.39453125
-1369.20703125
-1431.40625
-1474.93359375
-1504.90234375
-1529.84765625
-1558.375
-1595.8046875
-1641.8359375
-1690.3515625
-1731.53515625
-1755.57421875
-1755.95703125
-1730.796875
-1682.18359375
-1614.484375
-1532.53515625
-1440.1640625
-1339.92578125
-1234.41015625
-1128.12109375
-1027.99609375
-941.57421875
-874.01953125
-826.09375
-794.30078125
-772.5078125
-753.7265625
-731.0078125
-697.7109375
-648.265625
-580.1015625
-495.5
-401.67578125
-308.5546875
-226.18359375
-163.32421875
-127.046875
-121.6640625
-146.67578125
-195.2109375
-254.4140625
-307.96484375
-339.55859375
-336.453125
-292.22265625
-207.95703125
-91.3125
46.453125
194.06640625
342.3359375
483.85546875
611.6328125
719.21484375
803.08984375
865.07421875
911.5546875
949.50390625
982.6953125
1011.12109375
1033.26171875
1048.3828125
1057.2421875
1061.81640625
1065.1015625
1070.8828125
1082.89453125
1103.35546875
1131.50390625
1162.65625
1187.87890625
1195.0390625
1171.671875
1109.40625
1007.92578125
876.17578125
729.80859375
586.17578125
459.49609375
358.23828125
285.140625
238.6171875
214.359375
206.5078125
208.875
216.43359375
226.4375
238.24609375
251.87109375
266.328125
279.1171875
286.73046875
285.47265625
271.953125
243.62109375
199.1796875
138.59375
62.51171875
-27.9609375
-130.625
-241.30859375
-354.30078125
-463.91015625
-565.37890625
-654.08984375
-724.47265625
-770.6875
-789.36328125
-782.0390625
-755.1171875
-717.6015625
-678.4921875
-645.38671875
-623.984375
-617.703125
-627.06640625
-649.765625
-681.9453125
-720.19921875
-762.76953125
-808.8203125
-856.34765625
-900.40625
-933.25
-946.55078125
-934.625
-896.9375
-838.3828125
-767.0078125
-690.26953125
-611.953125
-531.36328125
-444.71484375
-347.71484375
-238.37890625
-119.35546875
1.140625
110.7109375
196.0546875
246.35546875
255.328125
221.765625
149.5390625
47.0859375
-74.109375
-202.0
-326.3203125
-439.75390625
-538.046875
-619.45703125
-683.84765625
-731.1953125
-760.25390625
-768.5
-754.12890625
-719.08203125
-670.625
-619.62890625
-575.875
-543.1484375
-517.28125
-488.08984375
-443.9765625
-376.59765625
-283.6796875
-169.22265625
-41.515625
89.8515625
216.4609375
332.42578125
434.8359375
523.5546875
600.421875
668.109375
729.09375
785.12109375
836.6953125
882.3125
918.2265625
939.83203125
944.66015625
934.97265625
917.66796875
901.1796875
891.4453125
889.58984375
892.59765625
895.75390625
894.94140625
887.828125
874.328125
856.57421875
838.0078125
821.44140625
807.51171875
794.96484375
782.609375
771.03125
762.5703125
760.05859375
765.234375
777.66015625
794.26953125
810.19921875
820.75390625
823.671875
820.07421875
813.41796875
807.21484375
802.89453125
799.421875
794.79296875
788.26171875
781.375
776.7109375
775.4140625
775.54296875
772.57421875
761.79296875
741.05859375
712.04296875
679.140625
647.0390625
619.08203125
597.48828125
584.2578125
580.78125
586.1015625
595.61328125
601.43359375
593.96875
563.55859375
502.43359375
407.30859375
281.7578125
136.328125
-14.5078125
-157.0390625
-281.62109375
-382.76171875
-456.70703125
-499.00390625
-504.09375
-466.8984375
-384.80078125
-258.81640625
-93.99609375
100.45703125
311.62890625
524.4453125
724.171875
898.55078125
1038.72265625
1139.25390625
1198.19921875
1217.5390625
1203.48046875
1165.734375
1115.6484375
1063.4609375
1016.18359375
977.078125
947.0625
926.55859375
916.13671875
915.515625
922.40625
932.91796875
943.21484375
951.01953125
955.62890625
956.70703125
952.66015625
939.59765625
911.61328125
862.953125
791.359375
700.4921875
599.625
501.0390625
416.9140625
356.765625
325.35546875
321.13671875
336.29296875
359.015625
377.43359375
383.28515625
374.10546875
352.8984375
325.28125
295.421875
263.546875
226.97265625
183.55859375
134.59375
84.859375
40.4140625
5.76953125
-17.9453125
-33.14453125
-43.92578125
-53.07421875
-59.83984375
-60.33203125
-50.140625
-26.62890625
10.76171875
61.609375
124.73046875
196.828125
271.21484375
338.6171875
389.92578125
418.5859375
421.5
399.2578125
356.671875
302.7421875
248.6640625
204.21484375
174.796875
160.828125
159.32421875
166.71875
181.9140625
207.82421875
249.8046875
311.2109375
389.453125
475.84765625
559.359375
631.09765625
686.6953125
726.26953125
753.02734375
771.55859375
786.34375
800.703125
816.6796875
835.83203125
860.1640625
891.984375
932.26171875
978.734375
1025.98046875
1068.06640625
1101.43359375
1125.42578125
1140.66015625
1147.796875
1147.75
1141.89453125
1131.00390625
1114.3359375
1090.55078125
1059.79296875
1024.35546875
987.40625
951.87890625
921.125
900.140625
895.171875
911.22265625
949.296875
1005.0625
1069.81640625
1133.00390625
1185.33203125
1221.17578125
1239.3828125
1242.09765625
1232.515625
1212.87890625
1184.01171875
1146.20703125
1100.12109375
1046.828125
987.5078125
923.5546875
856.921875
789.62890625
722.65234375
656.0546875
590.95703125
531.69921875
485.6171875
460.48828125
461.625
490.2578125
542.9765625
611.5546875
683.48046875
744.07421875
779.8984375
782.24609375
749.31640625
686.375
604.078125
515.93359375
436.078125
377.7421875
351.80859375
364.93359375
417.60546875
503.12109375
608.3359375
716.6328125
813.16015625
890.69140625
952.82421875
1011.7265625
1081.16015625
1168.91796875
1273.2109375
1384.26171875
1489.015625
1575.875
1637.39453125
1670.62109375
1675.79296875
1654.84765625
1610.73828125
1547.5703125
1470.82421875
1386.98828125
1302.3203125
1221.34375
1145.86328125
1075.33984375
1008.66796875
946.421875
891.70703125
848.6953125
819.36328125
800.625
783.91015625
757.9375
713.4140625
647.15625
563.4765625
472.44921875
386.25390625
315.22265625
264.8125
234.22265625
217.20703125
205.03125
190.33203125
169.484375
142.05859375
107.8828125
64.140625
4.953125
-76.1015625
-182.08203125
-309.7734375
-449.1875
-585.33203125
-701.44921875
-782.61328125
-819.09375
-808.51171875
-756.33984375
-674.35546875
-577.6328125
-480.8515625
-395.12890625
-326.39453125
-275.86328125
-241.8828125
-221.69140625
-211.984375
-208.375
-204.8671875
-194.43359375
-170.84375
-130.8671875
-75.55859375
-9.75390625
59.6171875
125.421875
181.765625
225.45703125
257.13671875
280.875
301.37890625
320.359375
335.07421875
340.453125
332.859375
312.359375
282.19140625
246.87109375
211.05859375
179.671875
157.890625
149.7734375
155.97265625
172.75390625
193.57421875
212.18359375
224.32421875
226.9765625
216.66015625
189.1171875
140.45703125
68.33984375
-27.6015625
-145.06640625
-277.78125
-414.90625
-542.67578125
-648.12109375
-722.8828125
-765.2265625
-779.5234375
-773.58203125
-755.234375
-730.30078125
-702.95703125
-677.40234375
-658.64453125
-651.34375
-658.10546875
-678.76953125
-710.53515625
-747.76953125
-781.58984375
-800.7578125
-794.828125
-758.1796875
-692.25390625
-604.65625
-505.9375
-406.1875
-312.90234375
-230.41015625
-160.62890625
-104.44921875
-63.20703125
-39.46875
-36.82421875
-59.0
-108.80078125
-187.16796875
-292.33984375
-419.0546875
-558.359375
-698.79296875
-828.765625
-938.9453125
-1023.125
-1077.75
-1101.65234375
-1096.99609375
-1070.23046875
-1030.94140625
-988.1015625
-945.8984375
-902.05078125
-849.46875
-779.9296875
-687.58203125
-570.8359375
-432.41796875
-277.9765625
-114.17578125
52.73046875
217.5859375
376.16796875
524.68359375
659.30859375
776.24609375
872.41796875
946.30078125
998.09375
1029.00390625
1040.39453125
1033.8203125
1012.05078125
980.1171875
945.01171875
913.78515625
890.79296875
875.6796875
863.40234375
846.9609375
821.79296875
789.41015625
757.46875
735.51953125
729.1640625
736.55859375
749.8828125
760.68359375
765.4140625
767.625
775.69921875
798.15234375
839.51953125
898.98046875
971.42578125
1049.58203125
1126.1796875
1195.94140625
1256.58984375
1308.3515625
1352.328125
1389.2578125
1419.48828125
1443.14453125
1459.58984375
1466.85546875
1462.171875
1443.2421875
1408.703125
1357.6875
1289.48046875
1203.91015625
1101.93359375
985.9296875
860.4765625
733.41796875
615.6796875
518.67578125
450.8515625
415.9921875
413.9375
442.05078125
495.828125
569.12890625
654.8828125
746.21484375
837.07421875
922.390625
998.5234375
1064.49609375
1122.70703125
1177.81640625
1233.78515625
1291.18359375
1346.7265625
1395.22265625
1432.23828125
1455.796875
1466.45703125
1466.2265625
1457.109375
1440.33984375
1416.9375
1389.265625
1361.80859375
1339.94140625
1327.21875
1323.265625
1323.57421875
1321.00390625
1307.859375
1277.3671875
1224.3203125
1145.57421875
1041.109375
915.41015625
777.89453125
641.40625
519.66796875
425.1171875
367.65234375
353.44140625
383.42578125
452.54296875
550.5703125
664.83984375
783.4921875
898.01171875
1003.7265625
1098.4140625
1180.12890625
1245.9140625
1291.65234375
1312.87890625
1306.6484375
1274.6328125
1225.8515625
1176.05859375
1142.609375
1137.421875
1162.58203125
1210.9375
1270.73828125
1331.63671875
1388.87890625
1443.734375
1499.92578125
1559.109375
1618.68359375
1672.86328125
1715.09375
1739.7890625
1743.36328125
1725.015625
1686.859375
1632.796875
1566.76953125
1491.8359375
1410.4921875
1325.28125
1238.87109375
1153.6484375
1071.5
994.09765625
923.421875
862.08203125
812.6171875
776.1484375
751.5390625
736.34375
728.77734375
728.5
735.23046875
746.73046875
758.546875
765.9765625
766.42578125
760.4140625
750.72265625
740.1953125
729.296875
715.23828125
694.16796875
665.19921875
632.76953125
604.953125
589.64453125
592.18359375
615.26953125
659.20703125
721.17578125
795.11328125
873.70703125
951.27734375
1025.140625
1094.6796875
1159.20703125
1216.33203125
1261.546875
1289.6875
1297.34765625
1284.3828125
1253.09375
1206.2578125
1146.51171875
1077.2109375
1002.9453125
928.26953125
855.82421875
786.0234375
718.484375
654.0859375
595.77734375
547.30078125
510.47265625
483.203125
460.390625
437.1640625
411.484375
384.03125
356.5546875
331.05859375
310.109375
296.75
293.44921875
301.0625
318.69140625
344.03125
373.890625
405.15234375
436.13671875
467.4453125
501.30078125
539.8046875
582.984375
627.66796875
668.0
697.8203125
713.90625
717.84765625
715.08984375
712.43359375
716.16796875
731.72265625
763.5625
814.05078125
881.703125
960.7578125
1043.16015625
1122.2578125
1195.7109375
1265.4453125
1334.59375
1404.05078125
1471.578125
1533.703125
1588.27734375
1635.359375
1676.32421875
1712.46875
1744.24609375
1771.25390625
1792.59375
1807.12109375
1813.21484375
1808.46484375
1789.96484375
1755.5
1704.68359375
1638.9296875
1560.6484375
1473.1171875
1381.52734375
1293.9296875
1220.2890625
1169.46875
1145.59375
1145.7265625
1160.1171875
1175.3671875
1179.25390625
1164.91796875
1132.2578125
1086.21875
1033.74609375
981.56640625
936.29296875
906.12109375
901.64453125
933.5625
1007.9296875
1122.40234375
1266.3671875
1424.2578125
1579.31640625
1716.03515625
1822.1015625
1890.4609375
1920.96484375
1920.76953125
1903.5625
1887.6484375
1892.1015625
1931.21875
2009.71875
2121.578125
2252.62890625
2384.69140625
2498.9375
2578.703125
2612.546875
2597.53125
2541.1640625
2460.109375
2375.07421875
2303.6640625
2254.35546875
2224.26171875
2201.33203125
2170.06640625
2118.765625
2045.38671875
1958.4765625
1872.29296875
1799.41796875
1745.91015625
1711.01171875
1689.39453125
1673.30078125
1654.0703125
1624.08984375
1578.828125
1518.125
1446.125
1370.02734375
1297.71484375
1234.9609375
1183.65234375
1141.92578125
1105.71875
1070.41015625
1032.21875
989.67578125
945.02734375
904.33203125
875.578125
865.37109375
875.85546875
903.46484375
940.34375
977.4765625
1007.62890625
1026.35546875
1031.22265625
1020.3828125
991.734375
943.30859375
875.22265625
792.57421875
706.88671875
633.75390625
587.02734375
573.15234375
589.34375
626.80859375
676.6328125
734.65625
802.36328125
883.69140625
980.60546875
1090.734375
1207.765625
1322.8828125
1425.86328125
1506.59375
1557.64453125
1576.5390625
1565.8515625
1531.37890625
1480.30078125
1420.375
1359.27734375
1303.16796875
1255.17578125
1214.91015625
1179.2109375
1143.83984375
1105.7265625
1065.12109375
1026.32421875
996.00390625
980.078125
981.14453125
998.02734375
1027.07421875
1064.0546875
1105.62109375
1149.39453125
1192.5
1229.5625
1252.328125
1251.91796875
1222.48046875
1163.5703125
1080.30078125
982.35546875
882.96484375
797.1953125
738.6015625
715.05078125
726.39453125
765.546875
822.0859375
885.734375
947.99609375
1001.84765625
1041.0078125
1060.31640625
1057.69140625
1036.34375
1005.29296875
977.109375
963.8046875
972.8828125
1004.94140625
1053.703125
1108.27734375
1157.0078125
1191.45703125
1208.6796875
1210.99609375
1203.85546875
1193.015625
1182.5390625
1174.203125
1168.0
1162.94921875
1157.62890625
1150.765625
1142.09375
1133.1328125
1126.83984375
1125.8828125
1130.75
1139.41796875
1148.84765625
1156.984375
1163.70703125
1170.33203125
1178.3984375
1188.74609375
1201.07421875
1213.63671875
1223.1640625
1225.33984375
1216.234375
1194.3828125
1162.12890625
1124.828125
1087.8828125
1053.86328125
1022.38671875
992.9453125
967.859375
952.24609375
950.91015625
964.79296875
989.7578125
1018.22265625
1042.28515625
1056.74609375
1060.5625
1055.97265625
1045.94140625
1031.828125
1012.6015625
985.359375
946.1171875
890.72265625
816.40625
723.83203125
617.953125
506.953125
400.08203125
306.21875
233.390625
188.11328125
173.46484375
187.453125
223.70703125
274.875
336.0859375
405.7421875
483.43359375
567.58203125
654.8203125
740.71484375
820.91796875
892.13671875
953.30078125
1006.0859375
1054.3671875
1102.77734375
1155.51953125
1215.50390625
1282.98828125
1353.88671875
1419.5234375
1469.296875
1495.28515625
1496.01953125
1477.05859375
1448.40625
1420.65625
1402.2578125
1399.01953125
1415.03125
1453.11328125
1513.69921875
1592.7109375
1680.45703125
1763.19140625
1827.29296875
1864.09375
1872.21875
1855.84375
1820.109375
1767.24609375
1696.08203125
1604.671875
1493.73046875
1368.5703125
1238.76171875
1115.7421875
1009.29296875
924.15234375
858.44140625
804.91015625
754.640625
701.0859375
642.09765625
579.21875
515.37109375
452.953125
393.453125
338.375
290.578125
255.0234375
238.1640625
245.984375
281.8125
345.015625
430.484375
528.20703125
623.58203125
699.9453125
743.80859375
750.22265625
724.9453125
681.828125
636.91796875
602.31640625
582.52734375
574.4375
570.1953125
561.12109375
541.0078125
508.2734375
466.6953125
424.37109375
390.85546875
373.87890625
377.29296875
400.8046875
440.73046875
490.8984375
543.484375
589.73046875
620.8359375
629.28125
610.765625
565.9921875
500.94921875
424.99609375
347.26953125
273.26171875
203.48046875
135.37109375
67.30859375
1.4375
-56.859375
-102.1640625
-131.7890625
-146.37890625
-148.94921875
-143.70703125
-134.953125
-125.71875
-116.59375
-105.59375
-89.31640625
-64.7578125
-30.37109375
14.39453125
70.6015625
140.421875
225.4921875
324.1796875
430.6171875
536.76953125
635.87890625
724.8828125
804.55859375
877.80859375
947.00390625
1012.12890625
1071.5625
1125.11328125
1176.3125
1231.11328125
1293.73828125
1363.1484375
1432.4296875
1490.8671875
1527.53125
1535.33984375
1514.09375
1470.46875
1414.4609375
1354.5625
1295.11328125
1237.21875
1182.0703125
1133.765625
1099.0625
1083.65625
1087.328125
1101.72265625
1112.80859375
1106.57421875
1074.5078125
1016.16796875
938.3515625
852.04296875
768.40625
695.015625
633.18359375
577.38671875
517.41015625
442.70703125
347.1015625
231.35546875
102.5625
-28.48828125
-150.47265625
-254.19921875
-334.6328125
-391.80859375
-429.9765625
-454.984375
-470.71484375
-476.5
-467.2109375
-436.83203125
-383.56640625
-312.85546875
-235.9765625
-164.95703125
-107.31640625
-63.53125
-27.73828125
9.4375
57.35546875
122.09375
204.5625
300.609375
402.74609375
502.32421875
591.20703125
662.65234375
712.03125
737.38671875
739.5234375
721.1328125
685.61328125
636.37890625
576.6953125
509.14453125
434.3828125
350.3828125
253.55859375
141.75390625
17.359375
-111.48828125
-232.6796875
-334.42578125
-410.19140625
-461.65234375
-498.25390625
-533.8671875
-582.265625
-652.72265625
-746.59765625
-856.23828125
-967.515625
-1065.43359375
-1139.8359375
-1187.74609375
-1211.37890625
-1213.53125
-1193.6796875
-1147.5234375
-1070.53515625
-963.05859375
-832.6953125
-691.9375
-553.00390625
-424.2109375
-309.6953125
-210.80078125
-126.55078125
-53.1640625
15.9765625
88.85546875
172.51171875
270.97265625
383.82421875
505.80078125
627.85546875
739.703125
832.96484375
903.171875
949.59375
973.2734375
974.97265625
955.0
915.03125
860.125
798.828125
741.21484375
696.21875
669.66796875
663.33203125
674.9453125
699.11328125
729.06640625
758.203125
780.5390625
790.62890625
783.9453125
758.1328125
713.984375
655.05078125
586.02734375
511.046875
433.0703125
354.8515625
280.703125
217.390625
172.6796875
152.1875
157.015625
184.2578125
229.96875
292.05859375
370.9140625
467.640625
581.68359375
709.859375
847.625
991.49609375
1140.27734375
1293.64453125
1449.06640625
1599.6796875
1735.15234375
1844.69140625
1920.16796875
1957.6015625
1957.23828125
1923.296875
1863.7578125
1789.87109375
1714.52734375
1649.64453125
1603.46875
1579.14453125
1575.33203125
1588.16796875
1613.24609375
1646.58984375
1684.62109375
1723.97265625
1761.8125
1796.31640625
1826.84765625
1853.64453125
1877.0078125
1896.4453125
1910.55859375
1918.0
1919.0390625
1915.859375
1910.51171875
1901.6015625
1882.69140625
1844.1015625
1777.22265625
1678.76171875
1552.6015625
1408.58203125
1259.22265625
1116.3984375
989.47265625
884.73828125
805.0
749.37890625
714.69921875
698.7890625
702.96875
730.875
784.19921875
859.28515625
947.20703125
1036.6875
1117.38671875
1182.2109375
1228.4140625
1257.4765625
1273.8515625
1283.35546875
1291.6484375
1302.75
1317.6875
1334.0625
1347.0234375
1350.6484375
1338.8359375
1306.1328125
1249.66796875
1171.52734375
1079.4296875
984.44921875
897.03125
824.02734375
768.171875
729.68359375
708.05859375
702.51953125
710.9453125
728.67578125
748.82421875
764.0546875
768.69140625
760.02734375
738.90234375
709.49609375
678.01171875
650.33984375
630.0625
618.22265625
614.83984375
620.6328125
637.2734375
666.04296875
706.15625
754.19140625
805.08203125
853.59765625
895.328125
926.9375
946.2578125
952.609375
947.09765625
932.51953125
912.63671875
890.95703125
869.546875
848.875
828.7578125
808.89453125
787.78125
761.0546875
722.15234375
665.85546875
592.1171875
507.01171875
420.78125
345.14453125
291.26171875
267.8984375
279.57421875
325.53125
400.28125
495.3203125
600.92578125
707.24609375
804.56640625
883.16796875
934.15625
951.96875
937.3984375
898.7265625
849.40625
803.43359375
770.734375
754.53515625
751.640625
755.41015625
759.9140625
762.6015625
763.97265625
765.28515625
766.73828125
767.23046875
765.03125
758.07421875
743.90234375
719.8984375
684.19921875
637.109375
581.85546875
523.87890625
468.890625
421.09765625
383.04296875
356.546875
343.1015625
342.9296875
353.80078125
371.109375
389.328125
403.81640625
412.140625
414.5234375
413.10546875
410.24609375
406.94921875
402.7421875
396.9765625
389.98828125
382.9921875
377.5
375.79296875
381.859375
400.74609375
435.41796875
483.484375
537.23828125
587.78125
630.05859375
665.515625
701.25
746.8046875
810.1015625
893.8828125
994.48828125
1104.1328125
1215.2890625
1323.80078125
1428.39453125
1527.8125
1618.89453125
1697.44921875
1760.9296875
1810.27734375
1849.3125
1881.984375
1909.5
1929.2421875
1935.9765625
1924.5546875
1892.58203125
1842.3203125
1781.08984375
1719.609375
1668.42578125
1634.33203125
1618.921875
1619.9609375
1633.95703125
1657.8125
1689.08203125
1725.2890625
1763.4375
1800.2421875
1833.29296875
1862.42578125
1889.9453125
1918.84765625
1949.828125
1979.33203125
2000.05078125
2003.71484375
1984.4921875
1941.3125
1878.23046875
1802.6328125
1722.1484375
1641.94921875
1564.12890625
1489.30078125
1418.9609375
1356.5390625
1306.51953125
1272.78515625
1257.52734375
1261.1796875
1282.98828125
1321.81640625
1376.80859375
1447.31640625
1531.79296875
1626.6015625
1726.1484375
1824.39453125
1916.15625
1996.6171875
2059.84765625
2098.31640625
2104.58203125
2074.07421875
2007.078125
1908.8515625
1788.34765625
1656.76171875
1526.62890625
1411.16015625
1322.90234375
1271.49609375
1261.4296875
1290.796875
1351.34375
1429.34765625
1507.59375
1568.5625
1598.2421875
1589.30078125
1542.7890625
1468.421875
1383.1328125
1307.1015625
1257.68359375
1243.87109375
1264.2890625
1309.96875
1370.1015625
1437.49609375
1510.91015625
1593.10546875
1686.3125
1788.5703125
1893.55859375
1993.31640625
2080.6484375
2149.51171875
2194.578125
2212.23828125
2202.98046875
2172.8984375
2132.16796875
2091.0234375
2055.5234375
2025.4375
1995.07421875
1956.62109375
1904.2890625
1837.01953125
1758.12109375
1672.4765625
1583.84765625
1494.1328125
1403.92578125
1312.60546875
1217.984375
1117.57421875
1012.046875
908.1796875
817.5703125
750.93359375
712.18359375
696.63671875
694.328125
695.421875
694.24609375
690.12890625
685.9921875
686.41796875
696.41015625
720.48046875
761.4609375
819.0703125
889.2890625
965.0703125
1037.87890625
1099.51953125
1143.84765625
1168.26953125
1174.390625
1167.3046875
1153.796875
1140.23046875
1130.9296875
1127.375
1128.55078125
1132.2265625
1136.625
1141.42578125
1147.72265625
1157.109375
1170.76171875
1188.85546875
1210.42578125
1233.25390625
1254.12109375
1269.61328125
1277.2109375
1275.62109375
1263.93359375
1240.6328125
1203.99609375
1154.078125
1094.48828125
1032.36328125
976.1328125
932.1015625
901.3515625
878.734375
855.03515625
821.30859375
772.3828125
707.27734375
627.3671875
534.9921875
433.73828125
329.23046875
228.9296875
140.59375
70.1328125
19.67578125
-13.09765625
-33.61328125
-47.37109375
-57.32421875
-63.16796875
-62.84765625
-54.828125
-39.68359375
-19.89453125
1.99609375
25.8046875
54.8125
94.48046875
149.484375
220.82421875
304.8125
394.5859375
483.43359375
567.84375
648.34765625
727.72265625
808.578125
891.98046875
977.37109375
1062.59375
1143.5546875
1213.93359375
1265.56640625
1289.67578125
1279.28515625
1232.66796875
1156.1015625
1063.55078125
971.9296875
894.2109375
834.4296875
788.0078125
746.99609375
706.48046875
667.546875
635.18359375
613.58203125
603.0625
600.70703125
603.3125
609.6875
620.390625
635.375
651.47265625
662.0859375
660.1875
642.703125
613.09765625
580.1484375
554.46484375
545.52734375
560.1875
601.53125
667.66796875
751.52734375
842.765625
930.7265625
1006.68359375
1064.62890625
1101.61328125
1118.35546875
1119.7265625
1113.69921875
1108.55859375
1109.390625
1116.08203125
1124.57421875
1130.55859375
1133.00390625
1134.52734375
1138.3515625
1144.06640625
1145.3828125
1131.6796875
1093.125
1026.58203125
938.5234375
842.76171875
754.4140625
684.53125
638.55078125
618.15234375
623.41796875
653.265625
704.1328125
768.50390625
834.796875
889.40625
920.4765625
921.69140625
894.65234375
849.05859375
800.625
766.64453125
760.20703125
786.01953125
840.515625
915.703125
1003.29296875
1096.3671875
1189.3359375
1278.01171875
1360.18359375
1435.55078125
1504.73828125
1568.015625
1624.23828125
1670.046875
1699.97265625
1708.1953125
1691.62890625
1652.53125
1598.96484375
1542.8203125
1496.17578125
1467.4140625
1458.875
1467.0234375
1484.73828125
1504.16015625
1518.95703125
1525.17578125
1520.20703125
1500.44140625
1459.99609375
1392.765625
1296.625
1175.9609375
1040.328125
901.34375
770.8515625
660.3359375
579.31640625
532.41796875
517.5703125
527.26953125
551.98046875
583.01171875
613.66796875
638.98828125
655.2578125
659.9765625
652.37890625
633.98046875
608.78515625
583.09375
564.84765625
562.27734375
581.76171875
625.9140625
693.06640625
778.1171875
873.82421875
972.015625
1064.953125
1146.57421875
1212.67578125
1259.8515625
1284.45703125
1282.65234375
1251.45703125
1190.29296875
1102.65234375
997.359375
887.64453125
787.44140625
706.7734375
649.58984375
614.92578125
599.47265625
598.90234375
607.75390625
619.296875
626.76171875
625.92578125
617.40625
606.7109375
601.20703125
605.84375
620.828125
642.88671875
668.73046875
697.97265625
734.0078125
782.91015625
850.86328125
940.63671875
1048.6796875
1164.91015625
1275.859375
1369.55078125
1439.390625
1485.38671875
1512.75390625
1528.95703125
1540.72265625
1552.19140625
1564.7109375
1577.625
1589.23828125
1597.515625
1600.57421875
1596.7265625
1584.0390625
1559.73046875
1520.4609375
1463.60546875
1388.83984375
1299.05078125
1200.078125
1099.22265625
1003.0234375
915.2265625
836.453125
765.72265625
702.42578125
647.109375
600.9921875
565.3515625
541.33984375
529.89453125
531.23828125
544.3046875
566.35546875
592.80078125
617.796875
636.09375
645.55078125
648.23046875
648.67578125
650.6015625
654.5703125
658.1875
658.16796875
652.6484375
642.15625
628.4453125
611.875
589.5546875
556.46484375
509.22265625
449.84765625
386.6328125
331.6875
296.83203125
290.04296875
314.12109375
367.37890625
445.06640625
540.0859375
643.42578125
745.5
838.35546875
916.94921875
978.11328125
1018.5703125
1034.41796875
1022.98828125
985.421875
928.12890625
862.44140625
802.421875
761.2734375
747.734375
764.38671875
808.67578125
874.93359375
955.578125
1041.31640625
1121.98828125
1188.796875
1236.67578125
1265.03125
1276.40625
1274.359375
1262.05859375
1242.1953125
1217.46484375
1190.68359375
1164.328125
1139.9765625
1118.3671875
1099.875
1084.67578125
1072.30859375
1061.34375
1049.8359375
1036.4375
1021.140625
1004.9453125
988.77734375
972.3046875
953.1015625
926.51171875
886.60546875
828.3203125
750.046875
655.49609375
553.8984375
458.33984375
382.57421875
337.10546875
326.0
345.95703125
388.40625
443.5859375
504.46484375
568.578125
637.09375
712.10546875
793.859375
879.63671875
964.54296875
1043.640625
1113.79296875
1173.984375
1223.97265625
1262.40625
1286.16015625
1291.609375
1276.96875
1244.05078125
1198.78515625
1150.625
1110.82421875
1089.52734375
1092.57421875
1120.3359375
1169.34765625
1234.7109375
1310.5390625
1388.72265625
1458.69921875
1510.12109375
1536.81640625
1538.953125
1521.94140625
1492.96875
1457.32421875
1416.6796875
1370.2421875
1317.7265625
1261.47265625
1205.9453125
1155.39453125
1112.28125
1077.64453125
1052.80859375
1040.546875
1044.640625
1067.6484375
1107.99609375
1158.40234375
1207.58984375
1244.83203125
1264.4453125
1267.3046875
1258.765625
1245.19921875
1231.63671875
1221.8125
1219.7109375
1230.6328125
1260.2265625
1311.86328125
1384.38671875
1472.21875
1567.49609375
1662.55078125
1751.4375
1830.5
1898.5078125
1956.24609375
2005.28125
2046.3828125
2078.4765625
2099.0
2105.23828125
2095.71875
2070.5234375
2030.62109375
1977.30078125
1913.32421875
1845.26953125
1784.77734375
1745.9609375
1739.62109375
1767.921875
1823.234375
1891.4453125
1957.078125
2007.13671875
2032.62109375
2028.40625
1992.59375
1926.234375
1833.81640625
1724.0546875
1609.375
1503.2421875
1415.91796875
1351.09375
1305.48046875
1271.55859375
1242.0546875
1213.70703125
1188.265625
1170.04296875
1161.7734375
1161.88671875
1165.5234375
1168.12109375
1168.3515625
1167.7265625
1167.4921875
1165.4296875
1155.29296875
1129.55859375
1083.88671875
1020.79296875
950.21875
886.6015625
843.76171875
830.11328125
846.15234375
885.38671875
938.16015625
996.234375
1055.4375
1115.296875
1176.9140625
1241.19140625
1307.875
1374.83203125
1437.69921875
1491.11328125
1531.6640625
1560.09765625
1580.3984375
1596.51953125
1609.96484375
1620.67578125
1629.76953125
1641.12109375
1660.3203125
1691.94140625
1737.30078125
1793.9765625
1857.1171875
1921.6953125
1984.4921875
2044.65234375
2102.61328125
2158.14453125
2209.03515625
2251.30078125
2280.609375
2293.6640625
2288.51953125
2264.15234375
2220.4375
2159.0703125
2084.3984375
2002.7578125
1920.30078125
1840.80078125
1765.046875
1692.13671875
1621.51953125
1554.484375
1493.9765625
1443.07421875
1403.20703125
1373.62109375
1352.33203125
1337.36328125
1326.93359375
1318.43359375
1307.4375
1287.74609375
1252.8125
1197.9375
1122.4609375
1030.9140625
931.953125
834.90234375
745.62890625
664.515625
587.9609375
511.94140625
434.75390625
357.45703125
282.87109375
214.94140625
158.96484375
121.76171875
110.80078125
132.39453125
189.45703125
279.5625
393.765625
517.33984375
632.94140625
725.49609375
786.55078125
816.0703125
821.06640625
812.015625
798.55078125
786.01953125
774.01171875
757.30859375
728.69921875
682.296875
616.35546875
534.6171875
445.625
359.65234375
284.68359375
223.94140625
176.55859375
140.1640625
112.73046875
92.3984375
76.859375
63.9609375
53.19921875
46.0703125
44.76171875
50.296875
61.80078125
77.15234375
94.265625
112.375
132.5546875
156.984375
187.2265625
222.9375
262.484375
304.86328125
350.859375
401.8671875
457.2265625
512.2734375
559.1171875
590.125
602.1640625
598.70703125
588.2265625
579.90234375
579.58984375
588.69140625
605.67578125
628.125
653.484375
678.4375
698.421875
708.3984375
704.33984375
684.4140625
648.8203125
598.78125
535.4609375
459.23046875
369.3671875
264.46484375
144.12109375
11.17578125
-127.484375
-263.10546875
-388.859375
-502.00390625
-602.421875
-689.1796875
-758.27734375
-803.21484375
-817.42578125
-796.8046875
-741.45703125
-656.41015625
-550.8515625
-435.37109375
-318.07421875
-201.83203125
-84.8046875
35.91796875
160.18359375
283.41796875
399.11328125
502.71484375
593.203125
670.9921875
734.421875
778.67578125
798.44921875
791.9375
762.90234375
719.53125
671.47265625
626.85546875
590.42578125
563.0390625
543.0
528.58984375
520.21875
520.4765625
532.1796875
556.265625
591.1328125
633.83984375
682.1171875
736.3984375
800.9453125
883.15234375
990.37109375
1125.06640625
1280.7734375
1441.703125
1586.890625
1697.28125
1762.2421875
1782.50390625
1768.69921875
1736.87109375
1702.77734375
1676.74609375
1660.671875
1648.65625
1631.25390625
1600.5625
1552.58203125
1485.84765625
1398.7578125
1288.78515625
1154.01171875
995.2578125
816.91796875
626.328125
432.41015625
244.38671875
70.9375
-80.44921875
-204.5859375
-300.0703125
-369.9140625
-419.8359375
-455.1875
-478.796875
-491.375
-493.23046875
-485.52734375
-470.4140625
-450.5078125
-427.90234375
-403.23046875
-375.8125
-345.53125
-314.8828125
-288.79296875
-271.84375
-265.5234375
-268.20703125
-277.55859375
-292.92578125
-315.359375
-345.2890625
-379.78125
-411.8359375
-432.203125
-432.546875
-408.09375
-359.046875
-290.63671875
-211.23828125
-128.828125
-47.73828125
31.57421875
109.8984375
186.86328125
261.07421875
331.5
397.60546875
458.17578125
510.984375
554.1796875
587.859375
614.453125
637.92578125
662.2890625
690.015625
721.19921875
754.5234375
789.53125
828.01953125
872.98828125
926.1796875
986.625
1050.94140625
1114.4140625
1171.43359375
1215.33203125
1238.47265625
1233.453125
1195.35546875
1124.02734375
1024.81640625
907.203125
782.2578125
660.58203125
551.39453125
461.8671875
395.8203125
351.84375
322.83203125
298.54296875
270.52734375
236.03125
197.97265625
161.2265625
128.61328125
99.1640625
69.00390625
33.65625
-9.44140625
-59.4375
-112.96484375
-166.76953125
-219.53125
-270.8671875
-319.00390625
-360.0859375
-389.703125
-404.50390625
-402.2578125
-381.0546875
-339.0390625
-275.00390625
-189.5078125
-86.28515625
27.01171875
140.29296875
244.59765625
335.37109375
412.84765625
480.046875
540.671875
597.94140625
653.75
707.81640625
757.9296875
801.6875
838.109375
867.30859375
888.5078125
898.7578125
893.73828125
869.99609375
826.94140625
767.33203125
696.1953125
618.8125
538.91015625
458.32421875
378.703125
303.71875
239.52734375
192.45703125
165.875
159.0234375
168.54296875
190.70703125
222.0703125
258.39453125
293.37890625
318.6875
325.71484375
308.41796875
265.8359375
202.453125
126.0234375
44.41015625
-36.1171875
-110.37890625
-172.96484375
-218.01171875
-240.55078125
-238.68359375
-214.73828125
-174.140625
-122.0625
-60.3671875
12.7734375
100.28125
202.9921875
318.171875
439.68359375
558.89453125
666.21875
753.68359375
817.60546875
859.44140625
884.09765625
897.0703125
902.3125
901.7578125
896.32421875
887.74609375
880.01953125
878.7265625
888.171875
908.19140625
933.4609375
955.78515625
967.53515625
964.34765625
946.36328125
918.30078125
887.875
862.71484375
846.953125
839.59375
835.66796875
829.203125
816.20703125
796.2109375
771.7734375
746.46875
722.875
701.76171875
682.1953125
661.375
634.0859375
593.515625
534.3828125
456.45703125
365.51953125
271.19140625
183.6171875
110.9296875
57.21484375
20.6171875
-6.8671875
-36.27734375
-76.03515625
-127.43359375
-184.03125
-234.9765625
-269.890625
-282.98828125
-274.7734375
-251.23046875
-221.2421875
-194.09375
-177.984375
-179.26953125
-201.3203125
-242.90625
-297.49609375
-354.71875
-403.97265625
-438.3984375
-457.234375
-465.453125
-471.00390625
-481.09375
-499.38671875
-525.1953125
-554.546875
-582.0625
-602.546875
-612.08203125
-608.65625
-592.30078125
-564.17578125
-525.07421875
-474.2734375
-409.64453125
-328.98828125
-231.68359375
-119.87890625
1.203125
123.93359375
239.6953125
340.58984375
420.9765625
478.4296875
513.7265625
529.59765625
529.01171875
514.33203125
487.76171875
451.8828125
409.00390625
359.953125
304.37109375
242.921875
179.1875
118.87109375
66.765625
24.2890625
-10.66015625
-42.19140625
-74.6640625
-111.41796875
-154.12109375
-203.0859375
-258.64453125
-322.3828125
-396.66796875
-482.48828125
-577.578125
-676.70703125
-773.74609375
-863.8203125
-943.8828125
-1011.89453125
-1065.578125
-1102.125
-1119.3671875
-1117.58203125
-1100.12890625
-1071.921875
-1036.99609375
-997.59375
-955.3046875
-912.08984375
-869.125
-824.57421875
-773.21484375
-709.26953125
-630.38671875
-539.50390625
-443.25390625
-348.1796875
-257.50390625
-170.85546875
-86.80859375
-5.94140625
68.31640625
131.51953125
180.4140625
213.234375
228.15625
221.921875
190.2421875
129.921875
41.41015625
-69.55078125
-192.1015625
-312.48828125
-417.83984375
-499.875
-556.99609375
-593.3515625
-615.453125
-628.078125
-632.2734375
-626.4453125
-609.41796875
-583.015625
-552.33984375
-523.82421875
-502.4453125
-490.015625
-485.421875
-485.9765625
-488.21875
-487.38671875
-477.12890625
-451.046875
-405.63671875
-342.2734375
-266.65234375
-186.421875
-109.109375
-41.12109375
12.33203125
47.3984375
62.03125
56.68359375
34.7421875
2.1640625
-33.8515625
-66.94140625
-93.87890625
-116.515625
-142.19921875
-181.61328125
-244.3515625
-334.328125
-447.54296875
-572.96484375
-695.36328125
-799.03125
-871.8515625
-909.2578125
-916.1640625
-905.0390625
-890.15234375
-881.25
-880.296875
-882.42578125
-879.48828125
-863.58203125
-829.1015625
-772.984375
-693.51171875
-588.8828125
-457.11328125
-297.6875
-113.35546875
89.6953125
303.0
516.59765625
719.32421875
900.2265625
1051.73828125
1172.35546875
1266.29296875
1340.41015625
1400.84375
1451.16015625
1492.1015625
1522.57421875
1541.73046875
1550.67578125
1551.94921875
1546.6953125
1532.3984375
1503.82421875
1456.6953125
1390.80859375
1310.1484375
1220.36328125
1125.71875
1027.90625
927.33984375
825.76171875
728.03125
641.58203125
573.93359375
530.234375
512.27734375
518.9765625
546.8984375
589.96484375
638.8671875
682.02734375
709.25
716.4453125
707.78125
692.86328125
680.2421875
672.05078125
663.640625
648.234375
622.66015625
589.8046875
556.5234375
529.265625
511.05859375
501.23046875
496.64453125
492.5234375
482.7109375
460.5625
420.8125
361.40625
284.109375
193.85546875
97.296875
0.8671875
-91.16796875
-177.828125
-260.72265625
-341.9140625
-421.84765625
-498.484375
-567.84765625
-625.2421875
-666.265625
-687.4140625
-686.90234375
-666.1328125
-631.25390625
-593.125
-564.4921875
-555.54296875
-570.0625
-604.01171875
-647.06640625
-686.51171875
-712.4375
-721.72265625
-718.27734375
-709.34375
-700.48828125
-692.8203125
-683.2109375
-666.0
-634.85546875
-584.8671875
-514.953125
-429.32421875
-336.48828125
-245.71875
-163.1953125
-90.12890625
-23.890625
38.88671875
99.78515625
158.0078125
211.4609375
257.53125
292.90234375
313.484375
315.984375
300.65234375
273.21875
244.4140625
227.26953125
233.3828125
269.296875
334.02734375
418.8125
509.78515625
592.640625
656.68359375
696.3203125
710.26953125
700.7109375
673.49609375
637.80859375
603.06640625
573.734375
546.203125
510.80859375
457.19140625
378.56640625
272.3515625
139.16796875
-17.0234375
-187.46875
-358.1953125
-512.23828125
-633.8671875
-712.51171875
-744.546875
-732.33984375
-681.828125
-600.68359375
-498.21875
-385.9375
-277.11328125
-184.75390625
-119.07421875
-85.4765625
-83.234375
-105.33984375
-140.4609375
-177.0703125
-207.8359375
-231.484375
-251.203125
-271.3359375
-295.04296875
-324.09765625
-359.703125
-402.51171875
-450.9375
-499.24609375
-537.56640625
-554.75390625
-542.7421875
-499.7421875
-430.4765625
-343.47265625
-247.1328125
-146.9609375
-45.515625
55.57421875
153.4375
243.5703125
321.10546875
382.1015625
423.9296875
445.03125
445.00390625
425.015625
387.578125
335.3125
269.37890625
189.37109375
95.32421875
-9.61328125
-118.20703125
-220.98046875
-309.546875
-379.109375
-428.85546875
-460.57421875
-476.359375
-476.4140625
-458.3671875
-418.75
-355.78515625
-271.4296875
-171.1875
-62.58203125
46.22265625
146.91015625
231.19921875
291.546875
322.5859375
322.8984375
295.94140625
249.0078125
190.51171875
127.984375
68.5703125
20.8515625
-4.99609375
-0.28515625
37.78515625
103.390625
182.796875
258.1875
313.44140625
339.484375
336.5859375
312.60546875
278.95703125
247.42578125
228.9296875
232.984375
266.44140625
331.7890625
425.99609375
540.66015625
663.38671875
780.390625
879.734375
954.1171875
1002.15234375
1027.7890625
1038.30859375
1041.703125
1044.34375
1049.8046875
1059.1328125
1071.953125
1087.82421875
1107.328125
1132.4296875
1165.4375
1206.7734375
1253.421875
1299.4609375
1338.09765625
1363.03515625
1368.4375
1348.84375
1300.5703125
1223.94140625
1124.34765625
1011.11328125
894.87890625
784.81640625
686.8046875
603.3203125
534.98046875
482.7578125
448.80078125
435.0390625
440.68359375
460.77734375
487.1875
511.59375
528.69140625
538.1953125
545.0859375
558.1796875
587.4453125
640.79296875
721.3359375
826.35546875
948.21875
1076.484375
1200.27734375
1310.58984375
1402.484375
1476.48046875
1537.75390625
1592.9609375
1646.34765625
1697.9375
1745.20703125
1786.75390625
1825.1328125
1866.79296875
1919.7265625
1991.234375
2087.2265625
2212.375
2369.61328125
2558.98828125
2777.39453125
3019.8203125
3280.921875
3555.30859375
3837.1328125
4120.55859375
4401.765625
4680.82421875
4962.01953125
5252.62109375
5561.421875
5897.70703125
6270.33984375
6686.3359375
7149.05859375
7657.22265625
8206.01171875
8790.5546875
9409.63671875
10066.953125
10769.2890625
11524.40625
12341.3046875
13232.62890625
14216.34375
15315.36328125
16556.21484375
17967.99609375
19581.09375
21424.6640625
23524.19921875
25901.23046875
28575.48046875
31566.8828125
34894.35546875
38569.90234375
42588.44140625
46915.1640625
51472.34765625
56127.9375
60688.5
64901.640625
68474.62890625
71113.59765625
72577.8125
72732.41015625
71579.06640625
69252.6015625
65986.56640625
62062.9765625
57763.7421875
53335.56640625
48971.44921875
44806.15234375
40921.22265625
37355.421875
34117.375
31197.1640625
28574.84375
26225.484375
24121.91015625
22236.7109375
20544.15625
19021.7265625
17650.5546875
16414.6171875
15299.5703125
14292.4453125
13382.07421875
12559.1015625
11814.75
11139.16015625
10521.01171875
9948.7890625
9412.71484375
8906.41015625
8427.7109375
7978.51953125
7563.21484375
7186.18359375
6849.73828125
6553.734375
6296.4140625
6075.06640625
5885.5703125
5721.23828125
5572.50390625
5428.26171875
5278.24609375
5114.73828125
4932.7109375
4729.328125
4504.5
4262.359375
4011.98046875
3765.7578125
3536.20703125
3333.34375
3164.03125
3032.82421875
2942.625
2894.04296875
2883.90234375
2904.82421875
2947.1953125
3002.24609375
3063.30859375
3123.9453125
3175.58203125
3207.92578125
3212.46875
3185.640625
3128.90625
3046.265625
2941.85546875
2819.50390625
2683.9609375
2542.328125
2404.37109375
2281.12109375
2182.20703125
2113.0625
2073.3046875
2056.859375
2054.1796875
2056.08203125
2057.3984375
2058.16796875
2061.1171875
2067.3671875
2073.8828125
2074.8828125
2065.90234375
2046.91015625
2021.87109375
1995.25
1968.75
1941.27734375
1911.984375
1883.39453125
1861.65234375
1853.75390625
1864.296875
1894.15625
1941.328125
2002.578125
2074.078125
2150.5546875
2224.0
2283.89453125
2319.75390625
2324.77734375
2297.94140625
2243.36328125
2168.22265625
2081.265625
1992.48828125
1912.61328125
1850.984375
1812.1484375
1793.109375
1783.6484375
1770.0546875
1740.5078125
1688.859375
1615.12109375
1523.26171875
1418.48046875
1305.53515625
1188.359375
1070.6484375
956.8203125
852.6796875
765.07421875
700.33984375
662.50390625
652.1015625
666.1328125
698.8984375
743.19140625
791.76171875
839.0234375
882.7890625
925.3515625
972.34375
1028.75390625
1093.734375
1157.91796875
1205.98828125
1223.328125
1202.5703125
1146.03515625
1063.65625
968.76171875
874.4921875
792.08203125
730.05078125
693.24609375
681.5625
689.4453125
707.1640625
723.421875
728.0703125
714.109375
678.95703125
624.70703125
557.09765625
483.4296875
410.88671875
345.93359375
294.109375
259.140625
241.84765625
240.25390625
251.1484375
271.734375
300.07421875
334.48828125
372.67578125
410.91015625
443.75390625
465.02734375
470.125
458.23828125
432.78125
399.921875
366.6953125
339.44921875
322.30078125
315.59765625
315.91015625
318.14453125
318.34375
314.62890625
305.9296875
290.74609375
267.3203125
234.53515625
191.9609375
139.41015625
77.4609375
9.171875
-58.65625
-116.2265625
-152.81640625
-158.79296875
-126.984375
-53.93359375
58.6875
203.05859375
365.484375
528.59375
675.109375
792.16015625
874.55078125
925.61328125
955.18359375
975.38671875
996.1171875
1022.4453125
1055.296875
1094.48828125
1140.9765625
1196.265625
1259.7890625
1327.375
1392.09375
1446.4765625
1484.22265625
1501.38671875
1497.7578125
1478.01953125
1450.91796875
1426.12109375
1410.25390625
1404.62109375
1405.4140625
1405.71875
1398.01953125
1376.3828125
1338.09765625
1284.94140625
1223.72265625
1165.265625
1121.1640625
1099.07421875
1099.16796875
1113.94921875
1131.80078125
1141.9921875
1138.28125
1119.46484375
1087.54296875
1045.58984375
997.17578125
947.26953125
902.88671875
871.89453125
860.1796875
869.33203125
896.46875
935.79296875
980.40625
1023.66796875
1060.58203125
1089.23046875
1111.25
1130.34765625
1149.76171875
1170.9453125
1194.625
1223.16015625
1261.98046875
1318.51171875
1398.80078125
1503.6015625
1626.1171875
1752.9296875
1867.953125
1957.68359375
2015.42578125
2042.80078125
2047.890625
2041.13671875
2031.3984375
2024.1484375
2021.98828125
2025.8203125
2035.8671875
2052.98046875
2080.14453125
2122.5859375
2185.68359375
2272.08203125
2380.71875
2508.27734375
2651.01953125
2805.4921875
2968.265625
3136.08984375
3306.99609375
3481.5546875
3663.03125
3855.58203125
4061.28125
4277.97265625
4499.77734375
4719.5859375
4931.42578125
5131.25390625
5316.375
5484.19921875
5631.0
5752.1015625
5844.52734375
5910.72265625
5959.79296875
6004.63671875
6057.7109375
6129.22265625
6228.125
6362.984375
6541.0234375
6766.390625
7039.640625
7358.46875
7719.05078125
8117.3203125
8550.32421875
9016.9765625
9517.75390625
10053.265625
10622.58203125
11222.421875
11848.0078125
12495.453125
13164.2109375
13858.015625
14584.03125
15351.5625
16171.47265625
17056.390625
18020.48828125
19078.33203125
20242.7734375
21523.19140625
22925.22265625
24452.34375
26108.01171875
27896.71484375
29823.5078125
31893.38671875
34111.2265625
36481.734375
39008.09375
41688.83203125
44513.2734375
47456.31640625
50473.73828125
53499.4453125
56445.87890625
59207.58203125
61667.91015625
63708.9375
65224.2421875
66132.26171875
66387.171875
65984.625
64961.59765625
63390.3984375
61368.16015625
59003.9453125
56406.57421875
53675.48046875
50895.35546875
48134.0703125
45443.25390625
42860.625
40413.21484375
38120.08203125
35993.6875
34039.75390625
32256.87890625
30637.328125
29169.71875
27842.26171875
26645.0625
25571.01171875
24615.7578125
23777.11328125
23053.453125
22441.4921875
21934.8515625
21524.6640625
21201.7890625
20958.93359375
20791.74609375
20698.6796875
20680.0078125
20736.36328125
20867.85546875
21074.91015625
21360.55859375
21732.2109375
22201.05859375
22779.5703125
23479.2890625
24310.3671875
25282.2734375
26404.6640625
27688.2265625
29145.18359375
30789.0625
32633.78125
34693.84765625
36986.73046875
39535.5390625
42368.3984375
45513.65234375
48993.875
52821.5234375
56995.171875
61492.97265625
66262.5234375
71209.71875
76190.203125
81006.14453125
85411.7421875
89131.58203125
91893.8984375
93474.10546875
93737.21875
92665.421875
90361.2421875
87025.13671875
82915.13671875
78301.49609375
73429.17578125
68496.39453125
63650.1171875
58993.05078125
54593.83984375
50494.875
46716.80078125
43262.16796875
40119.5625
37267.54296875
34678.203125
32321.2265625
30168.78125
28199.484375
26399.25390625
24759.29296875
23273.375
21935.8125
20739.59765625
19674.16796875
18723.828125
17868.40625
17086.125
16357.63671875
15669.58203125
15017.03125
14404.02734375
13841.35546875
13341.46875
12912.21484375
12552.47265625
12251.8984375
11994.15234375
11760.72265625
11533.4921875
11296.625
11039.640625
10761.08203125
10470.0703125
10183.671875
9921.15234375
9698.79296875
9527.37109375
9412.09375
9353.31640625
9347.390625
9387.9375
9467.63671875
9579.9921875
9720.52734375
9887.36328125
10081.0625
10303.20703125
10554.00390625
10830.1953125
11124.89453125
11429.4921875
11736.27734375
12040.13671875
12339.00390625
12633.4375
12925.9296875
13220.3046875
13522.0625
13839.6640625
14185.546875
14574.8125
15021.05859375
15531.5703125
16105.48046875
16736.6640625
17419.5234375
18154.0234375
18947.34765625
19812.57421875
20765.87109375
21823.67578125
23000.68359375
24309.53125
25762.671875
27374.98828125
29164.8359375
31152.734375
33359.2890625
35804.265625
38506.625
41484.11328125
44751.1953125
48315.23046875
52170.67578125
56290.8671875
60618.32421875
65056.2421875
69464.66796875
73663.76171875
77445.45703125
80593.3125
82908.78125
84239.640625
84504.32421875
83705.62890625
81929.3203125
79327.48828125
76091.34375
72421.42578125
68503.22265625
64492.7109375
60512.09765625
56652.2890625
52977.75390625
49530.8359375
46335.1484375
43398.9140625
40718.953125
38284.875
36082.53515625
34095.96875
32307.98046875
30700.44921875
29255.5390625
27957.53125
26793.90234375
25754.70703125
24831.28515625
24015.86328125
23302.09375
22685.2421875
22161.30859375
21726.0546875
21375.046875
21104.25390625
20910.1875
20789.28515625
20737.53125
20750.9453125
20826.8125
20964.53125
21165.60546875
21432.88671875
21770.03515625
22181.640625
22673.69921875
23253.9765625
23932.2578125
24720.42578125
25632.2421875
26682.63671875
27887.4609375
29264.42578125
30834.265625
32619.94921875
34643.5859375
36923.265625
39472.203125
42299.19140625
45407.2578125
48788.1796875
52414.18359375
56229.859375
60147.421875
64046.96875
67781.89453125
71188.9296875
74102.3125
76371.8125
77883.33203125
78577.96875
78464.0
77617.19140625
76168.66796875
74283.703125
72137.5546875
69894.8203125
67696.34765625
65654.2109375
63853.0078125
62354.78125
61205.34765625
60440.22265625
60089.3671875
60180.58984375
60741.52734375
61799.02734375
63374.8828125
65477.92578125
68093.4140625
71170.86328125
74611.29296875
78255.90234375
81879.671875
85195.68359375
87877.43359375
89604.1328125
90123.41796875
89311.6640625
87205.84375
83991.375
79952.078125
75404.8125
70643.03515625
65902.73828125
61351.73828125
57095.33203125
53189.54296875
49655.12109375
46488.8203125
43671.40625
41173.7421875
38962.0625
37002.5703125
35264.16015625
33718.57421875
32339.640625
31104.13671875
29994.87109375
29003.01953125
28126.77734375
27366.8984375
26722.390625
26188.50390625
25756.796875
25416.5390625
25157.50390625
24973.765625
24866.4140625
24842.61328125
24910.94921875
25075.4921875
25332.43359375
25671.52734375
26081.8046875
26558.18359375
27105.06640625
27735.421875
28467.046875
29318.859375
30308.828125
31453.08984375
32765.48828125
34257.23046875
35937.1328125
37812.6171875
39891.65234375
42185.60546875
44712.48828125
47499.05078125
50580.2734375
53995.80078125
57784.921875
61982.3984375
66615.58203125
71700.91796875
77236.85546875
83192.1953125
89491.37109375
96000.12890625
102516.203125
108771.23046875
114450.171875
119230.109375
122831.46875
125066.5703125
125869.078125
125295.74609375
123503.09765625
120710.296875
117160.8046875
113091.7421875
108714.609375
104207.203125
99714.33984375
95353.16796875
91218.5859375
87385.94921875
83911.40625
80832.09765625
78168.21875
75926.60546875
74104.546875
72693.01953125
71679.82421875
71052.5234375
70800.0703125
70911.9453125
71375.00390625
72168.99609375
73261.35546875
74601.39453125
76115.52734375
77706.234375
79256.0546875
80635.28515625
81711.80078125
82363.49609375
82493.8125
82047.01171875
81016.72265625
79443.7109375
77404.90234375
74999.46875
72336.08203125
69522.13671875
66654.796875
63814.94140625
61064.921875
58449.59375
55998.8203125
53730.33984375
51652.9921875
49770.0859375
48081.86328125
46586.203125
45278.5234375
44152.45703125
43201.77734375
42421.9375
41809.9921875
41363.3515625
41079.30859375
40956.1015625
40994.7890625
41200.7421875
41583.60546875
42155.359375
42927.23046875
43907.89453125
45104.79296875
46527.921875
48192.640625
50119.0546875
52328.6015625
54839.90234375
57665.40625
60808.80859375
64263.2578125
68009.578125
72013.5078125
76221.38671875
80555.26171875
84908.765625
89145.11328125
93099.4921875
96589.76953125
99437.80078125
101497.4609375
102680.80859375
102973.91796875
102439.08203125
101204.09375
99441.859375
97345.3046875
95104.0703125
92888.30859375
90841.26171875
89078.48828125
87690.23828125
86743.546875
86281.62109375
86320.12109375
86842.23046875
87795.03125
89088.20703125
90594.30859375
92150.66015625
93565.19140625
94629.97265625
95144.0078125
94941.95703125
93920.59765625
92053.97265625
89392.78515625
86050.4375
82181.61328125
77958.8984375
73550.9765625
69105.32421875
64738.05859375
60531.33203125
56536.30078125
52779.03125
49267.87109375
46001.03125
42972.65625
40175.86328125
37603.04296875
35244.953125
33089.8046875
31122.8671875
29327.078125
27684.85546875
26180.09765625
24798.92578125
23528.69140625
22356.7734375
21270.3515625
20257.06640625
19305.49609375
18405.48046875
17548.6484375
16729.02734375
15942.74609375
15186.6171875
14456.94921875
13750.03515625
13064.15625
12401.3203125
11767.2421875
11169.81640625
10617.58203125
10118.8984375
9681.04296875
9308.01953125
8997.67578125
8740.2890625
8519.9609375
8318.12109375
8117.33203125
7904.66015625
7674.81640625
7431.98828125
7188.25
6958.16796875
6752.578125
6575.46484375
6425.078125
6296.97265625
6186.234375
6088.03515625
5997.6953125
5911.3828125
5827.34765625
5746.58203125
5671.4609375
5602.97265625
5538.75390625
5474.23046875
5406.078125
5334.78125
5264.109375
5198.57421875
5141.46484375
5094.46484375
5057.74609375
5029.97265625
5008.41796875
4989.76953125
4971.26953125
4951.46484375
4930.09765625
4906.96484375
4879.9609375
4843.640625
4789.74609375
4709.80078125
4597.9375
4452.01171875
4272.83984375
4063.01171875
3826.62890625
3570.01171875
3302.55078125
3036.98046875
2788.4375
2572.125
2400.27734375
2279.78125
2211.39453125
2190.6015625
2209.1796875
2256.75
2322.10546875
2394.08984375
2462.0234375
2515.81640625
2546.44921875
2547.390625
2516.4609375
2457.0703125
2377.96875
2291.89453125
2213.34765625
2155.80859375
2128.5546875
2134.25
2168.64453125
2222.40625
2283.51953125
2338.8125
2375.21875
2381.8515625
2352.85546875
2289.4765625
2199.765625
2095.96875
1991.05078125
1895.5234375
1815.40625
1751.48046875
1699.92578125
1654.4296875
1609.00390625
1560.703125
1510.89453125
1464.5
1427.44140625
1403.89453125
1395.0703125
1400.32421875
1419.48828125
1454.54296875
1509.0546875
1585.48046875
1682.0546875
1791.52734375
1902.68359375
2003.88671875
2086.30078125
2145.1640625
2179.07421875
2188.66015625
2175.61328125
2142.171875
2090.7421875
2024.17578125
1947.05078125
1867.21484375
1795.99609375
1746.078125
1727.62890625
1744.28125
1790.7265625
1853.28125
1913.6484375
1954.66796875
1965.4375
1943.6171875
1894.6015625
1828.87109375
1758.875
1695.9765625
1647.765625
1616.28515625
1598.15625
1586.55859375
1573.9921875
1554.70703125
1526.13671875
1489.6015625
1450.2421875
1416.1796875
1396.69921875
1399.94921875
1430.8828125
1490.0078125
1573.37890625
1673.91796875
1783.640625
1895.5859375
2004.65625
2107.78125
2204.65625
2299.14453125
2399.3828125
2514.76171875
2650.71875
2804.63671875
2965.95703125
3120.3671875
3255.3671875
3364.06640625
3446.0625
3506.19140625
3552.72265625
3596.078125
3647.8046875
3719.234375
3819.421875
3953.01171875
4118.81640625
4309.68359375
4513.875
4717.72265625
4909.0078125
5079.80078125
5227.76953125
5355.6875
5469.75390625
5577.890625
5688.65625
5810.703125
5952.4765625
6121.68359375
6324.6875
6565.6640625
6845.6796875
7162.1953125
7509.78515625
7882.49609375
8276.625
8692.39453125
9134.0546875
9609.39453125
10129.3203125
10707.29296875
11358.17578125
12096.9296875
12937.859375
13894.07421875
14976.375
16191.875
17543.58203125
19031.52734375
20654.2578125
22409.39453125
24293.18359375
26299.96484375
28422.01953125
30649.05859375
32966.19140625
35349.6171875
37760.40625
40138.515625
42400.4765625
44444.08984375
46160.2578125
47448.5390625
48231.67578125
48465.83984375
48145.29296875
47301.28515625
45995.46875
44309.70703125
42335.109375
40162.8359375
37877.5390625
35553.0546875
33249.99609375
31014.91015625
28880.390625
26865.55078125
24977.16015625
23212.3359375
21563.1015625
20021.54296875
18583.46484375
17249.16796875
16021.18359375
14900.59765625
13883.8671875
12961.9921875
12122.375
11352.23828125
10641.5234375
9983.625
9373.72265625
8806.359375
8274.3984375
7770.4296875
7289.21484375
6829.04296875
6391.171875
5978.6875
5596.03515625
5248.734375
4941.8203125
4677.25
4452.29296875
4260.38671875
4093.3359375
3942.84375
3801.203125
3662.51171875
3524.92578125
3392.25390625
3272.5390625
3173.546875
3097.7109375
3039.65625
2987.91015625
2929.5546875
2854.96875
2759.94921875
2644.49609375
2509.95703125
2357.078125
2186.03125
1997.52734375
1793.48828125
1577.0625
1352.640625
1125.9765625
903.57421875
690.7421875
489.8359375
300.87109375
124.96875
-32.03515625
-159.5859375
-246.95703125
-289.28125
-290.91015625
-264.0390625
-224.17578125
-185.30859375
-156.671875
-141.640625
-138.41015625
-141.93359375
-146.3125
-146.5703125
-139.4140625
-123.015625
-96.55859375
-60.15234375
-15.55078125
33.13671875
79.96875
119.3125
148.1171875
166.296875
174.8203125
173.71484375
162.2265625
140.97265625
113.6953125
86.39453125
64.38671875
49.40234375
38.56640625
25.1328125
-0.20703125
-48.32421875
-130.546875
-256.203125
-428.6875
-641.59375
-877.78125
-1112.9609375
-1322.5703125
-1488.375
-1601.80859375
-1663.02734375
-1677.26953125
-1650.93359375
-1589.95703125
-1501.0078125
-1393.8359375
-1281.7734375
-1178.8046875
-1095.015625
-1033.49609375
-990.21875
-956.046875
-919.82421875
-872.07421875
-808.6953125
-732.71875
-652.921875
-579.92578125
-522.16015625
-483.109375
-460.515625
-447.69921875
-436.8359375
-422.28515625
-401.828125
-375.6796875
-345.2109375
-312.7421875
-281.59765625
-255.3125
-236.453125
-226.3359375
-225.51171875
-233.87890625
-250.046875
-270.8984375
-292.03125
-309.19140625
-320.11328125
-325.953125
-331.01171875
-340.15625
-355.48828125
-374.91796875
-393.5546875
-406.2734375
-409.36328125
-401.01953125
-381.49609375
-353.10546875
-319.5546875
-284.89453125
-252.81640625
-226.43359375
-208.0859375
-199.03125
-199.765625
-210.9453125
-233.6875
-268.2578125
-311.99609375
-358.76171875
-400.78515625
-431.7265625
-448.64453125
-452.046875
-444.5625
-429.65234375
-411.05078125
-393.0390625
-380.49609375
-377.96484375
-387.875
-409.42578125
-439.40625
-474.04296875
-509.99609375
-543.90234375
-572.26171875
-593.1328125
-608.39453125
-623.578125
-644.44921875
-673.03125
-706.57421875
-740.27734375
-771.40625
-801.3203125
-833.99609375
-872.46875
-916.0
-959.93359375
-997.83984375
-1024.04296875
-1035.03515625
-1029.7578125
-1009.78125
-979.78125
-947.9375
-925.234375
-922.77734375
-947.6640625
-999.36328125
-1069.02734375
-1142.60546875
-1206.203125
-1250.67578125
-1273.390625
-1276.85546875
-1265.99609375
-1245.86328125
-1220.72265625
-1194.484375
-1171.58984375
-1157.65234375
-1158.84375
-1179.6484375
-1219.90234375
-1273.65625
-1331.4453125
-1384.7421875
-1429.203125
-1464.69140625
-1493.12890625
-1516.71875
-1537.8203125
-1559.88671875
-1588.078125
-1628.39453125
-1685.41796875
-1759.7265625
-1846.58203125
-1936.3125
-2016.15625
-2073.1953125
-2098.24609375
-2089.19921875
-2051.625
-1996.0078125
-1933.75
-1874.47265625
-1824.8671875
-1787.74609375
-1761.2421875
-1739.125
-1712.390625
-1671.203125
-1606.8828125
-1514.40234375
-1394.8203125
-1255.63671875
-1108.3515625
-965.2265625
-837.203125
-733.1953125
-659.33203125
-618.0234375
-607.265625
-620.484375
-646.78125
-672.5
-685.05078125
-677.72265625
-652.54296875
-618.859375
-588.5234375
-570.9375
-570.5546875
-587.38671875
-618.9140625
-661.37109375
-709.6328125
-756.3828125
-792.0703125
-806.33203125
-790.94921875
-743.234375
-668.16015625
-577.6796875
-486.90234375
-409.30859375
-353.9921875
-326.2109375
-329.67578125
-367.76171875
-442.2578125
-550.76171875
-684.87109375
-830.77734375
-972.28515625
-1095.33203125
-1192.28515625
-1264.1953125
-1319.50390625
-1369.94140625
-1426.41015625
-1497.24609375
-1588.30078125
-1702.59375
-1838.8671875
-1990.72265625
-2148.07421875
-2300.05078125
-2437.26171875
-2552.859375
-2642.87109375
-2706.08984375
-2743.40234375
-2756.87109375
-2749.328125
-2724.02734375
-2683.3515625
-2627.453125
-2554.62109375
-2463.90234375
-2357.8203125
-2242.33203125
-2123.8828125
-2005.86328125
-1886.87109375
-1761.74609375
-1624.7578125
-1473.28125
-1310.16015625
-1143.55078125
-984.2578125
-841.859375
-721.2421875
-621.04296875
-534.41796875
-451.2421875
-360.67578125
-253.4921875
-124.140625
27.85546875
198.27734375
380.17578125
566.21484375
749.8671875
925.421875
1087.69921875
1231.8984375
1353.90234375
1451.43359375
1526.08984375
1584.96484375
1639.921875
1703.9296875
1785.875
1886.36328125
1996.3203125
2099.1171875
2175.51171875
2209.70703125
2194.07421875
2130.3359375
2027.015625
1894.953125
1743.93359375
1582.296875
1418.578125
1262.7109375
1125.19921875
1014.984375
937.87109375
896.15234375
888.51953125
909.8671875
951.7109375
1004.4609375
1061.5078125
1123.28125
1199.0703125
1305.05078125
1459.06640625
1674.26953125
1953.671875
2286.90625
2649.234375
3003.21875
3303.73046875
3506.3203125
3577.34765625
3502.38671875
3289.34765625
2965.0859375
2567.4765625
2136.72265625
1708.73828125
1310.8984375
959.6171875
660.0546875
408.96875
200.33203125
30.72265625
-98.98046875
-186.6015625
-233.890625
-249.66796875
-248.4296875
-245.4765625
-252.3046875
-274.90234375
-314.9375
-371.55078125
-441.97265625
-520.75390625
-598.9140625
-664.0859375
-702.484375
-702.4453125
-658.33984375
-572.74609375
-455.50390625
-319.984375
-178.8125
-41.70703125
83.50390625
188.328125
262.7734375
297.72265625
288.7890625
238.14453125
152.703125
40.66015625
-90.66015625
-234.44921875
-383.18359375
-528.35546875
-661.71484375
-776.8828125
-870.51953125
-942.875
-998.0703125
-1043.65625
-1088.8125
-1141.21875
-1204.25390625
-1276.16796875
-1351.8984375
-1425.9921875
-1494.58984375
-1555.32421875
-1605.37109375
-1639.74609375
-1651.83984375
-1636.3671875
-1592.62109375
-1525.3359375
-1442.90234375
-1354.484375
-1267.96875
-1188.9765625
-1120.546875
-1063.359375
-1016.1640625
-975.95703125
-937.75
-894.7109375
-839.375
-765.62890625
-670.3125
-553.47265625
-417.61328125
-266.78125
-106.37890625
56.62890625
214.25390625
359.61328125
489.78125
607.28125
719.25390625
835.171875
964.12890625
1112.11328125
1279.890625
1462.8515625
1653.41796875
1844.1875
2029.4375
2204.38671875
2363.9765625
2502.7578125
2615.79296875
2699.9296875
2754.64453125
2781.6015625
2783.1796875
2761.10546875
2716.66796875
2651.890625
2569.66796875
2472.390625
2360.88671875
2235.1171875
2095.765625
1944.7734375
1784.59765625
1617.24609375
1443.8515625
1264.29296875
1076.8828125
878.86328125
668.10546875
445.49609375
216.390625
-9.796875
-221.6875
-408.58203125
-562.546875
-679.9453125
-762.61328125
-818.11328125
-857.828125
-893.01953125
-931.3671875
-976.36328125
-1029.33203125
-1091.671875
-1165.65625
-1254.1015625
-1359.671875
-1483.69140625
-1624.234375
-1774.21875
-1920.6171875
-2045.69140625
-2130.65625
-2161.2109375
-2132.8828125
-2052.91015625
-1937.078125
-1803.25
-1665.86328125
-1533.953125
-1412.31640625
-1303.34765625
-1208.2421875
-1127.69140625
-1062.46875
-1013.33203125
-979.828125
-958.78125
-944.12109375
-928.734375
-907.13671875
-877.08203125
-839.4765625
-797.2421875
-754.1796875
-714.22265625
-680.97265625
-657.171875
-644.1015625
-640.953125
-644.94140625
-652.46484375
-660.89453125
-669.59765625
-679.8125
-693.68359375
-713.56640625
-741.69921875
-779.9375
-829.0546875
-887.6328125
-951.17578125
-1012.265625
-1062.38671875
-1094.74609375
-1106.51953125
-1099.0859375
-1076.65234375
-1044.49609375
-1007.96875
-972.3828125
-943.22265625
-925.8125
-923.94921875
-937.98828125
-963.92578125
-995.01171875
-1025.390625
-1053.5
-1082.9609375
-1120.3984375
-1171.97265625
-1240.56640625
-1324.76171875
-1419.5234375
-1517.55859375
-1610.4296875
-1689.29296875
-1745.9921875
-1775.04296875
-1775.5859375
-1751.65625
-1709.96875
-1656.45703125
-1593.77734375
-1521.06640625
-1435.46875
-1334.62109375
-1219.08203125
-1094.04296875
-969.13671875
-855.828125
-763.02734375
-693.2890625
-641.87109375
-599.1875
-555.390625
-504.76953125
-447.921875
-391.01953125
-342.6328125
-310.10546875
-297.359375
-304.8984375
-330.8828125
-371.9765625
-424.00390625
-483.125
-547.6171875
-618.42578125
-697.52734375
-785.640625
-881.73046875
-984.59375
-1093.890625
-1208.8203125
-1325.328125
-1434.921875
-1526.203125
-1588.12109375
-1613.1953125
-1599.9609375
-1553.82421875
-1485.91015625
-1410.00390625
-1338.98046875
-1282.0859375
-1243.61328125
-1222.77734375
-1214.88671875
-1213.45703125
-1212.58203125
-1208.609375
-1200.7734375
-1190.9609375
-1182.78125
-1180.234375
-1186.640625
-1204.08203125
-1232.7734375
-1269.9296875
-1308.84765625
-1339.63671875
-1351.7734375
-1337.21484375
-1292.40234375
-1218.9453125
-1123.33203125
-1015.7109375
-907.6015625
-808.8125
-724.84375
-656.05078125
-599.234375
-550.8046875
-509.8671875
-479.54296875
-466.234375
-477.80859375
-521.625
-602.3359375
-719.48828125
-865.9140625
-1028.25390625
-1190.05078125
-1335.97265625
-1455.3828125
-1543.6875
-1601.2578125
-1630.7578125
-1634.87890625
-1616.046875
-1577.82421875
-1526.05859375
-1467.91015625
-1409.06640625
-1350.9375
-1289.73046875
-1218.12109375
-1128.78125
-1017.8984375
-886.8125
-741.3203125
-589.453125
-439.0
-295.4453125
-160.8984375
-34.66015625
84.79296875
197.88671875
303.6640625
400.5859375
486.7109375
558.48046875
609.7734375
632.73046875
619.72265625
564.9453125
465.31640625
321.5
139.35546875
-69.66015625
-290.6875
-509.7421875
-717.79296875
-912.0546875
-1093.94921875
-1265.765625
-1428.66015625
-1582.80859375
-1727.953125
-1862.87890625
-1984.59765625
-2089.29296875
-2175.21484375
-2244.98828125
-2305.10546875
-2363.32421875
-2426.0703125
-2496.890625
-2575.5859375
-2657.875
-2736.30859375
-2802.8828125
-2851.921875
-2881.5390625
-2892.8671875
-2887.7421875
-2866.5859375
-2827.77734375
-2768.95703125
-2689.3984375
-2591.6953125
-2481.55078125
-2365.4921875
-2248.03125
-2130.22265625
-2010.984375
-1890.35546875
-1772.23828125
-1664.3359375
-1575.3125
-1511.50390625
-1475.4140625
-1466.26171875
-1481.19921875
-1516.140625
-1565.953125
-1624.5078125
-1684.58203125
-1737.98828125
-1776.41796875
-1793.56640625
-1787.625
-1762.4140625
-1725.6328125
-1685.07421875
-1645.296875
-1607.03125
-1569.30078125
-1532.22265625
-1498.3125
-1471.40234375
-1454.24609375
-1446.80859375
-1446.65625
-1450.98828125
-1458.3828125
-1468.56640625
-1480.80859375
-1492.53515625
-1499.14453125
-1495.05859375
-1475.50390625
-1438.77734375
-1387.953125
-1330.8359375
-1277.83984375
-1239.27734375
-1223.453125
-1235.63671875
-1277.09375
-1344.2109375
-1428.6640625
-1518.81640625
-1601.77734375
-1665.68359375
-1702.109375
-1707.8515625
-1684.80078125
-1638.0390625
-1573.8984375
-1499.5078125
-1423.1640625
-1353.94921875
-1300.35546875
-1268.9609375
-1263.84375
-1286.01953125
-1332.61328125
-1396.6796875
-1468.37109375
-1536.8984375
-1592.3046875
-1627.23828125
-1638.9609375
-1630.71875
-1610.84375
-1589.51171875
-1575.484375
-1574.6171875
-1589.61328125
-1619.109375
-1655.92578125
-1686.515625
-1693.46484375
-1660.62890625
-1578.45703125
-1446.85546875
-1274.3984375
-1074.48828125
-860.8671875
-644.83984375
-435.13671875
-239.203125
-64.26953125
82.69921875
196.12890625
273.74609375
318.4453125
338.8671875
347.62109375
357.76171875
379.09765625
415.78515625
465.71484375
521.99609375
576.59375
624.59765625
666.546875
707.2421875
752.3203125
805.4375
867.66015625
938.3671875
1016.0234375
1098.3125
1182.32421875
1265.7265625
1348.59375
1434.51171875
1529.46875
1638.66796875
1763.59765625
1901.66796875
2048.43359375
2200.1875
2355.00390625
2512.5859375
2674.47265625
2844.87890625
3030.56640625
3238.8046875
3474.12109375
3735.82421875
4017.40625
4307.66015625
4593.171875
4861.88671875
5106.93359375
5328.94921875
5535.36328125
5736.80078125
5942.81640625
6159.4453125
6389.48046875
6634.23828125
6894.68359375
7170.85546875
7460.40234375
7757.97265625
8056.484375
8349.6953125
8634.44140625
8911.328125
9183.72265625
9456.078125
9732.61328125
10017.14453125
10313.7578125
10627.68359375
10965.93359375
11337.82421875
11755.44140625
12233.3515625
12786.60546875
13427.51171875
14163.39453125
14997.6875
15934.2890625
16982.36328125
18158.43359375
19484.98046875
20987.12109375
22689.7578125
24616.109375
26787.21484375
29221.65234375
31935.81640625
34945.69921875
38270.3515625
41934.80859375
45969.12890625
50402.27734375
55253.390625
60525.08203125
66200.890625
72245.0859375
78601.66015625
85191.453125
91909.203125
98622.8125
105176.84375
111401.26953125
117124.9296875
122190.46484375
126465.54296875
129846.92578125
132257.6640625
133640.9609375
133954.6953125
133170.1796875
131277.09765625
128293.76953125
124278.55078125
119337.0390625
113621.5390625
107322.44140625
100652.9140625
93829.26953125
87050.44140625
80480.796875
74239.890625
68400.9296875
62997.28125
58033.6796875
53497.1640625
49364.328125
45605.51171875
42189.04296875
39086.28125
36274.58984375
33735.64453125
31450.9609375
29399.0078125
27555.84375
25897.078125
24399.2890625
23041.09375
21805.31640625
20681.3984375
19665.50390625
18757.36328125
17955.390625
17253.28515625
16639.53515625
16099.03125
15615.0234375
15170.66015625
14750.7109375
14344.04296875
13945.63671875
13556.51953125
13180.98046875
12823.0625
12484.7734375
12167.109375
11872.33984375
11604.609375
11367.30078125
11159.0546875
10972.2265625
10795.8203125
10620.71484375
10442.8046875
10262.203125
10080.58203125
9899.7734375
9722.55859375
9553.97265625
9401.21484375
9271.80859375
9171.12890625
9101.20703125
9061.671875
9052.08203125
9073.69140625
9129.44921875
9222.94140625
9357.76171875
9537.4296875
9765.16015625
10042.671875
10368.9765625
10740.24609375
11151.0
11595.33203125
12066.96875
12558.62890625
13062.33203125
13571.875
14086.02734375
14609.94140625
15153.8359375
15730.44140625
16352.91015625
17033.51953125
17782.625
18608.08203125
19515.83984375
20511.25
21600.3203125
22790.57421875
24091.9296875
25517.25
27081.328125
28798.41015625
30680.0703125
32735.171875
34971.578125
37398.19140625
40026.578125
42872.26171875
45955.69140625
49301.83984375
52938.109375
56891.3046875
61184.6875
65835.59375
70853.1796875
76236.52734375
81974.484375
88048.04296875
94433.8671875
101106.015625
108033.5859375
115175.18359375
122473.40234375
129851.72265625
137213.92578125
144445.1953125
151414.9375
157981.91796875
164001.2109375
169330.33984375
173832.03125
177374.109375
179830.1875
181085.40234375
181048.34375
179666.91796875
176943.80859375
172946.83984375
167810.08984375
161723.5234375
154913.10546875
147617.51953125
140067.6875
132471.921875
125006.125
117808.296875
110977.84375
104579.8359375
98652.390625
93214.46484375
88272.37890625
83824.6640625
79865.2890625
76385.63671875
73375.73828125
70825.32421875
68724.6875
67065.59765625
65842.62890625
65054.81640625
64706.83203125
64808.77734375
65374.5078125
66418.8984375
67954.0859375
69984.91015625
72504.6328125
75491.51953125
78905.62890625
82685.171875
86744.62109375
90978.93359375
95275.96875
99533.72265625
103674.90625
107652.2578125
111442.1875
115028.80078125
118383.78515625
121449.6328125
124133.19140625
126313.703125
127863.78515625
128676.79296875
128691.17578125
127903.6484375
126367.15625
124174.58984375
121433.92578125
118242.79296875
114670.53515625
110752.50390625
106496.96484375
101901.34375
96972.4140625
91744.2265625
86287.3671875
80705.796875
75122.5703125
69660.94140625
64428.0625
59505.11328125
54943.72265625
50767.13671875
46975.05078125
43550.921875
40469.4453125
37701.64453125
35216.984375
32984.14453125
30972.6328125
29155.42578125
27510.6875
26020.5
24667.078125
23429.2578125
22282.3671875
21202.078125
20169.76171875
19175.96875
18219.8671875
17305.40234375
16436.94140625
15616.8671875
14845.60546875
14123.125
13450.59765625
12831.62109375
12272.13671875
11778.41796875
11353.77734375
10996.015625
10697.4453125
10447.03515625
10232.65625
10042.25390625
9864.453125
9689.60546875
9510.91796875
9324.90234375
9130.68359375
8928.55859375
8718.39453125
8498.54296875
8265.890625
8017.40234375
7752.19140625
7472.625
7183.5390625
6890.4453125
6598.4609375
6312.63671875
6038.77734375
5783.1796875
5551.05078125
5345.07421875
5165.44140625
5011.3828125
4882.86328125
4781.71875
4711.75390625
4677.48046875
4681.34375
4720.76953125
4787.47265625
4869.97265625
4957.5078125
5042.13671875
5118.19140625
5180.6953125
5224.7421875
5245.890625
5240.8828125
5208.6015625
5151.12109375
5074.203125
4986.2890625
4896.36328125
4812.12109375
4738.9140625
4678.8125
4629.33984375
4583.0390625
4529.3671875
4458.71875
4366.3515625
4253.95703125
4128.5546875
3999.9140625
3878.39453125
3773.58984375
3692.68359375
3637.89453125
3604.3828125
3581.37890625
3557.41015625
3526.19921875
3488.73046875
3450.26171875
3415.92578125
3389.02734375
3372.66796875
3372.05078125
3394.60546875
3447.796875
3536.32421875
3660.60546875
3817.40625
4001.546875
4207.0859375
4427.2890625
4654.20703125
4879.2890625
5095.18359375
5297.484375
5485.34375
5660.87109375
5827.703125
5989.37890625
6148.05078125
6304.16796875
6456.6953125
6602.9609375
6737.90625
6853.95703125
6942.8359375
6998.4296875
7018.60546875
7004.97265625
6961.63671875
6894.390625
6810.2890625
6716.64453125
6619.41015625
6521.95703125
6425.08203125
6327.98046875
6229.28515625
6127.78125
6022.59375
5913.109375
5798.91796875
5680.45703125
5560.11328125
5442.41015625
5332.39453125
5232.71875
5141.96875
5055.72265625
4969.703125
4882.7265625
4797.8046875
4720.85546875
4657.83984375
4611.41796875
4578.87109375
4552.640625
4523.28515625
4483.34375
4429.921875
4365.06640625
4294.1015625
4223.015625
4156.0625
4094.09375
4034.109375
3970.4140625
3897.7265625
3815.14453125
3728.31640625
3647.609375
3583.11328125
3539.85546875
3516.234375
3506.0
3501.91015625
3499.16015625
3497.3046875
3500.234375
3514.6015625
3547.875
3606.69140625
3695.02734375
3811.81640625
3949.4765625
4095.41015625
4236.48828125
4363.4921875
4472.3671875
4562.1640625
4632.46484375
4682.73046875
4713.703125
4729.0078125
4735.2578125
4740.49609375
4751.93359375
4773.95703125
4806.78125
4846.12890625
4884.2578125
4912.57421875
4925.01171875
4920.75
4904.921875
4887.07421875
4878.1015625
4886.91015625
4918.24609375
4972.54296875
5047.640625
5141.21875
5252.77734375
5384.51171875
5540.51953125
5724.640625
5937.6640625
6175.44140625
6428.703125
6684.703125
6930.234375
7155.16015625
7354.88671875
7530.07421875
7683.4765625
7816.62109375
7929.3125
8022.265625
8100.22265625
8172.515625
8250.58984375
8343.92578125
8456.515625
8585.16796875
8720.16796875
8847.9609375
8955.44140625
9034.9765625
9088.40234375
9127.50390625
9169.5625
9230.0234375
9316.3203125
9426.41796875
9551.91796875
9683.21484375
9814.25
9945.1796875
10082.4375
10236.04296875
10415.3046875
10624.68359375
10862.046875
11120.40625
11392.62890625
11676.3203125
11975.59375
12298.96484375
12656.15625
13057.00390625
13512.234375
14033.2109375
14629.07421875
15303.27734375
16052.75390625
16870.41015625
17749.06640625
18684.51171875
19676.40234375
20727.1171875
21839.75
23017.69140625
24267.265625
25602.22265625
27046.51953125
28632.875
30397.94140625
32377.5546875
34604.65625
37109.76171875
39922.3359375
43071.8203125
46588.1484375
50501.484375
54839.98046875
59624.7578125
64862.5
70537.203125
76602.12890625
82972.46484375
89520.1953125
96074.3515625
102430.16015625
108368.5
113683.88671875
118215.51171875
121872.328125
124641.72265625
126575.6875
127757.81640625
128263.76171875
128129.87109375
127339.63671875
125830.4140625
123517.875
120332.01171875
116254.78515625
111346.12109375
105747.45703125
99661.0078125
93314.22265625
86924.30078125
80674.14453125
74702.36328125
69103.78125
63935.73828125
59226.90234375
54985.7890625
51206.20703125
47869.15234375
44943.76953125
42390.21875
40164.53125
38223.11328125
36525.23046875
35034.34765625
33719.55859375
32556.890625
31529.67578125
30627.80859375
29846.57421875
29185.21875
28644.78515625
28225.36328125
27924.11328125
27735.06640625
27650.3125
27660.77734375
27756.171875
27925.3984375
28158.83203125
28451.90234375
28807.44140625
29235.23828125
29749.33984375
30365.25390625
31098.3984375
31964.04296875
32978.36328125
34159.94921875
35530.57421875
37114.79296875
38938.859375
41030.7734375
43421.84375
46148.36328125
49251.5703125
52775.4921875
56763.640625
61254.734375
66276.74609375
71837.96875
77915.265625
84441.26171875
91293.9140625
98293.5078125
105212.546875
111802.18359375
117832.74609375
123137.74609375
127645.04296875
131380.453125
134438.9765625
136932.0703125
138929.12109375
140412.85546875
141263.53515625
141277.4375
140215.87109375
137872.21875
134137.75390625
129045.2734375
122775.77734375
115626.7890625
107955.6640625
100118.66796875
92423.703125
85104.7421875
78316.796875
72144.94921875
66619.875
61733.69921875
57452.86328125
53727.74609375
50500.47265625
47712.234375
45309.890625
43250.33984375
41500.953125
40036.1015625
38832.234375
37864.98828125
37109.92578125
36545.3046875
36154.015625
35923.37109375
35843.72265625
35907.734375
36111.44140625
36456.65625
36953.22265625
37619.58203125
38481.21875
39567.50390625
40907.9140625
42528.49609375
44449.73046875
46687.5546875
49257.62890625
52180.57421875
55484.97265625
59206.78125
63386.27734375
68063.70703125
73273.57421875
79036.72265625
85349.95703125
92173.875
99421.04296875
106947.76953125
114553.34375
121990.35546875
128988.6875
135293.125
140708.23046875
145136.45703125
148593.27734375
151191.23046875
153098.40625
154486.2421875
155482.2421875
156138.7578125
156424.38671875
156240.046875
155455.66796875
153956.9140625
151687.71484375
148675.15234375
145029.9453125
140924.66015625
136559.9765625
132130.6953125
127798.96875
123676.9609375
119819.08984375
116224.4140625
112848.3203125
109620.3515625
106463.33984375
103309.48828125
100110.33203125
96839.3515625
93488.5234375
90062.35546875
86572.60546875
83034.33203125
79462.06640625
75865.8515625
72249.36328125
68612.70703125
64959.8671875
61307.17578125
57687.44140625
54146.546875
50733.9609375
47491.921875
44448.6015625
41617.54296875
39001.96875
36600.06640625
34407.52734375
32416.55859375
30613.73046875
28979.9609375
27493.85546875
26136.40234375
24894.32421875
23760.03515625
22728.3515625
21791.48046875
20935.609375
20141.8828125
19391.81640625
18673.63671875
17985.33203125
17333.01171875
16726.40234375
16174.25390625
15681.32421875
15247.234375
14867.23828125
14534.1015625
14239.91796875
13976.9296875
13737.34765625
13513.33203125
13297.76171875
13085.4453125
12873.36328125
12659.12109375
12438.87109375
12207.1953125
11959.93359375
11698.0859375
11429.09765625
11163.98828125
10912.37109375
10678.86328125
10462.8984375
10261.06640625
10069.65234375
9885.97265625
9708.34765625
9535.75390625
9367.84375
9205.50390625
9051.59765625
8911.375
8791.94921875
8700.359375
8640.43359375
8610.046875
8600.9609375
8602.00390625
8603.875
8602.29296875
8597.68359375
8592.7109375
8590.2578125
8592.9140625
8602.5546875
8619.0546875
8639.4375
8659.75
8679.00390625
8701.5546875
8735.18359375
8786.40625
8857.3359375
8946.3203125
9050.75390625
9169.3203125
9302.3671875
9451.16015625
9616.953125
9800.58203125
10002.3515625
10221.9921875
10458.58203125
10710.671875
10976.8984375
11256.82421875
11550.8984375
11859.26171875
12180.4140625
12510.94921875
12846.5234375
13182.75390625
13515.234375
13839.390625
14151.42578125
14450.15234375
14738.25390625
15021.2265625
15304.390625
15589.71484375
15874.078125
16149.66015625
16406.41015625
16636.48046875
16838.93359375
17022.13671875
17201.4765625
17393.46484375
17609.7109375
17854.2734375
18125.17578125
18418.89453125
18735.13671875
19079.96875
19466.1640625
19911.52734375
20436.671875
21063.14453125
21811.671875
22700.57421875
23744.90234375
24956.765625
26346.23046875
27922.62890625
29697.25
31687.92578125
33923.9453125
36447.84765625
39312.54296875
42575.34765625
46292.6171875
50517.11328125
55297.12890625
60674.71484375
66680.86328125
73326.6875
80591.0
88405.58203125
96640.93359375
105098.1875
113514.76953125
121589.0390625
129022.70703125
135571.03515625
141084.6015625
145526.3984375
148955.33203125
151479.8359375
153196.65625
154136.28125
154234.8203125
153343.88671875
151277.5078125
147880.890625
143096.765625
137005.5
129825.9609375
121879.43359375
113531.27734375
105130.74609375
96966.49609375
89246.04296875
82096.49609375
75577.69140625
69699.30078125
64437.6015625
59750.12890625
55587.09765625
51899.05078125
48640.80078125
45772.00390625
43255.12890625
41052.58203125
39125.5859375
37436.0703125
35950.265625
34641.53515625
33491.19921875
32487.58984375
31624.0703125
30896.22265625
30298.80078125
29823.5703125
29459.125
29193.046875
29015.1015625
28919.33984375
28903.7734375
28967.87890625
29109.63671875
29323.46875
29599.60546875
29925.46484375
30288.71484375
30680.171875
31094.0078125
31524.796875
31964.4765625
32402.37890625
32828.15234375
33234.4609375
33617.2578125
33973.68359375
34299.41015625
34587.0625
34827.078125
35010.78125
35133.4765625
35194.96484375
35197.25390625
35141.921875
35029.796875
34862.421875
34643.26171875
34377.328125
34069.83203125
33725.41796875
33348.421875
32943.8515625
32517.91796875
32077.75
31630.8125
31184.77734375
30747.48828125
30326.21875
29925.98828125
29548.29296875
29191.3046875
28851.47265625
28526.046875
28216.0234375
27928.67578125
27677.8125
27480.53125
27352.05859375
27302.078125
27334.8203125
27452.3203125
27658.5546875
27961.9609375
28375.36328125
28913.38671875
29588.578125
30407.71875
31369.43359375
32463.60546875
33672.8984375
34976.35546875
36354.125
37791.4375
39280.42578125
40819.44140625
42410.32421875
44054.36328125
45747.875
47478.61328125
49224.06640625
50951.7890625
52621.38671875
54187.94921875
55606.81640625
56838.98828125
57855.4609375
58639.0
59182.94921875
59488.1171875
59559.27734375
59402.375
59022.83203125
58424.8203125
57611.08984375
56583.4140625
55344.44140625
53901.65234375
52272.359375
50486.27734375
48582.7421875
46603.12109375
44583.08203125
42549.16015625
40520.46875
38512.9375
36542.34375
34624.27734375
32771.33984375
30989.66015625
29277.3984375
27627.12109375
26031.140625
24486.73828125
22998.015625
21573.71484375
20222.8671875
18951.36328125
17760.9921875
16650.51953125
15617.16796875
14657.58984375
13768.375
12946.18359375
12187.2578125
11486.3828125
10836.51953125
10230.40625
9663.62109375
9136.72265625
8654.7265625
8224.0625
7848.88671875
7528.20703125
7254.7109375
7015.44140625
6794.17578125
6574.89453125
6345.54296875
6100.87890625
5843.1875
5580.58984375
5323.91015625
5083.92578125
4869.8359375
4688.7109375
4545.31640625
4442.140625
4379.6640625
4356.23828125
4367.43359375
4405.34375
4458.78515625
4514.58984375
4559.49609375
4581.8203125
4572.67578125
4526.55859375
4441.58203125
4319.50390625
4165.5703125
3987.77734375
3795.81640625
3600.3203125
3412.58203125
3243.625
3102.0546875
2991.75
2911.24609375
2855.16796875
2816.0390625
2785.66015625
2756.53515625
2724.0390625
2688.17578125
2653.3984375
2626.42578125
2613.73046875
2620.0859375
2648.21875
2698.96484375
2771.78515625
2865.60546875
2979.37890625
3111.4921875
3258.27734375
3413.27734375
3568.671875
3717.890625
3856.89453125
3982.84765625
4092.24609375
4181.12109375
4247.578125
4293.80859375
4325.57421875
4349.90234375
4373.28125
4401.1171875
4437.99609375
4488.109375
4555.94921875
4647.12890625
4768.58984375
4927.94921875
5132.1875
5385.9921875
5690.1796875
6041.359375
6433.921875
6863.80078125
7330.93359375
7837.7109375
8384.40625
8965.84375
9572.796875
10197.58203125
10839.296875
11504.90625
12206.0
12954.59375
13761.08984375
14634.87109375
15585.38671875
16622.234375
17754.54296875
18990.765625
20339.27734375
21808.94140625
23409.3359375
25150.9140625
27045.53125
29106.71875
31348.92578125
33785.71875
36427.5859375
39280.0625
42342.23828125
45605.6640625
49053.6640625
52661.22265625
56395.5234375
60217.50390625
64085.015625
67957.11328125
71797.43359375
75574.67578125
79260.265625
82825.34375
86238.4375
89463.1015625
92454.84375
95158.828125
97511.62890625
99448.625
100915.20703125
101877.43359375
102328.22265625
102286.43359375
101788.76953125
100877.23046875
99586.72265625
97937.625
95935.7890625
93579.7265625
90872.16796875
87831.6796875
84499.875
80941.26953125
77235.734375
73466.1484375
69705.33203125
66006.5859375
62400.66015625
58898.875
55500.0625
52198.30859375
48989.8515625
45877.77734375
42873.1796875
39992.640625
37253.98828125
34672.86328125
32261.04296875
30025.6484375
27968.625
26086.86328125
24372.72265625
22814.328125
21395.56640625
20097.14453125
18899.52734375
17786.69140625
16748.54296875
15780.984375
14883.83984375
14057.94921875
13302.484375
12613.87890625
11986.3671875
11413.11328125
10886.8359375
10400.25390625
9946.83984375
9521.68359375
9121.4765625
8743.96484375
8387.546875
8050.76171875
7731.13671875
7424.33203125
7125.4765625
6832.56640625
6548.69140625
6280.66015625
6035.46875
5817.8203125
5629.7578125
5470.7578125
5337.4765625
5224.5625
5127.43359375
5045.15625
4980.5078125
4936.71875
4913.7265625
4906.6796875
4907.35546875
4906.62109375
4896.40234375
4870.76953125
4826.7265625
4764.9609375
4689.83203125
4608.33203125
4528.4921875
4458.29296875
4405.3359375
4376.484375
4376.77734375
4408.12890625
4469.0
4555.55859375
4663.4921875
4789.234375
4930.03125
5083.37109375
5246.4375
5415.7890625
5587.0703125
5754.75390625
5912.4921875
6054.390625
6176.65625
6278.8046875
6363.58984375
6436.0
6501.87890625
6566.95703125
6636.64453125
6716.34375
6811.7421875
6928.515625
7071.67578125
7245.1640625
7451.90625
7693.73828125
7971.03515625
8282.14453125
8623.1484375
8988.0703125
9369.953125
9762.94140625
10164.8515625
10578.546875
11010.78125
11469.140625
11959.26953125
12484.05078125
13044.5078125
13641.26953125
14275.5625
14949.0390625
15662.5703125
16414.8515625
17202.1796875
18020.01953125
18865.40625
19738.390625
20641.73046875
21579.625
22556.87890625
23579.1484375
24653.7578125
25789.91015625
26997.73828125
28286.26171875
29661.33203125
31124.36328125
32672.48828125
34300.234375
36002.0078125
37774.0546875
39615.20703125
41526.91796875
43514.00390625
45586.13671875
47758.2265625
50048.25390625
52473.2734375
55046.30859375
57775.59375
60665.2578125
63715.2109375
66919.37890625
70263.32421875
73723.25
77267.7890625
80862.0078125
84471.25
88062.234375
91600.9453125
95049.2109375
98362.6796875
101490.6328125
104376.5234375
106958.53515625
109171.30859375
110950.8046875
112242.359375
113009.55859375
113240.16015625
112946.76953125
112162.234375
110931.83203125
109304.609375
107325.87890625
105032.26953125
102450.71875
99602.06640625
96507.9140625
93197.609375
89712.0625
86103.09765625
82429.3125
78750.59375
75122.6953125
71592.76953125
68196.68359375
64958.8359375
61894.7265625
59015.1328125
56329.89453125
53849.734375
51585.34765625
49544.50390625
47729.02734375
46133.625
44747.49609375
43557.703125
42552.2109375
41721.1484375
41056.140625
40548.6796875
40188.77734375
39964.7421875
39864.26953125
39876.21484375
39991.85546875
40204.7109375
40509.13671875
40898.64453125
41364.8828125
41897.328125
42483.25390625
43107.64453125
43752.84375
44398.30078125
45020.96484375
45596.72265625
46102.53125
46518.4765625
46829.40234375
47026.0703125
47105.80078125
47071.83203125
46930.95703125
46690.109375
46353.6796875
45922.93359375
45397.3125
44776.5625
44062.62890625
43261.1015625
42381.9453125
41439.25390625
40450.3125
39434.63671875
38413.29296875
37407.81640625
36437.88671875
35518.60546875
34659.0703125
33863.17578125
33131.40625
32461.7578125
31849.5859375
31287.625
30767.55859375
30282.6796875
29830.2734375
29412.53515625
29035.41796875
28705.7890625
28428.21875
28203.18359375
28027.8671875
27898.484375
27811.7578125
27764.234375
27750.34375
27761.359375
27786.359375
27814.41015625
27836.4921875
27846.23828125
27839.59765625
27813.76953125
27766.17578125
27693.91015625
27593.9296875
27463.453125
27299.6875
27098.81640625
26854.8359375
26559.44921875
26203.265625
25778.2109375
25280.3515625
24712.07421875
24082.3125
23404.34375
22691.95703125
21956.078125
21203.45703125
20437.703125
19661.43359375
18877.90625
18091.27734375
17306.03125
16526.8359375
15759.21484375
15009.9375
14286.1328125
13593.85546875
12937.515625
12320.44140625
11745.1875
11212.53125
10720.12890625
10262.36328125
9831.4453125
9418.734375
9015.86328125
8616.0546875
8215.6484375
7815.09765625
7418.8359375
7034.37890625
6671.0390625
6338.2265625
6043.609375
5791.51953125
5582.11328125
5411.19921875
5270.8046875
5150.86328125
5041.70703125
4936.2578125
4830.828125
4724.66015625
4618.80859375
4514.85546875
4413.9296875
4316.8203125
4225.10546875
4141.796875
4070.015625
4010.76171875
3962.44921875
3923.27734375
3894.34765625
3880.63671875
3889.21484375
3926.390625
3995.51171875
4096.05859375
4223.984375
4373.25
4538.15625
4715.6796875
4907.09375
5117.94921875
5356.0859375
5628.34375
5937.82421875
6283.75390625
6664.04296875
7078.45703125
7530.109375
8024.6015625
8567.74609375
9163.22265625
9811.296875
10509.5
11255.13671875
12048.359375
12893.6875
13799.31640625
14775.12109375
15831.21484375
16977.546875
18224.53125
19584.08203125
21070.92578125
22703.25390625
24501.80859375
26487.4296875
28678.06640625
31086.36328125
33718.07421875
36570.96875
39634.265625
42888.5390625
46305.50390625
49847.27734375
53466.11328125
57106.5859375
60711.25
64228.35546875
67618.43359375
70856.703125
73929.66015625
76826.328125
79526.96484375
81993.66796875
84166.9375
85970.328125
87322.453125
88153.09375
88418.56640625
88111.4140625
87261.3125
85927.46875
84185.19140625
82110.32421875
79765.05859375
77188.98828125
74398.5390625
71395.50390625
68181.09765625
64769.37109375
61194.63671875
57510.8984375
53784.75
50085.21875
46474.3671875
43001.578125
39702.515625
36601.640625
33715.484375
31054.37890625
28622.359375
26416.7890625
24428.9921875
22645.8046875
21051.0703125
19627.015625
18356.0390625
17222.765625
16215.04296875
15322.87890625
14536.4453125
13844.90234375
13236.7109375
12700.46875
12225.35546875
11801.7109375
11422.46484375
11084.59765625
10789.19921875
10539.63671875
10339.14453125
10189.4609375
10090.6953125
10041.5859375
10039.7109375
10082.0859375
10166.578125
10293.45703125
10466.06640625
10690.05078125
10971.85546875
11317.234375
11730.3203125
12212.9375
12764.1640625
13380.19921875
14055.03515625
14781.984375
15555.14453125
16369.59765625
17219.96484375
18098.6171875
18995.63671875
19900.8125
20806.08984375
21706.40234375
22598.36328125
23477.6328125
24336.20703125
25160.4609375
25931.05859375
26625.23828125
27221.2109375
27702.875
28063.0234375
28303.91015625
28434.953125
28468.25390625
28413.47265625
28274.203125
28047.42578125
27725.95703125
27302.75
26775.24609375
26148.1640625
25433.53515625
24647.98046875
23808.90234375
22932.08203125
22031.625
21121.0
20213.44921875
19321.234375
18454.58984375
17621.09765625
16825.27734375
16068.3203125
15348.203125
14660.91015625
14002.36328125
13370.046875
12763.27734375
12182.5703125
11628.9375
11103.5859375
10607.40234375
10139.828125
9697.61328125
9275.08203125
8866.55859375
8469.44921875
8085.59765625
7719.66015625
7375.734375
7054.83984375
6755.0
6473.4921875
6209.31640625
5964.12890625
5741.1796875
5543.42578125
5372.31640625
5227.796875
5108.96484375
5014.61328125
4943.31640625
4893.19921875
4861.36328125
4843.29296875
4833.16015625
4825.44140625
4816.98828125
4807.74609375
4799.48046875
4793.9140625
4791.70703125
4792.36328125
4794.34765625
4795.19921875
4792.1484375
4782.98046875
4766.46484375
4742.27734375
4711.43359375
4677.3046875
4645.984375
4624.5390625
4618.01171875
4627.30078125
4649.07421875
4677.48828125
4706.64453125
4733.07421875
4757.109375
4782.3046875
4813.1015625
4852.65234375
4902.203125
4961.7578125
5030.8359375
5108.703125
5194.6171875
5288.171875
5389.23828125
5497.34765625
5611.10546875
5728.22265625
5845.98046875
5961.65625
6072.79296875
6177.296875
6273.34375
6359.05078125
6432.30078125
6491.33984375
6536.11328125
6569.58984375
6598.171875
6630.8203125
6676.7578125
6742.60546875
6830.3125
6937.14453125
7057.78125
7186.95703125
7321.33984375
7459.8359375
7602.65234375
7749.7265625
7899.27734375
8047.56640625
8190.484375
8325.9375
8455.28515625
8582.41015625
8711.0625
8842.3515625
8974.05859375
9101.96484375
9221.94140625
9331.421875
9429.6640625
9517.25390625
9595.484375
9665.9296875
9730.15234375
9789.6796875
9846.29296875
9902.41015625
9961.19921875
10026.2421875
10100.734375
10186.46484375
10283.2421875
10389.11328125
10501.30859375
10616.9765625
10733.2109375
10847.05078125
10956.28125
11061.02734375
11164.60546875
11272.53125
11390.234375
11520.95703125
11665.04296875
11820.78125
11986.046875
12159.609375
12341.4296875
12532.2265625
12733.23046875
12946.28125
13173.46875
13415.796875
13671.7109375
13936.9453125
14205.8515625
14473.26953125
14736.05078125
14994.16796875
15251.30078125
15514.23828125
15790.953125
16088.19140625
16409.96875
16757.734375
17131.5703125
17531.6328125
17958.7421875
18414.0390625
18898.2265625
19411.359375
19953.61328125
20526.6875
21134.90625
21785.140625
22485.2734375
23241.68359375
24057.0390625
24929.66015625
25854.3984375
26824.22265625
27831.12109375
28865.82421875
29916.67578125
30968.43359375
32002.1875
32997.10546875
33933.6796875
34796.83203125
35577.5859375
36272.9609375
36884.68359375
37417.12890625
37875.37109375
38264.19921875
38588.51171875
38854.1171875
39067.37109375
39233.21875
39353.0078125
39423.625
39438.03125
39386.58984375
39258.66015625
39044.296875
38735.8125
38328.88671875
37822.98046875
37221.6875
36533.33203125
35771.5546875
34955.08203125
34106.09375
33247.56640625
32400.6796875
31583.2421875
30809.125
30088.0859375
29425.6796875
28823.60546875
28280.96875
27796.078125
27367.6171875
26994.26953125
26673.296875
26399.30859375
26164.5546875
25960.5625
25780.2265625
25619.08984375
25475.609375
25350.54296875
25245.87109375
25163.51953125
25104.28125
25067.43359375
25050.87890625
25051.5546875
25065.7109375
25089.12890625
25117.69140625
25148.02734375
25178.00390625
25206.62890625
25233.62890625
25259.328125
25285.11328125
25314.046875
25350.61328125
25399.22265625
25462.19921875
25538.70703125
25625.2734375
25717.56640625
25812.21484375
25907.84375
26005.1640625
26106.28125
26213.4609375
26327.85546875
26448.75
26573.94921875
26701.23828125
26829.8828125
26961.12109375
27097.31640625
27240.5078125
27391.5078125
27549.6953125
27713.359375
27880.4453125
28049.609375
28221.23046875
28397.51171875
28581.31640625
28774.4375
28976.390625
29184.5078125
29395.22265625
29605.7890625
29815.421875
30025.1484375
30236.69140625
30451.296875
30669.1328125
30889.28515625
31110.07421875
31329.82421875
31547.91796875
31765.51953125
31985.1171875
32209.1328125
32438.55859375
32672.55859375
32909.015625
33145.3125
33378.90234375
33607.62109375
33829.96484375
34045.51953125
34255.24609375
34461.61328125
34668.48046875
34880.8515625
35104.29296875
35343.87109375
35602.86328125
35881.9375
36179.47265625
36492.83984375
36819.69921875
37158.671875
37509.35546875
37872.125
38248.08203125
38639.35546875
39049.3515625
39482.6875
39944.734375
40441.0
40976.58984375
41555.78515625
42181.48828125
42854.6640625
43573.89453125
44335.03125
45131.109375
45952.703125
46788.8359375
47628.05078125
48459.3828125
49273.42578125
50063.4375
50826.0703125
51560.890625
52268.984375
52951.265625
53606.9453125
54232.15234375
54818.90625
55355.37109375
55827.8125
56223.58203125
56533.66015625
56753.9375
56885.14453125
56932.203125
56903.48828125
56810.19140625
56665.25390625
56481.5078125
56269.578125
56036.5078125
55785.53125
55516.43359375
55226.1796875
54910.34765625
54565.62890625
54192.515625
53796.59375
53387.74609375
52978.01953125
52579.34765625
52201.78515625
51852.55078125
51535.92578125
51253.95703125
51007.52734375
50797.36328125
50624.3828125
50489.25390625
50391.234375
50327.19140625
50291.54296875
50277.3203125
50277.7734375
50287.79296875
50304.84765625
50328.97265625
50362.03515625
50406.453125
50464.078125
50535.4765625
50619.69921875
50714.515625
50817.0859375
50924.75
51035.51953125
51148.15625
51262.2265625
51378.2421875
51497.59375
51622.11328125
51753.32421875
51891.9921875
52037.95703125
52190.2578125
52347.546875
52508.65234375
52673.17578125
52841.6796875
53015.3515625
53195.48046875
53382.96875
53577.98046875
53779.78515625
53986.69921875
54196.26953125
54405.70703125
54612.49609375
54815.03515625
55012.99609375
55207.30078125
55399.72265625
55592.21875
55786.35546875
55983.0859375
56182.80859375
56385.57421875
56591.26953125
56799.734375
57010.96484375
57225.2265625
57442.90625
57664.26953125
57889.36328125
58118.0546875
58349.9765625
58584.39453125
58820.0859375
59055.53125
59289.33984375
59520.69140625
59749.57421875
59976.74609375
60203.38671875
60430.69140625
60659.4609375
60889.921875
61121.55078125
61353.1015625
61583.05859375
61810.40234375
62035.24609375
62258.87890625
62483.2890625
62710.50390625
62942.04296875
63178.5234375
63419.5390625
63663.72265625
63909.01171875
64153.0703125
64393.92578125
64630.453125
64862.39453125
65089.99609375
65313.67578125
65534.125
65752.5859375
65970.82421875
66190.8203125
66414.45703125
66643.23828125
66878.12109375
67119.3984375
67366.72265625
67619.20703125
67875.51953125
68134.01953125
68392.98046875
68650.8046875
68906.0078125
69157.29296875
69403.8671875
69645.96484375
69884.96875
70122.9921875
70362.0859375
70603.6015625
70847.92578125
71094.6484375
71343.0234375
71592.39453125
71842.3828125
72092.796875
72343.53515625
72594.5546875
72845.76171875
73096.828125
73347.22265625
73596.37890625
73844.0
74090.15625
74335.2734375
74580.1640625
74826.03125
75074.34765625
75326.53125
75583.6328125
75846.08203125
76113.671875
76385.73046875
76661.4765625
76940.30078125
77222.08203125
77507.39453125
77797.5234375
78094.0625
78398.23828125
78710.37109375
79029.83984375
79355.6171875
79686.99609375
80024.0859375
80367.76953125
80719.16796875
81078.9140625
81446.7109375
81821.4453125
82201.79296875
82586.875
82976.69921875
83372.1640625
83774.71875
84185.95703125
84607.37890625
85040.24609375
85485.12890625
85941.265625
86405.98046875
86874.62890625
87341.06640625
87798.61328125
88241.203125
88664.46484375
89066.26171875
89446.46875
89806.19921875
90147.12890625
90470.98828125
90779.3203125
91073.30078125
91353.6953125
91620.953125
91875.40625
92117.3828125
92347.15625
92564.80859375
92770.203125
92963.08984375
93143.3125
93310.75390625
93465.1875
93606.15234375
93733.0625
93845.484375
93943.3515625
94027.2734375
94098.86328125
94160.921875
94217.28125
94272.33203125
94330.421875
94395.3515625
94470.015625
94556.3046875
94655.328125
94767.6953125
94893.73046875
95033.41015625
95186.26171875
95351.24609375
95526.81640625
95711.21484375
95902.90234375
96100.9140625
96304.81640625
96514.4453125
96729.61328125
96950.08984375
97175.60546875
97405.9453125
97640.94921875
97880.5390625
98124.72265625
98373.59375
98627.38671875
98886.45703125
99151.05859375
99421.11328125
99696.11328125
99975.3203125
100258.07421875
100543.90625
100832.46484375
101123.39453125
101416.26953125
101710.7421875
102006.87109375
102305.296875
102607.16796875
102913.80859375
103226.3046875
103545.27734375
103870.8203125
104202.70703125
104540.828125
104885.61328125
105238.125
105599.8671875
105972.4765625
106357.453125
106755.890625
107168.29296875
107594.58203125
108034.25390625
108486.4375
108949.71484375
109421.89453125
109900.140625
110381.3515625
110862.8203125
111342.81640625
111821.06640625
112298.734375
112777.8359375
113260.21875
113746.3515625
114234.40625
114720.04296875
115197.17578125
115659.609375
116102.94921875
116526.171875
116932.26171875
117327.609375
117720.39453125
118118.41015625
118527.03125
118947.98828125
119379.01953125
119814.51953125
120246.93359375
120668.71484375
121074.1328125
121460.40625
121827.78515625
122178.66015625
122515.87890625
122840.8203125
123152.0625
123445.15234375
123713.40625
123949.44921875
124147.0
124302.53125
124416.2421875
124492.19140625
124537.41796875
124560.42578125
124569.2734375
124569.83984375
124564.875
124554.17578125
124535.84375
124508.00390625
124470.49609375
124425.76953125
124378.8046875
124336.00390625
124303.73046875
124287.265625
124290.36328125
124315.1796875
124362.4296875
124431.671875
124521.70703125
124630.91796875
124757.50390625
124899.6484375
125055.61328125
125223.75390625
125402.5390625
125590.62109375
125786.8515625
125990.2265625
126199.79296875
126414.62890625
126633.98046875
126857.26953125
127084.03515625
127313.89453125
127546.49609375
127781.5
128018.48046875
128256.9765625
128496.59375
128737.03515625
128978.05859375
129219.44921875
129461.046875
129702.71484375
129944.31640625
130185.69921875
130426.74609375
130667.31640625
130907.2265625
131146.3046875
131384.4453125
131621.6015625
131857.69921875
132092.625
132326.359375
132558.9375
132790.4375
133020.8828125
133250.2578125
133478.52734375
133705.64453125
133931.58984375
134156.5078125
134380.78125
134605.01171875
134829.98046875
135056.55859375
135285.56640625
135517.625
135753.0234375
135991.76171875
136233.671875
136478.4453125
136725.671875
136974.85546875
137225.35546875
137476.3359375
137726.828125
137975.8671875
138222.57421875
138466.05859375
138705.25390625
138938.9609375
139166.0390625
139385.61328125
139597.30078125
139801.37890625
139998.73046875
140190.60546875
140378.359375
140563.21875
140746.234375
140928.2421875
141109.9140625
141291.8984375
141474.83984375
141659.30859375
141845.703125
142034.2734375
142225.15234375
142418.41015625
142614.01953125
142811.90625
143011.921875
143213.859375
143417.4375
143622.3828125
143828.50390625
144035.6640625
144243.70703125
144452.4296875
144661.59765625
144870.92578125
145080.04296875
145288.578125
145496.23046875
145702.734375
145907.828125
146111.30859375
146313.02734375
146512.890625
146710.81640625
146906.7421875
147100.6953125
147292.765625
147483.03515625
147671.58203125
147858.44140625
148043.65625
148227.1953125
148409.02734375
148589.15625
148767.63671875
148944.4921875
149119.7109375
149293.30078125
149465.25390625
149635.55859375
149804.1953125
149971.2265625
150136.78125
150300.9765625
150463.89453125
150625.60546875
150786.1640625
150945.5625
151103.76171875
151260.73046875
151416.45703125
151570.90234375
151723.984375
151875.6328125
152025.83203125
152174.5390625
152321.703125
152467.32421875
152611.44140625
152754.08984375
152895.28515625
153035.06640625
153173.515625
153310.71875
153446.73828125
153581.68359375
153715.703125
153848.95703125
153981.58984375
154113.78125
154245.7890625
154377.8828125
154510.33203125
154643.453125
154777.62890625
154913.23828125
155050.640625
155190.2109375
155332.34375
155477.4140625
155625.72265625
155777.5546875
155933.1875
156092.8515625
156256.7109375
156424.88671875
156597.48046875
156774.55859375
156956.08203125
157141.984375
157332.171875
157526.5078125
157724.76171875
157926.6640625
158131.9140625
158340.16015625
158550.93359375
158763.765625
158978.2421875
159194.0546875
159410.97265625
159628.83984375
159847.57421875
160067.078125
160287.21484375
160507.82421875
160728.77734375
160949.94921875
161171.203125
161392.41015625
161613.51171875
161834.47265625
162055.265625
162275.8671875
162496.3203125
162716.69140625
162937.0078125
163157.30078125
163377.6015625
163597.94921875
163818.32421875
164038.6796875
164259.00390625
164479.296875
164699.53125
164919.6640625
165139.69921875
165359.6484375
165579.50390625
165799.2109375
166018.76171875
166238.14453125
166457.32421875
166676.2578125
166894.921875
167113.328125
167331.46484375
167549.29296875
167766.80078125
167984.01953125
168200.9453125
168417.5546875
168633.875
168849.97265625
169065.87109375
169281.59765625
169497.17578125
169712.6640625
169928.1015625
170143.48828125
170358.8515625
170574.26171875
170789.75
171005.30078125
171220.9296875
171436.6484375
171652.453125
171868.29296875
172084.12109375
172299.8671875
172515.4375
172730.703125
172945.58984375
173160.078125
173374.140625
173587.68359375
173800.60546875
174012.765625
174223.9921875
174434.07421875
174642.8515625
174850.265625
175056.33984375
175261.15234375
175464.82421875
175667.4921875
175869.21484375
176069.96875
176269.71484375
176468.4921875
176666.38671875
176863.53125
177060.1328125
177256.4375
177452.6875
177649.046875
177845.6640625
178042.640625
178239.984375
178437.59765625
178635.3203125
178833.03125
179030.63671875
179228.0859375
179425.375
179622.578125
179819.77734375
180017.0
180214.2265625
180411.41015625
180608.421875
180805.10546875
181001.31640625
181196.9765625
181392.0625
181586.54296875
181780.421875
181973.78515625
182166.73046875
182359.3125
182551.53515625
182743.40234375
182934.9140625
183126.0703125
183316.96484375
183507.87109375
183699.09765625
183890.91015625
184083.390625
184276.515625
184470.16796875
184664.18359375
184858.44140625
185052.90234375
185247.52734375
185442.19140625
185636.67578125
185830.80078125
186024.44140625
186217.546875
186410.140625
186602.31640625
186794.19921875
186985.859375
187177.2890625
187368.5078125
187559.51953125
187750.30859375
187940.84375
188131.19921875
188321.55078125
188512.1171875
188703.16015625
188895.0078125
189088.1015625
189282.90234375
189479.82421875
189679.17578125
189881.109375
190085.6484375
190292.87109375
190503.046875
190716.66015625
190934.2890625
191156.5859375
191384.27734375
191618.12890625
191858.84375
192107.06640625
192363.4453125
192628.7109375
192903.703125
193189.45703125
193487.171875
193797.9609375
194122.33203125
194459.64453125
194807.6796875
195162.44140625
195518.29296875
195868.63671875
196207.1015625
196528.90234375
196831.95703125
197117.4140625
197389.41015625
197654.03125
197917.69921875
198185.67578125
198460.8984375
198743.265625
199029.3828125
199312.921875
199585.83203125
199840.140625
200069.91015625
200272.81640625
200450.91015625
200610.16015625
200759.08984375
200907.08203125
201062.921875
201233.9609375
201425.7421875
201642.0703125
201885.26171875
202156.35546875
202455.0234375
202779.46484375
203126.34765625
203490.875
203866.9765625
204247.6875
204625.93359375
204995.59765625
205352.6484375
205695.99609375
206027.6875
206352.3359375
206675.8203125
207003.8203125
207340.4140625
207686.83984375
208040.54296875
208394.7265625
208738.61328125
209058.59765625
209340.0859375
209570.09375
209740.02734375
209847.828125
209898.49609375
209902.90234375
209875.34765625
209830.703125
209781.765625
209737.37109375
209701.53125
209673.5625
209648.93359375
209620.8359375
209582.234375
209528.01953125
209456.5390625
209369.91796875
209273.40625
209174.015625
209079.15625
208995.53125
208928.484375
208881.8125
208857.7734375
208857.4765625
208881.40625
208929.97265625
209003.64453125
209102.75390625
209227.2578125
209376.5703125
209549.640625
209745.1328125
209961.7890625
210198.75390625
210455.78515625
210733.19140625
211031.56640625
211351.4609375
211693.09765625
212056.37109375
212441.19921875
212848.03125
213278.1015625
213733.3984375
214216.3359375
214729.4609375
215275.1796875
215855.65234375
216472.95703125
217129.30078125
217826.984375
218567.9609375
219353.29296875
220182.703125
221054.359375
221964.89453125
222909.6015625
223882.83984375
224878.359375
225889.37109375
226908.140625
227925.12890625
228928.015625
229901.34375
230827.453125
231688.71484375
232470.484375
233163.75390625
233766.7890625
234285.3515625
234731.453125
235121.22265625
235472.58203125
235803.33203125
236129.828125
236466.421875
236825.7109375
237219.23828125
237657.94140625
238151.80078125
238709.05078125
239335.2109375
240032.44921875
240799.23828125
241630.484375
242517.921875
243450.60546875
244415.23828125
245396.38671875
246376.83984375
247338.22265625
248262.17578125
249132.30078125
249936.609375
250669.7109375
251333.74609375
251937.66015625
252495.1328125
253021.7265625
253532.10546875
254038.015625
254547.28515625
255063.42578125
255585.2734375
256106.64453125
256616.4921875
257099.8046875
257539.109375
257916.26171875
258214.5078125
258420.7890625
258528.4375
258539.90234375
258469.078125
258342.2421875
258196.72265625
258077.2734375
258031.01171875
258102.55859375
258330.859375
258748.2578125
259381.5078125
260253.3671875
261383.34765625
262786.859375
264472.78515625
266440.39453125
268676.87109375
271157.453125
273849.3203125
276718.73046875
279738.296875
282890.19140625
286162.1953125
289536.79296875
292976.94921875
296414.27734375
299744.9765625
302836.65625
305545.48828125
307739.140625
309318.59375
310232.4765625
310481.23046875
310112.296875
309209.87109375
307882.48046875
306250.296875
304433.5625
302542.9375
300672.1953125
298893.23828125
297253.53125
295776.3828125
294464.55859375
293306.90234375
292286.53125
291388.58203125
290605.26953125
289936.8828125
289388.6015625
288964.1484375
288658.046875
288448.68359375
288294.4453125
288134.72265625
287895.75
287499.96875
286876.69921875
285972.33984375
284758.328125
283235.4921875
281433.875
279408.31640625
277230.8046875
274981.265625
272738.61328125
270573.6953125
268544.98046875
266696.94140625
265060.4765625
263654.484375
262487.765625
261560.5
260864.984375
260385.80859375
260100.23046875
259979.1171875
259988.86328125
260094.53125
260263.875
260471.34765625
260700.671875
260944.80859375
261203.25
261477.79296875
261768.58984375
262072.2734375
262382.75
262694.2734375
263005.3671875
263322.171875
263660.03515625
264042.66796875
264498.94140625
265058.2109375
265745.15234375
266575.25390625
267552.0078125
268666.79296875
269901.890625
271235.953125
272649.83203125
274130.44140625
275670.87109375
277266.7265625
278910.43359375
280585.88671875
282265.71875
283911.9921875
285480.27734375
286926.28515625
288213.46484375
289319.3828125
290239.09765625
290984.62890625
291580.953125
292059.98828125
292454.41796875
292793.23828125
293100.0546875
293393.85546875
293691.16015625
294008.26953125
294362.53515625
294772.0234375
295253.44921875
295819.203125
296474.73046875
297216.90625
298033.234375
298901.125
299787.41796875
300649.3046875
301438.51953125
302109.515625
302629.9296875
302989.05859375
303199.3515625
303288.45703125
303283.734375
303195.0703125
303003.37890625
302660.09765625
302099.125
301257.1796875
300095.1640625
298612.60546875
296850.7734375
294884.87890625
292809.15625
290719.2109375
288695.2578125
286789.10546875
285018.046875
283368.2109375
281807.27734375
280302.88671875
278839.85546875
277429.47265625
276107.421875
274921.91015625
273917.484375
273120.83984375
272533.14453125
272130.53515625
271872.12890625
271712.61328125
271614.35546875
271554.1484375
271522.6015625
271518.8515625
271545.19921875
271604.8984375
271702.6015625
271844.68359375
272037.16015625
272281.35546875
272570.22265625
272888.55859375
273217.94921875
273543.7890625
273859.9375
274168.203125
274473.25
274776.56640625
275074.29296875
275361.66796875
275643.03515625
275941.734375
276303.39453125
276789.46484375
277463.29296875
278374.26953125
279545.78125
280970.03515625
282610.8203125
284413.00390625
286316.31640625
288269.35546875
290239.2890625
292213.3046875
294191.328125
296173.90234375
298152.0546875
300104.2109375
302000.55859375
303810.609375
305508.88671875
307076.265625
308498.57421875
309765.90625
310875.03125
311833.25
312659.94140625
313383.05078125
314031.77734375
314630.01171875
315194.50390625
315738.703125
316279.20703125
316840.16015625
317451.98046875
318144.421875
318937.015625
319831.37890625
320808.6640625
321833.37890625
322862.32421875
323855.55078125
324785.32421875
325640.24609375
326423.80859375
327148.44921875
327827.29296875
328465.953125
329057.0625
329579.23828125
330000.53125
330284.99609375
330400.48046875
330325.26953125
330051.6640625
329586.125
328947.390625
328164.4375
327274.28125
326318.3046875
325336.5546875
324361.515625
323414.03125
322503.0390625
321629.2734375
320791.54296875
319993.21484375
319246.7265625
318574.7578125
318008.7109375
317586.05078125
317348.02734375
317338.47265625
317603.015625
318187.00390625
319130.3203125
320458.58203125
322171.94140625
324234.1484375
326565.1171875
329040.91015625
331504.703125
333789.53515625
335749.2265625
337289.6328125
338391.453125
339118.0859375
339606.25390625
340042.26953125
340631.015625
341566.26171875
343008.98046875
345075.6640625
347834.578125
351306.3359375
355465.7734375
360243.203125
365524.046875
371147.47265625
376907.50390625
382562.51171875
387857.91796875
392562.43359375
396510.8515625
399640.7265625
402009.66796875
403785.5390625
405212.3984375
406563.25
408092.83203125
409999.203125
412396.58984375
415298.640625
418611.171875
422136.11328125
425591.046875
428648.29296875
430991.23046875
432375.2109375
432674.3046875
431899.23046875
430183.9453125
427749.28515625
424855.94140625
421756.40234375
418652.00390625
415659.44921875
412791.6015625
409958.94921875
406996.65625
403715.50390625
399963.67578125
395677.76171875
390903.2734375
385778.015625
380487.8125
375214.17578125
370092.82421875
365193.8203125
360524.51953125
356049.69140625
351719.796875
347497.86328125
343376.953125
339384.22265625
335572.7265625
332005.96484375
328741.6875
325820.2109375
323259.6953125
321057.51171875
319195.17578125
317644.234375
316371.9921875
315346.76171875
314542.4296875
313941.69140625
313537.7578125
313334.4921875
313345.046875
313589.10546875
314089.1328125
314865.80078125
315933.47265625
317297.015625
318951.56640625
320884.32421875
323074.42578125
325486.80078125
328060.61328125
330699.5390625
333272.73828125
335631.1015625
337635.1875
339184.83203125
340238.5546875
340814.7265625
340975.08984375
340799.578125
340364.15625
339728.34375
338930.8984375
337987.71875
336888.1953125
335592.0859375
334033.0234375
332132.859375
329825.22265625
327080.265625
323920.3984375
320420.37890625
316692.359375
312863.0390625
309052.265625
305359.25390625
301857.5703125
298596.25390625
295603.99609375
292894.234375
290470.10546875
288328.75390625
286464.6015625
284871.796875
283545.87890625
282484.7734375
281689.03515625
281161.55859375
280907.30859375
280933.3515625
281249.3359375
281868.04296875
282805.2265625
284078.04296875
285701.4140625
287681.94140625
290009.80078125
292650.73046875
295542.234375
298598.44921875
301725.9609375
304847.93359375
307928.625
310988.05859375
314099.796875
317372.33984375
320921.55859375
324843.66796875
329194.67578125
333977.8671875
339138.66796875
344566.91015625
350108.3828125
355587.44140625
360838.96875
365740.63671875
370231.53125
374307.2734375
377995.68359375
381330.609375
384342.578125
387071.21875
389586.9453125
392001.796875
394456.5
397086.2265625
399979.48046875
403147.26171875
406514.46484375
409938.0
413248.96484375
416307.8359375
419054.22265625
421531.8671875
423880.57421875
426303.22265625
429027.07421875
432275.62109375
436254.2421875
441140.80078125
447068.48828125
454094.46484375
462158.5703125
471047.31640625
480384.78125
489670.73828125
498371.44140625
506040.53125
512420.3828125
517472.51953125
521319.984375
524135.50390625
526038.3125
527049.3671875
527113.2109375
526157.51953125
524148.1796875
521109.49609375
517104.4375
512196.1953125
506424.83203125
499821.2265625
492451.3203125
484458.7578125
476074.203125
467583.984375
459277.58984375
451402.734375
444144.734375
437628.3515625
431930.1328125
427090.84765625
423123.8125
420018.4609375
417739.41796875
416223.15234375
415376.41796875
415080.80078125
415204.63671875
415619.74609375
416219.0234375
416930.859375
417726.6484375
418617.8984375
419642.22265625
420842.17578125
422244.25
423844.0859375
425599.14453125
427426.359375
429203.74609375
430779.26953125
431990.734375
432695.3515625
432800.6796875
432286.26171875
431208.84375
429689.6328125
427886.89453125
425961.359375
424044.7578125
422221.41015625
420527.0546875
418960.66015625
417499.75390625
416111.08984375
414755.24609375
413389.44921875
411973.9140625
410482.80859375
408916.4765625
407309.12109375
405727.41015625
404258.1875
402987.90625
401980.7578125
401264.359375
400829.22265625
400642.51171875
400670.80859375
400902.953125
401363.24609375
402107.8046875
403202.37890625
404686.4375
406532.34765625
408610.89453125
410676.99609375
412389.69140625
413372.4765625
413302.03125
411995.19921875
409459.80859375
405889.39453125
401607.1171875
396983.48828125
392356.8984375
387976.73828125
383976.578125
380375.703125
377103.15234375
374035.1953125
371035.53125
367989.90625
364832.03125
361560.6015625
358245.5078125
355018.9453125
352050.6796875
349515.16796875
347562.9765625
346305.0703125
345809.34375
346102.98046875
347174.9453125
348977.546875
351429.1640625
354420.95703125
357829.07421875
361531.71875
365426.9140625
369444.44921875
373546.4765625
377716.1796875
381939.73828125
386189.9296875
390419.65234375
394570.48828125
398595.140625
402485.015625
406289.72265625
410118.5
414122.0546875
418461.35546875
423274.37890625
428652.515625
434635.34375
441224.0859375
448401.85546875
456141.890625
464392.20703125
473045.5234375
481921.66015625
490788.3046875
499420.76953125
507669.06640625
515491.05078125
522936.17578125
530105.37109375
537130.6953125
544194.36328125
551562.33203125
559584.96875
568636.62890625
579008.2265625
590795.28515625
603822.0078125
617624.328125
631502.97265625
644646.7109375
656296.33203125
665877.953125
673027.375
677493.04296875
679005.26171875
677238.16015625
671917.5078125
663003.25390625
650815.1328125
636019.84765625
619499.01953125
602177.4453125
584882.6875
568264.765625
552772.05078125
538666.96875
526064.19921875
514977.12890625
505362.9140625
497159.70703125
490310.05078125
484765.390625
480471.203125
477339.2109375
475217.58203125
473870.34765625
472973.65234375
472133.55078125
470926.7421875
468960.76171875
465941.80078125
461730.140625
456363.47265625
450039.33203125
443064.20703125
435788.50390625
428548.03515625
421625.4453125
415234.1875
409519.00390625
404564.30859375
400404.8515625
397037.7265625
394437.2421875
392573.6484375
391433.875
391039.6796875
391458.0859375
392801.578125
395218.01953125
398869.3203125
403895.63671875
410363.234375
418199.54296875
427127.44921875
436622.0625
445925.5625
454151.94140625
460476.38671875
464345.45703125
465611.33203125
464521.875
461572.6171875
457293.0234375
452062.04296875
446027.05078125
439152.08203125
431359.41796875
422677.51953125
413304.69140625
403554.80078125
393732.2265625
384027.53515625
374502.2265625
365163.03125
356064.9296875
347367.4140625
339305.55078125
332094.74609375
325826.15625
320408.44921875
315583.95703125
311015.015625
306407.60546875
301619.9765625
296705.640625
291873.59375
287395.34765625
283512.08203125
280380.62109375
278063.33203125
276545.85546875
275764.08984375
275628.42578125
276039.74609375
276897.671875
278105.41015625
279574.7265625
281230.89453125
283016.3359375
284893.28515625
286845.54296875
288877.53515625
291009.16796875
293268.515625
295686.31640625
298293.92578125
301122.78515625
304202.7578125
307558.6015625
311204.9296875
315139.91796875
319337.640625
323740.6484375
328256.84765625
332765.95703125
337137.9375
341259.19921875
345056.06640625
348504.83203125
351623.46875
354447.91796875
357002.23046875
359274.21484375
361206.65625
362708.32421875
363680.1640625
364045.9296875
363776.3515625
362900.64453125
361504.578125
359716.78125
357685.71484375
355551.53125
353419.6875
351345.015625
349332.9453125
347358.5
345396.4453125
343450.5859375
341570.55859375
339850.1953125
338410.36328125
337375.578125
336854.1171875
336926.6875
337643.37890625
339026.06640625
341073.64453125
343767.6796875
347077.3125
350963.20703125
355381.51953125
360288.34765625
365644.17578125
371418.30859375
377593.69921875
384171.6015625
391173.5390625
398637.71484375
406609.60546875
415129.1796875
424219.23046875
433879.02734375
444085.12109375
454794.94140625
465942.42578125
477417.171875
489032.53515625
500505.5546875
511476.171875
521577.0546875
530536.515625
538273.921875
544944.0625
550907.2265625
556634.765625
562586.34765625
569100.17578125
576320.03515625
584158.33203125
592281.20703125
600108.515625
606839.6484375
611528.17578125
613219.48046875
611135.9375
604859.1875
594444.1171875
580418.44921875
563668.39453125
545256.56640625
526237.56640625
507522.49609375
489811.83203125
473587.47265625
459141.83203125
446622.79296875
436080.16015625
427504.9609375
420857.07421875
416080.1640625
413105.23046875
411845.33203125
412183.21875
413955.32421875
416939.1953125
420855.5
425393.8125
430261.02734375
435236.6640625
440208.9765625
445167.64453125
450144.5078125
455117.984375
459917.87109375
464175.55859375
467354.21875
468863.9375
468227.14453125
465228.7890625
459984.74609375
452897.46875
444521.19140625
435397.4296875
425925.703125
416309.125
406580.5625
396686.5390625
386589.60546875
376346.8671875
366136.62890625
356230.8046875
346934.98828125
338527.03125
331216.87890625
325134.87109375
320342.00390625
316850.16796875
314641.35546875
313680.7109375
313923.94140625
315321.98828125
317824.99609375
321385.625
325960.921875
331512.234375
338002.83203125
345392.83203125
353630.73828125
362641.1875
372309.31640625
382463.609375
392860.8828125
403179.3515625
413027.3984375
421975.4921875
429613.0625
435620.94921875
439837.71875
442294.31640625
443201.7890625
442897.13671875
441769.9765625
440197.78515625
438507.96875
436968.33984375
435793.85546875
435153.75390625
435169.28515625
435903.12890625
437348.6328125
439427.91796875
442003.6171875
444904.3984375
447959.71875
451035.03515625
454056.0625
457012.88671875
459942.01953125
462892.9609375
465891.32421875
468911.1875
471865.8125
474619.78125
477018.41796875
478925.15625
480254.58984375
480990.40234375
481182.90234375
480929.828125
480352.328125
479579.0078125
478743.6796875
477992.6171875
477491.8515625
477426.140625
477984.55078125
479330.453125
481557.87890625
484641.671875
488394.5
492447.08203125
496268.76171875
499240.49609375
500776.703125
500467.00390625
498188.4296875
494141.14453125
488791.109375
482744.26171875
476603.50390625
470858.7578125
465837.42578125
461714.25
458559.05078125
456392.8671875
455226.92578125
455071.75
455919.75
457717.15625
460343.80859375
463612.9609375
467292.98046875
471144.31640625
474959.96875
478596.609375
481986.19921875
485124.39453125
488040.47265625
490760.4609375
493278.484375
495548.1640625
497497.44921875
499058.6015625
500197.4140625
500927.03515625
501300.8984375
501390.36328125
501259.25390625
500947.70703125
500471.828125
499837.68359375
499060.83984375
498181.0
497264.36328125
496392.87890625
495646.06640625
495084.97265625
494747.29296875
494656.70703125
494841.4140625
495352.421875
496273.83984375
497722.71484375
499840.59765625
502781.40625
506701.00390625
511752.3203125
518084.24609375
525835.50390625
535112.66015625
545948.91796875
558255.6015625
571792.44140625
586186.55859375
601014.80859375
615932.33984375
630795.890625
645718.25
661013.3984375
677040.3828125
693998.8515625
711748.73046875
729721.8125
746974.1953125
762394.2734375
775023.5
784380.22265625
790646.82421875
794626.29296875
797481.171875
800367.30859375
804104.86328125
808988.23828125
814769.140625
820791.53125
826220.0234375
830278.3046875
832411.99609375
832327.44140625
829923.125
825184.79296875
818119.6484375
808760.04296875
797210.94921875
783690.0625
768527.76953125
752130.3515625
734931.00390625
717347.73046875
699753.078125
682456.96484375
665707.28125
649705.53125
634616.3984375
620545.015625
607482.9375
595263.890625
583582.6484375
572094.6171875
560556.55078125
548934.9765625
537422.11328125
526347.80859375
516031.078125
506647.36328125
498180.0859375
490477.234375
483372.12109375
476792.78125
470801.19140625
465555.46484375
461232.79296875
457958.19140625
455762.22265625
454566.6953125
454188.47265625
454355.0625
454729.421875
454942.01171875
454627.41015625
453462.15234375
451199.2578125
447693.59765625
442913.37109375
436936.203125
429930.859375
422126.84375
413775.19140625
405107.06640625
396299.1640625
387454.7109375
378604.46875
369726.51953125
360777.984375
351727.20703125
342574.53515625
333354.8984375
324124.796875
314943.74609375
305860.90625
296912.55859375
288129.67578125
279550.55078125
271231.9921875
263253.4140625
255711.01953125
248703.8984375
242317.76171875
236612.5078125
231617.41015625
227333.8046875
223742.9765625
220816.76171875
218528.41796875
216860.79296875
215808.98046875
215377.4140625
215574.90234375
216411.90625
217901.1171875
220058.28515625
222900.00390625
226438.2578125
230674.64453125
235597.25
241180.96484375
247390.62890625
254184.98046875
261519.94921875
269350.328125
277630.91796875
286318.50390625
295375.4375
304774.1015625
314501.7421875
324565.73828125
334998.609375
345859.77734375
357229.3046875
369189.6328125
381795.78125
395041.73046875
408838.1796875
423017.625
437372.109375
451709.88671875
465902.94140625
479899.46484375
493694.12109375
507271.99609375
520555.8359375
533384.578125
545537.33984375
556797.1953125
567030.07421875
576244.37109375
584601.796875
592369.125
599825.66015625
607160.13671875
614394.72265625
621362.0859375
627740.6796875
633132.32421875
637152.87890625
639505.98828125
640020.5703125
638649.38671875
635440.078125
630496.1484375
623943.25390625
615909.0546875
606516.10546875
595880.02734375
584105.0859375
571276.72265625
557460.94140625
542721.53125
527155.02734375
510928.03125
494296.6015625
477596.36328125
461206.9140625
445504.0625
430814.98828125
417387.2734375
405376.875
394854.09765625
385822.43359375
378243.734375
372062.796875
367225.59375
363687.98046875
361416.39453125
360385.65234375
360577.76171875
361981.1328125
364586.6796875
368377.87109375
373313.76171875
379304.765625
386181.76171875
393663.23046875
401330.0
408620.35546875
414857.44140625
419316.6171875
421329.8515625
420407.16796875
416338.5234375
409237.890625
399511.3125
387762.37890625
374672.7578125
360897.359375
346997.08984375
333410.37890625
320451.27734375
308320.44140625
297121.70703125
286882.45703125
277577.4453125
269153.50390625
261550.8515625
254717.4765625
248615.609375
243221.3125
238519.16015625
234494.5703125
231126.26953125
228380.62109375
226208.4453125
224544.1484375
223307.44921875
222408.6171875
221757.09375
221271.5625
220888.29296875
220565.6015625
220284.37890625
220045.59375
219865.3984375
219768.69921875
219782.75390625
219932.62109375
220238.78515625
220715.5546875
221369.11328125
222195.94921875
223184.05078125
224319.4609375
225598.48828125
227042.015625
228704.6015625
230672.26953125
233047.9765625
235930.453125
239394.23046875
243477.69140625
248183.5
253492.484375
259385.9140625
265864.2265625
272948.640625
280660.1171875
288984.21875
297841.765625
307087.515625
316548.42578125
326091.40234375
335689.2578125
345447.93359375
355574.54296875
366294.2578125
377745.703125
389890.4140625
402467.22265625
415011.58203125
426944.0703125
437708.67578125
446918.60546875
454457.8046875
460499.20703125
465432.56640625
469730.07421875
473797.6640625
477857.40625
481888.640625
485638.0390625
488695.8984375
490619.875
491067.4140625
489887.8359375
487141.30859375
483048.94921875
477910.20703125
472028.296875
465664.6015625
459019.8515625
452231.1796875
445378.5078125
438499.0234375
431605.78125
424700.73828125
417774.53125
410797.57421875
403718.2109375
396480.15234375
389055.16015625
381472.72265625
373829.14453125
366271.62109375
358966.328125
352064.59765625
345678.2734375
339869.19140625
334652.14453125
330007.29296875
325896.71875
322278.6875
319113.91796875
316361.0234375
313965.15625
311849.99609375
309924.3046875
308106.69921875
306359.8828125
304715.97265625
303275.60546875
302176.34375
301541.76171875
301430.98046875
301805.171875
302518.9921875
303338.33984375
303982.6796875
304185.08203125
303755.4140625
302626.06640625
300862.296875
298633.24609375
296157.77734375
293648.91015625
291275.11328125
289142.09375
287289.0390625
285694.87109375
284294.30078125
283001.2109375
281730.55859375
280409.76171875
278979.55859375
277393.00390625
275621.05078125
273665.21875
271569.9296875
269424.4375
267347.20703125
265454.3515625
263823.23046875
262467.125
261332.4765625
260320.13671875
259322.1953125
258260.78515625
257114.25
255920.97265625
254760.9140625
253725.16796875
252888.87109375
252298.93359375
251979.11328125
251946.26953125
252227.96875
252873.2578125
253953.7578125
255557.0546875
257776.87890625
260704.43359375
264424.00390625
269012.91015625
274541.40234375
281064.984375
288603.29296875
297106.0546875
306415.125
316239.92578125
326169.47265625
335740.05859375
344555.5234375
352421.265625
359427.73828125
365928.99609375
372407.5234375
379269.16796875
386638.3671875
394220.0078125
401277.55859375
406757.8203125
409556.41015625
408855.09375
404402.3125
396607.5390625
386400.98046875
374925.62890625
363198.64453125
351866.1484375
341110.7578125
330708.9765625
320200.03515625
309107.4609375
297140.2109375
284304.71484375
270895.1796875
257384.83984375
244280.890625
232007.34765625
220849.01953125
210952.9140625
202362.07421875
195055.71875
188979.90625
184065.00390625
180233.94140625
177406.48046875
175501.74609375
174438.27734375
174131.21484375
174488.70703125
175410.46484375
176788.73046875
178510.3515625
180459.703125
182524.6171875
184606.78515625
186634.0546875
188568.33984375
190403.76171875
192154.93359375
193840.8203125
195472.10546875
197046.82421875
198553.45703125
199976.71484375
201301.53515625
202513.91796875
203599.76953125
204543.89453125
205330.796875
205947.55859375
206387.09765625
206648.9765625
206736.04296875
206648.0078125
206374.6015625
205890.9609375
205157.11328125
204123.3828125
202742.19921875
200983.90625
198850.90625
196384.00390625
193658.12109375
190769.15234375
187817.70703125
184895.91015625
182080.84375
179433.7421875
177001.58984375
174818.18359375
172903.98828125
171265.76171875
169896.9140625
168779.27734375
167886.63671875
167189.64453125
166660.2890625
166274.5234375
166012.74609375
165859.62109375
165804.2421875
165840.390625
165966.24609375
166183.63671875
166497.5859375
166916.125
167449.8984375
168111.734375
168917.23046875
169886.625
171046.40625
172428.17578125
174064.2109375
175981.64453125
178198.09765625
180720.47265625
183546.625
186669.0625
190079.2265625
193770.9453125
197741.6640625
201991.609375
206522.625
211339.09765625
216451.94921875
221884.16796875
227675.24609375
233882.4609375
240578.625
247847.2890625
255776.734375
264454.3984375
273963.08984375
284379.78125
295776.671875
308222.34375
321780.0703125
336500.06640625
352404.00390625
369462.99609375
387574.02734375
406542.53125
426079.99609375
445824.97265625
465392.2265625
484445.40234375
502773.2734375
520336.828125
537256.421875
553730.203125
569906.43359375
585756.26953125
600997.921875
615108.16796875
627428.4453125
637337.5859375
644430.55859375
648630.76171875
650185.421875
649545.1484375
647181.875
643423.515625
638368.640625
631904.7265625
623812.4453125
613909.55859375
602177.04296875
588818.9296875
574235.578125
558927.1875
543371.53125
527924.3359375
512773.66796875
497954.38671875
483407.07421875
469053.87890625
454862.59765625
440878.9140625
427221.30078125
414047.29296875
401508.11328125
389709.0859375
378688.17578125
368417.1171875
358821.8046875
349812.796875
341314.4140625
333282.47265625
325706.0859375
318595.9765625
311967.34765625
305825.8046875
300161.09765625
294948.06640625
290151.58203125
285732.37109375
281652.15625
277877.125
274379.05078125
271134.03515625
268119.99609375
265314.578125
262694.5
260236.0546875
257915.5625
255708.98828125
253591.00390625
251534.62890625
249512.42578125
247499.55078125
245477.7421875
243439.109375
241388.78125
239346.171875
237344.3671875
235426.87109375
233641.2890625
232030.84375
230626.25
229440.06640625
228464.56640625
227672.9296875
227022.99609375
226463.06640625
225938.77734375
225399.98828125
224807.25
224137.44921875
223387.81640625
222576.83203125
221741.0703125
220929.25
220196.33984375
219600.0546875
219199.58984375
219054.28515625
219220.421875
219746.61328125
220670.1015625
222016.16015625
223800.53125
226032.8203125
228718.26953125
231856.875
235440.08984375
239446.5
243837.6015625
248555.265625
253522.67578125
258650.45703125
263847.40234375
269032.46484375
274143.33984375
279138.51953125
283992.75
288688.59375
293207.59765625
297524.4765625
301606.33984375
305417.10546875
308925.6015625
312114.9375
314991.00390625
317587.08203125
319960.49609375
322178.2734375
324293.47265625
326320.48828125
328220.48828125
329905.03515625
331258.515625
332172.53515625
332581.36328125
332486.546875
331961.390625
331131.390625
330135.7109375
329082.515625
328014.53125
326897.05078125
325632.3203125
324095.87109375
322184.078125
319857.84375
317165.921875
314236.99609375
311242.58203125
308346.5078125
305661.1640625
303224.32421875
300999.875
298899.328125
296818.3046875
294678.0625
292457.7109375
290204.171875
288017.68359375
286023.2265625
284342.2578125
283073.0546875
282279.75390625
281987.890625
282186.28515625
282835.53125
283880.53515625
285262.375
286926.1953125
288824.69921875
290917.734375
293167.82421875
295532.32421875
297955.05078125
300362.1953125
302666.43359375
304780.50390625
306637.61328125
308212.44921875
309534.5078125
310687.1015625
311790.32421875
312972.1015625
314335.11328125
315929.34375
317739.703125
319694.90625
321696.25
323655.86328125
325529.0859375
327328.328125
329114.89453125
330975.02734375
332992.0859375
335226.03515625
337705.734375
340432.578125
343390.9375
346561.0
349931.75
353511.984375
357336.94140625
361468.21875
365986.99609375
370982.46484375
376538.69921875
382723.70703125
389584.03125
397146.4296875
405424.82421875
414427.76171875
424161.421875
434626.51171875
445810.921875
457680.83203125
470170.7265625
483170.4453125
496509.40625
509944.3046875
523161.55078125
535804.22265625
547523.3203125
558040.14453125
567197.30859375
574976.79296875
581475.76953125
586850.765625
591257.09765625
594811.69140625
597592.47265625
599666.46875
601126.4296875
602117.890625
602847.8828125
603574.4609375
604579.8828125
606132.16796875
608442.9296875
611631.99609375
615709.71484375
620583.8359375
626090.67578125
632040.8046875
638263.40234375
644633.9375
651079.09375
657564.265625
664075.9921875
670609.34765625
677163.625
683742.81640625
690355.3984375
697009.37890625
703700.75
710395.953125
717010.66796875
723389.64453125
729295.109375
734413.22265625
738386.90625
740875.06640625
741625.31640625
740535.5390625
737678.26171875
733273.91796875
727618.69140625
720990.5703125
713565.5078125
705372.3125
696302.31640625
686171.8984375
674817.94921875
662193.47265625
648428.92578125
633837.41796875
618863.97265625
604000.07421875
589693.50390625
576278.85546875
563942.26953125
552723.921875
542553.87890625
533309.14453125
524873.09375
517177.45703125
510214.8203125
504022.4609375
498649.2109375
494120.578125
490415.078125
487458.42578125
485135.9140625
483317.00390625
481881.56640625
480736.78515625
479818.59765625
479080.0390625
478474.9453125
477944.93359375
477412.84375
476782.60546875
475945.5859375
474793.26171875
473233.00390625
471201.2265625
468669.52734375
465644.2109375
462161.36328125
458278.1015625
454059.5234375
449563.08984375
444825.86328125
439859.57421875
434655.09765625
429194.4609375
423466.875
417484.28515625
411291.3203125
404966.28515625
398613.87890625
392353.765625
386308.8046875
380594.82421875
375313.3125
370548.921875
366372.44921875
362847.0078125
360033.13671875
357989.61328125
356768.859375
356407.5703125
356915.5625
358268.5703125
360410.77734375
363267.78515625
366763.8359375
370834.125
375427.37109375
380500.83203125
386014.3359375
391928.66015625
398208.58203125
404825.69921875
411755.6484375
418968.44140625
426417.0859375
434032.0859375
441726.23046875
449407.76171875
456995.51953125
464429.7265625
471676.26953125
478727.07421875
485601.68359375
492351.5
499062.1640625
505845.53515625
512816.74609375
520060.8125
527601.50390625
535385.8125
543291.11328125
551152.00390625
558795.22265625
566067.45703125
572845.15234375
579026.265625
584516.296875
589225.38671875
593085.4296875
596080.17578125
598270.29296875
599797.47265625
600865.25390625
601707.40234375
602558.5
603634.76953125
605123.484375
607173.30078125
609879.4296875
613264.9921875
617268.4375
621750.16015625
626525.9453125
631422.15625
636334.4765625
641266.36328125
646330.765625
651716.3046875
657635.56640625
664277.9296875
671780.0078125
680212.703125
689575.1875
699787.01171875
710675.2265625
721960.16796875
733248.6484375
744046.4765625
753801.109375
761976.79296875
768148.6640625
772085.97265625
773789.4140625
773461.96875
771420.84765625
767983.62890625
763370.01953125
757651.9765625
750767.14453125
742589.953125
733033.67578125
722141.9609375
710131.171875
697367.6875
684294.4609375
671340.3828125
658845.859375
647024.83203125
635967.0546875
625672.28515625
616100.98828125
607224.5078125
599059.83203125
591679.34375
585193.76953125
579715.984375
575321.1953125
572020.58203125
569758.515625
568430.96484375
567913.35546875
568084.88671875
568843.625
570114.86328125
571857.70703125
574070.4453125
576789.66796875
580077.140625
583993.359375
588563.83984375
593749.7890625
599435.95703125
605442.61328125
611557.18359375
617569.9609375
623296.484375
628579.4453125
633277.33203125
637253.9375
640378.05859375
642532.109375
643621.41796875
643576.88671875
642350.48828125
639909.91015625
636241.1640625
631363.26171875
625348.57421875
618333.84375
610507.91796875
602075.609375
593213.81640625
584043.80078125
574635.79296875
565043.49609375
555348.9765625
545693.48046875
536279.19921875
527343.5703125
519120.5390625
511805.09765625
505530.328125
500356.6875
496268.27734375
493172.51171875
490905.01953125
489244.578125
487939.8828125
486742.90625
485439.1171875
483867.4453125
481928.7890625
479585.69140625
476855.9765625
473802.23046875
470519.2421875
467121.89453125
463735.2421875
460487.16015625
457502.13671875
454893.921875
452754.83984375
451142.3125
450066.6171875
449485.8828125
449312.5625
449432.32421875
449731.7265625
450126.63671875
450581.58203125
451112.5546875
451772.3828125
452624.3671875
453714.23828125
455051.44140625
456607.57421875
458332.328125
460178.90625
462127.05078125
464194.109375
466429.86328125
468897.16796875
471646.28125
474694.08203125
478016.69140625
481556.80859375
485242.05859375
489008.89453125
492825.7890625
496707.29296875
500712.54296875
504928.8984375
509448.1484375
514344.19140625
519659.390625
525405.046875
531577.640625
538184.63671875
545268.27734375
552917.953125
561267.86328125
570481.69140625
580729.09765625
592161.7265625
604893.3515625
618977.60546875
634365.9921875
650828.73046875
667835.82421875
684429.921875
699174.78125
710296.64453125
716079.65234375
715412.18359375
708220.00390625
695529.9453125
679119.66015625
660958.57421875
642726.453125
625574.625
610115.5546875
596535.9609375
584742.48046875
574495.171875
565513.0859375
557547.1640625
550421.1640625
544042.94921875
538388.8671875
533470.11328125
529296.70703125
525852.8671875
523087.78515625
520919.01953125
519245.609375
517967.5625
517005.375
516312.00390625
515874.08984375
515704.11328125
515828.1171875
516274.37890625
517068.0546875
518233.12109375
519796.2265625
521782.7421875
524196.96875
526985.60546875
529994.35546875
532939.328125
535419.65234375
536987.45703125
537264.4609375
536065.97265625
533481.15234375
529874.06640625
525805.421875
521909.47265625
518774.05078125
516859.80859375
516470.62890625
517767.74609375
520810.90625
525607.8828125
532155.49609375
540461.140625
550542.61328125
562410.7578125
576042.6171875
591353.7890625
608178.69140625
626264.94140625
645283.39453125
664851.5234375
684566.75
704044.80859375
722955.26171875
741044.171875
758136.6953125
774119.00390625
788907.14453125
802416.890625
814550.01171875
825206.63671875
834320.5625
841901.57421875
848063.3828125
853021.80859375
857061.890625
860487.07421875
863570.5234375
866524.26171875
869491.45703125
872557.7734375
875772.7578125
879170.66015625
882781.078125
886625.765625
890706.28125
894992.6484375
899421.578125
903906.77734375
908358.65234375
912706.61328125
916914.59765625
920981.34765625
924923.6953125
928750.4765625
932439.65234375
935929.234375
939125.96484375
941928.44140625
944255.60546875
946069.62109375
947384.76171875
948259.64453125
948775.9609375
949011.23046875
949015.46484375
948800.953125
948349.2265625
947631.75390625
946635.68359375
945385.265625
943952.04296875
942450.3046875
941018.078125
939787.640625
938851.921875
938233.5625
937862.1015625
937563.32421875
937064.34375
936019.375
934061.12890625
930875.3359375
926281.10546875
920286.921875
913096.1171875
905057.90625
896585.796875
888076.640625
879855.9765625
872158.453125
865137.53515625
858891.01953125
853488.01953125
848987.63671875
845445.99609375
842913.94140625
841430.16796875
841014.48046875
841665.15625
843362.57421875
846079.31640625
849794.953125
854512.1640625
860269.12890625
867142.734375
875238.984375
884672.73046875
895543.73046875
907916.84765625
921809.875
937187.359375
953956.3203125
971960.34765625
990970.8203125
1010676.625
1030677.578125
1050491.546875
1069585.53515625
1087432.58203125
1103579.7890625
1117698.9765625
1129593.61328125
1139156.50390625
1146300.6484375
1150902.921875
1152795.140625
1151812.53515625
1147878.3828125
1141082.62109375
1131713.828125
1120228.4765625
1107173.38671875
1093097.3359375
1078484.88671875
1063727.1171875
1049125.19140625
1034912.45703125
1021280.09765625
1008395.41015625
996408.546875
985450.1484375
975625.6171875
967011.1875
959653.4921875
953571.2109375
948755.546875
945166.44921875
942723.41796875
941293.37109375
940680.2421875
940622.05078125
940800.3984375
940865.2265625
940472.97265625
939328.81640625
937218.4375
934016.3515625
929667.671875
924152.24609375
917448.234375
909511.96875
900283.56640625
889716.5546875
877819.30859375
864690.43359375
850531.265625
835627.875
820308.3671875
804893.21875
789657.8125
774817.52734375
760532.109375
746917.9921875
734057.4140625
721999.375
710754.21484375
700288.18359375
690525.4765625
681361.703125
672686.44921875
664407.39453125
656467.59375
648851.125
641576.9765625
634683.84375
628210.1640625
622174.8359375
616565.421875
611339.36328125
606438.68359375
601811.90234375
597433.453125
593313.31640625
589495.37109375
586047.44140625
583047.66015625
580571.1171875
578679.96484375
577418.9296875
576816.4296875
576889.3125
577647.546875
579094.83203125
581224.25390625
584012.89453125
587421.90625
591405.296875
595924.58984375
600963.23046875
606536.15234375
612692.125
619507.12109375
627067.1484375
635443.09765625
644665.55078125
654709.453125
665494.53515625
676901.1953125
688797.25
701068.96875
713649.49609375
726537.08203125
739797.51953125
753550.1953125
767943.5
783129.87890625
799249.25390625
816423.08203125
834753.2421875
854314.9375
875133.48046875
897140.859375
920117.3046875
943632.83203125
967012.69140625
989356.09765625
1009631.8828125
1026848.98828125
1040258.87109375
1049514.42578125
1054714.53125
1056309.35546875
1054903.5625
1051037.5859375
1045033.31640625
1036961.39453125
1026736.1171875
1014288.25
999731.32421875
983443.890625
966038.0703125
948242.69140625
930762.27734375
914167.16796875
898840.3671875
884976.98828125
872617.66796875
861696.23828125
852087.1484375
843643.43359375
836220.08984375
829681.76171875
823898.21484375
818735.59375
814052.65625
809707.49609375
805573.11328125
801554.4375
797599.046875
793698.171875
789879.28125
786193.58984375
782701.80859375
779461.59375
776520.16015625
773913.828125
771673.30078125
769831.078125
768426.109375
767501.9140625
767096.5703125
767226.77734375
767871.48828125
768962.45703125
770387.734375
772010.26171875
773697.55859375
775351.6171875
776925.87109375
778420.45703125
779857.28515625
781246.359375
782558.96484375
783719.875
784621.33203125
785150.87890625
785219.76953125
784780.7421875
783830.828125
782400.01171875
780529.28515625
778243.59765625
775527.84765625
772314.17578125
768484.578125
763887.52734375
758364.171875
751778.79296875
744047.44921875
735158.37890625
725178.7265625
714244.59765625
702534.87109375
690234.17578125
677495.5
664414.734375
651024.09375
637303.51953125
623204.79296875
608682.9765625
593729.78125
578399.59765625
562816.58203125
547156.57421875
531609.4765625
516338.859375
501456.48046875
487020.8359375
473056.3828125
459580.9921875
446628.46484375
434257.625
422546.703125
411577.69140625
401418.42578125
392110.15234375
383664.4765625
376068.21484375
369290.69140625
363288.95703125
358010.56640625
353396.51171875
349386.01171875
345922.0546875
342955.66796875
340448.3671875
338373.81640625
336718.78515625
335482.8203125
334675.65625
334312.8046875
334410.1640625
334979.046875
336023.453125
337540.921875
339526.0390625
341973.48046875
344877.609375
348228.19140625
352004.37890625
356170.06640625
360674.1796875
365458.3515625
370470.55859375
375678.859375
381078.171875
386687.05078125
392535.8125
398649.5234375
405030.0859375
411643.05078125
418415.046875
425244.40625
432021.80859375
438653.6875
445081.16796875
451288.80078125
457301.07421875
463169.20703125
468954.703125
474716.09765625
480502.03515625
486350.234375
492290.625
498351.2734375
504565.37109375
510977.265625
517644.828125
524635.95703125
532018.8203125
539848.83203125
548157.0234375
556943.28515625
566174.7265625
575787.18359375
585688.65625
595764.96875
605889.6171875
615939.8828125
625818.37890625
635473.2421875
644906.56640625
654164.61328125
663313.6640625
672413.08984375
681496.49609375
690565.703125
699596.921875
708556.82421875
717424.6953125
726214.13671875
734985.69921875
743843.1953125
752913.01171875
762313.85546875
772128.99609375
782390.234375
793075.12890625
804112.24609375
815387.375
826745.99609375
837991.69921875
848884.75
859147.71484375
868483.55078125
876605.8515625
883273.91796875
888320.8828125
891662.421875
893278.1328125
893167.62109375
891296.52734375
887558.67578125
881781.91015625
873791.875
863519.77734375
851108.44140625
836958.953125
821684.0703125
805982.71875
790488.515625
775650.15625
761679.5
748576.703125
736218.8984375
724477.90234375
713318.39453125
702836.81640625
693235.3359375
684760.453125
677646.34375
672086.140625
668230.62890625
666200.93359375
666102.1484375
668029.640625
672063.8125
678251.73046875
686576.69140625
696919.34765625
709016.06640625
722422.8984375
736497.11328125
750413.5703125
763233.48046875
774030.7890625
782054.39453125
786876.7578125
788471.91015625
787190.421875
783643.7421875
778547.16796875
772578.31640625
766287.34765625
760064.62109375
754150.78125
748668.58203125
743659.76953125
739117.60546875
735011.609375
731306.08203125
727976.390625
725026.17578125
722504.328125
720515.7578125
719218.8125
718807.5390625
719485.39453125
721441.34375
724836.6328125
729804.31640625
736459.1640625
744912.6484375
755285.5546875
767711.328125
782327.7109375
799259.25
818592.46484375
840341.796875
864404.12109375
890506.01171875
918156.109375
946618.58984375
974923.265625
1001923.78515625
1026406.578125
1047236.53515625
1063505.79296875
1074641.1953125
1080435.90625
1081000.5625
1076662.22265625
1067853.10546875
1055020.71484375
1038573.48046875
1018868.12890625
996242.921875
971087.1953125
943913.9609375
915390.9609375
886305.29296875
857474.578125
829644.75
803413.58984375
779197.984375
757239.48828125
737630.5
720345.16015625
705269.82421875
692236.09375
681058.734375
671573.2890625
663662.38671875
657260.39453125
652333.48046875
648840.76953125
646686.609375
645673.2734375
645466.84765625
645601.75390625
645553.46875
644879.3984375
643370.3671875
641120.5234375
638455.69921875
635743.96875
633184.55078125
630684.37890625
627887.73828125
624349.76953125
619770.2421875
614165.125
607883.21484375
601464.4921875
595424.76953125
590076.9453125
585460.6796875
581392.89453125
577604.484375
573898.91796875
570259.2109375
566855.77734375
563963.01953125
561839.35546875
560630.41796875
560326.6171875
560777.32421875
561750.67578125
563019.359375
564441.59375
566004.0625
567811.25390625
570034.31640625
572849.46875
576392.05859375
580736.03125
585895.359375
591838.5546875
598508.46484375
605841.45703125
613783.39453125
622301.82421875
631393.859375
641086.83203125
651427.87109375
662464.1796875
674223.54296875
686708.1953125
699908.41796875
713829.71875
728518.74609375
744074.34375
760639.38671875
778379.66015625
797461.6796875
818039.55078125
840252.5859375
864224.5234375
890049.19921875
917751.6484375
947226.8359375
978173.44921875
1010051.30078125
1042095.2578125
1073411.453125
1103154.90625
1130742.421875
1156015.52734375
1179269.578125
1201119.43359375
1222248.22265625
1243136.9375
1263873.94921875
1284106.375
1303141.36328125
1320151.87890625
1334405.875
1345437.7421875
1353118.8515625
1357633.19140625
1359391.99609375
1358921.53515625
1356749.75390625
1353315.36328125
1348921.77734375
1343748.9921875
1337920.578125
1331605.671875
1325118.33203125
1318964.5078125
1313795.91796875
1310269.62109375
1308862.11328125
1309714.1875
1312573.08984375
1316863.59765625
1321875.1640625
1327005.9296875
1331969.953125
1336878.39453125
1342159.265625
1348357.27734375
1355908.734375
1364990.5625
1375504.82421875
1387199.4765625
1399862.64453125
1413485.6953125
1428296.83203125
1444627.7265625
1462662.6484375
1482185.21875
1502444.93359375
1522211.23828125
1539998.765625
1554380.00390625
1564279.19140625
1569156.60546875
1569026.4375
1564302.55078125
1555535.94140625
1543165.33984375
1527396.15234375
1508244.46484375
1485694.171875
1459883.53125
1431259.14453125
1400658.17578125
1369284.2734375
1338561.0
1309898.4921875
1284456.8828125
1262985.31640625
1245763.76953125
1232626.07421875
1223029.46484375
1216150.26953125
1211000.62890625
1206563.2890625
1201929.67578125
1196409.80859375
1189577.73046875
1181235.91796875
1171318.98828125
1159786.3203125
1146556.29296875
1131512.453125
1114576.921875
1095813.77734375
1075509.11328125
1054185.9140625
1032546.65234375
1011371.85546875
991417.73828125
973345.41796875
957691.2265625
944867.9765625
935178.33203125
928824.4609375
925907.2109375
926416.7109375
930219.28125
937044.1640625
946471.14453125
957919.9609375
970645.55859375
983749.86328125
996227.16015625
1007057.546875
1015344.1015625
1020457.7421875
1022129.34765625
1020434.671875
1015660.54296875
1008100.59375
997869.55078125
984822.3203125
968619.296875
948914.3125
925585.33984375
898906.1640625
869584.1875
838654.66015625
807287.5625
776591.4453125
747477.37109375
720601.45703125
696369.625
674977.45703125
656463.95703125
640767.25390625
627775.03125
617363.55859375
609419.7109375
603844.92578125
600546.34375
599424.31640625
600363.29296875
603227.5625
607858.08984375
614063.32421875
621597.73828125
630129.05859375
639207.7265625
648262.09765625
656639.20703125
663691.72265625
668885.453125
671884.37890625
672573.64453125
671007.58203125
667306.76953125
661554.5078125
653743.27734375
643795.56640625
631645.94921875
617341.41796875
601110.22265625
583368.1875
564663.7421875
545589.53125
526695.0625
508424.58203125
491089.07421875
474869.30859375
459840.234375
446004.609375
433324.921875
421747.9453125
411220.42578125
401696.984375
393141.3203125
385522.34765625
378808.24609375
372962.25
367943.58203125
363713.6015625
360243.8671875
357521.47265625
355549.765625
354346.06640625
353939.375
354369.67578125
355688.765625
357961.50390625
361266.1171875
365692.546875
371339.36328125
378310.68359375
386713.2734375
396651.6484375
408218.28515625
421477.6484375
436443.21875
453047.09375
471103.25
490271.3359375
510034.3046875
529707.1484375
548490.66015625
565571.89453125
580251.19140625
592054.484375
600783.74609375
606479.171875
609306.47265625
609419.56640625
606861.41015625
601547.53125
593338.2109375
582164.921875
568152.52734375
551681.71875
533365.42578125
513953.546875
494209.7890625
474807.1328125
456268.20703125
438951.80078125
423071.99609375
408733.71484375
395970.921875
384777.51953125
375126.7265625
366979.80078125
360287.5546875
354986.6640625
350992.33984375
348189.1328125
346421.69921875
345486.23828125
345123.921875
345021.1328125
344822.98828125
344163.66015625
342711.0625
340217.80078125
336566.07421875
331792.4296875
326081.71875
319729.76953125
313086.26953125
306495.77734375
300252.578125
294576.9609375
289611.80859375
285432.72265625
282064.0234375
279495.73046875
277699.01953125
276638.40234375
276279.28515625
276591.76171875
277553.890625
279156.73046875
281410.18359375
284345.47265625
288010.375
292456.34765625
297719.61328125
303800.5625
310645.11328125
318131.05859375
326063.03125
334181.20703125
342186.6953125
349779.59765625
356697.60546875
362741.76953125
367783.265625
371756.11328125
374648.66015625
376505.54296875
377442.05859375
377660.65234375
377453.97265625
377185.60546875
377252.31640625
378041.2265625
379895.8828125
383099.86328125
387879.01171875
394417.328125
402878.51953125
413425.82421875
426235.03125
441498.62109375
459420.91015625
480204.80859375
504029.515625
531016.11328125
561178.6015625
594363.75390625
630192.859375
668029.16796875
707001.12109375
746103.2421875
784362.94921875
821011.65625
855567.625
887762.390625
917321.90625
943703.90625
965939.6953125
982699.5703125
992599.61328125
994636.06640625
988544.171875
974898.63671875
954904.33203125
929989.98046875
901409.61328125
870028.703125
836356.765625
800760.08203125
763711.30859375
725937.9609375
688407.17578125
652180.6875
618232.05859375
587310.9921875
559890.44140625
536185.4453125
516211.5625
499852.609375
486918.21484375
477184.3828125
470419.375
466399.34765625
464914.3515625
465761.6953125
468725.58203125
473547.21875
479894.06640625
487339.13671875
495360.3984375
503367.609375
510756.66796875
516981.1328125
521619.6171875
524413.67578125
525259.5546875
524157.1328125
521139.78125
516217.67578125
509360.44921875
500526.3359375
489723.05859375
477070.265625
462832.23046875
447405.45703125
431268.375
414916.1484375
398803.671875
383308.96484375
368716.98828125
355217.80859375
342913.2265625
331828.9453125
321930.75390625
313142.4609375
305362.35546875
298476.1953125
292367.32421875
286924.74609375
282048.37109375
277649.8671875
273650.02734375
269975.4921875
266557.6015625
263333.2890625
260246.55078125
257249.0234375
254298.87109375
251358.296875
248391.38671875
245364.83984375
242252.18359375
239038.390625
235721.109375
232307.4921875
228809.34375
225239.5625
221610.58203125
217934.0078125
214220.7578125
210481.5234375
206726.796875
202966.36328125
199209.1875
195465.64453125
191752.015625
188095.1796875
184534.63671875
181120.77734375
177909.94921875
174957.95703125
172314.4296875
170020.7578125
168112.79296875
166626.63671875
165603.96875
165094.6015625
165155.83984375
165849.19140625
167233.203125
169350.49609375
172208.3828125
175754.6640625
179852.62890625
184261.0078125
188627.453125
192506.015625
195406.609375
196874.17578125
196579.7109375
194393.08984375
190409.37109375
184918.36328125
178331.71875
171097.17578125
163627.4453125
156257.32421875
149228.671875
142695.94140625
136743.48828125
131406.09765625
126686.08984375
122564.3984375
119007.50390625
115973.34765625
113417.046875
111294.73828125
109564.3671875
108184.1640625
107111.18359375
106301.48828125
105712.91796875
105310.05078125
105069.49609375
104982.28125
105051.20703125
105284.51171875
105690.2734375
106274.671875
107043.109375
108000.65234375
109150.04296875
110489.29296875
112011.57421875
113707.39453125
115566.3046875
117576.1875
119721.02734375
121979.50390625
124325.73046875
126731.79296875
129170.82421875
131619.54296875
134059.3203125
136475.78515625
138858.32421875
141201.140625
143505.42578125
145780.34375
148040.79296875
150303.296875
152583.12890625
154894.296875
157250.625
159665.078125
162146.484375
164695.8828125
167305.640625
169962.98046875
172656.27734375
175380.69921875
178140.07421875
180945.05859375
183810.0390625
186751.58203125
189789.25390625
192947.796875
196258.76953125
199760.60546875
203497.06640625
207515.15625
211863.5
216591.515625
221748.5546875
227382.3359375
233537.25
240254.01171875
247571.76171875
255532.61328125
264187.5546875
273602.10546875
283860.40625
295066.24609375
307339.875
320810.328125
335603.87890625
351829.32421875
369559.67578125
388808.95703125
409504.30078125
431457.0703125
454341.578125
477694.33984375
500948.7421875
523513.73828125
544886.7421875
564765.73828125
583111.34765625
600121.4375
616116.41796875
631372.16015625
645959.3671875
659645.453125
671892.6484375
681953.26171875
689031.73046875
692464.5
691868.90625
687225.015625
678871.22265625
667412.65234375
653562.86328125
637961.98828125
621027.91796875
602891.0859375
583437.26171875
562443.66796875
539755.515625
515430.82421875
489796.015625
463398.8671875
436893.8359375
410917.06640625
385996.21875
362510.1796875
340689.1953125
320637.11328125
302360.8671875
285799.19140625
270847.79296875
257380.38671875
245264.83984375
234373.53125
224588.3203125
215801.90234375
207917.4609375
200847.4765625
194512.15625
188838.6328125
183761.68359375
179225.3984375
175184.32421875
171603.12109375
168455.0859375
165720.203125
163382.8125
161428.92578125
159843.6484375
158609.5
157706.390625
157113.21875
156810.40234375
156781.97265625
157016.36328125
157505.87109375
158246.0859375
159236.828125
160484.6875
162005.46484375
163824.07421875
165971.578125
168481.6875
171389.609375
174733.8046875
178558.16796875
182912.07421875
187848.0859375
193419.53125
199679.8203125
206684.1484375
214492.4453125
223171.79296875
232796.609375
243446.4140625
255202.80078125
268146.88671875
282356.34765625
297899.14453125
314821.640625
333131.34765625
352775.4375
373616.71484375
395411.359375
417796.64453125
440297.6015625
462356.05859375
483376.578125
502776.44921875
520025.37890625
534665.3046875
546311.09375
554643.578125
559410.609375
560445.015625
557694.69921875
551248.73828125
541341.98046875
528330.1640625
512642.44921875
494729.79296875
475028.98828125
453951.71875
431892.953125
409243.40234375
386392.5234375
363717.51953125
341562.8203125
320218.76171875
299907.08984375
280777.15625
262911.91796875
246339.546875
231045.80078125
216984.31640625
204084.765625
192260.03515625
181413.2578125
171444.5078125
162256.64453125
153760.1875
145877.2421875
138543.58984375
131708.2578125
125330.5078125
119375.79296875
113812.62109375
108611.09765625
103742.9453125
99181.99609375
94904.41796875
90888.5234375
87114.70703125
83566.21875
80230.265625
77097.94921875
74162.43359375
71416.65625
68852.29296875
66459.78125
64228.078125
62144.03125
60193.00390625
58361.30078125
56638.38671875
55016.375
53486.90625
52038.34375
50656.28125
49327.765625
48046.69921875
46816.53515625
45648.02734375
44553.03515625
43538.51171875
42603.890625
41742.0234375
40941.41796875
40188.390625
39469.50390625
38774.828125
38100.58984375
37448.8984375
36823.921875
36226.63671875
35651.62109375
35087.94921875
34523.5390625
33950.41015625
33368.37109375
32785.78515625
32217.50390625
31680.5546875
31189.09375
30750.765625
30365.953125
30029.4296875
29732.33984375
29462.765625
29205.3671875
28941.9296875
28654.54296875
28330.52734375
27966.15234375
27566.25
27139.984375
26696.32421875
26242.30859375
25783.58984375
25324.3125
24865.75
24406.078125
23943.2109375
23478.8203125
23019.8984375
22576.43359375
22157.1640625
21766.1875
21401.8359375
21058.234375
20728.828125
20410.07421875
20102.82421875
19810.40234375
19535.05078125
19275.40234375
19026.71484375
18783.41015625
18542.08984375
18303.0078125
18069.52734375
17846.71875
17640.4296875
17456.75390625
17300.78515625
17174.6640625
17076.2890625
16999.86328125
16937.81640625
16882.859375
16829.38671875
16773.859375
16713.94140625
16647.11328125
16570.2890625
16481.09765625
16379.44140625
16267.4609375
16148.0703125
16023.9609375
15898.296875
15776.23046875
15665.296875
15573.703125
15506.8359375
15464.0625
15438.24609375
15419.33984375
15399.734375
15377.6328125
15356.5546875
15342.86328125
15343.71484375
15365.87109375
15414.33984375
15490.66796875
15592.08203125
15711.78125
15839.87109375
15964.6171875
16074.31640625
16159.5625
16214.9140625
16239.55859375
16237.69140625
16219.0546875
16198.95703125
16196.4140625
16230.11328125
16313.76953125
16452.9453125
16645.296875
16884.1796875
17163.45703125
17480.20703125
17833.796875
18223.12109375
18645.53125
19098.97265625
19585.24609375
20110.53515625
20681.1328125
21295.66015625
21936.96484375
22566.76953125
23126.0546875
23543.85546875
23755.01171875
23721.890625
23449.3984375
22984.14453125
22397.98046875
21765.8046875
21148.96484375
20588.859375
20108.17578125
19715.0
19407.02734375
19175.04296875
19005.70703125
18884.421875
18798.6015625
18740.43359375
18707.2109375
18698.515625
18712.5625
18744.63671875
18788.828125
18841.22265625
18901.7109375
18972.6640625
19055.51953125
19148.171875
19245.76953125
19344.25390625
19443.3046875
19545.87109375
19655.17578125
19772.44140625
19897.62109375
20032.171875
20181.30859375
20353.65234375
20558.44140625
20801.7734375
21083.9921875
21399.39453125
21738.359375
22091.16796875
22452.41796875
22824.85546875
23220.640625
23658.6171875
24157.91796875
24730.796875
25378.30078125
26090.765625
26852.390625
27647.125
28462.9609375
29293.3984375
30136.83984375
30995.8828125
31877.1328125
32790.9453125
33750.45703125
34770.17578125
35864.5
37045.9296875
38323.02734375
39699.54296875
41175.87109375
42751.79296875
44428.3359375
46207.98046875
48094.97265625
50096.71875
52225.05078125
54495.81640625
56927.54296875
59540.921875
62359.23046875
65408.390625
68716.14453125
72311.5546875
76225.01953125
80487.296875
85126.31640625
90163.0859375
95608.65625
101462.19140625
107708.234375
114312.5390625
121217.91796875
128342.6796875
135583.12109375
142821.05078125
149936.8203125
156825.94921875
163413.76953125
169660.25390625
175550.52734375
181072.984375
186192.9296875
190831.50390625
194858.57421875
198104.34375
200389.30859375
201565.40234375
201555.4453125
200376.91015625
198140.8671875
195026.21484375
191238.6953125
186968.890625
182362.2734375
177507.8671875
172445.421875
167185.859375
161737.37109375
156128.640625
150421.4140625
144708.9765625
139103.2265625
133717.25
128649.63671875
123974.19921875
119736.27734375
115955.69921875
112634.04296875
109762.109375
107324.109375
105298.015625
103654.15625
102354.1953125
101352.1796875
100598.24609375
100043.6875
99644.13671875
99358.65625
99147.0546875
98969.7734375
98791.67578125
98585.83984375
98333.515625
98020.91796875
97636.66015625
97171.66796875
96620.19140625
95980.3359375
95254.24609375
94449.0234375
93578.0078125
92660.97265625
91722.01953125
90785.015625
89868.16796875
88980.34765625
88121.23828125
87285.07421875
86465.17578125
85656.6171875
84856.5859375
84063.5703125
83276.66796875
82495.078125
81717.6640625
80942.21875
80164.421875
79376.87109375
78568.984375
77728.65234375
76845.28125
75912.81640625
74930.72265625
73902.296875
72831.015625
71717.1015625
70556.25
69341.5
68067.046875
66731.3984375
65337.7265625
63891.35546875
62396.88671875
60857.4140625
59276.2421875
57659.1015625
56014.60546875
54352.54296875
52681.65234375
51008.7734375
49339.98828125
47682.71875
46046.95703125
44444.45703125
42886.40234375
41381.36328125
39934.94921875
38550.72265625
37230.69140625
35974.296875
34777.078125
33630.7578125
32525.72265625
31454.66796875
30415.265625
29410.3515625
28445.49609375
27525.453125
26651.265625
25819.4296875
25023.27734375
24255.65625
23511.55859375
22789.53125
22091.7109375
21423.3125
20792.31640625
20209.24609375
19686.3125
19235.375
18865.16796875
18579.234375
18375.7421875
18248.796875
18189.4296875
18184.91796875
18217.671875
18266.69140625
18312.51171875
18342.51171875
18352.1796875
18341.76953125
18311.98828125
18262.6015625
18193.8671875
18108.03515625
18008.83984375
17899.03125
17777.5390625
17637.9609375
17470.02734375
17264.1484375
17016.83203125
16733.26953125
16425.20703125
16105.94140625
15786.1484375
15472.625
15169.359375
14878.73046875
14601.8671875
14338.76953125
14088.859375
13851.69921875
13627.0390625
13414.34765625
13212.671875
13021.234375
12839.4375
12665.77734375
12496.59765625
12326.6640625
12151.53515625
11969.87109375
11783.828125
11597.7734375
11416.90234375
11246.84375
11093.93359375
10965.14453125
10866.828125
10802.7109375
10772.6796875
10773.5546875
10801.3984375
10853.24609375
10926.546875
11016.85546875
11115.9140625
11212.4375
11295.66796875
11359.3046875
11402.64453125
11428.12890625
11437.734375
11431.49609375
11408.59765625
11368.625
11311.28125
11235.4296875
11139.31640625
11022.11328125
10885.43359375
10734.11328125
10576.23828125
10422.37890625
10283.8125
10170.44140625
10089.578125
10045.78125
10040.9609375
10074.328125
10142.79296875
10242.32421875
10369.4921875
10522.390625
10700.7890625
10905.79296875
11138.86328125
11399.85546875
11684.5
11982.66796875
12278.73828125
12554.53515625
12793.9921875
12987.36328125
13132.69140625
13234.15625
13299.24609375
13337.0
13357.58984375
13371.734375
13388.8359375
13414.6796875
13450.2578125
13492.86328125
13538.7421875
13585.7734375
13634.41796875
13686.69140625
13744.4140625
13809.0078125
13883.2421875
13973.25390625
14088.2265625
14237.265625
14425.3203125
14650.4921875
14903.8046875
15170.71484375
15433.58984375
15675.140625
15882.72265625
16052.6875
16192.41796875
16318.1015625
16448.46484375
16597.6875
16771.46484375
16968.0703125
17182.6015625
17411.265625
17653.4375
17911.640625
18190.33203125
18494.2265625
18826.76953125
19189.58203125
19583.125
20007.8515625
20464.5703125
20953.55078125
21473.12109375
22019.1015625
22585.46484375
23166.296875
23757.7109375
24358.69140625
24970.4453125
25595.19140625
26235.625
26895.03125
27577.12890625
28285.4765625
29023.4921875
29795.6171875
30608.30859375
31469.23828125
32384.8125
33358.32421875
34390.453125
35481.8515625
36636.10546875
37860.97265625
39166.70703125
40561.91015625
42049.53515625
43626.6640625
45288.8671875
47035.859375
48874.03515625
50814.8203125
52871.953125
55060.640625
57398.30078125
59904.5546875
62599.98046875
65505.4609375
68643.4765625
72040.15625
75725.66796875
79732.4296875
84092.015625
88831.6796875
93970.22265625
99512.9453125
105446.859375
111737.7109375
118329.6015625
125146.91015625
132098.30859375
139083.078125
145999.47265625
152753.5859375
159266.19921875
165475.0859375
171331.34375
176789.54296875
181793.7109375
186263.59375
190088.13671875
193132.41796875
195259.6171875
196362.6015625
196393.625
195380.55859375
193423.09375
190670.4765625
187289.1640625
183431.65625
179216.10546875
174721.375
169996.32421875
165077.6484375
160009.01953125
154854.95703125
149705.29296875
144669.62109375
139864.44140625
135398.22265625
131359.53125
127811.609375
124793.4765625
122325.26171875
120414.45703125
119061.37109375
118263.76171875
118021.2421875
118338.95703125
119228.8671875
120708.2890625
122797.28515625
125517.49609375
128893.328125
132953.7734375
137732.15625
143262.40234375
149573.30078125
156682.75390625
164592.3671875
173280.734375
182694.4375
192738.11328125
203266.45703125
214080.1015625
224926.78125
235510.359375
245511.09765625
254617.51171875
262563.10546875
269155.71875
274288.02734375
277924.765625
280072.6875
280747.5546875
279954.7265625
277693.125
273980.04296875
268883.02734375
262541.96875
255170.921875
247038.8359375
238436.56640625
229640.86328125
220885.5078125
212345.99609375
204138.6875
196329.9921875
188948.68359375
181996.76953125
175458.3046875
169307.41015625
163515.703125
158057.03515625
152908.40234375
148048.40625
143455.63671875
139107.609375
134978.8984375
131038.0859375
127245.86328125
123556.94921875
119925.80859375
116313.19921875
112690.1015625
109037.95703125
105346.78515625
101613.58203125
97842.4453125
94045.8671875
90244.98828125
86467.2890625
82742.22265625
79097.125
75555.125
72134.8671875
68850.6484375
65712.453125
62725.9765625
59892.84765625
57210.69140625
54673.4296875
52272.59375
49999.75390625
47848.16015625
45812.078125
43884.4453125
42055.6953125
40315.34765625
38655.234375
37071.640625
35565.15234375
34138.76953125
32795.6015625
31537.26953125
30363.1796875
29270.41015625
28253.5234375
27304.46875
26413.4765625
25571.58203125
24773.609375
24018.92578125
23308.9453125
22643.2421875
22017.75
21426.81640625
20867.265625
20340.65625
19851.26953125
19401.1796875
18986.296875
18596.62890625
18220.171875
17847.4296875
17473.5390625
17097.796875
16721.98828125
16349.08984375
15982.52734375
15625.53515625
15280.39453125
14947.76171875
14626.64453125
14314.85546875
14009.44921875
13707.203125
13405.76953125
13105.62890625
12811.390625
12530.94921875
12272.87109375
12044.12109375
11848.8984375
11687.55078125
11555.12109375
11441.31640625
11333.6875
11222.30859375
11102.1640625
10971.72265625
10830.2421875
10677.25390625
10514.23828125
10345.54296875
10176.48046875
10009.80078125
9844.23828125
9677.15625
9508.9609375
9344.67578125
9190.54296875
9048.66796875
8914.72265625
8780.25
8636.83203125
8479.08203125
8306.0546875
8121.89453125
7935.3828125
7757.61328125
7598.83203125
7466.4921875
7365.31640625
7298.19140625
7266.75
7271.2890625
7309.984375
7377.15625
7461.6484375
7547.3046875
7616.390625
7654.01171875
7651.234375
7606.01171875
7522.921875
7412.2421875
7287.96484375
7164.5
7053.23828125
6960.69921875
6888.94921875
6837.46484375
6804.6484375
6787.58203125
6780.609375
6774.46484375
6757.93359375
6721.68359375
6662.26953125
6583.8125
6496.50390625
6412.8359375
6343.61328125
6295.38671875
6269.8046875
6264.52734375
6274.67578125
6294.2578125
6317.10546875
6337.30078125
6349.5
6349.5390625
6335.04296875
6304.9921875
6258.06640625
6191.3203125
6101.15625
5986.63671875
5852.18359375
5707.19140625
5562.64453125
5427.60546875
5307.68359375
5205.33203125
5120.53515625
5051.38671875
4994.96484375
4948.55078125
4910.25390625
4878.58984375
4851.9921875
4829.328125
4811.73046875
4803.9296875
4813.671875
4848.9765625
4914.8125
5010.9921875
5132.0703125
5268.74609375
5409.984375
5545.4140625
5667.96875
5775.90625
5872.984375
5966.1015625
6061.5859375
6162.19921875
6266.3203125
6369.18359375
6465.57421875
6552.6640625
6631.66015625
6706.76953125
6782.03515625
6858.203125
6931.953125
6997.77734375
7050.63671875
7088.078125
7111.578125
7127.54296875
7147.2890625
7184.87109375
7252.81640625
7357.83203125
7498.99609375
7669.43359375
7860.19921875
8064.2421875
8278.859375
8506.01953125
8750.65234375
9017.56640625
9308.4375
9620.5078125
9947.46484375
10281.765625
10617.109375
10950.37109375
11282.859375
11620.4140625
11972.21484375
12348.2265625
12756.13671875
13199.140625
13676.08203125
14184.43359375
14724.1640625
15299.31640625
15916.0625
16579.609375
17293.40234375
18061.09765625
18888.39453125
19782.18359375
20747.62109375
21785.921875
22894.3359375
24067.6875
25299.8359375
26584.1953125
27913.484375
29279.83203125
30675.86328125
32096.4921875
33540.05078125
35008.1484375
36504.32421875
38032.10546875
39592.91796875
41184.7109375
42801.99609375
44436.796875
46078.7734375
47713.5234375
49321.12109375
50877.828125
52361.265625
53755.7890625
55054.53515625
56257.38671875
57366.60546875
58382.6328125
59301.59375
60115.23828125
60813.0234375
61385.421875
61827.0
62138.078125
62324.0234375
62392.265625
62348.453125
62193.95703125
61925.73046875
61537.8203125
61023.46484375
60377.52734375
59599.12109375
58693.03125
57668.58984375
56536.55859375
55306.64453125
53987.5625
52588.5703125
51120.0859375
49592.1171875
48012.046875
46384.02734375
44710.7109375
42996.02734375
41247.08984375
39474.51171875
37691.81640625
35914.57421875
34159.265625
32441.5859375
30774.4609375
29166.50390625
27621.25390625
26137.41796875
24710.20703125
23333.68359375
22003.40625
20718.41796875
19481.9921875
18301.1796875
17185.11328125
16142.4609375
15179.0625
14297.04296875
13495.60546875
12772.0
12121.8046875
11538.9140625
11016.15625
10546.3828125
10123.16796875
9740.70703125
9393.69921875
9077.33203125
8787.125
8518.2578125
8264.88671875
8020.16015625
7777.1484375
7530.390625
7277.21484375
7018.2421875
6756.78515625
6497.828125
6247.30859375
6011.515625
5796.14453125
5605.26953125
5441.3671875
5306.140625
5200.55078125
5122.796875
5066.1015625
5019.14453125
4970.12890625
4911.76171875
4843.8203125
4771.94921875
4703.75390625
4644.640625
4595.546875
4553.77734375
4515.96484375
4480.55859375
4447.76953125
4417.62890625
4388.57421875
4357.7109375
4321.703125
4276.890625
4219.109375
4144.66015625
4052.26953125
3944.28125
3826.0390625
3704.4453125
3587.1875
3482.328125
3396.83203125
3333.9375
3291.390625
3262.40234375
3238.6875
3213.16796875
3180.84375
3138.41796875
3084.40625
3020.29296875
2951.66796875
2887.6484375
2837.60546875
2806.71484375
2793.45703125
2791.44140625
2794.3046875
2799.46484375
2807.74609375
2820.01171875
2834.8828125
2849.89453125
2864.34765625
2880.6015625
2902.578125
2932.90625
2970.91796875
3012.26171875
3049.765625
3075.16796875
3081.40234375
3064.80859375
3026.3125
2970.859375
2905.4609375
2837.015625
2771.02734375
2711.5703125
2662.046875
2625.66015625
2604.82421875
2599.80078125
2607.82421875
2623.8828125
2643.046875
2662.74609375
2683.33984375
2706.9375
2735.640625
2770.265625
2809.625
2850.32421875
2887.4296875
2916.421875
2935.4140625
2946.1875
2953.05078125
2960.40625
2970.70703125
2983.875
2997.8203125
3009.234375
3014.0859375
3008.14453125
2987.890625
2951.578125
2899.55859375
2833.56640625
2756.0078125
2670.68359375
2584.57421875
2508.2421875
2453.10546875
2426.55078125
2428.26953125
2450.23828125
2479.75390625
2503.515625
2511.109375
2497.4921875
2463.8515625
2416.05078125
2361.09375
2303.6171875
2244.796875
2183.859375
2120.3515625
2055.08984375
1989.5390625
1924.80078125
1861.578125
1801.1484375
1746.27734375
1700.91796875
1668.23046875
1648.16796875
1636.38671875
1625.5625
1608.21875
1579.37890625
1537.6796875
1485.0546875
1425.640625
1364.28515625
1305.140625
1250.98828125
1203.64453125
1164.7421875
1135.6953125
1116.3046875
1103.27734375
1090.3515625
1070.828125
1041.23828125
1003.87890625
966.30078125
937.69140625
924.078125
925.15625
934.68359375
944.1015625
947.22265625
943.4453125
937.80859375
938.265625
951.84765625
981.70703125
1026.15625
1079.6015625
1134.734375
1185.109375
1227.0625
1260.05078125
1285.546875
1305.9921875
1324.9609375
1347.9453125
1381.97265625
1433.08984375
1503.1796875
1588.3359375
1679.72265625
1766.28125
1837.8515625
1887.59375
1912.9296875
1914.63671875
1894.9140625
1856.25390625
1801.94140625
1737.28515625
1669.5859375
1606.04296875
1550.921875
1504.2421875
1463.36328125
1426.296875
1394.36328125
1372.0078125
1364.140625
1373.390625
1399.625
1441.296875
1496.58984375
1562.97265625
1636.21484375
1710.265625
1778.375
1834.359375
1873.39453125
1892.40625
1890.1640625
1866.91015625
1823.82421875
1762.93359375
1687.33984375
1600.55078125
1504.60546875
1398.6015625
1279.6796875
1146.48828125
1002.40625
856.20703125
719.8671875
604.87109375
518.359375
460.22265625
422.578125
392.52734375
357.31640625
309.39453125
249.04296875
183.80859375
125.34375
85.02734375
70.3984375
84.28125
126.8203125
198.2734375
299.7421875
431.3515625
589.7578125
767.3203125
953.32421875
1136.171875
1305.30078125
1452.19921875
1570.8125
1657.765625
1712.8515625
1739.41015625
1743.76953125
1733.4296875
1714.83203125
1692.09765625
1667.2734375
1641.4609375
1615.8125
1591.75390625
1570.67578125
1553.64453125
1541.52734375
1535.33984375
1535.921875
1542.5390625
1551.33203125
1555.32421875
1546.74609375
1520.34375
1475.66015625
1417.17578125
1352.6328125
1290.5703125
1238.09375
1199.58984375
1176.78515625
1170.21484375
1181.10546875
1212.48828125
1268.75390625
1353.875
1469.34375
1612.859375
1778.0234375
1954.84765625
2130.80859375
2292.46875
2427.3828125
2525.76953125
2581.33203125
2591.3203125
2556.26953125
2479.9375
2369.28515625
2234.1484375
2086.3046875
1938.16796875
1801.68359375
1687.5234375
1604.15625
1556.453125
1544.20703125
1561.765625
1599.48828125
1646.41015625
1692.81640625
1731.7109375
1759.015625
1772.87890625
1772.85546875
1759.40234375
1733.76171875
1697.68359375
1652.5390625
1598.51953125
1534.7890625
1460.93359375
1378.60546875
1292.10546875
1207.77734375
1132.890625
1074.75390625
1039.9609375
1033.63671875
1058.5703125
1114.28515625
1196.1796875
1295.0546875
1397.984375
1490.875
1561.99609375
1604.52734375
1617.01171875
1602.328125
1566.78515625
1519.5859375
1471.66796875
1433.0234375
1409.203125
1398.9453125
1394.6171875
1385.5859375
1363.3125
1325.5859375
1277.57421875
1229.140625
1190.71875
1170.64453125
1174.91015625
1207.71484375
1270.90625
1362.3828125
1475.203125
1598.44140625
1719.1640625
1824.0234375
1900.359375
1937.76171875
1930.69921875
1880.6328125
1795.5234375
1686.54296875
1564.71484375
1439.91796875
1321.79296875
1220.07421875
1143.3984375
1097.89453125
1087.0390625
1112.359375
1173.7578125
1269.06640625
1392.9921875
1536.0234375
1683.98046875
1819.89453125
1928.3515625
2000.0234375
2033.05859375
2030.75390625
1998.02734375
1939.734375
1861.23046875
1769.60546875
1674.30078125
1586.8046875
1519.6484375
1484.65625
1490.52734375
1540.18359375
1629.2421875
1747.0078125
1879.67578125
2014.00390625
2139.25390625
2247.64453125
2335.140625
2403.1796875
2459.421875
2515.44140625
2581.83203125
2663.75390625
2758.9296875
2858.0703125
2946.9375
3010.01953125
3035.51171875
3019.9609375
2970.1171875
2900.87890625
2830.390625
2774.578125
2743.06640625
2737.64453125
2753.6328125
2783.015625
2817.31640625
2848.91796875
2871.4453125
2880.71484375
2876.45703125
2863.08203125
2847.97265625
2838.234375
2838.1953125
2848.7421875
2867.859375
2891.6328125
2915.734375
2937.25390625
2955.74609375
2972.17578125
2986.37109375
2995.46875
2995.01171875
2982.35546875
2959.88671875
2935.65625
2920.65625
2924.3046875
2950.80859375
2998.51953125
3062.31640625
3137.16015625
3220.4453125
3311.77734375
3410.453125
3512.9765625
3612.79296875
3702.33203125
3775.37890625
3827.703125
3856.3828125
3860.0859375
3841.24609375
3808.59375
3777.32421875
3765.5546875
3788.38671875
3852.48828125
3953.8984375
4080.3125
4216.87890625
4352.62109375
4484.421875
4616.7265625
4757.18359375
4910.98828125
5077.5859375
5252.15625
5430.34765625
5612.1484375
5801.34765625
6001.3046875
6210.62109375
6421.7734375
6623.06640625
6802.08984375
6949.28125
7060.828125
7140.30078125
7198.1484375
7248.61328125
7305.640625
7379.97265625
7478.64453125
7606.40234375
7767.36328125
7966.1796875
8208.05859375
8497.61328125
8836.6796875
9222.890625
9650.62109375
10114.01171875
10609.3984375
11135.0390625
11688.94140625
12267.4375
12865.55078125
13478.48828125
14103.02734375
14738.67578125
15388.82421875
16061.0078125
16765.6171875
17513.33203125
18313.1171875
19171.76953125
20094.6328125
21085.50390625
22145.4453125
23271.7734375
24459.12890625
25702.3359375
26998.71875
28348.00390625
29750.640625
31206.29296875
32712.90234375
34265.02734375
35851.76953125
37456.578125
39060.8984375
40650.12890625
42217.53125
43763.06640625
45288.08984375
46789.75390625
48258.74609375
49681.1484375
51042.16796875
52328.9296875
53531.03125
54639.5859375
55646.2421875
56542.75
57321.453125
57976.81640625
58507.01171875
58913.33203125
59196.2421875
59350.5625
59364.51953125
59224.85546875
58924.734375
58468.89453125
57872.84765625
57157.21484375
56340.5703125
55434.19140625
54440.68359375
53356.72265625
52177.703125
50901.3125
49528.81640625
48065.0859375
46519.11328125
44905.0859375
43242.84765625
41556.58203125
39871.87109375
38211.859375
36593.80078125
35027.19921875
33513.984375
32050.39453125
30629.359375
29242.9140625
27884.84375
26553.26171875
25251.8671875
23988.31640625
22770.14453125
21600.95703125
20479.60546875
19402.89453125
18369.09765625
17379.640625
16438.078125
15547.90625
14710.90234375
13926.6953125
13193.58984375
12509.81640625
11874.0546875
11284.26171875
10735.5390625
10219.63671875
9727.74609375
9255.1484375
8804.04296875
8382.1953125
7998.5234375
7658.671875
7362.7890625
7105.5390625
6877.3359375
6666.1015625
6459.35546875
6246.49609375
6020.77734375
5780.3203125
5527.68359375
5268.4609375
5010.03515625
4760.953125
4530.44140625
4327.296875
4158.09765625
4025.7265625
3929.17578125
3864.47265625
3825.89453125
3806.421875
3797.04296875
3785.91796875
3758.86328125
3702.01953125
3605.98828125
3468.90234375
3296.625
3100.15234375
2892.30078125
2685.859375
2493.34765625
2326.63671875
2194.8359375
2101.12890625
2041.19140625
2004.66015625
1978.66796875
1951.109375
1912.8125
1859.4765625
1793.6953125
1725.390625
1669.08203125
1638.45703125
1641.18359375
1676.43359375
1735.98828125
1807.859375
1880.45703125
1945.37109375
1997.421875
2032.48046875
2045.41015625
2029.99609375
1980.8046875
1895.14453125
1773.984375
1622.25
1448.9296875
1266.47265625
1088.52734375
926.55078125
787.3046875
672.63671875
581.1953125
510.76953125
460.1484375
430.25
424.26953125
446.6328125
500.734375
586.21875
697.30078125
823.27734375
951.04296875
1067.71484375
1161.7890625
1223.16015625
1244.29296875
1223.2265625
1166.0546875
1085.578125
995.9453125
906.94921875
821.6015625
737.62890625
650.72265625
557.265625
455.54296875
345.76953125
229.7890625
111.11328125
-4.90625
-111.83203125
-204.234375
-279.921875
-340.30859375
-388.359375
-425.72265625
-451.09375
-460.6015625
-449.5546875
-414.6796875
-356.0390625
-278.22265625
-189.796875
-100.94140625
-20.38671875
46.36328125
96.5234375
128.5859375
142.046875
138.90625
125.34765625
111.84375
111.13671875
134.75
189.00390625
271.85546875
372.578125
475.0546875
562.7265625
622.20703125
644.83984375
627.96484375
576.796875
504.6484375
428.8671875
363.8984375
316.1171875
283.66015625
259.87890625
237.16796875
209.50390625
174.203125
132.61328125
88.875
46.86328125
7.48828125
-31.68359375
-74.90625
-126.23046875
-187.7890625
-258.23828125
-332.078125
-401.109375
-457.63671875
-496.98828125
-517.49609375
-518.5859375
-499.4296875
-459.52734375
-400.88671875
-329.94140625
-257.30859375
-194.4140625
-148.6640625
-120.9765625
-107.93359375
-106.08203125
-113.78515625
-128.890625
-145.83984375
-155.98828125
-151.1328125
-126.70703125
-82.52734375
-21.6875
50.80859375
128.9140625
206.24609375
276.796875
335.70703125
380.1171875
409.90625
427.91796875
439.5
451.2265625
468.88671875
495.04296875
527.37890625
559.2421875
582.1484375
588.79296875
574.7421875
538.56640625
481.42578125
406.796875
320.21875
228.34375
137.23046875
50.66796875
-30.51171875
-107.8984375
-184.34375
-262.81640625
-344.74609375
-427.87109375
-504.46484375
-561.82421875
-585.69921875
-565.30859375
-497.57421875
-388.67578125
-252.40234375
-106.296875
32.75
151.59375
241.88671875
299.60546875
323.98046875
316.65234375
281.3359375
223.9296875
152.453125
75.85546875
1.9375
-64.25390625
-120.1484375
-163.66796875
-191.39453125
-198.65625
-181.5234375
-139.00390625
-74.0
7.28515625
96.80078125
186.4921875
270.53125
347.09765625
418.3515625
488.1015625
559.0703125
631.83984375
705.48828125
778.0078125
845.64453125
902.57421875
942.046875
958.4765625
948.734375
912.44140625
851.98046875
772.2109375
679.2734375
578.3671875
472.16796875
361.515625
248.1328125
137.34375
38.21875
-39.5859375
-90.26171875
-114.37109375
-117.98046875
-110.0859375
-100.88671875
-100.83984375
-118.87109375
-159.2109375
-218.9375
-288.41015625
-354.52734375
-404.7890625
-430.35546875
-427.0078125
-394.13671875
-332.96875
-245.93359375
-137.72265625
-16.390625
107.27734375
221.80078125
316.71484375
383.234375
414.79296875
408.0859375
363.91796875
287.171875
186.20703125
72.125
-42.62109375
-146.55078125
-231.3984375
-292.9609375
-330.4140625
-345.6015625
-342.91796875
-329.07421875
-311.71875
-297.33203125
-289.46875
-287.8515625
-288.40234375
-284.20703125
-267.76953125
-234.03125
-182.79296875
-119.3125
-52.9609375
5.63671875
48.37890625
73.09375
84.734375
93.12109375
108.52734375
138.09765625
185.1953125
250.8828125
335.24609375
437.44140625
555.23828125
685.26953125
823.89453125
967.65625
1112.40625
1251.78125
1376.58984375
1476.203125
1541.5546875
1567.90625
1555.87109375
1510.46484375
1439.37109375
1351.49609375
1256.140625
1162.1640625
1076.65625
1003.28125
941.51171875
887.5078125
836.23828125
783.41796875
726.4921875
665.1796875
602.25
544.30078125
501.06640625
482.58203125
495.140625
538.14453125
603.36328125
676.84375
742.28515625
784.53515625
792.35546875
760.421875
690.66796875
592.3359375
480.109375
370.484375
277.8671875
211.91796875
176.9609375
172.94921875
196.8359375
243.19140625
303.8359375
367.5703125
421.7265625
455.7890625
465.3046875
453.28515625
428.10546875
399.265625
373.66015625
354.125
340.12109375
329.2578125
318.453125
304.7578125
286.56640625
265.140625
245.18359375
233.16015625
234.02734375
248.83984375
274.94140625
308.078125
344.3671875
380.6953125
414.40625
443.48828125
467.30859375
486.66015625
502.64453125
515.12109375
522.3203125
522.0625
513.76171875
500.00390625
486.6796875
481.42578125
490.79296875
517.4375
558.96484375
609.25
661.57421875
711.6953125
759.265625
807.23828125
859.96875
921.21484375
992.5078125
1071.90625
1153.3046875
1226.94921875
1281.69140625
1308.46484375
1303.54296875
1270.33984375
1219.06640625
1164.46875
1122.09765625
1104.31640625
1117.2890625
1160.05078125
1225.72265625
1304.0859375
1384.828125
1460.234375
1526.26171875
1581.875
1627.6640625
1664.9140625
1695.14453125
1719.75390625
1739.796875
1756.28515625
1770.1875
1781.33203125
1787.00390625
1782.38671875
1763.3359375
1728.89453125
1680.87890625
1621.01171875
1548.75390625
1461.9765625
1359.71875
1244.78125
1124.6171875
1009.9375
911.5625
837.01953125
789.1953125
767.41796875
769.40234375
791.66015625
828.54296875
871.94140625
913.21484375
946.109375
968.296875
980.37109375
983.73828125
979.296875
967.6875
950.11328125
928.890625
907.5703125
890.6953125
882.90625
886.984375
901.6875
920.828125
934.46484375
931.8203125
904.4375
848.41015625
764.8359375
658.6640625
536.8828125
407.140625
277.29296875
155.2265625
48.65625
-35.09765625
-89.42578125
-109.3046875
-93.03125
-43.75
30.5078125
118.33984375
207.16796875
285.40625
344.41796875
379.84765625
391.8984375
384.63671875
364.9609375
341.4921875
322.9375
316.046875
324.40234375
348.66796875
387.85546875
440.17578125
503.31640625
574.49609375
650.7890625
729.59765625
809.1875
889.25390625
971.06640625
1056.7890625
1148.20703125
1245.51953125
1346.87890625
1448.7265625
1546.953125
1638.38671875
1721.546875
1795.8984375
1860.41015625
1913.26953125
1953.6015625
1983.75390625
2010.015625
2040.73046875
2082.72265625
2138.078125
2203.0859375
2270.015625
2330.40625
2377.5625
2407.15234375
2416.859375
2406.1796875
2376.3359375
2329.21875
2265.8046875
2185.61328125
2088.51953125
1977.84765625
1862.5
1756.1953125
1673.82421875
1626.24609375
1615.73828125
1634.3125
1665.8515625
1691.55078125
1696.2265625
1672.7734375
1623.12109375
1556.06640625
1483.6953125
1417.640625
1365.4375
1327.55078125
1296.578125
1260.09375
1206.23828125
1129.171875
1031.58203125
923.55078125
818.6328125
728.58203125
658.78125
606.50390625
563.11328125
518.60546875
465.640625
401.41796875
327.7890625
250.859375
179.98828125
125.8203125
97.43359375
99.8046875
132.76953125
191.38671875
267.171875
349.73828125
428.796875
496.28125
547.609375
581.30078125
597.44921875
596.6015625
580.078125
550.98046875
514.59375
477.61328125
447.0546875
429.46484375
430.265625
452.6484375
496.4140625
557.6171875
629.4296875
703.62109375
771.9609375
827.24609375
863.828125
877.90234375
867.91015625
835.5234375
786.51171875
730.01171875
675.5703125
629.4453125
593.01953125
564.44140625
541.8671875
525.28515625
515.45703125
511.19140625
507.453125
495.94140625
467.375
413.65234375
328.91015625
210.34765625
59.84765625
-114.41015625
-298.75390625
-477.69921875
-638.4765625
-773.078125
-877.47265625
-950.1328125
-991.48046875
-1003.4375
-987.828125
-944.23046875
-869.546875
-760.3828125
-616.83203125
-444.609375
-253.95703125
-56.5078125
137.46875
320.046875
485.76171875
632.33984375
761.83203125
880.43359375
996.2265625
1115.890625
1242.3203125
1373.9765625
1505.71484375
1630.83984375
1743.546875
1840.6015625
1921.171875
1985.3125
2032.55859375
2061.6328125
2071.109375
2060.8125
2033.5390625
1996.42578125
1960.5546875
1938.16015625
1938.4296875
1963.98046875
2009.4765625
2062.97265625
2109.20703125
2133.4375
2124.67578125
2077.83984375
1994.796875
1883.98828125
1758.33203125
1631.796875
1516.22265625
1419.46875
1344.60546875
1289.67578125
1248.1953125
1210.90625
1168.890625
1116.99609375
1056.12109375
992.84375
935.86328125
890.71875
856.03515625
824.0078125
784.80859375
731.92578125
665.171875
590.04296875
514.26953125
443.65625
379.48046875
318.76953125
256.640625
189.03515625
114.13671875
32.4609375
-53.8046875
-141.2578125
-225.203125
-299.19140625
-354.85546875
-382.5703125
-373.0234375
-319.4375
-220.30859375
-81.83984375
81.66796875
251.0546875
407.6875
537.9921875
634.76171875
696.13671875
724.53125
726.16796875
710.34375
688.01953125
670.28515625
667.27734375
687.22265625
735.15234375
811.65625
912.34765625
1028.41796875
1148.5234375
1261.828125
1361.21875
1444.93359375
1515.15234375
1574.375
1621.8828125
1652.453125
1657.96484375
1631.0546875
1569.16015625
1477.328125
1368.296875
1259.47265625
1167.69921875
1104.1875
1071.88671875
1066.18359375
1077.87109375
1096.59375
1113.5546875
1123.1015625
1123.3125
1115.4609375
1102.51171875
1087.0078125
1069.62109375
1049.30859375
1025.2265625
998.69140625
972.84765625
950.04296875
929.671875
909.73046875
891.30859375
881.33984375
890.3828125
926.984375
993.55078125
1086.2578125
1197.84375
1320.58984375
1448.63671875
1579.40625
1713.44921875
1851.81640625
1992.11328125
2126.125
2241.14453125
2324.19140625
2366.23828125
2364.125
2319.98828125
2239.80859375
2132.3515625
2008.49609375
1880.03515625
1757.5625
1648.71875
1557.9921875
1487.91796875
1440.32421875
1416.5234375
1416.89453125
1440.421875
1484.19140625
1542.79296875
1608.4296875
1672.65625
1728.92578125
1773.9140625
1806.56640625
1826.19921875
1831.77734375
1822.83203125
1800.9453125
1770.53515625
1738.34765625
1711.66015625
1695.56640625
1690.54296875
1691.64453125
1689.8515625
1674.640625
1637.171875
1573.40234375
1486.546875
1387.23828125
1290.421875
1210.05078125
1153.96875
1121.4296875
1103.80859375
1087.83984375
1059.86328125
1009.6171875
932.484375
830.00390625
708.9609375
579.54296875
452.9375
339.01171875
244.83203125
174.3203125
128.90625
108.84375
114.6953125
147.82421875
208.953125
295.46484375
399.85546875
511.2578125
619.33984375
717.625
804.1875
879.8671875
945.5625
1000.07421875
1039.32421875
1057.390625
1049.25390625
1013.86328125
955.60546875
883.27734375
807.78515625
740.46484375
692.65234375
675.359375
697.5390625
763.234375
869.484375
1006.609375
1160.79296875
1317.41015625
1463.7734375
1590.609375
1692.13671875
1765.17578125
1807.87109375
1818.99609375
1797.87890625
1744.99609375
1663.10546875
1558.56640625
1441.66796875
1324.87109375
1219.78515625
1135.11328125
1076.54296875
1047.04296875
1045.74609375
1066.6484375
1100.01953125
1136.68359375
1171.50390625
1202.765625
1228.68359375
1245.5390625
1249.65234375
1240.8125
1223.23828125
1203.08984375
1184.9765625
1170.75390625
1161.140625
1158.15625
1165.59765625
1186.88671875
1221.9453125
1265.59765625
1309.01171875
1343.1484375
1362.1171875
1364.7109375
1353.78515625
1334.3828125
1311.58203125
1288.90625
1267.83984375
1248.609375
1231.74609375
1219.09375
1213.55078125
1217.890625
1233.8203125
1261.41015625
1298.33203125
1339.0625
1375.34765625
1398.82421875
1404.3359375
1391.71875
1365.06640625
1330.90625
1296.5859375
1268.91796875
1252.2890625
1246.75390625
1247.62890625
1247.6875
1241.19921875
1227.47265625
1211.6171875
1201.73046875
1204.0
1219.0078125
1241.25
1261.79296875
1271.90234375
1265.703125
1241.2578125
1200.47265625
1148.46875
1092.73046875
1042.0390625
1004.59765625
985.5078125
984.95703125
998.796875
1021.6640625
1050.06640625
1082.66796875
1117.96875
1152.53515625
1182.48046875
1207.4140625
1233.125
1270.19140625
1328.97265625
1414.25
1522.65625
1644.03125
1765.43359375
1875.26953125
1965.6640625
2032.62109375
2075.02734375
2093.8046875
2091.62109375
2072.58203125
2041.17578125
2000.7734375
1952.44921875
1895.0234375
1826.2890625
1744.82421875
1651.72265625
1551.65234375
1452.4765625
1363.3125
1291.9921875
1243.38671875
1219.12109375
1217.4375
1232.7578125
1256.2890625
1279.36328125
1297.99609375
1314.83203125
1336.3125
1367.796875
1410.88671875
1464.17578125
1525.0078125
1590.171875
1655.91015625
1718.453125
1774.9453125
1824.03515625
1866.03125
1902.72265625
1936.53515625
1968.80859375
1998.40234375
2022.109375
2036.63671875
2040.47265625
2034.5390625
2021.9765625
2007.30078125
1994.9296875
1987.29296875
1983.97265625
1982.69140625
1981.4140625
1979.69921875
1978.421875
1978.23046875
1978.00390625
1974.0703125
1960.765625
1932.1875
1884.65625
1818.6875
1739.44140625
1654.8828125
1572.27734375
1495.08203125
1422.59765625
1352.5234375
1284.1171875
1219.2734375
1161.16015625
1112.1015625
1072.3515625
1040.25
1013.26171875
989.0546875
965.9296875
942.53515625
917.53515625
890.16796875
861.5625
835.5078125
817.640625
813.10546875
824.02734375
848.10546875
879.15625
909.21484375
930.796875
938.1171875
927.33984375
897.0703125
849.65234375
792.42578125
737.16015625
697.109375
682.96484375
699.9453125
747.32421875
819.703125
908.33203125
1001.8125
1087.3125
1153.46484375
1193.7890625
1207.72265625
1198.23046875
1168.19140625
1118.8203125
1051.08984375
968.15625
876.48828125
784.73046875
701.265625
632.0078125
579.87890625
545.8984375
530.4609375
533.55859375
554.19140625
589.953125
637.03515625
690.14453125
742.8046875
789.28125
827.578125
860.9296875
895.62890625
936.5859375
984.0234375
1033.46484375
1078.20703125
1112.2421875
1132.00390625
1136.390625
1125.6484375
1100.3125
1061.265625
1010.60546875
951.89453125
889.09375
825.15234375
761.6640625
699.9765625
642.74609375
594.56640625
560.9375
545.87109375
549.86328125
569.703125
600.08203125
635.2890625
670.0625
700.3203125
724.65625
745.26953125
766.04296875
788.20703125
807.234375
814.33203125
801.6484375
767.328125
717.05859375
661.6875
612.421875
575.9296875
552.0
535.46484375
521.09765625
507.74609375
498.79296875
499.671875
515.3046875
548.69921875
599.90234375
664.5234375
733.42578125
794.953125
838.94140625
860.03515625
858.7578125
840.67578125
814.453125
789.0859375
771.13671875
763.1796875
764.30859375
771.87890625
783.10546875
795.83203125
808.35546875
818.3828125
821.55859375
811.2109375
780.75390625
727.82421875
656.82421875
577.44140625
499.98046875
430.625
369.41796875
311.9140625
253.484375
194.05078125
140.05078125
102.078125
89.72265625
107.47265625
154.1015625
224.81640625
313.58203125
414.09375
519.6015625
622.3984375
713.45703125
783.0546875
822.7265625
828.08984375
800.48046875
746.07421875
673.0859375
589.32421875
501.625
416.328125
339.23046875
274.34765625
222.97265625
184.23046875
156.73828125
139.796875
132.87890625
133.7734375
137.1640625
135.1484375
120.32421875
89.9453125
48.5
6.3515625
-25.11328125
-39.140625
-36.46484375
-23.8984375
-9.6484375
1.515625
10.1875
20.32421875
35.4140625
56.26953125
82.0703125
113.14453125
152.5
204.63671875
272.5234375
354.75390625
444.73828125
532.80078125
610.40234375
674.25390625
727.27734375
775.71484375
824.078125
871.2421875
909.5
926.97265625
912.125
858.625
768.55078125
652.53125
526.73046875
407.9296875
308.95703125
236.546875
192.1171875
174.08984375
179.41015625
203.51953125
239.9296875
280.73046875
317.7890625
343.58984375
351.62890625
337.5703125
301.4375
249.44921875
193.45703125
147.98046875
126.1015625
135.875
178.10546875
245.93359375
326.59375
405.23046875
469.63671875
514.2890625
541.875
561.453125
583.70703125
615.47265625
656.49609375
700.3125
738.10546875
762.6171875
769.59375
757.15625
724.921875
674.0078125
607.30078125
528.90625
442.9296875
352.32421875
259.01953125
165.44140625
76.78515625
1.953125
-48.6015625
-67.86328125
-56.55859375
-23.4453125
18.765625
58.62890625
88.9921875
107.3125
114.453125
113.4140625
108.34765625
103.8125
103.94921875
111.578125
127.2578125
148.9375
172.5859375
193.328125
206.75
210.3515625
205.21484375
196.765625
193.19921875
201.515625
223.5
254.0390625
282.3984375
295.12109375
279.80859375
229.578125
147.35546875
47.31640625
-49.13671875
-121.73828125
-159.19921875
-161.88671875
-138.4765625
-99.9375
-54.70703125
-6.9140625
42.6875
94.53515625
148.3828125
202.8046875
255.54296875
303.4609375
342.00390625
365.43359375
368.9296875
351.375
316.48828125
271.40234375
224.296875
182.84375
153.91015625
143.4453125
155.515625
190.5078125
243.56640625
304.875
362.4296875
406.29296875
431.765625
439.953125
435.953125
425.71875
412.640625
394.79296875
364.40234375
310.69140625
225.34375
107.98828125
-31.10546875
-172.8359375
-295.21875
-381.0390625
-423.4609375
-426.73046875
-402.5078125
-364.8984375
-326.97265625
-298.8671875
-286.46875
-290.54296875
-307.3125
-330.9765625
-356.52734375
-380.81640625
-401.16796875
-413.41015625
-411.71875
-391.109375
-350.875
-296.25
-236.86328125
-182.86328125
-141.17578125
-113.6640625
-97.7109375
-88.65625
-82.7890625
-79.52734375
-81.59765625
-93.04296875
-116.48828125
-151.4921875
-195.44921875
-246.3046875
-304.9765625
-375.62890625
-463.58203125
-572.08203125
-699.453125
-837.46484375
-971.52734375
-1083.33203125
-1155.7265625
-1177.921875
-1148.52734375
-1074.90625
-969.515625
-845.50390625
-713.3515625
-579.484375
-446.7578125
-316.22265625
-189.07421875
-67.8671875
43.48828125
140.66015625
219.75
277.6640625
312.0078125
321.0859375
304.5859375
264.6484375
206.6015625
138.76953125
71.48046875
15.66015625
-18.74609375
-24.796875
-0.73046875
48.84765625
114.02734375
183.11328125
246.82421875
300.703125
344.93359375
382.453125
416.8984375
451.2734375
487.2109375
525.1015625
565.17578125
608.921875
659.5078125
720.45703125
793.453125
876.74609375
964.828125
1049.12890625
1119.04296875
1163.4375
1172.4375
1139.31640625
1062.01953125
944.27734375
795.7109375
630.04296875
461.12890625
298.66015625
146.3359375
4.0703125
-127.44140625
-243.640625
-337.234375
-402.77734375
-440.69921875
-457.0703125
-459.03125
-449.8984375
-427.96484375
-389.50390625
-332.703125
-259.61328125
-175.93359375
-90.1328125
-12.4921875
46.796875
80.59765625
87.609375
73.40234375
49.21484375
28.98046875
25.44921875
46.390625
91.94140625
154.12109375
218.9453125
270.69140625
297.05859375
292.9296875
261.0703125
209.83984375
149.9375
91.9375
44.640625
13.37109375
-1.6484375
-5.56640625
-6.93359375
-14.48046875
-33.859375
-65.78125
-106.15234375
-148.03125
-184.34765625
-209.67578125
-220.17578125
-212.4921875
-183.05078125
-128.62890625
-47.93359375
56.98046875
180.62109375
315.6484375
455.21484375
594.3125
729.26171875
856.0234375
969.046875
1061.4375
1126.25
1158.03125
1154.48828125
1117.96484375
1056.40234375
982.8359375
912.93359375
860.99609375
835.97265625
839.48828125
866.87109375
910.29296875
962.3671875
1018.5390625
1077.5390625
1140.01953125
1206.35546875
1274.96875
1341.81640625
1400.8203125
1444.5859375
1465.8203125
1459.72265625
1426.58203125
1372.8359375
1309.46484375
1248.46484375
1198.69140625
1162.65625
1135.91015625
1109.78125
1075.81640625
1028.58984375
964.8828125
881.66015625
776.54296875
651.5390625
516.28125
386.93359375
280.83203125
210.52734375
181.0390625
190.86328125
234.70703125
305.375
393.76953125
488.1328125
574.109375
636.69140625
663.51953125
648.37890625
593.4375
509.0390625
410.99609375
316.67578125
241.33984375
195.7734375
184.921875
207.2109375
254.46484375
312.7578125
364.6875
393.4609375
387.88671875
345.98828125
275.00390625
187.828125
98.44140625
18.83203125
-42.25390625
-79.57421875
-91.23046875
-78.06640625
-42.8125
10.8203125
78.9296875
157.59765625
241.81640625
323.44140625
390.828125
432.015625
440.015625
416.0546875
368.47265625
308.6953125
247.34375
191.8203125
145.3828125
107.8828125
78.04296875
55.75
42.51171875
39.82421875
47.296875
62.359375
81.38671875
101.03125
118.96875
133.9375
145.53515625
154.00390625
160.16015625
165.23046875
170.46484375
176.43359375
182.15625
184.59375
179.2734375
162.57421875
134.765625
101.3359375
70.828125
50.53515625
43.51171875
49.14453125
65.66796875
91.6484375
124.89453125
160.46875
190.16015625
204.2578125
194.60546875
157.15234375
93.2578125
9.765625
-82.09375
-169.30859375
-240.6015625
-289.25390625
-313.2734375
-313.265625
-290.09375
-244.27734375
-177.0546875
-91.65625
6.27734375
109.6796875
212.1640625
310.1953125
403.234375
491.265625
571.43359375
636.86328125
678.71875
690.08984375
669.41015625
621.92578125
558.484375
491.8046875
431.8203125
383.1171875
346.0546875
320.15234375
306.734375
309.08984375
330.71484375
373.140625
433.921875
505.5859375
576.3203125
633.11328125
666.34375
673.3359375
658.88671875
632.3203125
602.984375
576.55859375
553.86328125
532.1015625
507.08203125
475.0078125
433.0
379.0390625
312.31640625
234.1328125
148.4140625
60.90625
-22.66796875
-98.19140625
-163.484375
-217.91015625
-261.9296875
-296.9453125
-325.05859375
-348.6328125
-369.6953125
-388.87109375
-404.0078125
-409.19921875
-395.609375
-354.5
-281.0078125
-176.76953125
-50.22265625
85.53125
216.75390625
333.62890625
433.43359375
520.1953125
600.828125
679.94140625
756.41015625
823.65625
873.05859375
898.17578125
897.1953125
872.43359375
828.20703125
769.375
701.640625
632.046875
567.82421875
513.921875
471.65625
439.859375
417.20703125
403.37890625
398.42578125
401.265625
408.15234375
411.578125
400.71484375
364.32421875
295.51171875
195.40625
73.4140625
-55.7421875
-176.14453125
-274.20703125
-341.0078125
-373.2578125
-372.6640625
-344.25
-294.48828125
-229.99609375
-156.6640625
-79.05859375
-0.12109375
78.671875
156.9765625
235.6328125
317.1875
405.734375
505.0703125
615.328125
730.89453125
842.08984375
940.3125
1022.82421875
1093.48828125
1159.22265625
1225.1796875
1291.85546875
1355.1953125
1408.71875
1445.8515625
1461.10546875
1450.48046875
1412.578125
1350.94921875
1275.4140625
1199.94140625
1137.88671875
1098.1171875
1084.48046875
1097.41796875
1135.2109375
1194.41796875
1270.0546875
1355.48046875
1441.69921875
1517.3046875
1570.6171875
1593.3046875
1582.59765625
1540.5625
1472.02734375
1383.45703125
1283.19140625
1181.671875
1090.08984375
1017.578125
968.23828125
939.9296875
925.92578125
918.17578125
909.5078125
893.71484375
864.921875
818.15625
751.0546875
665.2578125
566.609375
464.51171875
370.15234375
293.35546875
238.9921875
205.69140625
187.7890625
178.7734375
173.14453125
166.25
154.15625
134.953125
110.42578125
85.90234375
67.84375
60.9453125
66.6796875
83.5546875
108.36328125
137.58984375
168.7265625
201.234375
236.703125
278.38671875
330.47265625
397.83984375
485.7734375
598.75
737.7734375
897.46875
1065.28125
1224.27734375
1358.38671875
1457.109375
1517.4453125
1543.21484375
1543.3359375
1529.86328125
1515.13671875
1508.15625
1512.02734375
1524.40625
1540.84375
1558.2734375
1575.94921875
1593.2109375
1606.1875
1606.4140625
1583.1796875
1528.58203125
1441.96875
1330.75
1207.20703125
1083.7109375
969.43359375
869.6484375
786.73046875
721.29296875
672.77734375
639.7890625
620.3671875
611.87890625
610.59375
611.70703125
610.95703125
607.46875
605.734375
614.66015625
643.8203125
699.33984375
781.82421875
886.69140625
1005.72265625
1128.734375
1245.44140625
1347.78515625
1431.94921875
1498.5625
1550.546875
1590.29296875
1618.36328125
1634.33203125
1638.08984375
1630.05859375
1610.70703125
1580.47265625
1540.55078125
1493.8359375
1445.43359375
1402.83203125
1374.93359375
1369.37890625
1388.859375
1428.8828125
1478.97265625
1526.34375
1559.4921875
1570.2734375
1554.6875
1513.0078125
1449.33203125
1370.49609375
1284.796875
1200.515625
1123.9375
1057.26171875
998.12890625
941.72265625
884.1953125
824.6640625
764.578125
705.62890625
648.71484375
594.51171875
544.86328125
503.33203125
474.4140625
461.66015625
466.13671875
486.31640625
519.68359375
564.6796875
621.296875
689.90234375
769.41796875
856.33984375
945.17578125
1030.05859375
1106.39453125
1171.40234375
1223.00390625
1258.33984375
1273.94921875
1268.23828125
1244.52734375
1212.19921875
1184.8515625
1176.0390625
1194.30859375
1239.40234375
1301.76953125
1365.90625
1415.86328125
1439.578125
1430.578125
1387.609375
1313.234375
1212.08203125
1089.19140625
949.50390625
798.53515625
642.9296875
489.69921875
345.03125
214.08203125
101.55078125
11.40234375
-54.77734375
-99.546875
-129.421875
-152.47265625
-174.55859375
-196.25390625
-212.1484375
-213.42578125
-192.45703125
-146.94140625
-81.8359375
-8.4921875
58.3046875
104.72265625
122.14453125
109.765625
74.33984375
27.421875
-18.51953125
-53.35546875
-70.68359375
-67.5390625
-43.73828125
-2.07421875
51.46484375
109.03515625
163.78125
212.3046875
255.02734375
295.015625
336.44921875
383.015625
436.0703125
493.98828125
554.12109375
616.30078125
684.49609375
764.640625
860.203125
968.8515625
1082.23828125
1189.05859375
1280.05859375
1352.26171875
1409.609375
1459.09765625
1505.50390625
1548.828125
1586.375
1616.79296875
1642.48828125
1668.484375
1698.84765625
1733.10546875
1764.9296875
1784.140625
1781.1328125
1751.25390625
1696.80078125
1625.7578125
1548.2734375
1472.6328125
1402.546875
1337.23828125
1274.3203125
1213.63671875
1159.3203125
1118.6796875
1099.18359375
1105.671875
1139.01953125
1195.8515625
1269.11328125
1349.69140625
1429.28515625
1503.2890625
1571.625
1636.515625
1698.43359375
1753.0703125
1791.7109375
1804.875
1787.05078125
1739.60546875
1670.30859375
1589.98046875
1508.16796875
1430.30078125
1357.53515625
1288.81640625
1223.1328125
1160.37109375
1101.19921875
1047.08203125
1000.68359375
965.71875
945.640625
942.01171875
953.75390625
977.0859375
1005.48046875
1029.73046875
1039.390625
1026.13671875
987.82421875
930.69140625
867.80859375
813.875
778.8828125
764.10546875
762.66015625
763.984375
759.2578125
744.515625
720.44140625
689.890625
655.4296875
618.62109375
581.12109375
546.38671875
520.51953125
511.4765625
526.87109375
571.3203125
644.671875
741.92578125
854.71484375
972.890625
1085.3203125
1180.359375
1247.1328125
1277.92578125
1270.1484375
1226.27734375
1151.9453125
1053.80078125
938.703125
814.24609375
688.90234375
570.8125
465.51953125
374.5859375
296.08984375
226.625
163.140625
104.1171875
50.02734375
3.4296875
-31.4296875
-49.59375
-46.66015625
-20.48046875
27.04296875
89.4921875
158.1171875
225.92578125
290.58984375
353.40234375
415.16796875
472.52734375
517.953125
543.15234375
543.375
519.72265625
478.3203125
427.3828125
374.23046875
323.69921875
278.01953125
237.609375
202.3359375
172.78515625
150.75
138.66015625
138.0625
148.125
164.76953125
181.2265625
190.01171875
185.5234375
165.52734375
130.90234375
84.74609375
32.0859375
-20.41015625
-66.20703125
-101.65234375
-127.41015625
-147.328125
-165.9375
-186.6015625
-210.765625
-237.765625
-265.4140625
-291.7109375
-317.00390625
-344.890625
-380.90234375
-429.35546875
-490.06640625
-556.9765625
-620.2734375
-671.33203125
-707.15625
-730.76953125
-747.6953125
-761.68359375
-772.90625
-778.66015625
-774.67578125
-755.85546875
-716.96484375
-653.91015625
-565.50390625
-454.6796875
-327.95703125
-192.78125
-54.1875
86.4921875
229.5625
373.2421875
511.9453125
637.9453125
744.64453125
828.78125
890.7109375
933.70703125
962.85546875
983.23828125
997.80078125
1006.3359375
1006.3046875
994.72265625
969.86328125
932.10546875
884.05078125
830.18359375
776.1171875
728.0234375
692.65625
676.98046875
686.6328125
723.5859375
784.5703125
861.36328125
942.47265625
1015.28515625
1068.53515625
1094.875
1092.81640625
1066.98046875
1026.3984375
981.40234375
940.1484375
906.14453125
877.9921875
851.58984375
823.03515625
790.25390625
753.1171875
713.51171875
676.3671875
650.5234375
647.4921875
677.734375
746.23828125
849.6875
976.734375
1111.203125
1236.7578125
1341.02734375
1417.3828125
1464.48046875
1485.1640625
1485.86328125
1475.86328125
1464.921875
1459.453125
1459.84765625
1461.38671875
1457.72265625
1444.0625
1418.16796875
1380.3671875
1333.9453125
1285.39453125
1242.84765625
1212.60546875
1196.16015625
1190.109375
1188.8203125
1187.46875
1183.09765625
1173.56640625
1156.0
1126.6953125
1082.8046875
1024.453125
955.49609375
882.41015625
811.94140625
748.80078125
694.5078125
647.9921875
607.2890625
571.10546875
539.078125
511.26171875
487.57421875
467.57421875
450.07421875
432.5859375
411.3125
382.2734375
343.0078125
293.859375
238.17578125
181.2578125
128.47265625
83.203125
45.5859375
12.671875
-19.83984375
-54.63671875
-90.00390625
-119.34375
-133.8671875
-127.03125
-97.28515625
-47.61328125
17.02734375
91.6875
171.92578125
253.4921875
332.375
405.6953125
472.84765625
535.86328125
598.0625
661.8828125
727.5625
793.4921875
856.94140625
914.1953125
960.765625
993.1875
1011.51953125
1020.046875
1024.90625
1030.58984375
1037.73046875
1043.26171875
1042.3125
1031.1015625
1009.78515625
983.7578125
962.1875
954.2265625
964.78125
992.15625
1028.62890625
1063.59375
1087.5625
1094.67578125
1082.9375
1053.1328125
1007.90234375
951.39453125
888.9375
826.74609375
771.6953125
730.6171875
708.20703125
704.23046875
712.40625
722.5078125
724.64453125
712.56640625
684.31640625
640.85546875
584.27734375
516.69921875
439.70703125
353.92578125
258.8125
153.0625
36.11328125
-89.75
-218.23828125
-340.30859375
-447.515625
-535.0625
-602.16796875
-650.12109375
-680.26953125
-694.15234375
-695.38671875
-691.08203125
-690.69140625
-702.12890625
-727.1953125
-759.41796875
-786.328125
-794.91796875
-776.79296875
-729.84765625
-656.7578125
-562.9140625
-455.67578125
-344.24609375
-238.3671875
-145.2109375
-66.2578125
3.60546875
73.734375
153.3203125
247.2890625
354.33984375
467.640625
577.62109375
675.66015625
756.921875
820.58203125
867.44140625
897.44921875
909.9140625
906.34765625
892.60546875
877.5625
869.0
869.65234375
876.0234375
880.4609375
875.328125
857.18359375
828.56640625
796.421875
768.52734375
750.7890625
746.56640625
757.06640625
781.4296875
816.53125
857.171875
896.82421875
928.50390625
945.79296875
944.41796875
924.2421875
890.296875
851.4453125
816.58203125
790.30078125
770.7109375
750.8515625
722.57421875
680.40625
623.5703125
556.18359375
486.7421875
426.95703125
389.3125
383.24609375
411.45703125
468.6796875
543.86328125
624.36328125
699.54296875
762.16796875
808.390625
837.41796875
851.40625
854.9609375
854.16015625
855.515625
864.9375
886.3359375
920.16796875
963.36328125
1011.46484375
1061.5234375
1112.984375
1165.72265625
1217.33203125
1262.4921875
1295.046875
1311.02734375
1310.21875
1295.5859375
1271.18359375
1240.12109375
1203.765625
1162.76953125
1118.9921875
1076.6171875
1041.15234375
1016.50390625
1001.921875
990.65234375
971.296875
931.6328125
863.609375
767.24609375
650.90234375
527.3671875
408.1796875
299.97265625
204.56640625
121.34375
49.69140625
-9.6171875
-54.14453125
-80.72265625
-87.73046875
-77.32421875
-55.62109375
-30.3046875
-7.5859375
9.13671875
18.7890625
21.5234375
18.25
10.3359375
-1.20703125
-16.76171875
-38.15625
-67.29296875
-104.0859375
-145.5546875
-186.94140625
-224.5234375
-258.41015625
-293.4453125
-337.26171875
-395.97265625
-469.59375
-549.984375
-622.953125
-673.71484375
-692.87890625
-679.9609375
-642.87890625
-594.16796875
-545.79296875
-505.09765625
-473.3125
-446.3515625
-416.78515625
-376.06640625
-317.21484375
-237.8984375
-142.3125
-40.23046875
57.05859375
141.40625
210.234375
265.7421875
312.16796875
353.26171875
391.4296875
428.54296875
466.921875
508.89453125
554.71484375
600.82421875
640.83203125
669.16015625
684.5625
690.52734375
692.1875
692.5
690.5390625
682.6796875
665.0703125
635.2890625
592.28515625
535.4765625
464.359375
379.1328125
281.61328125
175.5546875
66.32421875
-39.43359375
-134.16015625
-209.96484375
-259.5625
-277.28515625
-260.125
-209.18359375
-130.9609375
-36.74609375
60.96484375
153.5078125
239.00390625
321.26953125
405.984375
497.22265625
596.05078125
700.60546875
806.8125
909.59375
1004.5546875
1089.10546875
1161.79296875
1220.2578125
1259.953125
1275.390625
1263.09765625
1223.83984375
1162.35546875
1085.1328125
998.4296875
908.0546875
820.59375
744.09375
686.515625
652.27734375
639.21484375
638.4140625
637.47265625
625.375
596.25390625
550.578125
493.859375
434.23046875
379.73828125
336.1484375
305.74609375
287.640625
279.13671875
276.984375
277.47265625
275.9375
267.3984375
249.1953125
224.08984375
201.2265625
193.28515625
210.8046875
256.54296875
323.45703125
397.953125
466.8125
523.0
566.71875
602.01953125
632.99609375
662.578125
693.17578125
726.92578125
764.62109375
804.60546875
843.03125
875.6015625
899.74609375
915.578125
924.921875
929.3203125
929.04296875
923.921875
914.52734375
901.8203125
885.80859375
865.11328125
838.21484375
804.88671875
766.265625
723.49609375
676.3203125
622.94140625
561.73046875
493.99609375
425.6953125
366.296875
325.34375
309.28125
320.2890625
356.47265625
412.10546875
477.79296875
541.30859375
589.55859375
611.60546875
602.30078125
564.8515625
509.82421875
449.88671875
393.05078125
338.92578125
280.14453125
207.53125
115.47265625
4.859375
-117.5859375
-242.5546875
-361.7421875
-469.92578125
-565.328125
-648.71484375
-721.88671875
-785.75390625
-839.06640625
-879.0078125
-903.2109375
-911.3203125
-904.73828125
-884.94921875
-852.2421875
-805.99609375
-746.703125
-678.1171875
-607.640625
-544.203125
-494.75
-461.890625
-443.69140625
-435.21875
-430.7109375
-425.54296875
-417.29296875
-405.25
-388.77734375
-365.8203125
-332.58984375
-284.73046875
-219.6953125
-139.50390625
-51.91015625
31.7421875
101.2265625
151.40234375
183.125
201.76171875
215.26953125
232.21484375
258.8828125
296.1484375
338.29296875
375.0390625
395.7109375
393.26171875
366.5234375
320.1328125
262.09765625
200.23828125
139.33203125
80.5234375
23.015625
-33.58984375
-88.48046875
-141.046875
-192.734375
-247.00390625
-306.80078125
-372.125
-440.375
-508.76171875
-575.890625
-640.59765625
-699.59765625
-746.296875
-772.0078125
-768.625
-731.48046875
-660.81640625
-561.15234375
-439.109375
-301.66796875
-156.2734375
-11.953125
120.8125
232.390625
317.109375
374.734375
409.0625
424.60546875
423.91015625
407.38671875
375.37890625
330.04296875
275.40234375
216.078125
156.4140625
100.46875
51.92578125
13.078125
-16.23828125
-38.390625
-56.26953125
-71.56640625
-84.1875
-93.03125
-97.2265625
-97.2421875
-95.6953125
-97.78125
-110.83203125
-142.5234375
-197.8203125
-275.91015625
-369.03515625
-464.33984375
-547.90234375
-608.2890625
-637.671875
-630.9375
-585.6015625
-504.1796875
-397.2421875
-283.6328125
-186.171875
-125.09765625
-113.06640625
-153.5703125
-241.9453125
-367.33984375
-514.89453125
-668.3359375
-812.84765625
-937.56640625
-1036.83984375
-1110.1796875
-1160.76953125
-1192.83203125
-1208.58203125
-1206.65625
-1183.26171875
-1135.32421875
-1062.8984375
-968.8828125
-857.1875
-731.72265625
-597.31640625
-460.7734375
-330.52734375
-215.07421875
-121.64453125
-55.6796875
-20.57421875
-17.30859375
-44.2578125
-97.4921875
-171.44140625
-259.7890625
-356.26953125
-455.20703125
-551.54296875
-640.50390625
-717.5078125
-778.5078125
-820.3828125
-840.9140625
-838.53125
-812.80859375
-766.046875
-704.703125
-638.48046875
-576.78125
-525.09375
-484.328125
-453.16015625
-430.28125
-414.55859375
-404.265625
-397.5390625
-393.765625
-393.875
-398.8515625
-408.1328125
-419.2421875
-428.5859375
-432.41015625
-427.953125
-414.6171875
-394.41796875
-370.78515625
-346.39453125
-321.3046875
-292.56640625
-255.515625
-206.34765625
-145.1953125
-78.0078125
-15.9375
28.23046875
44.8984375
31.03515625
-9.8515625
-70.83984375
-144.88671875
-225.5859375
-305.7578125
-376.875
-431.296875
-465.7578125
-482.859375
-489.13671875
-491.3671875
-493.96875
-498.99609375
-508.03515625
-524.04296875
-550.99609375
-591.17578125
-642.41015625
-698.3046875
-752.06640625
-800.75
-846.11328125
-890.640625
-931.83984375
-959.76953125
-960.76171875
-925.2890625
-854.33984375
-759.703125
-658.59375
-567.109375
-496.3203125
-451.27734375
-431.07421875
-429.3828125
-436.3125
-441.9296875
-439.53515625
-426.76171875
-404.16015625
-373.1328125
-335.08984375
-291.9453125
-246.94140625
-204.61328125
-169.8203125
-146.65625
-137.7109375
-143.5703125
-162.2578125
-189.03125
-217.40625
-241.43359375
-257.49609375
-264.1484375
-260.39453125
-244.765625
-216.6484375
-178.16015625
-133.953125
-88.78515625
-45.65625
-6.65625
24.7421875
43.2265625
44.015625
26.0
-7.3671875
-50.0234375
-95.98828125
-140.71875
-180.99609375
-214.81640625
-242.2265625
-266.0859375
-291.25
-322.09375
-360.34375
-404.7890625
-452.50390625
-500.3125
-545.90234375
-589.00390625
-632.25
-680.52734375
-738.53515625
-807.9609375
-885.93359375
-965.29296875
-1036.484375
-1090.54296875
-1122.32421875
-1132.2734375
-1125.328125
-1107.4609375
-1082.33203125
-1050.20703125
-1009.49609375
-959.19140625
-900.30078125
-835.78515625
-769.51953125
-704.9765625
-643.890625
-585.21484375
-525.23046875
-459.234375
-383.48828125
-295.9921875
-195.9375
-83.3125
40.43359375
171.85546875
305.9296875
436.84765625
557.875
660.82421875
736.66015625
777.69921875
779.77734375
743.140625
672.51171875
577.03125
469.98046875
367.03125
282.75
226.2109375
197.73828125
188.78125
185.2734375
172.83984375
141.08203125
85.3828125
6.9140625
-87.66796875
-186.6171875
-274.19140625
-333.46484375
-350.6015625
-319.84375
-247.0
-149.125
-49.34375
31.20703125
80.25390625
96.59375
87.26953125
62.22265625
29.828125
-4.70703125
-38.5390625
-69.734375
-96.5703125
-117.55078125
-131.578125
-138.375
-139.1484375
-136.4453125
-132.390625
-126.49609375
-115.86328125
-98.63671875
-77.71875
-60.6171875
-55.27734375
-65.6484375
-90.625
-126.046875
-166.76171875
-207.2109375
-241.37890625
-263.28125
-268.05859375
-253.296875
-220.671875
-177.265625
-134.796875
-105.765625
-98.12890625
-112.32421875
-142.6875
-181.7890625
-224.55078125
-269.8671875
-319.8828125
-378.0859375
-447.39453125
-529.01171875
-622.19921875
-724.4296875
-831.34765625
-936.3828125
-1030.66796875
-1103.7734375
-1145.49609375
-1148.24609375
-1109.09375
-1030.61328125
-920.09765625
-787.7109375
-644.83203125
-503.08203125
-373.8359375
-267.5
-192.15625
-152.22265625
-147.66015625
-174.08203125
-223.37109375
-284.62890625
-345.62109375
-395.1328125
-425.4765625
-434.171875
-424.0234375
-401.6640625
-374.94140625
-349.64453125
-326.7890625
-302.2890625
-269.6953125
-224.28515625
-165.6171875
-97.046875
-23.50390625
50.74609375
123.1875
192.875
259.0546875
319.36328125
369.1796875
403.0859375
417.8828125
415.01953125
400.94921875
385.23828125
377.40625
383.67578125
404.71484375
435.1015625
464.84765625
482.48046875
478.71875
449.55859375
397.4375
330.19140625
258.26953125
191.58984375
136.8984375
96.0078125
65.3125
36.68359375
0.0546875
-52.94921875
-125.4609375
-213.57421875
-307.48828125
-395.01953125
-465.51953125
-512.0390625
-531.4921875
-524.234375
-493.984375
-447.66015625
-393.9453125
-340.734375
-292.92578125
-252.00390625
-217.3359375
-188.015625
-164.15625
-147.27734375
-139.9609375
-144.8046875
-162.86328125
-192.05859375
-226.62109375
-258.1171875
-277.61328125
-277.7578125
-253.87109375
-204.01171875
-128.71484375
-31.1328125
82.71875
204.328125
324.3359375
435.06640625
532.15234375
613.9375
679.3203125
726.18359375
751.734375
754.09765625
733.4296875
691.75
631.98046875
556.82421875
468.08984375
366.64453125
253.25
130.046875
1.484375
-126.1015625
-246.04296875
-352.95703125
-443.51953125
-516.234375
-570.83203125
-607.421875
-625.48828125
-623.25
-598.25390625
-549.64453125
-480.71484375
-399.75
-318.1328125
-246.99609375
-194.4765625
-164.4375
-156.33984375
-165.46484375
-183.51953125
-200.11328125
-205.30078125
-192.45703125
-160.1875
-111.95703125
-53.70703125
8.82421875
71.35546875
130.5625
183.36328125
227.23046875
261.3125
287.21875
308.2265625
326.859375
341.77734375
346.13671875
329.05859375
280.26953125
195.53125
79.5234375
-55.421875
-193.76953125
-321.81640625
-430.94140625
-518.30078125
-585.17578125
-634.16015625
-666.50390625
-681.3515625
-677.609375
-656.94140625
-625.26953125
-590.984375
-561.50390625
-541.1796875
-531.77734375
-534.296875
-549.83984375
-579.0078125
-620.09765625
-667.22265625
-709.65625
-734.00390625
-728.97265625
-689.7578125
-618.91015625
-523.4140625
-410.78125
-286.97265625
-156.33984375
-22.61328125
110.18359375
237.40234375
354.3984375
457.8046875
546.31640625
620.21875
680.1875
726.65234375
760.0625
781.7890625
794.83203125
803.421875
811.34375
819.6328125
825.54296875
823.9296875
810.32421875
783.49609375
746.1171875
703.53125
661.49609375
624.28515625
594.4609375
574.66015625
569.62109375
585.89453125
628.53125
697.12109375
784.140625
876.875
961.9375
1030.078125
1078.796875
1110.9609375
1130.30078125
1137.19921875
1128.27734375
1100.171875
1054.25390625
998.71484375
946.51953125
910.62109375
898.9921875
912.43359375
946.453125
995.72265625
1057.375
1130.65234375
1214.34765625
1305.5859375
1401.29296875
1499.7890625
1599.6953125
1696.81640625
1782.48046875
1845.23046875
1874.50390625
1863.59765625
1810.7578125
1718.6640625
1592.8671875
1439.7109375
1264.859375
1073.390625
870.98046875
664.6484375
462.35546875
272.35546875
102.8984375
-38.140625
-144.70703125
-214.24609375
-248.3671875
-252.046875
-232.24609375
-196.7109375
-152.84765625
-106.1171875
-58.44921875
-7.57421875
52.00390625
126.484375
219.58984375
330.40234375
453.23828125
579.7578125
701.984375
814.8125
917.1640625
1011.3828125
1101.109375
1188.4765625
1272.26171875
1347.94921875
1409.15625
1449.3125
1463.18359375
1448.58203125
1408.078125
1349.28125
1282.72265625
1218.19921875
1161.703125
1114.64453125
1075.15234375
1040.01171875
1005.796875
968.62109375
923.3828125
863.8125
784.06640625
681.03515625
556.03515625
414.92578125
266.5078125
119.61328125
-19.9140625
-150.1640625
-270.625
-377.953125
-464.015625
-518.74609375
-535.91015625
-516.88671875
-469.6796875
-404.03125
-326.3984375
-237.8203125
-135.81640625
-18.52734375
112.37890625
252.4140625
397.33203125
544.7578125
692.4140625
834.78515625
961.890625
1061.2109375
1121.36328125
1135.43359375
1103.171875
1031.7421875
934.6796875
829.140625
732.2734375
657.859375
614.06640625
603.203125
623.43359375
670.9609375
740.890625
826.48046875
918.4765625
1006.0859375
1079.77734375
1134.5078125
1171.9296875
1200.015625
1229.734375
1270.28515625
1325.5390625
1393.359375
1466.91015625
1536.5546875
1592.15625
1626.09375
1635.81640625
1624.12890625
1597.17578125
1561.99609375
1524.80078125
1489.44921875
1455.828125
1419.49609375
1374.0546875
1315.09375
1242.9453125
1162.62890625
1082.16015625
1010.9140625
958.18359375
930.74609375
929.38671875
946.609375
967.95703125
977.20703125
962.50390625
919.984375
853.44140625
771.3984375
683.546875
597.8359375
518.67578125
446.921875
381.671875
322.72265625
271.82421875
231.8515625
204.3828125
187.4296875
174.59375
156.49609375
123.98828125
71.33203125
-2.421875
-94.390625
-199.6640625
-312.38671875
-425.7421875
-532.16015625
-624.87890625
-700.33203125
-759.4296875
-805.96484375
-842.52734375
-866.97265625
-872.58203125
-852.0078125
-801.58984375
-722.6640625
-619.87109375
-499.46875
-369.63671875
-241.48828125
-128.203125
-42.04296875
8.9609375
23.00390625
5.046875
-33.96875
-79.4609375
-116.875
-135.0625
-127.59765625
-92.44140625
-31.4296875
49.71484375
141.76953125
233.7109375
315.20703125
378.44140625
418.64453125
433.8125
424.55078125
394.421875
350.41796875
302.41796875
261.2421875
236.14453125
232.9765625
253.2109375
293.09765625
343.28125
390.37890625
421.21875
427.84765625
410.01953125
374.26171875
331.07421875
292.14453125
267.9140625
265.44921875
287.1171875
331.0390625
392.77734375
466.9609375
548.0078125
630.55078125
709.98828125
783.15625
848.640625
906.58984375
957.80859375
1002.50390625
1039.27734375
1065.29296875
1077.55078125
1074.14453125
1054.30078125
1017.9140625
965.92578125
901.75390625
831.859375
763.5703125
701.15234375
643.4296875
585.375
522.4609375
454.05078125
383.49609375
315.671875
254.4609375
201.546875
156.171875
115.3359375
74.77734375
31.0234375
-16.66796875
-66.25
-114.9140625
-161.3515625
-206.02734375
-249.50390625
-290.85546875
-327.42578125
-355.6171875
-371.65625
-372.4765625
-357.39453125
-329.90625
-297.6953125
-269.984375
-253.76953125
-251.5
-261.34765625
-279.06640625
-300.2890625
-322.34375
-344.97265625
-369.2421875
-394.9765625
-418.58203125
-433.2109375
-431.60546875
-409.5078125
-367.53125
-311.12109375
-249.39453125
-193.62109375
-155.08984375
-142.140625
-157.16015625
-195.02734375
-244.48828125
-292.21875
-327.90625
-347.56640625
-353.39453125
-350.37890625
-342.44921875
-330.71875
-314.6015625
-294.07421875
-270.8515625
-247.92578125
-228.640625
-216.31640625
-214.3125
-225.16015625
-248.609375
-279.77734375
-309.32421875
-326.3125
-322.62890625
-296.61328125
-253.73046875
-203.6875
-155.77734375
-115.4453125
-84.2109375
-61.98828125
-49.21484375
-47.125
-56.88671875
-79.1875
-114.59765625
-164.23828125
-229.98828125
-313.93359375
-416.7421875
-535.60546875
-663.5
-791.14453125
-910.73046875
-1018.38671875
-1113.4375
-1195.5546875
-1262.375
-1309.4375
-1332.09765625
-1327.79296875
-1297.09375
-1243.171875
-1170.6328125
-1084.9375
-992.578125
-900.85546875
-816.39453125
-742.9140625
-679.625
-620.89453125
-557.49609375
-479.5625
-380.625
-260.78125
-126.90625
10.28125
140.09375
254.62890625
349.90234375
425.953125
486.359375
537.1015625
584.58984375
633.1015625
682.58203125
728.39453125
763.66796875
782.99609375
784.6796875
769.7578125
738.77734375
689.25390625
616.05859375
514.671875
385.0859375
233.85546875
73.36328125
-80.5390625
-211.1015625
-303.1015625
-345.98046875
-337.18359375
-283.90234375
-201.60546875
-109.85546875
-27.35546875
32.21875
62.77734375
66.41015625
51.9140625
31.58203125
17.08203125
15.71484375
28.83203125
53.55078125
86.375
125.58984375
170.51171875
219.19140625
267.61328125
311.3046875
347.65625
377.29296875
403.71484375
431.015625
460.125
485.8046875
497.19140625
482.25390625
432.84765625
347.45703125
231.5390625
96.8515625
-40.3359375
-163.0625
-258.5234375
-321.3671875
-353.4609375
-360.9453125
-350.6796875
-328.140625
-297.59375
-263.7265625
-232.69921875
-210.8046875
-201.76953125
-204.8515625
-215.1328125
-225.25
-227.68359375
-217.21875
-192.97265625
-158.80859375
-121.7578125
-89.92578125
-71.23046875
-72.58203125
-98.26953125
-147.8671875
-215.484375
-291.41015625
-365.15234375
-428.16796875
-475.43359375
-506.1875
-523.92578125
-535.28515625
-547.8359375
-567.265625
-595.44140625
-630.375
-667.78125
-702.9921875
-732.15234375
-752.62890625
-763.07421875
-763.30859375
-754.1953125
-737.65625
-716.828125
-696.0
-679.79296875
-672.01953125
-674.9609375
-689.4609375
-715.36328125
-751.73046875
-796.66015625
-846.91796875
-897.8515625
-944.17578125
-981.73828125
-1009.1640625
-1027.86328125
-1040.09765625
-1046.640625
-1045.7734375
-1034.1015625
-1008.23828125
-966.3203125
-909.046875
-839.828125
-763.86328125
-686.45703125
-611.69921875
-542.515625
-481.984375
-434.51953125
-405.8046875
-401.37109375
-424.4296875
-473.7578125
-542.4765625
-618.68359375
-688.3046875
-739.2890625
-764.84375
-764.15234375
-740.61328125
-699.390625
-645.74609375
-584.67578125
-521.23828125
-460.58203125
-407.2421875
-364.03125
-331.5390625
-308.640625
-293.27734375
-282.4296875
-271.67578125
-255.8125
-231.28515625
-199.07421875
-165.75390625
-141.6640625
-137.234375
-159.51171875
-210.59375
-288.16015625
-387.109375
-500.890625
-622.3203125
-744.55859375
-862.1640625
-971.27734375
-1068.41796875
-1149.66015625
-1211.7265625
-1254.28125
-1280.41796875
-1293.98828125
-1295.79296875
-1282.078125
-1246.734375
-1185.16015625
-1096.96875
-985.96875
-858.359375
-721.4296875
-584.05859375
-458.00390625
-357.390625
-295.26171875
-278.99609375
-307.66796875
-373.0
-462.85546875
-565.09765625
-670.40234375
-773.36328125
-871.99609375
-965.8125
-1053.58984375
-1132.13671875
-1197.27734375
-1246.515625
-1281.29296875
-1306.734375
-1329.04296875
-1352.77734375
-1379.9453125
-1410.7734375
-1444.43359375
-1478.71484375
-1509.421875
-1530.50390625
-1535.08203125
-1517.03515625
-1473.046875
-1404.8515625
-1320.34765625
-1231.7578125
-1150.7265625
-1083.12890625
-1027.25390625
-976.671875
-925.0625
-869.203125
-808.66015625
-744.0
-675.9765625
-606.046875
-537.07421875
-473.29296875
-419.5625
-380.18359375
-357.375
-350.0078125
-353.4609375
-360.99609375
-366.0078125
-363.74609375
-351.81640625
-329.3984375
-296.1171875
-251.515625
-195.5390625
-129.6171875
-57.5234375
14.43359375
77.98046875
124.19921875
145.546875
137.47265625
98.6328125
30.23828125
-63.83984375
-176.015625
-294.73046875
-406.60546875
-499.94921875
-567.20703125
-605.5859375
-616.57421875
-605.05078125
-577.4375
-539.43359375
-494.74609375
-445.765625
-395.12890625
-346.5234375
-304.12109375
-271.5859375
-251.23046875
-243.39453125
-246.00390625
-254.6484375
-263.30078125
-265.4609375
-255.515625
-230.015625
-188.8984375
-136.203125
-79.73046875
-29.09375
7.2890625
24.640625
22.35546875
3.09375
-28.0546875
-63.72265625
-95.05859375
-113.77734375
-114.3046875
-94.27734375
-53.67578125
5.57421875
78.87109375
158.546875
234.9921875
298.96484375
343.68359375
366.30859375
368.44921875
355.0859375
331.5078125
299.7578125
257.375
200.07421875
126.9296875
44.31640625
-34.59765625
-95.0078125
-127.02734375
-129.41015625
-108.40625
-73.53515625
-33.4921875
5.859375
41.68359375
73.5078125
102.22265625
129.11328125
155.3359375
181.75390625
208.453125
233.98828125
255.4921875
270.49609375
279.2421875
284.91796875
291.19140625
299.11328125
306.61328125
311.125
313.05078125
316.97265625
329.44921875
355.2421875
394.859375
444.9921875
500.97265625
558.796875
615.36328125
667.76953125
713.33203125
750.91796875
782.13671875
811.3203125
844.44140625
887.84765625
946.55078125
1021.6875
1107.98046875
1193.88671875
1265.62890625
1312.82421875
1332.16796875
1327.3203125
1306.46484375
1279.1328125
1253.23046875
1232.50390625
1215.65234375
1197.6796875
1172.41796875
1134.234375
1078.7890625
1003.90625
910.9140625
805.1328125
694.4453125
586.82421875
488.5625
403.9296875
335.6328125
285.171875
252.75
237.06640625
235.3828125
244.40625
261.703125
286.5390625
319.28515625
359.88671875
406.71484375
456.7890625
507.15625
556.6796875
606.8515625
660.28515625
716.76953125
769.375
804.44140625
806.7109375
766.5390625
683.8828125
566.671875
425.55078125
269.58984375
105.9609375
-57.31640625
-209.14453125
-336.6953125
-430.13671875
-486.8203125
-511.64453125
-513.53515625
-501.48828125
-482.7265625
-462.84765625
-445.94140625
-433.96484375
-426.61328125
-422.65234375
-421.7734375
-425.38671875
-435.58203125
-453.390625
-477.78125
-505.9140625
-534.36328125
-560.69140625
-584.37109375
-606.30078125
-627.125
-646.1484375
-662.2578125
-676.08984375
-690.75390625
-709.6875
-733.28515625
-757.12109375
-773.12109375
-772.8515625
-751.171875
-708.6328125
-651.2734375
-587.71484375
-525.45703125
-469.0078125
-420.859375
-383.7578125
-362.25390625
-362.66796875
-391.6796875
-453.90234375
-549.11328125
-670.8203125
-807.39453125
-945.40234375
-1073.05859375
-1182.2109375
-1268.296875
-1329.08203125
-1363.51953125
-1371.93359375
-1357.3125
-1325.9921875
-1286.15625
-1244.609375
-1204.0234375
-1162.03515625
-1112.23828125
-1046.2734375
-956.890625
-841.1484375
-702.0625
-547.77734375
-389.0390625
-236.80859375
-100.890625
11.12890625
95.0390625
150.87890625
182.9296875
198.56640625
205.94140625
211.07421875
215.75390625
217.8671875
214.22265625
203.83984375
188.93359375
173.234375
159.20703125
146.24609375
130.3671875
105.10546875
63.37890625
0.3671875
-83.27734375
-179.8828125
-276.37890625
-358.83203125
-417.41015625
-449.328125
-458.98046875
-455.67578125
-450.08203125
-450.41796875
-459.83984375
-476.4921875
-496.1015625
-515.46875
-534.44140625
-555.87890625
-584.3203125
-624.37890625
-679.15625
-748.83203125
-829.7578125
-914.98828125
-996.3515625
-1067.27734375
-1124.8125
-1169.58984375
-1204.12890625
-1230.71484375
-1250.328125
-1262.80078125
-1267.41015625
-1263.35546875
-1249.84765625
-1225.96875
-1190.578125
-1142.8828125
-1083.6640625
-1016.46484375
-947.6640625
-885.16015625
-836.59765625
-807.80859375
-800.9296875
-812.2734375
-831.328125
-843.109375
-833.97265625
-797.90234375
-739.30859375
-670.5234375
-605.6796875
-554.90234375
-521.71484375
-504.01171875
-496.578125
-493.0703125
-487.35546875
-474.765625
-453.06640625
-422.140625
-382.61328125
-334.890625
-279.96484375
-221.1953125
-164.9609375
-119.44921875
-92.3984375
-89.078125
-111.23046875
-157.05859375
-222.0078125
-299.75390625
-382.68359375
-462.0703125
-528.96875
-576.54296875
-602.5546875
-610.24609375
-606.81640625
-600.7109375
-599.2890625
-607.484375
-627.0546875
-656.5
-692.015625
-729.56640625
-766.7421875
-803.05859375
-838.57421875
-872.4296875
-902.578125
-926.65625
-942.8671875
-950.38671875
-949.76953125
-943.48828125
-935.77734375
-930.84375
-930.046875
-930.19140625
-924.81640625
-908.3984375
-881.109375
-850.76171875
-830.44140625
-832.6015625
-862.7421875
-915.98828125
-978.21484375
-1031.00390625
-1057.8125
-1048.46875
-1000.3515625
-916.9765625
-805.82421875
-677.17578125
-543.8046875
-420.1484375
-319.859375
-252.4140625
-220.96875
-222.78515625
-251.4921875
-299.33984375
-358.3828125
-421.42578125
-483.16796875
-541.1640625
-595.63671875
-648.19140625
-700.2734375
-751.93359375
-800.9765625
-843.08203125
-873.59765625
-890.07421875
-893.2734375
-885.296875
-866.140625
-831.9296875
-776.21875
-693.49609375
-582.84765625
-450.16015625
-307.578125
-169.6328125
-47.47265625
55.44921875
142.98046875
221.46875
294.03515625
357.7109375
404.43359375
424.67578125
411.57421875
364.29296875
289.43359375
199.6015625
109.421875
30.81640625
-29.9921875
-72.84765625
-101.7109375
-121.8671875
-137.25390625
-148.93359375
-155.19140625
-152.6328125
-137.203125
-104.90234375
-52.8359375
19.2890625
108.53125
209.484375
315.515625
418.59765625
508.296875
572.32421875
599.953125
586.7421875
537.33984375
464.609375
385.43359375
315.3046875
264.3828125
236.5078125
230.4609375
241.34375
261.20703125
280.26171875
289.796875
285.33984375
267.29296875
238.53515625
201.640625
158.171875
109.91015625
59.8359375
11.453125
-32.609375
-71.3671875
-104.69921875
-131.80078125
-150.0390625
-155.25
-143.515625
-113.5703125
-68.64453125
-16.61328125
32.04296875
67.8515625
85.41796875
84.1328125
66.390625
35.3046875
-6.16796875
-54.62890625
-105.5078125
-153.23828125
-192.11328125
-217.640625
-228.1875
-226.3046875
-218.65234375
-214.125
-220.953125
-244.37890625
-285.6328125
-341.9140625
-407.1484375
-473.55078125
-534.18359375
-585.34765625
-627.37890625
-662.828125
-693.27734375
-717.13671875
-730.36328125
-729.546875
-715.109375
-692.26953125
-669.43359375
-655.06640625
-654.53125
-667.8203125
-688.91015625
-707.36328125
-711.98046875
-695.20703125
-656.21484375
-601.1875
-540.42578125
-483.96484375
-438.12890625
-404.9375
-384.203125
-376.1640625
-382.453125
-404.80859375
-442.87890625
-492.859375
-547.94921875
-600.33203125
-643.05859375
-670.453125
-677.5078125
-660.12109375
-617.35546875
-553.4609375
-476.73046875
-395.1484375
-312.69921875
-230.05859375
-148.59765625
-73.52734375
-13.3203125
23.58984375
32.0078125
11.34765625
-34.61328125
-99.06640625
-173.65625
-249.734375
-319.1015625
-374.640625
-411.5390625
-428.8046875
-429.70703125
-420.31640625
-406.70703125
-392.8203125
-380.1953125
-368.9921875
-359.03515625
-350.56640625
-344.7890625
-343.94921875
-350.296875
-364.71875
-386.875
-417.078125
-457.74609375
-512.12109375
-581.03125
-660.5859375
-742.6953125
-817.55078125
-876.4296875
-913.5859375
-926.31640625
-913.40234375
-873.0703125
-802.50390625
-699.22265625
-562.73828125
-395.34375
-202.54296875
6.0390625
216.2890625
411.5546875
576.60546875
701.4140625
782.62109375
822.6640625
827.66015625
805.36328125
764.13671875
713.03515625
662.109375
621.296875
597.40234375
590.82421875
594.76953125
598.375
592.4609375
574.37109375
548.75
523.6875
505.046875
492.6015625
480.046875
458.234375
419.3671875
360.10546875
282.3515625
191.77734375
95.234375
-1.3828125
-93.87109375
-179.23828125
-254.91796875
-318.3828125
-367.46484375
-401.015625
-419.55078125
-425.60546875
-423.33203125
-417.203125
-410.20703125
-402.80859375
-393.94921875
-383.359375
-373.13671875
-366.97265625
-367.89453125
-376.24609375
-389.01171875
-400.22265625
-402.78125
-391.3359375
-364.9765625
-327.8203125
-287.05078125
-250.09765625
-222.42578125
-206.24609375
-200.0234375
-199.40234375
-199.72265625
-198.7421875
-197.60546875
-199.2421875
-205.73828125
-216.8203125
-230.26171875
-243.50390625
-255.01171875
-264.515625
-272.67578125
-280.890625
-291.0546875
-304.76171875
-322.08984375
-340.93359375
-357.3203125
-366.21484375
-362.55859375
-342.96875
-307.71875
-261.8125
-214.0625
-174.83984375
-153.53125
-156.1484375
-183.53515625
-230.96875
-289.953125
-351.12890625
-406.78515625
-452.50390625
-488.16015625
-517.765625
-547.16796875
-580.49609375
-617.6875
-654.640625
-685.00390625
-702.07421875
-700.18359375
-675.8046875
-628.2734375
-560.11328125
-476.8046875
-385.8984375
-295.14453125
-210.16015625
-133.13671875
-63.390625
1.1796875
63.30078125
126.15234375
192.79296875
264.60546875
339.75
413.0078125
477.5
527.57421875
561.00390625
579.3046875
585.89453125
583.328125
571.42578125
547.5859375
509.3515625
457.5546875
397.359375
335.8671875
278.19921875
225.5859375
176.73828125
130.34765625
86.05859375
44.1953125
5.8203125
-26.53515625
-49.19140625
-58.86328125
-54.16015625
-35.81640625
-6.4296875
29.1171875
63.06640625
85.28515625
85.421875
55.7578125
-6.609375
-99.13671875
-215.10546875
-346.36328125
-485.9140625
-628.4765625
-768.66796875
-898.44921875
-1006.45703125
-1080.64453125
-1112.78125
-1101.6953125
-1053.23828125
-977.46875
-885.5859375
-787.984375
-693.30078125
-607.84375
-535.3671875
-477.4453125
-434.22265625
-405.12109375
-389.39453125
-386.44921875
-395.5546875
-415.16015625
-442.5234375
-474.15625
-506.58984375
-536.3046875
-559.05859375
-569.72265625
-563.5390625
-537.828125
-492.86328125
-431.3359375
-357.265625
-275.33203125
-190.48046875
-107.32421875
-29.11328125
42.86328125
108.75
168.859375
222.98828125
270.8125
312.73828125
350.34375
385.875
421.1875
456.46484375
489.35546875
515.40625
530.1953125
532.11328125
523.91015625
511.58203125
501.3515625
496.609375
496.71484375
498.38671875
498.76953125
498.08203125
499.87109375
508.4921875
525.31640625
546.125
561.23828125
558.3359375
526.51953125
459.6484375
357.42578125
224.1796875
66.62109375
-107.625
-290.22265625
-471.80859375
-642.7421875
-795.0078125
-924.10546875
-1029.63671875
-1114.56640625
-1184.08984375
-1244.78515625
-1303.67578125
-1366.6796875
-1437.015625
-1514.55078125
-1596.59765625
-1679.15234375
-1757.62890625
-1826.5546875
-1879.0078125
-1906.78515625
-1902.1484375
-1861.109375
-1786.56640625
-1688.97265625
-1583.359375
-1484.41015625
-1402.53515625
-1342.6328125
-1304.70703125
-1284.828125
-1276.08203125
-1270.13671875
-1259.49609375
-1239.703125
-1210.625
-1176.11328125
-1141.73046875
-1111.34375
-1084.7890625
-1058.60546875
-1029.1875
-995.03125
-956.37109375
-913.28125
-864.78515625
-809.4375
-746.1484375
-674.625
-595.84765625
-512.32421875
-426.92578125
-340.33984375
-249.41796875
-148.59765625
-33.6953125
94.7890625
231.00390625
365.51171875
488.171875
590.82421875
668.796875
720.8828125
748.00390625
751.6953125
733.46875
695.10546875
639.0703125
567.93359375
483.04296875
383.703125
268.3828125
137.671875
-3.3828125
-145.4140625
-277.37890625
-389.90625
-477.75
-540.9453125
-584.5
-616.55078125
-645.4375
-676.98046875
-713.2734375
-753.1328125
-793.5078125
-830.9921875
-862.76953125
-886.6796875
-900.6171875
-901.9453125
-887.75390625
-856.01171875
-806.8203125
-742.65234375
-667.25390625
-584.12890625
-495.9609375
-405.421875
-315.9296875
-230.99609375
-152.46875
-79.44921875
-9.0234375
61.9296875
135.2578125
210.9375
287.18359375
360.90234375
428.59375
487.375
535.453125
571.765625
594.96875
602.83984375
593.03125
565.10546875
522.03125
468.9140625
409.28515625
341.9609375
261.83984375
164.40625
50.26171875
-73.734375
-196.81640625
-307.62890625
-396.171875
-454.390625
-476.7890625
-461.7578125
-412.5625
-336.59375
-243.04296875
-140.73046875
-37.30078125
60.82421875
148.7734375
223.7265625
284.63671875
330.8046875
360.6640625
372.109375
364.35546875
339.84375
304.6015625
266.6328125
233.015625
207.56640625
190.125
177.421875
164.4453125
145.86328125
117.48828125
77.578125
27.09375
-31.4609375
-95.84375
-164.91015625
-238.125
-314.265625
-390.22265625
-460.64453125
-518.91796875
-559.578125
-580.84375
-585.58203125
-579.80859375
-569.7734375
-559.77734375
-551.57421875
-544.54296875
-535.6484375
-519.8046875
-491.8203125
-450.0390625
-399.34765625
-351.05859375
-319.2890625
-315.80078125
-345.71875
-405.91015625
-486.52734375
-575.17578125
-661.67578125
-740.93359375
-812.4921875
-877.578125
-935.75
-983.40625
-1014.734375
-1024.67578125
-1012.01953125
-980.78125
-939.02734375
-896.06640625
-859.72265625
-834.984375
-824.3828125
-829.08984375
-849.38671875
-883.5390625
-926.1484375
-968.11328125
-999.48828125
-1013.67578125
-1009.94921875
-992.72265625
-968.734375
-944.52734375
-925.3984375
-915.19921875
-916.15625
-928.46875
-950.35546875
-978.35546875
-1007.50390625
-1031.23046875
-1042.12890625
-1034.5625
-1008.2265625
-969.89453125
-931.66796875
-906.71875
-905.234375
-932.05078125
-985.9375
-1060.1484375
-1144.26171875
-1226.94921875
-1298.3203125
-1350.83984375
-1379.38671875
-1381.86328125
-1360.66796875
-1323.62109375
-1282.34375
-1248.03125
-1226.73828125
-1217.21875
-1212.6484375
-1204.890625
-1188.4765625
-1162.3359375
-1128.92578125
-1091.66015625
-1052.30078125
-1010.12109375
-963.55859375
-912.79296875
-860.19140625
-807.578125
-752.74609375
-689.328125
-610.7890625
-515.34375
-407.546875
-295.7265625
-188.07421875
-90.515625
-6.89453125
60.09765625
108.65625
138.0546875
148.5234375
140.7421875
115.640625
75.078125
22.85546875
-34.7265625
-89.5078125
-133.19921875
-159.55078125
-165.9921875
-154.0703125
-128.9921875
-98.55859375
-71.65625
-56.109375
-56.625
-74.04296875
-106.1875
-149.15625
-197.8515625
-246.125
-287.8046875
-318.75390625
-338.5234375
-350.3671875
-359.453125
-370.45703125
-386.0078125
-406.87109375
-433.71875
-468.953125
-516.76171875
-580.921875
-661.72265625
-754.15234375
-848.21875
-931.05859375
-989.99609375
-1015.52734375
-1003.35546875
-954.63671875
-874.984375
-773.34375
-661.8046875
-555.55859375
-471.328125
-423.33203125
-418.16015625
-451.890625
-511.8203125
-582.13671875
-649.9453125
-708.1875
-754.94921875
-791.1953125
-819.13671875
-841.69140625
-862.203125
-883.89453125
-909.1171875
-938.375
-969.140625
-995.42578125
-1009.19921875
-1003.71484375
-976.87109375
-932.27734375
-877.80078125
-823.140625
-777.66015625
-748.390625
-737.59765625
-741.07421875
-748.90234375
-749.375
-734.1953125
-702.00390625
-658.43359375
-613.171875
-575.890625
-553.20703125
-547.5859375
-557.9375
-580.76171875
-611.1171875
-643.31640625
-671.84375
-692.4921875
-703.26171875
-704.5546875
-698.9921875
-691.16015625
-687.1484375
-693.06640625
-712.671875
-745.57421875
-787.71875
-833.90625
-880.328125
-925.0546875
-966.94140625
-1004.69921875
-1037.20703125
-1064.26171875
-1086.6875
-1105.9296875
-1123.765625
-1142.17578125
-1162.62109375
-1184.9765625
-1207.4375
-1228.203125
-1247.578125
-1268.17578125
-1292.3046875
-1318.73046875
-1341.5859375
-1352.625
-1345.1875
-1317.53515625
-1273.78515625
-1222.5859375
-1174.2109375
-1137.8046875
-1119.6875
-1122.75
-1146.27734375
-1186.09375
-1235.671875
-1288.109375
-1337.51171875
-1378.56640625
-1405.0078125
-1409.11328125
-1383.41796875
-1323.48046875
-1229.65625
-1106.89453125
-962.94140625
-806.46875
-646.3671875
-492.296875
-354.796875
-243.66015625
-165.00390625
-119.6953125
-104.59765625
-115.375
-148.33203125
-200.5703125
-269.640625
-353.77734375
-452.01953125
-563.45703125
-685.7734375
-814.203125
-941.63671875
-1059.8671875
-1161.296875
-1240.48828125
-1294.71875
-1323.2890625
-1326.25
-1303.60546875
-1255.6796875
-1184.44921875
-1094.8125
-994.7265625
-893.859375
-801.49609375
-724.94140625
-668.9765625
-635.98828125
-626.1640625
-637.44921875
-665.5390625
-704.12890625
-745.57421875
-782.05859375
-806.9765625
-815.85546875
-806.37109375
-778.12109375
-732.984375
-676.01953125
-615.39453125
-560.25390625
-517.078125
-486.8359375
-464.625
-441.9609375
-410.26171875
-363.98828125
-302.2109375
-228.29296875
-147.8671875
-66.19140625
13.671875
90.64453125
163.859375
230.80859375
286.828125
326.19921875
344.02734375
338.05078125
309.94140625
265.70703125
214.6171875
166.5
128.34375
102.18359375
85.48046875
73.62109375
62.6328125
50.71484375
38.1796875
26.51953125
17.23046875
10.8515625
6.73828125
3.953125
2.89453125
6.4375
19.19921875
45.07421875
84.7578125
135.24609375
191.53515625
248.63671875
301.96484375
346.2578125
375.1015625
382.35546875
364.48828125
321.5859375
256.390625
172.68359375
74.390625
-34.4921875
-149.48828125
-264.56640625
-370.41796875
-453.953125
-501.13671875
-503.23828125
-462.4375
-392.53515625
-313.81640625
-245.25
-198.76953125
-177.8046875
-179.64453125
-199.2265625
-232.10546875
-275.09765625
-325.26171875
-378.67578125
-430.67578125
-477.39453125
-517.3984375
-552.26953125
-585.7734375
-621.71484375
-661.2265625
-701.26171875
-735.91015625
-760.15625
-773.12890625
-778.1171875
-779.5390625
-779.89453125
-779.07421875
-775.98046875
-770.1484375
-761.55078125
-748.875
-728.21875
-694.33203125
-644.2421875
-580.5703125
-511.60546875
-447.68359375
-396.34765625
-359.16796875
-331.77734375
-306.765625
-277.80078125
-242.9140625
-205.30859375
-171.72265625
-150.02734375
-147.2421875
-167.98046875
-212.99609375
-278.6171875
-358.05078125
-444.015625
-530.59765625
-613.10546875
-686.9921875
-747.71875
-792.05859375
-819.375
-831.1640625
-829.1015625
-813.92578125
-786.84375
-752.25390625
-718.41796875
-694.484375
-686.1171875
-693.63671875
-713.765625
-742.453125
-776.4453125
-813.73828125
-854.21484375
-900.19921875
-955.36328125
-1021.703125
-1096.5703125
-1171.8828125
-1235.85546875
-1276.140625
-1283.1484375
-1252.46875
-1185.60546875
-1089.12109375
-973.20703125
-850.8046875
-736.99609375
-647.67578125
-597.0078125
-594.7578125
-644.1484375
-740.671875
-872.328125
-1022.3515625
-1174.33984375
-1317.0703125
-1445.7421875
-1559.1796875
-1655.74609375
-1730.7265625
-1776.1796875
-1783.25
-1746.66015625
-1669.48828125
-1564.8515625
-1452.390625
-1351.74609375
-1277.11328125
-1234.75390625
-1222.484375
-1230.11328125
-1241.578125
-1238.92578125
-1206.94921875
-1136.765625
-1028.26953125
-891.21484375
-743.64453125
-606.87890625
-498.83984375
-429.046875
-397.18359375
-394.7734375
-408.75390625
-426.078125
-438.4140625
-445.19921875
-453.4296875
-473.9375
-515.640625
-580.44921875
-661.4921875
-745.625
-818.8359375
-871.734375
-902.3359375
-914.9375
-915.7890625
-908.12109375
-889.765625
-854.58203125
-796.0234375
-710.40234375
-599.21484375
-470.8203125
-340.49609375
-227.1171875
-147.01953125
-108.95703125
-113.671875
-157.390625
-235.36328125
-342.84765625
-474.07421875
-621.4140625
-775.76171875
-927.703125
-1068.578125
-1191.1640625
-1290.37109375
-1364.07421875
-1413.546875
-1442.62109375
-1455.58203125
-1455.1640625
-1442.23828125
-1417.23828125
-1381.90625
-1339.5
-1293.40625
-1245.578125
-1196.55078125
-1147.1953125
-1100.31640625
-1060.16796875
-1030.046875
-1010.04296875
-996.671875
-984.20703125
-966.5
-938.54296875
-897.91796875
-845.83203125
-787.21875
-730.0078125
-684.03125
-659.71875
-666.0390625
-707.5078125
-781.5625
-878.1953125
-982.640625
-1079.78125
-1157.70703125
-1208.77734375
-1228.68359375
-1215.4609375
-1169.48046875
-1093.94921875
-994.77734375
-879.69921875
-757.28515625
-636.0390625
-523.140625
-423.19921875
-337.875
-267.03515625
-210.71875
-170.5
-149.43359375
-150.7109375
-175.71484375
-222.015625
-282.171875
-344.3046875
-394.94140625
-423.6015625
-426.98046875
-410.3046875
-384.859375
-363.4609375
-356.5546875
-370.27734375
-405.796875
-459.05078125
-521.4453125
-582.375
-632.8203125
-667.89453125
-687.0625
-692.56640625
-687.9765625
-677.56640625
-666.18359375
-658.8515625
-660.0234375
-672.82421875
-698.25
-734.05078125
-773.87109375
-807.66015625
-824.2109375
-815.0078125
-777.6875
-717.65625
-647.0234375
-580.890625
-532.1640625
-507.30859375
-505.2421875
-519.47265625
-541.0546875
-560.4609375
-568.59765625
-558.79296875
-529.6875
-487.1484375
-442.953125
-410.21875
-398.05859375
-408.66796875
-438.5625
-482.85546875
-539.1328125
-608.24609375
-692.12890625
-790.87109375
-901.25390625
-1016.91015625
-1129.48828125
-1230.19140625
-1311.32421875
-1367.3203125
-1395.07421875
-1393.96875
-1366.203125
-1317.30078125
-1256.05859375
-1193.51953125
-1140.94921875
-1107.23828125
-1096.44921875
-1106.4609375
-1129.72265625
-1156.18359375
-1176.95703125
-1187.04296875
-1186.03515625
-1176.8828125
-1163.4765625
-1147.796875
-1127.97265625
-1098.4921875
-1052.984375
-987.7734375
-903.98046875
-807.1171875
-705.484375
-608.5546875
-525.3046875
-461.796875
-419.0078125
-392.78125
-376.625
-365.4453125
-357.46875
-353.55078125
-355.046875
-361.84375
-371.30859375
-378.3828125
-376.578125
-359.90625
-325.19140625
-274.09765625
-213.6015625
-154.2578125
-106.70703125
-78.0859375
-70.21875
-80.2890625
-103.21484375
-134.38671875
-171.20703125
-212.71484375
-257.3671875
-301.02734375
-337.14453125
-360.0234375
-368.8046875
-368.984375
-369.76171875
-379.01171875
-399.2265625
-426.81640625
-454.140625
-472.4296875
-474.234375
-455.51171875
-417.0703125
-364.4609375
-305.59765625
-247.15234375
-192.0234375
-139.41015625
-87.03515625
-33.84765625
18.38671875
65.3671875
102.265625
126.5546875
139.81640625
147.01171875
153.3046875
160.81640625
167.92578125
171.71484375
171.0078125
167.05078125
161.51953125
154.26171875
143.171875
125.88671875
101.46484375
70.69921875
35.38671875
-2.71484375
-42.6484375
-84.16015625
-126.7265625
-168.6015625
-207.31640625
-241.73046875
-273.8984375
-308.90234375
-352.2578125
-406.421875
-468.41796875
-530.28125
-582.8515625
-620.9453125
-646.4296875
-666.69921875
-689.64453125
-718.921875
-752.71484375
-785.80078125
-812.6484375
-829.54296875
-835.234375
-831.0546875
-821.05859375
-811.828125
-811.05078125
-824.73046875
-854.5546875
-897.38671875
-947.2421875
-998.01953125
-1044.97265625
-1084.58984375
-1114.05859375
-1131.2265625
-1135.0078125
-1125.765625
-1105.5390625
-1078.49609375
-1051.1328125
-1031.62890625
-1028.109375
-1046.4453125
-1088.71875
-1152.76171875
-1232.734375
-1320.15625
-1405.16015625
-1477.859375
-1529.68359375
-1554.50390625
-1549.08984375
-1512.7109375
-1446.30078125
-1352.27734375
-1235.5625
-1104.73046875
-971.4140625
-847.546875
-742.33203125
-660.953125
-605.0703125
-573.51953125
-562.203125
-563.9609375
-569.28515625
-567.8515625
-550.53515625
-511.859375
-452.546875
-380.7421875
-310.19140625
-255.6015625
-227.35546875
-228.3671875
-254.23046875
-295.84375
-342.8984375
-386.6953125
-421.89453125
-447.19921875
-465.28125
-481.9296875
-504.3359375
-538.63671875
-587.1171875
-646.37890625
-708.0546875
-762.2265625
-801.3828125
-821.99609375
-823.51953125
-807.2421875
-776.68359375
-737.94140625
-697.6796875
-659.1796875
-620.54296875
-577.32421875
-528.01171875
-477.9296875
-438.2109375
-420.40234375
-430.1171875
-464.296875
-513.87890625
-569.390625
-624.8046875
-677.25
-724.32421875
-762.41796875
-787.453125
-796.96875
-791.81640625
-776.12109375
-755.2734375
-733.046875
-709.88671875
-683.34765625
-649.76171875
-605.84375
-549.98828125
-483.4453125
-410.375
-335.9140625
-263.87890625
-196.68359375
-137.58203125
-92.29296875
-68.06640625
-71.375
-106.4375
-174.52734375
-272.84375
-393.33203125
-523.01171875
-646.37890625
-748.76953125
-819.59765625
-854.93359375
-858.33203125
-838.94921875
-807.6015625
-773.05859375
-740.296875
-710.6328125
-682.953125
-655.58203125
-628.02734375
-601.171875
-575.56640625
-549.69140625
-520.41015625
-485.671875
-446.97265625
-409.265625
-378.171875
-356.2265625
-340.390625
-322.8359375
-295.109375
-253.6796875
-203.2421875
-155.3828125
-123.08203125
-114.28125
-127.95703125
-154.34375
-178.58984375
-185.3671875
-162.51953125
-103.01953125
-5.8671875
123.75
275.25
434.51953125
586.38671875
716.69921875
813.703125
869.2734375
880.30078125
849.5390625
784.7421875
695.83203125
591.49609375
477.53125
357.80078125
236.515625
119.4765625
13.1796875
-76.96875
-147.53515625
-196.3828125
-221.9453125
-224.015625
-205.91796875
-175.84375
-145.49609375
-126.40234375
-126.359375
-148.10546875
-190.0390625
-247.3125
-312.515625
-376.26171875
-428.19140625
-458.58984375
-460.328125
-430.90625
-373.83203125
-298.265625
-216.8046875
-142.39453125
-85.21875
-50.109375
-35.06640625
-32.19140625
-31.45703125
-25.30859375
-11.5078125
6.88671875
23.36328125
30.59765625
23.671875
2.7734375
-26.41015625
-55.328125
-76.7109375
-87.9921875
-92.84375
-100.1328125
-120.0390625
-158.3125
-212.15234375
-270.9453125
-321.6484375
-354.84765625
-368.16015625
-366.328125
-358.87109375
-356.23046875
-365.65625
-389.06640625
-424.0390625
-466.66015625
-513.890625
-564.3125
-618.16796875
-677.203125
-744.296875
-822.5234375
-913.8984375
-1018.0390625
-1130.984375
-1245.0625
-1350.66015625
-1439.26171875
-1505.78125
-1548.77734375
-1569.1640625
-1568.78515625
-1549.61328125
-1513.3515625
-1461.40625
-1395.20703125
-1316.3671875
-1226.2109375
-1124.94140625
-1011.69921875
-886.03125
-749.92578125
-609.1328125
-472.9140625
-352.51171875
-258.58984375
-198.49609375
-174.16796875
-181.41015625
-210.74609375
-249.50390625
-284.76953125
-306.55859375
-309.91015625
-294.8515625
-264.5546875
-223.1953125
-174.8359375
-123.12890625
-71.1328125
-21.23828125
24.06640625
61.08203125
84.671875
89.69921875
73.046875
34.94140625
-20.8203125
-86.890625
-152.80859375
-206.6015625
-237.60546875
-239.1796875
-209.98828125
-153.61328125
-77.0703125
10.93359375
101.859375
188.91796875
268.25
339.12109375
402.79296875
459.95703125
508.19140625
541.2734375
551.45703125
533.546875
488.5390625
424.97265625
357.3125
301.87109375
271.3203125
269.765625
290.59765625
318.62109375
335.92578125
328.9375
293.12109375
232.99609375
158.26171875
79.26171875
4.4453125
-60.0625
-110.546875
-146.26953125
-169.85546875
-186.4140625
-201.6875
-220.37109375
-245.5390625
-278.8125
-320.2109375
-366.90234375
-411.6328125
-442.890625
-448.02734375
-417.890625
-350.23828125
-250.18359375
-128.18359375
3.12890625
132.19140625
250.73046875
354.00390625
439.2421875
504.3671875
548.6875
574.4765625
587.00390625
592.203125
594.16796875
594.7890625
595.53125
599.12890625
609.46484375
629.93359375
662.25390625
706.890625
764.53515625
836.69921875
924.5859375
1027.11328125
1139.5546875
1253.7421875
1359.7421875
1448.50390625
1514.45703125
1556.78125
1578.7265625
1585.67578125
1583.46875
1577.46484375
1571.921875
1569.26171875
1569.453125
1569.69921875
1564.49609375
1546.41796875
1508.01171875
1444.27734375
1354.65234375
1243.8046875
1121.26953125
999.546875
890.5703125
801.8671875
735.20703125
688.84375
661.0078125
651.41796875
660.1640625
685.9609375
725.18359375
771.69140625
817.46484375
854.46875
877.17578125
883.84765625
875.7421875
855.48828125
826.1484375
790.37890625
748.9375
699.65625
638.7734375
563.953125
476.1640625
378.84375
276.12109375
172.109375
70.953125
-24.046875
-112.0234375
-194.88671875
-275.53515625
-355.34375
-432.69140625
-503.10546875
-560.609375
-600.2890625
-621.34765625
-628.78515625
-631.59765625
-638.046875
-651.42578125
-669.40234375
-686.7265625
-698.51953125
-701.6640625
-694.4921875
-676.30859375
-647.58203125
-610.46484375
-568.8359375
-527.99609375
-494.109375
-473.21484375
-469.4140625
-482.80078125
-508.484375
-537.91015625
-561.91796875
-574.0
-572.3515625
-560.328125
-545.52734375
-537.7265625
-546.04296875
-576.171875
-628.62890625
-698.7890625
-778.40625
-857.859375
-928.08203125
-981.4921875
-1011.83203125
-1013.3125
-980.2734375
-908.3359375
-797.1875
-653.14453125
-489.203125
-321.8046875
-166.0859375
-32.2890625
75.2734375
157.28125
217.34375
259.93359375
289.3046875
309.546875
324.94921875
339.26953125
354.203125
368.80859375
380.69921875
387.6796875
388.3203125
381.84765625
368.3671875
349.33203125
327.2421875
304.6328125
283.2421875
263.7890625
245.609375
226.2421875
201.76953125
168.171875
122.96875
66.58203125
3.359375
-58.265625
-107.91015625
-137.34375
-144.19921875
-132.47265625
-110.25
-86.94140625
-71.74609375
-72.8515625
-96.3203125
-144.40234375
-214.26171875
-298.4296875
-387.453125
-473.65234375
-553.56640625
-627.69921875
-698.64453125
-769.5078125
-843.23828125
-922.01953125
-1006.25390625
-1093.77734375
-1179.83203125
-1257.37109375
-1317.671875
-1351.6953125
-1352.08203125
-1315.0546875
-1241.56640625
-1137.73828125
-1014.0234375
-882.328125
-751.6953125
-625.70703125
-503.921875
-385.97265625
-274.390625
-173.7578125
-87.62109375
-15.67578125
46.9765625
108.7578125
179.125
265.49609375
370.2890625
488.875
609.46484375
716.0
793.61328125
834.0859375
837.90234375
811.8671875
764.80859375
704.40625
636.5234375
565.66015625
495.2890625
428.1640625
367.01953125
315.66796875
279.515625
264.4921875
274.21875
306.7578125
353.12890625
399.1796875
430.48046875
437.91796875
421.3203125
389.41015625
356.23828125
335.390625
334.3671875
351.6484375
378.09765625
401.80859375
413.33203125
408.2734375
386.70703125
351.42578125
306.76171875
257.9140625
209.91796875
166.5625
130.15234375
101.80078125
81.50390625
67.78515625
58.265625
51.46875
48.2734375
51.3046875
62.64453125
81.96875
106.44140625
132.28125
156.87890625
180.2890625
204.734375
232.0546875
260.63671875
284.62109375
296.20703125
289.44921875
262.7578125
218.73828125
162.0078125
96.53125
24.08984375
-55.5546875
-143.2734375
-239.05078125
-340.99609375
-444.8359375
-544.21875
-632.19140625
-703.4921875
-756.1640625
-791.23828125
-810.92578125
-816.85546875
-809.3125
-787.58984375
-750.84765625
-698.95703125
-632.7265625
-553.375
-461.86328125
-358.890625
-245.4140625
-122.71875
7.9375
145.03515625
285.35546875
422.59375
547.91015625
652.578125
730.87890625
781.36328125
806.1171875
809.40625
796.58984375
773.4921875
745.95703125
719.4296875
698.21484375
683.8828125
673.29296875
658.0625
627.21484375
572.2265625
491.046875
388.37109375
272.37109375
150.71875
28.30859375
-92.66796875
-211.33984375
-326.4453125
-435.6796875
-536.140625
-625.2421875
-701.29296875
-763.76953125
-813.5703125
-852.8046875
-883.65625
-906.59375
-919.25
-916.7421875
-893.12109375
-843.80859375
-768.56640625
-673.58984375
-570.87890625
-474.5390625
-396.59765625
-344.5234375
-320.67578125
-322.15625
-340.85546875
-364.90625
-381.83203125
-382.3671875
-363.3984375
-328.8828125
-288.25390625
-252.390625
-229.01171875
-220.0703125
-222.62890625
-232.015625
-244.9609375
-261.02734375
-282.30859375
-311.953125
-352.46484375
-404.4140625
-465.77734375
-531.9140625
-596.0703125
-650.39453125
-687.36328125
-701.5390625
-691.51171875
-661.37890625
-620.4140625
-580.109375
-549.52734375
-531.59765625
-522.22265625
-512.04296875
-489.59375
-444.73828125
-371.6640625
-270.5703125
-147.50390625
-12.8203125
120.8359375
240.52734375
334.9765625
396.484375
422.18359375
414.11328125
378.2109375
322.35546875
253.98828125
177.87890625
95.32421875
5.48828125
-91.71875
-193.58203125
-295.421875
-393.88671875
-489.27734375
-584.203125
-679.71484375
-772.6328125
-856.18359375
-922.71484375
-966.30078125
-984.640625
-980.1328125
-959.2421875
-929.72265625
-897.359375
-864.54296875
-831.15234375
-796.36328125
-760.359375
-725.9609375
-699.37890625
-688.40625
-698.41796875
-728.71875
-771.7890625
-815.546875
-846.83984375
-855.12109375
-835.5390625
-790.3203125
-727.6953125
-658.984375
-595.484375
-546.01953125
-514.9921875
-500.921875
-496.390625
-489.93359375
-469.29296875
-424.84765625
-352.1328125
-253.15625
-136.5625
-16.38671875
90.890625
170.96875
216.3359375
228.36328125
215.3359375
187.69921875
153.56640625
116.65234375
76.8203125
32.01171875
-19.68359375
-78.75
-143.82421875
-211.984375
-279.37109375
-341.984375
-396.64453125
-441.64453125
-476.86328125
-503.31640625
-522.01953125
-532.41015625
-530.890625
-511.11328125
-466.625
-394.1875
-295.20703125
-174.48046875
-38.3359375
106.12109375
250.71484375
386.28515625
503.76171875
595.56640625
656.921875
686.78515625
687.9296875
665.953125
627.85546875
581.53515625
536.2421875
502.70703125
491.38671875
509.00390625
555.34375
622.39453125
696.28125
761.01953125
802.13671875
809.1171875
776.796875
706.30078125
605.37890625
487.38671875
368.55859375
264.23046875
185.2734375
135.88671875
113.70703125
112.234375
124.47265625
145.45703125
172.4453125
203.734375
238.2734375
276.41015625
319.9453125
370.4453125
427.21484375
487.18359375
546.56640625
602.27734375
651.72265625
691.76953125
718.23828125
726.1015625
710.32421875
667.5859375
598.5625
509.1640625
409.09765625
308.37109375
213.98828125
128.58984375
51.421875
-19.0234375
-82.15234375
-134.4375
-171.83203125
-193.56640625
-203.33984375
-206.33984375
-204.4453125
-193.88671875
-166.78125
-114.75390625
-32.2578125
81.7265625
223.55078125
385.76953125
558.76171875
732.4453125
897.99609375
1048.98828125
1181.73046875
1294.6484375
1387.484375
1460.75
1515.234375
1551.2109375
1567.58984375
1562.15234375
1533.109375
1481.62109375
1413.625
1339.55859375
1271.265625
1217.28515625
1179.4921875
1153.20703125
1130.40625
1103.1171875
1064.87890625
1010.61328125
936.87890625
843.72265625
737.0234375
629.03125
535.640625
471.2578125
444.03125
453.83203125
493.56640625
552.5859375
620.234375
687.96484375
749.30078125
798.828125
831.71484375
844.59375
836.21875
806.61328125
755.546875
682.29296875
587.0234375
471.76171875
339.49609375
192.50390625
32.0
-140.53515625
-321.40625
-503.46484375
-676.40625
-828.74609375
-950.703125
-1036.25390625
-1083.328125
-1093.19140625
-1070.33203125
-1022.68359375
-960.51953125
-893.83203125
-829.69921875
-771.40625
-719.39453125
-673.0859375
-632.71875
-600.25390625
-578.453125
-568.4140625
-567.484375
-569.546875
-567.609375
-556.6484375
-534.7734375
-502.859375
-463.859375
-422.44921875
-384.67578125
-356.890625
-344.046875
-348.08984375
-367.16015625
-395.84765625
-426.6015625
-452.21484375
-468.671875
-476.9609375
-482.71875
-493.87890625
-517.515625
-557.109375
-610.765625
-670.71484375
-724.390625
-757.23046875
-756.7734375
-716.921875
-640.765625
-540.375
-432.98828125
-334.97265625
-256.375
-198.76953125
-157.03125
-123.453125
-91.875
-60.015625
-29.71484375
-5.6640625
6.91015625
4.94921875
-10.2734375
-32.890625
-54.84375
-69.640625
-74.9921875
-72.85546875
-67.7421875
-64.9921875
-69.96484375
-87.38671875
-120.44921875
-169.84765625
-233.703125
-308.54296875
-390.875
-478.28125
-569.62890625
-664.34375
-761.34765625
-858.52734375
-953.40625
-1044.71875
-1133.875
-1224.52734375
-1319.9765625
-1419.7265625
-1517.51953125
-1601.98828125
-1659.38671875
-1676.98828125
-1646.2109375
-1565.07421875
-1439.640625
-1283.82421875
-1117.078125
-959.6875
-826.984375
-725.390625
-652.88671875
-603.484375
-571.86328125
-554.5390625
-547.765625
-545.7421875
-541.71875
-530.94921875
-512.44921875
-487.82421875
-458.3984375
-422.90234375
-377.60546875
-318.57421875
-244.3515625
-156.953125
-60.8515625
38.98046875
138.00390625
231.80078125
315.62109375
384.9375
436.7265625
470.0
484.71484375
479.96484375
453.19921875
401.55078125
324.2734375
224.6484375
110.2578125
-8.30859375
-119.73828125
-214.51171875
-286.609375
-333.48828125
-354.69140625
-350.53125
-322.05078125
-271.83203125
-204.46875
-125.8828125
-42.0859375
41.7109375
121.0625
191.8671875
250.5234375
295.25390625
327.609375
352.42578125
375.7265625
402.26953125
434.96484375
476.07421875
527.9921875
591.828125
665.15234375
741.56640625
812.69140625
870.6015625
908.39453125
919.1875
895.875
833.37109375
732.3515625
601.72265625
457.65625
319.35546875
203.4765625
119.7265625
69.3671875
47.015625
44.6015625
55.328125
75.453125
103.08203125
135.39453125
166.8828125
190.65625
202.2890625
203.3984375
202.203125
210.2109375
236.7890625
284.421875
346.83984375
410.734375
460.43359375
483.65234375
475.7578125
440.3515625
385.8359375
320.14453125
247.07421875
166.46875
77.30859375
-19.16015625
-118.66796875
-215.01171875
-301.39453125
-371.109375
-418.44140625
-440.6484375
-440.11328125
-424.9296875
-406.74609375
-396.7734375
-401.98046875
-423.24609375
-456.046875
-493.0
-526.5859375
-550.6875
-560.48828125
-551.56640625
-519.55859375
-461.32421875
-377.0859375
-271.6875
-153.62890625
-32.4140625
83.9453125
190.046875
283.03125
361.94140625
426.55859375
475.94921875
508.1484375
521.67578125
517.7109375
500.75390625
477.58984375
455.96875
443.71484375
447.24609375
469.03125
505.31640625
546.2265625
578.29296875
588.0625
565.69921875
508.21484375
421.19921875
317.61328125
213.33984375
121.67578125
49.6796875
-1.98046875
-36.25390625
-55.90234375
-61.16015625
-50.0078125
-20.94921875
23.7109375
76.4296875
126.37109375
163.9453125
184.96875
191.640625
190.01953125
186.8515625
188.1640625
199.19921875
223.19140625
258.4921875
296.52734375
323.44140625
325.32421875
294.31640625
232.3359375
150.5390625
64.578125
-11.484375
-68.86328125
-103.625
-114.6796875
-103.484375
-75.6640625
-41.41015625
-12.62109375
1.2734375
-4.2734375
-29.1015625
-69.5078125
-119.5703125
-172.7578125
-223.671875
-268.66015625
-305.0703125
-330.6640625
-344.50390625
-348.46875
-347.0546875
-345.0078125
-344.7578125
-345.7734375
-345.703125
-341.828125
-331.99609375
-315.40234375
-293.234375
-268.41796875
-244.14453125
-222.0390625
-201.28515625
-179.14453125
-152.5234375
-119.98828125
-83.703125
-49.96875
-27.2890625
-22.28125
-35.53515625
-60.1328125
-83.9140625
-94.6015625
-85.34765625
-57.6015625
-19.81640625
17.1484375
44.82421875
59.25
59.9375
47.265625
20.578125
-22.08984375
-83.046875
-163.6796875
-263.38671875
-378.23828125
-499.640625
-614.23828125
-706.22265625
-761.421875
-771.0703125
-733.86328125
-656.03515625
-550.03125
-431.609375
-315.96875
-214.51953125
-133.640625
-74.875
-35.52734375
-9.765625
8.8984375
24.66796875
38.29296875
48.63671875
54.578125
54.98828125
47.01953125
25.21875
-17.0
-84.48828125
-177.90625
-292.93359375
-421.2421875
-552.45703125
-675.98046875
-782.1171875
-862.78125
-912.1171875
-926.90234375
-906.5859375
-853.484375
-773.69921875
-677.90234375
-580.46484375
-496.55859375
-438.6875
-414.4765625
-425.9765625
-469.796875
-538.0
-620.09375
-706.11328125
-789.53515625
-868.08984375
-941.703125
-1008.58984375
-1062.390625
-1092.53125
-1087.87109375
-1041.4296875
-953.77734375
-833.8515625
-697.1875
-561.94140625
-443.8203125
-351.71875
-286.03125
-240.44140625
-206.0390625
-175.52734375
-145.15625
-113.87890625
-81.1328125
-45.53515625
-5.35546875
40.35546875
91.6171875
148.3203125
210.61328125
278.140625
348.6484375
417.69921875
480.1171875
532.52734375
575.21484375
611.69921875
646.05859375
679.79296875
710.27734375
731.4921875
736.4765625
720.2265625
681.71875
623.9609375
552.26171875
472.1953125
388.67578125
305.81640625
226.4375
151.5078125
81.109375
17.140625
-34.85546875
-66.96484375
-72.55859375
-49.390625
-0.30859375
67.68359375
144.80078125
219.81640625
281.66796875
321.44921875
334.5625
322.46484375
292.96875
258.25390625
231.34375
222.73046875
238.46875
279.58984375
342.265625
418.4140625
496.6640625
563.73828125
606.5859375
615.7109375
588.75
532.0234375
458.5234375
383.58984375
320.91015625
280.0078125
264.64453125
271.87890625
292.89453125
316.06640625
330.96484375
331.0625
314.30078125
282.15234375
237.9140625
184.89453125
124.9765625
58.40234375
-15.21484375
-95.4140625
-180.08984375
-265.88671875
-349.3515625
-427.48046875
-496.87109375
-552.17578125
-586.0625
-592.01953125
-568.484375
-520.97265625
-460.3359375
-398.875
-347.19921875
-313.125
-301.77734375
-315.5234375
-353.46484375
-411.1328125
-481.046875
-553.91796875
-619.84765625
-668.50390625
-688.8359375
-669.7890625
-603.109375
-486.6796875
-325.80859375
-131.6640625
81.21875
296.359375
496.24609375
664.29296875
787.94921875
861.046875
884.0234375
862.5546875
806.03125
726.5
637.8359375
554.51171875
489.62109375
451.88671875
442.91015625
457.0390625
485.140625
520.265625
561.02734375
610.33984375
671.06640625
742.2421875
817.93359375
888.3828125
942.00390625
967.69921875
957.50390625
908.8515625
824.9609375
712.890625
580.45703125
434.3671875
280.703125
126.49609375
-19.62109375
-149.0625
-256.04296875
-339.484375
-402.71875
-451.30078125
-490.3515625
-523.12109375
-551.43359375
-577.37890625
-604.58203125
-637.48828125
-678.60546875
-725.59375
-770.79296875
-804.359375
-819.01953125
-813.125
-790.07421875
-755.23046875
-712.90625
-665.02734375
-611.515625
-551.91796875
-487.546875
-422.55859375
-362.44921875
-310.578125
-265.85546875
-223.8046875
-179.43359375
-128.58984375
-67.21484375
8.8125
100.96875
204.20703125
305.671875
387.74609375
434.09375
435.4765625
392.640625
315.1171875
216.9921875
112.39453125
12.953125
-72.92578125
-140.6171875
-190.1015625
-225.93359375
-255.3984375
-285.953125
-323.44921875
-371.34375
-430.015625
-495.97265625
-561.8359375
-618.00390625
-655.86328125
-671.24609375
-666.30859375
-648.4609375
-627.1640625
-610.69140625
-604.453125
-610.44140625
-626.69921875
-646.9609375
-661.6015625
-660.22265625
-634.6640625
-581.046875
-500.2265625
-396.78515625
-277.26953125
-148.796875
-19.09375
102.83984375
207.1171875
285.140625
331.9453125
346.75390625
331.78515625
290.9609375
229.58203125
154.5390625
74.05859375
-3.625
-72.48828125
-130.66796875
-180.5546875
-226.1953125
-269.32421875
-306.59765625
-330.0
-330.19140625
-301.078125
-243.37109375
-165.3828125
-80.6328125
-3.359375
56.05859375
93.94921875
113.52734375
122.33984375
127.86328125
133.6796875
138.91015625
141.08203125
139.7421875
137.73828125
139.703125
149.76171875
170.44140625
203.07421875
248.375
306.16015625
374.01953125
446.50390625
516.0703125
575.80859375
621.77734375
653.21875
670.92578125
675.5703125
667.078125
644.53125
606.4765625
551.91796875
481.75390625
399.21484375
308.74609375
214.6875
121.60546875
35.64453125
-35.5234375
-85.2734375
-111.2890625
-117.2109375
-111.53515625
-104.85546875
-106.66796875
-122.65234375
-153.234375
-193.7265625
-235.62890625
-268.5234375
-282.44140625
-270.77734375
-232.81640625
-174.14453125
-104.21484375
-32.625
33.78125
92.1171875
143.33203125
191.05859375
239.00390625
287.9921875
334.8046875
374.13671875
401.953125
417.4921875
423.07421875
423.18359375
423.80859375
431.41796875
450.8515625
483.1796875
524.9296875
569.2890625
608.25390625
635.21484375
647.54296875
648.109375
644.3125
644.73828125
655.51953125
678.55078125
712.0234375
751.9609375
793.6796875
832.5078125
864.0546875
884.44140625
890.8125
882.359375
860.8828125
830.24609375
794.56640625
756.59375
717.30078125
676.4921875
633.4765625
587.05859375
535.4453125
476.921875
411.09765625
339.64453125
265.796875
193.3359375
126.3359375
69.53125
28.1015625
6.33203125
6.40234375
28.74609375
73.640625
142.125
234.90234375
350.10546875
481.9375
620.90625
755.42578125
873.6875
965.1328125
1021.09765625
1034.85546875
1002.046875
922.44140625
802.30859375
655.06640625
498.6015625
350.27734375
222.953125
124.28125
58.27734375
26.65625
28.3671875
58.203125
106.25390625
159.12109375
202.5078125
224.0625
215.33203125
172.12109375
94.23046875
-13.77734375
-140.5859375
-267.30078125
-370.9375
-431.5859375
-439.02734375
-394.82421875
-309.921875
-200.7734375
-85.875
17.6171875
97.44921875
148.7578125
173.6328125
178.04296875
168.51953125
150.70703125
129.87109375
111.78515625
102.26171875
105.1953125
120.41796875
143.01953125
164.63671875
175.9453125
169.109375
139.625
87.7265625
19.0390625
-56.29296875
-126.48828125
-182.16015625
-219.41796875
-240.390625
-251.06640625
-258.03515625
-266.08984375
-277.4921875
-292.77734375
-311.953125
-335.28125
-363.3671875
-396.5234375
-433.74609375
-471.5234375
-503.03515625
-518.73046875
-508.79296875
-466.68359375
-391.98828125
-291.12109375
-175.8359375
-60.3984375
41.9296875
122.21875
177.8828125
212.27734375
232.4140625
246.4453125
262.04296875
285.453125
320.4375
367.26953125
422.3203125
478.62890625
527.28515625
559.7890625
571.40625
564.03515625
546.625
532.15234375
532.30859375
552.46875
588.9140625
629.4921875
657.74609375
659.38671875
627.73046875
565.1171875
479.6484375
380.05078125
272.50390625
160.76953125
47.98828125
-62.1640625
-165.73828125
-259.125
-339.3359375
-404.25
-453.15625
-487.1640625
-508.7578125
-520.69140625
-525.1953125
-523.9921875
-518.421875
-509.30859375
-496.69921875
-479.984375
-458.16015625
-429.8984375
-393.765625
-349.09375
-296.890625
-239.40625
-178.2734375
-112.87890625
-40.78125
40.22265625
130.484375
228.703125
333.01953125
441.17578125
548.8828125
648.296875
728.68359375
779.58203125
794.05859375
769.8125
708.1015625
612.66796875
489.9453125
349.41015625
202.33984375
59.14453125
-72.859375
-189.94921875
-291.125
-377.0546875
-449.37109375
-510.3671875
-562.94921875
-610.4453125
-655.41796875
-697.6328125
-732.4765625
-751.5859375
-745.58984375
-707.37109375
-633.83984375
-525.87890625
-387.74609375
-227.14453125
-55.875
110.74609375
257.2265625
372.6953125
454.29296875
506.8046875
539.5546875
563.1640625
587.453125
619.98046875
664.71484375
721.35546875
785.8203125
851.4921875
910.53515625
955.359375
980.234375
982.39453125
961.87890625
920.64453125
862.0546875
790.6875
711.72265625
629.60546875
547.15234375
466.2734375
389.37890625
319.87109375
260.63671875
211.94921875
170.578125
130.8984375
86.6015625
31.609375
-39.55078125
-130.6171875
-241.22265625
-365.28515625
-491.953125
-608.91015625
-705.9609375
-777.43359375
-823.359375
-849.45703125
-865.60546875
-882.75
-909.66015625
-950.94140625
-1006.50390625
-1071.9375
-1139.6640625
-1201.10546875
-1249.30078125
-1280.69140625
-1295.28515625
-1295.61328125
-1285.29296875
-1267.62890625
-1244.453125
-1215.82421875
-1181.05078125
-1140.8359375
-1099.23828125
-1063.98828125
-1044.55859375
-1048.8203125
-1080.27734375
-1137.53125
-1216.29296875
-1312.4765625
-1424.15625
-1550.875
-1690.765625
-1837.7109375
-1980.96875
-2107.69921875
-2206.42578125
-2269.1328125
-2291.50390625
-2272.765625
-2216.05078125
-2128.796875
-2021.83984375
-1906.74609375
-1792.51171875
-1682.9375
-1576.08984375
-1466.69921875
-1350.953125
-1231.43359375
-1118.62109375
-1027.1015625
-968.60546875
-946.63671875
-956.37890625
-988.90625
-1035.47265625
-1088.9921875
-1143.40234375
-1193.46484375
-1235.80859375
-1269.6953125
-1296.40625
-1317.88671875
-1335.9609375
-1352.15625
-1367.32421875
-1381.16796875
-1392.28125
-1399.3203125
-1402.53125
-1404.73046875
-1410.92578125
-1426.453125
-1454.3515625
-1493.453125
-1538.5078125
-1582.20703125
-1617.69921875
-1640.21875
-1647.2734375
-1637.4296875
-1608.3046875
-1555.30859375
-1472.99609375
-1358.92578125
-1217.3671875
-1059.55859375
-900.28125
-753.43359375
-629.4921875
-535.11328125
-473.21875
-442.375
-436.55859375
-446.671875
-463.9921875
-483.37890625
-503.93359375
-526.76171875
-551.7265625
-576.01171875
-595.2265625
-605.7890625
-606.609375
-599.0078125
-585.48828125
-568.49609375
-549.95703125
-531.67578125
-515.65234375
-503.71875
-496.4375
-492.3515625
-488.75
-483.828125
-478.62109375
-476.98046875
-483.5234375
-501.30078125
-531.04296875
-572.015625
-622.86328125
-681.23828125
-742.6640625
-800.17578125
-845.39453125
-870.6640625
-871.53515625
-849.01953125
-810.63671875
-768.703125
-736.02734375
-721.296875
-726.9375
-749.9375
-783.65625
-819.21875
-846.91015625
-858.4296875
-849.5859375
-821.671875
-780.70703125
-734.734375
-690.484375
-650.87109375
-614.71875
-578.76953125
-540.41796875
-499.07421875
-455.7265625
-411.90234375
-369.05859375
-328.2109375
-289.2734375
-250.56640625
-209.21484375
-162.26953125
-107.7578125
-44.99609375
25.42578125
101.5
179.625
254.91015625
322.27734375
378.0078125
421.203125
454.59765625
484.28125
517.8046875
560.859375
614.21875
673.3671875
731.6875
784.78125
832.16015625
875.01953125
912.3515625
939.1015625
947.8359375
932.92578125
894.4765625
839.38671875
778.375
720.546875
669.01171875
620.25
566.7265625
500.4609375
416.140625
313.53515625
198.61328125
81.9609375
-25.3359375
-115.65625
-185.80078125
-235.0703125
-263.0390625
-269.16796875
-253.56640625
-217.34375
-162.1953125
-90.51171875
-6.76171875
81.22265625
163.1796875
229.55078125
274.42578125
296.046875
295.5078125
276.35546875
245.69140625
214.84375
197.44921875
205.46875
245.33203125
315.70703125
407.359375
505.53515625
594.7109375
664.0234375
710.0859375
735.91796875
747.71484375
752.47265625
757.08203125
767.2734375
785.5390625
809.609375
833.59765625
851.62109375
861.19921875
864.03125
864.12890625
865.22265625
869.19140625
875.77734375
882.9375
887.3984375
885.515625
874.19140625
851.23828125
814.58984375
761.33984375
688.3984375
595.1484375
486.08984375
370.921875
262.0
171.52734375
110.09765625
85.54296875
100.6015625
150.04296875
220.140625
291.6640625
345.08203125
365.59375
346.5390625
290.1484375
205.4375
104.37890625
-1.0390625
-99.48828125
-179.94140625
-232.58984375
-251.1796875
-235.14453125
-190.03125
-126.1484375
-55.82421875
10.16015625
65.51171875
109.0390625
142.73046875
168.859375
188.42578125
201.421875
207.921875
208.58984375
204.14453125
194.39453125
177.94140625
152.8515625
117.89453125
73.61328125
22.95703125
-28.671875
-74.2734375
-106.78125
-120.52734375
-112.04296875
-80.66015625
-29.55078125
33.671875
98.4140625
154.43359375
194.94921875
217.4765625
222.85546875
214.0859375
195.8125
173.9296875
154.58984375
142.92578125
142.2265625
154.12890625
179.53125
218.91015625
271.08203125
331.2890625
390.7109375
438.703125
466.55078125
470.2578125
451.1171875
414.30859375
366.70703125
314.9765625
264.5703125
219.6875
183.64453125
159.18359375
148.578125
153.21484375
172.5
202.78125
237.62109375
270.0390625
295.09765625
311.078125
318.92578125
321.22265625
321.515625
323.91015625
332.30078125
349.140625
373.91015625
402.390625
428.08984375
445.7265625
454.1640625
456.21484375
455.546875
453.47265625
447.81640625
433.72265625
405.3046875
357.61328125
288.12890625
197.12109375
87.125
-37.0546875
-167.390625
-292.33984375
-398.828125
-475.734375
-516.62109375
-520.953125
-494.125
-446.71484375
-392.296875
-344.01953125
-311.0078125
-296.23828125
-296.8125
-306.69140625
-320.765625
-338.02734375
-361.62109375
-395.90234375
-442.67578125
-499.3828125
-559.921875
-616.98828125
-664.1484375
-696.74609375
-711.98046875
-708.8515625
-688.35546875
-653.6015625
-609.55078125
-562.4296875
-519.265625
-487.29296875
-472.9140625
-480.10546875
-508.59765625
-552.94140625
-603.33203125
-648.75
-681.359375
-699.93359375
-710.4453125
-723.72265625
-751.5859375
-802.8046875
-880.046875
-979.046875
-1090.5859375
-1203.984375
-1309.4453125
-1398.19140625
-1461.8984375
-1493.94140625
-1492.3984375
-1462.37109375
-1415.0625
-1363.7265625
-1318.90234375
-1285.40625
-1261.9765625
-1242.796875
-1219.94921875
-1186.3125
-1138.2890625
-1076.9375
-1006.8984375
-933.890625
-862.828125
-797.1640625
-738.59375
-686.1875
-635.7265625
-580.6875
-514.78125
-434.6484375
-341.17578125
-239.25
-136.44140625
-40.9921875
40.2734375
103.5390625
148.37109375
176.98828125
192.91796875
199.78125
200.29296875
195.33984375
183.3515625
160.78125
124.14453125
72.83984375
10.5
-56.40234375
-122.0
-183.67578125
-241.7421875
-296.33203125
-344.3671875
-379.51171875
-395.5859375
-390.6015625
-368.08984375
-334.9453125
-298.17578125
-263.0703125
-233.3984375
-211.98046875
-200.37109375
-197.78125
-200.53515625
-203.17578125
-200.9140625
-191.6484375
-175.92578125
-154.86328125
-128.42578125
-95.8203125
-57.3984375
-15.58203125
26.484375
67.2109375
107.26953125
148.16796875
190.140625
231.72265625
271.5390625
310.48046875
351.69921875
397.48046875
445.26171875
486.40234375
509.37890625
505.52734375
473.515625
419.9296875
356.30078125
294.96484375
246.1171875
216.703125
210.59375
228.93359375
270.515625
332.140625
409.078125
495.37109375
583.96484375
666.9375
736.32421875
785.515625
810.9140625
812.7265625
794.22265625
759.66015625
712.43359375
654.55859375
587.2734375
511.72265625
429.20703125
341.50390625
251.453125
163.08984375
81.0
9.3359375
-48.6640625
-90.66796875
-115.2734375
-122.34375
-113.5390625
-92.76953125
-66.19140625
-40.953125
-22.4921875
-11.93359375
-5.8359375
0.859375
10.76171875
21.98828125
29.33984375
27.3671875
12.7890625
-14.6640625
-52.6328125
-96.58984375
-140.16015625
-175.9140625
-197.2265625
-201.04296875
-190.3671875
-174.49609375
-165.9765625
-175.59375
-208.23046875
-261.80078125
-328.60546875
-397.2265625
-454.27734375
-487.04296875
-487.5
-455.83984375
-400.890625
-336.7109375
-277.25390625
-231.73828125
-202.578125
-186.5390625
-178.5546875
-175.78515625
-179.03125
-190.56640625
-210.828125
-237.1328125
-265.15625
-290.9921875
-311.734375
-324.71484375
-326.7265625
-314.140625
-283.859375
-234.7265625
-169.0625
-93.2578125
-16.5859375
51.54296875
104.4609375
139.87890625
160.2421875
171.93359375
183.1484375
200.65234375
226.46875
256.58984375
282.51171875
294.83984375
287.234375
259.03515625
215.546875
165.83984375
119.1796875
82.10546875
57.55078125
45.36328125
42.984375
45.44921875
45.62890625
35.16796875
6.17578125
-47.0234375
-126.640625
-230.76953125
-353.7890625
-487.64453125
-623.1640625
-750.8125
-861.01171875
-945.109375
-996.984375
-1014.24609375
-998.12109375
-952.2265625
-881.42578125
-791.2421875
-687.50390625
-575.99609375
-462.265625
-351.6015625
-249.05078125
-159.35546875
-86.99609375
-35.97265625
-8.5390625
-2.921875
-11.61328125
-22.33984375
-21.59375
1.12890625
50.65234375
125.8046875
221.22265625
329.94921875
445.35546875
561.72265625
674.03515625
778.08203125
870.75390625
949.5234375
1011.4765625
1053.26171875
1072.734375
1070.2109375
1047.43359375
1005.24609375
943.25390625
862.25390625
766.8359375
665.12109375
565.81640625
475.375
397.11328125
331.73046875
277.7265625
231.1328125
185.4765625
133.11328125
67.8671875
-12.15625
-103.29296875
-197.19140625
-283.09375
-350.359375
-390.3671875
-397.58984375
-370.16015625
-309.890625
-221.765625
-113.0234375
7.796875
131.50390625
248.52734375
349.4921875
426.24609375
473.05078125
487.36328125
470.4296875
427.98046875
370.4921875
312.04296875
267.30078125
247.7734375
258.81640625
298.37890625
357.265625
420.89453125
472.17578125
495.41015625
480.66015625
427.37890625
345.30078125
251.24609375
162.77734375
92.328125
45.03125
20.4296875
15.70703125
28.03125
55.51953125
97.40625
153.52734375
222.91796875
301.71484375
381.61328125
450.390625
495.0546875
506.34375
481.91796875
426.4296875
348.60546875
257.46484375
160.0390625
61.38671875
-33.83203125
-120.1484375
-191.40234375
-242.16015625
-268.74609375
-269.3984375
-243.859375
-193.40625
-121.3359375
-33.08984375
64.51953125
164.7421875
262.6015625
356.22265625
446.6796875
536.28515625
626.53125
717.8046875
810.859375
908.015625
1012.0546875
1123.5859375
1239.328125
1352.95703125
1457.74609375
1548.90234375
1624.26171875
1683.33203125
1725.82421875
1751.08984375
1758.66796875
1748.99609375
1723.50390625
1684.15625
1633.109375
1572.453125
1503.82421875
1427.8359375
1344.0625
1251.87890625
1151.625
1045.1484375
935.3984375
825.68359375
719.34375
619.7890625
530.3671875
453.46484375
389.23046875
335.12109375
287.0078125
241.359375
197.43359375
158.46875
131.21875
123.578125
140.8828125
182.765625
242.5078125
309.5078125
373.4140625
427.75
471.33203125
506.921875
538.21875
567.11328125
592.84375
613.0
624.921875
626.578125
617.41015625
599.5546875
578.484375
561.55078125
554.66796875
559.63671875
574.203125
594.671875
618.296875
643.1953125
665.80078125
678.48046875
669.84765625
628.2265625
546.3359375
424.2734375
269.36328125
93.37109375
-90.9453125
-271.99609375
-439.828125
-586.0390625
-704.54296875
-793.19140625
-854.78515625
-896.0546875
-924.78125
-946.87890625
-965.17578125
-980.53125
-994.0703125
-1008.6015625
-1027.65234375
-1052.5078125
-1079.94921875
-1103.0859375
-1115.0703125
-1112.5078125
-1095.7109375
-1066.24609375
-1024.70703125
-970.7421875
-904.6953125
-828.82421875
-747.046875
-663.6171875
-581.5859375
-501.61328125
-421.6953125
-338.38671875
-249.015625
-153.1640625
-52.04296875
53.27734375
162.62109375
275.41015625
388.77734375
497.078125
593.1328125
670.203125
723.8046875
752.94140625
759.9765625
748.4140625
719.5859375
671.07421875
598.7734375
501.3203125
383.53125
256.828125
136.984375
40.20703125
-21.73046875
-45.7265625
-38.2109375
-11.35546875
23.15625
58.15625
90.38671875
116.94921875
132.62890625
130.2109375
103.1875
48.51953125
-32.3828125
-135.0078125
-253.953125
-384.67578125
-523.5390625
-666.48828125
-807.109375
-935.234375
-1037.359375
-1099.515625
-1111.7890625
-1071.94140625
-986.09375
-866.5234375
-728.421875
-587.14453125
-455.82421875
-342.88671875
-250.1875
-173.2109375
-103.96484375
-35.34765625
35.28125
105.265625
168.6328125
219.64453125
255.67578125
277.90625
289.75
294.58203125
294.49609375
290.81640625
285.59765625
282.53515625
286.2421875
300.25
325.1796875
358.3515625
394.87890625
429.18359375
455.72265625
469.234375
465.34375
442.1328125
401.46484375
348.6328125
290.25390625
231.81640625
176.6484375
126.39453125
82.07421875
45.03515625
17.50390625
2.85546875
5.109375
27.7578125
72.296875
137.48046875
219.921875
315.515625
420.3828125
530.3984375
640.0078125
742.1015625
829.578125
897.4921875
944.05859375
970.2265625
978.55078125
971.7265625
951.10546875
916.29296875
866.828125
804.8671875
736.05859375
667.203125
602.75
542.9375
484.8203125
424.6640625
360.20703125
292.10546875
224.17578125
161.953125
109.99609375
69.5
37.734375
9.3984375
-21.00390625
-57.00390625
-98.58984375
-141.80859375
-179.8046875
-205.14453125
-212.26953125
-198.72265625
-165.01171875
-114.12109375
-51.87890625
12.8203125
69.6328125
110.6953125
134.5546875
147.2421875
159.7890625
184.04296875
229.0390625
298.93359375
392.36328125
502.78125
619.640625
730.17578125
821.5390625
882.72265625
905.75
886.30859375
824.3125
724.48046875
596.0390625
450.8515625
300.8671875
156.31640625
25.34765625
-85.640625
-171.97265625
-231.16796875
-263.90625
-274.8984375
-272.96484375
-269.6015625
-276.5859375
-303.65234375
-356.74609375
-436.81640625
-539.73046875
-658.2734375
-785.62890625
-917.67578125
-1052.12890625
-1185.49609375
-1311.078125
-1420.0390625
-1504.66015625
-1561.6484375
-1593.07421875
-1604.61328125
-1602.0703125
-1588.61328125
-1564.15234375
-1526.7109375
-1474.3984375
-1407.17578125
-1328.0703125
-1243.125
-1159.390625
-1081.6484375
-1009.93359375
-939.66015625
-864.20703125
-778.2421875
-679.98046875
-571.1015625
-454.68359375
-332.75
-205.671875
-73.91015625
59.2890625
186.6875
298.20703125
383.81640625
436.6328125
455.37890625
445.234375
416.7265625
382.25390625
351.42578125
327.34765625
306.125
279.65625
239.9296875
182.3515625
106.921875
17.26953125
-81.24609375
-183.16015625
-282.8203125
-373.05078125
-444.4609375
-486.921875
-492.66796875
-458.9609375
-389.26171875
-293.12890625
-184.85546875
-80.44921875
6.46875
67.50390625
99.8203125
104.95703125
88.1953125
58.390625
27.09765625
6.37890625
6.4765625
34.04296875
90.70703125
171.88671875
267.01953125
362.11328125
443.87109375
503.1484375
536.2890625
544.58984375
533.1796875
509.7421875
482.5234375
457.53515625
436.26953125
415.7734375
391.37109375
360.25390625
323.5078125
285.98046875
254.8984375
238.1640625
242.78125
273.30078125
330.29296875
409.0703125
499.41796875
587.375
659.3046875
706.6953125
729.1953125
734.5390625
736.0703125
749.140625
786.91796875
856.19140625
954.328125
1069.171875
1182.2734375
1274.35546875
1330.86328125
1345.55859375
1320.94140625
1265.859375
1191.9765625
1111.04296875
1033.5
967.6640625
918.94140625
889.33203125
877.76171875
881.18359375
895.44140625
915.50390625
935.02734375
946.46875
942.33203125
917.390625
870.54296875
804.953125
726.46484375
641.55859375
556.3046875
476.65625
409.296875
361.6484375
340.2890625
348.1015625
381.91796875
432.51171875
487.3515625
534.24609375
563.4765625
568.05078125
543.55859375
488.81640625
406.6171875
303.01953125
185.48828125
61.20703125
-63.546875
-183.6015625
-295.16796875
-395.91015625
-484.5078125
-560.1171875
-622.28125
-670.9453125
-705.68359375
-724.546875
-723.6953125
-698.76953125
-647.59375
-572.8515625
-482.9921875
-390.25390625
-306.6953125
-240.69921875
-196.0
-172.90625
-169.65625
-182.78515625
-206.8203125
-234.109375
-255.11328125
-259.8203125
-240.93359375
-197.6875
-137.484375
-73.375
-18.80859375
17.0390625
31.26171875
26.47265625
8.09765625
-19.33203125
-54.609375
-98.70703125
-150.56640625
-203.48046875
-245.87890625
-266.453125
-259.74609375
-228.3984375
-181.12109375
-128.2578125
-77.7890625
-33.515625
4.41015625
37.5390625
67.09765625
92.81640625
112.80078125
124.515625
126.36328125
118.80859375
104.421875
86.703125
68.85546875
53.31640625
42.140625
37.5234375
41.91796875
57.63671875
86.1640625
127.08984375
176.95703125
228.8125
273.3203125
301.28125
306.37109375
286.6328125
244.328125
184.75390625
114.5
39.7734375
-34.52734375
-104.46875
-165.69921875
-212.828125
-240.8828125
-248.25390625
-238.57421875
-219.44140625
-198.8203125
-181.828125
-169.7578125
-160.828125
-151.4453125
-137.62109375
-116.97265625
-90.58203125
-63.55859375
-43.91015625
-40.49609375
-60.828125
-108.69140625
-182.3828125
-274.9375
-376.828125
-479.0625
-574.2265625
-655.47265625
-715.77734375
-749.01953125
-752.265625
-727.1796875
-679.546875
-617.16796875
-547.390625
-475.7421875
-406.6015625
-344.7421875
-295.58984375
-263.21875
-247.9375
-245.99609375
-251.85546875
-260.8671875
-270.08984375
-277.21484375
-279.7265625
-275.96875
-267.390625
-258.95703125
-255.96484375
-258.89453125
-260.8671875
-250.31640625
-217.08984375
-157.390625
-74.703125
22.73828125
125.34765625
224.4765625
313.5078125
388.0546875
445.83203125
486.26171875
510.16796875
519.41796875
516.5859375
504.48046875
485.953125
464.2421875
443.51171875
428.69140625
424.21875
432.68359375
454.421875
488.01953125
530.6953125
578.21484375
624.94921875
664.70703125
692.03515625
703.80859375
700.9609375
689.55859375
679.51171875
680.53515625
697.33203125
727.046875
760.03515625
783.02734375
783.31640625
[truncated: 31,833 more chars]
