# Supplementary material for: Widespread extracellular electron transfer pathways for charging microbial cytochrome OmcS nanowires via periplasmic cytochromes PpcABCDE
Source: Nat Commun. 2024 Mar 20;15:2434. doi: 10.1038/s41467-024-46192-0 (PMC10954620; doi:10.1038/s41467-024-46192-0)
Supplement: Supplementary file 4 — Source Data [file 41467_2024_46192_MOESM4_ESM.zip › 9. Malvankar_Source_Data/9. Malvankar_Source_Data_NMR/Fig_5_Electron Transfer/Fig5d_ET_PpcE_OmcS_1_4.txt]

# File created = Friday, November 24, 2023 at 6:16:27 PM Western European Standard Time
# Data set = OmcS_PpcE_electron_transfer_29nov2022  6  1  /Users/pilarcportela/Topspin_examdata
# Spectral Region:
# LEFT = 24.837020874023438 ppm. RIGHT = -15.218407337282635 ppm.
#
# SIZE = 32768 ( = number of points)
#
# In the following ordering is from the 'left' to the 'right' limits!
# Lines beginning with '#' must be considered as comment lines.
#
-5220.46484375
-5144.25
-5076.25390625
-5020.30078125
-4979.97265625
-4956.62109375
-4947.8359375
-4947.765625
-4949.4453125
-4947.90625
-4942.22265625
-4935.30859375
-4931.8359375
-4935.55078125
-4947.61328125
-4966.62890625
-4989.9921875
-5015.51953125
-5042.3203125
-5070.73828125
-5101.640625
-5135.71484375
-5173.28515625
-5214.2421875
-5257.93359375
-5302.52734375
-5344.4765625
-5379.03125
-5401.9765625
-5411.69140625
-5410.03515625
-5401.25390625
-5389.4453125
-5376.31640625
-5360.5
-5338.61328125
-5307.2109375
-5264.3828125
-5210.265625
-5146.8125
-5077.44921875
-5006.9921875
-4941.328125
-4886.28125
-4845.92578125
-4821.6015625
-4812.484375
-4817.23828125
-4835.265625
-4866.70703125
-4911.1171875
-4966.3125
-5028.3671875
-5092.859375
-5156.04296875
-5214.87109375
-5266.2265625
-5306.48046875
-5332.19921875
-5341.27734375
-5333.328125
-5309.45703125
-5272.03515625
-5224.82421875
-5172.53125
-5119.546875
-5068.4375
-5019.43359375
-4971.046875
-4921.30078125
-4869.046875
-4815.015625
-4761.88671875
-4713.21875
-4671.8203125
-4638.65625
-4612.95703125
-4593.23046875
-4578.3203125
-4568.203125
-4563.93359375
-4566.67578125
-4576.17578125
-4590.00390625
-4604.1640625
-4614.609375
-4618.78515625
-4616.88671875
-4612.69140625
-4613.453125
-4627.88671875
-4662.859375
-4720.33984375
-4796.375
-4882.48046875
-4968.5703125
-5045.85546875
-5108.6484375
-5154.5390625
-5183.796875
-5198.8828125
-5204.33203125
-5206.26171875
-5211.0703125
-5223.8828125
-5247.57421875
-5282.4765625
-5326.56640625
-5376.015625
-5426.30859375
-5473.33984375
-5514.05078125
-5546.453125
-5569.64453125
-5584.02734375
-5591.0546875
-5592.19140625
-5587.4453125
-5574.56640625
-5549.60546875
-5508.75
-5450.7421875
-5378.49609375
-5298.8671875
-5220.3359375
-5149.6953125
-5089.49609375
-5037.41796875
-4988.01171875
-4936.1640625
-4880.33984375
-4823.5859375
-4771.671875
-4729.69921875
-4699.76171875
-4680.59765625
-4668.71875
-4659.609375
-4648.5234375
-4630.94140625
-4602.9765625
-4562.03125
-4507.46484375
-4440.94140625
-4366.40234375
-4289.5546875
-4217.484375
-4157.8515625
-4117.546875
-4100.9375
-4108.5625
-4137.53125
-4183.48828125
-4242.9140625
-4314.23046875
-4396.82421875
-4488.8046875
-4585.16015625
-4677.921875
-4758.37109375
-4819.7265625
-4858.78515625
-4875.84375
-4873.73828125
-4856.6015625
-4828.65625
-4793.09375
-4751.203125
-4702.73828125
-4647.671875
-4588.265625
-4529.8046875
-4478.9375
-4440.63671875
-4415.82421875
-4401.05859375
-4390.234375
-4377.26171875
-4358.66796875
-4334.91015625
-4309.48828125
-4286.5546875
-4268.85546875
-4257.4765625
-4252.77734375
-4254.96484375
-4263.78125
-4278.0859375
-4295.83984375
-4314.2265625
-4329.74609375
-4338.73828125
-4338.58203125
-4328.66015625
-4310.046875
-4284.02734375
-4250.4140625
-4206.75390625
-4149.20703125
-4074.7421875
-3983.71875
-3881.05859375
-3774.80078125
-3672.98046875
-3580.72265625
-3499.328125
-3427.5546875
-3363.890625
-3308.625
-3264.67578125
-3236.98046875
-3230.859375
-3249.8828125
-3294.26953125
-3360.0703125
-3439.828125
-3524.484375
-3605.74609375
-3677.83203125
-3737.99609375
-3786.19140625
-3824.49609375
-3856.43359375
-3886.3515625
-3918.6484375
-3956.8515625
-4002.6328125
-4054.93359375
-4110.14453125
-4163.79296875
-4212.96875
-4258.21875
-4303.484375
-4354.2421875
-4414.69921875
-4485.37890625
-4562.48046875
-4639.5703125
-4710.875
-4773.6875
-4828.07421875
-4874.296875
-4910.625
-4933.5546875
-4939.6796875
-4927.125
-4895.74609375
-4846.7578125
-4782.828125
-4708.17578125
-4627.9140625
-4546.83984375
-4468.46484375
-4394.671875
-4325.58203125
-4260.00390625
-4196.5546875
-4135.078125
-4077.50390625
-4027.55859375
-3989.80859375
-3968.59765625
-3966.7265625
-3984.203125
-4017.8203125
-4062.2578125
-4112.21875
-4164.05859375
-4216.30078125
-4269.2578125
-4324.29296875
-4382.85546875
-4445.3046875
-4510.0859375
-4573.73828125
-4631.87109375
-4680.3046875
-4715.9375
-4737.33203125
-4745.2890625
-4743.54296875
-4739.0234375
-4740.796875
-4757.50390625
-4794.23828125
-4850.26953125
-4918.875
-4989.28125
-5049.94140625
-5091.8828125
-5110.796875
-5106.765625
-5081.890625
-5038.00390625
-4976.5703125
-4901.1328125
-4819.85546875
-4745.19921875
-4690.22265625
-4663.7890625
-4667.3671875
-4694.9765625
-4735.35546875
-4775.69140625
-4805.68359375
-4820.60546875
-4821.73828125
-4813.9296875
-4802.234375
-4790.09765625
-4780.0703125
-4775.54296875
-4781.19140625
-4801.2734375
-4836.7890625
-4883.66796875
-4933.8203125
-4978.4140625
-5011.6484375
-5032.453125
-5043.43359375
-5048.52734375
-5051.16015625
-5053.91796875
-5058.8359375
-5066.8671875
-5076.1171875
-5080.51171875
-5071.171875
-5040.5078125
-4986.60546875
-4914.65234375
-4834.6953125
-4757.67578125
-4691.6953125
-4639.54296875
-4597.88671875
-4558.96484375
-4514.87109375
-4462.171875
-4403.921875
-4347.9609375
-4303.02734375
-4275.328125
-4266.625
-4273.90625
-4290.55078125
-4308.69921875
-4322.16015625
-4328.234375
-4327.90625
-4324.58984375
-4322.34765625
-4324.07421875
-4329.91015625
-4336.8203125
-4339.7890625
-4333.99609375
-4316.3828125
-4285.6796875
-4241.625
-4184.7421875
-4116.59375
-4040.03125
-3958.59765625
-3876.03125
-3796.16015625
-3722.98046875
-3660.62890625
-3613.2421875
-3584.96875
-3579.93359375
-3601.68359375
-3652.01171875
-3729.16796875
-3826.16015625
-3930.13671875
-4024.23828125
-4092.09375
-4122.8125
-4113.96875
-4071.546875
-4007.7578125
-3937.8359375
-3876.12109375
-3832.328125
-3809.5703125
-3804.94140625
-3811.85546875
-3822.59765625
-3830.50390625
-3831.53125
-3824.90625
-3812.49609375
-3797.6796875
-3784.81640625
-3779.1796875
-3786.09765625
-3808.8515625
-3846.52734375
-3893.7890625
-3942.84375
-3986.578125
-4021.29296875
-4047.53515625
-4068.46484375
-4086.2109375
-4098.65625
-4099.03515625
-4078.890625
-4032.359375
-3958.703125
-3861.96484375
-3748.66796875
-3625.5625
-3498.78515625
-3374.4140625
-3259.515625
-3162.5
-3092.0859375
-3055.19140625
-3055.0390625
-3090.36328125
-3155.89453125
-3243.14453125
-3341.33984375
-3439.109375
-3527.046875
-3599.890625
-3656.578125
-3698.51953125
-3727.8125
-3746.671875
-3757.4609375
-3762.29296875
-3762.64453125
-3759.828125
-3755.92578125
-3754.078125
-3757.28515625
-3766.9375
-3781.55859375
-3796.35546875
-3803.71484375
-3795.08203125
-3764.1640625
-3709.62890625
-3635.85546875
-3551.69140625
-3468.625
-3399.25
-3355.515625
-3346.1953125
-3374.49609375
-3437.1875
-3525.83984375
-3629.21484375
-3735.45703125
-3833.55859375
-3914.4140625
-3972.046875
-4004.6875
-4015.12109375
-4009.8203125
-3997.15625
-3985.20703125
-3979.453125
-3981.06640625
-3986.58203125
-3989.55078125
-3983.3671875
-3963.37890625
-3927.25390625
-3874.28125
-3805.0703125
-3722.3671875
-3631.9375
-3542.21875
-3462.58203125
-3400.84375
-3361.12890625
-3342.3515625
-3337.9375
-3337.78125
-3332.34375
-3317.37109375
-3296.0546875
-3277.30078125
-3271.6953125
-3287.89453125
-3331.0
-3401.79296875
-3495.96484375
-3603.96875
-3712.859375
-3810.22265625
-3888.1875
-3945.171875
-3984.51171875
-4010.92578125
-4027.05859375
-4032.3203125
-4024.0390625
-3999.5703125
-3957.31640625
-3896.6484375
-3817.74609375
-3722.48046875
-3615.4609375
-3503.859375
-3395.71484375
-3297.49609375
-3212.703125
-3142.31640625
-3086.71484375
-3047.48828125
-3027.5
-3029.03515625
-3051.53515625
-3090.796875
-3140.11328125
-3192.33984375
-3241.765625
-3284.9609375
-3320.59765625
-3348.828125
-3370.671875
-3387.98046875
-3403.44140625
-3420.30078125
-3441.83203125
-3470.94921875
-3509.90625
-3559.1484375
-3615.71484375
-3672.56640625
-3720.171875
-3749.6015625
-3755.1953125
-3735.640625
-3693.61328125
-3634.34765625
-3563.2265625
-3482.75
-3390.6953125
-3281.30078125
-3149.203125
-2993.76953125
-2821.03125
-2642.50390625
-2471.8671875
-2321.5625
-2200.390625
-2112.52734375
-2057.859375
-2033.10546875
-2033.2265625
-2052.8125
-2087.5234375
-2135.13671875
-2195.58984375
-2269.3828125
-2355.33984375
-2449.58203125
-2546.96484375
-2644.08984375
-2741.296875
-2842.02734375
-2949.68359375
-3064.19140625
-3180.77734375
-3291.640625
-3389.265625
-3468.84765625
-3528.53125
-3568.13671875
-3588.00390625
-3589.00390625
-3573.0546875
-3543.44140625
-3504.6328125
-3461.93359375
-3421.19140625
-3388.5546875
-3369.9140625
-3370.32421875
-3393.484375
-3441.59765625
-3515.06640625
-3611.453125
-3724.05078125
-3841.78515625
-3952.02734375
-4045.0390625
-4116.85546875
-4168.5546875
-4203.1484375
-4222.890625
-4228.33984375
-4218.58203125
-4191.9765625
-4147.28125
-4084.8515625
-4006.8671875
-3916.5390625
-3817.359375
-3713.828125
-3613.08984375
-3525.48828125
-3462.54296875
-3432.98046875
-3439.234375
-3476.81640625
-3536.9453125
-3610.4765625
-3690.61328125
-3773.08984375
-3855.0859375
-3934.6015625
-4010.89453125
-4084.79296875
-4157.6171875
-4229.2890625
-4297.171875
-4356.6640625
-4403.078125
-4432.76953125
-4442.94140625
-4430.9296875
-4394.58984375
-4333.96484375
-4252.72265625
-4158.2265625
-4060.00390625
-3967.48046875
-3887.6796875
-3823.39453125
-3772.80078125
-3730.6171875
-3690.37109375
-3646.37109375
-3594.859375
-3534.73828125
-3467.9609375
-3399.03515625
-3333.86328125
-3278.5078125
-3238.92578125
-3220.91796875
-3229.1875
-3265.52734375
-3327.47265625
-3408.63671875
-3500.19921875
-3592.0390625
-3673.18359375
-3732.28515625
-3759.24609375
-3747.61328125
-3696.39453125
-3610.48828125
-3499.55859375
-3376.0546875
-3252.53125
-3138.90234375
-3040.5859375
-2958.5390625
-2891.41015625
-2838.21875
-2800.0390625
-2779.72265625
-2779.66796875
-2799.0703125
-2832.203125
-2869.35546875
-2899.8984375
-2915.4296875
-2911.05859375
-2884.75
-2836.6484375
-2769.3515625
-2688.65625
-2603.23046875
-2522.26171875
-2452.3046875
-2395.14453125
-2348.125
-2306.71484375
-2267.328125
-2228.94921875
-2193.13671875
-2163.2421875
-2143.3671875
-2136.9453125
-2145.25390625
-2166.62890625
-2196.87109375
-2230.41796875
-2261.2890625
-2283.953125
-2294.5390625
-2292.40625
-2280.859375
-2266.171875
-2255.11328125
-2251.96875
-2256.36328125
-2262.96484375
-2263.5546875
-2251.06640625
-2223.1328125
-2183.08203125
-2138.19140625
-2096.78515625
-2066.59375
-2054.34765625
-2065.65234375
-2104.19140625
-2170.546875
-2261.6640625
-2371.23828125
-2490.87890625
-2611.69140625
-2725.9296875
-2828.53125
-2917.8984375
-2995.5859375
-3065.25
-3131.546875
-3199.5078125
-3273.78515625
-3357.3125
-3449.83203125
-3547.44921875
-3643.69140625
-3731.078125
-3802.1171875
-3849.73828125
-3868.03515625
-3853.6484375
-3806.96484375
-3732.01953125
-3635.34375
-3524.39453125
-3406.375
-3287.58984375
-3173.2890625
-3068.40234375
-2978.578125
-2910.40234375
-2869.84765625
-2859.5625
-2877.015625
-2914.61328125
-2961.8046875
-3007.640625
-3043.03125
-3062.58984375
-3065.92578125
-3057.8828125
-3046.84765625
-3041.33203125
-3046.328125
-3061.15234375
-3080.3203125
-3096.703125
-3105.3359375
-3105.75
-3101.796875
-3099.6484375
-3105.18359375
-3121.76953125
-3149.203125
-3184.16015625
-3222.01953125
-3258.890625
-3292.54296875
-3321.90234375
-3345.95703125
-3363.3828125
-3373.3046875
-3376.62109375
-3376.8046875
-3379.22265625
-3389.0703125
-3408.984375
-3438.01171875
-3472.4921875
-3507.5625
-3538.03515625
-3558.46484375
-3563.2734375
-3547.80859375
-3509.61328125
-3449.17578125
-3369.609375
-3275.6171875
-3172.19921875
-3063.26953125
-2950.72265625
-2834.16796875
-2711.62109375
-2581.09375
-2442.34765625
-2297.66796875
-2150.86328125
-2005.05859375
-1861.2734375
-1719.1328125
-1579.30859375
-1445.35546875
-1323.43359375
-1219.9375
-1138.83984375
-1080.48828125
-1042.15625
-1019.3984375
-1007.20703125
-1000.546875
-973.41015625
-963.47265625
-950.97265625
-937.40625
-924.61328125
-913.19921875
-902.578125
-892.63671875
-885.08203125
-883.04296875
-889.5625
-906.6796875
-935.7109375
-977.68359375
-1032.9453125
-1100.390625
-1177.5859375
-1261.59375
-1349.6015625
-1438.64453125
-1525.171875
-1605.484375
-1677.0859375
-1740.01953125
-1796.73046875
-1850.1875
-1901.1953125
-1947.1484375
-1983.55078125
-2006.96875
-2017.00390625
-2016.03515625
-2007.6796875
-1995.40234375
-1981.57421875
-1966.5703125
-1948.7578125
-1926.00390625
-1898.0625
-1867.671875
-1839.5625
-1818.5546875
-1808.5703125
-1812.52734375
-1831.98046875
-1865.92578125
-1909.9140625
-1956.7265625
-1998.625
-2029.671875
-2046.7578125
-2049.53125
-2040.05078125
-2022.671875
-2002.9453125
-1985.046875
-1969.12109375
-1950.84375
-1924.16796875
-1885.23828125
-1834.98828125
-1779.08984375
-1725.8828125
-1683.58203125
-1657.87890625
-1650.515625
-1658.9765625
-1677.1953125
-1697.33984375
-1712.2421875
-1717.5078125
-1712.13671875
-1697.7265625
-1677.6640625
-1656.63671875
-1639.9296875
-1631.8046875
-1633.6875
-1643.6640625
-1657.5234375
-1670.4453125
-1678.62109375
-1680.6796875
-1678.4765625
-1676.28125
-1678.75
-1689.1796875
-1709.25
-1739.609375
-1780.015625
-1828.5703125
-1880.8828125
-1930.2734375
-1969.16015625
-1991.1484375
-1993.19140625
-1976.59765625
-1946.44140625
-1909.37890625
-1870.86328125
-1833.4609375
-1797.1796875
-1761.33203125
-1726.04296875
-1692.1328125
-1660.07421875
-1630.09375
-1603.85546875
-1585.8671875
-1582.44140625
-1598.5625
-1635.203125
-1688.90234375
-1753.32421875
-1821.203125
-1885.84765625
-1942.15234375
-1986.95703125
-2018.66796875
-2036.51171875
-2040.3203125
-2031.27734375
-2012.6796875
-1989.61328125
-1967.30859375
-1949.65625
-1939.07421875
-1937.30859375
-1945.48828125
-1962.9921875
-1986.421875
-2010.4375
-2030.15625
-2043.0390625
-2048.671875
-2047.23828125
-2038.48046875
-2022.02734375
-1998.3203125
-1968.81640625
-1935.0390625
-1897.265625
-1854.0234375
-1803.01953125
-1743.2109375
-1676.57421875
-1608.5546875
-1546.8671875
-1499.42578125
-1472.08984375
-1466.703125
-1479.82421875
-1503.296875
-1527.09375
-1543.328125
-1548.8203125
-1544.48046875
-1532.58203125
-1514.20703125
-1488.66015625
-1454.37109375
-1410.4765625
-1358.4765625
-1303.30078125
-1253.0390625
-1216.90625
-1202.3125
-1213.01953125
-1248.71875
-1305.10546875
-1373.52734375
-1440.93359375
-1491.80859375
-1512.65625
-1496.74609375
-1446.31640625
-1370.9453125
-1283.87109375
-1198.7421875
-1127.88671875
-1080.875
-1062.703125
-1072.2421875
-1102.43359375
-1142.51171875
-1181.5546875
-1211.99609375
-1231.734375
-1243.45703125
-1251.11328125
-1256.01171875
-1255.59375
-1245.95703125
-1225.85546875
-1198.7578125
-1171.17578125
-1148.79296875
-1132.7421875
-1118.78515625
-1099.73828125
-1069.421875
-1025.4296875
-969.37109375
-905.73828125
-840.40625
-779.01171875
-725.1484375
-679.609375
-641.828125
-612.62890625
-595.73046875
-596.9609375
-622.109375
-674.67578125
-753.9296875
-853.734375
-963.6328125
-1072.51171875
-1172.62109375
-1260.62109375
-1335.26953125
-1394.58203125
-1435.49609375
-1456.0390625
-1457.58984375
-1445.1640625
-1425.72265625
-1405.671875
-1388.921875
-1376.33984375
-1366.890625
-1359.4921875
-1354.3984375
-1352.9296875
-1356.16015625
-1364.06640625
-1376.17578125
-1393.01171875
-1416.35546875
-1447.53515625
-1484.96484375
-1523.1171875
-1554.0546875
-1570.37890625
-1567.70703125
-1545.47265625
-1506.48828125
-1456.1328125
-1401.453125
-1349.67578125
-1306.05078125
-1271.69921875
-1243.07421875
-1213.33984375
-1175.1875
-1123.61328125
-1057.8046875
-981.66015625
-903.109375
-832.26953125
-779.03515625
-750.46484375
-748.75
-770.7421875
-809.43359375
-856.62890625
-905.40625
-951.42578125
-993.05859375
-1030.70703125
-1065.56640625
-1098.05859375
-1126.8359375
-1148.9140625
-1160.875
-1160.32421875
-1146.9453125
-1123.2578125
-1094.8125
-1069.78125
-1057.48046875
-1065.96484375
-1099.30078125
-1155.62109375
-1227.35546875
-1304.09375
-1376.5703125
-1439.66015625
-1492.671875
-1537.30859375
-1574.828125
-1604.07421875
-1621.52734375
-1623.375
-1608.3984375
-1579.7265625
-1544.296875
-1510.5078125
-1485.4921875
-1473.16015625
-1473.359375
-1482.03515625
-1492.3046875
-1495.94140625
-1484.921875
-1452.66015625
-1395.12109375
-1311.93359375
-1207.37109375
-1090.2734375
-972.44140625
-865.86328125
-780.37890625
-722.94140625
-697.71875
-705.9921875
-745.1796875
-808.66015625
-887.265625
-971.8671875
-1055.68359375
-1135.62890625
-1212.68359375
-1290.83984375
-1374.359375
-1464.41796875
-1557.1875
-1644.3984375
-1715.79296875
-1761.98828125
-1777.0
-1759.76953125
-1714.04296875
-1646.5859375
-1565.0234375
-1476.39453125
-1386.68359375
-1300.45703125
-1220.4609375
-1147.6484375
-1082.2734375
-1025.43359375
-979.87109375
-948.9765625
-934.6640625
-935.5390625
-946.83203125
-961.69921875
-972.41015625
-971.0703125
-950.95703125
-909.3671875
-850.09765625
-782.78515625
-718.6640625
-665.59375
-626.03515625
-598.7421875
-581.63671875
-572.99609375
-570.4921875
-570.48828125
-569.640625
-567.99609375
-570.33203125
-583.875
-613.91796875
-660.81640625
-719.62109375
-781.375
-835.0390625
-870.22265625
-880.82421875
-867.7109375
-838.2890625
-803.234375
-772.39453125
-752.3046875
-745.703125
-752.34765625
-770.96875
-801.44921875
-846.2578125
-909.15625
-991.3671875
-1087.6015625
-1185.578125
-1270.078125
-1329.04296875
-1357.7890625
-1359.49609375
-1343.08984375
-1320.32421875
-1302.6875
-1298.58984375
-1311.5703125
-1340.2734375
-1379.76171875
-1423.23828125
-1463.703125
-1495.26171875
-1513.71484375
-1516.4375
-1502.22265625
-1472.046875
-1429.93359375
-1382.5859375
-1337.3671875
-1299.9921875
-1273.12890625
-1256.203125
-1246.1171875
-1238.7578125
-1230.64453125
-1219.57421875
-1203.6953125
-1180.140625
-1144.84765625
-1094.30078125
-1028.23828125
-951.89453125
-875.9296875
-813.3125
-774.3359375
-762.7109375
-775.36328125
-805.6328125
-846.94140625
-894.4765625
-944.671875
-994.24609375
-1040.3984375
-1082.11328125
-1121.22265625
-1161.5078125
-1205.90625
-1253.73046875
-1300.3671875
-1339.9296875
-1369.1796875
-1390.0625
-1409.5234375
-1437.109375
-1481.9140625
-1550.33984375
-1644.75
-1762.55859375
-1895.10546875
-2027.73046875
-2142.2109375
-2221.67578125
-2255.59375
-2242.30078125
-2188.21875
-2104.60546875
-2003.6640625
-1895.35546875
-1786.21875
-1680.3984375
-1581.7578125
-1494.99609375
-1424.71875
-1373.2890625
-1339.1953125
-1316.96484375
-1298.6796875
-1276.89453125
-1248.00390625
-1214.05078125
-1181.2734375
-1156.03125
-1141.41015625
-1137.2265625
-1142.47265625
-1157.0703125
-1181.37890625
-1214.65625
-1254.4375
-1297.02734375
-1338.3515625
-1375.08203125
-1406.14453125
-1433.6640625
-1461.796875
-1493.609375
-1528.07421875
-1559.453125
-1579.47265625
-1581.015625
-1561.46484375
-1524.08203125
-1476.81640625
-1429.08984375
-1388.25390625
-1357.1640625
-1333.69921875
-1312.49609375
-1288.15625
-1258.4375
-1225.48046875
-1194.42578125
-1170.390625
-1155.4296875
-1146.59375
-1135.6640625
-1111.08203125
-1061.60546875
-980.20703125
-866.62109375
-727.765625
-576.03515625
-425.6796875
-288.26171875
-169.66015625
-70.7421875
8.8984375
67.47265625
100.85546875
105.85546875
83.765625
41.515625
-10.35546875
-61.328125
-104.125
-136.29296875
-159.90625
-179.89453125
-201.5859375
-228.3515625
-260.25
-294.05078125
-324.6796875
-347.4296875
-360.16015625
-364.69140625
-366.34375
-371.6171875
-385.2890625
-408.73828125
-440.62109375
-479.01953125
-523.28125
-574.25
-633.08984375
-700.01953125
-773.796875
-851.77734375
-929.8671875
-1002.57421875
-1064.015625
-1110.140625
-1140.49609375
-1157.9453125
-1166.47265625
-1168.984375
-1166.32421875
-1157.1875
-1138.47265625
-1106.26953125
-1057.5
-991.19140625
-908.4140625
-811.28515625
-702.22265625
-583.96484375
-459.58984375
-332.03125
-203.94140625
-78.54296875
38.80078125
140.015625
215.6796875
257.8515625
262.7109375
231.5078125
169.3515625
82.67578125
-22.953125
-142.97265625
-271.6953125
-400.1953125
-516.7109375
-610.37890625
-675.28125
-711.58984375
-723.078125
-713.55078125
-685.11328125
-638.84765625
-576.48046875
-501.703125
-420.57421875
-341.046875
-271.578125
-219.34375
-188.44921875
-179.14453125
-188.41015625
-211.77734375
-245.41796875
-287.19921875
-336.47265625
-393.26171875
-457.32421875
-527.1640625
-599.1953125
-667.84375
-726.78515625
-770.5390625
-795.51953125
-800.55859375
-787.29296875
-760.00390625
-724.421875
-685.8515625
-647.90234375
-612.0
-577.359375
-541.46484375
-501.48046875
-456.1171875
-406.43359375
-354.625
-301.74609375
-245.953125
-182.765625
-107.37109375
-18.0
81.91015625
184.53125
280.80078125
363.3984375
427.734375
471.9921875
497.54296875
509.203125
513.65234375
516.25
518.25
516.265625
503.69140625
473.3203125
420.23046875
344.0078125
249.35546875
144.94921875
41.51953125
-50.1875
-121.4296875
-167.171875
-186.8984375
-183.765625
-162.94140625
-130.16015625
-91.01953125
-50.6484375
-13.19921875
18.67578125
44.08984375
63.375
76.625
82.25
77.109375
58.69140625
28.12890625
-8.3515625
-40.9921875
-60.2734375
-60.7578125
-42.58203125
-9.796875
32.94921875
82.97265625
139.6328125
202.9296875
272.0546875
344.54296875
415.8671875
479.69140625
529.3984375
560.51953125
572.3984375
567.74609375
550.56640625
523.95703125
489.25
446.6015625
396.5078125
341.05078125
283.91015625
229.1328125
179.68359375
136.70703125
99.4140625
65.2890625
30.7890625
-7.140625
-49.35546875
-94.12890625
-138.6015625
-180.52734375
-218.62109375
-251.13671875
-274.66015625
-284.76953125
-278.4609375
-256.09765625
-221.328125
-179.234375
-134.4921875
-90.7578125
-50.78125
-16.20703125
12.96484375
38.20703125
61.0546875
81.4609375
97.64453125
107.828125
112.52734375
115.296875
121.22265625
134.29296875
155.609375
183.32421875
214.203125
246.0078125
280.03515625
322.90625
385.73046875
480.203125
613.7890625
787.046875
994.38671875
1226.4765625
1471.8515625
1717.30078125
1948.10546875
2149.34765625
2308.0
2415.1171875
2467.47265625
2468.3125
2426.984375
2357.52734375
2275.86328125
2195.73046875
2124.33984375
2060.10546875
1994.4140625
1916.9765625
1821.69140625
1709.40234375
1586.44140625
1460.29296875
1335.7421875
1213.83984375
1094.2421875
978.375
870.6875
776.93359375
701.31640625
644.75
604.96875
577.734375
558.20703125
542.31640625
527.69921875
513.703125
500.3671875
487.61328125
475.671875
466.19921875
462.4921875
468.01171875
484.12890625
508.80859375
537.02734375
562.3359375
578.98046875
583.78125
577.06640625
561.578125
539.87890625
512.30078125
477.46875
434.9609375
387.26953125
339.19921875
295.2890625
257.58984375
225.3671875
196.80859375
171.39453125
151.2734375
139.91796875
139.05859375
146.359375
156.1796875
162.46875
160.9453125
149.16796875
125.921875
91.94140625
51.61328125
13.765625
-9.91015625
-8.4765625
24.0703125
85.9609375
167.5078125
253.8046875
328.64453125
377.68359375
390.3828125
361.171875
290.39453125
184.45703125
54.9453125
-82.91015625
-211.7890625
-314.1875
-375.37890625
-386.95703125
-348.9609375
-269.1484375
-159.84765625
-34.453125
94.8984375
218.6875
330.8828125
429.23828125
514.58984375
589.640625
658.3984375
726.0625
797.9296875
876.453125
957.99609375
1032.47265625
1086.953125
1111.55859375
1103.67578125
1068.21875
1014.2734375
951.0546875
885.80078125
824.296875
772.125
734.84375
716.5078125
717.75
735.0625
761.80859375
790.5234375
815.15625
831.984375
838.76171875
833.37109375
813.19921875
775.53515625
718.05859375
638.9453125
537.1640625
413.74609375
273.33203125
124.73046875
-20.14453125
-148.47265625
-248.9296875
-313.6796875
-339.09765625
-324.95703125
-272.859375
-185.52734375
-67.7734375
72.2421875
223.7734375
376.546875
524.171875
664.94140625
799.76171875
929.1640625
1051.44140625
1162.64453125
1257.68359375
1331.84765625
1382.203125
1408.41796875
1412.48828125
1397.70703125
1367.48828125
1324.79296875
1272.01953125
1211.125
1143.6484375
1071.2109375
996.84375
926.7578125
870.8125
839.984375
841.4296875
874.328125
929.55859375
993.36328125
1052.12109375
1095.70703125
1118.90625
1121.43359375
1106.84375
1080.28515625
1046.265625
1007.79296875
966.89453125
925.31640625
884.3828125
844.83203125
807.46484375
774.046875
746.75390625
726.09765625
709.29296875
691.265625
668.03515625
639.83203125
611.60546875
590.66796875
583.44921875
593.21875
619.54296875
659.2265625
707.875
761.15625
815.23046875
866.6171875
912.1328125
949.421875
977.64453125
997.73828125
1011.87109375
1022.41796875
1030.97265625
1037.8125
1042.1875
1042.87109375
1038.6328125
1028.32421875
1011.15625
987.11328125
957.1328125
922.5390625
884.5078125
844.8203125
807.72265625
781.015625
774.796875
798.38671875
857.33984375
951.59765625
1074.83203125
1214.61328125
1354.328125
1477.1328125
1570.80859375
1630.94140625
1661.09375
1670.453125
1670.5546875
1672.21875
1683.296875
1707.40625
1743.83984375
1788.33203125
1834.38671875
1874.9765625
1904.23828125
1918.53515625
1916.23046875
1896.421875
1857.8046875
1798.5078125
1717.046875
1613.68359375
1491.28125
1355.29296875
1212.92578125
1072.26171875
941.43359375
827.59765625
734.98828125
663.10546875
606.6484375
558.1328125
511.4765625
464.3046875
418.09375
376.8984375
345.75
329.0546875
329.10546875
344.8359375
371.55859375
402.33984375
430.85546875
454.48828125
475.4296875
499.27734375
532.49609375
580.47265625
646.3203125
729.4921875
824.7421875
922.875
1013.48046875
1087.8359375
1140.1640625
1167.796875
1171.58984375
1156.30859375
1129.65234375
1099.64453125
1071.88671875
1048.35546875
1028.203125
1010.16796875
995.3203125
988.52734375
996.890625
1025.390625
1072.48046875
1129.22265625
1182.8671875
1222.515625
1243.1171875
1245.99609375
1236.57421875
1221.2109375
1204.28125
1186.3359375
1164.15625
1132.98828125
1089.52734375
1033.36328125
966.17578125
890.37890625
808.97265625
726.078125
646.71875
575.54296875
516.0625
470.80078125
441.30859375
426.97265625
423.7734375
424.890625
423.41796875
415.4140625
401.11328125
384.1796875
370.03125
364.23828125
371.39453125
394.265625
433.40625
487.48046875
554.05859375
629.9609375
710.6484375
789.40234375
857.875
909.015625
940.73828125
957.625
968.5625
981.51953125
999.015625
1017.32421875
1029.703125
1030.91796875
1020.06640625
1000.55078125
978.0078125
957.87109375
943.69140625
936.75
936.6171875
941.5390625
948.015625
950.05078125
939.265625
906.69921875
845.55078125
753.4375
633.1015625
491.30078125
336.59765625
177.41796875
21.375
-124.4453125
-253.546875
-360.98828125
-444.4296875
-503.90234375
-540.24609375
-553.48828125
-542.41796875
-505.8046875
-444.72265625
-364.78515625
-276.515625
-193.11328125
-126.3828125
-83.078125
-63.55859375
-62.84375
-72.91015625
-85.015625
-91.44921875
-86.7578125
-68.2265625
-35.765625
8.73046875
61.9609375
119.5234375
176.19140625
226.5
265.8515625
291.5546875
303.11328125
301.3203125
286.76171875
258.8359375
216.171875
158.40234375
88.0
10.8671875
-64.75
-130.20703125
-177.859375
-201.83203125
-198.5703125
-167.640625
-112.29296875
-39.078125
43.9453125
129.375
212.07421875
289.57421875
361.58984375
429.06640625
493.1015625
553.94140625
610.57421875
661.35546875
705.3203125
743.25390625
777.6171875
811.51953125
847.36328125
885.7578125
924.90625
960.640625
987.32421875
999.6953125
995.1171875
975.41796875
947.10546875
919.4375
900.86328125
895.84375
903.98046875
921.91796875
946.328125
975.828125
1010.84375
1051.94921875
1098.20703125
1146.421875
1191.58984375
1228.1875
1251.80078125
1260.0546875
1252.5078125
1229.7421875
1192.83203125
1143.671875
1085.4921875
1022.265625
957.390625
892.97265625
830.58203125
772.48046875
721.84375
681.92578125
654.85546875
640.92578125
638.4609375
644.33984375
655.04296875
667.609375
680.06640625
691.5546875
702.44921875
714.07421875
727.24609375
740.58203125
750.8125
755.328125
754.6953125
752.58984375
753.40234375
759.921875
772.73828125
790.53515625
810.3828125
828.12890625
839.74609375
843.234375
839.83984375
833.39453125
828.0078125
825.8203125
826.15625
826.46484375
824.2578125
819.0625
813.609375
813.828125
827.140625
859.4765625
912.83203125
985.01953125
1071.5390625
1167.53125
1268.27734375
1368.58203125
1463.0078125
1547.51171875
1621.18359375
1686.23828125
1745.83984375
1801.55859375
1852.0234375
1893.3828125
1920.85546875
1930.6015625
1921.41796875
1895.5078125
1857.5859375
1812.60546875
1763.5
1710.61328125
1653.125
1591.1640625
1527.15234375
1465.42578125
1410.5546875
1365.37109375
1329.96484375
1302.28125
1279.70703125
1260.55859375
1244.5234375
1232.30078125
1225.09375
1224.28125
1230.90625
1244.796875
1263.81640625
1283.81640625
1299.7421875
1307.1796875
1303.5078125
1288.40625
1263.71875
1232.765625
1199.05859375
1165.328125
1133.7109375
1106.88671875
1088.48828125
1081.35546875
1084.84765625
1093.94921875
1101.3984375
1101.16015625
1090.625
1070.50390625
1043.43359375
1013.0234375
983.59375
959.87890625
945.83984375
942.94921875
949.07421875
958.6640625
964.07421875
957.1875
931.00390625
881.41796875
809.1328125
720.8203125
628.33203125
545.65234375
484.59765625
451.21484375
444.62109375
458.796875
485.921875
519.39453125
555.26953125
592.08203125
629.6484375
667.64453125
704.8515625
739.6953125
771.68359375
802.67578125
836.85546875
879.609375
935.7890625
1007.92578125
1094.91796875
1192.08984375
1292.90234375
1390.94921875
1480.53515625
1555.73046875
1609.79296875
1636.57421875
1633.1171875
1601.171875
1546.18359375
1474.7734375
1393.109375
1307.1875
1224.3046875
1153.4921875
1103.91796875
1081.59765625
1086.74609375
1113.36328125
1151.69140625
1191.7890625
1226.1015625
1249.4921875
1258.04296875
1248.75
1221.02734375
1178.34765625
1127.671875
1076.95703125
1032.86328125
1000.55078125
984.72265625
989.96875
1019.64453125
1074.1171875
1149.6953125
1238.85546875
1331.76953125
1418.44921875
1490.515625
1541.63671875
1566.91796875
1562.66015625
1527.37109375
1463.2890625
1376.58984375
1275.83203125
1169.8828125
1066.74609375
973.2109375
894.3671875
832.875
789.0234375
761.80859375
749.9140625
751.68359375
764.6640625
785.6171875
810.65625
834.73828125
851.08984375
852.4375
834.390625
798.265625
750.13671875
696.36328125
638.92578125
574.33984375
496.59375
401.85546875
292.265625
177.2578125
71.78515625
-8.0
-50.0859375
-50.5859375
-14.44921875
47.265625
121.578125
197.09375
265.37109375
320.34375
356.984375
371.00390625
360.578125
329.09375
286.17578125
244.9921875
217.26171875
209.48828125
222.7734375
255.19140625
303.734375
364.2265625
430.0625
492.05859375
540.66015625
569.75
579.6796875
577.421875
573.6015625
577.86328125
595.23828125
625.5
665.49609375
712.71484375
767.19921875
830.43359375
902.1953125
978.12890625
1049.77734375
1107.05078125
1141.7109375
1150.38671875
1135.94140625
1105.96484375
1069.0234375
1030.46484375
990.5859375
946.1484375
893.88671875
833.3671875
767.375
699.94921875
634.1171875
571.328125
512.9375
461.9609375
423.54296875
403.9453125
408.98046875
442.484375
504.67578125
590.88671875
691.96875
797.12109375
898.1171875
992.31640625
1082.67578125
1174.93359375
1273.94921875
1381.24609375
1494.68359375
1609.72265625
1721.10546875
1823.953125
1913.6796875
1985.25
2032.7421875
2050.3359375
2034.421875
1985.44921875
1907.90234375
1808.76953125
1695.75390625
1576.35546875
1457.49609375
1345.0
1243.04296875
1154.125
1079.87109375
1022.3515625
985.0625
972.65234375
988.953125
1033.94921875
1101.48828125
1179.86328125
1255.89453125
1320.4375
1371.7421875
1414.42578125
1454.88671875
1496.71875
1539.1015625
1578.47265625
1611.625
1638.265625
1661.6875
1687.48828125
1720.890625
1763.9609375
1814.2421875
1865.37109375
1909.2890625
1938.71875
1948.828125
1937.6953125
1906.36328125
1859.0703125
1803.359375
1748.48828125
1702.078125
1667.16015625
1642.10546875
1623.0546875
1606.25
1588.74609375
1568.49609375
1544.99609375
1519.73828125
1495.140625
1472.578125
1451.15625
1427.99609375
1399.17578125
1360.14453125
1305.88671875
1231.45703125
1133.44140625
1011.94921875
872.12890625
724.0078125
580.18359375
452.4921875
349.19140625
273.95703125
226.4296875
203.66796875
201.37890625
214.328125
236.28515625
260.59375
281.62890625
296.125
303.3671875
305.05078125
305.61328125
312.8828125
336.9375
386.828125
466.9140625
575.234375
704.55859375
845.07421875
986.953125
1122.15234375
1245.0859375
1352.46875
1442.8125
1515.359375
1568.63671875
1599.1796875
1601.65234375
1570.7421875
1504.171875
1405.47265625
1285.62890625
1162.5078125
1057.34375
989.05859375
968.6796875
996.578125
1063.453125
1153.95703125
1250.8828125
1337.93359375
1400.66796875
1426.83203125
1407.7734375
1340.76953125
1230.3671875
1087.1171875
924.859375
758.5234375
602.6875
469.91015625
368.68359375
302.640625
271.93359375
275.15625
309.83984375
371.32421875
451.81640625
541.2734375
629.7890625
709.70703125
775.94921875
824.828125
852.9609375
858.23828125
842.52734375
813.9375
786.11328125
773.84375
787.234375
827.875
889.03125
959.19140625
1026.24609375
1080.33203125
1115.12890625
1128.23828125
1120.67578125
1095.3359375
1055.40234375
1004.203125
946.08203125
886.59375
831.00390625
782.77734375
743.91796875
716.4453125
702.84765625
704.83984375
722.19140625
753.37890625
797.1484375
853.015625
920.12109375
995.859375
1075.78515625
1154.4453125
1226.10546875
1284.9140625
1325.1953125
1342.29296875
1333.5390625
1298.484375
1238.58984375
1157.2734375
1060.55859375
957.5
859.3046875
777.01171875
718.8671875
688.68359375
686.0
707.8828125
751.43359375
815.640625
901.515625
1010.37890625
1141.25
1289.2421875
1445.78515625
1600.55078125
1743.58203125
1866.8359375
1965.2265625
2037.29296875
2084.984375
2111.98828125
2121.71875
2116.7890625
2100.16796875
2075.90234375
2047.63671875
2015.8828125
1977.046875
1925.76953125
1858.93359375
1778.30859375
1689.984375
1601.33984375
1517.734375
1441.0234375
1370.13671875
1303.09375
1239.0625
1179.921875
1130.5859375
1097.44921875
1085.3203125
1094.5859375
1120.84375
1156.95703125
1195.75390625
1231.484375
1260.078125
1279.09765625
1287.6015625
1285.421875
1271.80859375
1244.44921875
1199.78125
1135.26171875
1052.56640625
959.8359375
870.9609375
801.4453125
762.9296875
759.64453125
788.59765625
842.5859375
913.625
994.78125
1080.359375
1165.35546875
1245.30859375
1316.4609375
1375.7890625
1420.58203125
1448.25390625
1456.73828125
1445.5703125
1416.62890625
1373.8203125
1321.734375
1264.15234375
1203.58203125
1142.07421875
1082.1953125
1026.58984375
976.05859375
927.8828125
876.62109375
817.2109375
748.0390625
671.85546875
594.29296875
521.84375
460.390625
414.59375
387.5703125
380.74609375
393.82421875
424.73828125
469.31640625
520.99609375
571.53125
613.23046875
641.98828125
658.98828125
669.69921875
680.609375
695.71875
714.83203125
733.98828125
747.48046875
750.47265625
741.296875
722.25390625
698.3828125
675.01953125
656.0
643.75390625
640.4375
648.08984375
667.19921875
695.59765625
729.6875
767.5625
811.05078125
864.2890625
929.609375
1004.23828125
1080.33203125
1148.41015625
1201.25
1236.0546875
1254.09375
1259.109375
1256.05859375
1250.70703125
1249.1171875
1256.1484375
1273.01953125
1295.796875
1316.37109375
1325.8203125
1318.5390625
1294.85546875
1261.1640625
1227.4765625
1203.359375
1193.9453125
1198.12109375
1210.03125
1222.69140625
1230.9921875
1232.3046875
1225.59765625
1211.1015625
1191.18359375
1170.7265625
1155.765625
1151.08984375
1158.83984375
1178.97265625
1210.56640625
1252.63671875
1303.9296875
1361.98828125
1422.4453125
1479.58984375
1528.52734375
1567.35546875
1596.8203125
1617.1484375
1624.69921875
1611.859375
1570.953125
1499.40625
1402.77734375
1293.9375
1188.74609375
1100.3046875
1034.6484375
990.16796875
960.46484375
938.140625
917.10546875
893.1015625
863.5546875
827.55859375
785.8828125
740.74609375
695.421875
653.71875
619.55078125
596.5078125
587.2109375
592.09765625
608.1484375
628.5546875
644.5078125
648.5859375
637.69140625
613.7109375
581.95703125
548.859375
520.45703125
501.84375
496.80859375
507.33203125
533.0703125
571.55078125
619.0
671.51171875
726.15234375
781.90234375
840.234375
904.3828125
977.04296875
1057.48046875
1140.1796875
1216.27734375
1277.05859375
1317.26953125
1336.6328125
1339.22265625
1331.37109375
1318.8984375
1304.36328125
1285.546875
1256.3984375
1210.74609375
1147.25
1072.546875
1000.2734375
945.98828125
920.90625
927.82421875
961.328125
1011.37890625
1067.7109375
1122.76953125
1172.65234375
1216.70703125
1256.66015625
1295.359375
1335.38671875
1378.0234375
1423.02734375
1468.97265625
1513.75390625
1555.453125
1593.49609375
1629.19140625
1664.5234375
1699.7578125
1731.8984375
1755.48046875
1765.16015625
1758.33984375
1736.69921875
1706.40625
1676.921875
1658.4921875
1659.125
1681.96875
1723.87109375
1775.4921875
1823.6953125
1856.0390625
1865.6015625
1853.03515625
1824.46484375
1786.8984375
1744.23828125
1696.203125
1640.03515625
1573.47265625
1497.0859375
1414.7109375
1332.0078125
1254.44921875
1186.1484375
1129.66796875
1086.29296875
1056.25
1039.01171875
1033.765625
1039.8671875
1056.95703125
1084.70703125
1122.06640625
1166.328125
1212.63671875
1254.765625
1286.84765625
1304.88671875
1306.8203125
1291.58203125
1258.4921875
1207.5703125
1140.29296875
1060.109375
972.51953125
884.9609375
805.921875
742.828125
699.59375
675.359375
665.29296875
662.8046875
661.953125
659.328125
655.16015625
653.34765625
660.22265625
682.49609375
724.97265625
788.66796875
869.79296875
960.5625
1051.80859375
1135.8671875
1207.56640625
1263.140625
1299.1796875
1313.078125
1304.6015625
1276.83984375
1235.90234375
1189.5390625
1145.32421875
1108.859375
1082.8046875
1067.39453125
1061.76953125
1064.74609375
1074.76171875
1089.703125
1107.38671875
1126.44921875
1146.7734375
1168.96484375
1193.05078125
1217.34375
1238.4609375
1252.875
1259.08984375
1258.734375
1256.2890625
1258.01953125
1270.609375
1299.09765625
1344.34765625
1401.74609375
1462.78125
1518.96875
1565.421875
1601.86328125
1630.6875
1654.2109375
1673.0234375
1686.43359375
1694.171875
1697.90625
1701.65234375
1710.85546875
1730.1171875
1760.4140625
1797.4296875
1832.69921875
1857.4375
1866.63671875
1860.99609375
1846.0234375
1829.5
1818.34375
1815.87109375
1821.0859375
1830.6171875
1841.9765625
1855.03515625
1870.70703125
1888.70703125
1907.125
1923.96875
1938.87890625
1953.453125
1970.2890625
1991.77734375
2019.234375
2052.5546875
2090.33203125
2130.21484375
2169.21484375
2203.74609375
2229.63671875
2242.43359375
2238.5703125
2217.1484375
2181.0859375
2136.06640625
2087.6015625
2038.4375
1988.8125
1938.92578125
1890.8046875
1847.84765625
1812.9609375
1787.5859375
1772.62109375
1770.09765625
1783.76171875
1817.64453125
1872.6328125
1943.40625
2017.94921875
2080.984375
2119.44921875
2126.73828125
2103.609375
2056.32421875
1994.046875
1926.52734375
1862.1640625
1806.40625
1761.32421875
1726.9375
1703.5
1692.84765625
1697.5
1717.91796875
1750.2109375
1785.76171875
1812.8984375
1819.34375
1794.78515625
1733.48046875
1636.453125
1512.0546875
1373.77734375
1235.97265625
1109.59375
1000.2421875
908.80078125
833.70703125
773.1171875
726.05078125
692.8046875
675.265625
677.23046875
703.75
758.71484375
841.8203125
947.33984375
1065.89453125
1187.77734375
1305.3515625
1413.51171875
1509.1875
1590.97265625
1658.703125
1712.75390625
1753.6796875
1782.84765625
1803.6484375
1821.8828125
1844.30859375
1876.05859375
1918.48046875
1968.6171875
2020.3671875
2066.484375
2100.48828125
2118.24609375
2118.91015625
2104.75
2079.6015625
2046.67578125
2007.6484375
1963.4765625
1915.70703125
1866.48046875
1817.484375
1769.34375
1722.1796875
1676.2578125
1632.10546875
1590.69140625
1554.06640625
1525.56640625
1508.40625
1503.40625
1507.92578125
1517.109375
1526.78515625
1536.1796875
1548.91796875
1571.640625
1610.421875
1666.79296875
1735.76171875
1806.921875
1867.9296875
1908.515625
1923.46875
1913.53125
1884.046875
1842.15234375
1794.33203125
1745.48046875
1699.1875
1658.12109375
1623.8671875
1596.44921875
1573.765625
1551.14453125
1521.83984375
1479.09375
1419.0390625
1342.33984375
1253.05078125
1155.796875
1053.953125
950.203125
848.25
753.23828125
669.81640625
599.48828125
539.7421875
486.1015625
435.3828125
387.859375
347.3671875
320.30078125
314.67578125
338.98828125
400.046875
500.0625
634.63671875
793.41796875
963.4609375
1133.34765625
1295.70703125
1446.93359375
1585.03125
1707.9609375
1813.796875
1901.91796875
1973.125
2028.0
2065.12109375
2081.21875
2073.81640625
2044.47265625
2000.08984375
1951.140625
1908.0625
1878.046875
1863.953125
1865.015625
1877.94921875
1897.5390625
1916.9921875
1928.71875
1925.984375
1905.15625
1867.703125
1820.49609375
1773.453125
1735.1875
1709.53125
1695.30078125
1689.23828125
1689.40625
1696.67578125
1713.72265625
1742.82421875
1783.7578125
1833.03515625
1884.5859375
1931.46484375
1967.25390625
1986.875
1987.4375
1969.77734375
1939.4921875
1906.015625
1879.4453125
1867.203125
1872.66015625
1895.9765625
1935.4296875
1987.8671875
2048.30859375
2110.0390625
2165.92578125
2210.15234375
2239.44921875
2253.390625
2254.37890625
2247.5546875
2239.87109375
2237.9375
2245.2265625
2260.3125
2277.07421875
2286.62109375
2279.9296875
2250.1953125
2194.078125
2112.2109375
2009.1875
1893.16796875
1773.94140625
1659.3359375
1552.0234375
1449.5859375
1348.15234375
1246.44921875
1147.3046875
1056.47265625
980.625
925.2421875
892.5234375
880.0703125
882.02734375
892.1171875
905.93359375
920.4453125
932.015625
935.50390625
925.55078125
899.1015625
857.62890625
808.22265625
762.65625
734.33203125
734.2109375
767.7890625
834.17578125
926.90234375
1035.5
1147.546875
1251.1484375
1337.3046875
1401.578125
1444.62890625
1471.5546875
1490.12890625
1507.9609375
1529.5
1554.015625
1575.94921875
1587.6640625
1583.21484375
1561.06640625
1524.07421875
1476.93359375
1423.04296875
1363.08984375
1296.54296875
1224.98046875
1154.515625
1095.15234375
1057.09765625
1046.6015625
1064.03515625
1104.859375
1161.73046875
1226.26953125
1290.14453125
1346.14453125
1389.37890625
1418.08203125
1433.5703125
1439.41015625
1439.984375
1438.99609375
1438.28125
1437.53125
1434.90625
1428.0078125
1414.67578125
1393.328125
1363.296875
1325.3828125
1282.2578125
1237.81640625
1195.33203125
1155.5234375
1116.18359375
1073.6875
1024.9921875
968.95703125
907.25
845.0
790.5625
753.40625
740.96484375
756.703125
800.46484375
869.96484375
961.5
1069.70703125
1187.40625
1306.4296875
1418.8671875
1518.0703125
1599.42578125
1660.9921875
1703.65625
1730.04296875
1742.78125
1743.66796875
1734.6875
1719.6015625
1703.9140625
1692.5703125
1687.359375
1686.45703125
1686.2578125
1683.74609375
1677.59765625
1667.921875
1654.9609375
1637.859375
1614.6484375
1584.0546875
1548.078125
1512.8671875
1487.12109375
1479.32421875
1495.515625
1537.90234375
1603.9296875
1686.49609375
1776.3046875
1865.390625
1949.6328125
2028.609375
2103.7734375
2176.16015625
2244.55078125
2304.703125
2350.12890625
2374.77734375
2376.6171875
2359.94140625
2334.578125
2312.16796875
2301.68359375
2307.0625
2327.8984375
2361.36328125
2403.140625
2447.0
2484.734375
2507.43359375
2507.57421875
2481.109375
2429.328125
2359.83203125
2285.1796875
2218.79296875
2170.22265625
2142.6328125
2133.4609375
2137.0390625
2147.44921875
2160.6796875
2175.15234375
2190.33984375
2204.6328125
2214.4296875
2215.41015625
2204.8515625
2183.13671875
2153.5
2120.515625
2088.125
2058.44140625
2031.58984375
2006.453125
1981.5859375
1955.90625
1928.90234375
1900.26953125
1868.88671875
1832.33203125
1787.98828125
1735.41796875
1677.53125
1619.359375
1565.77734375
1520.61328125
1487.61328125
1470.99609375
1474.140625
1497.48046875
1537.67578125
1588.5
1642.33203125
1691.28515625
1728.390625
1749.578125
1755.69140625
1752.90625
1750.17578125
1754.61328125
1767.3671875
1782.54296875
1790.01953125
1780.71875
1751.23046875
1704.89453125
1648.75390625
1588.69140625
1526.6640625
1461.796875
1393.71484375
1324.7734375
1259.53515625
1202.69921875
1157.39453125
1124.4296875
1102.34375
1088.29296875
1079.47265625
1073.66015625
1068.0859375
1057.56640625
1034.625
992.42578125
928.44921875
845.65625
751.0390625
653.20703125
560.78125
481.4140625
420.97265625
383.3359375
371.1875
386.81640625
431.7109375
505.0625
602.49609375
716.25390625
836.515625
952.8984375
1055.96875
1138.90625
1199.2890625
1239.8125
1266.7421875
1286.21484375
1300.8125
1309.38671875
1310.296875
1304.92578125
1297.96484375
1294.0546875
1294.21875
1295.08203125
1291.42578125
1279.578125
1259.546875
1234.734375
1209.6640625
1187.203125
1167.3203125
1148.24609375
1128.58203125
1108.0859375
1086.46484375
1061.6015625
1029.4765625
986.14453125
930.23828125
863.9921875
792.1171875
719.1484375
647.15625
575.1171875
500.39453125
421.38671875
339.703125
260.27734375
189.38671875
132.26953125
92.171875
71.10546875
70.578125
91.0546875
130.87109375
186.0625
251.16796875
320.13671875
386.75
445.046875
489.9375
517.58203125
525.671875
514.5625
488.90234375
457.95703125
432.98828125
422.9453125
431.3359375
455.69140625
488.88671875
521.31640625
543.7734375
550.69140625
542.26953125
523.83203125
502.96484375
486.6796875
480.234375
486.84375
506.9296875
536.9375
569.30078125
595.02734375
607.73046875
606.3046875
594.125
575.51171875
552.45703125
524.2734375
490.046875
451.3984375
413.0
380.9140625
360.890625
357.984375
376.62109375
419.37890625
484.7578125
565.98828125
652.37109375
732.4765625
797.88671875
846.20703125
882.3046875
916.29296875
958.5
1014.31640625
1082.38671875
1157.01953125
1232.08984375
1303.484375
1369.19921875
1428.16796875
1479.25
1521.08203125
1553.14453125
1576.8515625
1595.4609375
1612.19140625
1628.125
1641.63671875
1649.77734375
1650.03515625
1641.13671875
1622.65625
1594.7421875
1558.70703125
1517.91015625
1477.84375
1444.40234375
1421.03125
1406.4921875
1394.80078125
1377.6796875
1347.95703125
1301.7890625
1238.4375
1158.73046875
1064.33203125
958.4921875
846.578125
734.50390625
625.70703125
519.69140625
413.6640625
306.19140625
199.6796875
100.07421875
14.09375
-53.83984375
-103.08203125
-135.75
-154.65625
-162.171875
-160.60546875
-152.64453125
-140.5546875
-124.8046875
-103.59765625
-73.52734375
-30.33203125
30.30078125
110.85546875
209.265625
317.41796875
422.9609375
513.6640625
581.734375
626.02734375
651.90234375
669.48828125
690.87109375
726.453125
781.5703125
854.84375
939.16796875
1024.71875
1102.40234375
1166.19921875
1213.8984375
1246.3359375
1266.01171875
1276.25
1281.33203125
1286.66015625
1297.1796875
1314.2578125
1333.90625
1348.9453125
1353.97265625
1349.04296875
1338.88671875
1328.89453125
1320.95703125
1311.72265625
1293.6796875
1258.390625
1200.2734375
1118.98046875
1019.3046875
909.08203125
796.80859375
689.99609375
594.4609375
514.1484375
451.45703125
407.43359375
381.77734375
372.5625
376.05859375
386.71484375
397.4765625
400.7578125
390.203125
362.34375
317.1953125
258.0078125
191.171875
126.11328125
73.71484375
42.671875
35.94140625
50.203125
79.26171875
118.74609375
168.30859375
229.94921875
304.1875
387.75390625
474.58984375
558.98828125
637.7734375
709.9921875
774.98046875
830.97265625
875.2421875
905.09765625
918.99609375
917.3125
902.5703125
878.6328125
849.015625
815.3828125
777.8046875
736.57421875
693.9921875
653.80859375
618.6484375
587.953125
558.984375
530.48046875
505.60546875
491.0859375
492.9375
512.15625
543.46875
577.76953125
605.8984375
621.28515625
620.33984375
601.9375
567.39453125
520.9375
469.37890625
420.07421875
377.94921875
343.72265625
314.46875
285.953125
255.43359375
223.16796875
191.890625
164.6171875
142.63671875
125.06640625
110.19140625
96.98828125
85.41796875
75.48828125
66.38671875
56.79296875
46.16015625
35.83984375
28.76171875
27.73828125
33.7265625
45.5234375
60.9765625
78.55859375
97.9375
118.84765625
139.18359375
153.90234375
156.1015625
140.015625
103.92578125
50.875
-12.83984375
-79.9609375
-143.4765625
-197.23828125
-236.859375
-261.13671875
-272.76953125
-277.19921875
-279.875
-283.70703125
-288.53125
-292.890625
-296.61328125
-302.0
-312.640625
-330.87109375
-355.75
-382.88671875
-405.85546875
-418.28515625
-415.10546875
-392.59765625
-347.703125
-277.69140625
-181.109375
-59.23046875
82.91796875
236.98046875
393.125
542.6484375
679.96484375
802.4765625
908.33203125
993.82421875
1052.81640625
1078.88671875
1068.45703125
1022.66015625
947.140625
850.50390625
742.578125
633.19140625
531.39453125
444.86328125
379.1015625
336.35546875
314.6875
307.80859375
306.0859375
298.49609375
275.08203125
229.33203125
159.69140625
69.5703125
-34.23828125
-143.96484375
-253.0703125
-357.28125
-454.14453125
-541.5625
-616.23828125
-673.1328125
-706.32421875
-710.82421875
-683.875
-625.03125
-535.453125
-417.4140625
-274.8359375
-114.3203125
54.39453125
218.9296875
365.8515625
482.91796875
561.39453125
597.578125
592.82421875
552.40234375
484.07421875
397.21484375
302.0078125
208.23828125
123.6796875
52.796875
-3.40625
-46.2265625
-76.8984375
-94.40625
-94.95703125
-74.1015625
-30.6953125
29.921875
95.953125
152.6484375
187.62109375
194.77734375
175.265625
135.703125
85.515625
34.8125
-7.2578125
-33.96875
-42.1171875
-32.04296875
-6.7421875
29.11328125
69.484375
107.26953125
135.29296875
147.93359375
142.61328125
120.38671875
85.48828125
43.58203125
-1.08203125
-48.21484375
-101.83203125
-167.94921875
-250.99609375
-351.23046875
-464.2421875
-582.17578125
-695.9609375
-797.84765625
-883.23828125
-951.00390625
-1002.16015625
-1038.234375
-1060.39453125
-1069.56640625
-1067.01953125
-1054.83984375
-1035.921875
-1012.97265625
-987.02734375
-956.6796875
-919.01171875
-871.390625
-812.4375
-741.80078125
-659.796875
-567.9921875
-470.23046875
-372.90625
-283.85546875
-210.30859375
-156.39453125
-121.54296875
-101.23828125
-90.30078125
-86.14453125
-88.9921875
-98.90234375
-112.9765625
-125.87109375
-133.05078125
-133.65625
-130.48046875
-127.53125
-127.05078125
-127.671875
-124.39453125
-110.29296875
-79.171875
-27.80078125
43.33984375
130.7734375
229.3515625
333.08203125
435.23046875
527.796875
601.20703125
644.98828125
649.9765625
611.46875
531.5546875
418.97265625
286.609375
148.32421875
16.6953125
-98.2109375
-190.0390625
-257.5703125
-305.28515625
-341.73046875
-375.54296875
-411.51953125
-449.14453125
-484.63671875
-514.41796875
-536.9765625
-552.0078125
-558.7890625
-556.11328125
-543.78125
-523.8046875
-500.12890625
-477.1953125
-458.26171875
-443.53125
-428.60546875
-404.8203125
-362.58203125
-296.21875
-207.71484375
-107.21484375
-10.1328125
67.875
116.3359375
133.5234375
126.48828125
108.05859375
92.59375
92.1328125
113.3359375
155.76953125
212.55859375
273.859375
331.421875
381.38671875
423.80078125
460.0546875
490.95703125
516.921875
539.6796875
563.203125
592.48828125
631.01171875
678.90625
733.1328125
789.0859375
842.31640625
889.64453125
929.6015625
961.9296875
986.15625
999.96875
999.02734375
978.54296875
935.828125
872.078125
792.41796875
704.6875
617.45703125
538.0546875
470.9375
417.1015625
375.16015625
343.5390625
322.20703125
312.81640625
317.35546875
336.765625
370.3203125
415.53125
468.5234375
525.08203125
582.47265625
640.80078125
702.60546875
770.765625
845.94140625
925.18359375
1002.44921875
1070.91015625
1125.8046875
1165.92578125
1192.61328125
1207.29296875
1209.9609375
1199.76171875
1176.29296875
1140.171875
1092.6640625
1035.52734375
971.10546875
901.6953125
827.9921875
747.9765625
658.1953125
557.28125
449.46875
345.0546875
257.09375
196.34765625
167.9375
171.26171875
201.90625
253.2421875
317.08203125
384.375
446.60546875
497.57421875
534.70703125
559.875
579.42578125
602.3359375
636.265625
683.47265625
739.79296875
797.296875
847.9921875
885.78125
906.97265625
910.859375
900.6171875
882.5859375
863.37890625
846.73046875
832.546875
818.39453125
801.96484375
783.08203125
764.46875
750.91015625
746.890625
753.96875
769.64453125
788.26171875
803.08984375
808.47265625
801.6328125
783.6328125
758.765625
732.51171875
708.859375
688.484375
668.234375
642.1796875
604.40234375
552.6015625
490.42578125
426.51171875
370.66796875
329.91796875
306.6484375
299.1171875
303.05078125
313.09375
323.73828125
330.16796875
329.42578125
321.6796875
310.5625
301.609375
299.33203125
304.92578125
316.1640625
329.390625
341.87890625
352.76953125
362.15234375
369.3515625
371.953125
366.69140625
351.20703125
325.1171875
289.67578125
247.22265625
201.73828125
159.91015625
130.5234375
121.03515625
133.390625
162.16015625
196.69140625
225.64453125
240.87890625
238.81640625
220.01171875
188.2734375
149.671875
110.828125
76.578125
48.375
24.4296875
1.59375
-22.2734375
-46.55859375
-67.16015625
-77.625
-71.51953125
-44.91015625
3.0
71.04296875
157.58984375
260.78515625
377.4453125
501.48828125
623.0
728.79296875
805.203125
842.4296875
837.96484375
796.85546875
729.0078125
645.93359375
558.67578125
476.953125
408.234375
356.578125
321.95703125
301.0703125
289.5859375
284.79296875
286.8125
297.29296875
316.65234375
342.234375
368.98828125
391.6015625
406.19140625
410.484375
403.015625
382.0078125
344.53515625
286.80859375
206.41796875
105.4609375
-7.79296875
-120.78125
-221.4140625
-302.734375
-364.37109375
-410.05859375
-443.171875
-463.3671875
-466.140625
-444.921875
-394.125
-311.94140625
-202.0859375
-73.7265625
60.7890625
189.18359375
301.60546875
391.375
455.1640625
493.4921875
511.203125
516.88671875
521.3125
535.0390625
565.671875
615.3671875
680.4921875
753.95703125
828.48046875
898.19140625
958.29296875
1004.8828125
1035.9765625
1052.03515625
1054.9765625
1046.34765625
1026.796875
997.01953125
958.703125
914.546875
867.50390625
819.8359375
772.34765625
724.16796875
673.30859375
617.5234375
554.96875
484.87109375
408.2265625
328.140625
248.84765625
174.234375
107.54296875
52.5234375
14.08203125
-3.32421875
1.41015625
24.34375
57.328125
90.25
113.07421875
117.58203125
99.16796875
58.42578125
1.21875
-62.8671875
-122.8125
-168.32421875
-191.8515625
-190.53515625
-166.98046875
-127.65234375
-79.5390625
-27.19140625
27.54296875
83.50390625
137.65625
183.86328125
213.3125
216.25
184.03515625
111.2578125
-2.4609375
-151.14453125
-322.5234375
-500.59375
-670.28515625
-821.62109375
-950.8671875
-1057.984375
-1143.21484375
-1205.1015625
-1241.25
-1250.65625
-1236.17578125
-1205.3046875
-1168.48828125
-1135.453125
-1111.8671875
-1098.35546875
-1092.05859375
-1089.11328125
-1086.31640625
-1081.3984375
-1072.3359375
-1056.65234375
-1031.0
-991.34375
-933.45703125
-854.0625
-752.38671875
-631.421875
-497.5234375
-358.40625
-220.96875
-90.8125
26.79296875
126.140625
202.08203125
252.3359375
279.1328125
288.8125
289.57421875
288.73046875
291.17578125
299.1875
312.765625
329.76171875
346.0234375
356.13671875
354.46875
335.92578125
296.8359375
236.51953125
158.97265625
73.01171875
-10.06640625
-79.96484375
-129.65625
-155.90234375
-158.5390625
-139.328125
-100.49609375
-43.40234375
31.75
124.6953125
233.09375
351.35546875
471.1640625
583.875
683.625
769.51953125
845.5078125
917.7109375
990.65234375
1064.33984375
1133.6484375
1190.06640625
1225.00390625
1233.0859375
1214.015625
1171.875
1112.15234375
1038.4296875
951.1015625
848.8125
731.26953125
600.875
462.12109375
319.7734375
177.5703125
37.88671875
-98.125
-230.49609375
-360.23046875
-488.4765625
-615.3828125
-738.97265625
-854.69921875
-956.125
-1036.73046875
-1091.83203125
-1119.203125
-1117.80859375
-1086.2890625
-1023.078125
-928.37890625
-806.24609375
-664.66015625
-513.31640625
-360.41015625
-210.609375
-65.66015625
72.53515625
198.79296875
304.046875
378.12109375
413.85546875
410.0
371.75390625
309.4296875
236.0
164.12109375
103.4296875
58.85546875
30.34375
13.640625
2.15234375
-10.15234375
-25.75390625
-42.3828125
-54.62109375
-56.98046875
-45.8125
-19.44921875
22.0703125
76.3984375
138.42578125
201.75
261.94140625
318.8046875
375.29296875
433.82421875
493.28125
549.1796875
596.37109375
631.86328125
655.734375
670.16796875
677.6015625
679.14453125
674.19140625
661.5625
641.3203125
615.95703125
590.24609375
570.19140625
561.36328125
566.87109375
585.55859375
611.9140625
638.35546875
658.55859375
669.6171875
672.171875
669.421875
665.7578125
665.2578125
670.03125
679.43359375
690.484375
699.0625
700.99609375
692.9140625
673.12109375
642.24609375
603.57421875
562.74609375
526.640625
501.43359375
490.5
493.890625
509.984375
537.96484375
578.96484375
635.109375
707.63671875
795.0625
892.09765625
989.87890625
1078.31640625
1149.74609375
1201.41015625
1235.328125
1256.4765625
1271.1796875
1286.0546875
1306.7578125
1336.1953125
1373.51171875
1414.375
1452.09765625
1478.859375
1487.08984375
1471.44921875
1430.73046875
1368.53125
1292.1875
1210.69921875
1132.66796875
1064.66015625
1010.16015625
969.25390625
939.2421875
916.0859375
895.9765625
875.98046875
853.3984375
824.8359375
786.4765625
735.83984375
673.36328125
601.62109375
522.5234375
435.08203125
335.80078125
221.26171875
90.55859375
-53.38671875
-203.38671875
-348.26171875
-474.7578125
-571.22265625
-631.1171875
-654.32421875
-646.1015625
-615.28515625
-572.609375
-528.8125
-492.5
-468.828125
-459.97265625
-466.265625
-486.30078125
-515.90234375
-547.83984375
-573.828125
-588.00390625
-589.46875
-582.0625
-571.453125
-561.6875
-553.3046875
-543.671875
-528.61328125
-504.359375
-469.40234375
-426.015625
-380.46875
-341.01953125
-314.6015625
-304.51171875
-310.875
-332.83203125
-369.921875
-421.35546875
-484.3515625
-553.62890625
-622.41796875
-684.2421875
-734.0859375
-768.6640625
-786.08984375
-785.4453125
-766.5625
-730.09765625
-677.71484375
-612.390625
-538.8828125
-464.21484375
-397.19140625
-346.51953125
-317.53125
-309.62890625
-316.4453125
-329.1328125
-340.78515625
-348.89453125
-354.44140625
-358.76953125
-360.94140625
-357.58984375
-344.875
-320.828125
-286.32421875
-244.54296875
-199.5625
-155.12109375
-113.7890625
-76.8828125
-45.0078125
-18.7578125
1.0859375
14.12890625
20.97265625
23.08984375
22.078125
19.171875
15.40234375
12.01171875
10.2109375
10.2421875
10.55859375
7.61328125
-3.0625
-24.89453125
-58.31640625
-100.203125
-145.51953125
-190.06640625
-232.31640625
-273.3984375
-315.49609375
-359.94921875
-405.375
-446.421875
-474.29296875
-480.01171875
-459.1875
-415.1328125
-357.8671875
-299.625
-249.90625
-212.6953125
-186.5078125
-166.24609375
-145.390625
-117.875
-79.5
-29.0390625
31.27734375
96.6328125
161.7890625
223.31640625
280.265625
332.90625
380.96484375
422.9609375
457.0390625
482.3125
499.68359375
511.68359375
521.76171875
533.60546875
550.5859375
575.25
608.4453125
648.4921875
691.1015625
730.57421875
761.98046875
783.2109375
795.44921875
801.828125
805.265625
807.37890625
808.80078125
809.8515625
810.28125
808.78515625
803.72265625
794.74609375
783.34375
771.38671875
759.0078125
744.1484375
723.8203125
695.9609375
660.67578125
620.375
578.73828125
538.84375
501.70703125
466.5625
432.35546875
399.01953125
367.80078125
341.07421875
321.74609375
311.6875
309.6171875
310.28515625
306.38671875
292.078125
265.62109375
230.1484375
193.08203125
164.35546875
153.24609375
164.30078125
194.42578125
233.2265625
266.6015625
281.44921875
269.37890625
228.06640625
160.703125
74.578125
-20.453125
-113.41796875
-193.8828125
-254.0
-290.125
-303.04296875
-296.5859375
-275.49609375
-244.0546875
-206.14453125
-166.07421875
-129.0625
-100.91015625
-87.125
-91.7578125
-115.76171875
-154.96875
-198.9140625
-232.24609375
-239.07421875
-208.79296875
-140.49609375
-43.62109375
65.48046875
169.375
254.578125
313.921875
345.86328125
352.2578125
336.3046875
301.8671875
253.55859375
196.41796875
134.359375
68.54296875
-2.25390625
-78.9140625
-158.8046875
-235.1953125
-299.84375
-347.0390625
-376.40625
-392.5859375
-402.09375
-409.31640625
-414.421875
-414.4609375
-406.16015625
-387.86328125
-359.65234375
-322.84765625
-280.02734375
-235.39453125
-194.42578125
-162.453125
-142.609375
-134.03125
-131.51953125
-127.29296875
-114.16796875
-88.453125
-51.27734375
-8.44921875
30.8671875
56.88671875
63.359375
51.0234375
27.6796875
4.12890625
-10.953125
-13.77734375
-4.4609375
15.42578125
44.078125
78.80078125
114.87890625
145.7265625
164.08984375
163.78125
141.1171875
96.29296875
34.12890625
-36.625
-105.7734375
-164.6953125
-208.5859375
-236.91796875
-251.9921875
-256.24609375
-250.24609375
-233.2109375
-205.74609375
-172.078125
-139.09375
-112.89453125
-95.703125
-85.0546875
-75.1484375
-59.328125
-33.234375
2.36328125
40.59375
70.15234375
78.82421875
57.16015625
0.890625
-88.58984375
-205.8828125
-344.08203125
-496.44140625
-655.8828125
-813.60546875
-958.77734375
-1080.18359375
-1169.02734375
-1221.00390625
-1236.55859375
-1219.3671875
-1174.1171875
-1105.484375
-1018.7890625
-921.375
-822.81640625
-733.05859375
-659.40625
-604.1875
-564.3203125
-533.1171875
-503.21484375
-469.4375
-430.3359375
-388.01171875
-346.5859375
-309.73828125
-278.296875
-249.37890625
-217.96875
-180.3203125
-136.828125
-92.5859375
-55.4921875
-33.546875
-32.73828125
-56.3359375
-105.2109375
-178.56640625
-274.20703125
-388.02734375
-513.0390625
-639.1328125
-754.79296875
-850.328125
-920.58984375
-965.26171875
-986.8046875
-988.1796875
-972.14453125
-941.5078125
-899.06640625
-846.796875
-785.44921875
-715.26171875
-637.11328125
-552.95703125
-465.42578125
-377.03125
-290.01171875
-206.95703125
-131.66015625
-69.11328125
-24.18359375
0.13671875
3.484375
-12.328125
-43.76953125
-85.66015625
-131.55859375
-175.01171875
-210.9375
-236.140625
-248.9921875
-248.91796875
-235.5390625
-207.54296875
-162.23046875
-97.140625
-12.90625
85.265625
189.015625
289.9453125
382.2109375
463.52734375
535.06640625
600.421875
663.62109375
726.53125
786.984375
838.88671875
874.453125
887.60546875
876.765625
845.39453125
800.06640625
747.47265625
692.1953125
635.875
577.5703125
514.875
445.71484375
369.99609375
289.96484375
208.96875
129.93359375
55.15234375
-12.55859375
-69.05859375
-109.55078125
-130.38671875
-130.328125
-110.421875
-73.0703125
-21.23046875
41.6796875
111.66796875
183.96484375
253.05078125
313.33984375
360.99609375
396.3828125
425.10546875
455.984375
496.875
551.5703125
619.78515625
699.3671875
787.921875
882.69921875
979.55078125
1072.5078125
1154.2734375
1217.328125
1255.44140625
1265.01953125
1245.79296875
1200.4609375
1134.03125
1053.5
967.43359375
884.59375
811.7421875
751.88671875
704.28125
665.77734375
632.12890625
598.359375
558.7109375
507.234375
439.7734375
356.2265625
261.40625
163.2734375
69.02734375
-18.33984375
-100.71484375
-182.44921875
-266.51953125
-351.76171875
-432.33203125
-499.47265625
-544.47265625
-561.546875
-549.71484375
-513.3984375
-462.0390625
-408.87109375
-368.3515625
-352.328125
-366.20703125
-407.10546875
-464.91796875
-525.71484375
-576.24609375
-608.14453125
-620.48046875
-619.35546875
-614.3515625
-613.87109375
-621.5234375
-635.03515625
-647.3359375
-649.1484375
-632.875
-596.75390625
-547.4765625
-499.015625
-467.55078125
-464.8359375
-493.83203125
-549.12109375
-621.13671875
-700.84375
-781.68359375
-858.53125
-925.8828125
-977.3125
-1006.44140625
-1008.45703125
-981.28515625
-925.98046875
-846.3359375
-747.953125
-637.484375
-522.4375
-410.9453125
-310.53515625
-226.00390625
-157.63671875
-101.23828125
-50.578125
-0.9375
48.37109375
94.234375
132.23828125
159.55078125
176.48046875
186.671875
196.34765625
212.6328125
240.86328125
282.41015625
333.96875
388.44140625
436.21484375
466.6796875
470.8046875
444.75390625
392.23828125
323.4453125
250.80078125
184.296875
128.98046875
85.27734375
51.08984375
23.953125
2.15234375
-15.1640625
-28.375
-37.73046875
-43.828125
-48.04296875
-52.7421875
-61.19140625
-77.46484375
-106.0234375
-150.30859375
-210.65625
-283.09375
-360.66015625
-436.34375
-505.34765625
-565.22265625
-614.6953125
-652.5546875
-677.30078125
-687.61328125
-683.69921875
-669.0
-650.9609375
-639.4296875
-642.75390625
-664.21484375
-701.44140625
-749.40625
-804.45703125
-866.08203125
-935.671875
-1014.1796875
-1100.48046875
-1190.84375
-1278.91796875
-1356.7578125
-1417.25
-1456.65625
-1475.375
-1476.75
-1465.8125
-1448.69140625
-1431.8203125
-1420.0859375
-1415.3828125
-1417.10546875
-1423.8515625
-1434.26171875
-1446.25
-1456.234375
-1459.87890625
-1454.11328125
-1439.1171875
-1418.7578125
-1398.98828125
-1384.79296875
-1377.54296875
-1374.6171875
-1371.08203125
-1362.10546875
-1344.55859375
-1317.72265625
-1283.203125
-1243.94140625
-1202.56640625
-1159.96875
-1115.01953125
-1065.5234375
-1009.609375
-946.7734375
-878.09375
-805.49609375
-730.890625
-655.9140625
-582.44140625
-512.89453125
-449.89453125
-395.80078125
-352.69140625
-322.34765625
-305.2265625
-298.74609375
-296.63671875
-290.62890625
-273.72265625
-242.98828125
-200.48046875
-152.13671875
-105.50390625
-67.22265625
-41.05859375
-27.68359375
-26.3828125
-37.55078125
-63.53515625
-106.66796875
-165.92578125
-235.7265625
-308.08203125
-376.19921875
-436.52734375
-488.3125
-532.296875
-569.9921875
-603.578125
-635.7265625
-669.0859375
-705.2734375
-743.67578125
-781.1015625
-813.80859375
-841.08984375
-867.4921875
-900.9453125
-947.921875
-1009.5546875
-1081.3125
-1155.359375
-1223.1875
-1277.16015625
-1311.05078125
-1320.109375
-1301.40234375
-1255.08203125
-1186.015625
-1103.76953125
-1019.625
-942.29296875
-875.60546875
-819.73046875
-773.83984375
-737.7109375
-711.80859375
-697.2109375
-696.3046875
-713.2421875
-752.96484375
-818.56640625
-908.0625
-1012.26171875
-1115.57421875
-1200.0
-1250.98828125
-1262.34375
-1237.91796875
-1189.48828125
-1132.1640625
-1079.5
-1040.17578125
-1016.6640625
-1005.54296875
-998.82421875
-986.23828125
-958.5234375
-910.890625
-845.203125
-769.4609375
-694.59375
-630.015625
-580.5625
-546.44921875
-526.0234375
-518.890625
-527.08984375
-553.85546875
-601.36328125
-669.09765625
-753.38671875
-848.328125
-947.52734375
-1045.92578125
-1140.6640625
-1230.625
-1315.234375
-1393.20703125
-1461.87890625
-1517.4921875
-1556.19140625
-1575.01171875
-1572.02734375
-1546.04296875
-1497.296875
-1429.22265625
-1349.68359375
-1269.73828125
-1200.3359375
-1148.78515625
-1116.64453125
-1099.16796875
-1086.72265625
-1068.234375
-1035.9140625
-988.95703125
-933.95703125
-881.93359375
-843.71875
-826.19140625
-830.91015625
-855.27734375
-894.9375
-945.7109375
-1004.17578125
-1067.30859375
-1132.22265625
-1196.5859375
-1259.28125
-1320.63671875
-1381.484375
-1441.48828125
-1497.91796875
-1545.8828125
-1579.671875
-1594.0625
-1585.23828125
-1551.93359375
-1496.515625
-1424.6484375
-1342.390625
-1252.6796875
-1154.390625
-1045.24609375
-926.0859375
-802.5234375
-682.6640625
-572.9375
-475.375
-388.27734375
-308.9921875
-236.26953125
-170.72265625
-113.9921875
-68.3359375
-36.9609375
-23.91796875
-32.3671875
-61.94140625
-107.08984375
-157.73828125
-202.0078125
-229.74609375
-235.3984375
-219.10546875
-186.1328125
-145.125
-106.25390625
-79.3046875
-71.63671875
-85.98046875
-119.14453125
-162.84375
-206.84375
-243.08203125
-268.546875
-285.38671875
-298.52734375
-312.5078125
-329.57421875
-349.75
-371.93359375
-394.6640625
-416.06640625
-433.93359375
-446.765625
-455.6875
-465.78125
-485.359375
-522.75390625
-581.87109375
-658.81640625
-741.984375
-816.04296875
-867.98828125
-892.08984375
-891.30078125
-875.1171875
-855.26953125
-841.12890625
-836.66796875
-840.0625
-845.8359375
-848.1953125
-843.57421875
-831.390625
-813.55078125
-793.296875
-773.87109375
-757.078125
-742.6953125
-729.19140625
-715.5234375
-702.62890625
-693.43359375
-691.515625
-699.63671875
-719.15625
-750.10546875
-790.7890625
-836.98046875
-881.65234375
-916.21875
-932.4765625
-923.78125
-885.12109375
-813.9140625
-712.265625
-588.9375
-458.38671875
-336.6015625
-236.3984375
-164.83203125
-123.0546875
-107.39453125
-110.890625
-125.046875
-141.609375
-153.91015625
-157.8203125
-152.70703125
-141.70703125
-130.4140625
-124.27734375
-126.5
-137.91796875
-158.03125
-185.5625
-218.19140625
-252.64453125
-285.94140625
-316.796875
-345.60546875
-372.9375
-397.87890625
-417.5703125
-428.60546875
-429.4765625
-422.87109375
-416.15625
-419.34765625
-441.4765625
-487.42578125
-556.88671875
-645.6171875
-748.15234375
-860.515625
-981.7109375
-1112.80078125
-1253.69140625
-1399.7890625
-1541.4375
-1667.26953125
-1769.5078125
-1847.51953125
-1907.53125
-1959.1171875
-2010.84375
-2067.14453125
-2127.4375
-2187.34375
-2241.21875
-2284.7109375
-2316.25390625
-2337.1015625
-2349.90625
-2356.41796875
-2355.60546875
-2343.5859375
-2315.9765625
-2271.23828125
-2212.58203125
-2147.08203125
-2082.51171875
-2023.984375
-1972.48828125
-1926.37890625
-1884.79296875
-1850.0625
-1826.546875
-1816.65234375
-1817.67578125
-1822.30078125
-1822.109375
-1810.9453125
-1786.30859375
-1749.26171875
-1703.72265625
-1655.28515625
-1609.57421875
-1570.78515625
-1540.79296875
-1518.875
-1501.85546875
-1485.19140625
-1464.5859375
-1437.3359375
-1402.43359375
-1360.0546875
-1311.078125
-1256.90234375
-1199.37109375
-1140.78515625
-1084.2890625
-1034.109375
-995.19921875
-972.421875
-969.671875
-988.8125
-1028.4453125
-1083.37890625
-1145.78125
-1207.50390625
-1261.92578125
-1304.5390625
-1332.6875
-1345.1171875
-1340.97265625
-1318.6015625
-1275.25390625
-1208.8203125
-1120.5078125
-1016.39453125
-906.40234375
-801.26953125
-709.1875
-633.74609375
-574.1875
-527.25
-489.03125
-455.91796875
-424.5546875
-392.06640625
-356.484375
-316.9296875
-273.3984375
-226.6015625
-178.05078125
-130.1640625
-86.0703125
-48.90234375
-20.9453125
-3.265625
3.59375
-1.83203125
-22.38671875
-60.69140625
-116.73046875
-187.140625
-267.0390625
-352.46484375
-441.56640625
-534.25
-631.54296875
-735.13671875
-846.84375
-967.80078125
-1097.67578125
-1234.1328125
-1372.94921875
-1508.7109375
-1635.70703125
-1748.64453125
-1842.84765625
-1914.8828125
-1963.75390625
-1991.73828125
-2003.609375
-2004.47265625
-1998.12890625
-1986.8203125
-1971.953125
-1954.63671875
-1935.59765625
-1914.6015625
-1889.55859375
-1855.9453125
-1807.48046875
-1738.4375
-1646.55078125
-1534.90625
-1411.6484375
-1287.1015625
-1169.62109375
-1062.24609375
-962.59375
-866.015625
-769.51171875
-673.5859375
-581.75
-499.3125
-432.6796875
-388.82421875
-373.83203125
-391.109375
-440.28125
-517.44140625
-616.2421875
-728.984375
-847.1015625
-961.453125
-1063.1640625
-1145.390625
-1205.0859375
-1243.3671875
-1263.9765625
-1270.92578125
-1266.55859375
-1251.02734375
-1223.4609375
-1184.59765625
-1139.578125
-1098.19140625
-1071.36328125
-1065.8671875
-1081.30078125
-1111.453125
-1148.22265625
-1184.8125
-1216.72265625
-1241.58203125
-1259.2890625
-1272.5
-1286.4453125
-1307.21484375
-1338.70703125
-1379.8359375
-1423.859375
-1460.375
-1478.6328125
-1470.0859375
-1429.75390625
-1357.109375
-1256.73828125
-1137.78125
-1011.7421875
-890.25
-784.45703125
-705.25
-661.9609375
-658.93359375
-692.4140625
-750.96875
-819.7109375
-886.06640625
-943.9921875
-994.8984375
-1044.9140625
-1099.96875
-1161.3359375
-1224.265625
-1280.41796875
-1322.30078125
-1347.07421875
-1358.08203125
-1363.7265625
-1374.421875
-1398.5625
-1439.0078125
-1491.5
-1545.91015625
-1590.00390625
-1614.015625
-1613.72265625
-1590.86328125
-1551.26953125
-1502.27734375
-1450.57421875
-1400.73828125
-1354.5078125
-1311.0
-1268.0546875
-1223.83203125
-1177.84375
-1130.91796875
-1084.234375
-1038.23828125
-992.546875
-947.42578125
-905.890625
-874.5546875
-861.73828125
-873.921875
-912.9921875
-975.6171875
-1054.328125
-1138.96484375
-1218.01171875
-1280.10546875
-1316.015625
-1320.85546875
-1295.66015625
-1247.23046875
-1185.80078125
-1121.27734375
-1059.84765625
-1002.76953125
-947.76171875
-891.96875
-834.7578125
-778.78515625
-729.1953125
-691.49609375
-669.390625
-663.171875
-669.30078125
-681.52734375
-693.43359375
-701.1875
-704.88671875
-707.75390625
-713.83203125
-725.51953125
-742.1953125
-760.5859375
-776.8046875
-788.73046875
-796.734375
-802.42578125
-806.92578125
-810.4921875
-813.33984375
-816.2578125
-820.60546875
-827.88671875
-839.05859375
-853.4609375
-868.17578125
-879.25390625
-884.31640625
-884.0234375
-880.80078125
-876.4921875
-871.3984375
-865.203125
-857.55859375
-847.22265625
-831.18359375
-805.44921875
-767.1875
-716.05078125
-653.25390625
-579.23046875
-492.40234375
-390.84375
-276.1015625
-155.91796875
-42.96484375
50.0703125
115.80078125
154.2421875
171.23828125
174.8046875
171.53125
164.3984375
152.48046875
132.58984375
102.01953125
61.0234375
14.06640625
-30.86328125
-64.8203125
-81.3828125
-79.40234375
-63.30078125
-40.95703125
-20.6328125
-8.54296875
-7.8359375
-19.359375
-43.875
-84.359375
-146.1484375
-234.03125
-348.27734375
-483.1328125
-629.16796875
-777.203125
-920.45703125
-1053.43359375
-1169.63671875
-1260.84765625
-1318.94140625
-1338.7265625
-1319.75
-1266.30859375
-1186.375
-1090.16796875
-988.19140625
-889.12109375
-798.375
-718.66796875
-651.91796875
-600.91015625
-569.42578125
-561.05078125
-577.4765625
-616.91796875
-673.1953125
-735.9375
-792.375
-829.8984375
-838.6875
-813.79296875
-756.43359375
-674.05078125
-578.296875
-481.359375
-392.1796875
-314.41796875
-246.94140625
-186.19140625
-128.79296875
-72.953125
-18.66796875
32.296875
75.9765625
105.7734375
113.375
91.27734375
35.61328125
-52.1171875
-164.85546875
-290.82421875
-415.3515625
-523.70703125
-604.53515625
-652.41796875
-668.18359375
-656.9765625
-625.41796875
-579.859375
-526.4140625
-472.07421875
-425.4140625
-395.58203125
-389.7421875
-410.3203125
-453.76953125
-511.91796875
-575.00390625
-634.67578125
-685.3125
-723.3828125
-746.203125
-751.421875
-737.69140625
-705.45703125
-656.76171875
-594.1015625
-519.73046875
-436.5234375
-349.60546875
-266.90625
-197.99609375
-151.96875
-135.85546875
-153.8359375
-206.71875
-291.875
-403.57421875
-533.4765625
-671.09375
-804.86328125
-924.98046875
-1026.875
-1112.5859375
-1188.7734375
-1262.90625
-1339.875
-1420.18359375
-1499.2578125
-1568.51171875
-1618.38671875
-1642.36328125
-1639.2265625
-1612.5390625
-1568.26953125
-1512.4609375
-1449.66015625
-1382.19140625
-1310.62890625
-1235.546875
-1159.4375
-1087.4921875
-1026.50390625
-982.65234375
-959.25
-955.35546875
-965.8359375
-983.00390625
-998.87109375
-1007.12109375
-1003.9765625
-988.24609375
-961.18359375
-926.20703125
-888.22265625
-851.88671875
-819.6875
-791.24609375
-764.78125
-739.39453125
-716.17578125
-697.36328125
-684.6171875
-678.01171875
-676.1328125
-676.69921875
-677.5234375
-677.2421875
-675.625
-673.27734375
-671.35546875
-671.62109375
-676.37109375
-687.5625
-705.96875
-730.98046875
-760.7734375
-791.828125
-817.9921875
-830.99609375
-823.05859375
-790.36328125
-735.328125
-667.06640625
-600.14453125
-551.77734375
-537.359375
-565.5625
-635.26953125
-735.84765625
-850.75
-962.62890625
-1057.9609375
-1129.25390625
-1174.73046875
-1196.8046875
-1200.87890625
-1194.4921875
-1185.5703125
-1179.69140625
-1178.08203125
-1178.0546875
-1175.52734375
-1168.09375
-1157.25390625
-1148.92578125
-1151.58984375
-1172.30078125
-1212.6171875
-1267.55078125
-1328.08984375
-1384.8046875
-1429.94140625
-1457.796875
-1465.05078125
-1451.67578125
-1421.1015625
-1378.984375
-1331.12890625
-1282.0546875
-1234.5390625
-1189.8046875
-1147.73828125
-1107.2265625
-1066.625
-1024.640625
-981.80859375
-942.05078125
-912.6953125
-901.71875
-912.9375
-942.39453125
-978.7578125
-1007.890625
-1018.58984375
-1005.90625
-970.6796875
-916.48828125
-846.62109375
-763.05859375
-668.08203125
-567.0234375
-469.75
-388.88671875
-335.234375
-313.66796875
-322.68359375
-357.609375
-414.09765625
-488.85546875
-578.0078125
-675.9375
-776.4375
-875.328125
-972.05859375
-1068.8515625
-1168.2265625
-1270.796875
-1374.74609375
-1476.65234375
-1572.6015625
-1658.515625
-1730.12109375
-1783.10546875
-1813.6640625
-1819.20703125
-1799.0625
-1754.84375
-1690.015625
-1609.05078125
-1517.2109375
-1421.296875
-1329.79296875
-1251.0078125
-1190.140625
-1147.91796875
-1121.8046875
-1107.8515625
-1101.0234375
-1094.71875
-1081.44140625
-1055.4296875
-1015.3359375
-964.78515625
-910.11328125
-856.5859375
-805.75
-755.890625
-705.40625
-656.11328125
-613.73828125
-585.890625
-579.703125
-600.765625
-652.2734375
-733.296875
-837.140625
-951.859375
-1063.7109375
-1161.59765625
-1239.87890625
-1298.2109375
-1339.25390625
-1366.265625
-1381.80078125
-1387.703125
-1385.34375
-1375.28125
-1356.6953125
-1327.609375
-1286.34765625
-1233.65234375
-1173.8125
-1114.0703125
-1062.46484375
-1025.3828125
-1005.40234375
-999.9609375
-1001.5625
-1000.30859375
-988.10546875
-962.3046875
-926.5390625
-888.44140625
-855.5390625
-831.2734375
-812.8515625
-792.421875
-761.5390625
-716.52734375
-661.2421875
-605.75
-562.65234375
-543.5
-556.58203125
-605.875
-690.69921875
-805.85546875
-941.8046875
-1084.9921875
-1219.41015625
-1329.60546875
-1404.09765625
-1437.35546875
-1430.01171875
-1388.2109375
-1322.609375
-1246.4140625
-1172.453125
-1110.46875
-1066.0859375
-1041.36328125
-1035.8203125
-1047.13671875
-1071.5546875
-1104.28125
-1139.8828125
-1172.6796875
-1197.55859375
-1211.171875
-1213.16015625
-1206.3046875
-1195.359375
-1185.16015625
-1179.20703125
-1179.08984375
-1184.765625
-1195.05859375
-1208.5
-1224.07421875
-1241.39453125
-1259.9453125
-1277.99609375
-1292.66015625
-1301.25
-1302.890625
-1298.875
-1291.734375
-1284.01953125
-1277.83203125
-1275.0234375
-1277.30078125
-1285.7578125
-1300.37890625
-1320.16796875
-1344.15234375
-1372.2734375
-1405.21484375
-1443.32421875
-1485.9453125
-1532.00390625
-1581.03125
-1632.99609375
-1686.84765625
-1739.4609375
-1786.83984375
-1826.8125
-1860.67578125
-1892.09375
-1924.33203125
-1957.96484375
-1990.56640625
-2018.1171875
-2036.96875
-2045.3984375
-2044.09765625
-2035.46875
-2022.55078125
-2008.5
-1996.39453125
-1988.32421875
-1983.57421875
-1977.640625
-1963.94921875
-1937.62890625
-1898.39453125
-1850.16015625
-1797.9140625
-1744.52734375
-1689.57421875
-1630.28125
-1563.45703125
-1487.09765625
-1401.36328125
-1309.125
-1216.14453125
-1130.55859375
-1061.33984375
-1016.13671875
-999.58203125
-1012.703125
-1053.30078125
-1116.72265625
-1196.41796875
-1284.3359375
-1371.54296875
-1449.58984375
-1512.7109375
-1559.6640625
-1593.74609375
-1620.58203125
-1644.81640625
-1667.6875
-1686.796875
-1698.109375
-1698.90625
-1689.57421875
-1673.23046875
-1653.83984375
-1634.58203125
-1617.36328125
-1602.83203125
-1590.078125
-1576.86328125
-1560.94921875
-1542.40625
-1525.48828125
-1518.49609375
-1531.1015625
-1569.9609375
-1634.83203125
-1718.02734375
-1807.98046875
-1894.6640625
-1972.9921875
-2042.64453125
-2105.203125
-2161.3671875
-2209.92578125
-2248.74609375
-2276.68359375
-2294.6875
-2305.28125
-2311.18359375
-2314.47265625
-2316.66015625
-2318.73046875
-2320.98046875
-2323.18359375
-2325.171875
-2326.63671875
-2325.6484375
-2317.46875
-2295.875
-2256.59765625
-2200.42578125
-2133.72265625
-2066.51953125
-2009.828125
-1973.3515625
-1963.6875
-1983.12890625
-2029.2890625
-2096.09375
-2175.671875
-2260.1484375
-2342.51171875
-2416.87890625
-2479.18359375
-2528.328125
-2566.45703125
-2597.17578125
-2622.77734375
-2642.55078125
-2653.3671875
-2651.640625
-2635.1328125
-2603.80078125
-2560.046875
-2508.7109375
-2456.58203125
-2410.9296875
-2376.98046875
-2355.33984375
-2341.3046875
-2326.98828125
-2304.97265625
-2270.82421875
-2223.27734375
-2163.2734375
-2093.71484375
-2019.81640625
-1948.61328125
-1887.03125
-1839.96484375
-1809.45703125
-1794.78125
-1792.70703125
-1798.1875
-1806.13671875
-1813.7265625
-1821.5390625
-1832.55859375
-1850.03125
-1875.93359375
-1910.75
-1954.3359375
-2006.97265625
-2069.75390625
-2143.71484375
-2227.99609375
-2318.41015625
-2407.8984375
-2488.66015625
-2554.3046875
-2600.6015625
-2625.03515625
-2626.0859375
-2602.91796875
-2555.5546875
-2485.76171875
-2398.06640625
-2299.93359375
-2200.140625
-2106.625
-2025.390625
-1961.20703125
-1918.265625
-1899.55078125
-1905.38671875
-1933.17578125
-1978.85546875
-2038.84765625
-2110.86328125
-2193.00390625
-2282.1640625
-2373.0859375
-2459.0546875
-2533.79296875
-2592.921875
-2633.9453125
-2655.49609375
-2657.484375
-2642.4296875
-2616.0078125
-2585.18359375
-2554.9609375
-2526.5078125
-2498.31640625
-2468.5703125
-2436.41796875
-2401.296875
-2361.98046875
-2316.75390625
-2264.52734375
-2205.62109375
-2141.640625
-2074.7578125
-2007.49609375
-1942.90234375
-1884.71875
-1836.6328125
-1800.93359375
-1777.58984375
-1764.51953125
-1758.9453125
-1758.90625
-1763.80859375
-1774.05859375
-1790.2109375
-1812.15625
-1838.75390625
-1867.67578125
-1895.5546875
-1918.30859375
-1931.984375
-1934.22265625
-1926.140625
-1913.1015625
-1903.29296875
-1904.25390625
-1919.4453125
-1947.015625
-1981.09375
-2014.37109375
-2040.59375
-2056.5
-2062.8359375
-2063.74609375
-2064.375
-2068.328125
-2076.71484375
-2089.03125
-2104.13671875
-2120.43359375
-2136.125
-2150.59375
-2165.74609375
-2184.828125
-2209.16015625
-2235.51171875
-2257.171875
-2267.5625
-2263.359375
-2244.890625
-2214.6953125
-2176.1796875
-2133.15234375
-2089.73828125
-2050.28125
-2019.03515625
-2000.05078125
-1997.01953125
-2012.9609375
-2049.6328125
-2107.02734375
-2183.203125
-2274.3359375
-2374.73046875
-2476.69921875
-2571.3359375
-2650.34375
-2708.00390625
-2741.86328125
-2752.109375
-2740.98046875
-2713.03515625
-2675.046875
-2634.07421875
-2594.48046875
-2556.2265625
-2515.9609375
-2469.95703125
-2416.63671875
-2357.20703125
-2294.55859375
-2231.36328125
-2168.58984375
-2105.3359375
-2039.98046875
-1971.89453125
-1902.54296875
-1835.40625
-1774.8359375
-1724.60546875
-1687.09765625
-1663.4296875
-1654.05078125
-1658.75390625
-1675.92578125
-1701.83203125
-1730.953125
-1757.55859375
-1777.82421875
-1791.59765625
-1803.02734375
-1819.28125
-1847.21484375
-1889.48046875
-1942.23046875
-1995.83203125
-2037.95703125
-2057.359375
-2047.140625
-2006.734375
-1941.82421875
-1861.7734375
-1775.8984375
-1691.0390625
-1612.04296875
-1543.71875
-1491.84765625
-1461.80859375
-1456.109375
-1472.73828125
-1505.51171875
-1546.1875
-1587.2109375
-1623.71875
-1653.62109375
-1675.796875
-1688.21875
-1687.81640625
-1672.4453125
-1643.0625
-1603.7265625
-1559.15234375
-1511.91796875
-1461.99609375
-1409.1875
-1356.28515625
-1309.68359375
-1276.64453125
-1261.421875
-1263.3125
-1277.35546875
-1295.95703125
-1310.12109375
-1310.7734375
-1291.3671875
-1251.0
-1195.796875
-1136.953125
-1086.625
-1054.09375
-1044.1015625
-1057.265625
-1091.28515625
-1141.890625
-1203.15234375
-1267.859375
-1328.40625
-1378.09375
-1412.13671875
-1428.07421875
-1425.53125
-1405.8828125
-1371.8671875
-1327.26171875
-1276.89453125
-1226.765625
-1183.55859375
-1153.17578125
-1139.0078125
-1141.18359375
-1157.38671875
-1184.58984375
-1220.82421875
-1265.93359375
-1320.74609375
-1384.6484375
-1453.4296875
-1519.51953125
-1574.984375
-1614.78515625
-1637.44921875
-1643.08984375
-1631.40234375
-1601.48828125
-1552.8828125
-1486.37109375
-1404.53125
-1312.41796875
-1218.2890625
-1132.98828125
-1067.40234375
-1029.19921875
-1020.90234375
-1039.953125
-1080.046875
-1132.796875
-1189.53515625
-1243.375
-1290.99609375
-1333.015625
-1372.265625
-1410.94921875
-1448.65625
-1482.6796875
-1510.10546875
-1529.8203125
-1543.0625
-1552.36328125
-1560.296875
-1569.28125
-1582.4453125
-1604.11328125
-1638.45703125
-1686.88671875
-1746.140625
-1809.08203125
-1867.41796875
-1914.578125
-1947.078125
-1964.51953125
-1968.81640625
-1963.21484375
-1951.66796875
-1938.56640625
-1928.60546875
-1925.9375
-1932.453125
-1946.47265625
-1963.3359375
-1977.921875
-1987.1015625
-1990.07421875
-1986.35546875
-1973.56640625
-1947.17578125
-1902.46484375
-1837.0
-1751.84375
-1651.45703125
-1543.24609375
-1437.0859375
-1344.13671875
-1274.4765625
-1234.24609375
-1223.66796875
-1236.953125
-1263.96875
-1292.8125
-1312.42578125
-1314.82421875
-1296.7421875
-1260.48046875
-1213.12890625
-1163.890625
-1120.48046875
-1086.75390625
-1063.0703125
-1048.4140625
-1042.0234375
-1043.359375
-1051.23828125
-1063.7421875
-1079.4140625
-1098.64453125
-1123.60546875
-1156.5
-1197.578125
-1244.9609375
-1296.38671875
-1351.03515625
-1409.69140625
-1473.5078125
-1543.17578125
-1619.2578125
-1702.65625
-1793.9609375
-1892.21484375
-1994.6328125
-2097.74609375
-2198.9453125
-2296.91015625
-2390.33203125
-2476.34765625
-2550.296875
-2607.296875
-2643.87890625
-2657.91796875
-2647.2265625
-2609.19140625
-2542.6875
-2450.32421875
-2338.42578125
-2214.6171875
-2085.40625
-1955.3359375
-1827.4296875
-1703.609375
-1585.59765625
-1476.75390625
-1383.54296875
-1314.41015625
-1275.91015625
-1268.765625
-1287.23046875
-1321.96484375
-1364.09375
-1407.44140625
-1448.734375
-1486.9609375
-1523.40234375
-1562.05859375
-1609.171875
-1670.90234375
-1749.99609375
-1843.26171875
-1941.66796875
-2032.91796875
-2104.71875
-2147.21875
-2154.1328125
-2123.30078125
-2057.03515625
-1961.69140625
-1846.2734375
-1720.67578125
-1594.3671875
-1475.42578125
-1369.55859375
-1279.33984375
-1204.59375
-1144.0390625
-1096.91796875
-1063.37109375
-1043.79296875
-1038.4296875
-1047.59375
-1071.79296875
-1111.16796875
-1164.5390625
-1229.0078125
-1300.203125
-1372.82421875
-1441.1015625
-1499.140625
-1541.26171875
-1562.625
-1560.234375
-1534.03515625
-1487.203125
-1425.23046875
-1354.2890625
-1280.01953125
-1207.3828125
-1141.4296875
-1087.93359375
-1053.01953125
-1041.25390625
-1053.00390625
-1082.98828125
-1121.828125
-1160.15625
-1192.81640625
-1220.25390625
-1247.12890625
-1279.78515625
-1324.35546875
-1385.296875
-1463.96875
-1557.640625
-1660.265625
-1765.2109375
-1868.01953125
-1966.9140625
-2060.125
-2142.40625
-2204.32421875
-2236.2578125
-2234.82421875
-2206.71484375
-2166.6875
-2130.9140625
-2110.75
-2110.3828125
-2128.37109375
-2160.3515625
-2200.69140625
-2242.88671875
-2279.53125
-2302.71875
-2305.32421875
-2282.65234375
-2233.5
-2159.734375
-2064.8046875
-1952.66015625
-1828.16015625
-1697.87109375
-1570.07421875
-1453.34375
-1354.4296875
-1276.47265625
-1218.21875
-1174.8671875
-1140.64453125
-1111.89453125
-1088.63671875
-1073.46484375
-1068.828125
-1074.73046875
-1088.01171875
-1103.29296875
-1115.09375
-1120.453125
-1120.55859375
-1120.1015625
-1124.33984375
-1135.73828125
-1152.26171875
-1168.41796875
-1178.46484375
-1179.859375
-1175.0
-1170.12109375
-1172.13671875
-1186.0625
-1214.4453125
-1258.4375
-1318.55859375
-1394.13671875
-1482.1015625
-1576.375
-1668.640625
-1750.48046875
-1816.26171875
-1865.63671875
-1903.9609375
-1939.67578125
-1979.66015625
-2025.296875
-2071.96484375
-2112.2421875
-2139.97265625
-2152.37109375
-2149.39453125
-2131.97265625
-2101.05859375
-2057.796875
-2004.20703125
-1943.55078125
-1880.15625
-1818.68359375
-1763.44921875
-1718.53515625
-1688.26953125
-1676.84765625
-1685.78515625
-1710.79296875
-1740.796875
-1760.8359375
-1757.67578125
-1724.87890625
-1664.953125
-1588.0859375
-1508.5078125
-1440.1953125
-1393.25
-1371.7109375
-1373.00390625
-1389.015625
-1408.578125
-1420.4375
-1415.89453125
-1390.578125
-1345.375
-1286.16015625
-1222.12109375
-1162.77734375
-1115.09375
-1082.0859375
-1063.0625
-1054.80859375
-1052.75390625
-1052.078125
-1048.8984375
-1041.6328125
-1031.796875
-1023.47265625
-1021.4921875
-1029.2578125
-1047.72265625
-1075.80078125
-1111.3828125
-1151.984375
-1194.71484375
-1235.796875
-1270.1875
-1291.65234375
-1293.83203125
-1271.99609375
-1224.45703125
-1152.89453125
-1061.671875
-957.171875
-847.42578125
-741.53515625
-647.953125
-571.640625
-511.50390625
-459.9296875
-405.328125
-336.5390625
-246.67578125
-135.3515625
-9.421875
117.48828125
227.59765625
304.296875
338.046875
328.8046875
283.49609375
211.08203125
119.65234375
17.0234375
-87.4609375
-183.40625
-262.75
-323.4609375
-370.265625
-411.37890625
-453.4296875
-497.9375
-541.48046875
-579.0703125
-608.45703125
-632.42578125
-657.29296875
-688.3984375
-725.93359375
-764.43359375
-796.03515625
-814.6796875
-818.41796875
-809.4296875
-792.8828125
-775.5
-763.65234375
-761.09765625
-767.31640625
-777.9296875
-787.27734375
-791.89453125
-792.75
-794.9296875
-804.91015625
-827.29296875
-862.8125
-908.40625
-958.90625
-1009.328125
-1056.4296875
-1098.87890625
-1136.046875
-1166.625
-1187.8359375
-1195.30859375
-1183.41015625
-1146.30859375
-1080.15234375
-985.80078125
-870.41796875
-746.29296875
-626.953125
-522.6875
-438.23046875
-373.90234375
-328.4375
-300.5390625
-288.1875
-287.5234375
-293.53515625
-301.95703125
-310.375
-317.6953125
-323.4609375
-327.90234375
-332.02734375
-337.08203125
-343.90625
-353.10546875
-365.3203125
-380.57421875
-397.12890625
-411.31640625
-419.171875
-418.4140625
-409.66015625
-396.2890625
-383.61328125
-377.390625
-381.87109375
-397.6796875
-420.7109375
-442.83984375
-454.48828125
-448.0625
-420.76171875
-375.33203125
-318.27734375
-256.62890625
-194.99609375
-134.73828125
-75.70703125
-19.24609375
29.6953125
62.81640625
70.984375
47.6015625
-8.859375
-94.44921875
-201.55078125
-321.9375
-449.09375
-578.58984375
-707.1015625
-831.7421875
-950.703125
-1064.2578125
-1174.36328125
-1282.38671875
-1386.1875
-1478.92578125
-1551.03125
-1594.5390625
-1607.125
-1593.2578125
-1562.03515625
-1523.62890625
-1486.453125
-1455.5859375
-1432.08203125
-1413.15625
-1393.86328125
-1369.94140625
-1340.2265625
-1307.25390625
-1276.015625
-1251.828125
-1238.26171875
-1235.6875
-1241.2734375
-1250.8984375
-1262.03125
-1275.75
-1296.65625
-1331.02734375
-1384.13671875
-1457.3203125
-1545.8515625
-1639.078125
-1723.65234375
-1788.33203125
-1827.4609375
-1841.34765625
-1834.50390625
-1813.70703125
-1786.44140625
-1759.0859375
-1734.65625
-1711.49609375
-1684.57421875
-1648.84375
-1602.44140625
-1547.375
-1487.78125
-1427.86328125
-1371.0234375
-1319.984375
-1276.41015625
-1240.07421875
-1208.625
-1178.921875
-1148.87890625
-1118.515625
-1089.578125
-1064.47265625
-1045.13671875
-1032.05078125
-1023.5625
-1015.953125
-1004.5859375
-985.74609375
-958.1640625
-923.3203125
-884.1875
-843.37109375
-802.10546875
-760.68359375
-719.24609375
-678.01953125
-637.1796875
-597.51953125
-561.5234375
-533.359375
-516.8828125
-513.1796875
-519.46875
-529.9921875
-537.71484375
-535.82421875
-518.98828125
-484.54296875
-433.64453125
-371.87109375
-308.47265625
-254.08203125
-217.68359375
-204.6015625
-216.78125
-254.27734375
-315.88671875
-398.5625
-497.28515625
-606.75390625
-723.60546875
-846.62109375
-974.3203125
-1102.51953125
-1224.58984375
-1334.3828125
-1429.00390625
-1509.01953125
-1576.640625
-1633.87890625
-1681.94921875
-1721.44921875
-1752.3984375
-1774.328125
-1786.90234375
-1790.93359375
-1788.796875
-1783.66796875
-1778.03515625
-1772.4921875
-1765.3515625
-1753.06640625
-1731.26171875
-1696.0703125
-1645.37109375
-1579.734375
-1503.015625
-1422.52734375
-1348.70703125
-1293.765625
-1269.04296875
-1281.33203125
-1329.6484375
-1404.55859375
-1491.0859375
-1574.234375
-1644.171875
-1698.76171875
-1742.62890625
-1783.76171875
-1829.125
-1881.37109375
-1938.0546875
-1993.4375
-2041.30078125
-2076.7734375
-2096.953125
-2101.2578125
-2091.94921875
-2074.09375
-2053.92578125
-2036.234375
-2022.51171875
-2011.078125
-1998.75
-1982.83984375
-1962.421875
-1938.640625
-1914.21484375
-1892.2890625
-1875.26171875
-1863.95703125
-1857.28125
-1852.03125
-1842.94921875
-1823.4296875
-1787.55078125
-1732.890625
-1662.1796875
-1582.5
-1502.125
-1427.51171875
-1362.29296875
-1308.37890625
-1267.29296875
-1240.25
-1227.0390625
-1225.4921875
-1232.53515625
-1246.1953125
-1266.7578125
-1295.82421875
-1333.95703125
-1378.609375
-1423.63671875
-1460.671875
-1481.67578125
-1481.69140625
-1460.5
-1421.859375
-1370.6796875
-1309.98828125
-1240.265625
-1161.53125
-1076.1171875
-989.52734375
-908.8203125
-839.99609375
-786.6640625
-750.1484375
-729.91796875
-723.1171875
-724.13671875
-725.75390625
-722.45703125
-713.80859375
-705.20703125
-705.02734375
-720.09765625
-752.43359375
-798.47265625
-850.56640625
-899.37890625
-936.515625
-956.66015625
-958.63671875
-944.9765625
-920.55078125
-891.14453125
-862.3828125
-838.6640625
-821.9375
-810.88671875
-801.3515625
-787.8515625
-765.31640625
-730.22265625
-681.4765625
-621.421875
-556.6953125
-498.0
-458.1953125
-449.21484375
-478.74609375
-547.6015625
-648.98046875
-770.44140625
-898.35546875
-1022.6171875
-1138.66015625
-1245.6484375
-1342.35546875
-1423.8046875
-1481.0078125
-1503.6484375
-1483.88671875
-1419.08984375
-1312.6171875
-1172.8984375
-1011.42578125
-840.37109375
-670.703125
-511.359375
-369.48046875
-250.609375
-158.30859375
-93.5390625
-54.765625
-38.94140625
-42.6953125
-63.4296875
-100.43359375
-155.5078125
-232.1484375
-333.11328125
-457.57421875
-599.59375
-748.7578125
-892.32421875
-1018.24609375
-1117.99609375
-1188.34765625
-1231.46875
-1253.62109375
-1263.2421875
-1269.0703125
-1278.1953125
-1294.4375
-1317.70703125
-1344.55859375
-1369.71875
-1387.9296875
-1395.55859375
-1391.6640625
-1378.08203125
-1358.6171875
-1337.42578125
-1317.02734375
-1296.50390625
-1271.15625
-1234.4375
-1181.80859375
-1114.1953125
-1038.54296875
-965.34375
-904.90625
-864.74609375
-848.87109375
-858.04296875
-890.15625
-940.7578125
-1004.02734375
-1074.44921875
-1148.42578125
-1225.25
-1307.078125
-1397.37109375
-1497.91796875
-1605.77734375
-1712.50390625
-1806.9375
-1879.64453125
-1925.93359375
-1945.81640625
-1942.61328125
-1922.1015625
-1892.29296875
-1862.640625
-1841.99609375
-1835.8515625
-1844.3203125
-1861.73828125
-1878.78515625
-1886.40234375
-1879.5625
-1859.078125
-1830.953125
-1804.34765625
-1788.8671875
-1791.58984375
-1814.84375
-1856.33984375
-1911.5078125
-1976.2109375
-2047.57421875
-2122.97265625
-2198.96484375
-2271.2265625
-2335.1875
-2386.69921875
-2422.5859375
-2441.328125
-2443.3515625
-2430.34375
-2403.75390625
-2363.61328125
-2308.6328125
-2237.4609375
-2150.203125
-2049.37109375
-1939.640625
-1826.73828125
-1715.67578125
-1609.2421875
-1507.421875
-1408.27734375
-1310.0
-1213.08203125
-1121.62890625
-1042.78515625
-984.27734375
-951.171875
-944.07421875
-960.109375
-995.8671875
-1049.60546875
-1120.9453125
-1208.77734375
-1309.55078125
-1417.13671875
-1523.77734375
-1621.41015625
-1702.828125
-1762.6171875
-1797.51953125
-1806.34375
-1789.83203125
-1750.95703125
-1695.02734375
-1629.0859375
-1560.54296875
-1495.84765625
-1439.5078125
-1393.38671875
-1356.06640625
-1322.921875
-1287.35546875
-1242.45703125
-1182.26953125
-1102.2890625
-1000.140625
-877.0859375
-739.73046875
-600.20703125
-473.81640625
-374.9140625
-312.8125
-289.765625
-301.5078125
-339.734375
-394.8203125
-457.453125
-518.83984375
-570.84765625
-607.44921875
-627.16796875
-634.2890625
-637.078125
-643.53125
-657.7265625
-678.90625
-703.0546875
-725.22265625
-741.55078125
-751.04296875
-756.63671875
-764.34375
-780.24609375
-807.29296875
-844.1953125
-886.7109375
-929.4921875
-967.1171875
-994.828125
-1009.78515625
-1012.62890625
-1007.86328125
-1002.28515625
-1002.25390625
-1011.4921875
-1030.8203125
-1059.26953125
-1095.25
-1136.9453125
-1182.0546875
-1227.5625
-1269.5859375
-1303.109375
-1322.38671875
-1322.78125
-1303.2265625
-1266.97265625
-1219.734375
-1166.99609375
-1113.21875
-1063.15234375
-1023.34765625
-1001.79296875
-1005.6796875
-1038.67578125
-1099.1328125
-1180.50390625
-1273.99609375
-1371.89453125
-1469.49609375
-1564.48046875
-1654.8125
-1736.8203125
-1804.58203125
-1850.921875
-1869.546875
-1857.5703125
-1817.3203125
-1756.6796875
-1687.7421875
-1623.78515625
-1575.30078125
-1546.546875
-1534.6953125
-1532.0859375
-1529.87109375
-1521.03515625
-1501.62109375
-1470.453125
-1428.09375
-1375.99609375
-1316.53125
-1253.48046875
-1191.75
-1135.76171875
-1087.890625
-1048.453125
-1016.90234375
-992.6171875
-974.68359375
-961.79296875
-952.94921875
-948.07421875
-947.5703125
-951.1171875
-956.703125
-960.18359375
-955.234375
-934.3359375
-891.0390625
-822.6015625
-731.22265625
-623.21875
-506.83203125
-389.81640625
-277.1640625
-169.71875
-64.50390625
42.69921875
154.0703125
267.765625
378.54296875
480.0390625
566.578125
633.4765625
676.08203125
689.328125
668.81640625
612.8828125
523.91796875
407.60546875
270.6328125
118.79296875
-43.2265625
-210.82421875
-378.46875
-539.7421875
-687.7578125
-815.328125
-915.2734375
-981.91796875
-1013.7109375
-1015.23046875
-996.5078125
-969.91796875
-946.64453125
-934.87109375
-939.3203125
-961.08203125
-997.296875
-1041.77734375
-1087.4921875
-1129.8671875
-1168.703125
-1206.9296875
-1246.85546875
-1286.9921875
-1322.18359375
-1347.296875
-1361.2421875
-1367.84375
-1373.31640625
-1383.09765625
-1400.56640625
-1427.46875
-1463.875
-1507.2265625
-1552.11328125
-1592.2265625
-1623.828125
-1647.97265625
-1669.74609375
-1694.96875
-1726.75
-1764.0859375
-1802.828125
-1837.59765625
-1863.21484375
-1875.4921875
-1872.078125
-1853.58203125
-1823.63671875
-1787.5
-1749.89453125
-1714.0546875
-1682.40625
-1657.51953125
-1641.640625
-1634.6796875
-1632.52734375
-1627.734375
-1612.6328125
-1583.0546875
-1539.71875
-1486.484375
-1427.203125
-1363.9296875
-1297.6484375
-1229.82421875
-1162.95703125
-1099.4765625
-1040.67578125
-986.79296875
-938.1796875
-896.39453125
-864.01953125
-843.43359375
-835.30859375
-838.1953125
-849.4375
-866.625
-888.28125
-913.1953125
-939.171875
-962.578125
-979.22265625
-986.0546875
-982.46484375
-970.43359375
-953.6484375
-936.0703125
-920.69921875
-909.0234375
-901.0078125
-895.4140625
-890.23828125
-883.4453125
-873.90625
-862.125
-850.2421875
-840.87109375
-835.484375
-833.2265625
-830.92578125
-824.3125
-809.3671875
-782.87890625
-742.3046875
-685.7578125
-612.8828125
-526.03125
-430.8515625
-335.87890625
-251.203125
-186.71484375
-150.12109375
-145.484375
-172.9765625
-229.828125
-311.40625
-411.53125
-522.42578125
-634.98046875
-740.0859375
-830.71484375
-904.03125
-962.08203125
-1010.04296875
-1052.85546875
-1092.50390625
-1127.6328125
-1154.86328125
-1170.41796875
-1171.51171875
-1157.9609375
-1133.3046875
-1104.109375
-1077.22265625
-1057.08984375
-1044.79296875
-1038.609375
-1034.73828125
-1027.921875
-1012.5625
-984.53125
-943.078125
-891.80078125
-838.171875
-791.609375
-760.65625
-750.41796875
-761.0234375
-787.5703125
-821.68359375
-854.62890625
-880.59375
-898.08984375
-908.65625
-914.58203125
-918.203125
-922.95703125
-934.18359375
-957.91015625
-998.22265625
-1055.421875
-1126.48046875
-1207.25
-1294.640625
-1386.5859375
-1480.08203125
-1569.484375
-1647.49609375
-1708.16796875
-1749.48828125
-1773.875
-1787.171875
-1797.3828125
-1813.05078125
-1840.90234375
-1883.73828125
-1939.984375
-2005.2109375
-2074.1875
-2142.0703125
-2204.578125
-2257.63671875
-2296.95703125
-2317.6640625
-2314.484375
-2282.703125
-2219.77734375
-2126.6953125
-2008.16796875
-1871.62890625
-1725.921875
-1580.51171875
-1445.07421875
-1328.875
-1239.71875
-1182.98828125
-1160.69921875
-1170.34375
-1204.2421875
-1251.15234375
-1300.34765625
-1345.921875
-1387.97265625
-1429.86328125
-1474.10546875
-1519.82421875
-1563.1640625
-1599.80078125
-1628.0
-1650.42578125
-1673.46484375
-1703.91796875
-1744.69921875
-1792.296875
-1837.765625
-1870.87109375
-1884.68359375
-1877.33984375
-1850.1171875
-1803.74609375
-1736.28125
-1644.4609375
-1527.6640625
-1391.5703125
-1248.64453125
-1114.7421875
-1004.03515625
-925.37109375
-881.515625
-870.17578125
-885.0625
-916.8046875
-954.46875
-987.78125
-1009.37109375
-1016.30859375
-1010.76953125
-999.15234375
-989.5546875
-988.82421875
-1001.359375
-1030.03515625
-1076.859375
-1141.73828125
-1220.671875
-1305.9140625
-1388.66015625
-1461.875
-1521.2578125
-1564.64453125
-1591.0390625
-1599.90234375
-1590.8984375
-1564.33203125
-1522.6640625
-1471.66796875
-1419.6171875
-1374.390625
-1340.5
-1318.34765625
-1305.6015625
-1298.890625
-1294.78125
-1290.12890625
-1282.66015625
-1271.63671875
-1258.14453125
-1244.72265625
-1234.54296875
-1230.23046875
-1232.94140625
-1242.5625
-1259.27734375
-1284.53515625
-1319.546875
-1362.15234375
-1405.1953125
-1438.5
-1453.0546875
-1444.4765625
-1414.0859375
-1368.18359375
-1316.375
-1268.84765625
-1232.9296875
-1209.9375
-1194.04296875
-1174.20703125
-1138.98046875
-1081.88671875
-1004.66796875
-916.54296875
-830.36328125
-757.92578125
-706.40625
-676.86328125
-665.3515625
-665.859375
-673.44921875
-685.5234375
-701.1640625
-720.19140625
-742.79296875
-769.0859375
-798.04296875
-826.82421875
-851.87109375
-871.1953125
-885.76953125
-898.5390625
-911.8359375
-925.2734375
-935.75390625
-939.84375
-937.00390625
-931.359375
-930.66796875
-943.26953125
-975.3671875
-1029.84765625
-1106.203125
-1200.02734375
-1302.625
-1402.00390625
-1486.30859375
-1548.1484375
-1587.203125
-1609.69921875
-1625.23046875
-1642.66015625
-1667.16015625
-1699.40234375
-1736.98046875
-1776.4140625
-1814.0546875
-1845.54296875
-1865.5703125
-1869.12109375
-1853.78125
-1821.359375
-1778.0234375
-1733.0390625
-1696.37109375
-1675.62890625
-1673.80078125
-1689.41796875
-1718.65234375
-1757.03125
-1799.50390625
-1840.47265625
-1875.23828125
-1902.05859375
-1922.57421875
-1940.21484375
-1958.125
-1978.01953125
-1999.6328125
-2020.62109375
-2037.07421875
-2044.81640625
-2040.328125
-2020.546875
-1982.1484375
-1921.6484375
-1836.5234375
-1726.79296875
-1596.5546875
-1454.86328125
-1315.06640625
-1191.78125
-1096.45703125
-1034.11328125
-1002.83203125
-995.609375
-1002.68359375
-1013.56640625
-1019.23046875
-1014.50390625
-999.49609375
-978.390625
-956.32421875
-936.62890625
-920.23828125
-906.734375
-895.28515625
-884.63671875
-872.8203125
-857.4296875
-836.1796875
-807.328125
-769.89453125
-724.1953125
-672.75390625
-621.1015625
-577.69140625
-552.34375
-553.27734375
-583.9140625
-641.3203125
-717.48046875
-802.6953125
-889.1015625
-972.28515625
-1050.9921875
-1126.02734375
-1199.88671875
-1277.0234375
-1363.43359375
-1464.46484375
-1581.7265625
-1711.46484375
-1845.73828125
-1975.2265625
-2091.27734375
-2186.44140625
-2254.69921875
-2292.7578125
-2301.921875
-2288.93359375
-2264.70703125
-2241.23046875
-2227.9765625
-2229.30078125
-2243.8828125
-2266.00390625
-2287.6171875
-2300.34375
-2297.21875
-2274.375
-2232.1796875
-2174.9453125
-2108.8515625
-2039.21875
-1968.21875
-1894.05078125
-1811.90234375
-1716.921875
-1608.06640625
-1490.55859375
-1374.7265625
-1271.875
-1190.203125
-1133.37109375
-1101.484375
-1092.21875
-1101.18359375
-1122.14453125
-1148.19921875
-1173.35546875
-1193.6953125
-1207.78515625
-1216.44921875
-1221.5859375
-1224.28125
-1223.62109375
-1217.5703125
-1205.12890625
-1187.65625
-1168.00390625
-1148.9453125
-1132.41796875
-1119.80078125
-1112.19140625
-1110.3515625
-1114.6484375
-1125.13671875
-1141.3671875
-1162.02734375
-1185.1015625
-1208.28515625
-1228.96875
-1243.87890625
-1250.12109375
-1247.89453125
-1242.8046875
-1244.76171875
-1263.3125
-1302.69921875
-1359.8671875
-1426.05859375
-1490.5234375
-1544.515625
-1584.28515625
-1612.03515625
-1634.19140625
-1658.09765625
-1688.85546875
-1727.77734375
-1772.1328125
-1815.5546875
-1849.1171875
-1863.66015625
-1853.08984375
-1817.12890625
-1761.51953125
-1695.29296875
-1626.7109375
-1560.27734375
-1496.4296875
-1433.1015625
-1367.7265625
-1298.48046875
-1224.78125
-1147.3828125
-1068.171875
-989.625
-914.33984375
-844.7890625
-783.0078125
-729.80078125
-683.921875
-642.4453125
-602.72265625
-564.59765625
-531.31640625
-508.47265625
-501.8984375
-515.34375
-548.77734375
-597.55859375
-653.0
-704.5859375
-743.26953125
-764.70703125
-770.765625
-768.2421875
-765.2421875
-767.80859375
-779.2578125
-802.37890625
-841.4375
-901.546875
-986.05859375
-1095.1015625
-1226.39453125
-1376.6015625
-1541.4765625
-1715.1484375
-1890.19921875
-2058.40234375
-2211.3515625
-2340.79296875
-2439.6484375
-2503.55078125
-2531.56640625
-2525.6484375
-2490.0
-2431.734375
-2361.6328125
-2293.0625
-2238.58984375
-2206.2734375
-2197.68359375
-2208.1328125
-2228.4609375
-2247.64453125
-2255.7421875
-2246.37109375
-2217.53515625
-2170.7578125
-2109.59765625
-2038.7421875
-1963.5859375
-1889.38671875
-1819.71875
-1755.4765625
-1695.66796875
-1639.3828125
-1587.109375
-1540.3828125
-1500.41015625
-1466.71484375
-1436.609375
-1405.76953125
-1370.1171875
-1328.20703125
-1282.6328125
-1239.44921875
-1206.57421875
-1192.11328125
-1202.5703125
-1240.41796875
-1301.984375
-1377.51953125
-1453.83203125
-1517.91796875
-1560.046875
-1575.66015625
-1566.22265625
-1538.15234375
-1499.74609375
-1457.21484375
-1412.0703125
-1361.3203125
-1300.2890625
-1226.4609375
-1142.06640625
-1053.82421875
-970.515625
-900.390625
-850.0546875
-824.015625
-823.66015625
-845.7421875
-882.0
-920.74609375
-949.66796875
-958.67578125
-942.23046875
-900.9921875
-841.8203125
-775.71875
-714.4375
-667.44140625
-640.6015625
-636.4375
-654.7265625
-692.6328125
-744.28515625
-800.703125
-851.01953125
-885.19921875
-897.37109375
-888.30078125
-865.55859375
-841.21484375
-827.98046875
-835.4453125
-867.89453125
-924.3125
-1000.1328125
-1089.18359375
-1184.625
-1278.8359375
-1363.66015625
-1432.02734375
-1479.94140625
-1506.9609375
-1514.78125
-1505.71484375
-1482.546875
-1449.109375
-1410.0390625
-1369.90625
-1333.09765625
-1304.65625
-1290.38671875
-1294.9765625
-1319.29296875
-1358.859375
-1405.05859375
-1448.0234375
-1479.6171875
-1494.58203125
-1489.81640625
-1463.1796875
-1413.796875
-1343.42578125
-1257.06640625
-1161.33984375
-1061.875
-961.7578125
-861.6171875
-760.55078125
-656.99609375
-549.8828125
-440.078125
-331.37109375
-230.26953125
-144.5625
-81.2890625
-44.6875
-34.828125
-47.63671875
-76.4296875
-114.45703125
-157.2578125
-203.65234375
-254.93359375
-312.66796875
-376.68359375
-444.5390625
-512.67578125
-578.0625
-639.26171875
-696.30078125
-749.83203125
-800.22265625
-847.40625
-891.546875
-933.98828125
-977.43359375
-1024.8828125
-1077.68359375
-1133.66796875
-1186.61328125
-1227.5546875
-1247.96484375
-1243.328125
-1215.01953125
-1169.32421875
-1114.35546875
-1056.99609375
-1001.4609375
-949.65234375
-902.421875
-860.3828125
-823.76953125
-791.83984375
-762.48046875
-732.71875
-699.69921875
-661.62890625
-618.52734375
-572.55859375
-527.73046875
-488.60546875
-458.484375
-438.16015625
-426.16796875
-420.65234375
-421.55859375
-431.5390625
-454.69921875
-493.59375
-546.171875
-604.53125
-656.44140625
-689.4609375
-695.9453125
-676.53125
-640.2109375
-600.80078125
-571.57421875
-560.44140625
-567.515625
-585.4609375
-602.40625
-606.30859375
-589.04296875
-548.56640625
-488.7421875
-417.328125
-343.328125
-274.5078125
-215.6640625
-168.1328125
-130.71484375
-101.2890625
-77.94921875
-58.98046875
-42.07421875
-24.109375
-1.78515625
27.37109375
64.609375
110.0703125
162.9375
221.375
282.7890625
344.66796875
405.109375
462.32421875
513.6953125
555.64453125
584.796875
599.3828125
599.640625
587.00390625
562.98828125
528.6328125
484.6328125
431.75
370.87890625
302.6328125
226.88671875
142.98046875
50.99609375
-46.4296875
-143.453125
-232.46875
-307.37109375
-366.6484375
-413.95703125
-455.65234375
-497.03515625
-539.890625
-582.9453125
-624.45703125
-664.9140625
-707.6953125
-757.01171875
-814.55078125
-877.2421875
-937.9375
-988.05078125
-1020.37890625
-1030.765625
-1019.0
-989.12890625
-948.609375
-906.20703125
-869.8671875
-845.7421875
-837.71875
-846.09375
-865.91015625
-887.33984375
-899.0625
-892.4609375
-863.5078125
-811.765625
-738.7265625
-647.4453125
-543.15234375
-433.375
-326.78125
-231.26953125
-152.234375
-91.7109375
-48.734375
-20.53515625
-3.77734375
5.09765625
10.4296875
17.328125
30.25390625
50.546875
75.32421875
99.1640625
117.90625
131.86328125
146.38671875
169.765625
210.18359375
273.171875
360.05078125
467.5859375
589.0
716.0703125
841.12109375
957.58203125
1059.453125
1140.7890625
1196.49609375
1224.30859375
1226.328125
1208.734375
1179.30859375
1144.2421875
1106.21875
1064.8984375
1018.921875
967.8515625
913.04296875
857.609375
806.0
763.40234375
734.49609375
721.8984375
725.0546875
740.3828125
763.02734375
789.234375
817.671875
848.62890625
881.70703125
914.0703125
940.5234375
955.20703125
953.51171875
933.33984375
895.5
843.03125
779.80859375
709.29296875
634.3984375
558.17578125
484.14453125
415.82421875
356.30859375
308.54296875
275.69921875
260.4609375
263.32421875
281.3671875
308.5390625
337.25
360.1953125
371.515625
367.078125
344.421875
302.828125
244.01953125
172.859375
97.17578125
26.0
-33.34765625
-77.875
-109.34375
-132.16796875
-150.1171875
-164.234375
-173.08203125
-174.66796875
-168.05078125
-153.6875
-132.80078125
-106.73828125
-76.76171875
-44.328125
-11.375
19.86328125
47.30078125
69.4453125
85.89453125
97.921875
108.796875
122.50390625
140.78515625
160.484375
173.9296875
172.5703125
151.15625
109.74609375
52.9296875
-12.42578125
-79.42578125
-142.6015625
-198.4375
-245.23046875
-283.23828125
-314.7421875
-342.93359375
-369.0546875
-389.578125
-396.15234375
-379.015625
-331.52734375
-252.953125
-148.3515625
-26.5546875
102.1015625
227.28125
339.50390625
430.859375
495.80859375
531.40625
536.72265625
512.42578125
461.5
390.22265625
307.53515625
222.203125
139.80859375
61.93359375
-12.1953125
-83.0625
-148.69921875
-204.03125
-242.40625
-259.1640625
-255.07421875
-236.828125
-214.2265625
-196.41796875
-189.71484375
-197.453125
-220.45703125
-257.24609375
-304.12109375
-355.45703125
-404.40234375
-443.9375
-467.89453125
-471.87109375
-453.8828125
-415.09375
-360.62109375
-299.41796875
-242.3046875
-198.66796875
-173.48046875
-166.02734375
-170.578125
-178.46484375
-181.203125
-173.7421875
-156.40234375
-134.5
-116.26953125
-110.0859375
-121.81640625
-152.796875
-199.40234375
-255.05078125
-313.69921875
-372.25
-430.26171875
-487.5625
-541.89453125
-588.0703125
-619.0234375
-628.7421875
-615.71875
-584.8515625
-545.7734375
-508.609375
-480.30078125
-463.90234375
-460.2265625
-469.390625
-490.95703125
-523.0859375
-561.6640625
-599.828125
-628.25
-636.83984375
-617.734375
-568.05859375
-490.56640625
-391.81640625
-279.26171875
-159.33984375
-37.25
82.21484375
194.18359375
294.42578125
380.99609375
455.171875
520.4609375
579.796875
633.04296875
676.51171875
704.57421875
711.6953125
693.84375
649.4296875
580.046875
490.54296875
387.984375
280.359375
175.96875
83.45703125
10.9140625
-36.14453125
-56.421875
-52.5078125
-28.875
10.10546875
60.95703125
120.7578125
186.390625
254.078125
319.6796875
379.71875
432.578125
478.765625
519.90625
556.83203125
587.7265625
607.6953125
610.6796875
592.98828125
556.078125
506.3671875
452.3828125
401.29296875
356.86328125
319.0703125
285.3671875
253.15625
222.203125
194.8671875
173.66796875
158.57421875
147.01171875
136.3046875
125.66015625
115.62109375
106.13671875
95.55859375
81.203125
60.4375
31.5859375
-5.32421875
-47.828125
-91.2890625
-130.59375
-162.6484375
-187.921875
-209.73828125
-231.90625
-256.3515625
-282.56640625
-308.95703125
-334.82421875
-361.41796875
-391.51171875
-427.86328125
-471.55859375
-520.94140625
-571.73828125
-618.453125
-656.47265625
-684.14453125
-703.796875
-720.91796875
-741.56640625
-769.2890625
-803.28125
-838.89453125
-870.0
-891.47265625
-900.53515625
-896.4453125
-879.48046875
-850.6171875
-812.10546875
-768.0546875
-723.44921875
-681.77734375
-643.36328125
-606.05859375
-567.578125
-527.03125
-484.45703125
-439.3359375
-389.89453125
-333.6875
-268.92578125
-196.09375
-119.3515625
-46.78125
11.34765625
46.01171875
52.69140625
33.05859375
-5.6953125
-53.14453125
-98.82421875
-135.1796875
-158.8984375
-170.1328125
-170.51953125
-161.6875
-145.59765625
-125.66796875
-106.94921875
-94.203125
-89.3125
-90.078125
-91.46484375
-88.1328125
-76.578125
-56.0859375
-28.98828125
-0.59765625
21.578125
29.9765625
19.73046875
-9.21875
-52.04296875
-100.40234375
-144.49609375
-175.23828125
-186.6484375
-178.1484375
-155.17578125
-126.99609375
-102.51171875
-86.55078125
-78.6875
-74.5078125
-68.16796875
-55.05078125
-33.83203125
-7.1796875
19.109375
37.79296875
41.47265625
23.21875
-22.67578125
-99.171875
-204.40625
-330.59375
-464.59765625
-590.6171875
-693.85546875
-763.59765625
-794.28125
-784.94140625
-738.4296875
-661.40234375
-564.578125
-462.07421875
-369.30859375
-299.86328125
-262.20703125
-257.44921875
-279.3203125
-316.95703125
-359.41796875
-399.79296875
-436.6953125
-472.34765625
-508.53125
-543.35546875
-571.4375
-587.328125
-589.15234375
-579.60546875
-564.02734375
-547.73046875
-534.203125
-524.58984375
-517.953125
-511.984375
-503.9765625
-491.8125
-475.0625
-455.82421875
-438.26953125
-426.48828125
-421.8359375
-421.8203125
-421.2734375
-414.62890625
-397.984375
-371.0234375
-338.3359375
-308.82421875
-292.34375
-295.41796875
-318.71484375
-357.55859375
-404.4375
-451.95703125
-494.88671875
-530.578125
-558.3125
-578.94140625
-595.765625
-615.0
-643.98046875
-687.5234375
-745.38671875
-812.68359375
-882.140625
-946.02734375
-997.40234375
-1031.4765625
-1047.08984375
-1046.93359375
-1035.80078125
-1017.6328125
-993.44140625
-961.203125
-917.6015625
-860.0234375
-787.3828125
-699.53515625
-596.4921875
-478.34375
-345.90625
-201.73046875
-50.96484375
98.5625
237.57421875
357.66015625
453.4609375
523.28515625
568.45703125
592.30859375
599.28515625
593.94921875
579.66015625
557.93359375
528.9375
492.84375
450.65234375
403.5
351.16015625
291.55859375
222.94921875
147.5
73.2890625
12.53125
-22.71484375
-24.4140625
9.65234375
75.8515625
165.4375
266.16015625
364.609375
448.45703125
508.0
537.1875
534.54296875
503.48828125
451.18359375
386.40625
317.73046875
253.015625
199.26171875
161.69140625
141.86328125
136.6328125
139.3125
142.87890625
143.10546875
139.65234375
134.953125
132.265625
134.203125
142.16015625
156.08984375
174.34765625
193.296875
207.3828125
210.18359375
196.73046875
166.015625
122.23046875
74.03125
32.38671875
7.703125
6.890625
31.21875
76.02734375
132.45703125
189.99609375
238.3359375
268.5078125
274.33203125
254.37890625
213.53515625
162.5625
115.2109375
84.09375
77.24609375
96.7578125
139.12109375
196.3984375
257.8359375
312.328125
351.55078125
372.25
376.29296875
368.328125
352.41796875
329.36328125
296.0625
247.71875
181.85546875
101.421875
14.78125
-67.23046875
-134.94140625
-182.26953125
-207.5078125
-212.421875
-200.2578125
-173.8203125
-135.0390625
-85.8359375
-28.71875
33.39453125
97.0703125
157.4140625
207.703125
241.14453125
254.0078125
247.58203125
227.65625
201.875
176.45703125
153.48828125
130.01171875
99.68359375
56.171875
-3.703125
-78.265625
-160.6015625
-239.5859375
-302.921875
-342.1875
-357.26171875
-356.87890625
-354.45703125
-361.69921875
-383.84375
-418.87890625
-460.59765625
-503.33984375
-545.625
-590.24609375
-641.0234375
-698.65625
-759.14453125
-815.70703125
-862.0625
-894.28125
-910.63671875
-910.7890625
-895.4921875
-866.30859375
-824.87890625
-772.15234375
-708.76171875
-636.42578125
-559.1953125
-483.359375
-416.0234375
-363.2109375
-328.16796875
-310.609375
-306.7734375
-310.515625
-315.03515625
-314.59765625
-305.41015625
-285.33203125
-253.6328125
-211.87890625
-165.7421875
-125.44140625
-103.375
-110.16015625
-151.66015625
-228.21875
-335.25390625
-463.9296875
-602.15625
-736.30859375
-853.703125
-944.8125
-1004.39453125
-1031.1328125
-1026.37109375
-993.125
-935.8359375
-860.359375
-773.36328125
-681.52734375
-591.453125
-509.9453125
-443.1640625
-394.29296875
-361.52734375
-338.3828125
-316.421875
-288.984375
-254.1171875
-215.5234375
-180.65625
-156.5703125
-146.36328125
-148.59765625
-159.47265625
-175.36328125
-194.09375
-214.81640625
-236.984375
-258.90234375
-277.14453125
-288.203125
-291.46484375
-290.703125
-292.30078125
-302.0703125
-323.21484375
-356.27734375
-399.60546875
-449.62109375
-501.2890625
-549.421875
-590.46875
-623.7109375
-651.28125
-676.55859375
-701.63671875
-725.30859375
-742.9765625
-748.44921875
-736.234375
-703.27734375
-649.8671875
-579.76171875
-499.296875
-415.60546875
-334.81640625
-261.0
-195.734375
-138.2109375
-85.86328125
-35.8125
13.546875
61.93359375
108.1171875
151.4765625
192.62109375
232.53515625
271.234375
307.30078125
338.51953125
362.53125
376.46484375
376.41015625
357.8203125
317.0625
252.45703125
164.02734375
52.68359375
-79.33984375
-226.80859375
-380.13671875
-525.94921875
-649.609375
-738.51171875
-785.015625
-788.234375
-754.3125
-694.6953125
-622.76171875
-550.0859375
-484.4375
-430.34765625
-391.30078125
-371.125
-373.51171875
-400.30859375
-450.12890625
-517.8203125
-594.85546875
-670.6328125
-734.73046875
-779.1875
-799.3828125
-793.1953125
-759.7890625
-699.67578125
-615.78125
-514.5625
-406.19921875
-303.921875
-222.44921875
-175.36328125
-171.5703125
-212.05859375
-288.85546875
-386.9765625
-488.890625
-579.515625
-649.71484375
-697.08984375
-724.484375
-737.22265625
-740.48828125
-737.6796875
-729.96484375
-716.671875
-695.83203125
-664.44921875
-618.8828125
-555.89453125
-474.21484375
-375.8203125
-266.3203125
-154.17578125
-49.23046875
38.91796875
102.42578125
136.55078125
141.0
120.71875
84.9765625
44.234375
6.31640625
-25.4453125
-50.96484375
-70.20703125
-80.8828125
-78.5234375
-58.90234375
-21.625
27.3125
75.81640625
109.3125
115.6796875
88.6875
28.78125
-57.89453125
-161.10546875
-268.87890625
-370.5703125
-459.47265625
-533.625
-594.640625
-645.90625
-691.33984375
-734.80859375
-779.203125
-825.0
-869.18359375
-906.1484375
-930.82421875
-942.01953125
-943.07421875
-939.19140625
-933.703125
-926.4296875
-914.5234375
-894.6015625
-864.44140625
-824.2421875
-777.23046875
-729.16015625
-686.390625
-653.2421875
-630.0859375
-612.9375
-594.953125
-569.390625
-533.0859375
-488.59375
-443.6640625
-408.234375
-390.50390625
-394.16015625
-417.8203125
-456.73046875
-505.54296875
-560.23046875
-617.77734375
-674.25390625
-723.19140625
-755.95703125
-764.21875
-743.08203125
-693.390625
-622.08984375
-540.3046875
-459.99609375
-390.59765625
-336.96484375
-298.99609375
-272.484375
-250.8359375
-227.3203125
-197.23046875
-159.0625
-114.18359375
-65.375
-15.640625
31.828125
73.0625
103.46484375
119.31640625
119.6171875
106.453125
83.39453125
53.41015625
17.85546875
-23.265625
-70.77734375
-126.13671875
-191.3515625
-268.2421875
-357.1953125
-456.03515625
-559.5859375
-660.515625
-751.3828125
-827.1953125
-886.44921875
-930.0234375
-958.890625
-972.93359375
-972.0
-957.8125
-934.890625
-909.7109375
-888.6171875
-875.5078125
-870.046875
-867.1171875
-858.31640625
-835.1640625
-792.38671875
-729.33984375
-649.1640625
-556.87890625
-458.08203125
-358.46875
-263.35546875
-176.89453125
-101.578125
-39.078125
8.23046875
36.734375
42.76953125
24.8125
-15.23046875
-72.41796875
-140.48046875
-214.078125
-290.765625
-371.71484375
-460.34765625
-559.23046875
-666.87890625
-776.4765625
-877.46484375
-959.09765625
-1014.23828125
-1041.359375
-1044.01171875
-1028.30859375
-1000.09765625
-963.3125
-920.125
-872.07421875
-821.11328125
-769.73046875
-720.26953125
-674.10546875
-631.34375
-590.95703125
-550.984375
-508.765625
-461.671875
-408.03125
-347.56640625
-280.6796875
-207.26953125
-126.5859375
-38.94921875
51.69140625
136.51171875
203.37109375
240.84375
242.4921875
208.71875
145.25
59.77734375
-40.2890625
-147.31640625
-251.50390625
-340.421875
-401.91796875
-429.04296875
-423.33984375
-394.01171875
-353.0625
-309.84765625
-267.99609375
-226.02734375
-180.5390625
-130.16015625
-78.0703125
-31.6484375
0.80078125
14.0859375
8.15234375
-12.859375
-43.0234375
-76.07421875
-105.67578125
-125.54296875
-130.58984375
-118.59765625
-91.18359375
-53.4296875
-12.29296875
25.37109375
54.67578125
73.78125
84.0859375
89.16796875
92.921875
97.5625
102.84375
106.7890625
107.5859375
105.14453125
101.484375
99.7578125
102.421875
109.375
117.27734375
120.6328125
114.2421875
95.34375
63.984375
21.8984375
-28.81640625
-86.015625
-146.7890625
-206.41796875
-258.0546875
-293.7578125
-306.92578125
-295.0078125
-260.828125
-211.8125
-157.69140625
-107.9453125
-69.73828125
-46.3515625
-36.28515625
-33.80859375
-31.171875
-21.82421875
-2.90234375
24.21875
55.54296875
86.9765625
116.20703125
143.11328125
169.046875
196.1015625
226.90625
264.66015625
312.8125
374.25
450.25
539.62109375
638.48828125
741.26171875
842.37890625
937.44921875
1023.0234375
1095.41796875
1150.30078125
1183.69921875
1193.7265625
1181.58203125
1151.203125
1107.73828125
1055.62890625
997.203125
932.6484375
861.37890625
783.6171875
700.96875
615.54296875
528.80859375
441.5859375
355.22265625
272.5546875
196.55859375
127.1328125
58.9375
-16.5078125
-105.171875
-205.79296875
-309.94921875
-406.49609375
-486.51953125
-546.0390625
-586.1171875
-611.48828125
-627.97265625
-639.5546875
-646.671875
-646.828125
-636.87890625
-615.08984375
-582.11328125
-541.3046875
-498.6171875
-461.73828125
-438.19921875
-433.25
-448.70703125
-482.71875
-529.96484375
-581.84765625
-627.41015625
-655.34375
-656.515625
-626.0078125
-564.26953125
-477.09375
-374.23046875
-266.1796875
-160.32421875
-59.09375
38.08203125
130.41796875
213.0703125
278.4296875
319.984375
335.2109375
325.61328125
294.91796875
247.5859375
188.1875
120.8046875
47.97265625
-30.0078125
-114.109375
-204.00390625
-296.0234375
-383.3046875
-458.0234375
-513.7265625
-546.25
-553.19140625
-533.0703125
-484.91796875
-408.7578125
-306.76171875
-184.41015625
-50.32421875
85.671875
215.265625
333.48046875
438.83203125
532.265625
615.72265625
690.91796875
758.61328125
818.31640625
868.16015625
905.2109375
926.67578125
932.13671875
925.09375
912.125
899.94140625
892.6875
891.4453125
895.578125
904.14453125
916.5
932.25390625
950.94921875
971.41796875
991.14453125
1006.09765625
1011.54296875
1003.671875
981.19921875
946.30078125
904.18359375
861.5390625
824.484375
797.0078125
780.19140625
772.3046875
769.77734375
768.71484375
766.296875
761.296875
753.625
743.29296875
729.6796875
711.3984375
687.19140625
657.359375
624.83984375
594.98046875
574.19921875
568.453125
582.21875
618.03125
676.20703125
754.109375
845.27734375
939.37890625
1024.0546875
1088.203125
1124.72265625
1130.69921875
1105.83984375
1051.11328125
968.9375
864.04296875
743.68359375
616.6640625
491.62109375
375.28515625
271.59375
182.5078125
109.87109375
56.48046875
25.07421875
16.24609375
27.44140625
54.06640625
91.3046875
135.16796875
182.171875
228.328125
268.4609375
296.71484375
308.50390625
302.7890625
283.03125
255.6875
227.48828125
203.4453125
186.73828125
179.640625
184.05078125
200.64453125
227.40625
258.8515625
287.3203125
306.30078125
313.92578125
314.265625
315.0859375
323.3046875
341.24609375
365.9296875
391.203125
410.81640625
420.87109375
421.23828125
415.98046875
412.4609375
419.09375
442.55078125
485.5546875
546.0390625
617.78515625
692.44921875
762.3671875
822.97265625
873.765625
917.8046875
960.2734375
1006.3203125
1058.38671875
1114.1015625
1166.66796875
1208.37890625
1235.62890625
1252.1328125
1267.96875
1294.5703125
1338.625
1398.87890625
1468.07421875
1537.97265625
1603.328125
1662.39453125
1715.2734375
1762.48828125
1804.69140625
1842.73046875
1877.7734375
1911.48046875
1945.5234375
1979.56640625
2009.37109375
2027.69140625
2028.546875
2011.33984375
1981.078125
1944.71484375
1907.1953125
1870.1875
1833.51953125
1797.61328125
1765.3828125
1742.3046875
1734.046875
1742.3359375
1761.94140625
1781.484375
1788.0546875
1772.3828125
1731.078125
1665.16796875
1577.5
1471.73046875
1353.109375
1228.99609375
1107.21875
993.36328125
889.42578125
794.92578125
708.9609375
630.8671875
559.04296875
489.31640625
414.58203125
326.43359375
218.140625
87.78125
-60.27734375
-216.5546875
-369.3046875
-507.203125
-620.47265625
-701.3359375
-744.7734375
-749.609375
-718.75
-658.2734375
-576.55078125
-483.5390625
-389.99609375
-305.6328125
-236.94921875
-186.0703125
-151.453125
-129.765625
-117.65625
-112.3984375
-111.2890625
-110.859375
-107.19140625
-97.4375
-81.28515625
-61.0390625
-40.265625
-22.22265625
-8.8984375
-0.7265625
3.19921875
4.55078125
5.0234375
6.19921875
10.109375
19.81640625
39.1953125
72.0859375
121.109375
186.87890625
267.54296875
359.3984375
458.3828125
561.65234375
667.72265625
775.19140625
881.2578125
981.4140625
1070.46875
1144.0
1199.43359375
1236.515625
1257.08984375
1263.98046875
1259.5390625
1244.81640625
1220.16015625
1186.69921875
1147.2734375
1105.94140625
1066.74609375
1032.77734375
1005.61328125
984.7734375
967.3984375
949.17578125
926.4140625
897.796875
864.4140625
828.40234375
791.7578125
756.02734375
722.79296875
694.76953125
677.0
676.7265625
700.50390625
749.5
816.44921875
887.21875
946.4453125
983.6171875
996.33984375
989.58203125
972.1796875
952.97265625
938.44140625
932.39453125
936.84375
952.9921875
981.87109375
1024.59375
1082.20703125
1155.0078125
1241.6171875
1338.265625
1438.62890625
1534.4296875
1617.0546875
1679.625
1718.25
1731.4296875
1718.5
1679.11328125
1614.453125
1528.72265625
1428.76953125
1321.63671875
1211.90625
1101.11328125
989.52734375
878.546875
771.74609375
673.96875
589.6796875
521.94921875
472.375
441.05859375
426.41796875
425.0625
431.93359375
440.75390625
445.09765625
440.25390625
425.33984375
404.19921875
384.0234375
372.421875
374.53515625
391.28515625
419.02734375
450.68359375
478.125
494.94140625
498.72265625
492.09375
482.26171875
478.796875
490.0078125
519.6484375
565.96484375
623.5
685.85546875
747.51171875
804.22265625
852.95703125
891.99609375
921.21875
941.98046875
956.26171875
965.35546875
968.95703125
965.53515625
953.75390625
933.77734375
907.46875
877.87109375
848.890625
825.19921875
811.84375
813.47265625
833.9375
876.38671875
942.85546875
1032.61328125
1140.1015625
1254.265625
1360.5390625
1444.484375
1495.44921875
1508.8125
1486.53515625
1436.359375
1369.88671875
1299.70703125
1236.02734375
1184.3828125
1145.9921875
1120.67578125
1109.875
1117.60546875
1148.796875
1206.93359375
1292.58984375
1403.01953125
1532.046875
1669.99609375
1804.19140625
1920.62890625
2006.78125
2054.6171875
2062.4375
2034.58984375
1979.296875
1906.02734375
1823.9765625
1741.47265625
1665.55078125
1600.96875
1549.16796875
1507.83984375
1472.015625
1436.37109375
1397.82421875
1356.87890625
1316.62109375
1280.0625
1247.5078125
1215.65625
1178.9609375
1132.58203125
1075.77734375
1013.42578125
954.15625
905.37890625
868.640625
838.65625
806.625
765.0390625
710.8046875
645.5
573.51171875
499.453125
426.40234375
356.16796875
291.71875
239.82421875
211.56640625
219.71875
274.50390625
379.89453125
531.60546875
717.08984375
917.48046875
1111.3984375
1279.5703125
1408.984375
1495.33984375
1543.2578125
1563.8515625
1569.9609375
1570.9375
1569.6875
1563.73828125
1549.11328125
1523.90625
1489.44140625
1449.23828125
1407.38671875
1367.79296875
1334.640625
1313.32421875
1310.15625
1330.0625
1373.4921875
1435.34375
1506.8828125
1578.8359375
1643.40234375
1694.69921875
1729.1796875
1746.640625
1750.48046875
1746.05078125
1737.859375
1727.39453125
1712.73046875
1690.140625
1656.5859375
1611.83984375
1558.703125
1501.57421875
1444.56640625
1390.65625
1341.34765625
1296.0625
1251.19921875
1200.09375
1134.63671875
1047.95703125
936.80859375
802.72265625
651.859375
494.01953125
341.55078125
208.09375
106.96484375
48.8125
39.4609375
78.9140625
162.13671875
280.9375
425.70703125
586.3203125
752.35546875
913.53515625
1061.3359375
1191.1875
1303.74609375
1403.91015625
1497.79296875
1589.3125
1678.02734375
1759.43359375
1827.890625
1880.59375
1919.9765625
1952.28515625
1983.359375
2014.9609375
2044.1328125
2064.8046875
2069.6796875
2051.39453125
2004.0703125
1925.4921875
1818.765625
1691.828125
1554.91015625
1417.55859375
1286.890625
1167.33984375
1060.91796875
967.6015625
885.88671875
814.07421875
751.71875
700.4453125
663.58984375
645.13671875
648.390625
674.53125
721.5390625
784.10546875
854.91796875
926.703125
993.88671875
1053.1171875
1102.6875
1141.875
1171.05078125
1192.4609375
1209.91796875
1226.53515625
1241.78125
1250.93359375
1247.88671875
1228.9609375
1194.33203125
1146.90234375
1090.39453125
1028.3203125
963.734375
899.3671875
838.17578125
783.8828125
740.359375
709.66796875
690.390625
677.75
665.80078125
650.14453125
630.0234375
608.73046875
592.23046875
586.46484375
595.14453125
619.203125
657.5078125
707.68359375
766.6171875
831.1953125
899.3515625
970.4296875
1044.26171875
1119.61328125
1193.21484375
1259.9375
1313.90234375
1349.96484375
1364.9375
1358.16796875
1331.18359375
1286.7734375
1228.08203125
1158.23828125
1080.5390625
998.87109375
917.75
841.87109375
775.49609375
722.359375
686.39453125
672.2578125
684.4765625
725.17578125
791.640625
875.9453125
966.94140625
1053.46484375
1126.8828125
1182.3203125
1218.7421875
1238.5390625
1246.55078125
1248.6484375
1250.3125
1255.41796875
1265.30859375
1278.3125
1290.4375
1297.41015625
1296.953125
1289.390625
1276.37109375
1259.33203125
1239.40234375
1218.4375
1199.5078125
1185.765625
1178.69921875
1177.17578125
1178.1796875
1178.59375
1176.66796875
1172.0
1163.9609375
1149.7578125
1124.0859375
1081.13671875
1018.21875
938.46484375
850.96875
767.9921875
700.76171875
655.44921875
630.984375
619.40625
609.17578125
590.1953125
558.5234375
518.26171875
479.3203125
452.22265625
443.0
450.96484375
470.01953125
491.83984375
509.2578125
519.25
525.09375
535.9609375
562.76171875
612.05078125
682.24609375
765.37109375
852.38671875
937.7734375
1020.71484375
1103.48046875
1188.828125
1277.62109375
1367.1953125
1451.4140625
1522.44921875
1573.10546875
1598.05859375
1593.78515625
1558.359375
1492.046875
1398.26953125
1284.15625
1160.01171875
1037.6640625
927.8828125
837.765625
769.4765625
721.46484375
691.546875
679.4609375
686.7734375
714.33203125
759.52734375
815.47265625
872.3671875
920.1875
951.68359375
965.0
964.0546875
955.73046875
945.1015625
932.27734375
913.10546875
882.4609375
837.3359375
778.06640625
708.203125
633.6328125
561.09765625
496.73046875
445.33984375
410.47265625
394.09765625
395.6015625
411.5234375
436.75
466.1484375
495.015625
518.48046875
531.69140625
531.4609375
518.0703125
495.78515625
472.05859375
456.1015625
457.1171875
482.296875
535.234375
615.015625
715.58203125
825.48046875
929.3359375
1011.859375
1063.1953125
1082.30859375
1076.5078125
1058.203125
1041.078125
1036.7265625
1051.6796875
1085.515625
1131.53515625
1180.43359375
1224.94921875
1262.56640625
1294.64453125
1323.29296875
1348.65234375
1368.75390625
1381.32421875
1385.12890625
1379.21484375
1360.8046875
1324.65234375
1265.2421875
1180.77734375
1075.9765625
961.50390625
849.98046875
750.7265625
666.13671875
591.78515625
520.2265625
445.765625
367.14453125
286.453125
205.84375
124.88671875
40.80078125
-48.80078125
-142.6640625
-234.55078125
-314.4140625
-371.5390625
-397.890625
-390.52734375
-352.2265625
-290.234375
-213.86328125
-131.5546875
-48.25390625
36.07421875
125.65234375
225.59375
337.7890625
458.6015625
579.59375
690.1015625
779.71875
840.09375
866.52734375
859.21484375
822.87890625
764.50390625
690.93359375
608.08984375
522.015625
439.546875
367.33984375
309.8046875
267.765625
238.67578125
217.67578125
198.3671875
173.6015625
137.125
86.25
23.5859375
-43.70703125
-107.15625
-160.35546875
-200.33203125
-226.60546875
-239.140625
-237.390625
-221.23828125
-193.1015625
-159.0703125
-127.46875
-105.23046875
-94.359375
-90.859375
-86.8515625
-74.71875
-50.73828125
-16.02734375
25.41015625
69.5625
114.1171875
158.66015625
204.6484375
255.453125
315.51171875
388.21484375
473.6640625
567.7890625
663.0703125
749.76953125
817.6796875
858.65234375
869.15234375
851.12109375
810.09375
751.6875
678.890625
591.7109375
489.23828125
372.56640625
246.5625
118.9453125
-3.01953125
-116.0703125
-222.0703125
-325.6328125
-429.53515625
-530.6484375
-619.12109375
-681.72265625
-707.50390625
-692.62890625
-641.8828125
-566.328125
-478.703125
-388.83984375
-301.20703125
-215.41796875
-129.31640625
-42.5859375
41.2734375
115.53515625
172.625
206.76953125
215.64453125
200.80859375
167.13671875
121.625
72.06640625
26.06640625
-9.6640625
-30.3046875
-34.26953125
-23.625
-2.6484375
24.83203125
57.08203125
94.19140625
137.078125
187.41796875
247.953125
321.71484375
410.234375
512.15625
623.27734375
737.46875
847.78515625
947.95703125
1034.21484375
1106.34375
1166.8671875
1219.1875
1266.45703125
1312.0
1359.828125
1413.69921875
1474.8046875
1540.203125
1603.703125
1658.6328125
1700.01171875
1724.47265625
1728.88671875
1710.19140625
1667.0859375
1602.109375
1521.78125
1434.3984375
1346.8359375
1262.01171875
1178.1640625
1090.5
994.54296875
889.58203125
779.9296875
673.3359375
577.73046875
498.28515625
436.23828125
389.6953125
355.05859375
328.578125
307.515625
291.16015625
281.234375
280.8515625
292.17578125
314.359375
343.66796875
375.77734375
408.7578125
444.53515625
487.8359375
543.33984375
612.9140625
694.65234375
783.81640625
874.3125
959.41015625
1032.35546875
1087.73828125
1123.59375
1142.5625
1151.39453125
1158.6015625
1171.421875
1193.21875
1222.36328125
1253.1171875
1277.47265625
1286.609375
1272.23046875
1228.21484375
1152.69140625
1048.89453125
924.3359375
789.30859375
655.7578125
536.0
440.43359375
374.8125
338.734375
326.10546875
327.0546875
330.5546875
327.52734375
313.69140625
290.88671875
266.12109375
248.890625
248.171875
270.24609375
317.78515625
389.65625
481.1484375
584.55859375
690.67578125
790.89453125
879.1796875
952.828125
1012.1015625
1059.1328125
1096.44921875
1125.34765625
1145.265625
1154.890625
1154.55078125
1147.69140625
1140.375
1139.16015625
1149.23046875
1173.6796875
1213.703125
1269.046875
1338.04296875
1417.11328125
1499.93359375
1577.05078125
1636.7578125
1667.3359375
1660.08984375
1612.16015625
1528.109375
1419.296875
1300.80078125
1186.8984375
1087.41015625
1006.81640625
946.2265625
906.21875
888.4609375
895.375
928.515625
986.5
1063.125
1146.4609375
1220.3125
1268.0234375
1277.14453125
1242.71484375
1167.9921875
1063.19140625
942.87890625
822.35546875
713.7890625
623.4375
551.21875
492.6640625
442.16796875
395.91015625
352.87890625
313.765625
278.796875
246.1640625
212.24609375
173.25390625
127.06640625
74.1875
17.1328125
-41.3046875
-99.4609375
-156.2734375
-209.234375
-252.828125
-279.5078125
-282.62890625
-259.2734375
-211.046875
-143.09765625
-62.37109375
23.71484375
108.03125
184.17578125
247.36328125
295.6328125
330.578125
356.31640625
377.00390625
394.41796875
407.4375
413.65625
411.94921875
404.07421875
394.45703125
388.625
391.58203125
407.0078125
437.16796875
482.73828125
542.44140625
612.796875
688.58203125
763.875
833.41015625
893.78125
943.96875
985.03515625
1019.19921875
1049.421875
1079.59375
1114.5078125
1158.6875
1213.97265625
1277.73828125
1343.12890625
1401.48046875
1445.40234375
1470.65625
1476.59765625
1466.01171875
1444.71875
1420.578125
1401.00390625
1390.1171875
1387.89453125
1391.99609375
1400.3125
1411.65625
1424.4375
1436.02734375
1444.51953125
1451.17578125
1460.76171875
1478.73046875
1507.71875
1545.72265625
1586.875
1623.66796875
1649.37890625
1659.6328125
1652.48828125
1627.2890625
1583.6953125
1522.11328125
1444.9140625
1356.5234375
1261.83203125
1164.50390625
1066.9609375
971.79296875
882.8359375
804.765625
741.26171875
693.1015625
657.35546875
628.80078125
602.9296875
578.42578125
557.140625
541.86328125
534.4609375
535.7578125
546.2109375
565.76171875
592.72265625
623.08984375
651.23046875
671.42578125
679.234375
672.12890625
649.6875
613.92578125
569.66796875
524.19921875
485.5234375
459.60546875
448.19140625
448.48046875
454.75
460.68359375
461.4140625
454.41796875
439.24609375
416.90234375
390.01953125
363.8046875
346.01171875
344.6015625
364.3046875
405.17578125
464.0234375
536.984375
620.6015625
711.328125
804.765625
895.5
977.34375
1044.1796875
1091.34765625
1117.47265625
1124.8046875
1117.5859375
1099.53125
1072.484375
1037.03515625
993.921875
944.76953125
891.89453125
837.92578125
785.953125
740.05078125
705.6484375
689.453125
698.578125
739.01953125
813.765625
921.765625
1058.4765625
1217.6015625
1392.75390625
1578.03515625
1767.6328125
1955.10546875
2133.03125
2293.4296875
2429.09765625
2535.14453125
2609.5390625
2652.33203125
2664.46875
2647.3125
2603.1015625
2535.8125
2451.60546875
2358.6484375
2265.94140625
2181.43359375
2110.171875
2053.51171875
2009.234375
1972.26953125
1935.8125
1893.26953125
1840.390625
1776.48046875
1704.12109375
1628.3359375
1556.08203125
1495.734375
1455.35546875
1439.90625
1448.84765625
1475.8125
1510.71875
1543.1875
1565.96875
1576.671875
1577.2109375
1571.5546875
1563.72265625
1557.44921875
1557.1171875
1568.06640625
1595.046875
1639.484375
1697.80859375
1762.4609375
1825.171875
1880.18359375
1925.50390625
1961.875
1991.2421875
2015.8828125
2038.0390625
2059.16796875
2079.0625
2096.0546875
2108.80859375
2118.2890625
2128.203125
2143.45703125
2168.296875
2205.34375
2255.71484375
2319.390625
2395.08203125
2479.59765625
2566.9921875
2648.47265625
2714.12890625
2756.3671875
2773.13671875
2768.57421875
2750.75
2728.2265625
2707.57421875
2692.34375
2683.015625
2677.6484375
2673.00390625
2665.59765625
2652.19921875
2630.42578125
2600.078125
2564.82421875
2532.5859375
2513.4375
2515.7890625
2542.76171875
2590.62890625
2650.00390625
2709.078125
2757.26953125
2787.80078125
2798.46875
2791.328125
2771.70703125
2746.4453125
2721.24609375
2698.2265625
2675.22265625
2647.66015625
2611.90234375
2567.7265625
2518.359375
2468.08203125
2419.23046875
2370.83984375
2319.59765625
2261.92578125
2195.984375
2122.88671875
2047.25390625
1976.50390625
1918.5546875
1878.9921875
1859.75
1860.2109375
1879.37890625
1916.93359375
1972.48046875
2044.0078125
2127.14453125
2215.95703125
2304.7109375
2389.234375
2466.78125
2535.0078125
2591.68359375
2635.94921875
2669.69140625
2697.3359375
2723.76171875
2752.18359375
2783.44921875
2816.79296875
2851.08203125
2885.890625
2922.125
2961.99609375
3008.4140625
3064.1171875
3130.6875
3207.93359375
3293.87890625
3385.82421875
3481.8203125
3581.44921875
3685.19140625
3793.0390625
3903.578125
4014.0
4120.65234375
4219.40234375
4305.87890625
4375.65625
4424.8046875
4450.4921875
4451.58984375
4429.16015625
4386.9375
4331.421875
4270.875
4213.16796875
4163.6484375
4124.33984375
4094.8125
4073.69140625
4059.9765625
4054.05859375
4058.25
4076.01953125
4109.8359375
4158.74609375
4217.59765625
4278.60546875
4334.4453125
4381.390625
4420.9921875
4459.359375
4504.21875
4561.05859375
4630.2734375
4706.72265625
4781.8046875
4847.12109375
4897.80859375
4933.359375
4955.84375
4967.3359375
4968.984375
4961.63671875
4946.72265625
4926.5078125
4904.375
4884.77734375
4871.75390625
4866.25390625
4864.9609375
4862.4921875
4855.6484375
4846.171875
4839.95703125
4843.83984375
4862.01953125
4893.9375
4934.15625
4974.453125
5006.95703125
5026.671875
5032.203125
5025.0859375
5008.78125
4988.390625
4970.66796875
4963.1953125
4972.08984375
4999.35546875
5042.1484375
5094.6328125
5150.328125
5202.984375
5246.3203125
5274.83203125
5286.171875
5283.0703125
5272.59765625
5263.19140625
5261.23828125
5268.80859375
5283.140625
5298.38671875
5309.0234375
5313.20703125
5313.765625
5316.375
5326.42578125
5346.6875
5376.40234375
5411.828125
5447.7578125
5479.6484375
5505.5078125
5526.296875
5544.2890625
5560.53125
5573.73828125
5581.80078125
5584.296875
5583.33984375
5581.734375
5580.625
5578.82421875
5574.03515625
5564.171875
5547.92578125
5525.07421875
5496.71484375
5464.8828125
5431.29296875
5396.09375
5358.0625
5316.30078125
5272.0859375
5229.07421875
5191.09765625
5158.9453125
5128.42578125
5091.6328125
5040.734375
4972.10546875
4888.19140625
4796.5859375
4707.0078125
4627.8828125
4564.23828125
4517.93359375
4489.640625
4480.28125
4490.4140625
4518.1640625
4558.140625
4602.73046875
4644.78125
4679.38671875
4703.79296875
4716.75
4718.9375
4713.9921875
4708.140625
4707.578125
4715.15625
4729.15625
4744.70703125
4756.16796875
4758.73828125
4749.1015625
4725.95703125
4690.4609375
4645.94921875
4596.62890625
4545.78515625
4494.6328125
4442.51171875
4388.2265625
4331.46484375
4273.25390625
4215.2265625
4158.65234375
4103.98828125
4050.98046875
3998.74609375
3945.99609375
3892.03515625
3838.6953125
3791.96875
3761.71484375
3758.72265625
3790.14453125
3855.98046875
3948.43359375
4054.67578125
4161.3828125
4258.79296875
4342.5859375
4413.1875
4473.09375
4523.8046875
4564.41796875
4592.6171875
4607.29296875
4610.51953125
4607.7265625
4606.0234375
4611.73046875
4628.26171875
4655.375
4689.9609375
4727.71484375
4764.60546875
4797.26953125
4822.81640625
4838.5625
4842.44140625
4833.9375
4815.12109375
4790.62109375
4766.17578125
4746.2578125
4732.40234375
4723.1875
4715.6953125
4707.49609375
4698.09375
4689.37890625
4684.95703125
4689.01171875
4705.0078125
4734.41015625
4775.66015625
4824.15625
4874.046875
4920.8359375
4962.6796875
4999.4609375
5031.03125
5056.3046875
5073.3515625
5079.56640625
5071.84375
5047.51953125
5005.83984375
4948.72265625
4880.21484375
4805.2890625
4728.890625
4655.2890625
4587.69140625
4528.546875
4480.53515625
4447.33203125
4433.18359375
4441.52734375
4473.9921875
4530.2734375
4608.4765625
4705.4296875
4816.76171875
4936.89453125
5059.5859375
5179.1796875
5292.21875
5398.0078125
5497.23828125
5589.34765625
5670.91796875
5736.4375
5781.28515625
5804.66796875
5810.51953125
5805.5703125
5796.01953125
5784.99609375
5772.53515625
5757.3828125
5738.5390625
5715.69140625
5688.90234375
5658.52734375
5624.8359375
5586.8203125
5540.828125
5480.8203125
5401.07421875
5299.7109375
5180.546875
5051.6484375
4921.5859375
4795.77734375
4675.28515625
4558.7734375
4446.3359375
4342.59375
4257.05078125
4201.34375
4185.15625
4213.11328125
4284.1484375
4392.94140625
4531.88671875
4692.375
4865.0546875
5039.80078125
5206.23046875
5354.765625
5477.92578125
5571.1796875
5632.90625
5663.59375
5664.83203125
5639.04296875
5590.14453125
5524.24609375
5448.8671875
5370.46484375
5291.82421875
5211.53125
5125.90625
5031.91796875
4929.296875
4821.28515625
4714.08203125
4615.0
4529.5234375
4458.81640625
4399.59765625
4346.95703125
4297.96484375
4253.54296875
4217.515625
4194.234375
4186.30078125
4193.54296875
4213.30859375
4241.8203125
4275.80859375
4313.30859375
4353.13671875
4393.80859375
4433.12109375
4468.61328125
4498.2265625
4520.421875
4534.1875
4539.17578125
4535.73828125
4524.32421875
4504.875
4477.22265625
4442.68359375
4405.16796875
4370.1328125
4342.16015625
4323.22265625
4312.953125
4309.95703125
4312.75
4319.828125
4329.65625
4340.58203125
4350.31640625
4355.07421875
4348.90234375
4323.91015625
4271.2890625
4183.26953125
4056.0546875
3893.46875
3709.0546875
3524.4453125
3363.5390625
3245.27734375
3178.8671875
3163.21875
3189.56640625
3245.01953125
3315.89453125
3390.69921875
3462.62109375
3530.65625
3598.62109375
3672.34765625
3756.3359375
3851.19921875
3952.76953125
4053.140625
4143.18359375
4215.5234375
4266.68359375
4297.43359375
4311.390625
4312.65234375
4304.125
4287.78515625
4266.5390625
4245.7890625
4232.91796875
4235.03125
4256.80078125
4299.48046875
4360.64453125
4433.94140625
4509.3359375
4574.63671875
4618.09765625
4631.109375
4609.7421875
4554.91015625
4471.2109375
4365.2109375
4243.859375
4113.9296875
3981.93359375
3853.5625
3732.3828125
3618.72265625
3510.1484375
3403.515625
3297.3515625
3193.0859375
3094.609375
3006.7109375
2933.69921875
2878.77734375
2844.25
2831.875
2842.78515625
2876.6953125
2930.84375
2999.3828125
3074.203125
3147.08984375
3211.84375
3265.04296875
3305.609375
3334.3984375
3354.2421875
3369.54296875
3384.8203125
3403.18359375
3426.11328125
3454.40625
3489.0234375
3530.87109375
3580.203125
3636.28515625
3697.3203125
3760.48046875
3822.421875
3880.42578125
3933.4375
3982.26171875
4028.61328125
4073.7734375
4117.5703125
4158.01953125
4191.62109375
4213.96875
4220.41015625
4206.82421875
4170.98046875
4113.875
4039.92578125
3955.55859375
3867.17578125
3780.015625
3697.8828125
3623.05078125
3556.26171875
3497.61328125
3448.0390625
3409.75
3384.96484375
3374.1171875
3375.40625
3385.44140625
3399.53515625
3411.25390625
3412.859375
3397.5390625
3362.64453125
3311.546875
3252.84375
3197.41015625
3154.9375
3131.44921875
3128.32421875
3142.984375
3170.25
3203.72265625
3236.8046875
3263.59375
3280.5234375
3288.4296875
3293.31640625
3304.23828125
3328.66796875
3368.70703125
3420.5703125
3476.9609375
3529.67578125
3571.30078125
3596.8671875
3605.84375
3602.87109375
3595.8359375
3592.3359375
3596.95703125
3610.62890625
3631.3203125
3655.12890625
3677.5703125
3694.57421875
3702.81640625
3699.76171875
3683.9765625
3655.68359375
3616.62109375
3568.9296875
3514.16015625
3453.01953125
3385.4765625
3310.703125
3227.5546875
3136.16796875
3039.7890625
2945.05078125
2860.1640625
2792.359375
2746.0703125
2722.2109375
2718.40625
2730.02734375
2751.8203125
2779.421875
2810.11328125
2842.3984375
2875.22265625
2907.45703125
2938.390625
2968.6953125
3000.8828125
3038.67578125
3085.80078125
3145.1875
3218.6796875
3306.375
3405.51953125
3510.3203125
3614.13671875
3713.2578125
3809.2421875
3907.47265625
4012.7734375
4125.2265625
4239.0
4344.203125
4429.84375
4486.30859375
4507.0859375
4489.78125
4436.234375
4351.515625
4242.83203125
4119.1328125
3991.046875
3869.63671875
3763.640625
3677.03515625
3609.04296875
3556.4921875
3516.23828125
3485.8515625
3462.96484375
3444.9375
3429.57421875
3415.8359375
3403.58984375
3392.734375
3383.02734375
3374.85546875
3369.6015625
3368.63671875
3371.625
3375.921875
3377.88671875
3374.66796875
3365.015625
3349.03125
3327.57421875
3301.859375
3273.08984375
3242.109375
3209.33203125
3175.171875
3140.4921875
3106.453125
3073.75
3041.87890625
3009.53125
2975.8046875
2940.7890625
2904.28125
2863.73046875
2814.13671875
2751.08984375
2675.09765625
2593.5546875
2518.92578125
2464.3671875
2439.06640625
2444.9921875
2476.28515625
2521.6796875
2568.7890625
2607.63671875
2631.875
2638.41015625
2627.03125
2600.51953125
2563.99609375
2523.31640625
2483.12109375
2446.07421875
2413.4375
2386.23046875
2365.69921875
2352.4375
2344.82421875
2338.375
2327.0078125
2305.4296875
2270.921875
2223.56640625
2165.62109375
2100.78125
2033.60546875
1968.5625
1908.91015625
1856.09765625
1809.92578125
1769.10546875
1731.56640625
1694.421875
1654.453125
1609.703125
1561.3359375
1514.1328125
1474.69140625
1448.484375
1438.04296875
1443.37109375
1463.73828125
1499.04296875
1549.7265625
1615.5703125
1694.72265625
1784.0546875
1880.45703125
1981.6640625
2085.42578125
2187.9921875
2283.84375
2367.2890625
2434.62109375
2484.625
2516.9765625
2530.328125
2521.88671875
2489.25390625
2433.10546875
2358.5625
2274.04296875
2188.78125
2111.1171875
2048.2734375
2006.45703125
1989.83984375
1999.12890625
2031.13671875
2079.71875
2137.19921875
2195.5625
2247.91015625
2290.19921875
2322.53515625
2348.9296875
2375.6171875
2408.8203125
2452.83984375
2509.078125
2576.08203125
2650.2578125
2726.40234375
2797.8046875
2856.37109375
2893.6328125
2902.8046875
2880.56640625
2827.5234375
2747.109375
2644.3984375
2526.3046875
2402.99609375
2288.08203125
2195.515625
2134.328125
2105.1328125
2101.3359375
2113.70703125
2134.43359375
2158.265625
2181.55859375
2201.40625
2215.7890625
2224.03125
2226.37109375
2222.5859375
2210.73046875
2187.31640625
2149.01953125
2094.4140625
2024.26953125
1940.77734375
1847.53515625
1750.60546875
1658.96484375
1582.62890625
1529.04296875
1500.484375
1494.16796875
1504.6328125
1526.84765625
1558.2578125
1598.45703125
1646.59375
1698.71484375
1748.046875
1788.67578125
1819.48828125
1844.6953125
1870.58984375
1901.48828125
1937.94921875
1977.609375
2017.23828125
2054.296875
2087.375
2115.76953125
2139.21484375
2158.11328125
2174.2421875
2190.8671875
2211.68359375
2238.953125
2271.51171875
2303.7421875
2326.3671875
2329.78515625
2308.96875
2267.4453125
2217.328125
2175.140625
2155.71875
2167.37109375
2210.125
2276.93359375
2356.8125
2438.6484375
2514.24609375
2579.5
2633.5234375
2676.69140625
2708.9921875
2729.51953125
2737.22265625
2731.95703125
2714.9921875
2688.30078125
2653.41796875
2610.921875
2561.55859375
2508.11328125
2456.45703125
2414.60546875
2390.203125
2388.1875
2410.0390625
2454.60546875
2519.1484375
2599.26953125
2687.78515625
2774.0703125
2845.703125
2892.37109375
2909.9765625
2902.265625
2878.9140625
2851.25390625
2828.0234375
2813.2109375
2806.703125
2806.859375
2812.91015625
2825.51953125
2845.01953125
2869.08984375
2891.6484375
2903.71484375
2895.86328125
2861.25390625
2798.17578125
2710.68359375
2606.625
2494.13671875
2379.0546875
2265.00390625
2155.72265625
2056.91015625
1975.63671875
1917.4296875
1883.19140625
1868.30078125
1864.28125
1861.92578125
1854.09765625
1837.4296875
1812.6796875
1783.70703125
1755.47265625
1732.30078125
1717.3046875
1712.73046875
1719.80859375
1737.65234375
1762.30078125
1787.4921875
1806.734375
1815.3671875
1811.6484375
1796.92578125
1775.3828125
1753.1171875
1736.6953125
1731.44140625
1739.859375
1760.66796875
1788.7890625
1816.59765625
1836.0390625
1840.88671875
1828.53125
1800.71484375
1762.6328125
1720.53515625
1679.18359375
1641.0625
1607.73046875
1581.6796875
1566.796875
1567.0234375
1584.125
1615.8671875
1655.8359375
1695.1953125
1725.734375
1742.39453125
1743.9453125
1732.0546875
1710.1015625
1682.50390625
1654.53515625
1631.92578125
1619.8671875
1621.4609375
1636.28515625
1660.28125
1687.671875
1713.8359375
1737.16796875
1758.99609375
1782.26171875
1810.2890625
1846.01953125
1890.97265625
1943.69140625
1998.8203125
2047.99609375
2082.75
2097.46875
2090.328125
2061.67578125
2011.60546875
1938.92578125
1842.18359375
1721.71484375
1581.125
1427.578125
1270.7890625
1121.41015625
989.26953125
881.84765625
802.921875
751.703125
723.1796875
710.23828125
706.515625
707.8046875
711.16015625
713.16015625
709.859375
698.9375
682.10546875
665.23046875
655.5625
657.83984375
671.73828125
692.125
711.4453125
722.3515625
719.29296875
699.12890625
661.4609375
608.859375
546.59765625
481.40234375
419.16796875
362.59375
310.046875
256.76171875
197.97265625
131.8984375
60.375
-12.83984375
-84.65234375
-153.79296875
-220.203125
-283.47265625
-341.9296875
-393.25390625
-435.9453125
-469.921875
-495.05078125
-508.63671875
-504.453125
-474.93359375
-415.15625
-325.984375
-214.3125
-90.79296875
32.9921875
146.59765625
241.75390625
313.4765625
361.35546875
389.96484375
407.171875
420.91015625
436.33984375
455.08203125
476.109375
497.34765625
517.140625
535.7109375
555.875
582.17578125
618.63671875
667.1328125
727.55078125
799.1171875
880.85546875
970.44140625
1062.80859375
1150.4296875
1225.671875
1283.91796875
1325.5234375
1355.39453125
1380.33984375
1405.5625
1432.39453125
1458.7421875
1481.80859375
1500.859375
1517.67578125
1534.3984375
1550.90625
1564.39453125
1571.59765625
1571.49609375
1565.84765625
1557.38671875
1547.7109375
1536.921875
1524.69921875
1511.03515625
1495.6484375
1477.08984375
1452.98046875
1421.421875
1382.13671875
1336.28515625
1285.5390625
1231.66796875
1177.23828125
1126.15234375
1082.6171875
1048.47265625
1021.14453125
994.515625
962.76171875
924.44921875
883.9375
849.328125
828.96875
828.58203125
850.0703125
891.7109375
949.2890625
1017.70703125
1092.62890625
1171.6953125
1254.87109375
1343.70703125
1440.05078125
1544.9609375
1658.484375
1779.80078125
1906.66015625
2034.25
2154.64453125
2258.2109375
2336.6328125
2386.09765625
2409.0625
2413.9375
2412.67578125
2416.828125
2433.703125
2464.11328125
2502.6328125
2539.97265625
2566.48828125
2575.78125
2566.8515625
2543.77734375
2512.81640625
2478.73828125
2442.609375
2402.28515625
2354.71484375
2298.30859375
2233.8828125
2164.40625
2094.0703125
2026.80078125
1964.140625
1903.36328125
1837.87890625
1760.5390625
1667.91015625
1562.234375
1450.0234375
1339.2890625
1237.72265625
1152.27734375
1088.91015625
1051.796875
1042.40234375
1059.28125
1098.98046875
1157.75
1233.12890625
1324.53515625
1432.640625
1558.25
1701.09765625
1858.7421875
2025.796875
2194.609375
2357.390625
2508.51953125
2644.8359375
2764.375
2865.35546875
2947.01171875
3010.953125
3061.23828125
3102.41015625
3137.16796875
3165.06640625
3182.91015625
3186.56640625
3173.3125
3143.40625
3099.97265625
3047.30859375
2988.94921875
2926.8828125
2862.1484375
2795.81640625
2729.14453125
2662.70703125
2595.46484375
2524.8125
2447.77734375
2362.1796875
2267.27734375
2164.171875
2056.69140625
1952.06640625
1859.875
1789.01171875
1744.56640625
1726.484375
1730.13671875
1747.44921875
1768.12890625
1781.79296875
1781.5078125
1766.8671875
1744.1484375
1722.94921875
1711.3671875
1712.890625
1726.09765625
1746.55859375
1769.1171875
1789.1796875
1802.66796875
1805.30078125
1792.6015625
1761.421875
1711.91015625
1648.2421875
1577.265625
1506.3125
1442.0078125
1390.46875
1357.69140625
1349.0703125
1368.125
1415.24609375
1487.03125
1576.2890625
1673.09765625
1767.36328125
1852.16796875
1926.26953125
1993.87890625
2061.91015625
2136.30859375
2219.80859375
2311.9453125
2410.76953125
2514.625
2622.6953125
2733.96875
2845.47265625
2951.2578125
3043.25
3113.89453125
3159.47265625
3182.21875
3189.76953125
3191.60546875
3194.09375
3197.08984375
3194.51171875
3178.9296875
3147.296875
3103.84765625
3058.34765625
3020.91796875
2997.1328125
2986.2890625
2983.2734375
2982.35546875
2980.13671875
2976.19140625
2971.62109375
2966.8203125
2959.87109375
2946.2421875
2919.76171875
2874.45703125
2806.875
2717.83203125
2612.8359375
2501.08203125
2393.7890625
2302.46875
2237.1875
2204.65234375
2206.75390625
2240.30078125
2298.078125
2370.640625
2448.75
2526.28515625
2602.5625
2682.43359375
2773.671875
2883.0625
3013.6796875
3164.15625
3329.57421875
3502.859375
3676.12109375
3841.64453125
3992.26171875
4121.6328125
4225.12109375
4301.3515625
4353.6484375
4390.21484375
4422.55859375
4462.21484375
4516.6796875
4586.51953125
4665.2578125
4741.96484375
4804.84375
4844.265625
4855.0234375
4838.0546875
4800.8203125
4755.37109375
4714.16796875
4685.8515625
4672.9921875
4672.62109375
4678.40625
4683.1015625
4680.2109375
4665.1328125
4636.1875
4595.41015625
4548.3515625
4502.31640625
4463.62109375
4435.4765625
4417.5625
4407.18359375
4401.01953125
4396.375
4391.67578125
4386.296875
4380.546875
4375.7734375
4374.37109375
4379.31640625
4393.4453125
4418.67578125
4455.58984375
4503.57421875
4561.5859375
4628.859375
4704.6171875
4786.66796875
4870.21875
4948.76953125
5017.12109375
5074.44140625
5125.1171875
5176.60546875
5235.6796875
5305.21875
5383.17578125
5463.94140625
5540.9375
5609.1328125
5666.58984375
5714.796875
5757.5703125
5799.046875
5841.8125
5886.34375
5931.609375
5975.953125
6017.5234375
6054.6875
6086.546875
6113.51171875
6137.6328125
6162.7421875
6193.7734375
6234.4140625
6283.59375
6333.546875
6371.5625
6384.4375
6362.08203125
6298.35546875
6190.3046875
6038.359375
5847.5390625
5628.06640625
5394.09375
5160.921875
4942.4609375
4749.75
4590.375
4468.52734375
4385.53125
4340.9765625
4333.6875
4361.62109375
4420.55078125
4503.24609375
4600.91015625
4706.3515625
4816.1171875
4929.2109375
5043.37890625
5152.640625
5248.796875
5326.15625
5385.62109375
5434.984375
5485.10546875
5545.06640625
5619.46875
5709.16796875
5813.6484375
5932.76953125
6066.87109375
6215.78125
6377.671875
6548.2890625
6720.98046875
6887.96484375
7042.25390625
7178.75
7293.62109375
7383.1640625
7444.22265625
7476.54296875
7484.8046875
7478.16796875
7467.46875
7462.09375
7468.18359375
7488.17578125
7521.1796875
7563.93359375
7611.98046875
7660.62109375
7705.671875
7744.41796875
7776.65234375
7804.73046875
7832.0703125
7861.08203125
7892.1171875
7923.51171875
7951.98828125
7972.96875
7981.89453125
7976.75390625
7960.43359375
7940.87109375
7928.13671875
7929.84765625
7947.46875
7975.74609375
8005.71875
8029.48046875
8043.98046875
8051.66015625
8058.45703125
8070.94140625
8094.31640625
8131.66015625
8183.484375
8247.390625
8318.13671875
8388.9765625
8453.6328125
8507.48046875
8547.2109375
8570.2265625
8575.0859375
8562.921875
8538.25390625
8508.41796875
8482.11328125
8467.51171875
8469.84765625
8489.1875
8520.19140625
8554.5859375
8584.953125
8607.16015625
8620.765625
8628.1171875
8633.1796875
8640.125
8652.15625
8671.5625
8700.89453125
8744.08203125
8805.9453125
8890.15625
8997.16796875
9123.6640625
9264.0078125
9412.5625
9565.171875
9719.23046875
9872.6953125
10023.16015625
10166.9765625
10298.83984375
10412.78125
10505.296875
10578.73046875
10641.70703125
10705.640625
10779.94140625
10869.17578125
10972.9609375
11087.1484375
11205.265625
11320.1328125
11425.6640625
11518.21484375
11597.10546875
11664.1171875
11721.84765625
11771.44921875
11811.61328125
11840.39453125
11858.98828125
11873.921875
11895.26953125
11931.921875
11987.6484375
12060.7265625
12147.0625
12243.9140625
12351.5234375
12471.76171875
12605.91015625
12753.859375
12914.98046875
13088.8046875
13274.2734375
13468.64453125
13667.8515625
13868.16015625
14067.71875
14266.95703125
14468.28125
14675.34375
14891.5859375
15118.125
15352.25
15587.95703125
15818.20703125
16037.5234375
16243.51171875
16436.9609375
16621.11328125
16800.7890625
16981.94140625
17171.6640625
17378.3046875
17610.78125
17876.72265625
18180.10546875
18519.9375
18891.4609375
19289.2109375
19709.90625
20153.015625
20618.8671875
21105.9921875
21609.44921875
22120.859375
22629.84765625
23125.96484375
23600.359375
24046.703125
24461.3671875
24843.37109375
25194.22265625
25517.75390625
25819.82421875
26107.42578125
26387.4375
26665.13671875
26943.51953125
27223.87890625
27506.6640625
27791.4375
28075.953125
28356.07421875
28627.26953125
28886.32421875
29131.35546875
29360.1484375
29568.41015625
29749.25390625
29893.71484375
29992.11328125
30036.14453125
30021.18359375
29947.56640625
29820.37890625
29648.37890625
29442.68359375
29214.9453125
28974.9140625
28728.6171875
28478.37890625
28224.171875
27964.91015625
27698.75390625
27423.29296875
27136.2734375
26836.41015625
26523.43359375
26197.12109375
25856.14453125
25497.69140625
25118.59765625
24717.50390625
24296.61328125
23861.66796875
23420.3984375
22980.9375
22550.859375
22136.66796875
21742.84765625
21370.64453125
21017.3984375
20677.0546875
20342.2265625
20007.08984375
19669.43359375
19330.609375
18993.6015625
18661.13671875
18335.2109375
18017.46875
17709.14453125
17410.109375
17118.16796875
16829.65625
16541.51171875
16253.80859375
15971.12890625
15701.05078125
15450.15234375
15219.98828125
15006.1484375
14801.01953125
14598.30078125
14396.24609375
14198.2265625
14010.6171875
13839.3515625
13686.98828125
13551.74609375
13428.60546875
13311.5078125
13195.265625
13076.71875
12954.75390625
12829.35546875
12700.5
12568.203125
12433.6875
12300.3125
12172.7421875
12054.65625
11946.609375
11845.58203125
11746.4921875
11645.21484375
11541.58984375
11440.859375
11352.125
11284.18359375
11240.84765625
11218.53125
11207.75390625
11197.8203125
11181.8046875
11158.48046875
11130.359375
11100.015625
11067.86328125
11032.3828125
10991.52734375
10943.640625
10887.609375
10823.02734375
10751.015625
10675.26953125
10602.41796875
10540.9453125
10498.79296875
10480.82421875
10487.41015625
10514.5078125
10554.93359375
10600.26953125
10642.88671875
10677.3515625
10700.66015625
10711.359375
10708.64453125
10691.9296875
10660.69140625
10614.37109375
10553.32421875
10480.76171875
10404.421875
10335.5546875
10285.07421875
10259.01171875
10256.3515625
10269.82421875
10288.3046875
10299.55859375
10293.3203125
10264.5234375
10215.11328125
10152.796875
10087.32421875
10027.01171875
9977.25390625
9940.5
9916.25
9901.34375
9891.52734375
9883.94140625
9878.30078125
9875.8046875
9876.96484375
9880.58203125
9883.94140625
9883.60546875
9876.2421875
9859.828125
9835.08203125
9806.1484375
9779.65625
9762.20703125
9757.21484375
9762.76953125
9772.26953125
9777.99609375
9775.609375
9766.1953125
9754.546875
9745.171875
9739.24609375
9734.3203125
9726.8046875
9715.12109375
9701.34765625
9690.19140625
9686.16796875
9691.046875
9703.15234375
9718.22265625
9730.72265625
9735.046875
9726.70703125
9703.609375
9667.171875
9622.66796875
9578.6484375
9545.3046875
9532.16796875
9545.734375
9587.76171875
9654.69921875
9738.359375
9827.88671875
9912.53515625
9984.3828125
10039.484375
10076.7265625
10095.3359375
10093.29296875
10068.3046875
10020.87890625
9956.7890625
9886.578125
9822.203125
9773.2578125
9744.98828125
9738.30859375
9750.58984375
9776.07421875
9806.1328125
9830.2265625
9838.296875
9824.08203125
9787.671875
9735.54296875
9677.7265625
9624.03125
9581.62109375
9554.8125
9545.88671875
9555.5703125
9582.95703125
9625.4296875
9678.97265625
9738.9375
9800.74609375
9860.37109375
9914.11328125
9958.08203125
9988.06640625
10000.22265625
9992.06640625
9963.06640625
9914.83203125
9851.62109375
9781.07421875
9714.12890625
9663.2109375
9639.35546875
9649.85546875
9697.48828125
9781.2109375
9897.30078125
10040.3515625
10203.84765625
10380.36328125
10561.66015625
10738.69140625
10901.88671875
11042.03125
11152.1171875
11229.6484375
11278.10546875
11306.1796875
11324.36328125
11340.8515625
11359.2265625
11378.94140625
11397.60546875
11413.07421875
11424.3203125
11431.22265625
11434.2421875
11434.49609375
11434.265625
11437.3671875
11448.6328125
11471.875
11507.5390625
11551.734375
11598.02734375
11641.015625
11679.484375
11717.40234375
11762.42578125
11823.125
11906.05859375
12013.78125
12144.38671875
12292.6015625
12451.5078125
12614.08203125
12774.12890625
12926.98046875
13070.125
13203.19921875
13326.5390625
13438.75390625
13535.09765625
13608.515625
13653.42578125
13669.85546875
13665.31640625
13653.1953125
13648.71875
13664.26171875
13706.03125
13773.09375
13859.1015625
13955.578125
14055.12109375
14153.35546875
14249.5390625
14346.35546875
14448.9921875
14563.5
14694.984375
14846.4140625
15018.50390625
15210.30859375
15419.9375
15645.03515625
15883.125
16131.921875
16389.83984375
16656.54296875
16932.76171875
17218.70703125
17511.83984375
17805.94921875
18093.0078125
18366.60546875
18624.390625
18867.86328125
19100.5
19326.19140625
19548.8671875
19772.89453125
20003.3984375
20246.15234375
20506.66796875
20788.2265625
21089.3125
21402.4453125
21715.6796875
22016.43359375
22295.31640625
22547.7734375
22773.43359375
22974.48828125
23154.77734375
23320.1015625
23478.93359375
23641.7578125
23818.3828125
24014.48046875
24229.94921875
24460.33203125
24699.9921875
24944.375
25190.37109375
25435.4921875
25677.328125
25913.6875
26143.4453125
26367.73046875
26590.54296875
26817.7890625
27054.75390625
27303.765625
27563.87890625
27832.4375
28106.66015625
28383.8984375
28660.7734375
28932.68359375
29194.33984375
29441.1328125
29669.97265625
29879.03515625
30066.74609375
30231.34765625
30371.42578125
30486.33984375
30575.4453125
30636.8984375
30668.0
30667.46875
30637.92578125
30586.60546875
30524.02734375
30462.26171875
30413.61328125
30389.4765625
30398.83984375
30446.55859375
30532.015625
30649.1328125
30787.68359375
30935.55078125
31080.6484375
31211.90234375
31319.69921875
31396.61328125
31438.62890625
31446.2890625
31425.0078125
31384.10546875
31334.734375
31287.72265625
31252.359375
31236.5390625
31247.171875
31289.9921875
31368.8046875
31485.28515625
31639.40234375
31830.0625
32055.40234375
32313.03515625
32600.58203125
32916.28515625
33259.29296875
33629.94140625
34030.0859375
34462.98828125
34932.54296875
35442.05078125
35993.4296875
36587.40234375
37224.26953125
37905.0546875
38632.39453125
39410.5859375
40244.54296875
41137.984375
42092.29296875
43106.609375
44178.81640625
45306.24609375
46485.09375
47708.8984375
48967.4765625
50247.296875
51533.21484375
52810.47265625
54066.3203125
55291.01171875
56478.04296875
57623.3203125
58723.42578125
59773.7890625
60767.4375
61694.55078125
62543.1640625
63301.19921875
63959.2265625
64511.89453125
64956.44921875
65289.765625
65506.51953125
65599.77734375
65562.7421875
65390.171875
65079.35546875
64631.13671875
64050.8203125
63348.4296875
62538.29296875
61637.79296875
60664.65625
59633.36328125
58552.90234375
57428.58203125
56267.09375
55080.85546875
53887.6875
52705.8046875
51547.796875
50417.54296875
49311.41015625
48222.16796875
47143.0390625
46070.44921875
45005.33984375
43953.59375
42925.2109375
41931.73046875
40982.5
40081.9296875
39229.46484375
38422.015625
37656.8125
36932.6171875
36249.1875
35606.3359375
35003.37890625
34439.05078125
33911.33203125
33417.5078125
32954.62890625
32520.5
32114.28125
31736.5546875
31388.94140625
31073.16015625
30789.4453125
30534.8828125
30303.43359375
30088.32421875
29885.07421875
29692.53125
29511.4453125
29342.6875
29186.78515625
29044.125
28914.4921875
28796.62109375
28689.484375
28595.4921875
28523.01171875
28485.51171875
28497.359375
28568.84765625
28703.4375
28898.1328125
29145.4765625
29435.23828125
29755.22265625
30092.34765625
30434.74609375
30773.9453125
31105.3515625
31426.87109375
31737.22265625
32035.3125
32320.6328125
32593.80078125
32856.765625
33112.58203125
33364.76171875
33616.37109375
33869.66015625
34126.70703125
34390.20703125
34663.27734375
34948.12109375
35244.81640625
35551.26171875
35863.734375
36177.33984375
36485.9921875
36783.16015625
37063.59765625
37325.4453125
37570.9453125
37804.83984375
38031.30859375
38251.3515625
38462.01171875
38656.98046875
38827.4453125
38963.07421875
39054.1171875
39094.9921875
39087.6953125
39042.49609375
38974.875
38900.6875
38832.34765625
38777.34375
38738.3984375
38714.2421875
38700.94140625
38694.32421875
38692.51953125
38696.44140625
38707.26171875
38723.03125
38738.1640625
38746.76953125
38746.83203125
38741.30078125
38735.48046875
38733.59765625
38737.5234375
38747.77734375
38764.8984375
38789.6328125
38822.19140625
38861.54296875
38905.6796875
38953.1328125
39005.24609375
39067.64453125
39149.21875
39258.36328125
39398.2421875
39563.98046875
39743.6015625
39922.62109375
40090.15234375
40243.609375
40389.49609375
40539.57421875
40704.6953125
40889.87109375
41093.06640625
41307.34765625
41524.2734375
41736.8125
41941.56640625
42139.8203125
42336.7734375
42538.45703125
42747.8125
42962.078125
43173.1953125
43370.89453125
43546.703125
43696.890625
43822.73828125
43928.3046875
44017.10546875
44090.234375
44146.9921875
44186.90625
44211.328125
44223.53125
44228.2421875
44231.5078125
44240.41015625
44261.62890625
44298.91796875
44351.421875
44414.69140625
44483.6484375
44555.21875
44628.50390625
44703.17578125
44778.10546875
44851.55078125
44922.6015625
44992.796875
45066.7109375
45150.69921875
45249.65625
45363.5078125
45485.76171875
45605.2890625
45710.13671875
45791.12109375
45843.83203125
45868.97265625
45871.28515625
45857.375
45833.5
45804.28125
45772.23046875
45737.08984375
45694.984375
45638.50390625
45558.74609375
45448.24609375
45303.23046875
45124.56640625
44918.015625
44693.80078125
44464.82421875
44243.703125
44039.9453125
43858.828125
43701.91015625
43568.3125
43455.82421875
43361.83984375
43284.00390625
43220.6875
43171.40234375
43137.05859375
43119.453125
43119.77734375
43137.453125
43171.0390625
43221.31640625
43294.046875
43399.49609375
43548.54296875
43747.8515625
43997.203125
44289.9921875
44615.86328125
44963.6015625
45322.9921875
45685.22265625
46042.66015625
46388.6171875
46717.875
47027.671875
47318.75
47595.546875
47864.98046875
48134.07421875
48407.89453125
48689.03515625
48978.6796875
49277.61328125
49586.09375
49902.7265625
50223.24609375
50539.7421875
50840.77734375
51113.171875
51345.640625
51532.48828125
51674.5
51776.05078125
51840.828125
51869.68359375
51861.87109375
51817.94921875
51741.2265625
51636.4765625
51507.2578125
51354.3125
51176.25
50971.42578125
50739.65625
50483.25
50207.765625
49922.16015625
49637.3359375
49363.07421875
49105.11328125
48864.03515625
48636.19921875
48415.71875
48196.5859375
47974.3671875
47746.73046875
47512.53515625
47270.328125
47017.6328125
46751.3671875
46468.48828125
46166.2890625
45842.2890625
45494.38671875
45121.28125
44723.171875
44302.375
43863.62890625
43414.4375
42965.4140625
42530.55078125
42125.81640625
41765.3046875
41456.41015625
41197.29296875
40978.59375
40788.23046875
40616.3984375
40458.28515625
40313.53125
40183.2578125
40066.734375
39960.24609375
39858.8203125
39758.875
39659.4765625
39561.59375
39466.89453125
39377.296875
39295.34375
39224.6796875
39170.0546875
39136.3671875
39126.87890625
39141.98828125
39179.81640625
39238.26953125
39316.48828125
39414.55078125
39532.1875
39668.42578125
39822.37890625
39994.43359375
40186.38671875
40400.23046875
40635.86328125
40889.13671875
41151.89453125
41414.6171875
41670.16015625
41916.3046875
42155.78125
42393.69921875
42633.8671875
42875.27734375
43110.48828125
43326.73828125
43509.4140625
43646.078125
43729.37109375
43757.94140625
43735.5703125
43669.09765625
43566.37890625
43434.87890625
43280.96484375
43109.43359375
42923.21484375
42723.73046875
42511.90234375
42288.72265625
42054.5546875
41807.76953125
41544.26953125
41258.37109375
40944.34375
40597.3828125
40213.75
39790.703125
39326.57421875
38821.2265625
38276.7109375
37697.91796875
37092.55859375
36470.0859375
35839.58984375
35207.46484375
34575.921875
33942.890625
33303.578125
32653.46484375
31991.515625
31321.95703125
30653.23046875
29994.52734375
29351.98828125
28726.99609375
28117.3046875
27519.66015625
26931.9765625
26353.95703125
25786.56640625
25231.19140625
24689.10546875
24160.98046875
23646.48046875
23143.953125
22650.6796875
22163.7265625
21681.23828125
21203.453125
20732.5234375
20270.90625
19819.3125
19376.171875
18939.375
18508.94921875
18088.078125
17681.3203125
17291.19921875
16915.64453125
16547.953125
16178.73046875
15798.6171875
15400.6640625
14982.1328125
14545.20703125
14096.25390625
13643.63671875
13195.40234375
12758.1796875
12337.7265625
11939.6328125
11569.0390625
11229.48046875
10922.37109375
10647.9296875
10406.8515625
10201.12890625
10033.55078125
9906.359375
9819.87890625
9771.26953125
9753.59375
9755.71484375
9763.8203125
9764.35546875
9746.73046875
9704.19140625
9633.34765625
9533.83984375
9409.171875
9267.1953125
9118.51171875
8972.85546875
8835.69921875
8707.22265625
8583.6015625
8459.73828125
8332.0859375
8200.55078125
8068.84765625
7943.20703125
7830.44140625
7736.02734375
7662.42578125
7607.8046875
7566.046875
7528.2421875
7484.953125
7427.92578125
7351.5625
7254.82421875
7142.578125
7024.42578125
6910.43359375
6806.54296875
6712.87109375
6625.27734375
6538.36328125
6448.2109375
6354.359375
6260.87890625
6175.77734375
6108.8203125
6068.26171875
6057.96875
6075.67578125
6113.1953125
6158.94140625
6201.59375
6232.75390625
6247.29296875
6241.9375
6213.98828125
6161.4140625
6083.82421875
5983.296875
5864.24609375
5732.6484375
5595.09375
5458.1953125
5328.33203125
5211.2421875
5111.171875
5029.9921875
4966.90625
4918.84375
4881.22265625
4848.765625
4816.37109375
4779.97265625
4736.90234375
4685.79296875
4626.546875
4560.80859375
4492.48828125
4427.32421875
4371.26953125
4328.55078125
4300.64453125
4286.53515625
4283.6875
4289.01171875
4299.76953125
4314.203125
4331.88671875
4353.48046875
4380.19140625
4413.296875
4453.953125
4502.921875
4559.82421875
4622.25
4685.171875
4741.53125
4783.90234375
4806.65234375
4807.50390625
4787.75
4751.19921875
4702.53125
4646.0546875
4585.2109375
4522.78125
4461.21484375
4402.9296875
4350.46875
4306.609375
4274.4296875
4256.89453125
4255.8203125
4270.78515625
4299.01171875
4336.61328125
4380.1484375
4427.35546875
4477.1875
4529.68359375
4585.78125
4645.78125
4707.00390625
4762.921875
4805.85546875
4831.796875
4843.56640625
4849.96484375
4862.27734375
4890.8828125
4943.00390625
5020.9765625
5120.91796875
5233.4453125
5347.32421875
5454.2109375
5551.171875
5639.30859375
5720.06640625
5792.41796875
5852.83203125
5897.59765625
5925.62890625
5940.17578125
5948.59375
5960.0390625
5982.11328125
6018.453125
6068.48828125
6128.8984375
6194.89453125
6260.6953125
6320.0
6367.6875
6402.17578125
6426.9765625
6450.3828125
6483.65234375
6537.95703125
6620.89453125
6733.71875
6870.71484375
7021.3359375
7174.125
7320.5390625
7457.16015625
7585.42578125
7709.44921875
7833.734375
7962.46875
8100.453125
8253.8359375
8428.8828125
8629.41796875
8855.01171875
9101.3828125
9362.39453125
9632.19140625
9906.2421875
10181.34375
10455.21875
10726.4140625
10994.66796875
11260.95703125
11526.59765625
11791.75
12054.67578125
12312.7265625
12563.99609375
12808.12109375
13045.43359375
13275.6484375
13497.578125
13710.40625
13915.08984375
14114.21484375
14309.82421875
14501.1875
14684.5
14855.0546875
15009.640625
15147.02734375
15266.3828125
15365.89453125
15443.44921875
15499.07421875
15536.23046875
15560.33203125
15575.34375
15581.5078125
15576.3671875
15557.8671875
15526.49609375
15484.53125
15433.4375
15372.29296875
15298.80859375
15211.76953125
15112.62109375
15004.91015625
14892.1015625
14775.5
14653.1015625
14520.00390625
14370.20703125
14199.48046875
14007.94140625
13801.00390625
13588.16015625
13380.078125
13185.39453125
13008.33984375
12848.01171875
12699.35546875
12554.9765625
12406.54296875
12245.765625
12065.60546875
11862.37109375
11637.4765625
11397.3515625
11151.23828125
10908.171875
10674.44921875
10452.37890625
10240.4296875
10034.8203125
9831.92578125
9630.09765625
9430.1796875
9234.83984375
9047.23828125
8869.328125
8700.6953125
8538.578125
8379.18359375
8218.86328125
8054.265625
7882.1484375
7700.2890625
7509.20703125
7313.01953125
7118.59765625
6933.8203125
6766.3984375
6623.3984375
6510.40625
6429.7109375
6378.28515625
6347.421875
6325.046875
6299.6015625
6263.1875
6212.4296875
6147.65234375
6071.82421875
5989.265625
5903.49609375
5815.00390625
5721.0625
5618.203125
5505.4453125
5385.5
5263.6328125
5145.8125
5037.51171875
4943.28515625
4866.2421875
4807.33203125
4764.921875
4735.26171875
4713.97265625
4697.96875
4686.22265625
4678.83203125
4674.9765625
4671.5
4663.04296875
4643.515625
4607.81640625
4553.09375
4478.94921875
4387.0390625
4280.65625
4164.5546875
4044.41796875
3925.546875
3811.59375
3704.44140625
3605.078125
3513.8671875
3429.99609375
3351.32421875
3275.98046875
3204.34765625
3138.85546875
3081.3203125
3030.17578125
2980.44140625
2926.37109375
2864.57421875
2795.26953125
2721.359375
2646.6484375
2574.4765625
2507.41796875
2447.2890625
2394.796875
2348.546875
2304.6796875
2258.3828125
2207.1328125
2153.40234375
2104.38671875
2068.52734375
2051.0859375
2051.82421875
2065.890625
2086.6796875
2108.80859375
2129.6171875
2149.0078125
2168.21484375
2188.5390625
2210.921875
2236.65234375
2268.39453125
2310.5625
2368.2109375
2444.6484375
2538.81640625
2643.984375
2749.08203125
2841.9296875
2912.453125
2953.87890625
2961.921875
2933.6953125
2868.09375
2767.95703125
2642.421875
2507.6171875
2384.33203125
2293.08203125
2248.21875
2253.73046875
2302.84765625
2382.19921875
2478.41796875
2583.55078125
2695.93359375
2816.66015625
2944.78515625
3075.1875
3199.90625
3311.19140625
3403.8203125
3475.609375
3526.60546875
3557.91796875
3570.83203125
3566.484375
3545.79296875
3509.1015625
3455.50390625
3382.41015625
3286.5859375
3166.65234375
3025.90234375
2873.5390625
2723.13671875
2589.04296875
2482.5
2409.3671875
2369.73828125
2358.8828125
2368.50390625
2388.19140625
2407.32421875
2417.25
2413.0859375
2394.34375
2364.2109375
2328.05859375
2291.734375
2259.82421875
2234.00390625
2212.33203125
2190.46875
2164.81640625
2135.578125
2107.625
2088.5390625
2085.3671875
2102.46484375
2140.890625
2198.80078125
2271.84765625
2353.60546875
2436.47265625
2512.9609375
2576.734375
2623.125
2649.2109375
2653.85546875
2637.78125
2603.81640625
2557.6875
2508.96484375
2470.45703125
2454.6796875
2468.63671875
2510.08203125
2567.90625
2625.81640625
2667.16796875
2679.27734375
2657.0078125
2604.703125
2534.546875
2461.51171875
2397.4375
2347.99609375
2313.58984375
2292.359375
2282.765625
2284.48828125
2298.14453125
2324.7890625
2365.5390625
2421.26171875
2492.015625
2576.32421875
2671.19140625
2773.34765625
2881.13671875
2995.5078125
3118.89453125
3252.58203125
3394.375
3538.41015625
3676.84375
3802.078125
3908.09765625
3991.140625
4050.2890625
4087.75390625
4108.1796875
4116.75390625
4117.64453125
4113.296875
4104.140625
4087.859375
4058.94921875
4009.9140625
3933.984375
3827.734375
3692.2890625
3533.29296875
3360.26953125
3185.04296875
3019.515625
2873.73828125
2755.4140625
2670.49609375
2623.140625
2614.33984375
2640.39453125
2693.484375
2764.72265625
2847.89453125
2941.265625
3046.203125
3163.7265625
3291.5546875
3423.30078125
3549.7265625
3660.7421875
3747.18359375
3802.078125
3821.79296875
3807.18359375
3763.9375
3701.40234375
3630.03125
3558.74609375
3493.625
3437.875
3392.046875
3354.0078125
3319.5546875
3284.55078125
3247.85546875
3213.01953125
3187.078125
3176.83984375
3184.86328125
3207.84765625
3238.2421875
3267.64453125
3289.4921875
3299.73046875
3296.171875
3278.2109375
3247.3515625
3207.91796875
3166.7265625
3131.421875
3108.3671875
3101.28515625
3111.77734375
3141.0546875
3191.29296875
3265.31640625
3364.9375
3489.48046875
3635.37109375
3796.49609375
3964.91015625
4131.7265625
4288.4609375
4428.4609375
4548.0546875
4646.84765625
4727.0703125
4792.234375
4845.84375
4890.58984375
4928.296875
4960.265625
4988.0234375
5013.92578125
5040.734375
5069.67578125
5098.34375
5120.90625
5131.1953125
5126.39453125
5108.0390625
5080.15625
5047.00390625
5012.765625
4982.796875
4964.16796875
4964.16796875
4987.81640625
5036.29296875
5106.8984375
5193.83203125
5289.0625
5383.5546875
5469.38671875
5541.96484375
5600.94921875
5649.19140625
5690.6328125
5728.921875
5767.63671875
5812.05078125
5871.40234375
5959.43359375
6091.6484375
6279.64453125
6526.046875
6824.1015625
7162.72265625
7533.98828125
7938.30078125
8383.58203125
8878.35546875
9421.4140625
9992.5859375
10548.4609375
11025.6640625
11352.66015625
11468.73828125
11344.39453125
10993.36328125
10468.95703125
9845.89453125
9197.47265625
8578.7421875
8020.28515625
7530.94921875
7105.640625
6734.26171875
6408.5
6124.41796875
5881.23046875
5678.5390625
5514.0703125
5383.09765625
5279.328125
5196.484375
5128.93359375
5070.7109375
5014.05078125
4949.9609375
4871.375
4776.99609375
4672.72265625
4569.078125
4475.87890625
4397.48828125
4331.87890625
4273.7265625
4218.33203125
4162.98828125
4105.73828125
4044.4140625
3977.73828125
3907.26171875
3838.00390625
3777.59765625
3734.9296875
3718.2734375
3732.64453125
3777.27734375
3845.30078125
3926.42578125
4011.3671875
4095.28515625
4178.30859375
4263.0703125
4351.2421875
4441.625
4530.86328125
4615.265625
4691.7109375
4757.09375
4807.59765625
4838.77734375
4846.265625
4826.71875
4778.97265625
4705.04296875
4610.39453125
4503.125
4392.515625
4287.56640625
4195.58203125
4121.44921875
4067.88671875
4036.390625
4027.69921875
4041.2734375
4074.50390625
4122.77734375
4180.40625
4241.65234375
4301.42578125
4355.80078125
4402.32421875
4440.25
4470.8359375
4497.6328125
4526.19921875
4562.828125
4612.83203125
4679.38671875
4762.984375
4860.78515625
4965.84765625
5067.4765625
5153.83984375
5216.2421875
5252.43359375
5266.71484375
5266.875
5260.2265625
5251.4140625
5242.671875
5235.32421875
5231.09375
5232.765625
5243.80078125
5266.6015625
5299.91015625
5337.69140625
5371.296875
5393.93359375
5403.86328125
5403.87890625
5398.234375
5390.02734375
5380.44921875
5369.21875
5354.7890625
5334.20703125
5303.0625
5256.5546875
5191.734375
5109.82421875
5017.171875
4924.04296875
4842.265625
4782.96875
4754.85546875
4762.5859375
4805.390625
4876.92578125
4967.24609375
5065.99609375
5165.18359375
5260.00390625
5347.76953125
5426.0078125
5490.80859375
5536.5078125
5557.34765625
5550.44140625
5518.41015625
5469.48828125
5414.58984375
5363.4375
5322.32421875
5294.26953125
5280.2265625
5279.92578125
5292.39453125
5316.9140625
5353.8203125
5404.421875
5469.7265625
5549.02734375
5639.1015625
5734.1484375
5826.45703125
5907.91796875
5971.87109375
6014.25
6033.34765625
6028.734375
6000.4375
5949.15234375
5877.1875
5789.47265625
5693.6484375
5598.56640625
5511.7421875
5437.3046875
5375.86328125
5326.25390625
5287.71484375
5260.8125
5246.6953125
5245.453125
5254.75
5269.71875
5284.06640625
5291.8828125
5289.09375
5274.25
5248.5
5215.25
5179.71484375
5148.49609375
5128.98828125
5128.40234375
5152.2890625
5202.6875
5276.609375
5365.9140625
5459.375
5546.4609375
5620.9140625
5681.83203125
5731.734375
5773.2421875
5806.44921875
5828.48828125
5834.8671875
5821.65234375
5787.4453125
5734.44921875
5668.29296875
5596.68359375
5527.3359375
5466.12890625
5416.2890625
5379.06640625
5354.984375
5344.3359375
5346.51953125
5359.54296875
5381.0078125
5409.65625
5445.40625
5487.10546875
5530.33203125
5568.01953125
5593.8515625
5605.64453125
5606.06640625
5601.03515625
5597.62109375
5602.66015625
5621.8671875
5658.94921875
5714.90234375
5787.4375
5870.515625
5954.58203125
6028.71875
6084.94140625
6122.24609375
6147.2890625
6170.95703125
6202.98046875
6247.69140625
6302.3125
6357.89453125
6402.62890625
6426.5078125
6425.3046875
6402.04296875
6365.625
6327.82421875
6299.8203125
6289.26953125
6298.515625
6324.80078125
6362.16015625
6403.6484375
6443.05078125
6476.01171875
6500.53125
6516.5
6524.39453125
6524.27734375
6516.3046875
6502.515625
6488.13671875
6480.80078125
6487.265625
6509.3359375
6541.41015625
6571.8203125
6587.625
6579.890625
6546.4921875
6491.5234375
6422.609375
6347.86328125
6273.3828125
6201.82421875
6132.546875
6062.95703125
5989.83984375
5909.8828125
5819.78515625
5717.03515625
5601.63671875
5477.5546875
5352.81640625
5237.80078125
5142.33203125
5072.4140625
5027.80078125
5001.51953125
4982.2578125
4958.7578125
4924.09765625
4877.265625
4821.18359375
4758.890625
4690.890625
4615.46484375
4531.3671875
4440.5
4348.19921875
4260.95703125
4183.03125
4114.41015625
4051.44921875
3989.546875
3925.87109375
3860.54296875
3796.05078125
3735.671875
3681.9140625
3635.35546875
3594.15234375
3554.2734375
3510.42578125
3457.3125
3390.76171875
3308.80859375
3212.6171875
3106.81640625
2998.296875
2893.6015625
2796.4140625
2707.2890625
2625.890625
2553.9921875
2496.73046875
2461.0234375
2452.1484375
2470.37890625
2509.7734375
2560.44140625
2613.21875
2664.0
2714.42578125
2768.81640625
2829.89453125
2896.44140625
2963.73828125
3025.4140625
3075.453125
3109.64453125
3126.58984375
3128.07421875
3118.48046875
3103.3046875
3087.7578125
3076.2890625
3072.95703125
3081.30078125
3102.7734375
3134.78515625
3170.92578125
3204.0234375
3229.953125
3248.953125
3263.45703125
3274.5234375
3279.70703125
3273.91796875
3252.51171875
3214.3125
3162.4140625
3102.6484375
3041.45703125
2985.23828125
2940.703125
2914.6015625
2911.8671875
2933.65234375
2976.859375
3034.9609375
3099.08203125
3159.01171875
3204.859375
3229.18359375
3228.12890625
3200.78125
3147.65625
3070.28515625
2972.57421875
2862.39453125
2751.609375
2653.578125
2579.015625
2532.015625
2508.21875
2496.6953125
2485.2109375
2466.4375
2441.5390625
2419.40625
2412.7890625
2433.9609375
2491.6875
2589.1328125
2722.6015625
2881.83984375
3052.515625
3220.1484375
3373.72265625
3507.81640625
3622.84375
3723.87890625
3818.4375
3913.87890625
4015.29296875
4124.61328125
4240.48046875
4358.51953125
4471.41796875
4569.4296875
4642.19921875
4681.984375
4686.83203125
4660.91015625
4611.28125
4543.51953125
4460.140625
4362.80859375
4255.46875
4145.07421875
4039.53125
3945.67578125
3869.0546875
3814.84375
3787.890625
3791.24609375
3824.8046875
3885.171875
3966.703125
4062.3046875
4163.83984375
4262.83984375
4352.51171875
4430.26953125
4499.05859375
4566.01953125
4638.71484375
4720.671875
4808.68359375
4893.47265625
4963.94921875
5012.90234375
5040.8046875
5055.4140625
5067.7890625
5087.59375
5120.2421875
5166.359375
5222.15625
5279.90625
5329.015625
5358.58984375
5361.48046875
5337.73046875
5295.3671875
5247.921875
5210.375
5195.71484375
5213.0078125
5266.49609375
5355.25
5473.7734375
5613.99609375
5767.703125
5928.03125
6089.5390625
6247.78125
6399.1640625
6540.671875
6668.72265625
6777.8984375
6861.328125
6913.31640625
6932.515625
6923.015625
6892.83203125
6851.3125
6807.4453125
6769.6953125
6746.56640625
6746.98828125
6779.6953125
6851.421875
6964.10546875
7112.7109375
7285.5625
7467.453125
7643.80859375
7803.61328125
7940.359375
8052.015625
8141.08203125
8214.6953125
8283.86328125
8361.5546875
8460.171875
8589.125
8753.0234375
8950.86328125
9176.5390625
9420.9453125
9675.0546875
9932.72265625
10191.53125
10451.2578125
10711.30859375
10969.4609375
11222.8203125
11469.70703125
11710.57421875
11947.12109375
12180.8046875
12412.1484375
12641.37890625
12869.734375
13100.3515625
13337.55078125
13584.51171875
13840.9609375
14103.09375
14366.41015625
14629.62890625
14897.078125
15178.1328125
15484.21484375
15825.06640625
16206.1328125
16628.57421875
17091.140625
17591.53125
18125.3984375
18684.2578125
19255.59375
19826.48828125
20388.453125
20940.0
21485.77734375
22033.65625
22591.734375
23166.50390625
23762.4453125
24382.9921875
25032.0546875
25714.80078125
26437.0390625
27203.37109375
28015.3359375
28870.5078125
29763.18359375
30686.12890625
31632.265625
32595.5
33570.6328125
34552.78125
35536.734375
36516.48046875
37485.39453125
38437.1953125
39366.88671875
40271.12109375
41148.04296875
41997.01953125
42818.0546875
43610.453125
44371.16015625
45094.3671875
45772.890625
46400.12109375
46971.15625
47482.8671875
47933.75
48323.81640625
48654.203125
48926.265625
49140.68359375
49296.9453125
49393.5703125
49428.75390625
49401.19921875
49310.68359375
49158.09765625
48945.59375
48677.14453125
48359.078125
47999.39453125
47605.84375
47183.76171875
46735.40625
46260.81640625
45759.640625
45232.75390625
44683.22265625
44115.98828125
43536.5
42949.08984375
42356.13671875
41758.625
41157.5703125
40555.4296875
39956.62890625
39366.76953125
38790.7890625
38231.1875
37687.4375
37156.95703125
36636.640625
36123.703125
35615.66796875
35110.16796875
34605.70703125
34103.1328125
33606.66796875
33123.43359375
32661.44140625
32227.17578125
31824.1640625
31453.28515625
31114.74609375
30810.5234375
30545.54296875
30326.328125
30157.41796875
30037.74609375
29959.921875
29913.18359375
29887.92578125
29878.59765625
29883.390625
29902.1328125
29934.61328125
29980.2890625
30038.62890625
30109.1171875
30191.12890625
30284.0546875
30387.91015625
30504.01953125
30635.44921875
30786.75390625
30962.5859375
31165.67578125
31395.40625
31648.40234375
31920.83984375
32210.55859375
32517.37890625
32841.84765625
33183.94140625
33542.8671875
33918.00390625
34309.98828125
34721.01953125
35153.96484375
35610.83203125
36091.74609375
36595.36328125
37120.44140625
37667.32421875
38238.51171875
38838.06640625
39470.421875
40138.7265625
40842.91796875
41578.62109375
42338.203125
43114.0546875
43902.3828125
44704.8046875
45526.90625
46375.25390625
47255.00390625
48168.6640625
49115.48046875
50091.328125
51089.4453125
52101.8203125
53119.92578125
54134.01171875
55132.390625
56102.76953125
57035.70703125
57927.609375
58780.88671875
59601.296875
60394.5625
61164.41015625
61912.265625
62638.07421875
63341.21875
64020.94921875
64675.625
65301.1171875
65889.59375
66430.4453125
66913.29296875
67331.18359375
67681.68359375
67965.69921875
68185.64453125
68344.56640625
68446.21484375
68495.27734375
68497.30078125
68458.44140625
68384.68359375
68280.66796875
68148.703125
67989.23828125
67802.44140625
67589.359375
67351.453125
67088.7578125
66798.59765625
66475.953125
66115.6953125
65715.67578125
65279.44140625
64817.05078125
64343.46484375
63874.86328125
63424.16015625
62997.3671875
62592.796875
62203.94921875
61825.02734375
61455.55078125
61101.2578125
60771.17578125
60473.56640625
60212.8671875
59988.21484375
59793.3046875
59617.60546875
59448.87109375
59275.8125
59089.671875
58884.28515625
58655.44921875
58400.68359375
58119.84375
57815.93359375
57494.73828125
57162.4453125
56822.28515625
56472.625
56107.86328125
55721.01171875
55305.98046875
54858.90625
54379.10546875
53869.6640625
53336.66015625
52786.87890625
52225.30078125
51654.01953125
51072.875
50480.796875
49876.53515625
49258.35546875
48623.17578125
47966.84765625
47286.24609375
46582.03515625
45859.34375
45125.0625
44384.12109375
43637.765625
42884.83203125
42124.1171875
41356.1796875
40584.015625
39812.77734375
39048.1484375
38293.69921875
37549.171875
36811.33984375
36077.046875
35345.9453125
34621.15625
33907.96484375
33211.98828125
32537.484375
31885.98828125
31255.68359375
30642.17578125
30040.7421875
29449.171875
28869.33984375
28306.7109375
27767.91796875
27258.265625
26780.5234375
26335.7109375
25924.484375
25547.546875
25204.328125
24891.234375
24601.48828125
24327.38671875
24063.2734375
23806.60546875
23556.52734375
23311.62890625
23069.52734375
22828.4765625
22588.828125
22352.296875
22119.078125
21885.34765625
21642.9609375
21381.83984375
21093.52734375
20774.04296875
20424.4921875
20049.02734375
19651.51953125
19233.40234375
18794.5703125
18336.59765625
17865.73046875
17393.609375
16935.6171875
16508.12890625
16125.6015625
15797.8828125
15528.58984375
15315.30859375
15151.37890625
15027.94921875
14935.1328125
14862.45703125
14799.57421875
14737.66015625
14671.19921875
14599.39453125
14526.828125
14462.75390625
14419.07421875
14407.3125
14435.3671875
14505.4140625
14614.0546875
14754.94921875
14922.3125
15112.73046875
15324.05078125
15552.64453125
15791.65625
16031.6328125
16262.921875
16478.2265625
16673.9375
16849.7421875
17006.94921875
17147.265625
17273.234375
17389.4296875
17501.90234375
17614.87109375
17726.9921875
17830.36328125
17913.2421875
17964.66796875
17978.85546875
17958.03515625
17912.9140625
17859.98828125
17816.7265625
17796.94921875
17808.61328125
17854.046875
17931.66015625
18038.35546875
18172.10546875
18333.52734375
18525.3203125
18750.05859375
19008.16015625
19297.54296875
19614.4765625
19954.40625
20311.80078125
20679.69140625
21049.94921875
21414.93359375
21769.7734375
22113.44140625
22447.6484375
22774.08203125
23091.875
23396.62109375
23680.65234375
23934.19140625
24147.14453125
24311.57421875
24424.171875
24487.46484375
24508.765625
24497.05078125
24459.36328125
24398.62890625
24314.11328125
24203.87109375
24067.16015625
23905.26171875
23720.921875
23517.73828125
23300.38671875
23075.2265625
22850.4375
22635.109375
22437.28515625
22261.8828125
22109.87890625
21979.265625
21866.97265625
21769.87890625
21684.52734375
21606.91015625
21533.42578125
21462.515625
21395.41015625
21335.54296875
21287.55859375
21256.421875
21246.13671875
21257.5703125
21286.17578125
21321.4375
21349.328125
21357.23046875
21339.0703125
21297.875
21244.30078125
21192.05078125
21152.54296875
21131.51171875
21128.7265625
21141.015625
21167.25
21212.69140625
21289.65234375
21413.64453125
21597.05078125
21844.23828125
22150.734375
22505.99609375
22897.66796875
23314.84765625
23749.41796875
24195.75
24649.65625
25107.53125
25566.00390625
26021.98828125
26473.03125
26917.65625
27355.1640625
27784.67578125
28204.1328125
28610.5546875
29001.93359375
29379.55078125
29748.59765625
30116.68359375
30491.3828125
30878.15625
31278.89453125
31690.59375
32104.6015625
32507.4765625
32883.87890625
33220.68359375
33510.6640625
33754.6171875
33960.76953125
34141.11328125
34305.8984375
34459.5234375
34600.1015625
34722.046875
34818.4296875
34881.58984375
34903.44921875
34877.69921875
34803.18359375
34685.37109375
34534.52734375
34362.40625
34180.36328125
33999.43359375
33830.421875
33682.390625
33560.39453125
33465.19140625
33395.9609375
33354.18359375
33345.13671875
33375.53125
33448.87109375
33561.8828125
33704.2421875
33861.4921875
34019.4765625
34168.61328125
34306.28515625
34436.59375
34567.984375
34710.015625
34870.6328125
35054.6640625
35263.73828125
35497.58203125
35756.05859375
36040.52734375
36353.8359375
36699.390625
37080.5625
37500.546875
37962.16796875
38467.1953125
39015.55078125
39604.796875
40229.73828125
40882.00390625
41550.2578125
42221.79296875
42885.5625
43535.5234375
44172.83984375
44806.08984375
45449.171875
46117.19921875
46821.265625
47563.85546875
48337.234375
49126.296875
49914.99609375
50693.078125
51459.4609375
52220.69921875
52986.1015625
53763.046875
54555.1484375
55363.3671875
56188.37109375
57032.03515625
57896.9609375
58784.3359375
59691.73046875
60612.58203125
61538.578125
62463.8828125
63388.0703125
64315.14453125
65249.28515625
66190.87109375
67136.0
68079.2109375
69016.26953125
69944.640625
70861.5703125
71761.2890625
72632.88671875
73460.125
74224.3515625
74909.91015625
75509.33203125
76024.9609375
76466.22265625
76844.5234375
77168.95703125
77444.1796875
77670.45703125
77845.23828125
77965.69140625
78031.27734375
78045.41796875
78016.02734375
77955.25
77878.64453125
77803.3828125
77745.45703125
77716.75
77723.15625
77764.15234375
77833.19921875
77918.62109375
78005.03125
78075.578125
78114.38671875
78108.5
78049.4921875
77935.08203125
77770.203125
77566.59375
77340.8515625
77112.04296875
76899.28125
76718.375
76576.76171875
76468.890625
76375.96875
76271.86328125
76132.578125
75944.52734375
75708.0546875
75436.12109375
75149.89453125
74873.56640625
74629.953125
74437.3359375
74307.57421875
74245.61328125
74250.875
74320.06640625
74449.90234375
74637.96875
74881.82421875
75178.03125
75521.80078125
75906.85546875
76324.88671875
76765.7578125
77219.5390625
77679.140625
78141.2109375
78604.10546875
79064.53515625
79515.65234375
79947.84765625
80351.33203125
80718.37109375
81043.5
81321.70703125
81546.30859375
81708.8984375
81801.7109375
81820.6953125
81767.1953125
81647.734375
81472.48046875
81253.05078125
80999.98828125
80720.99609375
80421.06640625
80104.328125
79775.91796875
79442.12109375
79108.78515625
78779.140625
78452.72265625
78126.09375
77795.30078125
77458.62109375
77117.7734375
76776.84765625
76439.89453125
76109.40625
75786.80859375
75474.109375
75174.77734375
74892.82421875
74631.1484375
74391.1015625
74173.87890625
73982.2265625
73820.484375
73692.8984375
73602.10546875
73549.4453125
73536.65625
73566.75390625
73642.73828125
73764.7734375
73927.88671875
74122.03125
74334.53515625
74553.46484375
74770.59765625
74983.15234375
75194.53515625
75413.625
75652.4921875
75923.11328125
76234.8203125
76593.203125
76999.80078125
77451.9375
77943.1953125
78464.98046875
79008.35546875
79564.49609375
80124.1171875
80677.38671875
81215.06640625
81729.37109375
82213.66796875
82661.7734375
83068.4921875
83431.38671875
83751.96484375
84034.85546875
84284.91015625
84503.703125
84687.42578125
84827.6875
84914.90625
84942.01953125
84906.54296875
84810.609375
84659.7734375
84461.18359375
84221.2734375
83943.7890625
83629.19921875
83275.828125
82881.71875
82446.16015625
81970.30859375
81456.5
80906.18359375
80318.0234375
79687.91796875
79011.375
78286.3984375
77514.9375
76702.58984375
75857.46484375
74988.37890625
74102.36328125
73202.59375
72288.578125
71359.0078125
70415.2734375
69463.37109375
68513.3046875
67576.5546875
66662.81640625
65777.08203125
64918.6328125
64082.8203125
63264.890625
62463.2109375
61679.80859375
60918.08203125
60179.97265625
59464.87109375
58770.765625
58095.80078125
57438.6171875
56797.41015625
56169.7421875
55554.046875
54951.6484375
54366.96484375
53805.3515625
53270.37890625
52762.61328125
52280.171875
51819.86328125
51377.9375
50950.58203125
50534.40625
50126.578125
49724.58984375
49326.3046875
48930.5390625
48538.0390625
48151.8046875
47776.53515625
47417.28125
47077.98828125
46760.140625
46462.57421875
46182.7890625
45919.2421875
45672.984375
45447.3984375
45246.4296875
45072.76171875
44927.09375
44808.73046875
44716.6875
44650.51171875
44610.44140625
44597.1640625
44611.625
44655.18359375
44729.4921875
44836.078125
44975.80859375
45148.81640625
45355.19140625
45595.875
45873.0703125
46189.55859375
46547.02734375
46944.67578125
47379.4375
47847.94921875
48348.67578125
48882.59375
49452.421875
50061.56640625
50713.66015625
51412.296875
52160.61328125
52960.4375
53811.00390625
54707.26171875
55638.734375
56590.80859375
57548.734375
58502.2578125
59447.4765625
60385.125
61317.3984375
62246.27734375
63173.94921875
64103.50390625
65037.984375
65978.11328125
66920.78125
67859.7109375
68787.16796875
69694.8359375
70573.3671875
71412.234375
72201.484375
72934.703125
73611.11328125
74235.3046875
74815.2421875
75360.296875
75880.234375
76384.44921875
76880.15625
77369.625
77848.31640625
78306.171875
78732.05859375
79118.20703125
79461.046875
79758.2890625
80005.81640625
80198.19921875
80333.203125
80416.64453125
80463.453125
80494.1015625
80529.25
80586.08984375
80677.28515625
80810.734375
80988.55859375
81206.0234375
81451.76171875
81709.69140625
81961.44140625
82188.91015625
82377.21875
82517.52734375
82607.80078125
82650.609375
82649.23828125
82604.953125
82516.44140625
82380.578125
82193.05859375
81948.87109375
81642.69140625
81269.47265625
80824.8046875
80304.8828125
79706.38671875
79026.6328125
78264.21484375
77419.65625
76495.3984375
75494.9921875
74422.1015625
73280.359375
72074.26953125
70810.66796875
69499.99609375
68156.52734375
66796.85546875
65436.66796875
64087.01171875
62752.390625
61431.890625
60122.59375
58822.96484375
57534.296875
56260.0546875
55004.140625
53769.5859375
52558.484375
51372.78515625
50215.2109375
49089.57421875
48000.46484375
46952.34375
45948.40625
44989.71875
44075.01171875
43200.8984375
42361.98046875
41551.08203125
40760.30859375
39982.93359375
39214.93359375
38455.3125
37705.6796875
36970.3203125
36256.33203125
35572.3046875
34924.79296875
34314.28515625
33733.5625
33169.7890625
32609.3671875
32043.0390625
31469.0
30892.90234375
30325.1171875
29776.54296875
29254.67578125
28761.5859375
28294.21484375
27846.3203125
27410.23828125
26977.85546875
26541.54296875
26096.08984375
25640.8515625
25179.84375
24719.4375
24265.5546875
23822.5625
23393.3671875
22978.84765625
22576.75390625
22181.78125
21787.84375
21390.953125
20990.5078125
20588.8515625
20190.33984375
19800.734375
19426.56640625
19074.30078125
18749.2265625
18454.40234375
18189.08203125
17947.04296875
17716.078125
17480.32421875
17225.2734375
16943.12890625
16635.1171875
16309.484375
15976.84375
15646.51171875
15325.58984375
15019.6796875
14732.83984375
14466.265625
14217.23046875
13980.10546875
13749.41015625
13523.15625
13304.42578125
13100.375
12918.87890625
12764.89453125
12638.40625
12534.84375
12446.6875
12364.82421875
12279.44921875
12181.1328125
12062.484375
11919.8984375
11754.37890625
11570.87109375
11376.2265625
11176.7265625
10976.4765625
10777.64453125
10581.68359375
10389.9609375
10202.90625
10018.5078125
9832.12890625
9638.23828125
9433.4375
9218.70703125
8998.9375
8779.3828125
8561.046875
8338.515625
8102.203125
7843.21484375
7557.18359375
7244.46484375
6907.6171875
6548.97265625
6170.26953125
5774.19140625
5366.1953125
4954.8359375
4550.05078125
4160.69140625
3792.9609375
3450.08984375
3132.19921875
2835.75390625
2553.73046875
2277.78125
2001.69140625
1723.83203125
1446.8671875
1175.09375
911.17578125
653.66796875
396.2265625
128.89453125
-159.00390625
-475.44140625
-823.3671875
-1200.58203125
-1601.90234375
-2022.15625
-2457.5703125
-2904.05078125
-3354.0625
-3795.70703125
-4215.87109375
-4605.40234375
-4962.3515625
-5291.72265625
-5603.1640625
-5908.1640625
-6217.234375
-6537.35546875
-6870.6640625
-7215.1796875
-7566.75
-7920.640625
-8272.32421875
-8617.77734375
-8953.49609375
-9276.1796875
-9582.2734375
-9868.25
-10131.390625
-10370.41015625
-10585.11328125
-10775.6875
-10942.62890625
-11087.36328125
-11213.0625
-11324.8125
-11428.8984375
-11531.5078125
-11637.27734375
-11748.20703125
-11863.27734375
-11979.0625
-12091.375
-12197.62890625
-12298.76171875
-12399.47265625
-12506.4375
-12625.3046875
-12758.40625
-12904.1796875
-13058.03515625
-13213.7421875
-13364.77734375
-13505.5703125
-13632.72265625
-13745.734375
-13846.4140625
-13937.09765625
-14018.7734375
-14090.5625
-14150.984375
-14199.6640625
-14237.84765625
-14267.03515625
-14286.7578125
-14293.23046875
-14280.04296875
-14240.6484375
-14171.33984375
-14073.25390625
-13952.3046875
-13817.37890625
-13677.78515625
-13541.41015625
-13413.86328125
-13298.02734375
-13193.60546875
-13097.4921875
-13005.62890625
-12915.56640625
-12827.7265625
-12744.015625
-12664.98828125
-12588.13671875
-12508.27734375
-12419.44140625
-12316.73046875
-12197.5625
-12061.99609375
-11912.22265625
-11751.64453125
-11584.0078125
-11412.875
-11241.25390625
-11071.109375
-10902.91015625
-10735.39453125
-10565.70703125
-10390.0625
-10205.21875
-10009.8046875
-9804.55078125
-9591.1640625
-9370.93359375
-9144.375
-8911.85546875
-8674.4453125
-8434.3203125
-8194.484375
-7957.63671875
-7724.58203125
-7493.421875
-7260.3359375
-7021.30078125
-6772.9921875
-6512.38671875
-6236.20703125
-5941.28515625
-5625.640625
-5289.58203125
-4936.69140625
-4574.53125
-4214.1640625
-3867.51953125
-3543.71875
-3246.8828125
-2976.9921875
-2732.4453125
-2511.765625
-2313.1796875
-2133.2734375
-1966.6640625
-1807.33203125
-1650.66015625
-1495.15234375
-1343.49609375
-1203.03515625
-1085.4453125
-1005.49609375
-979.09765625
-1020.99609375
-1142.08203125
-1346.625
-1630.90625
-1984.79296875
-2395.76171875
-2852.48046875
-3345.5078125
-3865.59375
-4402.140625
-4943.57421875
-5479.328125
-6002.0546875
-6508.7890625
-7000.73046875
-7481.82421875
-7957.1796875
-8431.84765625
-8909.87109375
-9393.0078125
-9879.7421875
-10365.84765625
-10846.9609375
-11321.5859375
-11792.30859375
-12264.50390625
-12743.9921875
-13235.23828125
-13740.80078125
-14261.34375
-14795.91015625
-15342.484375
-15898.90234375
-16463.30859375
-17033.359375
-17604.81640625
-18171.38671875
-18726.85546875
-19268.109375
-19796.19140625
-20314.25390625
-20823.6875
-21321.53125
-21800.90234375
-22254.0390625
-22675.78125
-23064.9375
-23422.92578125
-23751.28125
-24050.19921875
-24319.0078125
-24557.78515625
-24769.00390625
-24958.60546875
-25135.74609375
-25310.75
-25492.3203125
-25686.015625
-25894.76953125
-26119.64453125
-26358.91796875
-26606.3359375
-26851.22265625
-27081.22265625
-27285.84765625
-27458.52734375
-27596.6328125
-27700.84765625
-27774.47265625
-27822.7890625
-27852.05078125
-27868.21484375
-27875.69921875
-27877.0625
-27873.65625
-27867.109375
-27860.69921875
-27859.94140625
-27871.91796875
-27903.40234375
-27958.28125
-28035.89453125
-28131.5859375
-28238.86328125
-28351.17578125
-28462.0859375
-28564.96875
-28653.4921875
-28722.81640625
-28770.16796875
-28794.5078125
-28796.0078125
-28776.265625
-28738.3203125
-28685.62109375
-28620.0234375
-28540.25390625
-28442.24609375
-28321.1953125
-28174.015625
-28000.8515625
-27805.40625
-27594.64453125
-27377.578125
-27162.84765625
-26955.6484375
-26755.91015625
-26559.25390625
-26359.6796875
-26152.0078125
-25932.53125
-25698.484375
-25447.29296875
-25176.265625
-24883.05859375
-24566.64453125
-24227.7421875
-23868.08984375
-23488.9140625
-23090.7578125
-22675.19140625
-22246.76953125
-21812.83203125
-21380.93359375
-20956.03515625
-20539.39453125
-20129.51171875
-19724.125
-19322.140625
-18924.77734375
-18535.3046875
-18157.28515625
-17791.71484375
-17434.34375
-17074.4453125
-16696.42578125
-16284.1328125
-15826.46484375
-15321.1875
-14774.74609375
-14198.39453125
-13603.21875
-12997.1796875
-12385.2734375
-11771.203125
-11158.2265625
-10548.3125
-9940.68359375
-9331.3203125
-8713.9140625
-8081.66796875
-7429.19921875
-6754.20703125
-6058.21484375
-5345.90625
-4623.20703125
-3895.546875
-3167.453125
-2443.390625
-1728.48828125
-1028.328125
-347.87109375
309.52734375
942.58984375
1551.8359375
2139.00390625
2706.4609375
3256.765625
3792.31640625
4314.79296875
4824.33984375
5318.7734375
5793.40625
6241.734375
6656.68359375
7031.86328125
7361.91796875
7641.796875
7865.72265625
8027.1640625
8120.8125
8145.59765625
8106.72265625
8015.3984375
7886.24609375
7733.7109375
7568.83203125
7397.27734375
7219.13671875
7030.18359375
6823.4609375
6590.3984375
6321.43359375
6007.3671875
5641.87109375
5224.234375
4760.28515625
4260.5625
3736.36328125
3196.2109375
2644.65234375
2083.7265625
1515.359375
942.4453125
367.93359375
-207.06640625
-784.2890625
-1367.3984375
-1959.4453125
-2560.44140625
-3166.703125
-3772.72265625
-4373.84765625
-4967.29296875
-5550.63671875
-6119.79296875
-6669.15625
-7194.0390625
-7693.07421875
-8168.69140625
-8625.61328125
-9068.796875
-9501.9765625
-9927.44140625
-10347.05078125
-10763.71875
-11181.49609375
-11603.5546875
-12029.515625
-12454.8203125
-12872.87109375
-13278.48046875
-13670.42578125
-14052.1875
-14430.90625
-14815.15625
-15212.59765625
-15628.390625
-16064.765625
-16521.0078125
-16993.19921875
-17474.25390625
-17955.04296875
-18426.5546875
-18881.9609375
-19317.5390625
-19732.59375
-20128.84375
-20509.91015625
-20880.640625
-21245.9609375
-21608.90625
-21968.76171875
-22320.6796875
-22657.6640625
-22973.96484375
-23267.5625
-23540.453125
-23797.1640625
-24043.05078125
-24283.20703125
-24521.8984375
-24762.3828125
-25006.83984375
-25256.5
-25511.84765625
-25772.9453125
-26039.57421875
-26311.26953125
-26587.2578125
-26866.90234375
-27150.33203125
-27438.61328125
-27732.9296875
-28033.26953125
-28337.61328125
-28641.84375
-28940.37890625
-29227.22265625
-29497.55078125
-29748.9609375
-29981.734375
-30198.30078125
-30403.00390625
-30602.09375
-30803.08203125
-31012.50390625
-31233.3515625
-31463.7890625
-31697.90234375
-31927.74609375
-32145.70703125
-32346.41796875
-32527.7734375
-32690.875
-32839.0546875
-32976.48046875
-33106.60546875
-33230.9921875
-33349.140625
-33459.5234375
-33560.96484375
-33653.22265625
-33736.36328125
-33809.984375
-33873.140625
-33924.82421875
-33964.39453125
-33991.51953125
-34006.1953125
-34009.18359375
-34002.984375
-33992.30078125
-33982.85546875
-33978.71484375
-33979.7890625
-33981.51953125
-33976.67578125
-33957.49609375
-33916.7734375
-33848.48046875
-33748.74609375
-33616.8515625
-33454.87890625
-33266.125
-33053.73046875
-32820.55078125
-32569.796875
-32305.08984375
-32029.84375
-31746.71875
-31457.91015625
-31165.87109375
-30873.86328125
-30585.8671875
-30305.96875
-30037.26953125
-29780.44921875
-29532.609375
-29287.4765625
-29037.6640625
-28777.9609375
-28507.4765625
-28229.03515625
-27946.24609375
-27660.4609375
-27369.7265625
-27069.8828125
-26756.734375
-26427.76171875
-26082.4296875
-25721.484375
-25345.953125
-24956.71484375
-24555.04296875
-24143.68359375
-23727.6484375
-23313.5625
-22907.390625
-22512.16015625
-22127.34375
-21750.65234375
-21380.4375
-21016.8828125
-20661.3515625
-20314.51953125
-19974.73046875
-19637.4453125
-19296.3046875
-18945.7265625
-18583.53125
-18212.109375
-17837.33984375
-17466.1796875
-17104.3515625
-16755.40234375
-16421.40625
-16104.68359375
-15808.953125
-15538.9140625
-15298.3203125
-15088.28515625
-14907.078125
-14751.578125
-14619.37109375
-14510.37890625
-14427.40234375
-14375.82421875
-14363.28125
-14399.2578125
-14493.73828125
-14654.17578125
-14882.44140625
-15174.3671875
-15522.3984375
-15918.82421875
-16356.90234375
-16829.9921875
-17331.06640625
-17853.72265625
-18393.51171875
-18948.28515625
-19517.33203125
-20099.9609375
-20694.1953125
-21296.1484375
-21900.5
-22501.90625
-23096.265625
-23681.1953125
-24255.98828125
-24821.69921875
-25381.25
-25938.96875
-26499.44921875
-27065.875
-27638.21875
-28211.95703125
-28778.359375
-29326.9375
-29849.234375
-30341.5546875
-30805.14453125
-31243.91796875
-31661.375
-32058.375
-32432.671875
-32780.3671875
-33098.23828125
-33385.50390625
-33643.7890625
-33875.31640625
-34080.79296875
-34258.765625
-34406.96484375
-34524.87109375
-34615.6796875
-34686.39453125
-34745.71875
-34800.7734375
-34854.54296875
-34905.62890625
-34950.2109375
-34984.52734375
-35005.8828125
-35011.9375
-34999.7734375
-34966.15625
-34908.77734375
-34827.19140625
-34722.85546875
-34598.5078125
-34457.51171875
-34303.0703125
-34137.30859375
-33960.3828125
-33770.3203125
-33563.8984375
-33338.08203125
-33091.671875
-32826.23828125
-32545.953125
-32256.16796875
-31961.59375
-31665.25390625
-31368.8203125
-31073.55859375
-30780.84375
-30491.765625
-30206.4765625
-29924.22265625
-29643.953125
-29364.97265625
-29086.9765625
-28809.60546875
-28532.30078125
-28254.58984375
-27976.7421875
-27700.26171875
-27427.75
-27162.4609375
-26907.66015625
-26666.19140625
-26439.8828125
-26228.96875
-26031.91015625
-25846.09375
-25669.33984375
-25501.35546875
-25344.3203125
-25202.44921875
-25080.60546875
-24982.62109375
-24909.8359375
-24860.6015625
-24830.75390625
-24814.6796875
-24806.41796875
-24800.5546875
-24792.6640625
-24779.2421875
-24757.2421875
-24723.73828125
-24676.06640625
-24612.43359375
-24532.4765625
-24437.64453125
-24331.72265625
-24220.98046875
-24113.47265625
-24017.015625
-23936.546875
-23872.44921875
-23820.34375
-23772.359375
-23719.28515625
-23653.23828125
-23570.35546875
-23472.21875
-23365.00390625
-23256.70703125
-23154.19140625
-23061.640625
-22980.7109375
-22911.41796875
-22852.61328125
-22801.8515625
-22754.8671875
-22705.453125
-22646.140625
-22569.64453125
-22470.3046875
-22344.83203125
-22192.25390625
-22013.52734375
-21811.20703125
-21588.83203125
-21349.83984375
-21096.6796875
-20830.8359375
-20554.140625
-20270.53515625
-19986.76171875
-19710.94140625
-19449.50390625
-19204.1953125
-18971.3828125
-18743.90625
-18513.87109375
-18274.9296875
-18023.48046875
-17759.3515625
-17485.86328125
-17208.89453125
-16934.94921875
-16669.02734375
-16412.96484375
-16164.7890625
-15919.3671875
-15670.51171875
-15413.625
-15147.28515625
-14872.77734375
-14592.328125
-14307.54296875
-14018.78515625
-13725.10546875
-13424.359375
-13113.4453125
-12789.0859375
-12449.23046875
-12094.3828125
-11728.12109375
-11356.10546875
-10984.04296875
-10615.91796875
-10253.41015625
-9896.6640625
-9545.421875
-9199.8359375
-8860.45703125
-8527.50390625
-8199.796875
-7874.08984375
-7545.5390625
-7209.23828125
-6861.74609375
-6501.67578125
-6129.11328125
-5744.6796875
-5349.01953125
-4942.7109375
-4526.41015625
-4101.11328125
-3668.7734375
-3232.87109375
-2798.15625
-2369.21484375
-1948.4921875
-1535.140625
-1125.4609375
-714.53515625
-298.03515625
126.5078125
559.453125
999.55859375
1444.82421875
1893.078125
2342.21484375
2790.2890625
3235.65234375
3677.22265625
4115.00390625
4550.828125
4988.828125
5434.87890625
5894.72265625
6371.9140625
6866.65234375
7376.09375
7895.54296875
8419.76171875
8943.99609375
9464.5859375
9979.0859375
10486.31640625
10986.3671875
11480.61328125
11971.5546875
12462.4453125
12956.84375
13457.8984375
13967.5078125
14485.75
15011.26171875
15542.48046875
16078.859375
16621.375
17172.29296875
17734.33984375
18309.6015625
18898.48046875
19499.6640625
20111.23828125
20732.1953125
21362.703125
22002.98046875
22651.7890625
23306.1953125
23962.75
24619.140625
25275.01953125
25931.41015625
26589.25390625
27248.359375
27907.72265625
28566.8671875
29227.13671875
29891.9609375
30565.96875
31254.0234375
31960.49609375
32688.4765625
33438.6171875
34207.97265625
34990.32421875
35778.28125
36565.95703125
37350.2890625
38130.1953125
38904.8984375
39673.04296875
40433.328125
41185.4921875
41930.859375
42671.9296875
43411.63671875
44152.50390625
44895.92578125
45641.45703125
46386.46875
47126.48828125
47856.125
48570.12890625
49263.9609375
49933.88671875
50577.0234375
51191.42578125
51776.17578125
52331.28125
52857.41796875
53355.84765625
53828.3515625
54277.19921875
54704.9921875
55114.64453125
55509.3125
55892.12109375
56265.5859375
56631.3046875
56990.30078125
57343.84375
57693.8828125
58042.609375
58391.44140625
58740.19140625
59087.0625
59429.578125
59765.84765625
60095.6171875
60420.43359375
60742.77734375
61064.921875
61388.515625
61715.05859375
62046.56640625
62385.4765625
62733.8828125
63092.9140625
63462.74609375
63843.015625
64233.22265625
64632.9453125
65041.94921875
65459.96875
65886.37109375
66320.15234375
66760.66796875
67208.62890625
67666.36328125
68136.91015625
68622.48046875
69123.46875
69638.359375
70164.39453125
70698.3984375
71237.3984375
71779.265625
72323.25
72870.21484375
73422.08984375
73980.75
74547.03515625
75120.671875
75700.91796875
76287.421875
76880.5859375
77481.38671875
78090.84765625
78709.43359375
79336.7265625
79971.703125
80613.59765625
81262.81640625
81921.27734375
82591.80078125
83276.83984375
83977.35546875
84692.328125
85419.125
86154.4609375
86895.4609375
87640.42578125
88388.8984375
89141.23046875
89897.859375
90658.7578125
91423.171875
92189.671875
92956.51953125
93722.13671875
94485.63671875
95247.14453125
96007.91796875
96770.234375
97537.015625
98311.25
99095.2890625
99890.40234375
100696.54296875
101512.390625
102335.6640625
103163.703125
103994.08984375
104824.9140625
105654.5703125
106481.625
107305.05078125
108124.5703125
108940.84765625
109755.375
110570.10546875
111386.9296875
112207.015625
113030.55859375
113857.12890625
114686.29296875
115517.87890625
116351.671875
117186.85546875
118021.7265625
118853.9921875
119681.62890625
120503.91015625
121321.7421875
122137.1796875
122952.3984375
123768.98046875
124587.875
125409.7578125
126235.48046875
127066.33203125
127903.8515625
128749.09375
129601.80859375
130460.22265625
131321.5234375
132182.53125
133040.27734375
133892.75390625
134739.75
135583.0390625
136425.375
137269.14453125
138116.12890625
138968.5703125
139830.37109375
140706.99609375
141604.11328125
142525.86328125
143474.17578125
144449.19140625
145450.3359375
146477.13671875
147529.51953125
148607.8984375
149713.2890625
150847.17578125
152011.1171875
153206.16015625
154432.59765625
155690.03125
156977.4296875
158293.078125
159634.58984375
160999.1953125
162384.125
163786.84765625
165205.09375
166636.7734375
168079.92578125
169533.0390625
170995.56640625
172468.25
173952.8359375
175451.19140625
176964.21484375
178491.19140625
180029.765625
181576.53515625
183127.9765625
184681.23828125
186234.609375
187787.7109375
189341.4140625
190897.5
192458.20703125
194026.01953125
195603.80859375
197194.83203125
198802.58203125
200430.4609375
202081.66796875
203759.19140625
205465.5859375
207202.9375
208973.18359375
210778.765625
212622.84765625
214508.88671875
216440.0078125
218418.57421875
220446.01953125
222522.984375
224649.53125
226825.40625
229049.90625
231321.3828125
233637.05859375
235993.3515625
238386.41796875
240812.19921875
243266.23828125
245743.671875
248239.6484375
250749.96484375
253271.46484375
255802.11328125
258340.58203125
260885.46875
263434.30859375
265982.79296875
268524.5
271051.14453125
273553.13671875
276020.33984375
278442.69921875
280810.69921875
283115.4296875
285348.52734375
287501.828125
289567.1328125
291536.15625
293400.82421875
295153.8125
296789.015625
298301.828125
299689.55078125
300951.76953125
302090.59765625
303110.4765625
304017.609375
304819.16015625
305522.35546875
306133.80859375
306659.0546875
307102.265625
307466.3125
307753.2109375
307965.015625
308104.80078125
308177.26953125
308188.55078125
308145.56640625
308055.19921875
307923.87890625
307757.6875
307562.60546875
307344.41015625
307108.078125
306856.984375
306592.5859375
306314.87109375
306023.5234375
305719.21484375
305404.60546875
305084.65234375
304766.36328125
304458.265625
304169.828125
303910.89453125
303691.1015625
303519.37890625
303403.4609375
303349.29296875
303360.3046875
303436.9765625
303577.10546875
303776.75390625
304031.18359375
304335.296875
304683.50390625
305069.12890625
305483.77734375
305917.171875
306357.71484375
306793.8359375
307215.56640625
307615.90234375
307991.40234375
308342.00390625
308670.15234375
308979.6640625
309274.83203125
309559.98828125
309839.30859375
310116.70703125
310395.48828125
310677.66796875
310963.3359375
311250.5625
311536.11328125
311816.69921875
312090.046875
312355.44921875
312613.84375
312867.48828125
313119.3515625
313372.53515625
313630.0
313894.7421875
314170.23828125
314460.625
314770.58203125
315104.7890625
315467.22265625
315860.7890625
316287.24609375
316747.515625
317241.765625
317769.203125
318327.66796875
318913.3671875
319520.75390625
320142.703125
320770.94140625
321396.8828125
322012.65234375
322612.18359375
323192.21484375
323752.6328125
324296.0625
324826.6796875
325349.0546875
325867.5234375
326386.00390625
326907.953125
327436.28515625
327973.26171875
328520.4765625
329078.8828125
329648.8125
330229.984375
330821.55859375
331422.140625
332029.93359375
332642.94921875
333259.2265625
333877.31640625
334496.6953125
335118.08984375
335743.2421875
336374.1875
337012.625
337659.63671875
338315.77734375
338981.328125
339656.61328125
340342.234375
341039.16796875
341748.52734375
342471.40234375
343208.8046875
343961.86328125
344731.76953125
345519.64453125
346326.3046875
347152.09375
347996.83203125
348859.9921875
349741.0390625
350639.63671875
351555.58203125
352488.5390625
353437.8203125
354402.265625
355380.19921875
356369.41015625
357367.1484375
358370.0859375
359374.17578125
360374.48046875
361365.265625
362340.4453125
363294.1796875
364221.62890625
365119.625
365987.05078125
366824.703125
367634.67578125
368419.62109375
369182.01171875
369923.6484375
370645.42578125
371347.5078125
372029.765625
372692.453125
373336.8671875
373965.828125
374583.73828125
375196.19921875
375809.3515625
376429.15234375
377060.7265625
377707.79296875
378372.34765625
379054.875
379754.80078125
380471.0
381202.12109375
381946.94921875
382704.53125
383474.09765625
384254.73828125
385045.2890625
385844.24609375
386649.609375
387458.59375
388267.42578125
389071.48828125
389865.828125
390645.84765625
391408.01171875
392150.296875
392872.17578125
393574.2109375
394257.58203125
394923.80078125
395574.46484375
396210.9296875
396834.109375
397444.5078125
398042.3984375
398628.17578125
399202.734375
399767.71484375
400325.3515625
400878.078125
401428.08984375
401977.234375
402526.89453125
403077.86328125
403630.28515625
404183.796875
404737.7890625
405291.72265625
405845.49609375
406399.6484375
406955.3671875
407514.07421875
408076.859375
408644.13671875
409215.42578125
409789.375
410363.80078125
410935.7109375
411501.41796875
412056.578125
412596.62109375
413117.37890625
413615.7265625
414089.90625
414539.5546875
414965.66796875
415370.54296875
415757.63671875
416131.390625
416497.00390625
416860.16015625
417226.546875
417601.4375
417989.31640625
418393.57421875
418816.25390625
419257.87109375
419717.671875
420194.0625
420685.19140625
421189.56640625
421706.4765625
422236.0234375
422778.578125
423334.046875
423901.42578125
424478.79296875
425063.55078125
425652.6796875
426242.88671875
426830.6640625
427412.3203125
427984.23046875
428543.4453125
429088.3125
429618.88671875
430136.8828125
430645.32421875
431148.0546875
431648.99609375
432151.37890625
432657.109375
433166.46484375
433678.1875
434189.8515625
434698.62109375
435201.91796875
435697.8203125
436185.2734375
436664.08203125
437134.8984375
437598.87890625
438057.296875
438511.2421875
438961.375
439407.79296875
439849.91015625
440286.5546875
440716.203125
441137.24609375
441548.02734375
441947.015625
442333.0
442705.24609375
443063.64453125
443408.70703125
443741.484375
444063.38671875
444375.91796875
444680.56640625
444978.71875
445271.56640625
445559.89453125
445844.0
446123.74609375
446398.640625
446667.91796875
446930.734375
447186.39453125
447434.453125
447674.6484375
447906.79296875
448130.75390625
448346.42578125
448553.6015625
448752.05078125
448941.703125
449122.75390625
449295.69921875
449461.2734375
449620.51953125
449774.71875
449925.20703125
450073.2265625
450219.765625
450365.40234375
450510.04296875
450652.69140625
450791.4765625
450923.78125
451046.46875
451156.28125
451250.28515625
451326.33203125
451383.24609375
451420.89453125
451440.1640625
451442.6484375
451430.1640625
451404.1484375
451365.25390625
451313.12890625
451246.37890625
451162.80859375
451059.95703125
450935.6484375
450788.328125
450617.1328125
450421.90625
450203.109375
449961.69921875
449699.03125
449416.828125
449117.078125
448801.859375
448473.03515625
448132.15234375
447780.44140625
447418.91015625
447048.57421875
446670.69921875
446286.91796875
445898.91796875
445508.03515625
445115.02734375
444720.15234375
444323.48046875
443925.1953125
443525.93359375
443126.94140625
442729.9609375
442337.07421875
441950.61328125
441573.1953125
441207.7109375
440857.14453125
440524.51171875
440212.73046875
439924.4921875
439662.0234375
439427.0078125
439220.56640625
439043.25390625
438895.12109375
438775.87890625
438685.1875
438622.78515625
438588.4921875
438582.203125
438603.9453125
438653.859375
438732.0703125
438838.66796875
438973.75390625
439137.40625
439329.55859375
439550.0078125
439798.47265625
440074.58984375
440377.84375
440707.57421875
441063.03515625
441443.4375
441847.875
442275.33203125
442724.77734375
443195.15625
443685.390625
444194.33203125
444720.85546875
445263.84765625
445822.1796875
446394.671875
446980.1640625
447577.546875
448185.7109375
448803.51953125
449429.890625
450063.8515625
450704.44921875
451350.75390625
452001.8984375
452657.1171875
453315.6328125
453976.67578125
454639.5546875
455303.71875
455968.75390625
456634.296875
457300.0390625
457965.81640625
458631.43359375
459296.70703125
459961.47265625
460625.640625
461289.140625
461951.86328125
462613.7265625
463274.6875
463934.73046875
464593.76171875
465251.72265625
465908.5859375
466564.328125
467218.88671875
467872.1875
468524.234375
469175.03125
469824.5390625
470472.72265625
471119.59765625
471765.171875
472409.39453125
473052.21484375
473693.6171875
474333.61328125
474972.14453125
475609.17578125
476244.703125
476878.7578125
477511.32421875
478142.3828125
478771.96484375
479400.1171875
480026.83203125
480652.09375
481275.92578125
481898.36328125
482519.39453125
483138.96875
483757.0859375
484373.7578125
484988.96484375
485602.6796875
486214.94140625
486825.80859375
487435.26171875
488043.25390625
488649.79296875
489254.91796875
489858.63671875
490460.9296875
491061.8203125
491661.3359375
492259.44140625
492856.08984375
493451.2734375
494045.03515625
494637.3515625
495228.1796875
495817.50390625
496405.34765625
496991.71875
497576.59375
498159.98828125
498741.98046875
499322.6015625
499901.80859375
500479.58984375
501055.93359375
501630.7734375
502204.05078125
502775.7265625
503345.8203125
503914.31640625
504481.14453125
505046.30859375
505609.85546875
506171.79296875
506732.078125
507290.68359375
507847.671875
508403.1015625
508957.03125
509509.53125
510060.69921875
510610.53125
511158.9375
511705.8203125
512251.1640625
512794.984375
513337.3125
513878.28515625
514418.125
514957.05078125
515495.1875
516032.58203125
516569.203125
517104.921875
517639.515625
518172.7734375
518704.61328125
519234.96875
519763.83984375
520291.26953125
520817.4140625
521342.40234375
521866.2734375
522388.99609375
522910.55078125
523430.8984375
523950.02734375
524468.03125
524985.11328125
525501.42578125
526016.99609375
526531.796875
527045.82421875
527559.09375
528071.51953125
528583.04296875
529093.59375
529603.109375
530111.45703125
530618.515625
531124.2734375
531628.78515625
532132.15625
532634.53125
533136.11328125
533637.0625
534137.41796875
534637.171875
535136.37890625
535635.12890625
536133.45703125
536631.41015625
537129.0546875
537626.45703125
538123.64453125
538620.6796875
539117.78515625
539615.21484375
540113.140625
540611.58984375
541110.55859375
541610.07421875
542110.23046875
542611.2578125
543113.57421875
543617.703125
544124.203125
544633.58984375
545146.40625
545663.1328125
546184.15625
546709.83984375
547240.609375
547776.9453125
548319.28515625
548867.97265625
549423.1171875
549984.40625
550550.8046875
551120.453125
551690.6015625
552257.5703125
552816.8828125
553363.84765625
553894.44921875
554406.265625
554899.140625
555375.33203125
555839.11328125
556295.640625
556749.546875
557203.8046875
557659.125
558113.77734375
558563.875
559004.09765625
559428.99609375
559834.27734375
560217.9140625
560580.84375
560926.953125
561262.265625
561593.53515625
561927.0546875
562267.80859375
562619.19140625
562982.9453125
563359.5234375
563748.7265625
564150.1484375
564563.3828125
564988.015625
565423.546875
565869.3359375
566324.53125
566788.12890625
567259.15234375
567736.59375
568219.171875
568705.0859375
569192.00390625
569677.21875
570157.90625
570631.4453125
571095.91015625
571550.27734375
571994.46484375
572429.0703125
572855.2265625
573274.33203125
573687.75390625
574096.51953125
574501.11328125
574901.42578125
575296.73046875
575685.81640625
576067.26953125
576439.81640625
576802.546875
577155.1484375
577498.08984375
577832.64453125
578160.7265625
578484.671875
578807.0
579130.23046875
579456.609375
579787.99609375
580125.9921875
580472.01171875
580827.1953125
581192.27734375
581567.61328125
581953.2109375
582348.81640625
582754.0703125
583168.73828125
583592.84765625
584026.4453125
584469.40234375
584921.46875
585382.54296875
585852.76171875
586332.45703125
586822.1328125
587322.5625
587834.83984375
588360.20703125
588899.82421875
589454.53515625
590024.72265625
590610.5078125
591212.21484375
591830.70703125
592467.4765625
593124.40234375
593803.59765625
594507.36328125
595238.0390625
595997.84765625
596788.7421875
597612.3515625
598469.83984375
599361.86328125
600288.6640625
601250.078125
602245.296875
603272.37890625
604327.890625
605406.55078125
606501.0390625
607601.83984375
608697.671875
609776.37109375
610825.94140625
611835.53125
612796.1953125
613701.14453125
614545.546875
615326.16015625
616041.2421875
616690.9296875
617277.41015625
617804.71875
618278.0546875
618703.015625
619084.8125
619427.87890625
619735.98828125
620012.70703125
620261.76953125
620487.1328125
620693.0703125
620884.5078125
621067.33203125
621248.41796875
621435.33203125
621635.609375
621855.92578125
622101.171875
622373.87890625
622673.98046875
622998.87890625
623343.734375
623702.0859375
624066.73828125
624430.53125
624786.92578125
625130.69140625
625458.453125
625768.91015625
626062.49609375
626340.73828125
626605.72265625
626859.71484375
627104.91796875
627343.51953125
627577.89453125
627810.68359375
628044.5078125
628281.51953125
628523.1953125
628770.18359375
629022.09765625
629277.49609375
629534.078125
629789.1328125
630039.890625
630283.88671875
630519.41796875
630745.828125
630963.40234375
631173.08984375
631376.23046875
631574.48828125
631769.7734375
631964.21875
632160.12109375
632359.8203125
632565.31640625
632778.125
632999.484375
633230.73828125
633473.4140625
633728.94140625
633998.19921875
634281.03515625
634575.74609375
634878.84375
635185.375
635489.45703125
635784.71484375
636064.390625
636321.73046875
636550.7109375
636746.9609375
636908.41796875
637035.55078125
637130.9375
637198.29296875
637241.25
637262.41796875
637262.94140625
637242.41015625
637199.16796875
637131.109375
637036.50390625
636914.609375
636765.90625
636592.2421875
636396.8828125
636184.25390625
635959.2578125
635726.5078125
635489.96875
635252.94921875
635018.39453125
634789.24609375
634568.66015625
634359.91015625
634165.77734375
633988.0
633826.89453125
633681.4296875
633549.7265625
633429.859375
633320.67578125
633222.34375
633136.53125
633066.1875
633014.94140625
632985.9140625
632980.6640625
632998.85546875
633038.9296875
633099.2109375
633178.75
633277.53125
633396.0546875
633534.6640625
633693.078125
633870.6953125
634067.29296875
634283.28125
634519.08984375
634774.2578125
635047.203125
635336.0859375
635640.1875
635961.05078125
636302.44140625
636669.14453125
637065.10546875
637492.12890625
637949.6328125
638435.2890625
638946.0625
639479.1875
640033.02734375
640607.3828125
641203.1328125
641821.48046875
642463.15625
643127.7421875
643813.203125
644515.78515625
645230.50390625
645951.92578125
646674.65234375
647393.44140625
648103.2578125
648799.66796875
649479.24609375
650139.5703125
650778.8984375
651395.58984375
651987.640625
652552.68359375
653088.171875
653591.7265625
654061.46484375
654496.2578125
654895.92578125
655261.015625
655592.5234375
655891.66015625
656159.89453125
656399.08203125
656611.125
656797.64453125
656960.04296875
657100.04296875
657220.27734375
657324.4609375
657417.140625
657503.328125
657588.1953125
657676.48828125
657771.7734375
657875.640625
657987.48046875
658104.96484375
658225.06640625
658344.9140625
658462.19140625
658575.3828125
658683.93359375
658788.19921875
658888.6796875
658985.04296875
659075.59765625
659157.69140625
659228.5078125
659285.7265625
659327.74609375
659353.6953125
659363.21875
659356.13671875
659332.10546875
659290.57421875
659231.2890625
659155.01953125
659064.02734375
658961.84765625
658852.27734375
658738.23828125
658621.17578125
658501.3359375
658378.6875
658253.88671875
658128.88671875
658007.05078125
657892.9375
657792.0859375
657710.625
657654.71875
657629.54296875
657638.10546875
657680.59765625
657755.08984375
657859.62109375
657994.98828125
658166.58203125
658383.9609375
658658.4140625
658999.87109375
659414.578125
659904.41796875
660468.0
661103.25
661810.67578125
662595.36328125
663466.6328125
664435.6171875
665512.29296875
666702.99609375
668008.625
669423.83984375
670937.63671875
672535.16796875
674199.6484375
675912.97265625
677654.984375
679402.86328125
681132.1875
682819.6171875
684445.78515625
685996.203125
687459.8125
688826.2734375
690084.0859375
691220.2421875
692221.18359375
693074.1953125
693768.83984375
694297.9453125
694657.87109375
694848.16015625
694870.7578125
694728.4921875
694423.2265625
693954.61328125
693321.046875
692523.26953125
691569.0703125
690476.75
689275.375
688001.30078125
686691.8515625
685378.625
684083.41796875
682818.11328125
681587.91796875
680395.70703125
679245.140625
678141.51953125
677090.359375
676095.09765625
675155.921875
674270.52734375
673436.12890625
672651.08984375
671915.3671875
671230.0390625
670596.44921875
670015.71484375
669489.0546875
669018.6640625
668608.3671875
668263.4453125
667989.75390625
667792.75390625
667676.90234375
667645.5703125
667701.453125
667847.33203125
668086.703125
668424.03125
668864.7578125
669415.2734375
670082.8828125
670875.3671875
671800.5078125
672865.75390625
674077.97265625
675442.625
676961.94140625
678632.41796875
680441.3671875
682363.015625
684354.7421875
686355.1328125
688285.24609375
690053.97265625
691567.59375
692742.47265625
693518.140625
693867.6953125
693802.69140625
693371.51171875
692651.5078125
691736.765625
690724.6015625
689704.15234375
688749.078125
687914.6015625
687237.76171875
686739.52734375
686427.66015625
686299.7109375
686346.2421875
686554.3125
686910.875
687405.203125
688030.03125
688781.66015625
689659.3125
690663.671875
691794.4453125
693047.4765625
694412.1484375
695869.45703125
697391.28515625
698941.4375
700478.6484375
701961.60546875
703355.359375
704637.90625
705804.6484375
706867.859375
707849.95703125
708772.078125
709641.13671875
710438.57421875
711114.17578125
711589.07421875
711771.02734375
711580.08984375
710975.72265625
709973.16796875
708641.22265625
707083.109375
705409.5078125
703714.1640625
702058.1640625
700464.28125
698920.6953125
697393.00390625
695841.5859375
694239.1015625
692581.875
690891.734375
689209.4296875
687584.08203125
686063.046875
684684.5703125
683474.23828125
682445.22265625
681601.84375
680944.7265625
680475.43359375
680198.90625
680124.05078125
680263.23828125
680631.265625
681243.47265625
682112.89453125
683246.8671875
684643.2734375
686286.04296875
688139.46484375
690143.2890625
692213.1796875
694252.03515625
696172.08984375
697917.765625
699472.71484375
700841.1875
702012.51953125
702933.3359375
703509.5390625
703639.91796875
703261.2578125
702377.625
701056.8125
699396.80078125
697482.50390625
695359.3359375
693039.5390625
690535.4609375
687894.7578125
685212.32421875
682612.546875
680216.69140625
678116.44921875
676364.42578125
674978.37109375
673950.2734375
673254.84765625
672856.80859375
672717.3515625
672799.390625
673070.31640625
673502.17578125
674070.39453125
674752.8125
675530.31640625
676388.546875
677318.95703125
678317.34375
679380.37890625
680502.296875
681673.6328125
682882.44140625
684117.07421875
685369.46484375
686637.47265625
687924.8828125
689239.015625
690587.140625
691973.78515625
693399.71875
694862.265625
696356.5703125
697877.02734375
699418.21875
700974.5625
702539.29296875
704103.87890625
705658.65625
707194.3828125
708703.7265625
710181.8828125
711626.09765625
713034.4765625
714405.30078125
715737.2578125
717030.296875
718285.93359375
719506.7578125
720695.93359375
721857.15234375
722994.703125
724113.0703125
725216.32421875
726308.17578125
727393.140625
728478.328125
729574.66015625
730696.41015625
731859.82421875
733082.08203125
734381.7421875
735780.02734375
737301.52734375
738973.89453125
740827.53125
742896.59765625
745221.34765625
747851.41796875
750849.2578125
754293.15234375
758278.50390625
762916.01171875
768326.41796875
774632.53515625
781949.109375
790369.34765625
799945.2421875
810658.88671875
822384.7265625
834850.44921875
847617.828125
860115.5859375
871743.625
882021.65625
890701.8125
897759.65234375
903250.51171875
907121.234375
909112.7890625
908829.35546875
905932.11328125
900332.84765625
892267.4609375
882205.96875
870651.8515625
857950.25390625
844224.3359375
829480.91015625
813811.4140625
797546.56640625
781260.4921875
765632.21875
751263.9375
738558.79296875
727695.5625
718673.28515625
711378.5
705644.24609375
701290.16796875
698143.54296875
696044.5625
694842.14453125
694388.31640625
694537.6953125
695153.33203125
696115.6171875
697327.9140625
698713.86328125
700205.69921875
701727.87109375
703183.90625
704455.5390625
705419.6484375
705979.17578125
706092.640625
705783.3515625
705121.1484375
704188.30859375
703051.0390625
701750.375
700310.734375
698755.3984375
697118.79296875
695449.7109375
693804.5390625
692234.3359375
690774.34375
689442.453125
688246.1796875
687190.453125
686280.0078125
685516.01953125
684891.51953125
684389.9140625
683987.6484375
683659.65234375
683385.5546875
683155.453125
682974.75
682866.5703125
682869.91796875
683033.20703125
683405.89453125
684031.51171875
684943.3359375
686161.70703125
687692.50390625
689526.453125
691637.55859375
693976.8984375
696458.66796875
698939.08203125
701195.33984375
702921.08203125
703760.078125
703387.03125
701612.76953125
698461.4921875
694173.078125
689126.9296875
683731.390625
678334.5234375
673184.09375
668428.89453125
664138.19140625
660322.72265625
656952.1171875
653968.44140625
651296.73828125
648855.390625
646569.6953125
644388.71484375
642299.51953125
640331.03515625
638543.63671875
637008.45703125
635785.60546875
634909.77734375
634386.73828125
634198.484375
634312.57421875
634691.2734375
635298.08203125
636100.85546875
637072.49609375
638190.96484375
639440.18359375
640811.7109375
642305.96875
643931.796875
645704.0703125
647639.53125
649751.8671875
652047.28125
654522.24609375
657164.6875
659959.58984375
662898.76953125
665991.83984375
669272.4296875
672794.76953125
676621.4296875
680807.890625
685387.8984375
690358.06640625
695656.67578125
701137.60546875
706553.0390625
711568.34375
715825.0859375
719037.41015625
721072.66015625
721964.6328125
721853.7578125
720907.9609375
719292.6796875
717208.62109375
714947.0390625
712891.078125
711435.58984375
710861.83984375
711230.953125
712339.41015625
713745.14453125
714856.296875
715070.47265625
713931.30078125
711233.87109375
707009.74609375
701393.171875
694469.41015625
686232.20703125
676687.3046875
666008.58984375
654609.81640625
643073.3203125
631992.23046875
621829.80859375
612858.6796875
605175.67578125
598752.9375
593490.875
589257.90625
585915.93359375
583335.04296875
581400.69921875
580015.546875
579097.94140625
578579.18359375
578400.96875
578513.5078125
578874.65234375
579449.1796875
580207.4296875
581123.0390625
582170.95703125
583326.7265625
584566.09375
585863.70703125
587191.32421875
588516.73046875
589804.3828125
591019.015625
592133.80859375
593141.99609375
594065.96875
594957.69140625
595889.9140625
596944.203125
598201.984375
599741.53515625
601639.95703125
603976.8671875
606835.37109375
610298.26171875
614440.296875
619316.51171875
624942.7578125
631264.953125
638119.81640625
645198.234375
652033.05859375
658044.0859375
662664.875
665527.5234375
666616.78125
666289.6015625
665127.08984375
663690.77734375
662305.6484375
660962.171875
659365.1171875
657101.765625
653857.8046875
649577.44140625
644479.4296875
638922.16015625
633209.51953125
627465.2265625
621647.51953125
615675.83984375
609570.71875
603509.8984375
597767.46484375
592579.53125
588017.52734375
583933.65625
580000.46875
575829.10546875
571122.703125
565799.3125
560022.55078125
554125.7734375
548480.41015625
543383.72265625
539009.2578125
535412.67578125
532563.828125
530383.27734375
528773.26171875
527638.1015625
526892.85546875
526463.9609375
526286.31640625
526299.30078125
526444.37109375
526667.5546875
526926.30859375
527195.4921875
527467.80078125
527749.10546875
528051.5390625
528386.40234375
528758.609375
529164.85546875
529596.13671875
530042.06640625
530493.84765625
530945.16796875
531391.78515625
531830.3359375
532257.51953125
532671.21484375
533073.08203125
533470.0234375
533873.07421875
534294.96484375
534748.0859375
535242.359375
535782.4609375
536366.19140625
536986.09765625
537634.05859375
538305.8359375
539003.4375
539734.8515625
540511.7265625
541345.94140625
542246.73046875
543219.19921875
544264.2265625
545379.14453125
546559.24609375
547799.80859375
549097.90625
550453.4765625
551870.30859375
553357.25
554928.94921875
556605.25390625
558409.3359375
560365.609375
562498.05859375
564829.1328125
567379.36328125
570167.48046875
573210.6015625
576524.68359375
580126.0625
584033.625
588269.671875
592858.3125
597821.56640625
603173.69140625
608912.84765625
615008.5
621384.56640625
627903.0234375
634360.109375
640510.83203125
646125.9296875
651058.1328125
655273.62890625
658817.83984375
661730.96875
663969.703125
665390.69140625
665808.3359375
665090.97265625
663237.515625
660390.1953125
656775.58203125
652607.72265625
648010.8125
643008.09375
637579.94140625
631747.13671875
625621.26171875
619392.82421875
613274.09765625
607438.96875
601991.890625
596970.37109375
592365.56640625
588145.23046875
584271.0859375
580709.015625
577432.94140625
574424.40625
571670.66015625
569162.5
566892.0703125
564850.74609375
563028.390625
561414.328125
559998.90625
558774.60546875
557736.54296875
556882.40625
556211.77734375
555725.046875
555422.859375
555305.8984375
555374.09375
555624.65625
556050.2265625
556638.5625
557374.15625
558241.1015625
559226.578125
560323.41796875
561529.890625
562846.19140625
564269.39453125
565789.58203125
567388.640625
569041.62109375
570720.10546875
572396.88671875
574050.09375
575664.4921875
577229.265625
578733.7890625
580164.34765625
581503.8359375
582733.96875
583837.49609375
584798.23828125
585599.5390625
586223.671875
586653.85546875
586877.87109375
586890.921875
586696.703125
586306.87890625
585739.4296875
585016.39453125
584161.7890625
583200.109375
582155.1796875
581049.23046875
579902.8828125
578736.484375
577571.453125
576429.52734375
575329.98046875
574286.8984375
573308.69921875
572399.87109375
571563.46484375
570802.70703125
570120.89453125
569519.92578125
568998.8828125
568554.44921875
568183.18359375
567884.07421875
567659.70703125
567515.875
567460.125
567499.86328125
567640.48828125
567884.64453125
568233.13671875
568686.6015625
569246.16015625
569911.75390625
570679.46484375
571539.91796875
572479.2578125
573481.6953125
574531.56640625
575613.9765625
576715.3671875
577825.328125
578939.16796875
580058.671875
581189.44921875
582336.484375
583501.5078125
584684.00390625
585884.2421875
587104.8046875
588348.64453125
589615.4375
590899.5546875
592191.3515625
593480.671875
594759.9609375
596025.3515625
597275.92578125
598512.3828125
599736.1484375
600949.2734375
602154.4140625
603354.078125
604549.3125
605738.7890625
606919.0390625
608085.33984375
609232.28515625
610353.6875
611442.453125
612491.51953125
613496.61328125
614460.32421875
615394.90234375
616320.80859375
617260.5859375
618231.9140625
619244.76171875
620304.3203125
621417.18359375
622596.15625
623860.5859375
625231.41796875
626723.3515625
628339.01953125
630069.36328125
631900.3203125
633821.73046875
635833.43359375
637946.29296875
640178.64453125
642550.40234375
645077.5625
647769.06640625
650626.23828125
653643.46875
656809.375
660109.15234375
663528.32421875
667056.78125
670691.140625
674435.15625
678298.9296875
682297.31640625
686446.7421875
690760.0078125
695240.0625
699875.4296875
704639.81640625
709496.9453125
714408.96484375
719345.62890625
724291.87890625
729252.33984375
734251.34765625
739327.1796875
744521.66796875
749869.31640625
755390.34375
761089.30078125
766958.31640625
772983.59375
779153.3984375
785464.94921875
791927.39453125
798559.5234375
805383.38671875
812416.4765625
819665.45703125
827123.66796875
834772.1171875
842581.68359375
850513.84375
858519.89453125
866540.70703125
874508.78125
882352.40625
890000.578125
897386.75
904450.78125
911139.3046875
917405.921875
923211.74609375
928525.67578125
933324.04296875
937590.58984375
941317.72265625
944508.41796875
947177.93359375
949356.2109375
951092.34375
952460.7890625
953567.68359375
954555.98046875
955608.12109375
956943.6640625
958810.5703125
961472.23046875
965191.96484375
970209.8671875
976702.27734375
984718.74609375
994102.59375
1004415.71484375
1014910.1484375
1024604.98046875
1032499.66015625
1037860.984375
1040421.3515625
1040331.140625
1037861.32421875
1033044.80078125
1025508.0546875
1014614.3828125
999824.703125
981043.93359375
958740.515625
933768.6328125
906998.0546875
878975.98828125
849834.1171875
819498.08203125
788047.4296875
755970.25390625
724146.765625
693601.3515625
665206.4375
639503.91796875
616686.82421875
596681.8984375
579255.98828125
564104.0078125
550908.3046875
539372.23828125
529234.140625
520270.3359375
512293.44140625
505148.0
498704.64453125
492855.66015625
487513.546875
482610.80859375
478098.01953125
473940.01171875
470111.4765625
466592.69140625
463365.9140625
460413.81640625
457720.69140625
455274.48046875
453067.43359375
451095.0390625
449354.7578125
447844.92578125
446563.18359375
445504.859375
444662.8046875
444029.375
443599.453125
443372.94921875
443355.8671875
443559.19921875
443995.76171875
444676.48046875
445607.9453125
446791.98046875
448226.51171875
449906.94140625
451827.90625
453984.98828125
456375.76171875
459000.078125
461860.05078125
464960.0859375
468306.375
471905.73046875
475764.140625
479885.66015625
484271.2421875
488917.33203125
493814.29296875
498945.55078125
504287.90625
509813.1953125
515490.875
521290.4140625
527182.30078125
533137.515625
539126.1953125
545116.375
551072.62890625
556954.125
562711.859375
568285.9140625
573604.21875
578584.9609375
583143.56640625
587203.45703125
590707.21875
593624.03125
595950.140625
597701.4921875
598901.21484375
599566.78125
599702.09375
599297.3203125
598336.171875
596807.82421875
594719.20703125
592102.46875
589014.171875
585526.5703125
581715.578125
577651.140625
573393.1015625
568992.16796875
564493.3359375
559938.6328125
555367.67578125
550816.38671875
546315.66796875
541891.23828125
537564.1640625
533351.3359375
529265.80078125
525317.17578125
521512.1875
517854.7734375
514345.98046875
510984.21484375
507765.9140625
504686.06640625
501738.3203125
498915.08203125
496208.16796875
493610.109375
491115.43359375
488720.88671875
486424.42578125
484223.6484375
482114.921875
480093.87109375
478156.92578125
476302.9921875
474534.390625
472856.04296875
471272.9609375
469787.171875
468396.24609375
467094.078125
465872.43359375
464721.87109375
463632.875
462598.40234375
461617.22265625
460695.3671875
459843.84765625
459073.61328125
458390.30859375
457791.39453125
457266.9375
456803.51171875
456389.16796875
456016.4921875
455682.66796875
455387.22265625
455128.9921875
454903.52734375
454702.19921875
454513.9453125
454329.1484375
454143.578125
453960.2734375
453789.359375
453646.765625
453552.36328125
453526.7734375
453586.08984375
453735.69140625
453966.5390625
454257.171875
454582.19140625
454923.73828125
455280.23046875
455668.48046875
456118.71484375
456665.203125
457335.83984375
458143.9375
459084.4375
460135.33984375
461262.70703125
462427.40625
463591.94921875
464726.25
465811.078125
466838.47265625
467809.625
468731.71484375
469614.34375
470466.0
471291.62109375
472092.58203125
472869.37109375
473625.2421875
474368.90625
475115.43359375
475885.40625
476702.97265625
477593.3203125
478580.6171875
479686.42578125
480927.91796875
482315.49609375
483850.765625
485526.640625
487329.72265625
489242.921875
491245.578125
493310.578125
495401.21875
497471.7890625
499474.625
501372.83203125
503153.99609375
504838.0625
506473.76953125
508122.7109375
509836.34375
511634.54296875
513494.0234375
515350.5859375
517114.31640625
518692.5234375
520011.640625
521029.98828125
521737.26171875
522143.9765625
522268.7109375
522131.078125
521753.00390625
521164.60546875
520407.25390625
519528.38671875
518568.55078125
517546.31640625
516446.46484375
515214.28515625
513758.05078125
511963.84765625
509725.5390625
506984.1875
503761.7109375
500171.7890625
496400.63671875
492663.640625
489153.31640625
485995.4375
483226.14453125
480794.96875
478590.56640625
476479.9609375
474348.9140625
472132.09375
469825.671875
467480.7421875
465182.59765625
463024.53515625
461085.7890625
459419.61328125
458052.96875
456994.265625
456243.36328125
455798.58203125
455657.87890625
455813.6171875
456243.2109375
456901.2421875
457721.05078125
458630.06640625
459574.4375
460540.0625
461556.9921875
462682.73046875
463970.6640625
465436.171875
467032.49609375
468644.12109375
470099.7265625
471202.01953125
471767.640625
471667.52734375
470856.1640625
469379.453125
467357.82421875
464951.4609375
462321.94140625
459603.42578125
456887.94140625
454222.21484375
451612.53515625
449036.4765625
446459.96875
443854.265625
441205.88671875
438516.48828125
435796.375
433058.59765625
430318.83984375
427600.9140625
424943.39453125
422401.40234375
420039.6640625
417918.32421875
416077.1015625
414524.39453125
413236.08203125
412165.1484375
411258.9375
410477.23046875
409804.02734375
409249.43359375
408844.03515625
408630.56640625
408656.26171875
408966.2109375
409597.515625
410574.82421875
411908.68359375
413597.83203125
415635.26171875
418015.80078125
420742.03125
423826.33984375
427289.56640625
431158.65234375
435464.5703125
440240.1796875
445516.87890625
451319.77734375
457661.75390625
464536.66015625
471911.34765625
479715.8828125
487832.43359375
496087.23828125
504254.56640625
512082.05859375
519338.2109375
525868.8125
531638.65234375
536735.3828125
541325.65234375
545572.84375
549542.00390625
553124.8125
556014.3515625
557747.69140625
557815.00390625
555808.08984375
551557.953125
545205.5234375
537172.65234375
528043.94140625
518408.02734375
508718.3671875
499216.0703125
489927.89453125
480727.16796875
471430.6328125
461898.01953125
452102.6796875
442153.06640625
432264.38671875
422698.984375
413702.80859375
405459.97265625
398074.26171875
391574.4375
385933.59765625
381091.96875
376975.22265625
373505.59765625
370607.15625
368208.265625
366242.7890625
364650.7578125
363378.984375
362381.87109375
361621.75
361067.9375
360695.1328125
360483.078125
360417.9296875
360493.3828125
360709.2734375
361067.2421875
361565.68359375
362196.51171875
362945.15234375
363793.5078125
364724.203125
365723.62890625
366782.22265625
367892.55078125
369047.57421875
370241.1640625
371470.35546875
372736.734375
374044.77734375
375397.98828125
376795.84765625
378233.7734375
379705.5
381205.6328125
382730.671875
384278.34375
385845.6640625
387426.671875
389011.34375
390586.96875
392141.5234375
393667.21484375
395162.31640625
396631.16015625
398082.78515625
399528.65234375
400979.703125
402443.8671875
403925.1640625
405424.796875
406943.24609375
408481.94140625
410043.42578125
411630.43359375
413244.91015625
414888.08984375
416561.48046875
418267.375
420008.4609375
421787.21875
423606.03515625
425467.29296875
427372.3671875
429319.7890625
431304.41796875
433318.64453125
435354.59765625
437405.61328125
439466.62109375
441533.8828125
443604.421875
445675.01171875
447740.92578125
449795.375
451829.828125
453835.33984375
455804.515625
457734.0703125
459627.046875
461493.5
463348.8125
465210.125
467092.484375
469005.54296875
470951.37890625
472923.62109375
474908.296875
476886.51171875
478837.86328125
480743.265625
482586.3828125
484353.8359375
486035.26171875
487623.50390625
489114.69140625
490507.5625
491801.9609375
492997.2265625
494091.16015625
495079.6328125
495956.70703125
496715.01953125
497346.7890625
497845.02734375
498204.5703125
498422.671875
498499.23828125
498436.51953125
498237.73828125
497904.62109375
497435.27734375
496824.08984375
496064.21875
495151.34375
494086.8515625
492879.28515625
491543.5625
490098.203125
488561.81640625
486950.62109375
485278.2734375
483557.078125
481798.84375
480014.4375
478213.13671875
476402.88671875
474591.02734375
472784.24609375
470987.5390625
469203.75390625
467434.7109375
465683.46484375
463955.9765625
462261.42578125
460611.15625
459016.515625
457485.9609375
456022.70703125
454624.85546875
453288.01171875
452008.33984375
450783.765625
449613.09765625
448494.65234375
447425.6875
446402.96875
445424.25
444490.0546875
443604.13671875
442771.1484375
441992.56640625
441264.09375
440577.0703125
439922.76953125
439296.33984375
438698.03125
438131.49609375
437600.64453125
437106.72265625
436647.2109375
436217.1171875
435811.6484375
435428.35546875
435067.6875
434732.46484375
434426.921875
434155.671875
433922.51171875
433729.8125
433579.296875
433474.08203125
433420.19140625
433425.9375
433499.13671875
433644.29296875
433861.6953125
434148.42578125
434499.72265625
434909.609375
435371.31640625
435878.6953125
436427.8828125
437018.00390625
437650.51953125
438328.3125
439055.44921875
439837.296875
440680.37109375
441592.3984375
442582.7734375
443662.66796875
444843.5078125
446134.078125
447538.296875
449055.1796875
450680.6015625
452409.1484375
454235.00390625
456152.44140625
458156.6484375
460244.6015625
462414.984375
464667.05078125
466999.640625
469411.58203125
471903.3046875
474477.734375
477138.83203125
479887.83984375
482719.37890625
485619.69921875
488568.01953125
491539.6328125
494508.30859375
497446.46484375
500324.05859375
503109.953125
505778.046875
508316.37890625
510732.8671875
513052.10546875
515303.578125
517507.98828125
519668.890625
521771.98046875
523790.0703125
525691.4140625
527450.9609375
529062.4375
530545.2265625
531939.71875
533290.70703125
534626.12890625
535940.78125
537190.97265625
538302.69921875
539193.46875
539803.31640625
540122.8203125
540202.4609375
540135.734375
540023.9609375
539940.640625
539910.16015625
539905.12890625
539860.0546875
539696.56640625
539353.18359375
538808.9375
538090.15625
537258.72265625
536390.6640625
535557.26953125
534815.41015625
534205.46484375
533752.6640625
533469.265625
533357.23828125
533411.08984375
533620.36328125
533971.94140625
534453.02734375
535054.7109375
535774.22265625
536613.6796875
537575.484375
538657.62109375
539852.17578125
541147.625
542532.39453125
543997.32421875
545536.93359375
547150.67578125
548843.98828125
550627.234375
552511.60546875
554503.9765625
556603.65234375
558802.671875
561089.0546875
563451.46484375
565883.92578125
568389.08203125
570978.3046875
573668.16015625
576475.01171875
579410.85546875
582482.24609375
585691.5546875
589038.7421875
592523.03515625
596145.21484375
599910.64453125
603831.20703125
607924.23046875
612208.27734375
616697.90234375
621399.59375
626309.515625
631412.7890625
636683.65234375
642085.96484375
647573.4609375
653090.5859375
658576.88671875
663978.15625
669262.5390625
674432.90234375
679524.9765625
684587.9921875
689656.73046875
694729.9765625
699766.7421875
704701.59375
709472.1015625
714047.2578125
718445.015625
722730.7109375
726996.890625
731335.53515625
735816.39453125
740478.20703125
745330.05859375
750357.515625
755532.1953125
760825.60546875
766224.3984375
771739.23046875
777399.99609375
783237.41796875
789259.140625
795431.7578125
801677.1015625
807884.39453125
813932.80859375
819714.93359375
825152.41015625
830199.58984375
834837.43359375
839063.94921875
842886.09375
846313.85546875
849354.1015625
852003.625
854244.09765625
856042.36328125
857357.06640625
858148.9921875
858391.69140625
858079.42578125
857231.125
855890.59375
854123.9296875
852014.453125
849654.5234375
847134.81640625
844533.96484375
841911.921875
839308.22265625
836743.265625
834220.6484375
831729.98828125
829251.24609375
826760.4765625
824235.671875
821660.203125
819022.21875
816310.6484375
813510.484375
810599.984375
807550.7109375
804329.75390625
800903.5234375
797241.984375
793322.3984375
789131.2578125
784664.83984375
779929.23046875
774939.49609375
769716.65625
764282.2734375
758652.875
752836.86328125
746835.30078125
740645.94140625
734269.0859375
727713.26953125
720998.484375
714155.88671875
707224.68359375
700247.69921875
693266.76953125
686318.74609375
679433.03515625
672631.59375
665931.28125
659347.29296875
652896.17578125
646597.03125
640471.0078125
634540.03515625
628825.984375
623350.40234375
618133.859375
613195.03515625
608550.37890625
604215.171875
600204.73828125
596533.9609375
593214.52734375
590251.16015625
587638.625
585360.91015625
583393.25390625
581706.67578125
580273.86328125
579074.5390625
578099.26171875
577350.8046875
576842.37890625
576591.6171875
576611.18359375
576898.8203125
577431.05078125
578163.30078125
579037.140625
579992.828125
580984.35546875
581992.52734375
583031.06640625
584141.8984375
585380.19921875
586795.4140625
588415.9296875
590242.5625
592251.08203125
594401.34375
596650.328125
598965.765625
601336.0
603772.6171875
606305.2578125
608971.98828125
611809.04296875
614843.0859375
618087.0859375
621539.75
625187.76953125
629009.7890625
632981.68359375
637082.171875
641297.36328125
645622.6328125
650061.33984375
654621.75
659314.03515625
664148.7109375
669136.44921875
674288.51953125
679617.171875
685136.125
690861.05859375
696809.44140625
702998.59765625
709442.453125
716149.234375
723121.7734375
730359.375
737858.59765625
745611.3828125
753601.58984375
761801.6328125
770170.37890625
778652.328125
787177.921875
795665.04296875
804022.1875
812153.56640625
819965.40625
827371.32421875
834295.02734375
840670.5234375
846441.64453125
851562.1640625
855996.29296875
859719.0234375
862716.421875
864986.10546875
866537.37890625
867389.98046875
867571.21484375
867112.37109375
866046.06640625
864405.19921875
862222.7734375
859531.8359375
856366.09375
852762.3125
848764.1640625
844424.33203125
839802.203125
834957.66015625
829944.6796875
824808.3359375
819586.15234375
814312.4140625
809022.5078125
803754.4609375
798546.62890625
793432.9453125
788438.8359375
783580.03125
778864.6328125
774297.1171875
769881.88671875
765624.01171875
761527.23046875
757592.0625
753816.765625
750200.37890625
746744.8125
743454.18359375
740332.81640625
737383.17578125
734603.89453125
731987.4921875
729518.3984375
727171.9140625
724914.24609375
722704.2265625
720497.70703125
718255.00390625
715949.515625
713574.65234375
711146.54296875
708700.8359375
706283.86328125
703941.3046875
701708.96875
699608.4765625
697647.359375
695821.65234375
694119.328125
692522.83203125
691010.015625
689554.640625
688129.05859375
686709.25
685279.0
683831.0703125
682366.52734375
680894.7109375
679433.52734375
678008.265625
676648.296875
675382.47265625
674234.0390625
673216.1015625
672329.83984375
671566.77734375
670913.2578125
670354.17578125
669874.58203125
669459.71875
669093.8984375
668759.125
668435.453125
668104.484375
667753.921875
667379.33203125
666981.88671875
666564.10546875
666126.05078125
665663.19921875
665166.3046875
664623.15625
664021.171875
663349.67578125
662602.26953125
661779.62890625
660891.51171875
659955.75
658994.66796875
658031.39453125
657087.5859375
656182.16015625
655330.33984375
654543.3671875
653829.30078125
653194.83203125
652647.8203125
652199.1796875
651861.98046875
651647.4609375
651561.25
651603.1875
651770.03515625
652058.0
652464.17578125
652988.46875
653636.08984375
654418.44140625
655351.79296875
656455.265625
657748.8125
659250.73828125
660975.49609375
662933.765625
665134.6640625
667587.94921875
670305.32421875
673301.37109375
676593.9453125
680203.1171875
684150.65625
688462.578125
693173.33203125
698327.484375
703978.36328125
710186.7734375
717021.20703125
724558.13671875
732882.97265625
742093.25
752300.90625
763627.76953125
776192.58984375
790089.16015625
805346.3125
821855.64453125
839263.53125
856844.3671875
873396.75390625
887244.39453125
896454.2265625
899321.9140625
894985.07421875
883841.984375
867492.109375
848205.515625
828230.265625
809293.5
792441.81640625
778133.76171875
766423.73828125
757134.765625
749986.77734375
744675.90625
740912.6015625
738436.52734375
737023.0546875
736484.078125
736662.6484375
737426.6015625
738665.9375
740291.6796875
742232.3359375
744428.53515625
746827.90625
749380.37890625
752035.04296875
754741.70703125
757456.69921875
760146.86328125
762788.18359375
765361.90625
767852.01171875
770243.37109375
772519.1953125
774659.8359375
776644.95703125
778456.27734375
780077.8125
781495.21484375
782697.3828125
783679.6328125
784444.9609375
785002.765625
785367.59765625
785559.32421875
785604.14453125
785535.13671875
785391.68359375
785216.85546875
785053.28515625
784940.05859375
784912.19921875
785001.48046875
785236.59375
785643.30859375
786245.90234375
787068.6171875
788134.6796875
789462.65234375
791062.80859375
792935.421875
795071.19140625
797453.86328125
800064.8984375
802889.015625
805917.859375
809150.1484375
812588.7578125
816236.5234375
820092.640625
824150.78125
828399.0703125
832821.44921875
837400.109375
842118.71875
846964.75
851928.96484375
857002.27734375
862173.6015625
867431.05078125
872765.11328125
878170.40625
883644.90234375
889187.80078125
894796.90234375
900465.52734375
906180.3125
911921.6953125
917667.3671875
923396.5625
929093.359375
934748.51171875
940359.890625
945931.0703125
951467.625
956971.671875
962436.8203125
967846.00390625
973173.80859375
978391.73828125
983473.015625
988395.2265625
993141.5234375
997701.72265625
1002071.875
1006250.76953125
1010234.87890625
1014014.96875
1017575.890625
1020898.25
1023960.7890625
1026743.03125
1029227.69140625
1031401.1015625
1033250.984375
1034763.2734375
1035920.4375
1036702.6171875
1037091.66015625
1037076.3984375
1036656.515625
1035843.1484375
1034656.80078125
1033124.4609375
1031276.9140625
1029145.52734375
1026758.3984375
1024137.00390625
1021294.44921875
1018235.6015625
1014959.828125
1011466.6640625
1007762.70703125
1003866.2421875
999807.87890625
995628.21875
991374.41015625
987095.78515625
982838.34375
978639.48046875
974525.11328125
970510.17578125
966601.8125
962803.87890625
959121.375
955563.375
952143.53125
948878.69921875
945786.53125
942882.87109375
940179.546875
937683.140625
935395.1796875
933313.16796875
931431.75
929743.26953125
928237.41015625
926899.87109375
925710.95703125
924645.21875
923672.734375
922761.35546875
921879.1171875
920996.65625
920089.32421875
919138.33203125
918130.93359375
917059.99609375
915923.3671875
914722.33203125
913458.7890625
912132.13671875
910737.33203125
909265.1484375
907704.3359375
906045.0
904282.27734375
902419.18359375
900467.70703125
898447.7109375
896383.98046875
894302.43359375
892227.17578125
890179.234375
888176.32421875
886232.08984375
884354.87890625
882547.3671875
880807.87890625
879132.859375
877519.24609375
875966.0078125
874474.56640625
873047.65234375
871687.69921875
870396.30078125
869175.1328125
868026.40234375
866951.6796875
865950.0859375
865017.98828125
864150.8046875
863345.6328125
862602.96484375
861926.00390625
861317.39453125
860775.58203125
860294.40625
859866.8515625
859489.109375
859160.6171875
858880.1015625
858642.2265625
858437.8046875
858256.671875
858090.328125
857933.046875
857781.515625
857633.58203125
857487.0625
857339.41796875
857188.6484375
857034.32421875
856878.28125
856725.40625
856584.96484375
856471.75390625
856405.75390625
856409.30859375
856502.29296875
856697.47265625
856998.7578125
857403.5859375
857907.15625
858505.30859375
859195.3125
859976.47265625
860851.640625
861828.046875
862915.94140625
864125.66796875
865465.2421875
866939.203125
868548.203125
870289.33203125
872157.53515625
874147.671875
876255.71484375
878477.8984375
880807.7734375
883232.60546875
885731.19140625
888274.65625
890830.296875
893367.0234375
895860.5703125
898297.65234375
900678.4453125
903016.921875
905338.61328125
907676.984375
910069.359375
912552.6640625
915159.14453125
917913.70703125
920835.00390625
923940.46875
927252.48046875
930802.28515625
934630.14453125
938782.50390625
943306.89453125
948244.53125
953620.24609375
959430.31640625
965629.234375
972116.296875
978722.8984375
985204.05859375
991240.6640625
996460.3046875
1000480.1171875
1002966.1796875
1003693.21875
1002581.98828125
999695.3671875
995189.9921875
989241.078125
981971.16015625
973411.0703125
963507.23046875
952171.2109375
939352.98046875
925109.20703125
909638.50390625
893269.234375
876407.453125
859469.71484375
842826.296875
826768.15625
811497.59765625
797135.47265625
783737.34765625
771312.2578125
759839.87109375
749283.7578125
739600.625
730746.4375
722680.14453125
715365.8984375
708774.16015625
702881.96875
697671.859375
693129.17578125
689238.47265625
685980.87109375
683333.66796875
681271.9609375
679770.66796875
678805.30078125
678350.77734375
678378.9375
678856.68359375
679746.95703125
681013.06640625
682623.94921875
684556.7265625
686795.03125
689324.1484375
692124.6015625
695164.75
698393.359375
701734.6953125
705089.9140625
708347.01171875
711398.04296875
714158.2109375
716579.5078125
718653.078125
720399.5859375
721851.97265625
723036.1875
723954.27734375
724573.28515625
724823.890625
724610.99609375
723834.03125
722409.96484375
720290.89453125
717470.73046875
713980.60546875
709877.40625
705231.953125
700120.3046875
694617.15234375
688788.50390625
682684.74609375
676338.609375
669770.6484375
663000.10546875
656056.0703125
648985.55078125
641857.109375
634758.828125
627789.609375
621045.1015625
614603.02734375
608514.375
602804.4921875
597483.390625
592559.2578125
588048.23828125
583976.13671875
580372.6875
577262.68359375
574658.84765625
572559.703125
570952.51171875
569818.67578125
569138.17578125
568891.53515625
569060.33984375
569627.75390625
570579.16015625
571901.3515625
573579.77734375
575595.6953125
577925.390625
580542.45703125
583421.375
586540.34765625
589882.6171875
593436.69921875
597195.34375
601152.6015625
605299.578125
609620.984375
614094.4921875
618692.5859375
623385.8359375
628146.66015625
632953.171875
637791.84375
642657.49609375
647550.6953125
652474.578125
657432.828125
662429.21484375
667468.13671875
672555.77734375
677701.59375
682919.59765625
688228.703125
693651.46875
699210.3046875
704921.171875
710786.55859375
716790.40625
722897.3359375
729056.7421875
735210.96484375
741305.84765625
747300.85546875
753175.78515625
758932.2890625
764589.765625
770176.359375
775717.19921875
781223.9296875
786689.69921875
792090.5703125
797390.2734375
802544.56640625
807504.12890625
812217.33984375
816634.63671875
820715.203125
824434.765625
827791.640625
830807.953125
833524.85546875
835992.984375
838260.3515625
840359.796875
842299.8046875
844063.8125
845620.73828125
846943.2265625
848025.63671875
848894.46875
849608.54296875
850250.33984375
850912.046875
851680.13671875
852622.01171875
853778.24609375
855162.9375
856772.328125
858597.9140625
860637.91796875
862903.2421875
865418.1484375
868217.9609375
871345.12890625
874843.390625
878751.03125
883095.26171875
887889.1875
893130.05859375
898795.015625
904829.77734375
911128.1015625
917504.69140625
923670.74609375
929229.828125
933718.296875
936706.15234375
937938.7109375
937454.11328125
935598.9140625
932912.359375
929928.24609375
926987.61328125
924136.7578125
921136.4765625
917570.65625
913019.78515625
907239.2734375
900267.0
892410.87109375
884133.5859375
875907.34765625
868110.234375
860989.765625
854674.921875
849206.22265625
844565.578125
840700.921875
837545.47265625
835030.81640625
833092.78125
831670.66015625
830702.94140625
830123.5625
829861.55859375
829843.88671875
829999.48828125
830262.234375
830571.35546875
830869.1796875
831097.40234375
831194.234375
831094.5390625
830734.80078125
830062.97265625
829050.6875
827703.12109375
826062.3515625
824203.171875
822222.79296875
820226.90625
818314.77734375
816567.33984375
815042.609375
813780.71875
812816.015625
812190.05078125
811957.9375
812184.37109375
812930.93359375
814241.86328125
816136.00390625
818608.55078125
821639.94140625
825204.58203125
829272.53125
833802.33984375
838729.828125
843959.73046875
849363.13671875
854778.59765625
860014.15625
864852.51171875
869064.73828125
872435.26953125
874793.6171875
876041.41015625
876162.01953125
875204.93359375
873247.65234375
870348.390625
866509.0234375
861666.13671875
855718.93359375
848587.02734375
840274.296875
830908.59765625
820739.54296875
810098.9375
799345.234375
788813.12109375
778780.015625
769451.73828125
760963.88671875
753392.2578125
746765.78515625
741078.50390625
736299.57421875
732380.6015625
729260.44921875
726870.71875
725145.5
724034.33203125
723511.765625
723577.41796875
724244.421875
725518.0
727367.62109375
729698.05078125
732325.9921875
734972.953125
737291.51953125
738940.25390625
739697.25390625
739560.57421875
738765.875
737688.37109375
736667.8515625
735846.3203125
735103.421875
734125.89453125
732582.00390625
730316.2734375
727460.6015625
724399.828125
721615.29296875
719497.6953125
718220.86328125
717717.35546875
717746.5390625
718020.0625
718334.640625
718654.46875
719105.609375
719894.33203125
721203.42578125
723118.68359375
725604.41796875
728521.56640625
731677.828125
734897.76953125
738089.43359375
741277.29296875
744586.6328125
748192.875
752265.33984375
756929.16796875
762251.765625
768248.19921875
774897.12890625
782161.140625
790006.9921875
798421.95703125
807422.4765625
817052.65625
827371.59375
838432.05078125
850257.1015625
862824.4375
876065.88671875
889881.640625
904158.859375
918780.609375
933617.1484375
948503.41796875
963216.01171875
977464.68359375
990908.01171875
1003193.484375
1014011.546875
1023144.953125
1030493.41796875
1036062.94921875
1039925.625
1042169.30859375
1042860.10546875
1042031.84375
1039703.875
1035917.30078125
1030773.953125
1024462.71875
1017263.1640625
1009525.046875
1001631.57421875
993959.28125
986846.80859375
980578.44140625
975380.41015625
971423.3359375
968825.83203125
967659.02734375
967954.45703125
969716.37109375
972935.4921875
977599.66015625
983698.2109375
991220.13671875
1000147.2421875
1010443.95703125
1022044.75
1034839.1328125
1048653.59765625
1063229.7890625
1078201.33984375
1093077.01171875
1107243.6796875
1120004.734375
1130662.74609375
1138636.29296875
1143574.83984375
1145420.02734375
1144374.51953125
1140781.5390625
1134964.1640625
1127093.8046875
1117142.37109375
1104935.8515625
1090286.84375
1073151.56640625
1053743.3359375
1032551.5625
1010260.7578125
987613.2578125
965279.109375
943777.76953125
923459.3515625
904526.52734375
887071.64453125
871111.6015625
856613.796875
843513.9921875
831729.21484375
821167.55078125
811735.35546875
803343.21484375
795911.40234375
789373.62890625
783676.703125
778776.7890625
774637.140625
771231.68359375
768552.0234375
766610.96484375
765436.765625
765059.42578125
765495.3359375
766737.11328125
768751.57421875
771485.35546875
774874.44921875
778852.9921875
783357.57421875
788325.578125
793689.203125
799368.44140625
805265.6484375
811263.39453125
817225.19140625
822998.32421875
828417.31640625
833307.55859375
837489.02734375
840781.3046875
843010.734375
844020.56640625
843683.10546875
841910.58203125
838659.94140625
833929.33203125
827749.125
820173.32421875
811274.4296875
801140.6796875
789874.0546875
777589.734375
764417.88671875
750504.66796875
736008.4140625
721090.6484375
705907.01953125
690603.234375
675316.78515625
660181.0234375
645327.3515625
630881.90234375
616956.43359375
603637.01953125
590976.69140625
578996.22265625
567692.78125
557052.75390625
547065.10546875
537731.82421875
529072.02734375
521118.1953125
513906.39453125
507465.75
501811.11328125
496939.921875
492831.5234375
489447.7734375
486735.5703125
484632.3984375
483074.0390625
482000.80078125
481358.24609375
481091.890625
481139.0859375
481423.2265625
481854.04296875
482336.0390625
482783.375
483135.2578125
483363.25
483465.3046875
483449.91796875
483319.56640625
483061.3359375
482647.4375
482043.67578125
481220.95703125
480163.43359375
478867.5703125
477332.34375
475547.9375
473491.94140625
471136.9453125
468465.60546875
465485.19140625
462234.453125
458779.04296875
455196.390625
451555.10546875
447897.0234375
444229.59765625
440532.265625
436774.25
432936.56640625
429029.5703125
425100.00390625
421225.96875
417502.2109375
414021.19140625
410856.41796875
408052.79296875
405625.47265625
403565.14453125
401846.5546875
400437.69140625
399307.5
398430.6953125
397789.34765625
397372.46875
397175.00390625
397196.828125
397441.84375
397917.81640625
398636.921875
399615.88671875
400873.94921875
402429.0546875
404294.38671875
406477.17578125
408979.35546875
411798.984375
414931.58984375
418371.3828125
422111.33203125
426141.1484375
430443.75
434992.140625
439748.26953125
444663.36328125
449677.890625
454720.2578125
459704.96484375
464532.4140625
469092.95703125
473276.76171875
476987.85546875
480156.91796875
482746.3515625
484744.45703125
486151.453125
486963.5234375
487161.328125
486707.66796875
485556.59765625
483672.05859375
481047.796875
477718.1796875
473754.26171875
469249.015625
464300.76953125
459001.28515625
453428.85546875
447644.5234375
441691.26953125
435597.58984375
429385.4921875
423080.2109375
416717.828125
410347.82421875
404029.671875
397825.06640625
391789.22265625
385965.328125
380384.015625
375066.98046875
370031.94921875
365296.5703125
360879.55859375
356799.24609375
353070.81640625
349704.20703125
346703.81640625
344070.00390625
341800.86328125
339893.265625
338342.9296875
337144.1875
336290.34765625
335775.25390625
335595.8671875
335754.53515625
336259.0859375
337119.9921875
338345.76953125
339939.640625
341899.1015625
344218.30078125
346891.5390625
349916.94921875
353299.9375
357055.39453125
361207.26953125
365785.08984375
370819.8828125
376342.671875
382386.265625
388987.84375
396189.8515625
404039.23046875
412586.46875
421884.85546875
431988.78515625
442950.43359375
454815.23046875
467616.59765625
481369.35546875
496061.3984375
511644.71875
528027.49609375
545068.81640625
562576.4375
580308.61328125
597980.8359375
615277.44140625
631866.74609375
647416.55078125
661606.25390625
674131.91015625
684703.55859375
693037.96875
698853.546875
701874.53125
701848.73828125
698577.65234375
691951.2109375
681975.37109375
668781.390625
652612.328125
633791.265625
612682.96484375
589662.078125
565097.3984375
539352.74609375
512796.74609375
485810.37890625
458784.7578125
432108.03515625
406145.046875
381214.78515625
357570.83984375
335389.9609375
314772.05859375
295750.83203125
278310.484375
262402.85546875
247960.87890625
234906.88671875
223156.53515625
212619.90625
203201.4921875
194800.29296875
187311.59375
180631.421875
174662.6328125
169320.02734375
164531.94140625
160238.1328125
156386.03125
152927.46875
149816.46484375
147008.22265625
144459.33203125
142128.94140625
139980.16796875
137980.66796875
136102.1328125
134319.30078125
132609.7734375
130955.02734375
129342.23046875
127765.12109375
126222.98828125
124717.703125
123250.31640625
121818.6796875
120417.3359375
119039.40625
117679.45703125
116335.421875
115008.72265625
113703.26953125
112424.640625
111179.734375
109976.33984375
108822.2265625
107724.484375
106689.28515625
105721.44140625
104822.8671875
103990.61328125
103216.5078125
102489.66796875
101801.23828125
101148.49609375
100535.37890625
99968.83203125
99453.23828125
98986.453125
98559.7109375
98161.0546875
97780.09765625
97411.63671875
97056.546875
96719.9921875
96408.46875
96127.5234375
95880.2421875
95665.8984375
95478.69921875
95308.11328125
95141.78515625
94969.7578125
94786.9609375
94592.31640625
94385.6015625
94164.7578125
93925.29296875
93661.6015625
93368.953125
93044.73046875
92688.21484375
92299.234375
91876.8671875
91419.65234375
90927.85546875
90406.08203125
89863.83984375
89313.09765625
88764.1484375
88222.671875
87689.0234375
87159.28515625
86626.48828125
86082.01171875
85517.44140625
84926.62890625
84306.65234375
83656.66015625
82975.49609375
82260.37890625
81508.30859375
80719.18359375
79898.078125
79055.40625
78206.16796875
77369.47265625
76568.0625
75825.89453125
75164.0234375
74597.25390625
74133.7421875
73777.08984375
73528.54296875
73387.5
73350.19140625
73408.13671875
73547.88671875
73753.40625
74010.60546875
74311.890625
74658.66796875
75060.421875
75530.671875
76081.41015625
76718.515625
77440.54296875
78240.890625
79111.234375
80043.4921875
81030.1171875
82064.00390625
83139.03125
84250.5625
85395.57421875
86572.65625
87782.2421875
89026.69140625
90309.484375
91633.48828125
92999.25
94404.80859375
95847.44921875
97325.91796875
98840.55859375
100390.80859375
101972.46875
103577.82421875
105198.47265625
106828.33984375
108464.87109375
110108.87109375
111764.11328125
113436.58984375
115132.65234375
116856.7109375
118609.91015625
120390.74609375
122196.90234375
124026.8671875
125880.1953125
127756.53515625
129654.73828125
131572.84375
133508.69140625
135460.1640625
137424.8125
139399.61328125
141380.9140625
143364.2578125
145344.17578125
147314.9296875
149272.078125
151213.26171875
153136.890625
155039.80859375
156916.2421875
158759.06640625
160562.0859375
162321.34765625
164034.421875
165698.40234375
167308.41796875
168858.19921875
170341.95703125
171755.33984375
173094.171875
174352.73046875
175523.7265625
176599.9140625
177575.328125
178445.015625
179204.26171875
179848.234375
180371.8671875
180769.546875
181034.81640625
181160.44140625
181139.08984375
180964.55078125
180633.109375
180144.7421875
179503.12890625
178715.04296875
177789.83984375
176739.0546875
175575.05078125
174308.3515625
172945.40625
171488.68359375
169938.7578125
168296.40625
166563.2109375
164740.8671875
162830.38671875
160832.453125
158749.3984375
156588.0546875
154361.60546875
152089.0546875
149792.72265625
147495.53515625
145219.12109375
142982.66796875
140802.203125
138690.79296875
136659.62890625
134719.1640625
132878.91796875
131146.04296875
129523.81640625
128011.80859375
126607.91796875
125310.79296875
124121.16796875
123041.8984375
122077.671875
121235.015625
120521.734375
119945.12109375
119509.5078125
119214.85546875
119056.94140625
119028.57421875
119120.78125
119324.16796875
119631.08203125
120038.1328125
120547.6953125
121166.66796875
121902.9375
122761.52734375
123742.73046875
124842.66796875
126054.796875
127370.921875
128781.8515625
130278.78125
131855.2578125
133508.5625
135239.25
137049.1875
138939.36328125
140908.41796875
142952.2421875
145064.71875
147239.24609375
149470.45703125
151755.59375
154095.125
156492.36328125
158952.09765625
161478.4921875
164073.171875
166734.59375
169459.26171875
172244.18359375
175089.3671875
177998.8828125
180980.4375
184044.1953125
187201.78515625
190465.48828125
193847.2890625
197357.64453125
201004.80078125
204794.71484375
208730.4609375
212809.67578125
217019.96484375
221333.7265625
225704.3046875
230064.09375
234324.5859375
238377.76953125
242099.11328125
245351.96875
247993.5859375
249882.32421875
250885.359375
250885.89453125
249789.0234375
247526.04296875
244057.34375
239374.140625
233498.76953125
226483.78125
218410.49609375
209387.796875
199550.265625
189053.8671875
178068.26953125
166767.40234375
155320.7734375
143886.6953125
132606.85546875
121601.73828125
110967.68359375
100776.8125
91079.98828125
81911.76171875
73295.24609375
65245.21875
57768.09765625
50859.54296875
44502.0546875
38664.6640625
33305.953125
28379.1953125
23838.12109375
19641.1796875
15753.125
12144.2265625
8788.87890625
5665.13671875
2754.55859375
41.3203125
-2489.59375
-4853.2734375
-7063.5234375
-9130.703125
-11061.29296875
-12860.03515625
-14532.72265625
-16087.27734375
-17532.44140625
-18875.8671875
-20123.3984375
-21279.6640625
-22349.296875
-23337.8046875
-24252.41796875
-25102.71484375
-25900.109375
-26655.76953125
-27377.94921875
-28070.71875
-28734.9609375
-29370.17578125
-29975.65234375
-30551.00390625
-31096.91796875
-31616.2109375
-32113.8984375
-32595.66796875
-33065.76953125
-33525.79296875
-33974.7734375
-34409.7890625
-34826.08203125
-35217.17578125
-35575.89453125
-35896.73046875
-36178.27734375
-36423.8984375
-36639.76171875
-36831.484375
-37001.54296875
-37149.0234375
-37271.390625
-37366.6796875
-37434.8984375
-37478.37109375
-37501.48046875
-37510.2109375
-37511.109375
-37509.70703125
-37509.03515625
-37509.68359375
-37511.73046875
-37517.21875
-37531.07421875
-37559.47265625
-37606.953125
-37674.2734375
-37758.03515625
-37851.73046875
-37947.125
-38035.50390625
-38109.13671875
-38163.0390625
-38196.5625
-38213.44921875
-38219.73046875
-38220.6015625
-38218.44140625
-38213.05078125
-38203.12109375
-38187.296875
-38164.19140625
-38132.20703125
-38089.56640625
-38034.484375
-37965.16015625
-37879.91015625
-37777.94921875
-37660.62109375
-37532.13671875
-37398.671875
-37265.6953125
-37134.7890625
-37002.32421875
-36861.26953125
-36704.91015625
-36530.16015625
-36338.56640625
-36135.51171875
-35928.171875
-35722.8671875
-35522.4140625
-35324.90625
-35124.7890625
-34915.11328125
-34689.18359375
-34441.0625
-34166.30078125
-33863.72265625
-33537.37109375
-33196.7734375
-32854.55078125
-32522.53125
-32208.08203125
-31912.1015625
-31629.21484375
-31350.12109375
-31065.42578125
-30769.640625
-30463.68359375
-30154.28125
-29850.48828125
-29559.23828125
-29282.43359375
-29016.6015625
-28754.2265625
-28485.6953125
-28201.28125
-27893.10546875
-27556.2890625
-27188.5078125
-26788.44140625
-26354.546875
-25885.359375
-25380.77734375
-24842.97265625
-24276.03515625
-23684.75390625
-23073.48046875
-22445.46875
-21803.03515625
-21148.27734375
-20483.69140625
-19811.50390625
-19131.65234375
-18440.359375
-17731.8828125
-17004.11328125
-16265.52734375
-15540.2109375
-14868.8203125
-14304.42578125
-13901.9609375
-13702.125
-13715.3828125
-13914.84375
-14242.97265625
-14628.53515625
-15004.84765625
-15322.2109375
-15552.71484375
-15688.80078125
-15737.55078125
-15712.96875
-15628.828125
-15494.421875
-15313.76171875
-15087.17578125
-14813.76171875
-14493.34375
-14127.1640625
-13717.0390625
-13263.6875
-12765.4765625
-12218.86328125
-11620.8828125
-10972.53515625
-10280.890625
-9558.421875
-8820.08984375
-8080.0
-7349.00390625
-6633.37109375
-5934.20703125
-5247.94140625
-4568.07421875
-3887.7421875
-3201.92578125
-2508.34765625
-1806.73828125
-1097.02734375
-377.671875
354.6640625
1104.28515625
1875.34765625
2671.41015625
3495.203125
4348.0078125
5229.24609375
6136.70703125
7067.41796875
8018.51171875
8987.42578125
9971.37890625
10966.30859375
11966.4609375
12965.6015625
13959.85546875
14949.3828125
15936.828125
16923.13671875
17904.578125
18873.42578125
19821.80078125
20745.5234375
21645.63671875
22526.99609375
23395.05859375
24252.78515625
25099.765625
25933.92578125
26754.34765625
27563.03125
28364.76953125
29165.6796875
29971.375
30784.984375
31605.33984375
32426.23046875
33237.63671875
34029.0390625
34793.3203125
35529.109375
36239.99609375
36931.14453125
37605.21484375
38259.73046875
38886.8671875
39475.43359375
40013.796875
40492.21484375
40903.5
41242.5078125
41505.72265625
41691.828125
41802.53515625
41842.609375
41818.93359375
41739.05078125
41609.89453125
41436.59765625
41221.70703125
40965.2890625
40666.203125
40323.76171875
39938.73828125
39513.1171875
39049.0546875
38548.22265625
38012.26171875
37443.62890625
36845.703125
36221.65234375
35573.4765625
34902.28515625
34209.6875
33498.765625
32773.9140625
32040.21484375
31303.1953125
30568.96875
29844.03515625
29134.28515625
28443.64453125
27773.546875
27123.890625
26494.8671875
25888.1796875
25306.3515625
24751.08203125
24222.28515625
23718.328125
23236.42578125
22772.5625
22321.91796875
21880.3671875
21445.8671875
21018.09375
20596.88671875
20181.24609375
19769.54296875
19359.50390625
18946.98828125
18524.875
18083.984375
17616.01171875
17116.609375
16586.71484375
16031.8203125
15459.91015625
14879.140625
14296.12890625
13715.5078125
13140.5625
12574.02734375
12018.2265625
11474.1640625
10940.28515625
10411.953125
9882.5625
9345.9921875
8799.11328125
8242.89453125
7681.671875
7121.0234375
6565.3515625
6015.9765625
5470.53515625
4923.890625
4369.75390625
3802.3671875
3218.125
2617.203125
2004.53515625
1388.63671875
777.8828125
176.31640625
-418.22265625
-1012.5859375
-1614.671875
-2229.625
-2857.64453125
-3494.109375
-4131.99609375
-4765.0078125
-5389.3984375
-6003.6484375
-6607.390625
-7200.8984375
-7785.15234375
-8361.3515625
-8929.86328125
-9489.62890625
-10038.88671875
-10576.375
-11101.46484375
-11613.046875
-12108.359375
-12583.6953125
-13036.87109375
-13469.3671875
-13885.90625
-14291.4609375
-14688.55078125
-15077.27734375
-15457.19921875
-15828.1328125
-16188.63671875
-16534.2265625
-16857.9921875
-17153.28515625
-17416.390625
-17647.62890625
-17851.6171875
-18036.65625
-18212.84765625
-18388.55859375
-18566.828125
-18744.08203125
-18911.92578125
-19060.92578125
-19184.33203125
-19280.03125
-19350.01953125
-19398.05859375
-19427.33203125
-19439.90625
-19437.80859375
-19424.7265625
-19406.4140625
-19389.4609375
-19379.0390625
-19376.88671875
-19381.12890625
-19388.015625
-19394.51953125
-19399.65625
-19404.09375
-19409.046875
-19415.76171875
-19425.78125
-19440.92578125
-19462.52734375
-19490.5859375
-19523.94140625
-19561.53515625
-19603.85546875
-19653.6640625
-19715.33203125
-19792.83984375
-19886.44921875
-19989.39453125
-20087.08984375
-20160.73046875
-20194.12890625
-20179.56640625
-20118.98046875
-20020.57421875
-19894.25
-19748.77734375
-19590.87890625
-19425.08203125
-19253.484375
-19075.65234375
-18888.6875
-18687.72265625
-18467.03125
-18221.94140625
-17950.6171875
-17654.95703125
-17340.26953125
-17014.08203125
-16683.92578125
-16354.03125
-16022.83984375
-15683.56640625
-15328.27734375
-14952.4140625
-14556.8359375
-14147.09375
-13731.90625
-13322.04296875
-12928.6484375
-12560.58984375
-12221.7890625
-11910.015625
-11617.80859375
-11335.08984375
-11052.58203125
-10764.6875
-10469.99609375
-10168.828125
-9859.921875
-9539.5
-9203.9453125
-8853.7421875
-8494.984375
-8136.83203125
-7786.6640625
-7446.515625
-7113.11328125
-6780.9609375
-6445.7890625
-6105.8359375
-5760.75
-5410.015625
-5052.3203125
-4685.66015625
-4307.12109375
-3912.51171875
-3497.00390625
-3057.20703125
-2593.23828125
-2109.328125
-1612.4296875
-1110.10546875
-608.65234375
-112.09765625
377.82421875
861.16015625
1338.98046875
1812.9609375
2285.1875
2758.13671875
3235.15234375
3721.390625
4224.34375
4752.50390625
5312.390625
5906.34765625
6533.01171875
7190.171875
7877.19921875
8595.2109375
9345.06640625
10125.0625
10930.0234375
11752.24609375
12583.76171875
13418.546875
14253.06640625
15085.36328125
15913.9453125
16737.6328125
17556.04296875
18369.52734375
19178.34375
19981.9921875
20779.48828125
21570.265625
22354.8125
23135.18359375
23915.6796875
24703.828125
25510.3671875
26347.6171875
27226.65625
28154.5625
29133.09765625
30159.05078125
31225.39453125
32322.265625
33437.46484375
34557.51171875
35670.0625
36767.15234375
37847.3671875
38915.6640625
39981.15234375
41054.9375
42148.7734375
43273.80859375
44438.46484375
45645.84765625
46892.58203125
48170.4296875
49470.15625
50785.12890625
52112.4375
53451.4375
54801.8203125
56162.74609375
57533.1328125
58911.6796875
60296.484375
61685.234375
63076.32421875
64469.90234375
65867.70703125
67272.0546875
68685.00390625
70107.83984375
71540.296875
72979.55078125
74419.99609375
75854.31640625
77275.171875
78676.44921875
80053.8984375
81405.14453125
82729.4453125
84027.32421875
85300.22265625
86550.03125
87777.890625
88982.6328125
90160.16015625
91304.55859375
92410.453125
93474.8828125
94497.87109375
95481.68359375
96429.32421875
97343.0625
98223.5390625
99070.046875
99881.4609375
100656.91015625
101395.7734375
102097.23828125
102759.98046875
103381.8828125
103959.78515625
104489.30078125
104965.05078125
105381.59765625
105735.34765625
106027.296875
106265.29296875
106464.29296875
106643.515625
106821.59375
107012.28515625
107222.9921875
107456.0234375
107710.33984375
107981.78125
108261.84765625
108537.23828125
108791.7890625
109009.8203125
109178.765625
109289.98046875
109338.359375
109321.48046875
109238.33984375
109087.796875
108867.34765625
108572.953125
108199.73828125
107742.9453125
107198.6953125
106564.59375
105839.98046875
105025.48828125
104121.625
103126.96484375
102037.11328125
100845.3046875
99544.5078125
98129.234375
96595.58984375
94939.95703125
93158.2109375
91246.58203125
89203.234375
87029.1328125
84727.75390625
82304.6796875
79767.4453125
77125.5703125
74390.40625
71575.0625
68694.5703125
65765.6796875
62806.03125
59832.7421875
56861.328125
53905.7421875
50979.109375
48094.0625
45261.74609375
42490.3828125
39784.484375
37144.98046875
34569.421875
32052.1640625
29585.7578125
27163.81640625
24783.8046875
22447.43359375
20159.02734375
17923.94140625
15748.171875
13638.37109375
11601.30078125
9642.66796875
7765.6953125
5969.91796875
4250.90234375
2601.55859375
1014.2734375
-518.03125
-2002.40234375
-3446.73046875
-4859.5
-6248.734375
-7620.96484375
-8980.015625
-10325.25
-11650.359375
-12944.6015625
-14196.56640625
-15398.51953125
-16549.1875
-17653.78125
-18721.484375
-19761.2890625
-20778.24609375
-21771.92578125
-22737.0859375
-23664.98046875
-24544.4609375
-25364.01171875
-26115.40234375
-26797.84375
-27419.79296875
-27996.69140625
-28545.4140625
-29078.21484375
-29599.3359375
-30105.7890625
-30591.3515625
-31050.91015625
-31482.5
-31886.69921875
-32265.16796875
-32620.18359375
-32955.578125
-33277.6875
-33594.3984375
-33912.4453125
-34234.84765625
-34560.265625
-34884.375
-35201.51953125
-35505.9375
-35793.1953125
-36062.015625
-36314.78515625
-36555.40234375
-36785.79296875
-37004.42578125
-37208.45703125
-37397.39453125
-37574.59765625
-37745.01953125
-37911.08984375
-38070.06640625
-38214.8203125
-38337.23828125
-38431.90234375
-38497.80859375
-38537.8828125
-38557.1171875
-38560.640625
-38552.45703125
-38534.99609375
-38509.33984375
-38475.7890625
-38434.75
-38387.5
-38336.6796875
-38286.12890625
-38240.1328125
-38202.37109375
-38174.89453125
-38157.30078125
-38146.40625
-38137.125
-38124.859375
-38108.71484375
-38093.1328125
-38086.453125
-38096.58984375
-38126.6484375
-38173.4765625
-38229.68359375
-38287.1484375
-38339.296875
-38381.33203125
-38409.40625
-38419.94921875
-38409.55859375
-38375.5859375
-38317.48046875
-38238.1953125
-38144.4921875
-38045.3046875
-37949.296875
-37863.30859375
-37792.54296875
-37741.48828125
-37714.203125
-37713.1640625
-37737.13671875
-37779.54296875
-37829.0703125
-37872.765625
-37899.58984375
-37902.01171875
-37875.421875
-37816.9765625
-37726.0
-37605.50390625
-37463.37109375
-37311.37109375
-37161.8046875
-37023.10546875
-36896.859375
-36778.34765625
-36659.96875
-36534.84375
-36398.53125
-36249.375
-36088.71875
-35921.1796875
-35753.8125
-35593.890625
-35446.390625
-35312.234375
-35187.859375
-35066.43359375
-34940.69140625
-34806.0703125
-34661.8828125
-34509.7109375
-34350.8125
-34185.54296875
-34015.40234375
-33845.66015625
-33685.38671875
-33544.17578125
-33427.6796875
-33335.265625
-33261.32421875
-33198.29296875
-33138.91015625
-33076.80859375
-33006.765625
-32925.78125
-32833.78515625
-32732.5
-32623.10546875
-32504.83984375
-32375.59375
-32233.2265625
-32075.9375
-31902.05078125
-31710.56640625
-31502.609375
-31281.796875
-31052.3359375
-30815.98828125
-30570.7890625
-30313.125
-30041.41015625
-29758.40625
-29470.30859375
-29183.69140625
-28902.921875
-28629.328125
-28361.66796875
-28096.54296875
-27828.71875
-27552.34375
-27263.5546875
-26963.07421875
-26656.6328125
-26352.703125
-26059.1796875
-25781.09765625
-25520.19140625
-25275.27734375
-25042.58984375
-24815.859375
-24586.96484375
-24347.6953125
-24092.33984375
-23819.81640625
-23533.83203125
-23240.78125
-22947.015625
-22657.05078125
-22373.01953125
-22094.0625
-21815.47265625
-21528.8671875
-21224.61328125
-20895.5234375
-20539.23046875
-20158.10546875
-19757.921875
-19346.69140625
-18933.93359375
-18529.22265625
-18139.953125
-17769.54296875
-17417.4765625
-17081.2890625
-16758.97265625
-16450.15625
-16155.71875
-15876.39453125
-15611.65625
-15359.265625
-15115.5546875
-14876.3359375
-14638.15625
-14399.68359375
-14162.453125
-13930.83984375
-13711.05859375
-13509.19140625
-13328.55078125
-13167.6796875
-13020.6953125
-12880.2265625
-12741.01953125
-12601.6015625
-12463.94921875
-12332.62109375
-12214.48828125
-12118.1171875
-12051.4140625
-12018.3203125
-12016.703125
-12039.33203125
-12077.26953125
-12123.6171875
-12175.390625
-12232.8125
-12297.15625
-12369.36328125
-12450.703125
-12544.625
-12657.58203125
-12797.48046875
-12970.6640625
-13179.3984375
-13421.26953125
-13690.76953125
-13982.04296875
-14291.44921875
-14618.4921875
-14964.5234375
-15330.25
-15713.74609375
-16110.30078125
-16514.1015625
-16920.7578125
-17328.9453125
-17739.9296875
-18155.48046875
-18576.109375
-19001.171875
-19430.078125
-19862.8671875
-20299.51171875
-20739.12890625
-21179.890625
-21619.21484375
-22054.08984375
-22482.19140625
-22903.93359375
-23323.73828125
-23748.3515625
-24183.16015625
-24629.30078125
-25083.5390625
-25539.89453125
-25991.29296875
-26430.984375
-26854.12109375
-27259.37890625
-27649.65234375
-28031.33203125
-28412.25
-28798.5859375
-29191.6640625
-29586.421875
-29972.71875
-30338.47265625
-30672.46875
-30965.83984375
-31213.23046875
-31414.53515625
-31575.83203125
-31707.94921875
-31822.8671875
-31930.28515625
-32036.25390625
-32143.88671875
-32254.828125
-32370.32421875
-32491.30859375
-32617.60546875
-32746.8203125
-32874.3359375
-32994.921875
-33105.40625
-33206.390625
-33301.63671875
-33395.48046875
-33490.05859375
-33583.859375
-33671.8828125
-33746.81640625
-33801.00390625
-33828.921875
-33829.3203125
-33805.515625
-33763.75
-33711.08203125
-33654.5546875
-33601.46875
-33558.984375
-33532.3203125
-33522.796875
-33527.44921875
-33540.35546875
-33554.49609375
-33563.265625
-33561.5234375
-33546.453125
-33517.8203125
-33477.53125
-33428.57421875
-33374.23828125
-33318.05859375
-33263.86328125
-33214.94921875
-33171.94140625
-33131.296875
-33086.82421875
-33034.3671875
-32975.88671875
-32919.10546875
-32872.625
-32840.9609375
-32823.33203125
-32816.02734375
-32815.43359375
-32819.53125
-32827.8828125
-32840.78515625
-32858.07421875
-32878.4296875
-32900.1796875
-32923.25
-32950.1953125
-32984.578125
-33027.78515625
-33076.9921875
-33125.984375
-33167.83203125
-33197.09765625
-33210.4140625
-33205.8359375
-33181.90625
-33137.171875
-33070.23046875
-32980.25
-32867.953125
-32736.5625
-32592.0859375
-32442.30078125
-32294.8828125
-32155.7734375
-32028.86328125
-31916.75390625
-31821.6953125
-31746.0859375
-31692.56640625
-31663.70703125
-31660.67578125
-31680.8828125
-31716.2734375
-31753.96484375
-31779.63671875
-31781.48828125
-31752.66015625
-31691.98828125
-31603.90234375
-31497.87109375
-31386.49609375
-31282.30859375
-31194.6875
-31128.72265625
-31085.828125
-31064.9453125
-31063.44140625
-31078.03515625
-31105.87109375
-31145.0078125
-31193.734375
-31249.27734375
-31307.2578125
-31362.4296875
-31409.90625
-31445.921875
-31467.9765625
-31475.05078125
-31467.95703125
-31449.22265625
-31422.03125
-31388.7578125
-31350.48828125
-31308.0
-31263.109375
-31219.109375
-31179.828125
-31148.171875
-31124.86328125
-31107.6953125
-31091.5234375
-31069.7421875
-31037.09375
-30992.16796875
-30937.515625
-30877.390625
-30815.05859375
-30751.73828125
-30687.05078125
-30619.84765625
-30548.8671875
-30473.9609375
-30397.828125
-30326.94140625
-30269.91015625
-30233.6640625
-30219.59765625
-30222.1484375
-30230.36328125
-30231.29296875
-30213.85546875
-30171.734375
-30104.55859375
-30017.24609375
-29918.33203125
-29818.5546875
-29729.46875
-29661.23828125
-29619.45703125
-29603.3046875
-29606.83984375
-29622.8359375
-29645.890625
-29672.80078125
-29701.21484375
-29728.609375
-29752.4296875
-29770.70703125
-29782.4765625
-29788.015625
-29788.89453125
-29787.4609375
-29785.484375
-29782.57421875
-29775.44140625
-29758.6640625
-29726.65234375
-29675.4921875
-29603.4765625
-29510.45703125
-29397.37109375
-29266.91796875
-29124.1875
-28976.06640625
-28829.26171875
-28688.86328125
-28557.984375
-28437.73046875
-28326.62890625
-28220.44921875
-28113.8203125
-28003.37109375
-27890.32421875
-27780.5390625
-27681.81640625
-27599.984375
-27535.73828125
-27483.87890625
-27435.28515625
-27380.46875
-27312.55859375
-27228.4296875
-27128.36328125
-27015.41796875
-26895.04296875
-26774.37890625
-26660.96484375
-26561.06640625
-26478.69140625
-26415.3515625
-26370.37109375
-26341.23046875
-26324.2578125
-26315.859375
-26313.83984375
-26317.91015625
-26329.1015625
-26348.84765625
-26378.56640625
-26419.32421875
-26470.67578125
-26528.98828125
-26586.6953125
-26633.84375
-26661.421875
-26664.3984375
-26642.796875
-26600.46484375
-26542.57421875
-26473.15625
-26393.8828125
-26304.5546875
-26204.78125
-26095.671875
-25980.10546875
-25861.73046875
-25743.6484375
-25628.25390625
-25518.26171875
-25417.39453125
-25329.49609375
-25256.21875
-25195.6328125
-25143.40234375
-25095.9375
-25052.8984375
-25016.94921875
-24991.3671875
-24977.67578125
-24974.87890625
-24979.94921875
-24988.41015625
-24994.328125
-24990.35546875
-24968.6171875
-24922.75390625
-24850.1484375
-24753.1796875
-24638.5703125
-24515.1171875
-24391.421875
-24275.03125
-24172.765625
-24090.78125
-24033.1953125
-24000.10546875
-23987.3359375
-23988.890625
-24000.3828125
-24020.46484375
-24049.0546875
-24084.16796875
-24120.26171875
-24149.26953125
-24163.44921875
-24158.13671875
-24133.47265625
-24094.39453125
-24048.7265625
-24003.95703125
-23964.05859375
-23928.46484375
-23893.78125
-23857.0390625
-23818.23828125
-23780.48046875
-23747.9765625
-23723.75
-23708.6640625
-23702.2421875
-23703.65625
-23711.48046875
-23722.1171875
-23728.93359375
-23723.7578125
-23700.5625
-23658.8671875
-23604.578125
-23547.43359375
-23497.015625
-23459.80859375
-23438.7734375
-23434.84765625
-23448.49609375
-23479.8671875
-23527.71484375
-23588.09765625
-23654.09375
-23716.8984375
-23767.8203125
-23800.55078125
-23812.74609375
-23806.359375
-23786.6328125
-23760.2890625
-23733.80078125
-23712.10546875
-23697.51953125
-23688.4453125
-23678.515625
-23657.5390625
-23614.41796875
-23540.453125
-23430.65234375
-23283.296875
-23099.828125
-22886.76953125
-22658.0390625
-22434.57421875
-22239.6171875
-22091.69921875
-21999.16796875
-21959.171875
-21961.1171875
-21991.99609375
-22040.4921875
-22098.10546875
-22157.953125
-22213.29296875
-22257.10546875
-22282.92578125
-22286.09765625
-22264.5625
-22218.73046875
-22150.890625
-22064.74609375
-21965.21484375
-21857.625
-21746.1171875
-21632.69140625
-21518.5625
-21407.16796875
-21305.85546875
-21224.12109375
-21169.58203125
-21144.57421875
-21145.33203125
-21163.60546875
-21189.7578125
-21216.2734375
-21240.17578125
-21263.0390625
-21288.46875
-21318.48828125
-21351.12890625
-21380.31640625
-21397.89453125
-21396.2421875
-21370.28515625
-21318.0859375
-21240.265625
-21138.58203125
-21014.46875
-20868.37890625
-20700.9609375
-20515.75
-20320.984375
-20128.48828125
-19949.734375
-19791.69921875
-19655.23828125
-19536.58984375
-19430.35546875
-19332.11328125
-19239.5625
-19152.28125
-19070.71875
-18995.0234375
-18924.07421875
-18855.17578125
-18784.953125
-18710.8203125
-18631.80859375
-18547.984375
-18459.55859375
-18367.31640625
-18273.87109375
-18183.95703125
-18102.55859375
-18032.4609375
-17973.34375
-17922.953125
-17878.93359375
-17839.7265625
-17804.22265625
-17770.81640625
-17736.7421875
-17698.203125
-17650.71875
-17589.3203125
-17509.1171875
-17407.23046875
-17285.65625
-17152.8125
-17022.08984375
-16907.9609375
-16821.84765625
-16769.015625
-16747.171875
-16747.3671875
-16757.2578125
-16764.94140625
-16761.00390625
-16738.734375
-16694.26171875
-16627.60546875
-16542.94140625
-16446.546875
-16343.75390625
-16237.3828125
-16128.48828125
-16017.8359375
-15906.76171875
-15797.24609375
-15691.69921875
-15592.62890625
-15502.2890625
-15422.53125
-15354.52734375
-15298.11328125
-15251.1171875
-15209.4921875
-15168.40625
-15123.63671875
-15072.12109375
-15011.8359375
-14941.38671875
-14859.8046875
-14766.52734375
-14661.59375
-14545.65625
-14419.66015625
-14284.30078125
-14140.03125
-13988.10546875
-13831.58203125
-13674.9375
-13521.97265625
-13373.33984375
-13225.51953125
-13072.16015625
-12907.23828125
-12728.37109375
-12538.125
-12342.2734375
-12146.09375
-11951.69921875
-11758.26171875
-11564.59765625
-11371.60546875
-11182.9921875
-11004.34765625
-10841.41015625
-10697.94921875
-10573.8984375
-10465.07421875
-10365.265625
-10269.23828125
-10174.1875
-10078.421875
-9979.1640625
-9871.7421875
-9750.8671875
-9612.35546875
-9453.75390625
-9273.953125
-9073.234375
-8854.36328125
-8623.6484375
-8389.84765625
-8160.4765625
-7937.61328125
-7716.55859375
-7488.578125
-7245.66015625
-6983.96875
-6704.38671875
-6411.0390625
-6109.2109375
-5803.4765625
-5496.1171875
-5186.12890625
-4869.18359375
-4539.09375
-4190.515625
-3822.01171875
-3437.58984375
-3045.1640625
-2652.78515625
-2265.0703125
-1882.5546875
-1503.89453125
-1128.6796875
-758.6015625
-396.59375
-44.94921875
296.08203125
628.328125
954.08203125
1273.41015625
1582.06640625
1871.4375
2131.0
2352.02734375
2530.51171875
2667.90234375
2769.9296875
2844.859375
2902.76171875
2955.63671875
3016.765625
3097.76953125
3204.1640625
3332.19140625
3469.69140625
3600.72265625
3711.15625
3792.09765625
3840.3359375
3856.7578125
3844.0234375
3804.3515625
3737.70703125
3641.00390625
3508.859375
3335.69921875
3117.87890625
2854.52734375
2547.36328125
2200.4609375
1820.765625
1418.1953125
1004.171875
588.98828125
179.81640625
-219.671875
-609.1015625
-991.71484375
-1374.90234375
-1769.453125
-2186.93359375
-2636.41015625
-3121.87890625
-3641.21484375
-4187.3203125
-4750.8359375
-5322.9453125
-5896.5625
-6466.01171875
-7026.796875
-7576.41796875
-8115.17578125
-8645.7109375
-9171.015625
-9692.37109375
-10208.40625
-10715.96875
-11212.4765625
-11698.03125
-12175.37890625
-12647.0859375
-13112.15625
-13564.96875
-13997.16015625
-14400.8203125
-14770.91796875
-15106.51953125
-15410.96875
-15691.13671875
-15955.78515625
-16213.59375
-16471.3203125
-16732.796875
-16999.125
-17269.94921875
-17544.6640625
-17822.296875
-18100.26171875
-18373.76171875
-18636.77734375
-18883.7890625
-19110.59765625
-19314.64453125
-19495.80859375
-19657.6015625
-19806.9375
-19951.5390625
-20096.49609375
-20242.265625
-20384.84765625
-20517.3984375
-20632.62109375
-20726.0703125
-20799.23046875
-20860.0234375
-20919.2734375
-20984.66796875
-21056.609375
-21128.83984375
-21193.125
-21244.3515625
-21282.703125
-21312.234375
-21337.3046875
-21359.4921875
-21376.79296875
-21385.48046875
-21383.20703125
-21371.15234375
-21354.12109375
-21338.94921875
-21332.4375
-21339.796875
-21363.9765625
-21405.79296875
-21464.5
-21538.1875
-21623.8046875
-21717.2734375
-21814.2890625
-21911.6171875
-22007.97265625
-22103.578125
-22198.640625
-22291.79296875
-22379.92578125
-22459.4921875
-22528.71875
-22589.046875
-22644.82421875
-22701.36328125
-22762.54296875
-22829.39453125
-22900.10546875
-22971.1015625
-23038.4140625
-23098.7890625
-23150.21875
-23192.0390625
-23224.35546875
-23246.96875
-23258.23828125
-23254.97265625
-23234.02734375
-23194.765625
-23140.33203125
-23076.484375
-23008.515625
-22938.70703125
-22865.73828125
-22785.7109375
-22693.7578125
-22585.9921875
-22461.6953125
-22324.70703125
-22182.4609375
-22042.71484375
-21910.69921875
-21788.83984375
-21678.796875
-21583.2265625
-21506.078125
-21452.0625
-21426.390625
-21434.19921875
-21478.734375
-21558.80078125
-21667.36328125
-21792.53515625
-21920.5078125
-22038.58203125
-22137.11328125
-22210.05859375
-22254.8515625
-22272.29296875
-22266.5703125
-22244.58203125
-22214.26171875
-22182.41015625
-22153.29296875
-22128.54296875
-22107.9609375
-22090.3984375
-22074.76171875
-22061.28515625
-22052.36328125
-22051.94921875
-22063.296875
-22086.3515625
-22116.80078125
-22147.421875
-22170.64453125
-22180.828125
-22175.3984375
-22154.59375
-22120.20703125
-22073.9140625
-22016.8671875
-21951.19921875
-21881.82421875
-21816.33984375
-21762.3984375
-21724.77734375
-21704.5546875
-21699.95703125
-21707.0546875
-21719.8046875
-21730.52734375
-21731.92578125
-21719.5078125
-21692.73828125
-21654.3125
-21608.14453125
-21557.28125
-21502.515625
-21442.14453125
-21372.5625
-21289.66015625
-21191.18359375
-21079.46484375
-20962.90625
-20854.1640625
-20765.859375
-20706.65234375
-20680.1328125
-20685.84765625
-20720.05078125
-20775.46484375
-20841.79296875
-20908.1953125
-20966.921875
-21015.46875
-21055.98828125
-21092.88671875
-21130.6640625
-21172.9140625
-21222.078125
-21279.29296875
-21344.42578125
-21416.9296875
-21496.8125
-21584.10546875
-21676.60546875
-21767.66015625
-21846.69921875
-21902.6796875
-21928.10546875
-21920.9609375
-21884.21484375
-21824.1328125
-21748.78125
-21666.56640625
-21584.0234375
-21503.3515625
-21421.265625
-21331.05859375
-21226.9375
-21107.97265625
-20979.23046875
-20849.875
-20729.86328125
-20626.703125
-20543.55859375
-20479.55078125
-20432.0703125
-20399.59375
-20382.67578125
-20382.80859375
-20400.3359375
-20432.921875
-20474.83203125
-20517.625
-20552.875
-20576.19140625
-20589.41015625
-20598.78515625
-20610.359375
-20626.69140625
-20646.93359375
-20669.1328125
-20692.10546875
-20716.12890625
-20742.80859375
-20774.2109375
-20811.0625
-20851.17578125
-20889.6640625
-20921.5390625
-20944.5546875
-20959.96875
-20970.3359375
-20976.078125
-20973.34765625
-20954.5859375
-20911.62109375
-20839.66015625
-20739.88671875
-20619.3046875
-20488.13671875
-20356.45703125
-20231.91796875
-20119.375
-20021.78125
-19941.33203125
-19879.6953125
-19837.19140625
-19811.8984375
-19800.0390625
-19797.7421875
-19802.390625
-19812.171875
-19824.48828125
-19835.5390625
-19841.91796875
-19842.41015625
-19837.99609375
-19830.140625
-19819.55859375
-19806.703125
-19793.3046875
-19783.27734375
-19782.1953125
-19795.22265625
-19824.328125
-19866.40234375
-19913.8359375
-19957.4921875
-19990.01171875
-20007.32421875
-20008.13671875
-19993.35546875
-19966.33984375
-19933.125
-19901.078125
-19875.9140625
-19859.3984375
-19849.37109375
-19841.703125
-19832.30078125
-19818.03515625
-19796.84765625
-19767.8828125
-19731.734375
-19690.1484375
-19645.01171875
-19597.08203125
-19545.7265625
-19489.94140625
-19430.11328125
-19368.8203125
-19309.79296875
-19255.66796875
-19206.48046875
-19160.09765625
-19114.11328125
-19067.92578125
-19023.66015625
-18985.5234375
-18957.54296875
-18940.4375
-18929.71484375
-18916.265625
-18889.46484375
-18840.98828125
-18767.75
-18673.30859375
-18567.48828125
-18464.23046875
-18378.1953125
-18321.12109375
-18298.8984375
-18309.890625
-18345.15234375
-18391.22265625
-18434.7265625
-18466.6171875
-18484.0625
-18489.671875
-18489.16015625
-18488.41796875
-18490.8046875
-18495.7109375
-18499.63671875
-18499.23828125
-18493.9296875
-18485.8828125
-18477.734375
-18469.9921875
-18459.91796875
-18442.1171875
-18410.3828125
-18359.9140625
-18289.25
-18201.0703125
-18101.25
-17996.6796875
-17892.90625
-17792.84375
-17697.08203125
-17605.5
-17518.97265625
-17440.32421875
-17373.90625
-17324.48828125
-17295.81640625
-17289.125
-17302.1171875
-17329.13671875
-17362.99609375
-17397.40625
-17428.2578125
-17453.140625
-17470.05859375
-17476.671875
-17470.390625
-17448.921875
-17411.14453125
-17358.41015625
-17295.44140625
-17229.953125
-17170.921875
-17126.38671875
-17101.51953125
-17096.78515625
-17106.6328125
-17120.0859375
-17124.06640625
-17108.46875
-17070.19921875
-17014.18359375
-16950.9375
-16892.1875
-16846.78515625
-16818.765625
-16807.75
-16810.17578125
-16820.35546875
-16831.78125
-16839.51171875
-16842.65625
-16844.7890625
-16851.34375
-16865.8515625
-16887.54296875
-16911.65234375
-16931.6953125
-16942.546875
-16942.96484375
-16936.11328125
-16927.5859375
-16922.13671875
-16921.2578125
-16923.234375
-16925.18359375
-16925.33203125
-16923.70703125
-16921.04296875
-16916.76953125
-16907.80078125
-16889.171875
-16856.234375
-16807.0078125
-16743.46484375
-16671.38671875
-16599.08203125
-16535.6484375
-16489.30859375
-16466.01953125
-16468.19140625
-16493.50390625
-16534.265625
-16578.171875
-16611.07421875
-16620.81640625
-16600.609375
-16550.3046875
-16475.4609375
-16385.15234375
-16289.62890625
-16198.66015625
-16120.40234375
-16060.6328125
-16021.99609375
-16003.66796875
-16002.09765625
-16012.91015625
-16032.96875
-16060.79296875
-16095.1640625
-16133.47265625
-16171.8671875
-16207.0234375
-16237.51171875
-16263.49609375
-16285.2578125
-16302.1953125
-16312.85546875
-16315.34375
-16307.66796875
-16288.16796875
-16256.390625
-16213.984375
-16164.83984375
-16113.95703125
-16065.54296875
-16021.2734375
-15979.69921875
-15937.06640625
-15889.3203125
-15834.23828125
-15772.37109375
-15706.2265625
-15638.5703125
-15571.80078125
-15509.04296875
-15455.75
-15419.66796875
-15408.8828125
-15429.59375
-15484.9453125
-15574.5546875
-15694.26171875
-15836.49609375
-15991.90625
-16151.59765625
-16308.25390625
-16455.52734375
-16586.609375
-16693.6640625
-16768.765625
-16805.91796875
-16802.91796875
-16761.8828125
-16688.078125
-16588.2578125
-16469.75
-16340.36328125
-16207.91015625
-16078.9140625
-15957.37890625
-15844.69140625
-15740.85546875
-15645.796875
-15559.9453125
-15483.82421875
-15417.0
-15357.2265625
-15300.61328125
-15242.8828125
-15180.87890625
-15113.1171875
-15038.80078125
-14956.54296875
-14864.3828125
-14761.60546875
-14650.76953125
-14537.6171875
-14428.55859375
-14328.05859375
-14238.41796875
-14161.6640625
-14100.921875
-14059.6484375
-14039.640625
-14040.23046875
-14059.09765625
-14093.78125
-14142.578125
-14204.41796875
-14278.33984375
-14363.19140625
-14458.08984375
-14563.046875
-14678.4609375
-14803.140625
-14932.48828125
-15059.0390625
-15175.35546875
-15277.08203125
-15363.69921875
-15436.78125
-15497.5703125
-15545.59765625
-15579.125
-15596.5703125
-15597.828125
-15584.5234375
-15559.19140625
-15524.04296875
-15480.26171875
-15428.39453125
-15369.96484375
-15309.13671875
-15253.0625
-15209.94140625
-15185.3671875
-15178.68359375
-15181.4921875
-15179.94140625
-15160.37109375
-15115.81640625
-15049.29296875
-14971.7578125
-14896.2421875
-14832.27734375
-14783.53125
-14748.40625
-14721.8203125
-14697.1015625
-14667.92578125
-14630.640625
-14586.08203125
-14539.7421875
-14499.515625
-14472.08984375
-14459.77734375
-14459.8203125
-14466.4765625
-14474.6875
-14483.3515625
-14496.125
-14518.69921875
-14553.70703125
-14596.8828125
-14637.8671875
-14665.453125
-14673.4453125
-14662.8359375
-14639.3125
-14608.375
-14571.34765625
-14524.67578125
-14462.78515625
-14382.671875
-14287.109375
-14184.40234375
-14085.4921875
-14000.68359375
-13937.43359375
-13899.33984375
-13886.01953125
-13893.9375
-13918.1171875
-13953.81640625
-13997.45703125
-14046.828125
-14101.1171875
-14160.921875
-14227.3984375
-14300.671875
-14378.3046875
-14455.37890625
-14526.39453125
-14587.64453125
-14637.96484375
-14677.56640625
-14706.21484375
-14722.49609375
-14724.11328125
-14708.3515625
-14672.26953125
-14612.9375
-14528.1796875
-14417.5078125
-14283.32421875
-14131.7890625
-13972.44140625
-13815.9296875
-13670.7109375
-13541.109375
-13427.8125
-13329.74609375
-13245.25
-13172.15234375
-13108.08984375
-13051.734375
-13004.07421875
-12968.2578125
-12947.93359375
-12945.2890625
-12959.87109375
-12988.203125
-13023.85546875
-13058.37109375
-13083.6484375
-13095.05859375
-13093.125
-13082.36328125
-13068.4609375
-13056.390625
-13050.5859375
-13055.87890625
-13077.4765625
-13119.78515625
-13185.015625
-13272.3515625
-13377.56640625
-13493.0703125
-13608.5078125
-13712.5234375
-13795.30859375
-13850.96484375
-13878.49609375
-13880.85546875
-13862.8984375
-13829.75390625
-13786.21875
-13736.41015625
-13683.20703125
-13627.6640625
-13569.59375
-13509.234375
-13448.7734375
-13392.3828125
-13344.609375
-13308.0703125
-13282.09375
-13263.078125
-13245.78515625
-13224.41796875
-13193.01953125
-13146.3359375
-13081.87109375
-13002.05859375
-12914.4921875
-12829.45703125
-12756.29296875
-12700.71875
-12664.484375
-12647.359375
-12649.91796875
-12674.92578125
-12725.47265625
-12800.86328125
-12893.4453125
-12989.4140625
-13073.671875
-13135.62109375
-13172.0390625
-13185.70703125
-13181.28515625
-13161.66796875
-13126.859375
-13075.10546875
-13004.984375
-12917.24609375
-12815.8359375
-12707.53515625
-12599.88671875
-12498.3203125
-12404.34765625
-12315.94140625
-12229.84375
-12144.49609375
-12062.20703125
-11989.19921875
-11933.40234375
-11901.1953125
-11895.17578125
-11914.02734375
-11953.4140625
-12007.0234375
-12067.4921875
-12127.875
-12183.14453125
-12231.34375
-12274.05859375
-12316.16796875
-12364.09765625
-12422.7890625
-12493.34765625
-12573.31640625
-12658.87890625
-12746.52734375
-12833.0234375
-12915.0234375
-12989.78125
-13056.5859375
-13117.10546875
-13174.1484375
-13229.43359375
-13281.38671875
-13324.09375
-13348.5390625
-13346.296875
-13313.64453125
-13253.2734375
-13172.8125
-13081.609375
-12988.1015625
-12898.48046875
-12816.53515625
-12744.09375
-12681.74609375
-12629.15625
-12584.80078125
-12545.6875
-12508.296875
-12470.54296875
-12432.9375
-12397.3515625
-12364.15625
-12330.578125
-12292.1640625
-12246.15234375
-12193.41015625
-12137.4765625
-12082.12109375
-12030.26171875
-11984.60546875
-11948.36328125
-11924.03515625
-11911.078125
-11904.84765625
-11898.5859375
-11887.328125
-11870.73046875
-11852.53515625
-11837.59765625
-11829.0625
-11827.76953125
-11833.37890625
-11845.75390625
-11865.4375
-11893.43359375
-11930.70703125
-11977.5546875
-12033.03515625
-12094.91015625
-12160.0546875
-12225.28125
-12287.89453125
-12345.74609375
-12396.7734375
-12438.296875
-12466.8046875
-12478.8671875
-12472.94921875
-12451.01171875
-12418.33203125
-12381.1796875
-12343.34765625
-12303.75390625
-12256.796875
-12195.57421875
-12116.05078125
-12019.609375
-11912.52734375
-11803.0859375
-11698.3671875
-11602.87109375
-11519.09375
-11448.8203125
-11393.75
-11355.43359375
-11335.1171875
-11333.3671875
-11348.87890625
-11376.65234375
-11407.74609375
-11431.953125
-11442.0078125
-11436.2265625
-11417.8046875
-11392.16015625
-11364.48046875
-11338.48046875
-11316.1953125
-11298.6953125
-11287.390625
-11284.73828125
-11293.3515625
-11314.25
-11346.32421875
-11387.3984375
-11435.484375
-11488.36328125
-11542.1171875
-11590.87109375
-11628.5625
-11651.2578125
-11657.97265625
-11649.71484375
-11628.33203125
-11596.29296875
-11557.09765625
-11515.32421875
-11475.96484375
-11443.55078125
-11421.6484375
-11412.6796875
-11417.921875
-11437.546875
-11470.453125
-11513.90625
-11563.5
-11614.1640625
-11662.05078125
-11705.99609375
-11747.234375
-11787.61328125
-11827.73046875
-11866.1796875
-11899.9296875
-11925.45703125
-11940.3671875
-11945.23828125
-11945.07421875
-11948.82421875
-11966.6953125
-12006.34375
-12070.171875
-12155.48046875
-12256.453125
-12366.1640625
-12477.36328125
-12582.82421875
-12676.3046875
-12753.4140625
-12811.2109375
-12846.984375
-12858.1328125
-12843.80078125
-12806.6328125
-12752.40234375
-12687.86328125
-12618.82421875
-12549.671875
-12483.5625
-12422.25390625
-12365.89453125
-12313.80078125
-12266.32421875
-12226.48828125
-12200.11328125
-12193.96484375
-12212.85546875
-12256.96484375
-12320.75390625
-12393.90625
-12464.09765625
-12520.10546875
-12554.02734375
-12561.80078125
-12542.83203125
-12499.46875
-12436.6640625
-12361.0703125
-12279.65234375
-12198.3515625
-12121.4921875
-12051.6015625
-11988.96484375
-11931.140625
-11873.5546875
-11811.31640625
-11741.02734375
-11661.34375
-11572.00390625
-11472.73046875
-11363.203125
-11244.296875
-11119.34375
-10994.07421875
-10875.0078125
-10767.52734375
-10674.9921875
-10599.171875
-10540.828125
-10499.796875
-10474.69921875
-10463.0625
-10461.90234375
-10468.4140625
-10480.69921875
-10498.38671875
-10522.703125
-10555.53515625
-10598.0
-10649.5625
-10708.03515625
-10770.04296875
-10831.3359375
-10887.37890625
-10934.48828125
-10971.19140625
-10998.62890625
-11019.23828125
-11034.76953125
-11045.484375
-11051.390625
-11054.14453125
-11057.2265625
-11063.90234375
-11074.99609375
-11088.7734375
-11102.92578125
-11116.60546875
-11130.9921875
-11148.38671875
-11170.78125
-11198.54296875
-11229.9375
-11261.7265625
-11290.5078125
-11313.453125
-11328.125
-11332.0390625
-11322.72265625
-11297.99609375
-11256.00390625
-11195.40625
-11116.11328125
-11020.2421875
-10912.3125
-10798.8125
-10687.671875
-10587.33984375
-10505.1640625
-10445.13671875
-10406.58203125
-10384.4140625
-10370.12109375
-10352.54296875
-10318.7421875
-10255.74609375
-10153.4609375
-10007.703125
-9822.1875
-9608.640625
-9384.921875
-9171.55078125
-8987.6484375
-8847.16015625
-8756.2265625
-8712.57421875
-8707.46875
-8729.359375
-8767.53125
-8813.90625
-8863.0078125
-8910.984375
-8954.63671875
-8990.90234375
-9016.31640625
-9026.70703125
-9017.05078125
-8982.41015625
-8920.05859375
-8831.9453125
-8726.03125
-8615.578125
-8516.78125
-8445.34375
-8412.578125
-8422.26953125
-8470.09765625
-8546.453125
-8640.6328125
-8743.73828125
-8849.234375
-8952.5390625
-9050.6015625
-9141.1953125
-9221.76171875
-9288.87890625
-9338.98828125
-9370.19921875
-9383.86328125
-9385.16015625
-9382.3671875
-9384.5234375
-9398.41015625
-9426.4765625
-9466.97265625
-9515.390625
-9565.8046875
-9611.61328125
-9646.6953125
-9666.953125
-9671.203125
-9660.3828125
-9636.03125
-9599.62890625
-9553.4375
-9501.7578125
-9450.8828125
-9407.26953125
-9374.9609375
-9354.046875
-9341.3828125
-9332.90234375
-9325.97265625
-9320.34765625
-9317.63671875
-9319.94921875
-9328.46875
-9342.3671875
-9358.58984375
-9372.71484375
-9381.08203125
-9383.30078125
-9383.4140625
-9388.37890625
-9404.34765625
-9433.01171875
-9470.43359375
-9508.90234375
-9540.42578125
-9559.90625
-9566.74609375
-9564.19140625
-9557.08984375
-9549.30859375
-9542.31640625
-9535.5234375
-9527.85546875
-9519.46875
-9512.66796875
-9511.59765625
-9520.53125
-9541.96875
-9575.578125
-9618.57421875
-9666.609375
-9714.546875
-9757.0703125
-9789.71484375
-9810.06640625
-9818.62109375
-9818.421875
-9813.63671875
-9807.68359375
-9802.4453125
-9799.3828125
-9801.3359375
-9812.7578125
-9837.140625
-9873.75390625
-9916.91015625
-9958.5234375
-9991.6328125
-10012.19921875
-10018.84765625
-10011.83984375
-9992.8671875
-9965.67578125
-9936.6875
-9913.7734375
-9903.1171875
-9905.6171875
-9916.00390625
-9925.8671875
-9928.19921875
-9919.9453125
-9901.48046875
-9874.7578125
-9842.47265625
-9808.37109375
-9777.41015625
-9755.0078125
-9745.7890625
-9752.39453125
-9774.671875
-9809.23828125
-9849.671875
-9887.4375
-9913.5703125
-9921.0859375
-9907.37109375
-9875.25
-9831.48046875
-9783.44140625
-9736.328125
-9693.109375
-9656.97265625
-9633.37109375
-9629.5546875
-9651.58203125
-9701.2109375
-9774.57421875
-9862.88671875
-9954.359375
-10036.484375
-10098.73828125
-10135.0390625
-10144.90234375
-10132.44921875
-10103.953125
-10065.734375
-10023.5078125
-9982.58984375
-9947.49609375
-9920.7265625
-9901.796875
-9887.53515625
-9873.359375
-9854.65234375
-9827.5
-9789.265625
-9739.46875
-9680.94140625
-9620.16796875
-9565.81640625
-9525.296875
-9501.3671875
-9490.79296875
-9485.59375
-9475.4609375
-9450.1484375
-9402.22265625
-9330.18359375
-9240.65234375
-9147.26171875
-9066.3125
-9011.8125
-8992.3046875
-9009.7578125
-9059.6484375
-9132.02734375
-9213.6875
-9290.609375
-9349.6015625
-9379.23828125
-9371.33203125
-9323.328125
-9240.390625
-9135.19921875
-9024.55078125
-8923.890625
-8842.65234375
-8783.4296875
-8745.46875
-8729.32421875
-8738.3984375
-8775.9296875
-8840.3671875
-8923.171875
-9010.6796875
-9088.16796875
-9143.94921875
-9172.265625
-9174.67578125
-9159.65625
-9139.96484375
-9128.20703125
-9132.4765625
-9154.41015625
-9190.53125
-9235.27734375
-9282.94140625
-9327.47265625
-9362.12890625
-9381.24609375
-9383.44140625
-9373.26953125
-9359.2578125
-9349.51953125
-9347.73046875
-9351.81640625
-9355.40625
-9351.29296875
-9334.78125
-9305.0390625
-9263.78515625
-9213.01953125
-9154.015625
-9088.1640625
-9018.2421875
-8948.5859375
-8884.10546875
-8828.98828125
-8785.9140625
-8755.95703125
-8739.09375
-8734.73046875
-8741.734375
-8758.1953125
-8781.734375
-8810.5703125
-8844.38671875
-8884.2890625
-8932.02734375
-8989.31640625
-9057.2265625
-9135.17578125
-9219.91015625
-9305.55078125
-9385.17578125
-9452.89453125
-9505.37890625
-9542.62109375
-9568.05078125
-9587.25390625
-9605.12890625
-9623.0390625
-9638.11328125
-9645.15625
-9639.0859375
-9616.32421875
-9575.01171875
-9515.28515625
-9439.47265625
-9351.73828125
-9257.1640625
-9161.08203125
-9068.7734375
-8985.05078125
-8913.72265625
-8857.640625
-8819.69140625
-8803.36328125
-8811.7421875
-8845.69140625
-8903.2109375
-8980.91015625
-9075.9609375
-9186.6171875
-9310.82421875
-9444.5078125
-9581.05859375
-9712.40234375
-9830.7734375
-9930.0
-10005.5703125
-10053.61328125
-10070.1015625
-10051.3984375
-9996.1953125
-9907.44921875
-9792.9296875
-9663.59765625
-9530.66796875
-9402.58984375
-9283.6171875
-9174.39453125
-9073.90625
-8981.26953125
-8896.265625
-8819.11328125
-8750.33203125
-8691.0703125
-8643.37109375
-8609.93359375
-8593.21875
-8594.03515625
-8610.04296875
-8635.51953125
-8663.1328125
-8687.14453125
-8705.7109375
-8720.7890625
-8736.22265625
-8755.71484375
-8781.5078125
-8813.76953125
-8850.59375
-8888.859375
-8925.515625
-8958.2265625
-8984.99609375
-9003.6953125
-9012.60546875
-9011.6015625
-9002.68359375
-8989.33984375
-8975.5546875
-8965.45703125
-8963.43359375
-8973.71875
-8999.03125
-9038.62890625
-9087.46484375
-9137.1171875
-9178.24609375
-9203.04296875
-9206.72265625
-9187.84375
-9147.78125
-9089.21484375
-9014.484375
-8924.796875
-8821.5
-8708.16796875
-8591.359375
-8479.25390625
-8379.75390625
-8299.79296875
-8245.65234375
-8222.37890625
-8231.6484375
-8269.62890625
-8326.8125
-8390.640625
-8449.4921875
-8495.921875
-8527.35546875
-8544.23828125
-8547.34375
-8536.09765625
-8508.84765625
-8464.2578125
-8402.69140625
-8326.93359375
-8241.80078125
-8152.83984375
-8064.92578125
-7981.89453125
-7907.25
-7844.65234375
-7796.9140625
-7764.26171875
-7743.984375
-7732.20703125
-7726.8203125
-7729.5546875
-7746.07421875
-7783.65625
-7847.31640625
-7936.23046875
-8042.765625
-8154.8359375
-8259.7421875
-8346.97265625
-8409.14453125
-8442.42578125
-8447.50390625
-8430.66015625
-8403.36328125
-8379.59375
-8372.14453125
-8389.65625
-8435.74609375
-8509.73828125
-8607.953125
-8724.5
-8851.7265625
-8980.79296875
-9102.4609375
-9207.9921875
-9290.078125
-9344.0234375
-9368.73046875
-9366.98828125
-9344.765625
-9309.68359375
-9269.1328125
-9228.42578125
-9189.7578125
-9152.63671875
-9115.72265625
-9078.68359375
-9042.98046875
-9011.546875
-8988.14453125
-8976.65234375
-8980.03125
-8998.85546875
-9030.359375
-9068.875
-9107.703125
-9141.64453125
-9168.8125
-9190.91796875
-9211.8984375
-9235.5625
-9263.3203125
-9292.8515625
-9318.34375
-9332.26953125
-9328.04296875
-9302.5
-9257.44140625
-9199.97265625
-9141.33203125
-9094.0859375
-9067.99609375
-9066.72265625
-9087.37890625
-9122.8984375
-9164.7109375
-9203.95703125
-9231.875
-9240.87890625
-9226.26171875
-9187.0546875
-9125.59375
-9046.7734375
-8957.70703125
-8867.0859375
-8783.5546875
-8713.65234375
-8660.375
-8622.82421875
-8597.08984375
-8578.828125
-8566.69140625
-8564.234375
-8577.9296875
-8612.4609375
-8667.14453125
-8735.96875
-8810.109375
-8880.21875
-8937.82421875
-8977.07421875
-8996.84375
-9001.328125
-8997.55078125
-8991.05859375
-8982.91015625
-8969.9921875
-8947.88671875
-8913.89453125
-8868.74609375
-8816.74609375
-8764.734375
-8719.859375
-8686.42578125
-8663.1796875
-8643.0390625
-8615.828125
-8572.80859375
-8510.640625
-8433.171875
-8350.34765625
-8274.3828125
-8214.49609375
-8172.96484375
-8145.01171875
-8122.54296875
-8098.9140625
-8071.8125
-8043.65625
-8020.3515625
-8009.1640625
-8015.90625
-8042.02734375
-8083.0859375
-8129.83203125
-8171.55859375
-8200.375
-8214.26953125
-8217.40625
-8217.3125
-8220.48046875
-8229.20703125
-8241.46875
-8253.34765625
-8261.94921875
-8266.82421875
-8269.4375
-8271.1953125
-8271.47265625
-8267.1953125
-8254.453125
-8231.140625
-8198.34375
-8159.5625
-8118.87109375
-8079.98828125
-8046.58984375
-8022.92578125
-8013.6171875
-8022.64453125
-8052.16796875
-8101.640625
-8167.34375
-8243.0625
-8321.6171875
-8396.64453125
-8463.40234375
-8518.65625
-8560.5703125
-8589.2421875
-8607.21875
-8618.53125
-8625.84765625
-8627.375
-8616.02734375
-8582.28125
-8519.0234375
-8425.09375
-8305.546875
-8169.59765625
-8028.68359375
-7895.45703125
-7782.59375
-7700.48046875
-7654.6015625
-7644.1328125
-7662.26171875
-7697.859375
-7738.06640625
-7771.2890625
-7789.5859375
-7789.9296875
-7774.16015625
-7748.16796875
-7720.34375
-7699.0859375
-7690.34765625
-7696.23046875
-7715.2734375
-7743.6015625
-7776.24609375
-7808.4375
-7836.84765625
-7860.0625
-7878.1640625
-7892.01953125
-7903.0234375
-7913.13671875
-7924.6015625
-7939.453125
-7958.92578125
-7982.73828125
-8008.109375
-8029.359375
-8039.02734375
-8030.453125
-8000.21875
-7948.9140625
-7880.40234375
-7800.796875
-7717.98046875
-7641.22265625
-7580.1328125
-7542.61328125
-7532.79296875
-7550.10546875
-7590.03125
-7645.32421875
-7706.7734375
-7763.52734375
-7804.265625
-7819.765625
-7805.734375
-7764.07421875
-7702.17578125
-7631.1875
-7564.13671875
-7514.16015625
-7492.30078125
-7505.23046875
-7553.73828125
-7632.69140625
-7732.3125
-7840.37890625
-7944.5390625
-8034.75
-8105.1640625
-8154.75
-8185.84375
-8201.03125
-8200.5234375
-8181.95703125
-8142.72265625
-8082.50390625
-8003.72265625
-7909.8984375
-7803.84375
-7687.51953125
-7563.48828125
-7436.26953125
-7312.21484375
-7198.0234375
-7099.4375
-7021.01953125
-6966.52734375
-6938.5859375
-6937.34765625
-6959.62109375
-6999.66015625
-7050.9140625
-7106.859375
-7160.16796875
-7201.82421875
-7222.12109375
-7213.53125
-7173.5703125
-7105.65625
-7017.625
-6918.921875
-6818.078125
-6721.734375
-6635.12890625
-6562.80078125
-6508.39453125
-6473.80078125
-6459.046875
-6463.45703125
-6486.7578125
-6528.6640625
-6586.9296875
-6656.06640625
-6728.06640625
-6794.984375
-6851.7421875
-6897.52734375
-6935.19140625
-6968.9296875
-7001.390625
-7031.9765625
-7057.515625
-7075.0703125
-7084.73828125
-7090.3515625
-7097.37109375
-7109.953125
-7129.2109375
-7153.6796875
-7180.65625
-7207.14453125
-7229.8984375
-7245.5234375
-7251.328125
-7246.49609375
-7232.609375
-7212.8828125
-7190.8046875
-7169.15234375
-7149.859375
-7134.45703125
-7124.625
-7122.86328125
-7132.90234375
-7159.26171875
-7205.68359375
-7273.59375
-7361.8984375
-7468.00390625
-7588.64453125
-7719.265625
-7852.9296875
-7980.07421875
-8090.0390625
-8173.40625
-8224.1328125
-8240.53125
-8225.0234375
-8182.99609375
-8121.734375
-8049.49609375
-7974.48046875
-7903.3359375
-7840.0
-7785.375
-7737.8125
-7693.921875
-7650.12109375
-7605.24609375
-7562.64453125
-7529.40625
-7512.48828125
-7514.6484375
-7533.125
-7561.265625
-7591.2890625
-7616.7109375
-7633.9453125
-7642.9375
-7646.26953125
-7647.1328125
-7647.33203125
-7646.54296875
-7642.984375
-7634.70703125
-7620.72265625
-7601.57421875
-7579.44921875
-7557.92578125
-7541.1796875
-7532.21484375
-7530.9921875
-7534.01953125
-7535.8359375
-7530.953125
-7514.58984375
-7482.8359375
-7433.85546875
-7370.00390625
-7298.5390625
-7229.46875
-7171.60546875
-7129.65625
-7103.78125
-7091.24609375
-7088.80078125
-7094.4765625
-7108.19140625
-7131.6484375
-7167.9609375
-7220.765625
-7292.17578125
-7380.15625
-7477.6015625
-7574.34765625
-7660.51171875
-7728.6015625
-7773.7421875
-7793.05859375
-7785.421875
-7750.98046875
-7690.30859375
-7603.97265625
-7493.078125
-7360.36328125
-7210.5234375
-7049.3359375
-6882.2890625
-6713.69921875
-6546.76953125
-6384.39453125
-6230.07421875
-6088.03125
-5962.4296875
-5856.1484375
-5769.7890625
-5701.33984375
-5646.58984375
-5600.27734375
-5557.86328125
-5517.2890625
-5479.80859375
-5449.3359375
-5430.53125
-5426.60546875
-5438.31640625
-5464.43359375
-5503.03125
-5552.140625
-5609.79296875
-5674.5234375
-5746.83984375
-5829.77734375
-5927.07421875
-6039.61328125
-6163.1015625
-6288.59765625
-6404.8828125
-6500.5703125
-6565.40625
-6591.74609375
-6576.68359375
-6524.0
-6444.31640625
-6352.99609375
-6266.33984375
-6197.5078125
-6154.0078125
-6137.9375
-6148.42578125
-6184.0
-6242.96875
-6321.9609375
-6414.68359375
-6512.4296875
-6606.25390625
-6689.01953125
-6756.0390625
-6804.19921875
-6830.828125
-6833.6328125
-6812.23828125
-6769.921875
-6714.140625
-6654.91796875
-6602.24609375
-6563.953125
-6544.69140625
-6545.6015625
-6564.203125
-6594.99609375
-6631.14453125
-6666.90234375
-6698.83203125
-6725.03515625
-6743.2890625
-6750.4375
-6744.125
-6725.26953125
-6698.73046875
-6671.0234375
-6646.9453125
-6627.3984375
-6609.7734375
-6590.11328125
-6565.54296875
-6535.8671875
-6503.73046875
-6473.6015625
-6450.34375
-6437.9609375
-6438.96484375
-6454.1484375
-6482.53125
-6521.03515625
-6564.140625
-6604.3828125
-6634.4609375
-6650.2421875
-6652.203125
-6643.6953125
-6627.52734375
-6603.77734375
-6570.76953125
-6527.6640625
-6476.1953125
-6420.2578125
-6364.0703125
-6310.40234375
-6259.953125
-6212.171875
-6166.56640625
-6123.34375
-6083.57421875
-6049.43359375
-6024.98828125
-6015.9296875
-6026.77734375
-6056.8515625
-6098.11328125
-6137.34375
-6161.28515625
-6161.05859375
-6133.203125
-6077.87890625
-5996.9453125
-5893.65625
-5773.52734375
-5644.671875
-5516.609375
-5398.296875
-5296.671875
-5216.484375
-5161.234375
-5133.9609375
-5136.51953125
-5167.3046875
-5219.16796875
-5280.0859375
-5336.91015625
-5379.9140625
-5405.375
-5415.5546875
-5417.140625
-5419.0234375
-5429.4609375
-5453.4765625
-5491.828125
-5542.14453125
-5601.0859375
-5666.08203125
-5735.9921875
-5810.859375
-5890.6796875
-5973.50390625
-6053.5
-6120.45703125
-6161.34375
-6164.0078125
-6121.671875
-6036.39453125
-5919.50390625
-5788.6484375
-5662.86328125
-5557.80859375
-5482.66015625
-5439.06640625
-5421.8984375
-5421.48828125
-5426.55078125
-5427.4453125
-5419.046875
-5402.17578125
-5382.4453125
-5366.79296875
-5359.94921875
-5362.734375
-5372.5
-5384.06640625
-5390.59765625
-5384.8671875
-5361.41796875
-5318.84765625
-5260.6953125
-5194.51953125
-5129.60546875
-5074.30078125
-5034.3984375
-5013.21875
-5013.0
-5035.97265625
-5083.91015625
-5156.4140625
-5249.41796875
-5355.1484375
-5463.73828125
-5565.6640625
-5653.8046875
-5724.08203125
-5774.85546875
-5805.93359375
-5818.328125
-5814.609375
-5799.109375
-5777.09765625
-5753.1484375
-5729.57421875
-5705.78515625
-5678.96875
-5645.45703125
-5602.00390625
-5546.42578125
-5478.046875
-5398.359375
-5311.70703125
-5225.31640625
-5147.96875
-5087.6875
-5049.3125
-5032.8828125
-5033.58984375
-5042.96875
-5050.69921875
-5046.12890625
-5019.55078125
-4963.94921875
-4877.328125
-4764.6875
-4638.0234375
-4513.5546875
-4406.85546875
-4328.16015625
-4280.0625
-4258.81640625
-4257.9296875
-4271.3125
-4294.18359375
-4322.375
-4352.10546875
-4380.99609375
-4409.04296875
-4438.0859375
-4470.17578125
-4506.52734375
-4547.46484375
-4592.42578125
-4639.25
-4683.44140625
-4718.859375
-4740.19921875
-4745.5703125
-4737.4765625
-4721.46484375
-4703.5078125
-4687.63671875
-4675.22265625
-4666.265625
-4662.0
-4666.62109375
-4686.04296875
-4723.77734375
-4776.69921875
-4834.52734375
-4883.98046875
-4914.6171875
-4922.36328125
-4908.95703125
-4879.05078125
-4837.47265625
-4787.87890625
-4732.76953125
-4674.16015625
-4614.1953125
-4554.93359375
-4497.50390625
-4441.96484375
-4388.4765625
-4339.125
-4298.7109375
-4273.74609375
-4270.2890625
-4291.67578125
-4336.76171875
-4399.3515625
-4469.375
-4535.5078125
-4588.12890625
-4621.59765625
-4635.5390625
-4634.9140625
-4628.1796875
-4623.69921875
-4626.12109375
-4635.0078125
-4646.50390625
-4656.63671875
-4664.28125
-4672.06640625
-4685.20703125
-4708.82421875
-4745.55078125
-4794.34765625
-4850.8515625
-4908.70703125
-4961.29296875
-5003.8203125
-5034.9375
-5057.21875
-5075.8984375
-5096.58984375
-5123.02734375
-5155.6328125
-5191.25
-5224.05078125
-5247.1484375
-5254.25390625
-5240.86328125
-5204.83203125
-5146.41796875
-5068.04296875
-4974.31640625
-4872.51953125
-4772.7109375
-4686.1796875
-4622.11328125
-4584.24609375
-4569.796875
-4571.27734375
-4579.62890625
-4586.8046875
-4586.953125
-4576.3359375
-4552.62109375
-4514.33203125
-4461.109375
-4394.5625
-4318.6640625
-4239.0390625
-4161.7109375
-4092.53515625
-4037.51953125
-4002.90625
-3993.8984375
-4012.48828125
-4055.86328125
-4116.4296875
-4183.59375
-4246.296875
-4295.30078125
-4324.4375
-4331.18359375
-4316.8828125
-4286.9765625
-4250.3671875
-4217.0
-4193.84765625
-4181.04296875
-4170.67578125
-4149.390625
-4103.9453125
-4026.9453125
-3919.890625
-3792.08984375
-3656.90234375
-3527.79296875
-3416.18359375
-3330.55078125
-3275.7265625
-3251.88671875
-3254.71484375
-3277.14453125
-3312.0703125
-3354.3046875
-3400.96484375
-3450.5
-3501.30078125
-3550.78515625
-3595.20703125
-3630.3515625
-3652.578125
-3659.5703125
-3650.40625
-3625.08203125
-3584.0078125
-3527.86328125
-3458.0234375
-3377.38671875
-3291.59765625
-3209.8125
-3143.59765625
-3102.94140625
-3091.3359375
-3103.73046875
-3130.109375
-3162.33984375
-3198.71484375
-3242.95703125
-3299.33203125
-3368.48828125
-3446.6015625
-3526.96875
-3602.0859375
-3665.35546875
-3712.4765625
-3742.6015625
-3758.86328125
-3767.98828125
-3778.9296875
-3800.78515625
-3840.93359375
-3903.89453125
-3990.71875
-4098.2265625
-4218.61328125
-4340.77734375
-4453.97265625
-4551.796875
-4633.48828125
-4701.546875
-4757.53125
-4799.01171875
-4819.41015625
-4810.26953125
-4764.41796875
-4678.77734375
-4556.0703125
-4405.25390625
-4240.44921875
-4078.41015625
-3935.0859375
-3822.3515625
-3745.91796875
-3704.953125
-3693.57421875
-3703.49609375
-3726.859375
-3758.0
-3793.6171875
-3831.9296875
-3871.81640625
-3912.66015625
-3954.6640625
-3998.8125
-4046.01953125
-4095.640625
-4144.48046875
-4187.30078125
-4218.74609375
-4235.15625
-4235.203125
-4219.21875
-4188.296875
-4143.87109375
-4087.75390625
-4022.61328125
-3952.734375
-3884.2578125
-3823.9140625
-3776.6875
-3744.265625
-3725.75
-3719.65625
-3724.84765625
-3739.96484375
-3762.73046875
-3790.47265625
-3820.84375
-3851.4375
-3878.68359375
-3898.078125
-3906.3359375
-3904.13671875
-3897.11328125
-3894.46875
-3906.0703125
-3939.20703125
-3995.8984375
-4071.75390625
-4157.015625
-4239.34375
-4306.92578125
-4350.78125
-4366.328125
-4354.33984375
-4320.5078125
-4272.93359375
-4218.75
-4162.4453125
-4107.16796875
-4057.04296875
-4017.546875
-3993.3203125
-3985.56640625
-3991.515625
-4005.94140625
-4023.12890625
-4037.91015625
-4045.8046875
-4042.81640625
-4025.54296875
-3991.79296875
-3942.0234375
-3880.984375
-3818.09375
-3765.2421875
-3732.1640625
-3721.703125
-3728.09765625
-3740.0859375
-3747.3359375
-3746.41015625
-3742.5390625
-3746.21875
-3766.94921875
-3808.21484375
-3866.75
-3935.484375
-4007.40234375
-4077.13671875
-4140.4296875
-4193.1796875
-4231.44140625
-4251.71484375
-4250.93359375
-4227.00390625
-4180.89453125
-4118.65234375
-4050.46875
-3986.4921875
-3932.46484375
-3888.4921875
-3851.0
-3815.359375
-3777.7421875
-3736.2109375
-3691.14453125
-3644.78515625
-3599.97265625
-3558.90625
-3522.39453125
-3489.44921875
-3457.5625
-3424.2265625
-3389.37109375
-3356.83203125
-3333.40234375
-3325.83203125
-3337.51171875
-3366.2578125
-3404.23828125
-3440.37890625
-3464.453125
-3470.703125
-3458.79296875
-3432.03125
-3394.74609375
-3350.6796875
-3302.78125
-3253.7734375
-3206.8671875
-3166.1015625
-3136.08203125
-3121.00390625
-3123.3203125
-3142.65625
-3175.75390625
-3217.8203125
-3264.78125
-3314.6484375
-3366.8828125
-3420.328125
-3472.0625
-3518.24609375
-3556.1875
-3585.87109375
-3610.0234375
-3632.99609375
-3659.265625
-3692.44140625
-3735.39453125
-3790.8203125
-3860.859375
-3945.24609375
-4039.67578125
-4136.57421875
-4228.40625
-4311.2890625
-4386.203125
-4457.13671875
-4527.5390625
-4597.53515625
-4663.91015625
-4722.875
-4773.66796875
-4820.078125
-4868.6328125
-4924.60546875
-4988.56640625
-5055.734375
-5118.27734375
-5168.87109375
-5203.29296875
-5220.87890625
-5223.47265625
-5214.30078125
-5197.3671875
-5176.984375
-5156.73828125
-5138.10546875
-5119.45703125
-5096.328125
-5063.26171875
-5016.87890625
-4958.65625
-4895.5546875
-4837.36328125
-4791.984375
-4761.76953125
-4743.6953125
-4733.125
-4727.87109375
-4729.015625
-4737.80859375
-4751.890625
-4764.42578125
-4767.07421875
-4754.30859375
-4726.1484375
-4687.90625
-4647.76171875
-4613.69921875
-4591.4140625
-4584.0
-4593.01171875
-4619.75390625
-4665.59375
-4731.41015625
-4816.6953125
-4918.50390625
-5030.41015625
-5142.02734375
-5240.21484375
-5312.09375
-5348.6796875
-5347.10546875
-5310.5
-5246.05078125
-5162.71875
-5069.94140625
-4977.3984375
-4894.88671875
-4831.5078125
-4794.390625
-4788.0859375
-4814.91796875
-4875.50390625
-4968.13671875
-5087.0390625
-5221.109375
-5355.17578125
-5473.8828125
-5566.10546875
-5626.90625
-5656.5859375
-5658.46875
-5637.46484375
-5599.44140625
-5550.26953125
-5494.70703125
-5435.69140625
-5374.28515625
-5309.4921875
-5238.26953125
-5157.1171875
-5065.2578125
-4966.8828125
-4869.79296875
-4781.0546875
-4702.9375
-4631.97265625
-4561.0625
-4483.0390625
-4393.86328125
-4294.4296875
-4190.38671875
-4090.359375
-4003.4296875
-3936.95703125
-3895.0703125
-3878.3203125
-3884.29296875
-3908.9296875
-3947.46484375
-3994.96875
-4046.578125
-4097.796875
-4144.67578125
-4184.22265625
-4215.20703125
-4239.24609375
-4260.84375
-4285.83203125
-4319.1796875
-4363.65625
-4419.60546875
-4485.09375
-4556.25
-4628.40234375
-4697.9375
-4763.8046875
-4827.4296875
-4890.88671875
-4954.48046875
-5015.12890625
-5066.58203125
-5101.328125
-5113.01171875
-5097.89453125
-5055.43359375
-4988.76953125
-4905.015625
-4814.29296875
-4726.81640625
-4649.7890625
-4586.01953125
-4534.59765625
-4492.33984375
-4455.16796875
-4419.49609375
-4383.125
-4344.76171875
-4302.32421875
-4251.83203125
-4188.44140625
-4108.76953125
-4012.35546875
-3901.5859375
-3781.04296875
-3656.984375
-3536.57421875
-3426.35546875
-3330.71484375
-3251.31640625
-3187.8515625
-3139.31640625
-3105.265625
-3086.65625
-3085.77734375
-3104.921875
-3144.28125
-3200.2890625
-3265.52734375
-3330.40625
-3386.1015625
-3427.5625
-3455.08203125
-3473.328125
-3488.26953125
-3503.640625
-3518.98046875
-3530.171875
-3532.08984375
-3522.1171875
-3502.83203125
-3482.22265625
-3471.49609375
-3481.7109375
-3521.26171875
-3594.5234375
-3701.34375
-3837.234375
-3994.71484375
-4165.64453125
-4343.0703125
-4521.5390625
-4696.0625
-4861.16796875
-5010.8203125
-5139.0625
-5240.703125
-5311.89453125
-5350.81640625
-5358.3984375
-5338.86328125
-5299.2578125
-5247.34375
-5188.41796875
-5123.08984375
-5047.921875
-4958.88671875
-4855.109375
-4740.44921875
-4622.61328125
-4511.1328125
-4415.43359375
-4343.11328125
-4298.40234375
-4281.37109375
-4288.5859375
-4314.7734375
-4354.48828125
-4402.7421875
-4455.05859375
-4507.66796875
-4558.1796875
-4606.1015625
-4652.484375
-4698.44140625
-4743.41796875
-4784.30859375
-4816.16015625
-4834.11328125
-4835.1171875
-4818.26171875
-4783.96875
-4733.4375
-4668.93359375
-4594.046875
-4512.88671875
-4428.70703125
-4343.5078125
-4259.234375
-4179.28515625
-4108.79296875
-4053.52734375
-4018.30859375
-4005.5234375
-4013.7109375
-4036.88671875
-4065.8671875
-4091.37109375
-4107.16015625
-4110.796875
-4102.078125
-4081.375
-4049.44140625
-4008.23828125
-3961.35546875
-3913.34375
-3868.8125
-3831.66796875
-3804.4453125
-3787.73046875
-3780.30859375
-3780.4921875
-3787.8203125
-3803.7109375
-3830.36328125
-3868.78125
-3917.4765625
-3972.9375
-4031.5625
-4091.5703125
-4153.29296875
-4217.76171875
-4284.92578125
-4353.12890625
-4419.66796875
-4481.53515625
-4535.4921875
-4577.98046875
-4605.375
-4614.05859375
-4600.25
-4560.17578125
-4491.625
-4396.421875
-4282.06640625
-4160.86328125
-4046.57421875
-3950.296875
-3877.80859375
-3829.6640625
-3803.93359375
-3799.41796875
-3816.87109375
-3857.4765625
-3920.02734375
-3999.2734375
-4086.91796875
-4174.30078125
-4254.91796875
-4325.38671875
-4385.03125
-4434.8515625
-4476.484375
-4511.421875
-4540.54296875
-4564.04296875
-4581.546875
-4591.77734375
-4591.83203125
-4577.1484375
-4543.19921875
-4488.80078125
-4419.0234375
-4345.0703125
-4280.57421875
-4236.3984375
-4217.39453125
-4222.75
-4248.2265625
-4287.5625
-4332.5234375
-4373.66796875
-4402.9765625
-4416.57421875
-4415.07421875
-4401.83984375
-4381.5625
-4360.0703125
-4343.74609375
-4337.68359375
-4344.2265625
-4363.4921875
-4394.71875
-4436.1953125
-4483.91796875
-4531.42578125
-4571.765625
-4599.47265625
-4610.8828125
-4603.65625
-4577.36328125
-4534.9609375
-4483.0546875
-4429.9921875
-4382.96484375
-4346.1875
-4320.77734375
-4305.7578125
-4299.2109375
-4298.87890625
-4302.37890625
-4307.23828125
-4311.1171875
-4311.8046875
-4306.65234375
-4291.93359375
-4263.12109375
-4216.6640625
-4152.1875
-4073.77734375
-3989.4609375
-3909.390625
-3843.20703125
-3796.9296875
-3770.33984375
-3756.265625
-3743.0625
-3718.8515625
-3675.359375
-3609.6875
-3524.76953125
-3429.4375
-3337.47265625
-3264.6640625
-3224.4453125
-3224.48046875
-3265.546875
-3341.8046875
-3441.578125
-3548.9609375
-3647.2578125
-3723.2421875
-3770.19140625
-3788.55859375
-3784.7421875
-3768.66015625
-3750.2734375
-3736.20703125
-3728.3984375
-3725.63671875
-3726.390625
-3730.4921875
-3738.92578125
-3753.06640625
-3774.0625
-3802.37109375
-3837.26171875
-3876.6796875
-3918.12109375
-3959.984375
-4002.4921875
-4047.46875
-4097.04296875
-4152.1640625
-4212.1171875
-4275.26171875
-4340.15625
-4405.5703125
-4469.390625
-4527.65625
-4575.30078125
-4608.48046875
-4627.28125
-4636.90625
-4646.02734375
-4662.5234375
-4688.8515625
-4720.23828125
-4746.9140625
-4758.5234375
-4747.39453125
-4709.7734375
-4646.33203125
-4563.1640625
-4472.22265625
-4389.3515625
-4330.08984375
-4305.28515625
-4318.67578125
-4366.875
-4440.80078125
-4527.609375
-4612.9921875
-4683.46875
-4728.44140625
-4741.21875
-4719.10546875
-4663.0
-4576.98046875
-4467.66796875
-4343.13671875
-4211.86328125
-4082.22265625
-3962.66015625
-3861.34375
-3784.87109375
-3736.64453125
-3716.09765625
-3719.21875
-3740.04296875
-3772.6640625
-3812.8984375
-3858.46875
-3907.1171875
-3953.890625
-3989.9765625
-4004.48828125
-3988.109375
-3936.31640625
-3850.640625
-3738.15234375
-3609.83984375
-3478.7109375
-3357.69921875
-3257.1875
-3182.375
-3131.8515625
-3098.48046875
-3072.71875
-3046.47265625
-3015.60546875
-2980.515625
-2945.3515625
-2916.50390625
-2900.79296875
-2903.98828125
-2930.10546875
-2981.0234375
-3055.5546875
-3148.14453125
-3248.93359375
-3346.23046875
-3430.45703125
-3496.80859375
-3545.234375
-3578.53515625
-3600.53515625
-3615.38671875
-3627.67578125
-3642.51953125
-3665.09765625
-3699.3046875
-3746.03515625
-3801.8125
-3859.02734375
-3908.32421875
-3941.890625
-3956.03515625
-3951.796875
-3933.72265625
-3907.8984375
-3880.28125
-3855.83203125
-3838.59765625
-3831.984375
-3838.62109375
-3859.625
-3894.20703125
-3940.1015625
-3994.546875
-4054.67578125
-4117.00390625
-4176.890625
-4229.046875
-4268.88671875
-4293.56640625
-4301.53515625
-4291.02734375
-4258.98046875
-4201.953125
-4118.87890625
-4013.8515625
-3897.01171875
-3782.68359375
-3685.375
-3615.09765625
-3573.9453125
-3555.84765625
-3549.94140625
-3545.97265625
-3538.40234375
-3527.12890625
-3515.3046875
-3506.20703125
-3501.19921875
-3499.47265625
-3499.3046875
-3499.76171875
-3501.28125
-3504.6328125
-3509.1015625
-3511.96875
-3509.98828125
-3501.796875
-3489.1875
-3476.49609375
-3468.83984375
-3470.73828125
-3485.44921875
-3514.53515625
-3557.05859375
-3609.14453125
-3664.65625
-3717.12890625
-3761.82421875
-3796.59375
-3821.2734375
-3836.2734375
-3841.34375
-3835.5078125
-3818.19921875
-3790.9765625
-3758.0703125
-3724.97265625
-3695.95703125
-3672.3125
-3652.109375
-3631.1796875
-3604.484375
-3567.64453125
-3518.375
-3457.35546875
-3388.33203125
-3317.2890625
-3250.91015625
-3194.1171875
-3147.7578125
-3107.9140625
-3067.875
-3021.5078125
-2965.515625
-2899.3515625
-2823.953125
-2741.03515625
-2653.46875
-2565.5078125
-2481.4609375
-2403.6484375
-2331.46484375
-2262.640625
-2195.71875
-2131.25390625
-2070.9609375
-2016.21484375
-1967.7734375
-1926.7734375
-1895.5234375
-1877.1640625
-1874.58203125
-1889.71875
-1923.33984375
-1974.9296875
-2042.4453125
-2122.15625
-2208.88671875
-2296.41796875
-2377.609375
-2444.52734375
-2489.18359375
-2505.55859375
-2492.375
-2455.0
-2405.00390625
-2357.046875
-2324.39453125
-2314.8125
-2328.76171875
-2360.61328125
-2402.109375
-2445.57421875
-2484.97265625
-2515.15234375
-2531.171875
-2529.12890625
-2507.703125
-2468.90234375
-2417.37890625
-2358.66015625
-2296.8125
-2232.91796875
-2165.5546875
-2093.44921875
-2017.90625
-1942.52734375
-1870.40234375
-1801.5546875
-1733.1640625
-1661.71875
-1584.84765625
-1501.70703125
-1412.9140625
-1321.15234375
-1232.07421875
-1153.9765625
-1095.4140625
-1061.8828125
-1053.97265625
-1068.85546875
-1103.83984375
-1158.73046875
-1234.84375
-1331.80859375
-1445.515625
-1569.0234375
-1695.46875
-1820.5390625
-1942.70703125
-2061.20703125
-2173.20703125
-2272.4609375
-2350.65234375
-2400.640625
-2419.328125
-2408.68359375
-2375.1015625
-2327.96875
-2277.5546875
-2232.5390625
-2198.11328125
-2175.62890625
-2163.4296875
-2157.8359375
-2154.29296875
-2149.296875
-2142.63671875
-2137.84765625
-2139.6875
-2150.3125
-2167.59375
-2186.95703125
-2204.984375
-2221.64453125
-2239.7734375
-2262.96484375
-2294.37890625
-2336.92578125
-2393.3984375
-2464.98828125
-2549.0078125
-2638.640625
-2725.703125
-2804.69140625
-2874.46484375
-2936.4453125
-2990.859375
-3034.12109375
-3059.03125
-3057.91015625
-3026.9375
-2968.9765625
-2892.9296875
-2809.94921875
-2728.9296875
-2653.80859375
-2583.40234375
-2512.6953125
-2434.80859375
-2343.0078125
-2232.97265625
-2104.64453125
-1963.16796875
-1818.1171875
-1681.31640625
-1563.90625
-1473.74609375
-1413.83203125
-1381.8828125
-1371.2265625
-1372.93359375
-1378.91015625
-1384.19921875
-1387.359375
-1388.66796875
-1387.90625
-1383.296875
-1372.359375
-1353.7734375
-1329.41796875
-1305.33984375
-1290.82421875
-1295.390625
-1324.83984375
-1378.36328125
-1448.5234375
-1524.02734375
-1593.64453125
-1649.67578125
-1689.91796875
-1717.65234375
-1739.65625
-1762.36328125
-1787.74609375
-1811.25390625
-1823.21484375
-1813.07421875
-1774.06640625
-1705.703125
-1613.28125
-1505.5390625
-1392.328125
-1283.421875
-1187.90625
-1113.30078125
-1064.35546875
-1042.43359375
-1045.84375
-1070.56640625
-1110.62109375
-1158.43359375
-1205.796875
-1245.2265625
-1270.66796875
-1277.25
-1261.02734375
-1219.8515625
-1155.08984375
-1072.6484375
-982.1328125
-894.18359375
-817.140625
-754.5703125
-705.1796875
-665.28125
-632.24609375
-606.6328125
-591.64453125
-590.828125
-605.8671875
-635.88671875
-678.1875
-729.49609375
-786.6484375
-846.55859375
-905.9296875
-961.50390625
-1010.79296875
-1052.62109375
-1086.9140625
-1114.39453125
-1137.20703125
-1159.99609375
-1189.86328125
-1233.953125
-1295.8046875
-1373.11328125
-1459.0078125
-1546.2578125
-1631.375
-1715.609375
-1802.04296875
-1890.8046875
-1975.76171875
-2044.453125
-2081.2421875
-2072.05859375
-2009.15234375
-1894.14453125
-1738.2265625
-1559.38671875
-1377.765625
-1211.29296875
-1073.265625
-972.0625
-911.671875
-891.47265625
-905.21875
-941.01171875
-984.29296875
-1023.08203125
-1052.3203125
-1074.3671875
-1095.76953125
-1123.140625
-1160.52734375
-1208.53125
-1264.0390625
-1320.42578125
-1369.03125
-1402.2265625
-1416.90234375
-1415.8515625
-1405.86328125
-1393.84765625
-1384.06640625
-1377.9453125
-1375.4609375
-1375.87109375
-1377.265625
-1376.5390625
-1370.953125
-1360.3515625
-1347.73046875
-1337.10546875
-1330.1171875
-1324.15625
-1313.77734375
-1294.28515625
-1264.1875
-1224.71875
-1177.34765625
-1122.23828125
-1058.8671875
-987.6328125
-910.73828125
-832.05859375
-756.42578125
-688.4375
-631.02734375
-584.8203125
-549.1015625
-523.7109375
-510.24609375
-511.9453125
-532.78125
-576.07421875
-642.79296875
-730.0078125
-830.59765625
-934.52734375
-1031.2734375
-1112.25
-1172.625
-1211.57421875
-1230.8828125
-1232.68359375
-1218.18359375
-1188.1640625
-1144.83203125
-1093.4375
-1042.890625
-1004.56640625
-989.046875
-1001.97265625
-1041.52734375
-1099.49609375
-1165.375
-1230.9296875
-1292.85546875
-1352.59765625
-1413.9375
-1479.9140625
-1550.734375
-1623.46484375
-1693.00390625
-1753.3515625
-1799.01953125
-1826.375
-1834.69921875
-1826.26171875
-1805.5390625
-1778.0234375
-1748.859375
-1721.4453125
-1696.59765625
-1673.20703125
-1649.9921875
-1627.140625
-1606.83984375
-1592.8515625
-1589.7890625
-1602.140625
-1633.171875
-1683.5
-1749.99609375
-1825.48828125
-1900.37109375
-1966.015625
-2018.43359375
-2059.4609375
-2094.65625
-2129.41796875
-2165.88671875
-2201.70703125
-2230.69140625
-2245.08203125
-2238.78125
-2209.9765625
-2161.48828125
-2099.15625
-2029.6171875
-1958.69921875
-1890.10546875
-1824.19921875
-1757.703125
-1685.29296875
-1602.73828125
-1509.640625
-1410.17578125
-1311.328125
-1219.8359375
-1139.68359375
-1071.1875
-1011.7265625
-957.2578125
-903.91796875
-849.64453125
-795.3515625
-744.9921875
-704.38671875
-679.30859375
-673.94921875
-689.84765625
-725.39453125
-776.13671875
-836.0078125
-899.00390625
-960.1484375
-1015.58984375
-1062.375
-1098.40625
-1122.3046875
-1132.8828125
-1128.82421875
-1109.24609375
-1074.75
-1027.828125
-972.41015625
-913.2734375
-855.7265625
-804.79296875
-763.4765625
-731.34765625
-705.109375
-681.1328125
-657.92578125
-636.68359375
-619.859375
-609.19140625
-604.6328125
-604.53515625
-606.8203125
-610.41015625
-615.9140625
-624.75390625
-636.91796875
-649.07421875
-655.0625
-649.0078125
-628.734375
-596.7265625
-557.68359375
-515.234375
-470.4296875
-422.4453125
-369.8046875
-311.16796875
-246.36328125
-178.25390625
-114.33984375
-65.984375
-45.37890625
-61.8203125
-119.12109375
-214.4765625
-338.7578125
-478.19140625
-617.34765625
-742.35546875
-843.02734375
-913.625
-952.80859375
-963.24609375
-950.81640625
-923.08203125
-887.1015625
-847.546875
-806.171875
-763.21875
-719.90625
-680.0078125
-648.8203125
-629.87890625
-621.88671875
-618.70703125
-612.78125
-599.3515625
-578.1953125
-552.2109375
-525.1484375
-500.65625
-482.37109375
-473.24609375
-473.91015625
-482.05859375
-494.2421875
-508.640625
-526.4296875
-550.82421875
-585.71484375
-635.19140625
-703.66015625
-795.078125
-911.40234375
-1051.3828125
-1210.67578125
-1382.5
-1557.96484375
-1725.96484375
-1873.85546875
-1989.44140625
-2063.96484375
-2094.82421875
-2086.5
-2048.8125
-1992.7734375
-1926.1484375
-1851.3671875
-1767.2265625
-1672.66015625
-1569.8828125
-1464.6640625
-1364.0625
-1273.375
-1194.34375
-1125.43359375
-1063.640625
-1006.29296875
-951.87109375
-899.7265625
-849.62109375
-801.296875
-754.1640625
-707.10546875
-658.73046875
-607.87109375
-553.96484375
-497.25390625
-439.14453125
-382.86328125
-333.51953125
-297.13671875
-279.1796875
-283.359375
-310.8828125
-359.89453125
-425.1796875
-499.01171875
-573.30078125
-642.1484375
-703.328125
-758.0625
-809.45703125
-860.68359375
-913.83984375
-969.87109375
-1028.9140625
-1090.23828125
-1151.48828125
-1208.03125
-1253.63671875
-1283.20703125
-1296.109375
-1297.60546875
-1296.5859375
-1300.89453125
-1313.58984375
-1332.65625
-1353.40625
-1371.14453125
-1382.3046875
-1384.51171875
-1376.515625
-1358.54296875
-1332.41015625
-1301.00390625
-1267.28125
-1233.55078125
-1201.81640625
-1174.84375
-1156.66796875
-1151.83203125
-1163.93359375
-1194.76171875
-1243.9921875
-1308.5703125
-1382.125
-1455.97265625
-1521.921875
-1574.93359375
-1613.52734375
-1638.3125
-1650.984375
-1654.64453125
-1654.09375
-1654.66796875
-1660.12890625
-1671.38671875
-1686.59375
-1702.265625
-1714.140625
-1717.7734375
-1709.22265625
-1685.9765625
-1647.71875
-1596.23046875
-1534.6015625
-1466.50390625
-1396.3515625
-1329.796875
-1273.5703125
-1233.49609375
-1211.41796875
-1202.74609375
-1196.8671875
-1180.83984375
-1144.90234375
-1086.6796875
-1011.83203125
-931.15625
-856.07421875
-794.703125
-749.8046875
-718.97265625
-696.80859375
-678.41015625
-662.60546875
-653.38671875
-658.55078125
-686.08203125
-739.88671875
-817.125
-908.08984375
-998.609375
-1073.86328125
-1122.2265625
-1138.046875
-1122.44921875
-1082.1640625
-1027.2578125
-968.8828125
-917.66796875
-882.39453125
-869.08203125
-880.5859375
-916.796875
-975.1171875
-1051.00390625
-1138.42578125
-1230.6640625
-1321.19921875
-1404.83984375
-1478.6484375
-1542.03515625
-1595.5
-1638.71875
-1669.6484375
-1685.703125
-1685.69140625
-1670.59765625
-1642.39453125
-1602.97265625
-1554.73046875
-1502.1328125
-1451.984375
-1411.41015625
-1385.04296875
-1373.984375
-1376.85546875
-1391.734375
-1417.234375
-1452.140625
-1494.25390625
-1538.96484375
-1578.80078125
-1604.5
-1607.79296875
-1584.16015625
-1534.1484375
-1462.6015625
-1376.640625
-1283.7265625
-1190.4609375
-1102.25390625
-1023.34765625
-956.45703125
-901.8828125
-857.05078125
-817.515625
-779.35546875
-741.328125
-705.421875
-675.78125
-657.1484375
-653.4375
-666.62890625
-696.09765625
-738.73828125
-789.76171875
-843.84375
-896.375
-944.65625
-988.671875
-1030.9453125
-1074.92578125
-1122.453125
-1171.97265625
-1218.98046875
-1258.62109375
-1288.30078125
-1308.0546875
-1318.9765625
-1321.83203125
-1317.43359375
-1307.53125
-1294.31640625
-1278.4765625
-1257.6484375
-1227.02734375
-1181.69140625
-1119.48046875
-1042.66796875
-957.5546875
-872.6015625
-796.63671875
-738.5078125
-707.125
-709.78515625
-748.75390625
-818.50390625
-906.078125
-994.3515625
-1066.61328125
-1111.125
-1124.76171875
-1113.9375
-1091.60546875
-1070.9921875
-1059.703125
-1057.44921875
-1058.3828125
-1056.09765625
-1047.67578125
-1034.12109375
-1017.359375
-997.19921875
-971.30078125
-937.98046875
-898.36328125
-855.5546875
-811.62109375
-765.48828125
-713.296875
-651.15625
-578.8515625
-502.48046875
-434.10546875
-387.93359375
-374.98828125
-399.296875
-457.1953125
-539.0625
-632.1875
-723.89453125
-804.30859375
-868.08984375
-914.6640625
-947.20703125
-970.96484375
-990.984375
-1009.78125
-1025.8125
-1033.59375
-1025.5703125
-994.96484375
-939.265625
-863.00390625
-778.21875
-700.9921875
-645.65234375
-620.04296875
-624.56640625
-654.17578125
-700.98828125
-756.08984375
-811.01171875
-859.3125
-897.9296875
-927.89453125
-954.3671875
-985.5859375
-1030.125
-1092.75390625
-1171.28125
-1256.83984375
-1337.55078125
-1403.08984375
-1447.58203125
-1470.30078125
-1474.890625
-1467.69140625
-1455.43359375
-1442.8828125
-1431.6328125
-1420.42578125
-1406.28515625
-1385.40625
-1353.6171875
-1307.27734375
-1245.00390625
-1169.1796875
-1085.73046875
-1001.7109375
-922.36328125
-850.04296875
-785.5078125
-730.0078125
-685.9765625
-655.70703125
-639.72265625
-636.7734375
-645.87109375
-668.64453125
-709.76171875
-774.7734375
-866.75390625
-983.72265625
-1118.1796875
-1258.42578125
-1390.68359375
-1501.4140625
-1579.734375
-1619.69921875
-1621.6953125
-1592.15625
-1541.3515625
-1480.0234375
-1416.359375
-1354.9296875
-1298.04296875
-1248.4140625
-1210.828125
-1191.54296875
-1195.8359375
-1225.44140625
-1277.109375
-1342.62890625
-1410.09765625
-1466.25
-1499.49609375
-1502.546875
-1473.58984375
-1415.625
-1334.72265625
-1238.046875
-1132.5
-1024.4375
-920.4296875
-828.140625
-755.98828125
-711.4296875
-699.015625
-719.3984375
-769.43359375
-842.59765625
-929.46484375
-1018.55859375
-1097.921875
-1156.80078125
-1186.87109375
-1183.12890625
-1144.7265625
-1075.7578125
-984.9453125
-883.80078125
-783.4375
-691.95703125
-614.046875
-552.90234375
-512.296875
-496.65625
-509.0625
-549.29296875
-613.6015625
-695.6640625
-787.3671875
-879.36328125
-962.359375
-1029.375
-1077.984375
-1111.2265625
-1137.0703125
-1166.28125
-1208.54296875
-1267.7890625
-1339.4921875
-1412.4296875
-1474.16796875
-1516.5234375
-1537.48046875
-1539.83984375
-1529.04296875
-1511.80078125
-1495.05078125
-1484.1640625
-1480.64453125
-1480.74609375
-1476.23046875
-1457.3046875
-1416.49609375
-1351.15625
-1263.2734375
-1157.421875
-1039.5703125
-918.140625
-804.94140625
-713.05078125
-651.4609375
-620.7109375
-613.3203125
-618.5703125
-627.546875
-635.23828125
-639.66796875
-639.984375
-635.62109375
-626.89453125
-616.42578125
-609.91015625
-615.03125
-638.76171875
-684.32421875
-749.37890625
-826.26171875
-904.41796875
-974.05078125
-1029.6171875
-1071.328125
-1104.14453125
-1135.15625
-1170.67578125
-1214.0234375
-1264.640625
-1318.8984375
-1372.26953125
-1421.37890625
-1464.484375
-1500.30859375
-1526.75390625
-1540.98046875
-1541.02734375
-1527.71875
-1505.34765625
-1480.1953125
-1457.45703125
-1438.2109375
-1418.22265625
-1388.87109375
-1339.82421875
-1262.421875
-1153.1171875
-1015.953125
-862.9140625
-711.65234375
-581.296875
-487.79296875
-440.19140625
-439.07421875
-477.58203125
-544.35546875
-626.875
-713.77734375
-795.9921875
-867.26171875
-924.29296875
-965.96484375
-991.828125
-1001.03515625
-992.93359375
-969.01171875
-934.1875
-895.953125
-861.55859375
-835.30078125
-817.984375
-808.7734375
-807.6796875
-816.32421875
-836.2421875
-866.22265625
-901.1171875
-932.953125
-953.41796875
-956.1875
-938.4765625
-901.76953125
-851.546875
-795.59765625
-741.33984375
-693.69140625
-654.3515625
-622.47265625
-595.78515625
-571.796875
-548.92578125
-527.01953125
-506.60546875
-487.44140625
-467.671875
-444.71484375
-417.25390625
-386.8359375
-357.84375
-335.91796875
-325.81640625
-329.75
-346.88671875
-374.1640625
-407.7578125
-444.671875
-483.37890625
-523.640625
-565.7109375
-609.578125
-654.37109375
-698.10546875
-737.83203125
-770.328125
-793.2890625
-806.625
-813.171875
-818.33203125
-828.40234375
-847.890625
-877.0078125
-910.640625
-939.609375
-953.41796875
-943.20703125
-903.8359375
-834.55078125
-738.34765625
-620.56640625
-487.77734375
-347.7734375
-209.9375
-84.640625
18.88671875
94.79296875
141.61328125
161.78515625
160.36328125
143.1484375
114.546875
75.95703125
26.09375
-36.74609375
-111.9609375
-195.453125
-280.515625
-360.23046875
-430.11328125
-489.62109375
-541.3359375
-587.76171875
-628.03125
-657.2890625
-669.60546875
-662.171875
-637.31640625
-601.16015625
-560.31640625
-519.09375
-478.32421875
-435.9921875
-389.31640625
-337.515625
-283.63671875
-233.76171875
-194.0546875
-168.0
-155.94140625
-156.5390625
-168.30859375
-190.0859375
-220.54296875
-257.5078125
-297.484375
-336.125
-369.9765625
-398.5546875
-425.05078125
-454.515625
-491.0
-535.6796875
-587.05078125
-642.390625
-699.24609375
-756.17578125
-812.296875
-865.91796875
-913.06640625
-947.390625
-961.92578125
-951.93359375
-916.64453125
-858.4609375
-780.22265625
-683.234375
-568.15234375
-438.03125
-300.28515625
-165.328125
-43.09765625
59.85546875
140.84375
200.078125
239.5390625
261.96875
269.59375
262.4140625
237.19140625
188.0625
109.09375
-2.0390625
-141.0625
-296.52734375
-452.26171875
-591.71484375
-702.2421875
-777.375
-816.32421875
-821.7734375
-798.08203125
-751.26171875
-689.609375
-622.98046875
-560.40234375
-508.08984375
-470.0859375
-450.4375
-454.15234375
-485.234375
-543.30859375
-621.91796875
-709.953125
-795.53125
-869.875
-929.3359375
-975.00390625
-1010.859375
-1041.75390625
-1071.8359375
-1103.45703125
-1136.375
-1167.8046875
-1193.3671875
-1208.86328125
-1211.77734375
-1201.8671875
-1180.5625
-1149.6171875
-1110.1796875
-1062.91796875
-1008.984375
-950.44921875
-889.41015625
-826.57421875
-761.10546875
-692.4375
-622.8515625
-558.46484375
-507.06640625
-473.74609375
-457.2109375
-449.578125
-439.83203125
-418.5859375
-381.21484375
-328.11328125
-263.12109375
-191.9765625
-121.5
-59.44140625
-13.9765625
7.51171875
0.45703125
-35.01171875
-93.2578125
-164.7109375
-239.52734375
-311.58203125
-379.94140625
-446.6171875
-511.9921875
-571.4140625
-615.26171875
-632.26953125
-613.93359375
-557.98046875
-469.75
-361.09765625
-247.18359375
-142.5390625
-58.1484375
-0.30078125
29.46484375
34.0703125
20.07421875
-4.18359375
-31.125
-55.62109375
-74.94921875
-87.53515625
-91.87109375
-86.47265625
-70.83984375
-46.60546875
-17.71875
10.9921875
36.0546875
56.62109375
73.90625
89.58203125
104.625
119.01953125
131.65234375
140.234375
141.7890625
133.8515625
115.40234375
87.015625
50.65234375
9.7578125
-30.42578125
-63.375
-82.7265625
-84.32421875
-68.03515625
-38.69921875
-5.66015625
19.52734375
26.37109375
8.58984375
-34.296875
-97.34375
-172.07421875
-249.046875
-319.90234375
-378.6484375
-422.3515625
-451.16796875
-467.26171875
-472.5625
-466.6640625
-446.4609375
-407.671875
-346.8203125
-262.7421875
-157.30859375
-35.140625
97.92578125
236.5625
376.33203125
512.3671875
638.1015625
745.87890625
828.859375
882.48046875
904.75
895.93359375
858.15234375
794.65234375
709.0703125
605.3984375
488.3125
363.015625
234.234375
105.703125
-18.96875
-134.87890625
-235.7578125
-315.7421875
-371.43359375
-402.46875
-410.17578125
-396.00390625
-361.65234375
-311.08203125
-252.1796875
-195.7265625
-151.59375
-124.7421875
-113.90625
-113.328125
-115.96484375
-116.28125
-111.6640625
-102.4296875
-90.5546875
-77.84375
-64.2421875
-47.078125
-21.35546875
18.828125
78.125
157.89453125
255.2734375
363.90234375
475.99609375
584.4296875
683.91015625
770.9140625
843.265625
899.93359375
940.9765625
966.97265625
977.9609375
973.24609375
952.8125
919.2890625
878.44140625
837.3125
801.94921875
776.265625
762.296875
760.328125
768.41796875
781.921875
793.78515625
795.55859375
778.5
735.1875
661.734375
559.73046875
436.171875
300.84375
162.859375
28.515625
-98.68359375
-216.82421875
-324.08203125
-417.59375
-493.15234375
-546.0078125
-572.72265625
-572.7734375
-548.8046875
-505.2734375
-446.44140625
-374.79296875
-290.75
-193.62109375
-83.26953125
38.51171875
167.328125
296.49609375
418.70703125
528.82421875
626.33984375
715.234375
800.26953125
881.95703125
953.71875
1003.63671875
1019.76171875
995.9296875
934.71875
845.96875
742.25390625
634.34765625
529.1171875
429.87109375
337.67578125
252.953125
177.3984375
115.7109375
75.39453125
64.03515625
85.34375
136.6328125
209.0390625
290.4375
369.390625
438.1171875
493.1640625
533.953125
560.75390625
573.4765625
571.23046875
552.59765625
516.90625
466.53125
408.54296875
353.39453125
310.609375
284.359375
271.953125
265.79296875
257.1328125
239.68359375
211.90625
177.70703125
145.22265625
124.04296875
121.52734375
139.65625
173.74609375
214.08203125
250.16796875
275.30859375
288.796875
294.4921875
297.4921875
301.8671875
310.43359375
325.296875
347.1015625
373.5703125
399.12890625
416.796875
421.0078125
409.53515625
383.6953125
347.65625
307.40234375
269.734375
241.45703125
228.68359375
236.19921875
266.37109375
318.39453125
388.43359375
470.875
559.7265625
649.79296875
738.05859375
825.14453125
915.49609375
1015.1875
1128.31640625
1254.31640625
1387.53125
1518.234375
1634.02734375
1721.7734375
1770.6875
1775.8046875
1739.671875
1670.9765625
1581.13671875
1481.19140625
1380.26171875
1285.265625
1200.91796875
1129.6640625
1072.03515625
1027.796875
997.08203125
980.61328125
978.6875
989.8515625
1010.60546875
1036.38671875
1062.90234375
1086.6171875
1104.37890625
1113.05078125
1109.86328125
1093.203125
1062.84765625
1019.19921875
962.4140625
892.578125
811.328125
723.53515625
636.93359375
559.4921875
496.4140625
449.046875
416.1484375
395.74609375
386.16796875
386.0078125
393.84765625
408.0703125
426.78515625
447.68359375
467.79296875
483.4375
490.92578125
488.32421875
477.22265625
462.578125
449.703125
440.734375
433.55078125
424.63671875
413.47265625
404.921875
407.453125
428.5078125
470.1796875
527.97265625
592.9921875
655.60546875
708.453125
747.8515625
773.60546875
787.65234375
791.95703125
787.23046875
773.35546875
750.8203125
721.1640625
686.12109375
646.9453125
605.15625
563.93359375
528.5
504.8359375
497.734375
509.4375
539.49609375
585.78515625
645.390625
714.69921875
788.69140625
860.77734375
923.95703125
972.50390625
1002.91015625
1014.17578125
1007.6953125
986.796875
955.58203125
917.4453125
874.7890625
829.8515625
785.63671875
745.8203125
713.78125
691.4765625
678.87890625
674.1953125
674.8984375
679.0859375
686.48828125
698.75
719.14453125
751.53125
798.42578125
858.8359375
927.515625
996.89453125
1060.48828125
1115.04296875
1159.578125
1192.5859375
1210.484375
1209.125
1186.984375
1147.3203125
1097.78515625
1048.4921875
1009.98828125
991.40234375
998.71484375
1033.6640625
1094.0
1174.8046875
1269.921875
1373.125
1479.28515625
1584.9453125
1687.28515625
1782.29296875
1864.484375
1929.234375
1975.48828125
2006.05078125
2025.31640625
2036.88671875
2042.953125
2044.81640625
2043.32421875
2038.703125
2030.140625
2015.609375
1992.265625
1957.35546875
1909.55859375
1850.046875
1782.71484375
1713.48828125
1648.66796875
1593.00390625
1548.35546875
1513.7890625
1486.5625
1462.875
1437.8203125
1405.60546875
1361.03125
1301.61328125
1228.64453125
1145.953125
1057.3359375
964.69921875
868.18359375
767.64453125
664.01953125
559.7109375
457.84765625
360.98046875
269.94140625
183.69921875
100.9375
22.4921875
-47.43359375
-102.44140625
-136.69921875
-147.296875
-135.23828125
-105.53125
-66.84375
-30.2265625
-6.296875
-1.5078125
-15.40234375
-40.77734375
-66.74609375
-83.015625
-82.60546875
-62.359375
-22.43359375
33.8828125
100.453125
169.703125
234.83984375
290.99609375
334.63671875
362.6953125
373.01171875
365.421875
342.1875
307.5078125
267.0
227.34765625
195.49609375
177.22265625
176.12890625
193.578125
229.06640625
280.23046875
342.63671875
410.33203125
477.0234375
537.09765625
586.09375
621.015625
641.00390625
647.7265625
644.5546875
634.82421875
620.6484375
603.2734375
584.140625
565.35546875
549.39453125
539.1015625
538.4296875
552.5390625
586.125
640.56640625
712.25
793.6328125
876.67578125
956.47265625
1032.98828125
1109.87109375
1190.94921875
1276.42578125
1361.0703125
1435.4453125
1489.44921875
1516.01953125
1512.75
1480.7890625
1422.3671875
1339.46484375
1234.84375
1114.3671875
987.796875
866.5703125
759.5625
669.8125
594.46875
527.8203125
465.05859375
404.18359375
345.40234375
289.625
237.6953125
190.828125
150.96875
120.125
98.796875
84.49609375
71.51953125
52.515625
21.46484375
-23.6171875
-80.125
-142.83984375
-206.828125
-268.86328125
-327.04296875
-379.859375
-426.1328125
-465.47265625
-497.8984375
-522.6953125
-537.78125
-540.7734375
-531.03125
-510.70703125
-483.71875
-453.30078125
-419.8828125
-380.6640625
-331.12890625
-267.55078125
-189.296875
-100.05859375
-8.12109375
74.57421875
135.171875
164.49609375
161.265625
132.421875
88.1953125
35.296875
-26.3671875
-101.0390625
-190.96484375
-291.98828125
-393.8984375
-484.515625
-554.08203125
-597.08203125
-611.30859375
-596.40234375
-553.59765625
-486.78515625
-402.85546875
-310.55078125
-218.390625
-133.58984375
-62.37109375
-11.03515625
14.08203125
8.265625
-28.9296875
-92.33203125
-172.125
-256.8203125
-336.1875
-402.765625
-451.8203125
-480.375
-486.14453125
-467.078125
-422.1953125
-353.1796875
-265.5625
-168.546875
-73.2265625
10.41015625
77.0390625
128.49609375
173.1484375
221.65234375
281.72265625
355.4375
440.2421875
531.73046875
625.7734375
719.1875
809.71875
895.6875
974.83203125
1042.82421875
1093.109375
1119.5546875
1120.890625
1103.734375
1081.2421875
1067.82421875
1073.40234375
1100.6015625
1145.6015625
1201.22265625
1260.0546875
1316.28515625
1365.828125
1405.38671875
1431.9375
1443.15625
1437.8515625
1415.0703125
1372.46484375
1306.26171875
1214.0234375
1098.3828125
968.58984375
838.515625
722.58203125
632.140625
573.55078125
547.9140625
551.9296875
579.64453125
624.8359375
682.8125
750.59375
825.296875
902.60546875
976.65625
1041.2578125
1090.68359375
1119.55859375
1123.0859375
1098.73828125
1048.390625
978.33984375
896.79296875
810.6171875
724.4140625
641.99609375
568.08984375
508.09765625
466.015625
442.7265625
436.0078125
442.0390625
456.7578125
476.2890625
496.72265625
514.09375
525.15625
528.4921875
525.09375
517.73046875
509.66015625
503.67578125
501.98046875
506.13671875
516.25
529.9765625
542.5703125
548.56640625
543.859375
526.984375
499.0625
462.84765625
421.453125
377.41796875
332.27734375
286.6875
240.76171875
194.890625
150.73828125
111.73828125
82.09375
64.61328125
58.98046875
61.6640625
67.14453125
69.62109375
64.60546875
50.37109375
28.81640625
5.078125
-13.96875
-21.453125
-11.9140625
17.78515625
67.89453125
135.515625
214.8671875
297.984375
376.0390625
441.3984375
489.84375
522.11328125
543.91796875
564.3515625
593.34765625
639.15234375
706.94921875
798.80859375
913.98046875
1048.5234375
1194.53125
1340.609375
1474.48828125
1586.48828125
1671.3984375
1727.953125
1757.05078125
1760.8359375
1743.0234375
1709.4296875
1667.5078125
1624.640625
1586.2109375
1554.16796875
1526.60546875
1498.5625
1464.15234375
1419.15625
1362.875
1298.4453125
1231.859375
1170.90234375
1123.953125
1098.23828125
1097.4453125
1119.84375
1158.09375
1201.10546875
1237.23828125
1257.89453125
1260.37890625
1248.75
1231.58984375
1216.890625
1206.8515625
1196.09375
1174.8125
1134.74609375
1073.41796875
994.015625
902.1640625
803.0390625
700.90625
600.04296875
504.7421875
417.69140625
338.13671875
262.03125
184.86328125
105.4609375
27.890625
-39.8515625
-89.42578125
-115.35546875
-116.3671875
-94.30078125
-51.78515625
10.0078125
91.953125
195.4296875
320.00390625
461.89453125
613.92578125
766.41796875
908.3984375
1029.46484375
1121.8828125
1181.9453125
1209.828125
1208.71484375
1184.2578125
1144.74609375
1100.69921875
1063.05859375
1040.3203125
1036.1015625
1048.76171875
1073.1171875
1103.0390625
1132.87109375
1157.5625
1172.43359375
1173.98828125
1161.35546875
1137.06640625
1106.31640625
1074.84765625
1046.42578125
1021.23046875
995.9296875
965.3671875
924.53125
869.8671875
800.07421875
716.95703125
625.6796875
533.703125
448.359375
374.25
311.796875
257.3046875
204.625
147.61328125
82.12890625
6.203125
-80.95703125
-179.03515625
-285.10546875
-392.3203125
-491.015625
-572.125
-630.65625
-667.28125
-687.4453125
-698.75
-707.8515625
-718.14453125
-729.33203125
-738.7890625
-743.45703125
-741.25390625
-731.703125
-716.375
-699.2890625
-686.8515625
-686.43359375
-703.484375
-738.234375
-784.04296875
-828.90234375
-859.796875
-868.0546875
-852.94921875
-821.625
-785.02734375
-752.09765625
-725.85546875
-703.87109375
-682.19140625
-659.3984375
-637.6953125
-621.10546875
-612.76171875
-613.2890625
-620.7890625
-631.9140625
-643.3046875
-652.890625
-660.69140625
-669.1328125
-682.3984375
-704.76953125
-737.9765625
-779.20703125
-821.37890625
-856.09765625
-877.01171875
-880.921875
-866.32421875
-832.12890625
-778.97265625
-712.0859375
-642.1953125
-582.203125
-541.86328125
-524.35546875
-526.1953125
-539.01953125
-551.265625
-550.28125
-526.10546875
-475.7734375
-404.87890625
-324.47265625
-245.78515625
-176.546875
-120.6328125
-79.1171875
-50.70703125
-31.8046875
-17.5234375
-3.515625
12.87890625
33.37109375
60.01171875
95.2734375
140.328125
193.046875
247.78125
297.4140625
336.26953125
361.94140625
375.453125
380.44140625
382.015625
384.8671875
390.921875
398.22265625
402.47265625
400.48828125
392.625
382.2578125
373.2734375
367.54296875
363.84375
358.73828125
348.76953125
332.66796875
311.84375
289.0078125
266.625
246.59765625
231.0234375
222.4765625
223.421875
235.55859375
259.59765625
295.30859375
341.71875
397.56640625
462.0078125
534.51171875
614.04296875
698.33203125
784.34765625
869.71875
953.46875
1035.3984375
1114.48828125
1188.00390625
1251.87109375
1302.18359375
1336.7421875
1356.234375
1364.80078125
1369.49609375
1377.94921875
1394.8203125
1419.03515625
1443.6875
1458.66015625
1454.4765625
1425.68359375
1372.71484375
1301.53125
1221.4296875
1142.234375
1071.734375
1013.50390625
965.3046875
919.65625
867.76171875
804.5703125
730.734375
649.91796875
564.5390625
473.9296875
375.703125
268.02734375
151.125
28.0390625
-95.21875
-210.75390625
-311.34375
-393.37890625
-458.44921875
-512.515625
-562.87890625
-614.6015625
-668.28125
-720.74609375
-767.703125
-806.65625
-838.16015625
-865.09765625
-890.3046875
-913.59765625
-930.1640625
-931.5859375
-909.22265625
-857.90234375
-778.12890625
-676.30859375
-563.3046875
-451.6015625
-351.90234375
-270.6015625
-209.6484375
-168.55078125
-146.76171875
-144.31640625
-159.99609375
-188.3984375
-218.97265625
-238.94140625
-239.15234375
-218.98046875
-186.75
-155.296875
-135.5390625
-131.734375
-140.5078125
-153.21484375
-159.5
-150.43359375
-120.55078125
-68.9609375
0.6640625
81.5625
165.77734375
245.34765625
312.52734375
360.28515625
383.9140625
382.47265625
358.78515625
318.3203125
268.5078125
218.1796875
175.625
145.2421875
125.390625
109.73828125
91.0625
64.234375
26.78515625
-21.84375
-80.3828125
-145.015625
-209.38671875
-266.1171875
-309.12890625
-335.27734375
-344.58203125
-339.40625
-323.50390625
-301.5390625
-278.8125
-260.6171875
-250.8671875
-250.7265625
-258.42578125
-270.953125
-286.8828125
-308.1953125
-339.44140625
-384.50390625
-443.19921875
-510.015625
-575.68359375
-629.92578125
-663.59375
-669.57421875
-643.375
-583.9765625
-494.59765625
-382.64453125
-258.56640625
-133.8984375
-18.8984375
79.53125
158.453125
217.2421875
255.0078125
269.40625
257.99609375
220.61328125
160.4375
83.15234375
-4.625
-96.328125
-185.6484375
-266.69140625
-334.58984375
-386.6328125
-423.390625
-449.015625
-470.3828125
-495.33984375
-530.84765625
-581.421875
-648.015625
-728.125
-817.26953125
-911.0546875
-1005.87890625
-1097.65625
-1180.31640625
-1246.1015625
-1288.015625
-1302.39453125
-1289.64453125
-1253.15234375
-1197.53515625
-1127.49609375
-1047.2265625
-960.19140625
-869.0078125
-775.68359375
-681.88671875
-589.4375
-500.94140625
-420.48046875
-353.9765625
-308.35546875
-289.3125
-298.40625
-330.93359375
-375.45703125
-415.51953125
-434.02734375
-418.98828125
-368.09375
-288.7578125
-193.87109375
-96.44921875
-6.953125
66.67578125
118.79296875
146.71484375
151.4296875
137.00390625
109.3671875
75.65234375
43.671875
20.64453125
11.1953125
16.03125
32.0
52.99609375
71.35546875
79.94921875
74.66796875
56.05859375
28.78515625
-0.76953125
-27.359375
-48.6484375
-65.1171875
-78.296875
-88.6953125
-95.375
-97.765625
-97.8984375
-100.46875
-110.27734375
-129.5703125
-157.66015625
-192.87890625
-234.53125
-283.17578125
-339.49609375
-403.33984375
-473.6015625
-548.6796875
-626.76171875
-705.65625
-782.5703125
-853.88671875
-915.109375
-961.18359375
-987.69140625
-992.7265625
-977.85546875
-947.1875
-905.16796875
-855.09375
-799.44140625
-740.625
-680.8203125
-620.7421875
-559.0703125
-493.65234375
-423.92578125
-352.82421875
-286.5625
-232.2578125
-194.4140625
-172.5625
-161.26953125
-152.79296875
-141.07421875
-125.265625
-110.90234375
-107.609375
-124.2265625
-164.171875
-223.98828125
-295.37890625
-368.69140625
-435.625
-490.59765625
-531.2109375
-558.2421875
-574.7890625
-584.453125
-589.31640625
-588.76171875
-579.65234375
-557.8203125
-519.87109375
-464.578125
-393.375
-310.015625
-219.68359375
-127.97265625
-40.40625
37.91015625
102.9921875
153.09765625
189.22265625
214.18359375
230.796875
240.79296875
244.6953125
242.00390625
231.375
211.1328125
180.35546875
139.40625
89.04296875
28.99609375
-42.19140625
-125.4921875
-219.0546875
-317.3046875
-412.36328125
-496.98828125
-567.1015625
-622.1640625
-663.6328125
-693.12109375
-711.44140625
-718.48046875
-713.28125
-694.4296875
-660.8671875
-612.59765625
-550.95703125
-478.88671875
-401.7265625
-327.625
-266.04296875
-224.4296875
-204.796875
-202.19140625
-205.6875
-201.69140625
-178.5546875
-130.53515625
-59.02734375
29.33984375
125.94140625
222.734375
313.39453125
393.12890625
457.69140625
502.46484375
522.78125
515.6484375
481.79296875
426.36328125
358.18359375
287.83203125
224.9609375
175.69140625
141.7265625
121.93359375
115.14453125
121.16796875
139.3984375
166.7578125
197.63671875
226.15625
249.015625
266.46484375
280.6015625
291.890625
296.6484375
287.76171875
258.52734375
206.62890625
135.01953125
49.41015625
-45.16796875
-145.8984375
-251.078125
-357.9765625
-461.40234375
-553.6484375
-626.1484375
-672.1953125
-689.81640625
-683.20703125
-661.55078125
-635.5546875
-613.4921875
-598.578125
-588.62890625
-577.73046875
-559.0546875
-527.671875
-482.234375
-424.8515625
-359.1171875
-287.16015625
-207.76953125
-117.29296875
-13.40625
100.8984375
216.515625
321.31640625
404.7265625
460.4921875
486.75390625
485.0234375
459.46484375
416.34765625
363.04296875
306.46875
252.08984375
204.3515625
168.08203125
149.0390625
152.4140625
179.98046875
228.609375
291.8125
362.91015625
437.046875
510.54296875
578.9296875
636.12890625
675.70703125
693.53515625
690.1015625
671.0390625
645.58203125
623.984375
615.30078125
625.8828125
658.21484375
710.015625
774.16796875
839.9296875
895.26171875
929.3125
934.64453125
908.6875
854.16796875
778.16796875
690.0234375
598.51953125
509.62109375
425.84765625
347.76171875
276.05859375
212.640625
160.41015625
123.234375
106.63671875
117.96484375
164.52734375
250.296875
373.32421875
525.703125
696.10546875
873.34765625
1048.9375
1217.0390625
1372.28515625
1507.828125
1615.69921875
1689.390625
1726.59765625
1730.671875
1710.17578125
1676.6171875
1640.9296875
1610.234375
1586.7734375
1569.1796875
1554.49609375
1539.6640625
1522.59765625
1503.296875
1483.921875
1467.02734375
1452.6328125
1436.65625
1412.05078125
1372.01171875
1313.08984375
1236.6484375
1148.265625
1055.7734375
967.18359375
889.1328125
825.98046875
779.04296875
746.23046875
722.3515625
700.59765625
674.89453125
642.046875
602.5703125
560.0859375
520.15234375
489.609375
476.234375
487.82421875
530.1171875
604.80078125
708.953125
836.078125
978.0703125
1126.8046875
1275.33203125
1418.07421875
1550.25
1667.0546875
1763.91796875
1838.17578125
1890.98828125
1927.3125
1952.984375
1970.828125
1978.64453125
1970.8359375
1942.08203125
1889.87109375
1814.55859375
1718.16796875
1604.07421875
1477.75390625
1347.4140625
1223.51171875
1117.6328125
1041.17578125
1003.4765625
1009.484375
1057.8671875
1141.02734375
1247.1015625
1362.63671875
1474.671875
1571.7109375
1644.26953125
1685.3828125
1691.09765625
1660.69140625
1596.30859375
1502.5
1385.83203125
1254.74609375
1119.0546875
988.90625
873.2265625
778.2109375
706.33203125
656.03515625
622.30078125
597.734375
573.88671875
542.35546875
496.02734375
430.359375
344.390625
241.00390625
126.71875
11.171875
-93.98828125
-177.765625
-233.5078125
-261.76171875
-270.0859375
-269.6328125
-270.171875
-276.40234375
-287.34375
-298.7109375
-306.40234375
-308.61328125
-305.875
-299.78125
-292.06640625
-284.05078125
-275.63671875
-263.87890625
-242.609375
-204.69921875
-146.1796875
-69.4453125
17.0078125
102.32421875
177.7734375
239.2109375
286.59765625
322.2890625
349.83984375
373.51171875
397.3359375
423.5390625
451.35546875
477.40625
497.40625
507.828125
506.75
493.828125
469.86328125
436.3359375
395.78515625
353.2578125
317.83203125
302.00390625
317.89453125
371.95703125
461.66796875
576.52734375
702.37109375
825.9296875
937.2421875
1029.8125
1099.703125
1144.53125
1162.55859375
1152.4296875
1114.265625
1051.65234375
973.0625
891.390625
821.92578125
779.58984375
775.63671875
813.9375
888.66015625
985.71484375
1087.86328125
1180.3671875
1253.72265625
1303.53515625
1329.3671875
1333.796875
1321.16015625
1295.828125
1260.828125
1217.54296875
1166.046875
1105.29296875
1033.76953125
951.12109375
860.08984375
767.09765625
680.5703125
607.90625
553.109375
516.3359375
494.98046875
485.1875
482.75
483.72265625
485.6015625
488.9140625
497.6484375
517.37109375
551.6953125
599.4453125
654.54296875
708.28125
752.35546875
781.07421875
792.3515625
787.63671875
771.1328125
748.3515625
724.63671875
704.296875
690.546875
685.4921875
689.4609375
700.07421875
712.33203125
720.22265625
719.265625
708.21484375
689.0078125
665.2578125
640.30859375
615.875
591.62109375
565.640625
535.70703125
500.9140625
463.10546875
427.01953125
398.9296875
384.578125
387.59765625
408.9921875
446.90625
496.10546875
547.91796875
591.80078125
618.765625
624.78515625
612.33203125
589.35546875
566.9296875
556.296875
565.5546875
596.484375
643.34375
695.44140625
742.46875
779.0625
805.42578125
824.7109375
840.16796875
854.1640625
868.31640625
883.29296875
898.25
910.78515625
917.828125
916.91015625
907.33984375
891.2109375
873.68359375
861.828125
862.41796875
880.08984375
916.8359375
972.65625
1046.375
1136.109375
1239.5078125
1353.87109375
1476.0859375
1602.58984375
1729.76953125
1854.51171875
1974.4921875
2087.80078125
2191.953125
2282.921875
2354.85546875
2401.0390625
2415.89453125
2397.12109375
2346.64453125
2269.81640625
2173.421875
2063.6171875
1944.875
1820.45703125
1694.0390625
1571.12109375
1458.48828125
1361.5625
1281.62109375
1215.6171875
1159.12109375
1109.76953125
1068.4609375
1037.86328125
1020.484375
1018.1640625
1032.65234375
1065.5390625
1116.98828125
1184.19140625
1260.93359375
1338.54296875
1407.76171875
1460.9765625
1494.28515625
1508.734375
1509.375
1501.9375
1488.53125
1465.296875
1423.87890625
1356.08203125
1258.78515625
1136.37109375
999.75
863.2109375
740.74609375
642.95703125
575.2109375
537.4296875
525.71484375
534.96875
561.10546875
601.65625
655.10546875
720.234375
795.8046875
879.59765625
966.51171875
1047.4609375
1111.5625
1151.453125
1168.3828125
1173.0859375
1182.0234375
1211.3671875
1271.69921875
1365.24609375
1486.04296875
1622.953125
1763.9609375
1899.94140625
2026.05078125
2140.83984375
2243.99609375
2334.1796875
2408.21484375
2462.1796875
2493.87890625
2504.98828125
2501.3828125
2491.5234375
2483.72265625
2483.53125
2491.87109375
2504.80078125
2515.234375
2516.21875
2504.234375
2480.53515625
2449.48828125
2415.39453125
2379.94140625
2341.93359375
2298.375
2245.609375
2180.07421875
2099.296875
2002.73046875
1891.91015625
1769.82421875
1640.8125
1511.38671875
1390.3671875
1286.91796875
1206.9765625
1150.796875
1113.0859375
1085.55859375
1060.2265625
1031.75
997.90625
958.3671875
913.33203125
863.30078125
809.82421875
755.83984375
704.859375
659.640625
621.5078125
590.46875
565.4765625
544.89453125
527.3515625
512.90234375
503.21484375
499.9296875
502.09375
505.04296875
502.70703125
491.87890625
475.046875
459.109375
451.09765625
454.2578125
466.984375
484.53125
501.80078125
515.2578125
523.0546875
523.98828125
516.83203125
501.1015625
478.1328125
451.0234375
423.26171875
397.78515625
377.46875
366.0625
368.203125
388.3046875
429.515625
493.00390625
577.3046875
677.8828125
787.62109375
898.39453125
1003.07421875
1096.8515625
1177.2421875
1242.94140625
1292.515625
1324.31640625
1337.80859375
1335.09375
1321.2109375
1302.8515625
1286.1015625
1274.07421875
1265.23828125
1253.6640625
1231.70703125
1193.55078125
1137.65625
1067.2421875
989.78125
916.01953125
857.5078125
822.6875
813.69140625
826.75390625
855.9921875
897.359375
949.41796875
1010.98828125
1078.26953125
1144.03125
1199.51171875
1237.50390625
1254.6796875
1251.89453125
1232.8359375
1202.32421875
1165.39453125
1127.265625
1093.4453125
1069.453125
1060.296875
1069.6171875
1098.13671875
1141.40234375
1188.7265625
1225.2109375
1236.88671875
1215.95703125
1162.9375
1085.23046875
993.98828125
900.76953125
814.328125
737.86328125
668.36328125
599.3671875
525.96875
448.9765625
375.67578125
317.13671875
284.08203125
283.41796875
316.30859375
377.953125
458.91015625
548.00390625
635.86328125
717.33203125
791.7421875
861.4140625
930.0
1001.06640625
1076.83203125
1157.015625
1238.74609375
1317.9296875
1391.01953125
1456.01171875
1512.375
1560.28125
1599.5546875
1628.61328125
1644.61328125
1645.06640625
1630.16015625
1603.765625
1572.29296875
1542.109375
1517.2265625
1498.35546875
1483.6484375
1470.359375
1456.234375
1440.03125
1421.703125
1402.6875
1385.9609375
1375.1640625
1373.46875
1382.96875
1404.765625
1438.4296875
1480.8515625
1525.8984375
1566.25
1596.546875
1615.41015625
1625.04296875
1629.0546875
1630.3046875
1629.75
1626.55078125
1618.77734375
1604.26953125
1581.453125
1550.25390625
1512.6328125
1472.09375
1432.0625
1394.1875
1358.171875
1323.0390625
1288.51953125
1255.0625
1222.57421875
1189.3046875
1152.0546875
1107.84765625
1055.94140625
998.8515625
941.63671875
889.76171875
846.7578125
812.87109375
785.6171875
761.7734375
739.40625
718.4921875
700.2578125
686.48828125
679.58203125
682.80078125
699.51953125
731.59765625
778.19921875
836.01171875
900.56640625
967.33984375
1032.0546875
1090.60546875
1139.3203125
1175.9140625
1200.5859375
1216.04296875
1225.9140625
1232.28125
1234.31640625
1229.203125
1214.59765625
1190.1640625
1156.91015625
1115.23828125
1063.7890625
1000.40234375
924.21484375
837.203125
744.0546875
651.078125
564.84765625
490.77734375
431.296875
384.48046875
344.1875
302.16015625
251.0078125
186.75390625
110.59375
30.07421875
-41.2890625
-87.0234375
-93.0625
-52.91796875
30.7578125
148.58203125
288.203125
436.69921875
581.109375
709.07421875
810.94921875
882.34765625
925.2109375
946.37109375
954.7890625
958.4921875
962.29296875
966.796875
969.203125
965.5546875
952.89453125
930.19140625
898.56640625
861.71484375
826.2734375
800.80078125
793.1015625
807.4375
843.38671875
896.51953125
959.7421875
1024.8828125
1084.359375
1132.78515625
1167.94921875
1191.09765625
1206.81640625
1222.06640625
1243.7578125
1275.46484375
1315.578125
1358.5859375
1398.60546875
1432.33203125
1459.4609375
1481.15234375
1498.18359375
1510.453125
1517.5859375
1520.125
1520.16015625
1520.99609375
1525.8203125
1535.828125
1548.60546875
1557.9765625
1556.046875
1536.76953125
1499.25
1449.12890625
1397.6171875
1358.8671875
1346.31640625
1368.48828125
1425.66015625
1509.4921875
1606.4453125
1703.546875
1793.1015625
1873.75390625
1948.07421875
2018.953125
2087.3203125
2151.74609375
2209.08984375
2255.32421875
2286.81640625
2302.20703125
2303.6953125
2296.1015625
2283.703125
2267.2578125
2243.84375
2209.703125
2163.7734375
2109.06640625
2050.80859375
1993.171875
1937.5390625
1883.91796875
1833.953125
1792.1328125
1763.67578125
1750.890625
1751.32421875
1759.0390625
1767.734375
1773.35546875
1774.828125
1772.92578125
1768.46875
1761.1328125
1749.63671875
1732.65234375
1709.4375
1679.8671875
1644.23828125
1603.0546875
1556.94921875
1507.14453125
1456.26953125
1408.66015625
1369.1015625
1340.8984375
1325.1640625
1321.82421875
1330.59765625
1350.1640625
1376.5390625
1402.7890625
1420.92578125
1424.328125
1409.0
1373.45703125
1317.87890625
1243.3203125
1151.09765625
1043.01171875
922.140625
793.6640625
664.484375
541.67578125
430.9375
336.3203125
261.0078125
207.7421875
178.171875
171.75390625
185.53125
214.84375
254.2421875
298.03515625
340.859375
378.35546875
407.484375
426.3359375
433.8046875
429.45703125
413.2890625
385.6015625
347.60546875
302.95703125
258.73046875
224.16796875
207.3984375
212.2109375
236.6796875
274.00390625
315.28125
353.359375
386.2578125
417.93359375
455.5
504.3203125
564.37109375
630.46484375
696.0390625
757.65625
816.71875
877.47265625
943.2265625
1013.61328125
1084.11328125
1147.09765625
1193.77734375
1216.6953125
1211.98046875
1180.00390625
1124.28125
1050.00390625
963.4609375
871.98046875
783.21875
703.67578125
637.28515625
584.31640625
540.66015625
498.140625
447.1953125
381.6484375
303.34375
223.37890625
158.4375
124.0234375
128.37109375
170.44140625
242.33203125
333.5390625
434.4140625
537.6953125
638.6796875
734.8984375
825.3984375
909.984375
988.80078125
1062.21484375
1130.5234375
1193.55859375
1250.59375
1301.17578125
1346.3125
1388.7578125
1431.34375
1474.08203125
1512.125
1537.17578125
1542.015625
1525.078125
1491.57421875
1450.77734375
1412.15234375
1382.39453125
1364.375
1357.1796875
1357.38671875
1361.2421875
1366.734375
1374.46875
1386.953125
1406.734375
1434.37890625
1467.25390625
1500.07421875
1526.93359375
1543.5859375
1548.359375
1541.52734375
1524.015625
1496.27734375
1457.99609375
1408.78515625
1349.62109375
1283.9921875
1217.84375
1158.5234375
1113.203125
1087.0703125
1081.37890625
1092.39453125
1112.9140625
1135.953125
1158.3203125
1181.1796875
1207.43359375
1237.98828125
1269.625
1295.578125
1308.140625
1301.453125
1272.72265625
1221.49609375
1148.328125
1054.40234375
942.72265625
819.69140625
695.375
581.765625
489.53515625
424.6484375
386.40234375
367.875
358.66796875
348.96875
333.1484375
311.41796875
288.82421875
272.40625
268.08984375
279.0078125
305.6953125
347.10546875
400.98828125
463.17578125
526.8671875
583.3984375
624.67578125
645.89453125
646.66015625
629.953125
600.1796875
561.73046875
518.97265625
476.95703125
441.890625
420.515625
418.66015625
439.86328125
484.76953125
551.55859375
636.71875
735.59375
842.43359375
950.59375
1053.1171875
1143.72265625
1217.62109375
1271.91015625
1305.8203125
1321.03125
1322.0078125
1315.62890625
1309.796875
1311.13671875
1322.55078125
1341.69140625
1361.24609375
1371.65234375
1365.5078125
1341.50390625
1305.3515625
1267.0078125
1235.875
1216.921875
1209.42578125
1208.2578125
1206.81640625
1200.33203125
1188.19140625
1173.99609375
1163.203125
1160.21875
1167.02734375
1183.96875
1210.87109375
1247.1875
1291.4140625
1341.40625
1395.61328125
1453.6953125
1515.14453125
1576.9296875
1632.58203125
1674.1484375
1695.67578125
1695.73046875
1677.16796875
1644.9140625
1603.8828125
1558.390625
1512.59375
1470.5078125
1435.2265625
1408.390625
1390.84375
1383.9765625
1390.21484375
1412.00390625
1449.98046875
1501.58203125
1560.69921875
1618.671875
1666.59375
1698.421875
1713.3828125
1716.2421875
1715.0859375
1718.171875
1731.26171875
1756.2265625
1790.421875
1826.91796875
1856.125
1868.859375
1859.4140625
1826.609375
1772.60546875
1701.15625
1616.6484375
1523.828125
1427.14453125
1329.92578125
1234.234375
1141.61328125
1053.6484375
971.484375
894.69140625
820.55078125
744.55859375
662.0078125
570.140625
470.25390625
368.8515625
277.26953125
209.5625
178.98046875
194.05859375
255.9140625
358.16796875
489.00390625
633.453125
774.47265625
893.84375
974.3828125
1003.5859375
976.74609375
898.07421875
779.8359375
639.9296875
498.3515625
372.5859375
273.69140625
204.7734375
162.75
141.8671875
136.90234375
144.63671875
163.96484375
195.32421875
239.66796875
296.89453125
364.37890625
437.046875
509.671875
580.19921875
651.3515625
728.87109375
817.2578125
915.671875
1017.08203125
1111.328125
1190.2265625
1250.9921875
1295.72265625
1328.1953125
1351.125
1365.89453125
1374.01953125
1378.58984375
1384.73828125
1399.10546875
1427.84375
1473.48046875
1532.29296875
1594.44921875
1647.50390625
1681.0390625
1690.08984375
1676.2265625
1646.21484375
1608.59765625
1569.19921875
1527.96875
1479.44921875
1416.9765625
1337.5859375
1244.25390625
1144.64453125
1048.3125
964.171875
898.79296875
854.82421875
829.8828125
817.07421875
807.69140625
794.80859375
775.54296875
750.9609375
724.328125
699.28515625
678.8515625
665.12109375
659.26171875
661.5078125
671.26171875
687.296875
708.109375
732.3046875
758.8984375
787.34375
817.36328125
848.859375
882.3828125
919.8828125
964.875
1021.16796875
1090.9140625
1173.16796875
1263.65625
1355.23828125
1438.3828125
1502.59765625
1539.16796875
1543.9765625
1517.7578125
1463.359375
1382.8203125
1277.4140625
1150.6015625
1010.65234375
870.19140625
742.82421875
639.42578125
565.73828125
522.02734375
504.40625
507.046875
523.94140625
549.17578125
576.37890625
598.984375
611.96875
613.71484375
606.52734375
595.58203125
587.421875
588.30859375
602.66015625
631.9296875
674.78515625
728.1796875
787.89453125
847.78515625
899.28125
932.8828125
941.4765625
923.12890625
881.38671875
823.109375
755.28125
682.7109375
607.55078125
530.578125
452.98828125
377.23828125
306.80078125
245.66796875
198.31640625
169.67578125
163.8125
181.44921875
217.76953125
262.7109375
304.46484375
334.77734375
352.87109375
365.4453125
382.671875
412.84765625
458.98828125
518.63671875
585.734375
652.43359375
710.13671875
750.32421875
766.1640625
754.6015625
717.80859375
663.0546875
601.13671875
544.08984375
502.79296875
484.83984375
493.265625
526.6953125
580.6796875
648.79296875
723.03515625
794.2734375
854.18359375
898.14453125
926.78125
944.5234375
956.359375
965.375
972.7734375
979.00390625
984.51953125
989.5546875
994.046875
998.09375
1002.5234375
1009.1796875
1021.015625
1041.7578125
1074.56640625
1119.62890625
1172.90625
1227.578125
1277.7578125
1321.3046875
1359.77734375
1395.8671875
1430.39453125
1460.39453125
1479.5859375
1481.30078125
1462.7109375
1427.21875
1383.18359375
1340.1328125
1305.5859375
1284.08203125
1277.28125
1283.97265625
1299.9921875
1319.1015625
1334.43359375
1339.8984375
1331.18359375
1306.6484375
1267.890625
1219.3046875
1166.6171875
1115.3203125
1069.703125
1032.42578125
1004.44140625
985.55078125
975.73828125
976.3671875
990.2890625
1020.49609375
1068.62109375
1134.296875
1215.1328125
1306.76953125
1402.81640625
1495.453125
1577.078125
1642.16015625
1688.24609375
1715.89453125
1728.12109375
1729.6796875
1726.265625
1723.6875
1727.09765625
1740.08203125
1763.7890625
1796.33984375
1833.18359375
1868.28125
1895.859375
1912.15625
1917.15234375
1915.3359375
1914.28515625
1921.0625
1938.3828125
1963.046875
1987.4921875
2003.30078125
2004.32421875
1988.23828125
1956.43359375
1912.890625
1862.984375
1812.0234375
1763.56640625
1717.875
1672.0
1622.04296875
1566.4453125
1507.8359375
1451.75
1403.28125
1364.140625
1332.18359375
1303.28515625
1273.859375
1242.296875
1209.06640625
1176.234375
1147.0625
1125.46484375
1114.9609375
1117.37890625
1132.25390625
1157.22265625
1189.15234375
1225.15234375
1262.8125
1299.3125
1330.26171875
1349.6875
1351.8828125
1333.8359375
1296.39453125
1243.73828125
1182.65234375
1122.06640625
1072.09375
1041.50390625
1034.7734375
1050.62890625
1083.171875
1124.578125
1167.84765625
1208.46484375
1244.4609375
1275.4453125
1301.5546875
1322.90625
1338.8125
1346.265625
1338.77734375
1307.5625
1245.234375
1150.09765625
1028.37890625
893.6328125
763.546875
654.9921875
578.8984375
537.25
524.13671875
530.0625
546.9375
571.1015625
603.8828125
649.88671875
713.984375
798.17578125
899.44921875
1009.59765625
1116.62890625
1207.6640625
1272.53125
1307.17578125
1315.08984375
1305.82421875
1291.37890625
1282.5859375
1286.7109375
1306.60546875
1340.66796875
1383.62890625
1427.9765625
1465.578125
1488.5546875
1489.4921875
1462.05859375
1403.109375
1315.6328125
1209.75
1100.05859375
1000.45703125
920.09375
862.7890625
828.80078125
816.234375
821.375
838.96875
863.5546875
890.7265625
917.34765625
941.18359375
961.20703125
978.2109375
994.26171875
1010.6640625
1026.6015625
1039.97265625
1049.78515625
1057.51171875
1066.25
1078.6953125
1095.72265625
1116.16796875
1137.19140625
1154.75
1164.234375
1161.4765625
1143.88671875
1111.1484375
1065.0078125
1008.2265625
943.40234375
872.26953125
795.609375
713.48828125
625.73046875
532.8515625
437.38671875
345.0078125
264.31640625
204.890625
173.98046875
173.3828125
198.015625
237.48828125
279.9453125
316.25
341.91796875
356.328125
360.55078125
355.99609375
344.43359375
328.6171875
312.35546875
299.59765625
293.1171875
293.45703125
299.09765625
308.0703125
320.25390625
338.62890625
368.0703125
412.23046875
470.65625
538.05859375
606.12109375
666.41796875
712.8203125
742.90625
758.546875
765.71875
773.19921875
789.6015625
819.42578125
860.0078125
901.71875
932.109375
941.8125
928.25390625
894.87890625
846.96875
787.97265625
718.7109375
638.8984375
548.86328125
450.2265625
346.1484375
241.67578125
143.71484375
59.8359375
-3.70703125
-43.4765625
-58.77734375
-50.37109375
-19.21484375
33.62890625
106.23046875
194.62109375
292.2890625
390.34375
478.72265625
548.4921875
594.63671875
617.90234375
624.3203125
622.75
621.734375
627.11328125
640.82421875
661.23046875
684.609375
707.03125
725.3046875
736.80078125
739.33203125
731.875
715.5390625
693.61328125
670.71484375
652.05859375
643.08984375
648.9765625
673.5390625
718.11328125
780.82421875
856.55859375
937.65234375
1015.4609375
1082.5859375
1134.7421875
1171.40625
1195.1171875
1209.7734375
1218.32421875
1220.57421875
1212.49609375
1188.2265625
1143.89453125
1080.9453125
1006.60546875
931.1328125
864.05859375
811.734375
776.95703125
759.953125
759.24609375
772.10546875
794.77734375
822.7734375
851.46875
877.33984375
899.77734375
922.03515625
949.74609375
987.65625
1037.2734375
1096.953125
1163.2265625
1231.02734375
1293.06640625
1340.3515625
1364.8359375
1362.47265625
1334.41796875
1285.8203125
1223.47265625
1153.80078125
1082.2109375
1013.453125
952.08984375
901.9140625
864.79296875
839.69140625
822.359375
805.59765625
780.3125
737.88671875
673.53515625
588.4140625
488.9296875
383.92578125
281.8984375
189.68359375
112.55859375
55.03125
21.5859375
16.4765625
41.98046875
95.99609375
170.80078125
254.6328125
335.44140625
404.6796875
459.23046875
501.12890625
536.03515625
571.44140625
614.46875
669.21875
734.99609375
807.34765625
881.640625
956.16015625
1032.234375
1111.66796875
1194.58203125
1279.19140625
1362.73828125
1442.23828125
1514.8359375
1578.26171875
1631.25
1673.03125
1702.125
1715.2734375
1707.8125
1675.65625
1617.9140625
1538.53125
1446.10546875
1352.06640625
1267.9921875
1202.640625
1159.01171875
1132.984375
1115.1640625
1095.7734375
1069.796875
1039.0546875
1010.0546875
989.58984375
981.015625
983.375
993.453125
1009.015625
1030.83203125
1062.0
1105.55078125
1162.34375
1230.80078125
1308.25
1392.3046875
1481.0078125
1571.66796875
1659.5703125
1738.1171875
1800.75390625
1843.64453125
1867.609375
1878.0390625
1882.51171875
1886.88671875
1891.84375
1892.25390625
1880.0859375
1848.76171875
1796.26171875
1725.48046875
1642.8125
1556.30859375
1474.1484375
1403.20703125
1347.65234375
1307.93359375
1280.984375
1261.9140625
1246.15234375
1230.4140625
1212.328125
1190.09375
1163.73046875
1136.8984375
1117.15625
1113.33203125
1131.19140625
1169.6796875
1219.55859375
1265.69921875
1292.30078125
1288.546875
1251.29296875
1183.89453125
1093.41015625
989.046875
882.03125
784.9921875
709.7734375
664.5859375
652.42578125
671.34765625
715.94140625
778.69921875
850.7734375
922.68359375
986.10546875
1036.4921875
1074.765625
1106.140625
1136.8046875
1170.83984375
1209.12890625
1250.0859375
1290.97265625
1328.99609375
1362.13671875
1389.4609375
1410.8515625
1426.296875
1435.58203125
1438.65625
1436.546875
1432.0
1429.21484375
1432.82421875
1446.8359375
1474.1328125
1515.7109375
1569.23046875
1627.78515625
1680.94921875
1718.6875
1736.015625
1735.3515625
1725.140625
1715.765625
1714.9296875
1724.57421875
1740.625
1755.5625
1761.9296875
1754.8046875
1732.45703125
1695.89453125
1648.296875
1594.71484375
1541.82421875
1497.27734375
1468.0859375
1458.140625
1466.1171875
1485.78125
1509.02734375
1529.62109375
1545.17578125
1557.01953125
1569.296875
1588.24609375
1621.05078125
1673.296875
1745.54296875
1830.98046875
1916.07421875
1984.46484375
2022.4375
2023.30859375
1989.046875
1929.09375
1857.65625
1790.34765625
1740.67578125
1716.9765625
1720.9609375
1748.15234375
1789.6171875
1834.19140625
1871.23046875
1893.19921875
1897.05859375
1883.27734375
1853.484375
1809.10546875
1752.0625
1686.4375
1618.9453125
1557.41015625
1507.921875
1472.24609375
1447.04296875
1425.75
1402.46875
1375.58984375
1348.62890625
1327.90234375
1318.80078125
1323.265625
1339.46875
1363.328125
1390.4453125
1417.40234375
1441.9609375
1462.4453125
1477.109375
1484.2109375
1482.97265625
1474.828125
1463.89453125
1456.0390625
1456.56640625
1467.27734375
1484.40625
1498.91796875
1499.6796875
1478.16015625
1431.85546875
1364.48828125
1283.515625
1197.0859375
1112.40625
1035.3359375
970.4453125
921.078125
889.33203125
875.71484375
878.56640625
894.06640625
917.7109375
946.40234375
979.24609375
1016.3515625
1057.14453125
1099.91796875
1142.36328125
1181.640625
1213.609375
1232.51953125
1232.625
1211.10546875
1170.46484375
1118.515625
1066.05859375
1023.453125
998.09375
993.7578125
1011.7421875
1052.25390625
1114.7265625
1196.875
1293.60546875
1397.12890625
1498.46875
1589.40234375
1663.73046875
1717.78125
1750.46484375
1763.0078125
1757.96484375
1737.65625
1703.3515625
1656.1015625
1598.3515625
1534.44921875
1469.18359375
1405.86328125
1345.78125
1289.46875
1238.01171875
1192.87109375
1154.34765625
1120.19921875
1085.8828125
1046.30078125
997.69140625
938.2734375
867.546875
785.375
692.21484375
590.41796875
485.2421875
384.22265625
295.33984375
225.48046875
180.37890625
165.453125
185.65625
243.65234375
337.390625
459.0390625
596.09765625
733.671875
856.9140625
953.078125
1013.39453125
1034.51171875
1018.86328125
973.8671875
910.10546875
839.390625
772.7734375
718.67578125
681.16015625
659.0078125
646.6171875
636.9140625
624.88671875
609.375
591.921875
574.4375
558.265625
545.3125
539.05078125
543.48046875
560.71484375
589.60546875
626.46875
666.703125
706.0234375
741.390625
772.10546875
800.4453125
830.49609375
865.6484375
906.42578125
950.64453125
995.421875
1039.5625
1084.5390625
1133.70703125
1190.1171875
1254.3671875
1323.63671875
1392.6640625
1455.6875
1508.16015625
1547.3984375
1572.43359375
1583.66015625
1582.34375
1569.875
1546.78515625
1512.19140625
1464.328125
1402.03125
1326.18359375
1239.88671875
1147.30078125
1052.63671875
960.4296875
876.56640625
808.33984375
762.75390625
744.30859375
753.57421875
786.8671875
836.44140625
891.5390625
940.734375
975.04296875
989.87109375
984.61328125
960.94140625
921.3515625
868.7265625
806.40234375
738.27734375
668.828125
602.9609375
545.4375
500.015625
469.125
454.23046875
456.4609375
476.51953125
513.85546875
565.37109375
624.61328125
682.10546875
727.296875
751.86328125
752.65234375
732.44140625
697.77734375
655.2578125
608.74609375
559.2734375
507.21875
454.7421875
406.69140625
369.4453125
349.10546875
350.40625
376.5234375
428.375
502.5703125
589.38671875
673.4296875
738.171875
772.3984375
774.55078125
752.2109375
717.5234375
681.69921875
651.47265625
628.49609375
610.84765625
595.25
578.99609375
560.73828125
540.203125
517.44140625
492.43359375
465.0390625
435.04296875
401.9140625
365.04296875
324.39453125
281.1484375
237.0625
192.9375
147.66015625
99.23828125
47.25390625
-5.56640625
-54.203125
-93.86328125
-122.0234375
-138.58984375
-144.62109375
-140.828125
-126.5546875
-99.28515625
-54.9140625
10.6796875
98.8125
205.6015625
321.80859375
435.32421875
535.08984375
614.328125
672.0078125
712.4140625
743.3828125
773.6875
810.0546875
854.73828125
905.10546875
955.64453125
1000.89453125
1037.08984375
1061.64453125
1072.0390625
1066.16015625
1043.8671875
1007.90234375
962.6015625
911.4765625
855.94921875
796.296875
733.9375
672.546875
616.83984375
569.890625
531.61328125
500.0234375
474.00390625
454.984375
445.875
448.7265625
463.30078125
487.58984375
519.16015625
555.984375
596.23046875
637.44921875
676.00390625
707.30078125
726.76953125
731.14453125
719.30859375
692.421875
653.5859375
607.1015625
557.41015625
508.01953125
460.99609375
417.5
378.96484375
347.90625
327.47265625
320.23828125
327.3671875
348.73046875
383.078125
427.50390625
476.56640625
522.6953125
558.21875
577.69140625
579.1328125
564.40625
539.18359375
511.9375
491.23828125
482.6171875
487.59375
505.38671875
535.14453125
576.41015625
628.16796875
688.2265625
753.4140625
819.63671875
881.1640625
930.06640625
957.1875
954.82421875
919.62109375
853.9609375
764.81640625
661.26953125
552.71484375
448.24609375
356.07421875
281.578125
225.19921875
182.3203125
145.65625
107.92578125
63.18359375
7.05859375
-62.41796875
-143.45703125
-230.24609375
-314.89453125
-390.84375
-455.41015625
-509.625
-555.828125
-595.05078125
-626.26953125
-647.74609375
-658.73046875
-659.79296875
-651.84765625
-635.1171875
-609.1328125
-573.390625
-528.04296875
-474.2265625
-414.57421875
-354.0625
-300.27734375
-262.25
-247.67578125
-260.23046875
-298.5390625
-357.203125
-428.4453125
-502.9609375
-570.01953125
-618.04296875
-636.47265625
-618.5546875
-563.5703125
-477.328125
-370.58203125
-256.3515625
-146.94921875
-51.046875
28.9140625
97.9765625
166.78125
246.67578125
344.2890625
459.09765625
585.04296875
714.2578125
840.15625
958.9765625
1070.02734375
1175.34765625
1278.60546875
1383.40234375
1491.296875
1600.19140625
1703.94921875
1793.8203125
1861.3515625
1900.90234375
1910.5234375
1891.38671875
1847.46484375
1785.8203125
1716.34765625
1649.890625
1595.5625
1558.96875
1542.0703125
1543.75
1560.60546875
1588.37109375
1623.75390625
1665.2421875
1711.85546875
1760.80859375
1806.28125
1840.1328125
1854.0078125
1841.73828125
1801.6796875
1737.765625
1658.19140625
1571.98046875
1486.2890625
1406.578125
1338.5234375
1288.3125
1260.04296875
1252.8359375
1260.57421875
1274.49609375
1286.125
1288.82421875
1278.546875
1254.4296875
1219.17578125
1178.40234375
1139.14453125
1108.5078125
1092.828125
1097.01171875
1123.5078125
1171.50390625
1236.91015625
1313.328125
1393.19140625
1468.6328125
1532.0625
1576.92578125
1599.06640625
1598.0625
1577.82421875
1545.39453125
1508.12890625
1470.58984375
1433.4296875
1395.2578125
1356.0
1318.65625
1288.18359375
1268.50390625
1260.078125
1259.50390625
1260.8828125
1258.16015625
1247.25390625
1226.9765625
1198.59375
1164.890625
1129.9609375
1099.45703125
1080.2265625
1078.45703125
1097.375
1135.828125
1188.5546875
1247.78125
1305.59765625
1356.13671875
1396.74609375
1427.3984375
1448.6015625
1459.3359375
1456.1796875
1434.74609375
1392.734375
1333.0078125
1264.19140625
1197.953125
1144.3828125
1108.2890625
1088.3515625
1079.0
1073.44140625
1066.22265625
1054.23828125
1036.2109375
1011.66796875
980.39453125
942.50390625
898.3984375
848.52734375
793.2734375
733.19140625
669.02734375
601.63671875
532.65234375
465.984375
408.61328125
368.8828125
353.234375
363.43359375
395.7578125
441.5390625
489.046875
527.265625
550.75
562.19921875
569.96875
582.1953125
602.29296875
628.88671875
658.99609375
690.98828125
725.25
762.75
802.68359375
840.640625
868.6796875
877.91015625
862.2890625
821.3359375
760.515625
689.8515625
621.5546875
566.96875
532.88671875
519.09765625
518.71484375
521.63671875
518.81640625
505.18359375
480.47265625
448.140625
412.8828125
377.37109375
340.5390625
299.06640625
251.28125
199.92578125
151.4375
112.6015625
87.4765625
76.68359375
78.4765625
90.1796875
108.60546875
129.51953125
147.09375
154.765625
147.81640625
125.8046875
92.67578125
54.21875
15.1875
-21.53515625
-53.66015625
-77.8984375
-89.83203125
-85.26953125
-62.38671875
-23.13671875
27.03515625
81.4765625
135.1953125
186.625
236.9140625
287.4609375
337.55078125
384.17578125
423.97265625
455.765625
481.3359375
503.95703125
526.09765625
548.296875
569.41015625
587.30859375
599.1875
602.1640625
594.4140625
576.34765625
550.5546875
520.29296875
487.60546875
452.19140625
411.41796875
361.4375
299.1796875
224.55859375
141.87890625
59.36328125
-12.86328125
-65.15625
-90.078125
-83.35546875
-44.18359375
25.171875
120.50390625
236.6640625
367.7265625
506.56640625
644.92578125
774.359375
887.47265625
979.05859375
1047.28125
1094.64453125
1127.43359375
1153.03125
1176.3671875
1197.98046875
1214.60546875
1221.125
1212.27734375
1184.1015625
1135.421875
1069.0234375
991.25
909.58984375
829.35546875
751.390625
672.265625
587.07421875
493.27734375
393.0859375
292.62109375
198.51171875
114.4453125
40.375
-25.29296875
-82.4765625
-127.44921875
-153.7734375
-155.625
-131.75390625
-87.78515625
-35.36328125
11.70703125
42.51953125
52.703125
45.2109375
28.265625
11.83203125
4.10546875
9.1484375
26.37109375
51.87109375
81.05078125
110.79296875
139.91796875
167.71875
192.25
210.265625
219.08984375
219.0
214.046875
210.71484375
215.2578125
231.05078125
257.2265625
289.34375
322.09765625
352.65625
382.25390625
414.8671875
454.3515625
502.25
557.65625
618.3828125
682.39453125
748.78125
817.84765625
889.98046875
963.91796875
1035.765625
1099.88671875
1150.98046875
1186.1953125
1206.09375
1214.53515625
1217.3125
1220.25
1227.53125
1241.19140625
1261.421875
1286.8203125
1314.26953125
1339.15234375
1356.3984375
1361.83203125
1352.88671875
1328.4140625
1288.13671875
1232.328125
1161.91015625
1078.609375
985.1640625
885.78515625
786.5078125
695.23046875
620.58984375
569.69921875
545.55078125
545.16796875
559.4375
575.234375
579.58203125
564.72265625
531.40625
488.08984375
446.20703125
414.56640625
396.4140625
390.484375
394.41015625
407.671875
432.4453125
472.3203125
530.25
606.953125
700.37109375
805.71875
915.890625
1022.45703125
1117.51953125
1196.0
1256.6875
1301.3515625
1332.65625
1352.8046875
1363.78125
1368.3515625
1370.26171875
1373.21484375
1379.16015625
1387.32421875
1394.60546875
1397.03125
1391.3828125
1376.1015625
1351.33203125
1318.5234375
1280.15625
1239.65234375
1201.3046875
1169.8984375
1149.73046875
1143.265625
1150.00390625
1166.41015625
1187.33984375
1208.01171875
1225.55859375
1239.4921875
[truncated: 43,051 more chars]
