# Supplementary material for: Widespread extracellular electron transfer pathways for charging microbial cytochrome OmcS nanowires via periplasmic cytochromes PpcABCDE
Source: Nat Commun. 2024 Mar 20;15:2434. doi: 10.1038/s41467-024-46192-0 (PMC10954620; doi:10.1038/s41467-024-46192-0)
Supplement: Supplementary file 4 — Source Data [file 41467_2024_46192_MOESM4_ESM.zip › 9. Malvankar_Source_Data/9. Malvankar_Source_Data_NMR/Fig_5_Electron Transfer/Fig5d_ET_PpcE_OmcS_1_4_fully_oxidized.txt]

# File created = Friday, November 24, 2023 at 6:16:53 PM Western European Standard Time
# Data set = OmcS_PpcE_electron_transfer_29nov2022  8  1  /Users/pilarcportela/Topspin_examdata
# Spectral Region:
# LEFT = 24.837390899658203 ppm. RIGHT = -15.218037311647869 ppm.
#
# SIZE = 32768 ( = number of points)
#
# In the following ordering is from the 'left' to the 'right' limits!
# Lines beginning with '#' must be considered as comment lines.
#
14172.74609375
14191.48046875
14201.7265625
14204.91015625
14204.38671875
14204.5234375
14209.19140625
14220.55078125
14238.46875
14260.53125
14282.66015625
14300.2578125
14309.69921875
14309.3125
14299.20703125
14280.125
14252.9609375
14219.671875
14184.59765625
14154.18359375
14134.13671875
14126.04296875
14126.39453125
14129.09765625
14129.30078125
14125.796875
14120.859375
14118.50390625
14122.6328125
14135.75
14158.7265625
14191.32421875
14232.84765625
14282.16796875
14337.25
14395.11328125
14452.96484375
14509.62109375
14566.0078125
14624.2421875
14685.828125
14750.28125
14814.71875
14874.43359375
14924.02734375
14958.578125
14974.80078125
14972.359375
14954.703125
14928.7109375
14902.53125
14882.51953125
14870.83203125
14865.3828125
14861.80078125
14856.1171875
14846.11328125
14830.9375
14810.40625
14785.046875
14756.66015625
14728.1171875
14701.94140625
14678.65234375
14656.08203125
14630.02734375
14596.046875
14551.94921875
14499.94921875
14446.73046875
14400.90625
14369.38671875
14355.1640625
14357.45703125
14372.96875
14397.01953125
14424.19140625
14449.05859375
14467.15234375
14475.9453125
14475.56640625
14469.07421875
14461.77734375
14459.08984375
14463.82421875
14474.65234375
14487.0859375
14496.2265625
14499.046875
14494.640625
14483.08984375
14464.47265625
14439.1484375
14408.51953125
14375.40625
14344.07421875
14319.84375
14307.984375
14312.0078125
14332.30859375
14366.4609375
14411.046875
14463.44140625
14522.515625
14588.1875
14660.2734375
14737.3203125
14816.21484375
14892.90625
14963.9140625
15027.36328125
15082.7109375
15129.66796875
15167.12109375
15192.65625
15202.98828125
15195.43359375
15170.0078125
15130.6484375
15084.2421875
15037.77734375
14995.5234375
14957.91796875
14922.7109375
14887.42578125
14851.46484375
14816.69140625
14786.28125
14763.15625
14749.2265625
14745.51953125
14752.3671875
14769.296875
14794.89453125
14827.328125
14865.2265625
14908.15234375
14956.33203125
15009.79296875
15067.5625
15127.66796875
15187.6171875
15245.0
15297.9140625
15345.15625
15386.37109375
15421.5234375
15449.5546875
15467.44921875
15471.046875
15457.6328125
15428.484375
15389.3515625
15348.44140625
15313.08984375
15287.06640625
15269.9375
15258.83984375
15251.04296875
15245.28515625
15241.203125
15238.15625
15235.19921875
15231.95703125
15228.90234375
15226.3515625
15223.07421875
15216.09375
15202.4375
15181.64453125
15157.0
15134.390625
15119.1953125
15113.5546875
15116.0625
15123.5625
15133.3125
15143.58984375
15152.7890625
15158.5078125
15157.6953125
15147.68359375
15127.2421875
15096.89453125
15058.6796875
15015.7578125
14972.09765625
14931.76953125
14897.84375
14871.21484375
14850.15625
14831.0703125
14810.25
14786.1171875
14760.32421875
14736.71484375
14718.46875
14705.6640625
14695.23828125
14683.31640625
14667.87890625
14649.890625
14632.83203125
14621.265625
14619.39453125
14630.02734375
14654.59765625
14694.015625
14749.3515625
14821.3984375
14909.47265625
15010.53125
15119.04296875
15227.25390625
15325.4453125
15402.83203125
15449.84375
15460.84375
15435.66796875
15379.17578125
15299.5703125
15206.99609375
15112.81640625
15028.63671875
14965.0234375
14930.328125
14929.90234375
14965.46484375
15034.296875
15129.09765625
15239.4765625
15354.296875
15463.4296875
15557.8359375
15629.2421875
15670.95703125
15679.85546875
15657.8828125
15611.7890625
15551.0234375
15484.78515625
15419.5703125
15358.16015625
15300.375
15244.91015625
15191.0390625
15139.24609375
15090.76171875
15046.86328125
15008.703125
14977.7734375
14956.21875
14946.265625
14948.74609375
14962.015625
14982.48046875
15006.484375
15031.82421875
15057.78515625
15084.06640625
15110.0546875
15135.1796875
15159.73046875
15185.05859375
15212.9921875
15244.95703125
15281.4140625
15321.22265625
15360.9375
15394.625
15415.14453125
15417.078125
15399.4453125
15366.390625
15325.375
15284.38671875
15249.84375
15225.47265625
15212.078125
15207.97265625
15210.30859375
15216.93359375
15227.47265625
15243.1875
15265.5
15294.05859375
15325.6328125
15354.66015625
15375.48046875
15384.80859375
15382.81640625
15372.43359375
15357.9140625
15343.70703125
15333.6953125
15330.23828125
15333.67578125
15342.875
15356.546875
15373.796875
15393.5703125
15413.96875
15432.5546875
15447.45703125
15457.73046875
15462.671875
15461.1640625
15451.8515625
15434.01953125
15407.89453125
15373.9921875
15332.515625
15283.5390625
15228.18359375
15169.66796875
15113.078125
15063.796875
15025.5703125
14999.609375
14984.640625
14977.33984375
14972.82421875
14965.78515625
14952.81640625
14934.83984375
14917.97265625
14911.91015625
14926.60546875
14968.9140625
15040.15234375
15135.1015625
15243.17578125
15351.94921875
15451.359375
15536.01171875
15604.05859375
15654.1953125
15684.1171875
15691.984375
15679.3125
15652.4921875
15621.62109375
15597.5234375
15588.68359375
15599.08203125
15627.55078125
15669.21875
15718.45703125
15771.75390625
15828.26171875
15887.98046875
15949.4140625
16008.76953125
16061.171875
16102.60546875
16131.33203125
16148.0703125
16154.98046875
16153.9921875
16145.77734375
16130.00390625
16106.3203125
16075.08203125
16037.265625
15994.3359375
15948.58984375
15903.1015625
15860.4609375
15820.9609375
15782.17578125
15740.69140625
15694.74609375
15645.734375
15597.91015625
15556.89453125
15527.63671875
15512.66015625
15511.0703125
15519.16015625
15532.55078125
15548.5
15566.56640625
15587.09375
15608.6953125
15627.31640625
15637.7109375
15636.17578125
15622.1171875
15597.5
15565.453125
15529.80859375
15495.65234375
15469.30859375
15456.66015625
15460.62109375
15479.6640625
15508.70703125
15541.69921875
15574.20703125
15604.1953125
15631.015625
15653.921875
15671.5078125
15682.046875
15684.0078125
15676.33203125
15658.7578125
15632.63671875
15601.6875
15571.93359375
15550.703125
15545.0078125
15559.97265625
15597.5078125
15655.3828125
15727.08984375
15802.86328125
15871.9375
15925.79296875
15960.8046875
15978.6328125
15983.64453125
15979.140625
15964.96484375
15938.41796875
15897.53125
15843.95703125
15783.35546875
15723.0859375
15669.41796875
15625.828125
15592.515625
15566.4453125
15541.8125
15511.6875
15471.140625
15420.1328125
15363.7734375
15309.5390625
15263.27734375
15226.68359375
15197.703125
15173.1484375
15151.59375
15134.4609375
15124.7421875
15124.53515625
15133.625
15150.1171875
15172.34765625
15199.890625
15232.40625
15267.4140625
15298.9609375
15318.87109375
15319.8984375
15299.02734375
15259.140625
15208.45703125
15158.05078125
15118.6328125
15097.984375
15100.21484375
15126.734375
15177.23828125
15249.30859375
15337.57421875
15434.33984375
15532.0390625
15625.58203125
15712.1953125
15789.328125
15853.21484375
15899.875
15927.796875
15939.74609375
15942.046875
15941.86328125
15944.21484375
15950.0
15955.71484375
15954.69921875
15939.58203125
15904.8125
15847.8359375
15768.64453125
15669.0703125
15552.75390625
15425.51953125
15294.80859375
15168.19921875
15052.265625
14952.5234375
14873.19921875
14816.11328125
14779.36328125
14757.2734375
14741.76953125
14724.0703125
14696.17578125
14652.1328125
14589.1328125
14508.359375
14415.59765625
14321.36328125
14239.7578125
14185.1953125
14168.33203125
14193.59765625
14259.80078125
14362.28515625
14494.71484375
14649.3046875
14816.48046875
14984.89453125
15142.54296875
15278.86328125
15386.69921875
15462.90625
15507.67578125
15523.75390625
15516.375
15493.234375
15463.484375
15435.84375
15416.98828125
15410.60546875
15417.109375
15434.03125
15457.26171875
15482.5078125
15506.2265625
15525.953125
15540.90625
15552.7890625
15565.609375
15583.63671875
15608.59375
15637.984375
15666.01953125
15686.59765625
15696.49609375
15696.8828125
15692.23828125
15687.765625
15687.1484375
15691.6171875
15700.2265625
15710.796875
15721.40625
15732.1484375
15745.9765625
15767.5546875
15800.640625
15845.625
15898.90625
15954.609375
16006.98828125
16051.71484375
16085.16796875
16103.25390625
16101.98046875
16080.01953125
16040.83984375
15992.390625
15944.69140625
15907.38671875
15888.19140625
15891.953125
15920.01953125
15970.4296875
16038.81640625
16119.02734375
16203.375
16283.5
16352.91796875
16409.54296875
16455.9375
16496.8203125
16535.6796875
16573.01953125
16606.890625
16634.78125
16655.0859375
16667.17578125
16669.77734375
16659.2890625
16629.8046875
16575.44140625
16493.4296875
16385.5859375
16257.140625
16114.59765625
15964.63671875
15814.61328125
15672.83984375
15547.24609375
15442.95703125
15361.04296875
15299.609375
15255.671875
15226.109375
15207.23828125
15194.68359375
15184.31640625
15173.69140625
15162.640625
15152.609375
15145.41796875
15142.2578125
15143.296875
15147.703125
15154.0546875
15160.94921875
15168.0078125
15177.28515625
15194.23046875
15226.86328125
15282.51953125
15363.60546875
15465.63671875
15579.2265625
15694.875
15806.92578125
15914.09375
16017.06640625
16115.53515625
16206.53515625
16284.59765625
16343.078125
16376.4453125
16382.8125
16365.296875
16330.79296875
16286.68359375
16237.59375
16184.4921875
16126.6171875
16064.3671875
16000.9453125
15941.61328125
15891.265625
15852.1640625
15823.48046875
15802.625
15786.86328125
15774.36328125
15764.4921875
15758.03125
15756.77734375
15762.08984375
15773.078125
15786.08203125
15795.71484375
15796.265625
15782.43359375
15750.09375
15698.11328125
15629.90234375
15552.359375
15472.33984375
15393.046875
15313.19921875
15229.0859375
15137.859375
15040.30078125
14942.0234375
14852.25390625
14780.6875
14734.18359375
14715.01953125
14720.9375
14745.73828125
14780.27734375
14814.51953125
14840.53125
14854.453125
14856.265625
14848.0234375
14832.765625
14814.65234375
14799.328125
14793.09375
14800.765625
14823.21875
14855.91015625
14889.38671875
14911.98046875
14913.47265625
14887.86328125
14834.171875
14755.83203125
14659.671875
14555.04296875
14452.890625
14364.3203125
14298.8515625
14262.53125
14256.4140625
14276.2265625
14313.74609375
14359.34765625
14404.48828125
14442.72265625
14469.484375
14481.4453125
14476.703125
14455.85546875
14423.31640625
14387.60546875
14359.890625
14351.16796875
14369.30078125
14417.06640625
14491.88671875
14586.57421875
14691.0546875
14795.13671875
14891.9765625
14980.90625
15067.0546875
15157.58984375
15256.5390625
15361.6328125
15464.96875
15556.44140625
15627.19921875
15671.75
15688.5546875
15679.74609375
15650.67578125
15609.109375
15563.828125
15522.7890625
15491.57421875
15472.87890625
15467.00390625
15472.33984375
15485.04296875
15498.6171875
15504.9375
15496.96484375
15471.62890625
15430.6484375
15379.05078125
15322.98046875
15268.328125
15220.6328125
15185.1484375
15166.359375
15167.0703125
15187.48828125
15224.72265625
15272.91796875
15323.95703125
15369.16796875
15401.43359375
15416.8671875
15415.69140625
15401.80859375
15381.140625
15358.98828125
15337.84375
15317.50390625
15297.92578125
15282.40234375
15277.6875
15290.2421875
15321.4375
15365.91796875
15414.1171875
15456.70703125
15487.8359375
15505.8203125
15511.9453125
15508.875
15499.2578125
15484.64453125
15464.98046875
15439.015625
15405.75
15365.8359375
15321.5625
15275.64453125
15230.39453125
15188.23828125
15152.8203125
15128.7578125
15119.8515625
15127.30859375
15149.2265625
15181.10546875
15216.671875
15249.35546875
15274.703125
15292.59765625
15307.41015625
15325.4921875
15351.47265625
15385.6953125
15424.3359375
15461.55859375
15491.83984375
15511.05078125
15516.046875
15504.09765625
15473.53125
15425.23828125
15363.67578125
15296.22265625
15230.94140625
15174.05859375
15128.51171875
15094.2578125
15070.15625
15055.90234375
15052.7265625
15062.5078125
15085.87109375
15146.89453125
15193.359375
15238.51953125
15275.61328125
15300.31640625
15310.90625
15306.953125
15288.0703125
15253.4296875
15202.1171875
15134.09765625
15051.43359375
14959.12109375
14864.46875
14775.14453125
14696.96875
14632.390625
14579.546875
14532.109375
14481.0
14418.64453125
14343.87109375
14264.0859375
14193.0703125
14145.9296875
14134.09375
14162.0703125
14226.265625
14315.62890625
14414.08203125
14504.6328125
14573.7734375
14614.7109375
14627.62890625
14617.19140625
14588.8046875
14545.98828125
14489.83203125
14420.296875
14338.2890625
14247.11328125
14152.5390625
14061.2578125
13978.58984375
13907.07421875
13846.55859375
13795.7421875
13754.1015625
13723.3046875
13707.35546875
13711.265625
13738.828125
13790.83203125
13864.5390625
13954.55078125
14054.015625
14155.67578125
14252.75
14339.99609375
14414.98828125
14478.671875
14534.41015625
14585.58203125
14633.20703125
14675.22265625
14707.53515625
14725.99609375
14728.203125
14714.5078125
14687.984375
14652.84375
14612.11328125
14565.94140625
14511.91796875
14447.15625
14370.61328125
14284.59375
14194.65625
14108.125
14032.09375
13971.80859375
13930.03515625
13906.953125
13900.46875
13907.6171875
13926.87890625
13959.5859375
14008.3515625
14073.15234375
14148.19921875
14222.3125
14282.27734375
14316.81640625
14319.4140625
14289.546875
14232.19140625
14155.89453125
14070.1953125
13983.5625
13902.6640625
13832.37890625
13775.80078125
13734.08203125
13706.38671875
13690.44921875
13683.64453125
13683.99609375
13690.390625
13701.76953125
13715.81640625
13727.87109375
13731.22265625
13719.16796875
13688.578125
13642.96875
13592.65625
13550.84375
13527.578125
13525.43359375
13539.765625
13563.0234375
13589.75
13618.90625
13652.359375
13691.62109375
13735.71875
13781.46484375
13825.0546875
13862.88671875
13891.55078125
13908.2578125
13912.4921875
13907.21484375
13897.44921875
13886.40625
13872.61328125
13850.73828125
13815.74609375
13766.859375
13708.3359375
13647.0546875
13589.0546875
13537.5625
13493.3515625
13456.5390625
13428.0390625
13409.2109375
13399.92578125
13396.8046875
13393.328125
13381.9453125
13356.8828125
13316.0625
13261.41796875
13197.25390625
13127.66796875
13054.6171875
12978.2734375
12899.58984375
12822.98046875
12756.9375
12711.98046875
12697.203125
12716.88671875
12768.55859375
12843.30078125
12928.83203125
13014.08984375
13092.65234375
13162.86328125
13225.171875
13279.10546875
13322.55078125
13353.6015625
13373.3203125
13387.2578125
13404.26953125
13432.8203125
13476.53515625
13531.9453125
13590.546875
13643.9765625
13688.546875
13725.734375
13759.30078125
13792.0859375
13824.87109375
13856.66015625
13884.84765625
13905.1484375
13912.19140625
13901.30859375
13870.7265625
13823.07421875
13765.2265625
13706.0859375
13653.125
13609.734375
13575.12109375
13546.7890625
13523.55859375
13507.2578125
13502.2734375
13513.66796875
13544.90234375
13596.0390625
13662.97265625
13737.76953125
13809.890625
13868.51953125
13905.52734375
13918.11328125
13909.36328125
13886.69140625
13858.921875
13833.7578125
13816.24609375
13808.3359375
13809.57421875
13818.6640625
13834.828125
13858.12890625
13888.53515625
13924.8828125
13964.35546875
14002.828125
14035.453125
14057.49609375
14065.3203125
14057.43359375
14035.1484375
14002.3515625
13964.390625
13926.79296875
13894.6328125
13872.34375
13863.37109375
13869.37109375
13889.625
13921.37890625
13961.15234375
14006.13671875
14054.46875
14104.2734375
14152.109375
14192.3125
14218.2265625
14224.45703125
14208.4609375
14170.64453125
14113.859375
14043.39453125
13967.3671875
13895.9453125
13838.90234375
13802.79296875
13789.62109375
13797.515625
13822.31640625
13858.4140625
13898.5390625
13933.87109375
13955.7890625
13958.85546875
13942.80078125
13911.79296875
13871.71875
13827.6015625
13782.52734375
13737.71875
13693.02734375
13647.484375
13599.7734375
13548.4453125
13491.81640625
13427.9140625
13354.6171875
13270.06640625
13173.51953125
13066.91015625
12956.59765625
12853.484375
12769.97265625
12714.73046875
12688.26953125
12682.3828125
12683.93359375
12680.87109375
12667.390625
12645.7890625
12624.8125
12615.77734375
12628.390625
12667.93359375
12734.27734375
12822.56640625
12924.48046875
13029.4921875
13126.24609375
13204.58984375
13258.0625
13285.51953125
13290.91796875
13281.5625
13266.12109375
13253.33203125
13250.9921875
13264.75390625
13296.859375
13345.578125
13405.8671875
13471.02734375
13534.0234375
13587.84765625
13625.33984375
13639.921875
13627.6640625
13589.48046875
13531.76953125
13465.0390625
13401.44140625
13352.29296875
13326.015625
13326.5
13352.234375
13396.75390625
13450.953125
13506.49609375
13558.63671875
13606.21875
13648.91796875
13684.40625
13708.08203125
13715.62890625
13706.01953125
13683.08984375
13655.328125
13634.29296875
13631.5078125
13654.59375
13704.76171875
13777.67578125
13867.0390625
13967.71875
14076.12109375
14188.1953125
14297.48828125
14395.1171875
14471.5859375
14519.26953125
14533.99609375
14515.4140625
14466.46484375
14392.8125
14302.66796875
14206.5234375
14116.2265625
14043.015625
13995.015625
13975.10546875
13980.04296875
14001.1484375
14026.3515625
14043.29296875
14042.75
14021.0546875
13980.15234375
13925.30078125
13862.1953125
13795.5859375
13729.46484375
13667.30078125
13611.2421875
13561.44140625
13517.203125
13479.21484375
13450.74609375
13436.26171875
13438.859375
13459.0546875
13495.6328125
13547.06640625
13611.765625
13687.32421875
13769.9140625
13854.16796875
13933.30859375
13999.70703125
14046.484375
14070.0390625
14071.6875
14056.69140625
14030.84375
13997.06640625
13954.6796875
13901.921875
13839.76953125
13773.90625
13713.19921875
13665.625
13635.0234375
13620.96875
13621.21484375
13633.9140625
13657.37109375
13687.8671875
13717.765625
13736.171875
13732.21484375
13699.0703125
13636.3359375
13549.6640625
13448.48046875
13343.2109375
13242.828125
13152.73046875
13073.375
13000.8828125
12929.90234375
12857.15234375
12783.33984375
12712.25
12647.94140625
12592.16796875
12543.6015625
12499.04296875
12455.71484375
12413.16796875
12373.56640625
12340.6328125
12318.27734375
12309.9140625
12318.35546875
12345.58984375
12391.96875
12455.5390625
12532.1328125
12616.359375
12703.1328125
12789.05859375
12873.1171875
12956.04296875
13038.4765625
13119.11328125
13194.28515625
13259.23046875
13309.58984375
13342.1015625
13354.76171875
13347.203125
13321.23828125
13280.8359375
13231.4375
13179.16796875
13130.14453125
13089.62109375
13060.89453125
13044.71484375
13039.57421875
13042.6171875
13050.55078125
13060.7421875
13072.34765625
13086.9296875
13107.77734375
13138.04296875
13178.55859375
13226.7578125
13277.34375
13324.58984375
13365.05078125
13398.94140625
13429.6328125
13461.8046875
13499.58984375
13545.44140625
13599.64453125
13660.66796875
13726.10546875
13793.98828125
13863.66015625
13935.74609375
14010.65625
14085.875
14153.62890625
14201.4453125
14216.3984375
14190.7421875
14124.93359375
14026.84765625
13908.76171875
13784.71484375
13668.34375
13570.66015625
13498.234375
13452.99609375
13433.6328125
13437.15625
13459.55859375
13495.953125
13540.98828125
13589.5078125
13636.859375
13678.84765625
13711.94921875
13734.3984375
13747.3828125
13755.03515625
13762.71484375
13774.28515625
13790.21484375
13807.1953125
13819.28515625
13819.6015625
13802.203125
13763.3984375
13702.23828125
13620.15234375
13520.578125
13409.4296875
13295.625
13190.4453125
13104.72265625
13044.921875
13010.29296875
12993.203125
12982.99609375
12971.2265625
12955.015625
12937.00390625
12922.8046875
12918.26953125
12927.734375
12952.9453125
12992.27734375
13040.56640625
13090.0
13131.765625
13158.20703125
13165.09375
13153.1015625
13127.34765625
13095.0859375
13063.16015625
13036.703125
13018.875
13010.19140625
13007.734375
13005.78125
12998.8515625
12985.41015625
12969.50390625
12958.9140625
12961.05078125
12979.29296875
13011.87890625
13053.8984375
13100.74609375
13150.8046875
13205.6015625
13267.83984375
13339.0078125
13418.390625
13503.3984375
13590.4609375
13675.625
13755.04296875
13825.72265625
13886.16015625
13936.171875
13975.796875
14004.6484375
14022.5625
14031.30859375
14035.671875
14042.78125
14059.74609375
14091.10546875
14137.16796875
14193.65234375
14252.5
14303.69921875
14337.828125
14348.43359375
14332.94140625
14291.6328125
14225.89453125
14137.81640625
14031.58203125
13914.89453125
13798.28515625
13692.19140625
13604.00390625
13536.78125
13489.41796875
13457.42578125
13434.02734375
13412.12109375
13386.59375
13355.65625
13320.2890625
13282.515625
13243.76953125
13204.1796875
13162.72265625
13117.50390625
13065.80078125
13004.13671875
12929.03125
12838.76171875
12735.14453125
12624.203125
12515.484375
12420.9921875
12353.77734375
12325.4375
12342.6015625
12404.63671875
12504.4921875
12631.77734375
12775.13671875
12922.67578125
13062.1796875
13182.5390625
13275.6796875
13337.56640625
13368.29296875
13372.24609375
13357.734375
13334.875
13312.43359375
13296.3984375
13291.1796875
13301.48828125
13331.96875
13384.6796875
13456.88671875
13540.99609375
13626.36328125
13701.921875
13759.234375
13795.1640625
13813.0
13820.84765625
13828.09765625
13841.83984375
13865.109375
13897.06640625
13934.19140625
13971.30859375
14002.4609375
14021.8125
14024.97265625
14010.19921875
13978.9453125
13935.3046875
13884.7109375
13832.37890625
13781.91796875
13734.578125
13689.234375
13643.15234375
13593.1484375
13536.5234375
13471.0859375
13394.86328125
13306.40625
13206.30078125
13098.88671875
12992.1328125
12895.0078125
12813.78125
12750.1640625
12702.3125
12667.5625
12644.3125
12632.0625
12630.26953125
12637.40625
12650.82421875
12667.44140625
12684.55859375
12700.36328125
12714.04296875
12725.57421875
12735.47265625
12744.71484375
12754.56640625
12766.19921875
12780.21484375
12796.71484375
12815.8671875
12838.25
12864.04296875
12891.71875
12917.9921875
12939.7265625
12956.296875
12969.87890625
12983.35546875
12997.7578125
13011.31640625
13020.34765625
13021.05859375
13011.62109375
12993.8359375
12973.5078125
12958.62109375
12956.1796875
12969.90234375
13000.18359375
13045.43359375
13102.859375
13167.9921875
13234.0703125
13292.6640625
13335.7734375
13358.16796875
13359.03515625
13342.203125
13314.78515625
13284.43359375
13256.22265625
13231.1640625
13207.3984375
13182.96484375
13157.7109375
13133.25390625
13111.3828125
13092.58984375
13075.33984375
13056.46875
13032.734375
13002.97265625
12969.4296875
12936.8203125
12909.45703125
12888.5234375
12871.16015625
12851.6015625
12823.32421875
12781.10546875
12722.24609375
12647.11328125
12559.26171875
12465.359375
12374.40234375
12295.6796875
12236.0546875
12198.1796875
12180.65625
12179.43359375
12188.9375
12202.72265625
12214.41796875
12219.51953125
12217.4296875
12212.21484375
12211.4375
12223.41015625
12253.828125
12303.3515625
12367.05859375
12436.1796875
12501.015625
12553.7421875
12590.15625
12610.265625
12618.05859375
12620.3125
12624.5390625
12636.609375
12658.9375
12690.20703125
12726.89453125
12766.07421875
12807.93359375
12855.9453125
12914.34765625
12984.63671875
13063.890625
13146.0234375
13224.52734375
13294.54296875
13353.61328125
13401.72265625
13441.0625
13475.28515625
13508.453125
13544.34375
13586.1953125
13636.33203125
13695.18359375
13760.44140625
13827.4453125
13890.7265625
13945.61328125
13989.12109375
14019.9609375
14037.95703125
14043.3359375
14036.41796875
14018.16015625
13991.08203125
13959.5546875
13928.703125
13902.58984375
13882.93359375
13868.91796875
13857.67578125
13845.1953125
13827.359375
13801.26171875
13765.87109375
13721.6953125
13669.6484375
13610.42578125
13544.61328125
13473.01171875
13396.39453125
13315.13671875
13229.38671875
13139.6640625
13047.109375
12953.328125
12860.546875
12772.3984375
12694.1640625
12631.69921875
12589.46875
12569.3671875
12570.94921875
12592.4140625
12631.4375
12685.28125
12750.375
12821.765625
12893.14453125
12957.71484375
13009.4140625
13043.8671875
13059.04296875
13055.69140625
13037.16796875
13008.03125
12972.17578125
12932.12890625
12890.484375
12851.9765625
12824.25390625
12816.546875
12837.23046875
12891.40625
12979.06640625
13094.36328125
13226.7421875
13363.8828125
13495.23046875
13614.37890625
13719.328125
13811.2421875
13892.546875
13965.046875
14028.58984375
14080.73828125
14118.0546875
14138.0859375
14140.63671875
14127.50390625
14101.5703125
14066.3984375
14026.07421875
13984.40625
13943.73046875
13904.75
13867.5234375
13832.33203125
13799.20703125
13767.23046875
13734.76171875
13700.390625
13663.08203125
13621.41015625
13573.18359375
13516.58203125
13451.609375
13380.6953125
13307.8828125
13237.546875
13172.98828125
13115.45703125
13063.7890625
13015.0
12965.375
12911.53125
12850.9921875
12782.7109375
12707.5078125
12628.359375
12550.28125
12479.796875
12423.67578125
12386.94140625
12370.73046875
12371.5625
12383.19140625
12399.98046875
12419.078125
12439.31640625
12457.9921875
12468.94921875
12464.44921875
12439.484375
12394.9921875
12337.56640625
12276.06640625
12217.90234375
12167.45703125
12127.046875
12098.75390625
12084.7734375
12085.8046875
12099.56640625
12121.66015625
12148.515625
12179.703125
12217.52734375
12264.73828125
12322.41796875
12389.328125
12462.65625
12539.28515625
12616.67578125
12692.80859375
12765.40625
12831.625
12888.81640625
12935.74609375
12973.1640625
13003.49609375
13029.8984375
13054.625
13077.03515625
13092.3203125
13092.890625
13072.16796875
13028.4765625
12966.640625
12896.65625
12830.91796875
12781.34375
12757.12109375
12763.625
12802.5859375
12873.10546875
12972.52734375
13096.28125
13236.9296875
13383.66796875
13523.22265625
13642.19140625
13729.8671875
13780.17578125
13791.9921875
13768.16796875
13713.9375
13635.69140625
13540.2265625
13434.17578125
13323.2265625
13211.41015625
13101.140625
12994.140625
12892.55078125
12799.5234375
12719.07421875
12655.140625
12610.078125
12583.33984375
12571.46875
12569.87109375
12574.7265625
12583.4375
12593.5078125
12601.79296875
12605.33203125
12602.90234375
12595.703125
12586.5
12578.0625
12571.9453125
12568.4453125
12567.70703125
12571.05078125
12581.3046875
12601.5078125
12633.2578125
12676.1796875
12728.48046875
12787.546875
12849.68359375
12909.84375
12962.43359375
13003.05078125
13029.75
13042.83203125
13043.6015625
13033.59765625
13014.90625
12990.9140625
12966.17578125
12944.875
12928.74609375
12915.47265625
12898.57421875
12869.15234375
12819.1640625
12744.78125
12647.8671875
12535.0390625
12415.34765625
12298.26953125
12192.390625
12104.19140625
12036.63671875
11988.2890625
11953.85546875
11926.37109375
11900.0234375
11872.1328125
11843.2890625
11816.10546875
11793.6796875
11778.484375
11771.4609375
11771.37109375
11775.1015625
11779.61328125
11784.078125
11790.14453125
11799.7890625
11812.875
11826.53515625
11836.984375
11841.95703125
11841.734375
11837.85546875
11830.6875
11817.640625
11793.67578125
11753.53125
11693.984375
11615.3125
11521.98828125
11422.6171875
11328.53515625
11251.0234375
11198.42578125
11174.77734375
11179.9296875
11210.1796875
11258.67578125
11316.40625
11374.54296875
11427.16796875
11472.546875
11511.8671875
11546.84375
11578.76953125
11609.703125
11643.89453125
11686.8515625
11742.5546875
11811.4921875
11891.63671875
11980.71484375
12077.25390625
12179.41015625
12283.48828125
12383.875
12474.76171875
12552.5234375
12617.31640625
12672.6796875
12722.9765625
12770.22265625
12812.53125
12845.20703125
12863.328125
12863.8671875
12846.40234375
12812.94921875
12767.6171875
12716.19140625
12665.16015625
12620.0390625
12583.65234375
12555.03515625
12529.43359375
12499.1953125
12455.29296875
12389.80859375
12298.9921875
12185.79296875
12060.13671875
11936.48828125
11829.6015625
11749.9453125
11700.3359375
11675.49609375
11665.296875
11660.5625
11658.0
11660.8203125
11674.953125
11703.859375
11745.71875
11794.3828125
11842.44140625
11884.0
11916.046875
11938.875
11956.0625
11973.6796875
11998.3125
12034.6875
12084.0546875
12144.11328125
12209.90234375
12275.33203125
12335.19140625
12386.609375
12428.84765625
12461.1171875
12480.66015625
12483.13671875
12465.0546875
12425.91015625
12368.17578125
12295.8671875
12213.08203125
12123.43359375
12030.10546875
11936.12890625
11844.74609375
11759.52734375
11683.86328125
11619.54296875
11565.0390625
11514.8515625
11461.23046875
11397.99609375
11324.359375
11246.15625
11173.74609375
11118.05078125
11087.24609375
11085.26953125
11112.125
11165.06640625
11239.37890625
11328.30859375
11422.42578125
11509.9453125
11579.1328125
11621.82421875
11635.7109375
11623.49609375
11590.0390625
11539.9609375
11477.48046875
11407.61328125
11336.93359375
11272.81640625
11221.7265625
11187.8359375
11172.48828125
11174.7421875
11192.3359375
11222.546875
11262.5703125
11309.4765625
11359.89453125
11409.58984375
11453.26953125
11485.1484375
11500.76171875
11499.10546875
11483.30078125
11459.0
11431.50390625
11403.40234375
11373.55859375
11337.39453125
11288.515625
11221.81640625
11136.7421875
11038.5
10936.1171875
10839.0390625
10754.671875
10687.90625
10641.734375
10618.12890625
10618.6171875
10644.64453125
10697.18359375
10775.3671875
10874.6484375
10985.45703125
11093.76171875
11184.46484375
11246.64453125
11278.11328125
11286.25
11284.34375
11285.7265625
11298.76953125
11324.703125
11358.1875
11389.90625
11410.10546875
11411.99609375
11393.75390625
11358.68359375
11314.05078125
11268.9296875
11231.3671875
11205.5625
11190.4609375
11181.01953125
11171.49609375
11158.7109375
11143.3046875
11128.89453125
11119.984375
11119.65625
11128.04296875
11142.33984375
11158.59765625
11174.15625
11188.953125
11205.06640625
11225.3828125
11252.39453125
11287.37890625
11329.57421875
11375.8125
11421.28515625
11461.3828125
11493.8984375
11520.6328125
11547.3671875
11581.8515625
11630.22265625
11693.8359375
11768.62109375
11847.078125
11920.96875
11983.11328125
12028.41015625
12054.9609375
12064.7890625
12062.6953125
12053.38671875
12038.69921875
12017.34765625
11987.1875
11948.0546875
11903.02734375
11857.16015625
11814.65234375
11776.38671875
11739.5
11699.10546875
11650.9453125
11593.5546875
11529.02734375
11462.421875
11400.3359375
11349.0078125
11312.5234375
11291.3046875
11280.921875
11272.13671875
11253.12890625
11214.08984375
11151.85546875
11071.546875
10984.1640625
10902.2265625
10836.1484375
10792.66015625
10774.5625
10780.94921875
10807.8203125
10849.06640625
10897.8515625
10948.078125
10995.51953125
11037.69140625
11072.2421875
11095.11328125
11100.875
11085.4609375
11049.25
10997.79296875
10939.9375
10885.15625
10841.265625
10812.76953125
10799.8515625
10799.17578125
10806.77734375
10821.421875
10845.74609375
10884.41796875
10941.45703125
11018.71875
11116.01171875
11231.40234375
11361.09375
11499.578125
11640.9375
11780.7890625
11917.3046875
12050.17578125
12178.41796875
12298.7109375
12405.62890625
12493.921875
12561.39453125
12610.91796875
12650.15234375
12689.25
12737.875
12803.015625
12887.8125
12991.09375
13107.78125
13230.515625
13352.50390625
13469.703125
13580.88671875
13686.2421875
13786.66015625
13884.33203125
13983.01171875
14085.9140625
14192.32421875
14296.44140625
14390.5078125
14469.7890625
14534.9453125
14590.04296875
14638.69140625
14682.22265625
14720.546875
14753.73828125
14782.44921875
14807.76953125
14831.67578125
14857.62890625
14890.01953125
14931.984375
14983.27734375
15039.296875
15091.66796875
15129.93359375
15144.13671875
15127.6015625
15078.5546875
14999.55078125
14895.5234375
14772.2734375
14636.01171875
14493.23828125
14350.3046875
14213.16015625
14087.46875
13978.45703125
13889.31640625
13819.1640625
13762.59765625
13711.90625
13660.3515625
13603.96484375
13541.17578125
13471.3515625
13393.94140625
13308.78515625
13216.76953125
13119.99609375
13021.2421875
12923.0234375
12826.6796875
12731.74609375
12635.78125
12535.18359375
12426.96484375
12310.90625
12191.07421875
12075.59375
11974.58984375
11896.73046875
11845.8984375
11819.45703125
11809.39453125
11805.4609375
11798.5234375
11782.39453125
11754.1796875
11713.72265625
11662.95703125
11605.390625
11545.62109375
11488.46484375
11437.078125
11390.66015625
11343.7890625
11288.78515625
11219.98828125
11137.07421875
11045.5703125
10955.39453125
10878.51953125
10826.3046875
10806.5390625
10821.28125
10866.33203125
10931.84375
11003.3671875
11063.51171875
11095.4453125
11087.7578125
11038.2421875
10954.06640625
10848.140625
10733.828125
10620.65234375
10512.4296875
10408.078125
10303.9921875
10196.83203125
10085.5234375
9972.203125
9861.703125
9760.02734375
9672.359375
9601.7578125
9549.00390625
9513.265625
9492.96875
9486.48828125
9492.62890625
9510.7421875
9540.41015625
9580.78515625
9630.046875
9685.4921875
9744.2734375
9804.30078125
9864.3828125
9923.54296875
9979.921875
10030.59375
10072.41796875
10103.70703125
10125.4296875
10141.42578125
10157.39453125
10179.125
10210.625
10252.88671875
10303.796875
10359.16796875
10414.3515625
10465.51953125
10510.0234375
10546.05859375
10572.5078125
10589.4609375
10598.484375
10601.73046875
10600.3203125
10593.5703125
10579.97265625
10559.1484375
10533.2890625
10506.92578125
10485.0546875
10470.08984375
10459.59765625
10446.8359375
10424.4765625
10389.140625
10343.3046875
10293.30078125
10245.07421875
10200.92578125
10159.140625
10116.5234375
10071.8125
10027.36328125
9988.2265625
9959.4140625
9943.46484375
9939.27734375
9942.32421875
9946.06640625
9944.1328125
9931.72265625
9905.1484375
9860.46875
9793.7578125
9703.65625
9593.8984375
9473.109375
9352.20703125
9241.83203125
9151.17578125
9087.46875
9055.375
9056.66796875
9090.55859375
9153.90234375
9240.55078125
9340.36328125
9439.75390625
9524.859375
9585.98828125
9620.90625
9634.65234375
9635.9375
9632.73828125
9629.46484375
9626.76953125
9622.85546875
9614.9609375
9600.890625
9580.5
9556.66796875
9534.83203125
9521.28125
9521.50390625
9539.4375
9576.859375
9632.2109375
9699.26953125
9767.21484375
9823.0546875
9855.45703125
9857.98046875
9830.3828125
9778.01953125
9710.1796875
9638.0625
9573.01171875
9525.37109375
9503.84375
9514.58984375
9559.734375
9635.9921875
9734.79296875
9844.37109375
9952.80859375
10050.55078125
10131.75
10194.5703125
10240.640625
10273.56640625
10296.97265625
10313.15625
10323.55078125
10330.4140625
10337.83203125
10350.14453125
10368.5078125
10388.328125
10400.05078125
10393.328125
10362.109375
10307.33984375
10235.77734375
10155.67578125
10072.4453125
9986.95703125
9897.25390625
9801.73046875
9701.4296875
9600.57421875
9506.0703125
9426.546875
9370.72265625
9345.0078125
9351.08203125
9384.984375
9438.4140625
9501.92578125
9568.453125
9635.4609375
9704.71875
9779.95703125
9863.875
9955.73828125
10050.48828125
10139.4609375
10212.62109375
10261.41796875
10281.41796875
10273.7578125
10245.06640625
10205.69921875
10166.65234375
10136.53125
10119.99609375
10118.17578125
10130.1171875
10154.19140625
10188.91015625
10233.3046875
10286.5703125
10347.125
10411.8984375
10476.609375
10536.74609375
10588.37890625
10628.59375
10656.08203125
10671.85546875
10678.859375
10680.19921875
10677.0546875
10668.0078125
10650.08984375
10620.40234375
10577.0625
10519.19921875
10446.86328125
10361.51953125
10266.96484375
10169.7890625
10078.36328125
10000.6015625
9941.64453125
9902.390625
9879.25390625
9865.2890625
9852.91796875
9837.26953125
9817.80078125
9796.6171875
9774.57421875
9748.83984375
9714.3515625
9668.2890625
9613.9921875
9561.29296875
9523.15625
9510.9765625
9531.08984375
9583.5
9662.21484375
9756.5078125
9853.11328125
9939.125
10004.73046875
10044.37109375
10056.46875
10042.49609375
10006.06640625
9951.90625
9884.953125
9810.265625
9733.8203125
9662.5703125
9602.6484375
9556.5546875
9521.79296875
9491.91796875
9459.171875
9416.90625
9361.28125
9292.625
9216.046875
9140.5390625
9076.18359375
9030.40234375
9005.32421875
8997.81640625
9002.66796875
9016.8984375
9042.1171875
9082.89453125
9142.33203125
9218.56640625
9304.90234375
9393.05859375
9476.265625
9550.1171875
9611.703125
9658.9375
9691.02734375
9709.203125
9716.61328125
9717.2734375
9714.86328125
9712.01171875
9710.32421875
9710.89453125
9714.79296875
9723.28515625
9737.71875
9759.36328125
9789.45703125
9828.90234375
9877.4140625
9932.1875
9987.2890625
10034.86328125
10067.59375
10081.11328125
10075.06640625
10052.6015625
10019.25
9981.51953125
9945.375
9914.71875
9890.59765625
9871.671875
9855.484375
9839.66015625
9822.6015625
9803.71484375
9783.046875
9759.82421875
9730.57421875
9688.48046875
9625.34765625
9535.3515625
9418.30078125
9280.71875
9134.62109375
8994.6171875
8874.33984375
8783.32421875
8725.5859375
8700.125
8702.59765625
8726.78125
8765.37890625
8810.60546875
8854.9296875
8892.1796875
8918.609375
8933.3515625
8937.8828125
8934.71484375
8926.62109375
8917.046875
8911.12109375
8915.484375
8936.30078125
8976.63671875
9035.28515625
9107.85546875
9189.0546875
9274.51171875
9361.375
9448.109375
9534.15234375
9619.64453125
9704.98828125
9790.38671875
9875.4453125
9958.65234375
10036.42578125
10102.421875
10148.296875
10166.125
10151.203125
10103.48828125
10027.296875
9930.15234375
9821.203125
9709.20703125
9600.34765625
9496.7109375
9396.66015625
9296.90625
9195.12890625
9091.3828125
8987.49609375
8884.9453125
8783.21484375
8679.98046875
8572.984375
8462.0703125
8350.46484375
8244.765625
8153.71875
8085.4609375
8044.2734375
8028.4765625
8030.78515625
8040.90625
8048.875
8048.1953125
8037.72265625
8021.43359375
8005.97265625
7997.578125
8000.26953125
8015.734375
8043.6953125
8081.828125
8126.01171875
8171.73828125
8216.1875
8259.51171875
8304.078125
8352.26953125
8404.41015625
8458.16015625
8509.46484375
8554.0390625
8588.5234375
8611.12890625
8621.76171875
8621.44140625
8610.8046875
8588.84765625
8553.30078125
8502.875
8439.48046875
8368.17578125
8294.859375
8223.14453125
8153.11328125
8082.8359375
8011.78125
7943.24609375
7883.91796875
7841.1015625
7820.5625
7826.50390625
7862.1171875
7928.4453125
8022.06640625
8134.66015625
8255.640625
8376.0859375
8490.6015625
8596.453125
8691.265625
8771.1015625
8830.015625
8861.140625
8859.1796875
8822.95703125
8756.62109375
8668.66015625
8569.25
8467.234375
8368.4609375
8276.05859375
8192.39453125
8121.04296875
8067.27734375
8036.83984375
8033.80078125
8058.79296875
8108.2578125
8175.18359375
8251.34765625
8330.45703125
8410.4296875
8493.3359375
8582.84375
8680.79296875
8784.96875
8889.4609375
8987.15625
9072.70703125
9144.06640625
9201.921875
9247.9765625
9283.953125
9311.9765625
9335.421875
9357.8359375
9379.734375
9395.546875
9394.28125
9364.5703125
9300.52734375
9204.0703125
9083.12109375
8948.48828125
8812.09375
8685.7421875
8578.66015625
8494.29296875
8429.265625
8375.94921875
8327.05078125
8279.16015625
8233.3046875
8193.0390625
8161.5
8139.4375
8125.27734375
8116.9140625
8113.49609375
8115.71484375
8124.73828125
8140.9296875
8163.22265625
8189.1953125
8215.60546875
8239.16796875
8257.2421875
8268.12890625
8271.1484375
8267.05859375
8258.53515625
8249.890625
8245.71875
8249.328125
8261.96875
8283.05078125
8310.80859375
8342.73046875
8375.65625
8405.77734375
8429.13671875
8442.88671875
8446.66015625
8442.671875
8434.1796875
8423.33203125
8410.0703125
8392.43359375
8367.37109375
8331.4765625
8281.609375
8215.93359375
8134.94140625
8041.76953125
7941.18359375
7837.75390625
7734.71484375
7634.8359375
7542.49609375
7464.74609375
7409.76953125
7383.73046875
7388.8203125
7423.30078125
7482.3671875
7558.95703125
7644.84375
7732.859375
7818.9375
7902.5546875
7985.421875
8069.74609375
8157.015625
8246.92578125
8336.3984375
8419.43359375
8488.625
8537.3828125
8561.421875
8558.38671875
8527.0078125
8467.56640625
8384.09765625
8286.08203125
8186.71484375
8097.80078125
8024.73828125
7965.20703125
7911.91796875
7856.8125
7794.29296875
7722.78515625
7645.3046875
7568.6875
7501.41796875
7450.5078125
7419.1640625
7406.5546875
7409.83203125
7426.8828125
7457.6796875
7503.3828125
7564.078125
7637.16796875
7717.24609375
7796.84375
7867.19921875
7919.19140625
7944.8671875
7939.4296875
7903.00390625
7841.4296875
7765.45703125
7687.98046875
7619.90625
7566.83984375
7528.5859375
7501.57421875
7482.328125
7469.94140625
7466.69140625
7477.33203125
7507.6796875
7562.76171875
7644.62109375
7750.21484375
7870.86328125
7994.21875
8108.4765625
8206.57421875
8287.65234375
8355.26953125
8414.1875
8467.84765625
8517.6484375
8563.38671875
8604.01953125
8638.0859375
8663.375
8676.2890625
8671.859375
8645.234375
8593.859375
8518.70703125
8423.34375
8312.046875
8188.88671875
8058.06640625
7924.26953125
7791.703125
7663.0
7539.66796875
7424.16796875
7321.328125
7237.4453125
7177.81640625
7144.78515625
7137.3125
7151.38671875
7180.7734375
7218.1953125
7256.890625
7291.9609375
7320.73828125
7342.4375
7357.48046875
7366.9296875
7372.046875
7374.20703125
7374.75390625
7374.25390625
7371.609375
7364.09375
7348.91796875
7325.140625
7294.14453125
7258.55859375
7220.71484375
7181.6953125
7140.9609375
7096.8984375
7048.23046875
6995.73046875
6942.36328125
6891.65625
6845.671875
6804.9375
6770.36328125
6745.5078125
6737.125
6753.0859375
6798.67578125
6873.3515625
6970.5078125
7080.796875
7196.52734375
7313.67578125
7430.38671875
7544.1875
7651.0703125
7747.24609375
7831.640625
7906.734375
7977.07421875
8046.4453125
8115.37109375
8180.26171875
8234.62109375
8271.78515625
8288.37890625
8286.86328125
8275.71875
8266.3984375
8268.2265625
8283.96484375
8308.6328125
8331.86328125
8342.078125
8330.140625
8291.640625
8227.9140625
8146.265625
8059.0234375
7980.88671875
7924.9140625
7898.9453125
7904.45703125
7938.328125
7995.81640625
8072.41796875
8163.8671875
8265.33984375
8371.18359375
8475.7578125
8574.51953125
8664.74609375
8745.453125
8817.09375
8881.1875
8939.68359375
8993.62109375
9041.64453125
9080.23046875
9106.01953125
9118.5078125
9120.3203125
9114.828125
9103.69140625
9086.75
9064.078125
9037.99609375
9013.37890625
8995.828125
8988.671875
8990.328125
8994.203125
8991.484375
8975.0390625
8941.95703125
8893.8359375
8835.9296875
8775.70703125
8720.68359375
8675.640625
8640.55859375
8610.453125
8577.03515625
8531.48828125
8467.3515625
8382.72265625
8280.75390625
8168.44921875
8054.71875
7948.95703125
7859.90234375
7794.32421875
7755.8984375
7745.5078125
7762.88671875
7808.1953125
7882.26953125
7985.140625
8114.06640625
8262.20703125
8419.1171875
8572.81640625
8712.20703125
8827.9140625
8911.59765625
8955.53125
8954.21484375
8907.23828125
8820.96484375
8707.44140625
8581.40625
8457.28125
8346.98046875
8258.28125
8193.8203125
8151.45703125
8126.21484375
8112.99609375
8108.5703125
8112.07421875
8124.1171875
8144.90625
8172.00390625
8199.1953125
8217.96875
8221.23046875
8206.84375
8178.34765625
8142.9375
8108.3046875
8080.12109375
8060.77734375
8049.19921875
8041.8515625
8034.2109375
8021.89453125
8001.20703125
7969.80859375
7927.859375
7878.8984375
7829.43359375
7787.2109375
7759.0234375
7748.93359375
7757.00390625
7779.17578125
7808.55859375
7838.03125
7862.55078125
7879.66796875
7888.10546875
7885.859375
7869.4921875
7834.87890625
7778.43359375
7697.875
7592.6640625
7464.68359375
7318.921875
7163.28515625
7007.30859375
6860.53515625
6731.76171875
6629.10546875
6559.84765625
6529.19140625
6538.05078125
6581.20703125
6647.3203125
6721.5546875
6789.55078125
6840.56640625
6868.30859375
6870.19921875
6846.8125
6802.0078125
6742.57421875
6676.8984375
6613.390625
6559.59375
6521.24609375
6500.1953125
6492.27734375
6487.89453125
6476.34765625
6451.30859375
6413.53515625
6369.64453125
6329.28515625
6302.76171875
6299.390625
6325.62109375
6383.5390625
6471.08984375
6584.08984375
6718.75390625
6872.765625
7044.09375
7228.234375
7415.80078125
7592.68359375
7743.5
7856.43359375
7926.19140625
7953.7890625
7944.8515625
7908.546875
7857.12109375
7804.3046875
7761.796875
7735.5625
7724.21484375
7720.76171875
7716.6640625
7706.0078125
7687.25
7662.2578125
7634.3203125
7607.109375
7584.7265625
7571.20703125
7568.81640625
7576.44921875
7589.67578125
7602.171875
7607.38671875
7599.72265625
7575.69921875
7535.08203125
7481.015625
7418.68359375
7353.6640625
7291.3671875
7237.78515625
7199.7890625
7183.79296875
7193.4140625
7227.6875
7281.046875
7344.48046875
7407.3203125
7459.6328125
7495.11328125
7513.42578125
7519.98828125
7522.73828125
7527.94140625
7538.0546875
7552.83984375
7572.07421875
7597.2265625
7630.79296875
7674.5703125
7728.58203125
7791.5
7861.39453125
7935.703125
8010.62890625
8080.8203125
8140.109375
8183.0
8205.95703125
8207.8203125
8189.13671875
8150.8046875
8093.66796875
8019.76953125
7934.66015625
7848.1953125
7772.19921875
7716.1171875
7683.80859375
7673.2890625
7679.1640625
7695.48828125
7717.5625
7742.359375
7768.08203125
7793.5390625
7817.50390625
7838.48828125
7854.83203125
7865.40234375
7870.50390625
7872.1796875
7873.21484375
7874.98046875
7875.3984375
7868.9921875
7849.44140625
7813.3671875
7762.609375
7703.79296875
7645.68359375
7596.28125
7560.4296875
7538.2265625
7524.8359375
7512.48828125
7494.09765625
7466.10546875
7428.6875
7384.2265625
7336.05859375
7288.09765625
7244.11328125
7206.05859375
7172.91796875
7141.68359375
7109.9453125
7077.5546875
7046.01953125
7016.46484375
6988.0
6957.7109375
6921.92578125
6877.93359375
6825.2578125
6765.90625
6703.27734375
6639.9765625
6575.9765625
6508.375
6433.51953125
6350.08203125
6260.75
6171.2890625
6087.48046875
6012.4296875
5946.28515625
5888.32421875
5839.48828125
5802.94140625
5782.14453125
5778.53125
5791.0234375
5817.6640625
5857.109375
5908.0546875
5967.1328125
6027.7421875
6081.4453125
6121.5625
6146.61328125
6161.63671875
6176.296875
6200.578125
6240.296875
6295.16796875
6360.453125
6430.69140625
6502.62890625
6575.85546875
6651.92578125
6733.21484375
6821.9609375
6919.015625
7022.95703125
7130.27734375
7236.3125
7335.62109375
7421.3671875
7485.56640625
7521.53125
7527.33203125
7507.44140625
7471.5078125
7431.34375
7397.87890625
7378.6484375
7376.34375
7389.03515625
7411.87109375
7438.95703125
7464.3515625
7483.1875
7493.29296875
7496.66015625
7498.546875
7504.4453125
7516.73046875
7533.30859375
7548.3984375
7554.7109375
7546.04296875
7519.5625
7476.81640625
7422.68359375
7362.8046875
7301.36328125
7240.8515625
7183.92578125
7134.9609375
7099.35546875
7080.69140625
7078.4296875
7088.1953125
7104.28125
7121.84765625
7137.40625
7148.08203125
7151.0625
7144.08203125
7126.48828125
7099.89453125
7067.57421875
7032.8125
6997.3671875
6961.00390625
6922.109375
6878.7109375
6829.65625
6775.91796875
6721.43359375
6672.296875
6634.5078125
6611.7421875
6604.50390625
6610.26171875
6623.75390625
6637.19921875
6641.2265625
6627.2578125
6590.41796875
6531.671875
6457.3359375
6376.09765625
6295.25
6218.5625
6146.66015625
6078.72265625
6013.88671875
5951.9375
5893.91015625
5842.8125
5803.5625
5781.58203125
5780.17578125
5798.109375
5829.15234375
5864.09765625
5894.0703125
5912.87109375
5917.65234375
5908.90234375
5890.78125
5871.03515625
5859.0859375
5862.6796875
5885.5625
5927.73828125
5987.5390625
6063.49609375
6154.7265625
6260.1640625
6377.44921875
6502.30859375
6628.61328125
6749.05859375
6856.26953125
6944.09765625
7008.90234375
7050.296875
7070.6328125
7073.34765625
7061.25
7036.046875
6999.515625
6955.2890625
6909.4375
6868.7734375
6837.66796875
6815.8828125
6799.390625
6783.65234375
6766.65234375
6749.546875
6734.8125
6723.8125
6715.14453125
6704.73828125
6687.4921875
6659.37890625
6618.5390625
6564.5546875
6497.015625
6415.32421875
6320.32421875
6216.24609375
6111.26171875
6015.83203125
5939.98828125
5890.81640625
5871.25390625
5880.3046875
5914.40625
5969.12109375
6039.99609375
6122.2109375
6209.57421875
6294.19921875
6367.9609375
6424.87890625
6462.69140625
6482.7109375
6488.5625
6485.34765625
6479.08203125
6475.6328125
6478.65625
6488.0078125
6499.953125
6509.2421875
6511.3046875
6503.25
6483.7265625
6452.484375
6410.4765625
6359.984375
6304.6640625
6249.46875
6200.375
6163.515625
6143.23046875
6139.97265625
6149.390625
6163.63671875
6174.015625
6173.52734375
6158.6953125
6130.0625
6091.44140625
6048.19921875
6005.86328125
5969.96875
5946.3828125
5940.1953125
5953.1640625
5982.046875
6020.14453125
6061.21484375
6102.453125
6144.48828125
6189.05078125
6236.5625
6285.234375
6331.640625
6371.82421875
6402.0234375
6418.71484375
6418.640625
6399.6171875
6362.33203125
6311.8125
6257.484375
6211.24609375
6184.21875
6183.3828125
6209.17578125
6255.5546875
6312.765625
6371.34375
6424.93359375
6470.921875
6509.91015625
6545.328125
6582.78515625
6627.8984375
6683.375
6747.48828125
6815.33984375
6881.69140625
6942.67578125
6995.38671875
7036.546875
7061.9140625
7067.19921875
7049.9375
7011.28515625
6956.5234375
6893.359375
6828.66015625
6765.81640625
6704.546875
6643.125
6580.6640625
6517.859375
6456.140625
6396.76171875
6340.59765625
6288.625
6242.48046875
6204.35546875
6175.9921875
6156.86328125
6143.08203125
6128.7265625
6109.60546875
6086.63671875
6065.70703125
6053.71875
6053.91796875
6063.9375
6077.4453125
6087.6328125
6090.46484375
6086.16015625
6078.95703125
6075.2734375
6081.25390625
6100.62890625
6133.80078125
6178.37890625
6230.75
6287.984375
6349.44921875
6417.3984375
6496.14453125
6589.546875
6697.5390625
6813.3125
6923.375
7011.34765625
7064.19140625
7077.66015625
7058.1015625
7019.85546875
6979.640625
6950.61328125
6938.34765625
6940.00390625
6946.72265625
6948.15625
6936.8828125
6910.41796875
6869.97265625
6817.84375
6755.75390625
6684.91015625
6606.59765625
6522.41015625
6434.515625
6346.7734375
6265.83203125
6200.84765625
6161.43359375
6154.80078125
6183.296875
6243.38671875
6326.81640625
6423.69921875
6525.50390625
6626.078125
6721.16796875
6808.66796875
6890.0703125
6970.50390625
7055.62109375
7147.3125
7242.10546875
7333.3515625
7414.58984375
7481.4140625
7531.703125
7565.484375
7584.93359375
7593.89453125
7596.61328125
7596.30859375
7594.515625
7591.421875
7587.0234375
7582.3203125
7579.84765625
7582.65625
7591.73046875
7603.0546875
7606.9375
7590.9453125
7545.296875
7467.5078125
7363.515625
7245.36328125
7127.1328125
7021.34375
6937.23046875
6881.07421875
6857.51953125
6869.96484375
6919.0546875
7000.8125
7106.8125
7226.66796875
7351.12109375
7473.5546875
7589.91796875
7698.00390625
7796.73828125
7885.53125
7963.5078125
8028.7734375
8077.97265625
8106.9296875
8112.71875
8096.1484375
8062.640625
8020.52734375
7978.0078125
7941.03125
7912.9140625
7894.74609375
7885.20703125
7879.99609375
7872.41015625
7855.96875
7828.02734375
7791.7734375
7754.4453125
7722.90625
7699.87109375
7683.47265625
7669.96484375
7656.81640625
7644.01171875
7633.33984375
7627.0078125
7626.82421875
7634.19140625
7650.45703125
7677.02734375
7715.40234375
7767.3671875
7835.1484375
7920.4765625
8022.55859375
8136.42578125
8253.28125
8362.99609375
8457.28515625
8532.4296875
8590.82421875
8640.58203125
8692.43359375
8755.0
8831.36328125
8919.28515625
9014.08984375
9111.08203125
9205.5078125
9291.16015625
9360.15234375
9405.25
9423.20703125
9416.70703125
9393.6796875
9364.94140625
9341.5859375
9332.74609375
9343.86328125
9375.9921875
9426.83984375
9492.796875
9569.859375
9652.6171875
9732.8828125
9800.90234375
9849.1328125
9876.0078125
9886.2890625
9887.82421875
9886.9140625
9885.18359375
9879.1640625
9862.0625
9826.9609375
9769.85546875
9691.51171875
9597.14453125
9494.66796875
9392.8984375
9300.42578125
9224.64453125
9169.9921875
9136.1796875
9117.859375
9106.72265625
9094.90234375
9077.890625
9055.66015625
9031.82421875
9011.46875
8999.03125
8997.01171875
9005.5625
9022.6328125
9044.84375
9069.375
9095.8359375
9126.41015625
9163.79296875
9208.94140625
9260.5859375
9316.79296875
9376.76171875
9441.4921875
9513.1171875
9593.5703125
9683.56640625
9782.984375
9892.30859375
10013.22265625
10146.7421875
10289.9765625
10434.9296875
10571.03125
10689.5625
10787.01171875
10865.625
10931.7890625
10993.2109375
11055.8984375
11122.2890625
11191.53125
11261.66015625
11331.8125
11403.0703125
11477.69140625
11557.7265625
11644.3203125
11738.0625
11839.890625
11951.46484375
12074.45703125
12209.2890625
12354.34765625
12505.98046875
12659.09765625
12807.75390625
12945.81640625
13067.921875
13170.72265625
13254.390625
13323.83203125
13388.48828125
13459.95703125
13547.81640625
13655.8046875
13780.63671875
13914.03515625
14046.49609375
14170.33203125
14280.92578125
14376.30078125
14456.2578125
14521.8828125
14575.8828125
14623.39453125
14672.24609375
14732.15625
14812.91796875
14922.76171875
15067.47265625
15249.953125
15469.71484375
15722.578125
16001.4140625
16297.9140625
16604.046875
16912.44140625
17215.9296875
17507.45703125
17780.66015625
18030.94140625
18256.69921875
18460.26953125
18648.046875
18829.27734375
19014.16796875
19212.3046875
19431.484375
19676.46484375
19947.671875
20240.95703125
20548.9609375
20863.484375
21177.9296875
21489.37890625
21800.2265625
22117.8984375
22451.6484375
22807.4296875
23184.04296875
23573.7890625
23967.4453125
24360.4765625
24756.27734375
25164.6953125
25596.95703125
26060.28125
26554.8125
27073.83984375
27606.59375
28142.0
28671.9375
29192.8671875
29705.9375
30215.90625
30729.73828125
31254.76171875
31796.58203125
32357.28125
32934.97265625
33525.39453125
34125.11328125
34734.75
35360.265625
36011.203125
36697.32421875
37426.26953125
38203.83203125
39035.03515625
39923.44921875
40868.2734375
41862.05078125
42891.359375
43940.765625
44997.3984375
46053.796875
47108.34765625
48164.15625
49227.4921875
50306.6171875
51410.54296875
52547.625
53724.484375
54946.3515625
56218.59765625
57548.0078125
58942.55859375
60410.00390625
61956.40234375
63585.05859375
65296.07421875
67087.0390625
68954.765625
70896.97265625
72912.65625
75001.59765625
77164.55859375
79404.23828125
81725.75390625
84135.91796875
86642.6640625
89255.796875
91987.86328125
94853.0703125
97864.14453125
101029.1875
104350.140625
107822.7109375
111436.859375
115177.5625
119026.296875
122963.140625
126968.83984375
131025.51171875
135115.19921875
139216.54296875
143301.70703125
147335.6796875
151278.30078125
155087.2734375
158719.9765625
162133.6328125
165284.8671875
168129.3671875
170622.17578125
172718.6875
174376.94140625
175561.484375
176247.7578125
176424.94140625
176095.7265625
175273.21875
173977.53125
172234.16796875
170074.078125
167533.265625
164651.0078125
161467.953125
158026.1953125
154370.87109375
150550.9375
146617.125
142618.0078125
138596.26171875
134586.95703125
130618.15625
126713.21484375
122893.58984375
119180.4921875
115594.48046875
112152.84375
108866.46484375
105737.89453125
102761.87109375
99928.203125
97225.5625
94644.26171875
92176.70703125
89816.18359375
87555.9140625
85389.7578125
83313.9375
81327.78125
79432.80859375
77631.0
75923.9453125
74313.3125
72801.54296875
71391.74609375
70086.3671875
68885.1953125
67783.5078125
66771.23828125
65834.26953125
64957.828125
64130.796875
63348.62890625
62613.421875
61931.63671875
61311.06640625
60758.42578125
60278.078125
59871.609375
59538.25390625
59275.89453125
59081.79296875
58952.203125
58881.3671875
58861.73828125
58886.25390625
58951.3203125
59057.5078125
59207.15234375
59401.03515625
59637.18359375
59912.71875
60226.984375
60583.7109375
60991.30078125
61461.10546875
62004.04296875
62626.59765625
63328.38671875
64102.91015625
64941.20703125
65835.890625
66783.296875
67783.26953125
68837.75
69949.30859375
71120.0546875
72351.1484375
73643.10546875
74996.6015625
76412.83984375
77893.390625
79440.25390625
81056.90234375
82749.6953125
84527.8125
86401.1796875
88377.6953125
90461.37890625
92651.765625
94944.04296875
97329.75
99798.40234375
102339.58984375
104944.5390625
107606.53125
110320.6328125
113082.99609375
115889.421875
118732.92578125
121601.3125
124475.9296875
127332.4140625
130143.04296875
132880.24609375
135519.76953125
138042.02734375
140430.8203125
142670.75
144745.58984375
146638.43359375
148332.2265625
149809.1953125
151049.875
152033.47265625
152739.921875
153152.02734375
153256.30078125
153042.9375
152506.78125
151649.44140625
150480.63671875
149017.28125
147280.9296875
145295.98046875
143089.21484375
140689.671875
138127.6328125
135433.01953125
132634.328125
129757.9765625
126827.2578125
123861.30859375
120875.30078125
117882.3828125
114895.76171875
111929.03125
108994.8515625
106103.71875
103264.140625
100483.55078125
97768.44921875
95123.36328125
92549.74609375
90046.22265625
87610.203125
85239.51171875
82932.7265625
80688.64453125
78506.1328125
76384.87109375
74326.00390625
72331.78125
70404.5546875
68546.15625
66758.03125
65040.92578125
63393.52734375
61810.921875
60284.87890625
58806.57421875
57370.01171875
55973.43359375
54617.95703125
53304.76953125
52033.421875
50802.15625
49609.48828125
48455.6484375
47342.8828125
46274.3828125
45252.48046875
44277.08203125
43345.5703125
42454.48828125
41601.859375
40788.04296875
40013.97265625
39278.02734375
38573.875
37891.43359375
37220.37109375
36553.7890625
35889.921875
35231.3828125
34583.203125
33951.19140625
33341.0390625
32757.859375
32205.38671875
31684.72265625
31193.3046875
30725.33984375
30274.08984375
29834.46875
29404.04296875
28981.70703125
28565.51171875
28151.37109375
27733.75
27307.9375
26872.84765625
26433.07421875
25998.85546875
25583.55078125
25199.6875
24855.3671875
24552.51953125
24287.38671875
24052.78125
23840.76953125
23644.203125
23456.50390625
23270.4921875
23077.625
22868.62109375
22635.1953125
22372.40234375
22080.4296875
21764.95703125
21435.4765625
21102.3515625
20774.65625
20459.37109375
20161.375
19883.3671875
19625.98046875
19388.96875
19172.80859375
18978.8828125
18807.5625
18655.37890625
18514.50390625
18375.56640625
18232.2421875
18083.88671875
17934.3046875
17788.24609375
17648.98828125
17518.80078125
17400.625
17298.359375
17214.875
17149.703125
17098.32421875
17053.39453125
17006.87109375
16951.91015625
16884.328125
16803.62109375
16713.23828125
16619.5625
16529.6328125
16448.47265625
16377.54296875
16315.19140625
16258.8125
16207.03125
16160.49609375
16121.1875
16091.390625
16073.02734375
16066.98046875
16071.85546875
16082.6640625
16090.68359375
16084.7890625
16053.34375
15986.01171875
15875.85546875
15721.65625
15529.45703125
15311.65625
15083.84765625
14861.0625
14655.08984375
14473.0546875
14317.296875
14186.1484375
14075.13671875
13978.14453125
13888.56640625
13801.33203125
13715.4375
13634.9140625
13566.79296875
13517.03515625
13487.33984375
13474.7578125
13473.578125
13477.828125
13483.09765625
13487.19921875
13489.62109375
13490.21875
13488.01953125
13480.90234375
13466.625
13444.4765625
13416.08984375
13384.1015625
13349.35546875
13309.23828125
13258.87890625
13194.203125
13113.82421875
13018.77734375
12911.48828125
12795.69140625
12677.05078125
12562.88671875
12460.25
12373.01953125
12299.6953125
12233.34375
12164.44921875
12085.5
11994.6171875
11895.56640625
11794.37109375
11695.29296875
11598.82421875
11502.1953125
11401.30859375
11292.48046875
11173.47265625
11043.640625
10903.7109375
10755.83984375
10604.15234375
10455.21875
10317.4140625
10198.6640625
10103.5859375
10031.5234375
9976.75
9930.59765625
9884.515625
9832.90625
9774.83203125
9713.984375
9656.45703125
9607.265625
9567.4921875
9533.9609375
9501.47265625
9466.04296875
9426.90234375
9386.23828125
9347.45703125
9313.56640625
9286.8828125
9269.55859375
9263.67578125
9270.3671875
9288.6875
9315.4921875
9346.66015625
9378.88671875
9410.796875
9442.46875
9473.65234375
9502.25390625
9524.484375
9536.69140625
9536.96484375
9525.2734375
9502.1796875
9467.75390625
9421.3515625
9362.2421875
9290.59765625
9208.62890625
9121.1953125
9034.9375
8955.953125
8887.5234375
8829.46875
8779.6015625
8735.91015625
8697.93359375
8666.7109375
8643.78125
8630.25390625
8626.6171875
8632.99609375
8649.33203125
8675.0703125
8708.87109375
8748.62890625
8791.78515625
8835.359375
8875.56640625
8907.44921875
8925.69140625
8926.953125
8912.54296875
8888.75390625
8863.6484375
8841.81640625
8821.13671875
8794.21484375
8753.2578125
8695.1171875
8623.40625
8547.609375
8480.18359375
8433.20703125
8415.23828125
8429.125
8471.26953125
8532.69140625
8601.84375
8667.9765625
8723.8359375
8766.9609375
8799.3515625
8826.09375
8853.58203125
8888.2578125
8936.4140625
9004.35546875
9097.61328125
9218.34375
9362.328125
9518.01171875
9669.02734375
9799.35546875
9898.546875
9964.70703125
10004.11328125
10028.01171875
10048.03125
10072.4609375
10104.7578125
10144.3125
10188.33984375
10233.16015625
10274.41015625
10306.828125
10324.89453125
10324.765625
10306.69921875
10276.0546875
10241.71484375
10212.59375
10194.13671875
10186.828125
10187.37890625
10191.28515625
10195.1875
10197.921875
10200.328125
10204.02734375
10209.67578125
10215.96484375
10220.46484375
10222.01171875
10222.53125
10226.4765625
10238.296875
10259.7578125
10288.80859375
10319.9140625
10345.39453125
10357.3203125
10349.47265625
10318.95703125
10267.08203125
10199.59765625
10125.609375
10055.10546875
9995.69921875
9950.30859375
9916.8046875
9889.44140625
9861.3515625
9827.38671875
9786.4921875
9742.671875
9703.80078125
9678.8984375
9675.11328125
9695.5390625
9738.6484375
9799.41015625
9871.2265625
9947.1796875
10020.1640625
10082.9453125
10129.8046875
10159.26953125
10176.1015625
10190.43359375
10214.0625
10255.65234375
10317.4765625
10395.44140625
10482.01953125
10569.6171875
10652.19921875
10725.4453125
10787.1328125
10838.21875
10883.12890625
10927.94140625
10977.32421875
11032.6328125
11092.26171875
11153.875
11217.05078125
11284.75390625
11362.75390625
11456.890625
11569.96484375
11700.1171875
11841.375
11985.453125
12123.83203125
12250.10546875
12362.07421875
12462.5546875
12557.68359375
12653.609375
12753.66796875
12857.73046875
12963.4140625
13068.04296875
13170.4453125
13272.0234375
13376.703125
13489.9296875
13617.59765625
13765.34765625
13937.9453125
14138.01171875
14364.76953125
14614.296875
14881.4765625
15161.765625
15450.93359375
15743.30078125
16030.94921875
16305.80859375
16563.859375
16808.421875
17049.99609375
17302.375
17577.5703125
17882.625
18219.57421875
18587.1484375
18982.3984375
19401.46484375
19839.9140625
20293.04296875
20756.203125
21225.20703125
21697.12109375
22171.01171875
22647.91015625
23130.08984375
23620.390625
24122.234375
24639.50390625
25175.62109375
25732.0078125
26307.25390625
26897.84765625
27500.1796875
28112.60546875
28736.14453125
29373.50390625
30027.52734375
30700.73046875
31396.16015625
32117.7421875
32868.80078125
33649.34375
34454.73046875
35276.96484375
36107.56640625
36939.44921875
37766.484375
38581.86328125
39377.24609375
40143.8203125
40874.3203125
41564.1953125
42211.6171875
42817.05859375
43382.9140625
43912.296875
44406.7265625
44864.1328125
45279.24609375
45646.33203125
45962.03125
46226.171875
46440.23046875
46605.21875
46720.4375
46784.0859375
46795.28125
46756.0390625
46671.83984375
46550.28125
46398.734375
46222.1640625
46021.7578125
45794.66796875
45535.2890625
45237.52734375
44897.00390625
44512.390625
44085.80078125
43622.4921875
43129.51953125
42613.4296875
42078.109375
41524.30078125
40951.24609375
40358.94140625
39749.2734375
39125.1484375
38488.12890625
37836.3046875
37164.1875
36465.35546875
35736.5625
34980.77734375
34207.1171875
33427.66015625
32653.21484375
31890.48046875
31141.93359375
30408.0
29689.671875
28989.921875
28313.3671875
27664.859375
27047.91015625
26463.61328125
25910.27734375
25383.69140625
24877.65234375
24384.6171875
23896.66015625
23407.234375
22913.30078125
22416.8671875
21924.5859375
21445.17578125
20985.73828125
20549.2109375
20134.734375
19740.63671875
19367.22265625
19016.703125
18690.484375
18387.32421875
18104.6953125
17841.63671875
17599.58984375
17379.77734375
17180.046875
16994.46875
16816.0234375
16639.625
16463.0390625
16285.81640625
16108.0234375
15930.46875
15756.484375
15593.75
15453.74609375
15347.671875
15280.05859375
15244.47265625
15224.72265625
15201.1328125
15157.58984375
15085.06640625
14981.00390625
14847.12890625
14687.80078125
14509.2890625
14318.71484375
14122.90234375
13928.109375
13741.16015625
13570.76171875
13426.93359375
13318.21875
13248.36328125
13214.89453125
13210.3671875
13224.7421875
13247.203125
13267.11328125
13274.94140625
13263.53515625
13229.07421875
13171.1015625
13091.75
12994.54296875
12882.7265625
12757.55078125
12617.68359375
12460.8671875
12287.03125
12100.31640625
11908.53515625
11720.9921875
11546.72265625
11393.91796875
11269.296875
11176.78515625
11116.41796875
11084.78125
11076.8125
11087.4921875
11112.4609375
11147.890625
11190.18359375
11235.55078125
11279.52734375
11316.94921875
11342.80859375
11353.625
11347.9765625
11325.5
11285.203125
11224.875
11142.48828125
11038.734375
10918.67578125
10790.9453125
10665.0234375
10548.65625
10446.7265625
10361.1484375
10290.76953125
10231.15625
10175.46484375
10116.90625
10051.73828125
9980.90625
9909.28125
9843.15625
9787.34765625
9743.296875
9709.03515625
9680.91796875
9656.203125
9634.90625
9619.76171875
9613.94140625
9618.1328125
9629.140625
9641.19921875
9649.1953125
9651.39453125
9649.8828125
9648.7734375
9651.73046875
9660.49609375
9675.1953125
9695.75
9722.99609375
9758.66796875
9804.4296875
9860.72265625
9926.41796875
9998.953125
10075.140625
10152.0234375
10227.2421875
10298.359375
10361.5390625
10410.98828125
10440.140625
10443.88671875
10420.43359375
10371.84375
10303.3203125
10221.7109375
10133.60546875
10043.47265625
9952.5
9858.6875
9758.828125
9651.984375
9542.84765625
9442.40625
9364.76171875
9321.69921875
9318.3203125
9351.73828125
9412.70703125
9488.62109375
9566.73046875
9637.05859375
9694.5625
9739.81640625
9777.83203125
9815.1875
9856.6015625
9902.62890625
9949.5
9991.03125
10021.3671875
10037.58984375
10041.45703125
10039.55859375
10041.1328125
10054.3984375
10083.25
10126.15625
10177.09375
10227.4921875
10268.2578125
10291.875
10294.25390625
10275.921875
10242.09375
10201.76953125
10166.17578125
10146.4140625
10150.67578125
10181.875
10237.25
10310.5625
10395.875
10490.16796875
10593.10546875
10704.84765625
10824.6015625
10951.03515625
11082.89453125
11218.01171875
11351.44140625
11475.734375
11584.015625
11673.72265625
11747.94140625
11813.9375
11880.39453125
11954.7265625
12041.09765625
12139.5078125
12246.8984375
12359.77734375
12476.52734375
12597.46484375
12722.921875
12851.6328125
12981.11328125
13109.38671875
13235.7734375
13359.5625
13478.23828125
13587.5703125
13683.86328125
13766.38671875
13838.0078125
13904.1953125
13971.8359375
14048.34765625
14140.24609375
14250.953125
14378.9609375
14518.03125
14659.41796875
14794.75390625
14917.9375
15025.8828125
15118.8125
15200.26171875
15276.22265625
15352.95703125
15434.98828125
15524.8359375
15624.83203125
15738.89453125
15872.15625
16028.75
16209.9765625
16414.14453125
16637.67578125
16876.02734375
17124.22265625
17377.5546875
17632.52734375
17887.390625
18141.91015625
18396.578125
18652.1875
18910.140625
19173.23828125
19445.83203125
19732.453125
20035.3828125
20352.83203125
20679.375
21008.25390625
21334.07421875
21654.48828125
21971.125
22289.671875
22618.52734375
22965.55859375
23334.33984375
23722.02734375
24120.4609375
24519.7578125
24912.734375
25297.9140625
25679.65234375
26065.37109375
26461.8671875
26872.98828125
27299.69140625
27741.3203125
28196.70703125
28664.65625
29144.25390625
29634.98046875
30136.578125
30648.828125
31171.69921875
31705.9765625
32253.65625
32817.30078125
33398.22265625
33994.42578125
34600.20703125
35208.296875
35813.265625
36414.01171875
37014.16796875
37621.0859375
38244.38671875
38894.01953125
39577.68359375
40298.828125
41056.4375
41846.46484375
42663.49609375
43502.1640625
44358.61328125
45231.7734375
46122.9921875
47034.12890625
47965.984375
48918.86328125
49894.3515625
50895.9453125
51927.64453125
52991.8125
54088.29296875
55215.0703125
56369.26953125
57547.6484375
58746.76953125
59963.734375
61197.56640625
62450.2265625
63725.8671875
65028.40234375
66358.7421875
67713.49609375
69085.66796875
70467.234375
71852.3828125
73239.5625
74631.00390625
76030.484375
77441.99609375
78870.64453125
80324.33984375
81813.71484375
83349.75
84940.765625
86590.64453125
88298.65234375
90060.7109375
91871.8125
93728.8046875
95632.00390625
97584.78515625
99591.86328125
101657.6875
103786.16796875
105981.5078125
108249.26171875
110596.21484375
113028.76953125
115550.953125
118163.609375
120865.17578125
123652.87890625
126523.21484375
129471.42578125
132490.3359375
135569.13671875
138692.78515625
141842.45703125
144996.43359375
148130.12890625
151215.19140625
154219.375
157108.44921875
159849.26953125
162411.859375
164769.3828125
166896.9375
168770.453125
170366.3671875
171661.8203125
172634.91015625
173264.66015625
173530.921875
173414.9375
172901.23828125
171980.62109375
170653.3125
168931.421875
166839.41796875
164411.6640625
161687.1875
158704.2265625
155497.46875
152099.125
148541.9375
144861.51171875
141096.17578125
137284.375
133460.53125
129651.390625
125874.52734375
122139.71484375
118451.77734375
114813.25390625
111225.98828125
107692.06640625
104214.7890625
100800.015625
97457.05859375
94198.390625
91037.59375
87986.578125
85053.703125
82243.3671875
79556.13671875
76988.1484375
74530.62890625
72171.36328125
69898.7734375
67706.21875
65593.47265625
63564.546875
61624.28125
59776.19140625
58022.1171875
56361.9140625
54792.3515625
53306.18359375
51892.91015625
50541.03515625
49240.234375
47982.30859375
46761.35546875
45573.78125
44418.39453125
43296.3359375
42211.08984375
41168.66796875
40177.2578125
39245.69140625
38380.8515625
37585.33984375
36856.3125
36185.6875
35561.83203125
34972.64453125
34409.00390625
33866.56640625
33344.484375
32842.09765625
32356.3046875
31881.5625
31411.62890625
30941.36328125
30467.45703125
29988.8359375
29507.0703125
29026.33984375
28552.03125
28088.31640625
27636.16015625
27193.1640625
26755.25
26319.140625
25883.9765625
25451.41015625
25024.4921875
24606.42578125
24199.9140625
23807.234375
23430.28515625
23070.30078125
22727.3828125
22400.328125
22086.9609375
21784.6953125
21490.99609375
21203.3671875
20919.23828125
20636.09765625
20352.01953125
20066.234375
19779.203125
19492.234375
19206.515625
18921.61328125
18634.37109375
18339.890625
18035.34765625
17724.4921875
17419.0625
17135.3515625
16888.03515625
16685.07421875
16525.640625
16400.98828125
16297.3671875
16200.1484375
16097.76171875
15983.7265625
15855.88671875
15714.23828125
15559.015625
15390.484375
15210.30859375
15023.19921875
14836.99609375
14660.01953125
14497.15625
14347.5546875
14205.59375
14063.90625
13916.078125
13757.76171875
13586.984375
13404.515625
13214.29296875
13023.34375
12840.9140625
12676.8046875
12539.17578125
12432.609375
12357.4453125
12311.06640625
12290.29296875
12293.375
12320.22265625
12370.875
12443.58203125
12533.8828125
12635.3828125
12741.2265625
12845.09765625
12941.15625
13023.76953125
13088.11328125
13132.0
13157.60546875
13171.32421875
13181.4140625
13194.7421875
13214.87890625
13242.24609375
13275.51953125
13312.87109375
13352.6328125
13393.78125
13435.875
13478.17578125
13518.046875
13550.328125
13569.05859375
13570.88671875
13557.8046875
13537.08203125
13518.65234375
13511.59765625
13521.40234375
13548.44140625
13587.58984375
13629.00390625
13660.33203125
13669.953125
13650.4609375
13600.8125
13526.01171875
13434.328125
13333.65234375
13229.12890625
13123.0234375
13016.015625
12908.390625
12800.44921875
12692.60546875
12585.515625
12480.24609375
12378.1328125
12280.50390625
12188.5390625
12103.28125
12025.47265625
11955.08984375
11890.83984375
11829.98046875
11768.81640625
11703.6875
11631.64453125
11550.28515625
11457.0078125
11348.4375
11220.6796875
11070.16796875
10895.16015625
10697.37890625
10483.1640625
10262.9453125
10048.68359375
9850.59375
9674.91015625
9523.7109375
9396.51953125
9292.6484375
9212.9921875
9160.17578125
9136.765625
9142.7421875
9173.9140625
9222.328125
9277.8515625
9329.78515625
9367.89453125
9383.50390625
9371.046875
9329.88671875
9265.01953125
9185.984375
9104.0234375
9028.921875
8966.9375
8920.14453125
8886.703125
8861.828125
8839.34765625
8813.609375
8780.67578125
8738.453125
8686.41015625
8625.77734375
8559.8359375
8493.3984375
8431.3828125
8377.484375
8333.58203125
8299.5703125
8273.1953125
8250.1875
8225.3671875
8194.359375
8154.83984375
8106.62109375
8050.9609375
7989.8671875
7925.76171875
7861.328125
7799.42578125
7743.1015625
7695.73828125
7661.2265625
7643.75
7646.6796875
7670.765625
7712.55859375
7764.52734375
7817.12890625
7861.66796875
7892.38671875
7907.00390625
7906.1875
7892.25390625
7867.76953125
7834.5546875
7793.4375
7744.45703125
7686.8984375
7619.46875
7541.43359375
7454.8515625
7366.265625
7286.078125
7225.46875
7192.47265625
7189.171875
7211.2421875
7249.40234375
7292.27734375
7329.69921875
7355.6875
7370.1328125
7378.26171875
7387.5703125
7403.6328125
7427.0703125
7453.3671875
7475.1015625
7485.03125
7478.8671875
7456.9453125
7424.56640625
7390.45703125
7364.046875
7352.74609375
7360.52734375
7387.9609375
7433.2890625
7493.5390625
7565.03515625
7643.39453125
7723.4140625
7799.24609375
7864.58984375
7912.87890625
7938.078125
7936.19921875
7906.59375
7851.609375
7775.21875
7682.19140625
7578.51953125
7471.390625
7367.34765625
7269.421875
7175.65234375
7080.5234375
6978.5
6867.5390625
6750.390625
6632.98828125
6521.64453125
6421.4140625
6336.68359375
6272.3984375
6233.79296875
6224.46484375
6244.5390625
6290.20703125
6354.78125
6430.6328125
6511.2734375
6592.6953125
6673.24609375
6752.2890625
6828.55078125
6899.09765625
6959.36328125
7004.49609375
7031.51171875
7040.78515625
7035.72265625
7020.71875
6999.3359375
6973.81640625
6945.5546875
6915.66796875
6885.3515625
6856.1171875
6829.625
6807.08984375
6788.78515625
6774.0546875
6761.4375
6748.578125
6732.578125
6711.27734375
6684.9921875
6657.1796875
6633.84375
6622.27734375
6629.8515625
6662.3984375
6722.328125
6807.234375
6909.99609375
7020.0859375
7125.234375
7213.15625
7273.86328125
7302.12890625
7299.0390625
7271.328125
7228.9921875
7182.2578125
7139.15625
7104.1640625
7078.3984375
7061.21875
7052.58203125
7054.25
7068.9375
7097.9765625
7139.421875
7188.1328125
7237.83203125
7284.16796875
7327.35546875
7372.5546875
7427.3515625
7497.47265625
7583.8125
7682.47265625
7787.32421875
7892.484375
7993.265625
8085.86328125
8166.734375
8232.15625
8278.2109375
8301.41796875
8300.33984375
8277.3203125
8238.7734375
8193.08984375
8147.27734375
8104.72265625
8065.484375
8028.359375
7992.88671875
7960.05859375
7932.1171875
7911.8046875
7901.38671875
7901.65625
7911.40625
7927.7109375
7946.44140625
7963.05859375
7973.78125
7976.9765625
7973.8203125
7967.53515625
7962.08203125
7961.0546875
7966.91015625
7979.921875
7997.63671875
8016.00390625
8032.01171875
8045.828125
8060.8984375
8082.0625
8113.04296875
8154.76171875
8205.140625
8260.671875
8318.703125
8379.015625
8443.87890625
8517.18359375
8603.171875
8704.8046875
8821.99609375
8950.421875
9081.81640625
9205.47265625
9310.5390625
9388.68359375
9437.01953125
9459.59765625
9466.1953125
9468.59375
9476.703125
9496.40625
9529.6328125
9575.421875
9631.32421875
9694.35546875
9761.453125
9829.48828125
9895.34765625
9956.203125
10009.96484375
10055.4140625
10091.9453125
10119.18359375
10137.01953125
10146.18359375
10148.77734375
10147.58203125
10144.46484375
10139.1171875
10129.1953125
10111.78125
10085.0
10049.34765625
10008.046875
9965.83203125
9925.92578125
9887.16796875
9844.03125
9790.30859375
9723.76953125
9648.07421875
9570.7109375
9498.9140625
9436.47265625
9383.1171875
9336.50390625
9294.828125
9258.3671875
9229.2734375
9210.28125
9203.25390625
9208.33203125
9223.5625
9245.2421875
9268.56640625
9288.08984375
9297.88671875
9291.92578125
9265.4140625
9216.66015625
9148.26171875
9066.9375
8981.9765625
8903.0859375
8838.08984375
8791.5078125
8764.234375
8754.1953125
8757.4453125
8769.90625
8789.4296875
8817.24609375
8857.22265625
8913.140625
8985.8203125
9072.1171875
9165.73828125
9259.2109375
9345.94140625
9421.79296875
9485.51171875
9537.96484375
9581.2734375
9618.62109375
9654.078125
9691.015625
9729.55859375
9765.31640625
9791.06640625
9800.19921875
9789.43359375
9759.62109375
9714.7265625
9659.98046875
9600.21875
9539.5625
9482.7578125
9436.50390625
9408.51953125
9404.01953125
9422.30859375
9456.265625
9495.28125
9529.5234375
9553.2890625
9566.421875
9573.68359375
9582.94921875
9602.90625
9641.11328125
9702.6484375
9789.109375
9898.1796875
10023.95703125
10158.01953125
10291.171875
10415.4765625
10526.16796875
10622.17578125
10704.8515625
10775.66796875
10835.04296875
10883.27734375
10922.3046875
10956.0546875
10988.50390625
11021.08203125
11051.87890625
11077.5078125
11096.1953125
11109.5625
11122.1171875
11139.234375
11165.49609375
11204.2421875
11258.0703125
11329.40234375
11420.70703125
11534.10546875
11670.6796875
11830.01171875
12010.578125
12211.16015625
12431.890625
12673.73828125
12936.34765625
13215.6640625
13503.4921875
13790.01171875
14067.83203125
14334.76171875
14593.30859375
14847.97265625
15103.3203125
15364.58984375
15639.28125
15937.08984375
16267.26171875
16635.39453125
17042.0703125
17483.80859375
17954.7890625
18447.87890625
18954.8125
19466.53515625
19974.5390625
20472.41015625
20956.67578125
21426.84375
21885.76953125
22340.44140625
22801.73828125
23282.015625
23791.3203125
24334.640625
24911.4296875
25516.7578125
26143.01171875
26781.859375
27426.375
28072.5390625
28719.4921875
29368.5
30021.50390625
30679.84765625
31343.91796875
32013.6953125
32689.35546875
33370.60546875
34054.62890625
34734.6875
35401.2421875
36045.28515625
36661.51953125
37249.49609375
37812.97265625
38358.4140625
38892.86328125
39420.97265625
39941.890625
40447.82421875
40925.765625
41362.02734375
41747.140625
42078.6015625
42360.3984375
42600.34765625
42806.9296875
42986.6953125
43142.24609375
43270.89453125
43364.54296875
43411.48828125
43399.90625
43321.63671875
43174.23828125
42960.6796875
42687.32421875
42361.7890625
41991.43359375
41582.41796875
41139.37890625
40666.06640625
40166.66015625
39646.20703125
39109.0546875
38556.546875
37986.3046875
37393.91015625
36775.64453125
36130.27734375
35459.4609375
34767.171875
34058.55078125
33338.64453125
32611.6484375
31880.96484375
31149.23828125
30418.078125
29688.125
28960.0546875
28235.8515625
27518.87890625
26812.4609375
26118.21484375
25435.50390625
24762.26171875
24097.02734375
23441.34765625
22801.26953125
22186.47265625
21606.96875
21069.32421875
20574.515625
20118.20703125
19692.6484375
19289.015625
18899.35546875
18517.25390625
18137.3515625
17754.5546875
17364.07421875
16962.1640625
16547.078125
16119.7890625
15684.265625
15246.953125
14815.078125
14394.34765625
13987.54296875
13595.0625
13216.9375
12854.703125
12511.84375
12192.65625
11900.4765625
11636.57421875
11400.37109375
11190.421875
11005.02734375
10842.19140625
10699.515625
10574.703125
10466.4296875
10374.703125
10300.46484375
10244.5
10206.3828125
10183.98046875
10173.53125
10169.51953125
10163.6875
10144.21875
10096.96875
10009.64453125
9876.67578125
9701.55078125
9495.3359375
9272.97265625
9049.5234375
8837.0234375
8642.109375
8464.74609375
8298.84765625
8134.80078125
7962.6875
7775.30078125
7569.828125
7347.83203125
7113.53515625
6871.5859375
6626.09375
6381.48046875
6143.74609375
5920.47265625
5719.1484375
5545.21484375
5401.27734375
5287.75390625
5203.921875
5148.15234375
5117.140625
5104.703125
5101.359375
5095.69140625
5077.7421875
5043.22265625
4996.109375
4947.55859375
4911.05078125
4896.39453125
4905.96484375
4934.82421875
4973.65625
5012.4140625
5043.0078125
5060.7734375
5064.74609375
5056.859375
5040.42578125
5018.859375
4995.23046875
4972.30078125
4952.0859375
4935.234375
4921.3515625
4910.6171875
4905.48828125
4910.58984375
4930.55859375
4967.71484375
5021.234375
5088.12890625
5164.734375
5247.4375
5332.1953125
5413.41015625
5483.30078125
5533.06640625
5555.57421875
5548.234375
5514.421875
5462.78125
5404.984375
5352.640625
5314.2265625
5293.03515625
5286.5390625
5287.19140625
5284.0546875
5265.3515625
5221.96484375
5150.91796875
5056.828125
4950.3125
4844.36328125
4750.88671875
4678.67578125
4632.6640625
4613.9140625
4620.0390625
4646.03515625
4685.71484375
4733.33984375
4784.953125
4838.6015625
4893.5
4949.203125
5005.47265625
5062.41796875
5119.50390625
5173.6796875
5218.65234375
5246.69921875
5252.16015625
5234.109375
5196.46875
5145.98828125
5089.58203125
5032.41796875
4977.28125
4925.0703125
4875.765625
4829.2890625
4785.890625
4746.125
4710.37890625
4678.19921875
4648.1640625
4618.9296875
4591.23828125
4569.28125
4560.11328125
4571.33203125
4608.2421875
4671.76171875
4757.828125
4858.1015625
4961.86328125
5058.2734375
5138.12890625
5194.7578125
5224.61328125
5228.12890625
5210.63671875
5181.98828125
5154.109375
5137.15625
5136.1328125
5150.12109375
5174.49609375
5204.6484375
5238.87890625
5278.73828125
5326.9375
5384.5
5449.07421875
5515.453125
5577.57421875
5630.7734375
5673.35546875
5707.31640625
5738.39453125
5775.05078125
5825.83984375
5895.671875
5982.6875
6077.515625
6165.32421875
6229.82421875
6258.12109375
6244.8125
6193.8671875
6117.0234375
6029.6015625
5946.2265625
5878.62890625
5835.46484375
5822.63671875
5842.828125
5894.75390625
5972.7578125
6067.51171875
6167.484375
6260.92578125
6337.65625
6390.17578125
6413.8828125
6406.88671875
6369.9296875
6306.48828125
6222.84765625
6127.6796875
6031.26171875
5944.54296875
5878.31640625
5842.3828125
5844.1171875
5886.30078125
5965.33984375
6071.6171875
6192.38671875
6315.578125
6432.2734375
6537.2890625
6629.06640625
6709.80859375
6785.296875
6863.7109375
6953.85546875
7063.45703125
7197.265625
7354.8125
7529.125
7708.51171875
7881.09375
8039.1796875
8180.34765625
8305.62109375
8417.0859375
8516.7421875
8606.46875
8688.41796875
8765.82421875
8843.54296875
8927.61328125
9023.7421875
9135.66015625
9264.46875
9408.671875
9564.5
9726.6015625
9889.88671875
10052.0078125
10214.99609375
10384.69140625
10567.81640625
10768.2109375
10984.3828125
11209.90234375
11436.51171875
11658.109375
11873.390625
12086.30859375
12304.453125
12536.23828125
12788.30859375
13064.57421875
13367.328125
13698.8359375
14061.37890625
14455.5546875
14878.4921875
15323.7265625
15782.87890625
16248.15234375
16714.79296875
17182.515625
17654.9375
18137.23046875
18633.74609375
19147.24609375
19679.4140625
20231.3828125
20803.69921875
21396.9296875
22013.53125
22659.51953125
23343.84765625
24075.1171875
24857.54296875
25688.9609375
26561.59375
27464.50390625
28386.03125
29315.7734375
30246.55078125
31176.5390625
32110.3125
33057.60546875
34029.49609375
35033.66796875
36070.9453125
37134.32421875
38210.546875
39283.02734375
40335.25390625
41353.6875
42329.7890625
43260.5859375
44147.6328125
44994.66015625
45804.69921875
46577.4609375
47307.84375
47986.296875
48601.24609375
49142.3828125
49602.80078125
49978.9375
50268.94921875
50471.19140625
50583.62109375
50603.87890625
50530.0546875
50361.98046875
50102.55859375
49757.8515625
49335.48046875
48842.515625
48284.69921875
47667.421875
46997.0546875
46281.015625
45526.3828125
44738.66015625
43921.76953125
43079.09375
42214.51953125
41332.78515625
40439.3359375
39540.0
38640.53125
37746.328125
36862.828125
35996.515625
35155.3515625
34347.578125
33579.36328125
32852.62109375
32164.48046875
31508.61328125
30877.796875
30266.81640625
29674.3671875
29103.08203125
28557.41796875
28040.44921875
27551.28125
27084.875
26634.62109375
26196.2734375
25770.1875
25360.25390625
24970.25
24600.29296875
24245.54296875
23897.796875
23549.1875
23196.26171875
22842.109375
22494.734375
22162.640625
21850.765625
21559.32421875
21285.64453125
21027.03125
20782.64453125
20553.6796875
20342.0859375
20148.8046875
19972.68359375
19810.80859375
19659.6953125
19516.3671875
19378.7734375
19245.8203125
19117.23828125
18993.5859375
18876.2578125
18767.2109375
18668.24609375
18580.28515625
18503.77734375
18440.09375
18392.9375
18367.76171875
18369.4296875
18399.625
18456.03515625
18533.96875
18629.08984375
18739.5546875
18866.05859375
19010.2109375
19172.62109375
19352.03125
19545.57421875
19749.80078125
19961.765625
20179.9921875
20405.09765625
20640.1953125
20891.07421875
21165.31640625
21469.84765625
21807.9453125
22177.84375
22574.2734375
22991.4296875
23424.58984375
23869.80078125
24322.984375
24779.86328125
25236.39453125
25689.25
26136.14453125
26576.21484375
27010.05859375
27438.9453125
27863.6015625
28283.49609375
28697.40625
29105.32421875
29510.5078125
29920.203125
30343.625
30788.078125
31255.3515625
31740.546875
32233.91015625
32724.97265625
33206.984375
33679.30078125
34146.3984375
34614.38671875
35087.73046875
35567.6875
36052.078125
36535.4765625
37009.703125
37464.91015625
37890.52734375
38275.40234375
38607.890625
38877.38671875
39077.33203125
39207.69140625
39275.1484375
39290.828125
39267.0
39214.38671875
39140.8125
39050.83203125
38945.06640625
38819.015625
38662.6328125
38462.29296875
38205.19921875
37884.1640625
37500.09765625
37061.11328125
36578.99609375
36065.40234375
35529.73828125
34979.33984375
34420.51953125
33859.0390625
33300.01171875
32747.703125
32205.34765625
31674.24609375
31152.94921875
30637.79296875
30125.01171875
29611.9765625
29096.16015625
28573.31640625
28037.98046875
27486.80078125
26921.76171875
26350.0546875
25780.28125
25217.80078125
24662.37890625
24109.2734375
23553.09375
22991.828125
22428.84375
21871.6640625
21328.6875
20805.8984375
20305.21875
19824.18359375
19356.37890625
18892.609375
18423.5078125
17942.83203125
17449.74609375
16948.296875
16445.1640625
15947.546875
15462.15625
14994.33203125
14546.9296875
14119.921875
13711.42578125
13319.68359375
12944.546875
12588.19140625
12255.18359375
11951.7578125
11683.6171875
11453.109375
11257.87890625
11092.2578125
10949.7890625
10824.546875
10710.171875
10598.39453125
10479.30859375
10343.9296875
10187.53125
10011.38671875
9821.6015625
9625.6953125
9428.89453125
9232.20703125
9032.9765625
8827.25390625
8612.390625
8388.53515625
8158.828125
7928.3671875
7702.74609375
7486.8046875
7283.92578125
7095.984375
6923.90625
6768.3359375
6630.05859375
6509.625
6406.3515625
6317.2578125
6236.83203125
6157.96484375
6073.625
5978.56640625
5870.453125
5750.1484375
5620.99609375
5487.0703125
5350.96875
5212.39453125
5068.8671875
4918.19140625
4761.17578125
4602.375
4448.66015625
4306.79296875
4181.69140625
4075.74609375
3988.74609375
3918.03515625
3859.01953125
3805.8984375
3752.23828125
3691.37109375
3617.1796875
3525.32421875
3413.93359375
3283.43359375
3135.81640625
2974.77734375
2806.49609375
2639.67578125
2483.6328125
2345.109375
2226.1015625
2124.4609375
2037.1171875
1963.08203125
1903.73828125
1860.2421875
1830.80078125
1810.390625
1792.9140625
1773.671875
1750.9296875
1726.73828125
1706.6640625
1697.8828125
1705.77734375
1730.95703125
1768.62109375
1810.23046875
1845.9921875
1867.26953125
1868.24609375
1846.52734375
1802.703125
1739.859375
1663.8984375
1583.828125
1510.54296875
1453.46484375
1416.7421875
1397.3359375
1386.26953125
1372.484375
1347.0234375
1305.3203125
1246.88671875
1173.98046875
1090.83984375
1003.34765625
917.9375
839.83203125
771.96484375
715.4140625
670.47265625
637.171875
615.0625
602.68359375
597.19140625
594.5
590.4375
582.44140625
570.51953125
556.82421875
544.65234375
538.03125
541.69140625
560.59765625
598.49609375
656.28515625
731.05078125
816.453125
904.31640625
986.78515625
1058.140625
1115.6015625
1159.31640625
1191.70703125
1216.0625
1234.5078125
1246.4296875
1248.7734375
1238.53515625
1215.55859375
1183.5234375
1148.3984375
1115.73046875
1088.73046875
1068.1484375
1053.08203125
1041.6171875
1031.2734375
1019.73828125
1005.71484375
989.1484375
970.6015625
950.5234375
928.66015625
903.30078125
870.49609375
824.66015625
761.28515625
680.08984375
586.00390625
487.17578125
391.70703125
305.16015625
229.83984375
165.6328125
111.7578125
68.33984375
37.09765625
21.140625
24.09765625
47.89453125
89.55859375
139.1171875
181.34765625
200.99609375
188.00390625
139.53515625
59.14453125
-45.01953125
-162.12890625
-280.8515625
-391.203125
-485.20703125
-556.609375
-600.7578125
-614.83984375
-597.93359375
-550.828125
-476.59375
-381.625
-275.67578125
-169.8203125
-73.3046875
9.0546875
77.84375
138.0234375
196.0234375
256.12890625
318.44140625
379.7265625
435.91796875
484.00390625
522.37109375
550.65234375
569.92578125
582.6484375
591.65625
598.890625
604.90625
609.59375
613.1171875
616.3125
620.61328125
628.02734375
641.43359375
664.6953125
701.96484375
756.03125
826.609375
909.74609375
998.71484375
1085.9765625
1165.0625
1231.76171875
1284.046875
1320.93359375
1340.8125
1340.52734375
1315.9765625
1263.9921875
1184.43359375
1081.62890625
964.76171875
846.390625
738.99609375
651.24609375
586.47265625
544.3203125
523.53515625
523.1640625
541.6484375
575.421875
618.94140625
666.25390625
712.984375
757.3359375
799.12109375
837.51953125
869.29296875
889.453125
894.265625
884.09765625
864.0078125
841.6796875
824.5
817.2890625
821.3515625
834.390625
851.10546875
864.6015625
868.5
859.15234375
836.50390625
803.0390625
761.59765625
713.82421875
660.04296875
600.11328125
534.45703125
465.0859375
396.41015625
335.48828125
291.24609375
272.765625
287.0390625
336.58984375
418.01171875
522.78125
640.35546875
761.94921875
882.30078125
998.60546875
1107.9609375
1205.47265625
1284.21875
1337.11328125
1359.7265625
1353.00390625
1324.37109375
1286.29296875
1252.609375
1234.17578125
1235.89453125
1256.44140625
1290.36328125
1330.796875
1371.5546875
1408.10546875
1437.6484375
1458.61328125
1469.96875
1471.3125
1463.78125
1451.1640625
1439.69921875
1436.53125
1447.6328125
1476.109375
1521.09375
1577.40625
1636.34765625
1687.98828125
1724.69140625
1744.48046875
1752.26171875
1757.58984375
1769.5703125
1791.99609375
1821.68359375
1850.6953125
1870.453125
1875.1171875
1863.015625
1836.01953125
1797.3984375
1749.05078125
1689.8671875
1616.0234375
1523.265625
1409.73046875
1277.9609375
1135.2421875
992.5546875
862.90625
759.8125
695.28515625
677.18359375
706.375
775.66796875
871.62890625
978.34765625
1081.29296875
1169.8046875
1237.828125
1283.15234375
1306.0703125
1308.48046875
1293.65625
1266.22265625
1231.63671875
1195.27734375
1161.66015625
1133.98046875
1114.0078125
1102.1015625
1097.34765625
1097.203125
1096.796875
1089.02734375
1066.359375
1023.50390625
959.015625
875.1484375
776.84375
671.3359375
568.18359375
478.36328125
412.06640625
375.9296875
371.63671875
396.67578125
446.5546875
516.60546875
602.50390625
699.8125
803.8984375
910.234375
1014.83203125
1114.52734375
1207.4375
1293.26953125
1372.91796875
1447.4140625
1516.84765625
1580.12109375
1635.3828125
1680.67578125
1714.61328125
1737.1484375
1750.03515625
1756.57421875
1760.390625
1763.828125
1766.78515625
1766.70703125
1760.12109375
1745.2421875
1724.328125
1703.96875
1692.5078125
1695.4765625
1712.3515625
1737.296875
1763.48828125
1787.0859375
1807.32421875
1823.26171875
1831.04296875
1824.3125
1796.66015625
1743.66796875
1663.3203125
1556.0625
1425.5
1279.52734375
1130.48828125
993.09765625
880.15625
798.05859375
744.78125
711.66015625
687.55859375
662.80078125
631.5859375
593.1015625
552.02734375
517.80859375
502.10546875
515.015625
561.94921875
642.52734375
751.46484375
880.171875
1018.42578125
1156.15234375
1285.3046875
1400.99609375
1501.125
1584.8828125
1651.86328125
1702.66015625
1740.171875
1770.078125
1799.734375
1835.94921875
1882.66015625
1939.39453125
2001.3203125
2061.0859375
2111.8203125
2149.74609375
2175.09765625
2191.1328125
2201.83203125
2209.85546875
2216.2109375
2221.46484375
2226.796875
2233.25390625
2239.765625
2242.0390625
2233.94140625
2210.58984375
2170.99609375
2119.04296875
2062.703125
2012.23046875
1977.55859375
1965.45703125
1977.48828125
2009.77734375
2054.96484375
2105.15234375
2154.30859375
2199.26953125
2239.26171875
2274.52734375
2304.78125
2328.47265625
2343.2265625
2346.9296875
2338.29296875
2316.71875
2282.1484375
2235.09375
2175.90625
2103.42578125
2014.49609375
1905.890625
1777.1328125
1631.671875
1475.67578125
1316.609375
1163.0390625
1024.625
910.73046875
828.15234375
779.75390625
764.59375
778.60546875
814.88671875
864.52734375
918.44140625
969.6875
1014.859375
1053.640625
1087.078125
1115.72265625
1138.84765625
1155.03515625
1163.7734375
1166.9296875
1169.1640625
1176.640625
1194.4296875
1224.046875
1262.74609375
1305.171875
1345.9609375
1381.6796875
1411.52734375
1437.62890625
1465.25
1501.96484375
1554.54296875
1624.3828125
1704.6484375
1782.33203125
1844.78125
1886.03515625
1908.2578125
1918.203125
1922.65625
1926.7109375
1934.2578125
1947.95703125
1968.015625
1991.58984375
2014.5859375
2034.4140625
2051.02734375
2065.203125
2075.78515625
2078.54296875
2067.7109375
2039.10546875
1992.73046875
1933.65234375
1870.8828125
1815.10546875
1775.9765625
1760.2890625
1771.46875
1809.875
1872.29296875
1950.54296875
2031.0
2097.29296875
2135.21875
2136.83203125
2101.09765625
2031.81640625
1935.2421875
1819.0078125
1692.328125
1566.703125
1455.65625
1372.6875
1327.44140625
1322.484375
1352.93359375
1409.4609375
1482.234375
1563.234375
1646.0859375
1724.7421875
1792.69921875
1843.640625
1872.8828125
1878.875
1863.77734375
1832.90625
1793.4296875
1753.0546875
1719.1015625
1697.671875
1692.828125
1705.93359375
1736.05859375
1781.38671875
1840.6875
1913.45703125
1998.53515625
2092.48828125
2188.98046875
2279.62109375
2356.0703125
2412.421875
2446.66796875
2460.51953125
2457.94921875
2443.98046875
2424.515625
2406.51171875
2397.3671875
2403.296875
2427.3828125
2468.13671875
2519.2890625
2571.33203125
2614.73828125
2643.40234375
2656.04296875
2654.62890625
2641.609375
2617.94921875
2583.015625
2535.5234375
2474.91796875
2402.828125
2324.140625
2246.5078125
2177.9375
2123.54296875
2083.65625
2054.36328125
2029.9921875
2005.67578125
1978.70703125
1948.37890625
1915.08203125
1879.765625
1844.20703125
1811.20703125
1783.76953125
1763.3125
1748.70703125
1737.32421875
1727.0625
1717.08984375
1706.5625
1693.203125
1673.890625
1647.02734375
1614.05859375
1578.40625
1542.55078125
1506.06640625
1466.27734375
1420.5
1367.7265625
1308.65625
1244.8515625
1178.078125
1109.73828125
1040.28515625
969.20703125
896.58984375
825.65625
763.96484375
721.73828125
708.1953125
727.953125
779.15625
853.8046875
940.55859375
1028.73046875
1111.3671875
1185.37109375
1249.87109375
1305.30859375
1354.171875
1401.1953125
1451.0
1504.27734375
1555.625
1594.92578125
1611.43359375
1598.5703125
1557.3046875
1496.69921875
1430.8515625
1373.77734375
1335.51953125
1321.7109375
1335.47265625
1378.29296875
1448.48828125
1539.3359375
1640.15625
1740.1875
1832.05078125
1911.91796875
1977.21875
2025.1328125
2053.44921875
2062.3046875
2054.87109375
2036.36328125
2012.58203125
1988.58203125
1967.48828125
1949.49609375
1931.8125
1909.71484375
1878.5625
1835.90625
1783.13671875
1725.8984375
1672.6171875
1631.3515625
1606.51171875
1597.48046875
1599.546875
1606.4375
1612.96484375
1616.9921875
1619.94140625
1625.44140625
1636.46484375
1652.7109375
1670.1484375
1683.1484375
1687.796875
1684.22265625
1676.484375
1670.10546875
1668.54296875
1671.10546875
1674.171875
1674.73828125
1673.28125
1673.66015625
1680.94921875
1699.71875
1733.578125
1785.015625
1854.41015625
1938.94921875
2032.71484375
2128.0234375
2217.37109375
2295.0625
2358.09765625
2405.8984375
2438.9609375
2457.37109375
2459.69921875
2442.6171875
2401.140625
2330.06640625
2226.46875
2092.046875
1933.71484375
1762.328125
1590.64453125
1431.51953125
1296.41015625
1193.796875
1127.6796875
1096.97265625
1096.44921875
1118.9140625
1157.3203125
1205.37109375
1256.56640625
1303.4296875
1338.09375
1353.6953125
1345.33984375
1310.61328125
1250.578125
1170.76953125
1080.6015625
990.515625
908.93359375
841.07421875
789.83203125
757.05078125
743.8359375
750.09375
773.87890625
811.0234375
855.609375
901.3125
943.265625
979.3828125
1010.578125
1039.67578125
1069.3515625
1100.12890625
1129.5078125
1152.55078125
1163.28125
1155.94140625
1126.49609375
1074.64453125
1005.375
928.1484375
853.22265625
787.49609375
732.9296875
688.328125
652.47265625
626.33203125
613.15625
616.65234375
638.28515625
675.25390625
720.58984375
765.73046875
803.5703125
829.7265625
841.64453125
837.3828125
816.06640625
779.3984375
732.3984375
682.26171875
636.4609375
601.1875
580.36328125
574.66796875
580.63671875
590.92578125
596.33203125
589.16015625
566.20703125
529.35546875
483.29296875
431.94921875
376.81640625
318.4140625
259.16796875
204.3984375
160.359375
131.09765625
116.75390625
114.28515625
119.7265625
130.09765625
143.8828125
160.15625
177.4296875
193.61328125
206.984375
216.890625
223.20703125
224.98828125
219.88671875
205.36328125
180.83984375
149.2734375
116.6875
90.03515625
74.890625
74.14453125
87.63671875
112.04296875
141.1484375
167.171875
183.28125
185.94921875
176.359375
160.35546875
147.43359375
148.5703125
173.28515625
226.49609375
306.34375
403.58203125
503.19921875
588.25
644.8046875
665.78515625
652.14453125
611.671875
556.80078125
501.61328125
458.37890625
434.66015625
433.046875
453.1796875
493.69921875
551.828125
621.82421875
694.7890625
760.82421875
811.953125
843.546875
853.84765625
842.6171875
810.1171875
756.91796875
684.59765625
596.8046875
499.9609375
402.37890625
311.65625
231.46875
159.90234375
90.95703125
18.6796875
-58.75390625
-137.83203125
-211.96875
-275.47265625
-326.3125
-366.16015625
-398.04296875
-423.61328125
-441.6953125
-449.140625
-443.18359375
-423.6015625
-392.8671875
-354.23828125
-309.76953125
-260.47265625
-208.26171875
-157.4140625
-113.609375
-81.34765625
-62.1953125
-55.078125
-57.86328125
-68.8671875
-87.8359375
-116.265625
-157.23046875
-214.5234375
-291.3125
-388.46875
-502.53515625
-624.3359375
-739.6015625
-832.3984375
-890.0078125
-906.71875
-884.921875
-833.640625
-765.671875
-694.34375
-630.66015625
-581.21875
-547.390625
-526.01953125
-511.453125
-498.359375
-484.00390625
-469.21875
-457.046875
-449.55859375
-444.6796875
-436.0234375
-416.95703125
-386.5078125
-352.2421875
-327.2421875
-323.31640625
-345.0078125
-387.62109375
-439.4296875
-486.8125
-519.9453125
-536.08984375
-538.4609375
-532.0
-519.9140625
-503.69140625
-485.36328125
-468.7109375
-458.0234375
-455.4140625
-459.05078125
-463.73046875
-464.015625
-458.125
-449.76171875
-445.83984375
-451.546875
-466.2421875
-482.9921875
-491.7734375
-484.20703125
-457.203125
-413.77734375
-361.2265625
-308.484375
-264.69921875
-239.125
-240.47265625
-274.2265625
-339.26953125
-426.44921875
-520.77734375
-606.765625
-673.8515625
-719.08984375
-745.93359375
-760.67578125
-769.69140625
-778.875
-793.9375
-819.3828125
-856.1640625
-900.6015625
-946.2578125
-987.71484375
-1023.4921875
-1056.40625
-1091.76953125
-1134.77734375
-1188.171875
-1250.64453125
-1316.703125
-1378.37109375
-1428.1640625
-1462.00390625
-1480.3359375
-1486.640625
-1484.44140625
-1474.9375
-1457.15234375
-1429.9375
-1393.65625
-1350.109375
-1301.65625
-1251.01171875
-1201.54296875
-1156.5546875
-1117.33984375
-1081.95703125
-1046.1171875
-1005.4765625
-957.57421875
-902.76953125
-844.36328125
-787.77734375
-738.31640625
-698.8515625
-669.2109375
-647.79296875
-633.44921875
-626.1015625
-626.421875
-636.03125
-657.94140625
-695.92578125
-752.34765625
-825.7265625
-910.09375
-996.94921875
-1078.71875
-1151.31640625
-1213.796875
-1265.6328125
-1304.2734375
-1325.51171875
-1326.3046875
-1307.63671875
-1275.25
-1238.11328125
-1205.8671875
-1186.5859375
-1185.72265625
-1206.0390625
-1247.6015625
-1307.28125
-1378.31640625
-1451.328125
-1517.18359375
-1570.2109375
-1609.93359375
-1640.5625
-1668.734375
-1700.6328125
-1739.84765625
-1787.078125
-1841.56640625
-1902.4609375
-1968.578125
-2037.125
-2103.2734375
-2161.93359375
-2210.29296875
-2248.7734375
-2279.02734375
-2300.6796875
-2309.9453125
-2301.60546875
-2272.7109375
-2224.5625
-2161.3671875
-2087.578125
-2006.69140625
-1921.97265625
-1837.0859375
-1755.2734375
-1678.1171875
-1605.68359375
-1538.1640625
-1477.41015625
-1427.2265625
-1392.25
-1376.2578125
-1380.62109375
-1403.59375
-1440.5546875
-1484.7890625
-1528.234375
-1562.50390625
-1580.94140625
-1581.0390625
-1565.3671875
-1539.8125
-1510.12890625
-1479.4921875
-1448.1796875
-1414.71484375
-1377.171875
-1334.12109375
-1285.265625
-1231.38671875
-1173.69140625
-1113.21484375
-1051.06640625
-988.8515625
-928.48046875
-871.3125
-817.890625
-768.48046875
-723.78125
-685.0703125
-654.0
-632.4765625
-622.2890625
-624.21875
-637.3359375
-659.34375
-687.671875
-720.32421875
-755.9375
-793.890625
-834.4296875
-878.53125
-926.8046875
-978.140625
-1029.16015625
-1075.08984375
-1111.6484375
-1136.796875
-1151.17578125
-1156.88671875
-1155.79296875
-1149.2890625
-1139.6328125
-1131.15625
-1129.55859375
-1139.6640625
-1163.4375
-1199.3671875
-1242.88671875
-1287.296875
-1325.69921875
-1353.57421875
-1370.90625
-1381.8828125
-1392.3125
-1406.19921875
-1423.91015625
-1442.4921875
-1457.34765625
-1463.7734375
-1458.0859375
-1438.8125
-1408.1484375
-1372.44921875
-1340.6015625
-1320.63671875
-1316.390625
-1326.05859375
-1343.03515625
-1358.51171875
-1364.7890625
-1358.359375
-1341.42578125
-1321.32421875
-1308.19921875
-1311.765625
-1338.10546875
-1387.84375
-1456.984375
-1540.1640625
-1633.75
-1735.86328125
-1843.48046875
-1949.7109375
-2044.08203125
-2115.625
-2156.4609375
-2164.265625
-2143.41796875
-2104.515625
-2061.6484375
-2028.06640625
-2012.26953125
-2016.5546875
-2037.8125
-2068.90234375
-2099.93359375
-2120.23828125
-2121.69140625
-2101.97265625
-2065.2265625
-2019.4453125
-1972.4453125
-1929.23046875
-1891.7109375
-1859.8203125
-1832.33203125
-1806.984375
-1780.54296875
-1749.87890625
-1713.67578125
-1673.59765625
-1633.67578125
-1598.62109375
-1572.51171875
-1558.83203125
-1560.921875
-1581.4765625
-1621.1328125
-1677.37109375
-1744.44140625
-1814.1875
-1877.3125
-1925.140625
-1951.328125
-1952.65234375
-1928.78515625
-1881.74609375
-1815.5703125
-1735.49609375
-1646.30078125
-1551.45703125
-1454.12890625
-1359.0390625
-1272.203125
-1198.296875
-1138.11328125
-1088.7890625
-1046.24609375
-1007.48828125
-971.48046875
-939.1015625
-912.9921875
-897.1640625
-896.1953125
-913.84375
-951.640625
-1007.76953125
-1077.05078125
-1152.26953125
-1226.41015625
-1294.69921875
-1355.64453125
-1410.6640625
-1462.5390625
-1513.64453125
-1565.0859375
-1617.171875
-1669.98046875
-1722.91796875
-1773.37890625
-1816.1953125
-1844.82421875
-1853.60546875
-1839.65234375
-1803.3984375
-1747.94140625
-1677.875
-1598.5234375
-1515.90625
-1436.64453125
-1366.546875
-1308.3125
-1260.02734375
-1216.10546875
-1170.27734375
-1118.91796875
-1062.96484375
-1007.6171875
-959.8203125
-924.9140625
-904.5703125
-897.42578125
-901.34765625
-915.015625
-937.6171875
-967.83203125
-1003.7265625
-1043.96875
-1089.1640625
-1142.00390625
-1205.70703125
-1281.61328125
-1367.19140625
-1455.6875
-1537.328125
-1601.609375
-1639.78125
-1647.10546875
-1624.5625
-1579.21875
-1522.6484375
-1467.23828125
-1421.95703125
-1389.859375
-1369.140625
-1356.69921875
-1351.19140625
-1353.23046875
-1363.09375
-1378.5703125
-1394.921875
-1406.72265625
-1410.0546875
-1403.8828125
-1390.078125
-1372.48828125
-1355.42578125
-1342.29296875
-1334.765625
-1332.6953125
-1334.68359375
-1339.16796875
-1345.3046875
-1353.125
-1363.015625
-1375.0546875
-1388.78515625
-1403.27734375
-1417.2734375
-1429.44140625
-1439.0234375
-1446.7734375
-1455.91796875
-1472.3046875
-1502.87890625
-1552.375
-1619.6015625
-1695.703125
-1765.83984375
-1813.828125
-1827.31640625
-1801.3828125
-1738.9140625
-1648.28125
-1539.984375
-1424.3671875
-1310.84375
-1207.27734375
-1118.4453125
-1044.34375
-980.40625
-919.9609375
-857.2109375
-788.77734375
-713.59765625
-632.73828125
-549.9140625
-472.37109375
-410.55078125
-375.83203125
-376.9921875
-417.3125
-493.4453125
-596.32421875
-713.38671875
-831.12109375
-937.14453125
-1021.3671875
-1076.38671875
-1098.19921875
-1087.5078125
-1050.89453125
-1000.03515625
-948.1015625
-904.66015625
-871.8984375
-844.4765625
-813.1015625
-769.59375
-710.4609375
-637.359375
-555.2109375
-469.48046875
-384.125
-300.55078125
-217.5234375
-131.765625
-38.875
65.58203125
184.80078125
319.54296875
467.56640625
623.66015625
780.171875
928.1328125
1059.00390625
1166.90234375
1249.98828125
1310.3515625
1352.71875
1382.8046875
1405.37890625
1422.26171875
1431.31640625
1427.66796875
1406.5
1365.359375
1304.6484375
1227.375
1138.90234375
1045.98046875
954.23828125
865.66015625
778.75390625
691.65625
605.2578125
523.2734375
449.78515625
387.17578125
336.59765625
299.73046875
279.3203125
277.73828125
295.30859375
330.07421875
378.76171875
437.4375
501.26953125
564.4765625
621.39453125
668.37109375
705.171875
735.0546875
762.97265625
792.4453125
822.6875
847.984375
860.01953125
851.421875
818.15234375
760.3984375
683.13671875
597.171875
518.90625
466.73046875
454.5625
486.265625
555.0
647.75
751.59375
857.42578125
960.00390625
1056.0625
1142.76953125
1217.234375
1276.9140625
1319.87890625
1344.78515625
1350.375
1335.703125
1301.46484375
1251.59765625
1193.41796875
1135.83984375
1087.36328125
1055.19140625
1045.04296875
1060.45703125
1101.73828125
1165.78515625
1246.9765625
1338.33203125
1432.359375
1521.8984375
1601.28125
1667.125
1718.1796875
1754.16796875
1774.28515625
1776.37890625
1757.890625
1718.4140625
1662.05859375
1597.671875
1536.74609375
1490.3515625
1466.28125
1466.7421875
1487.23828125
1517.6875
1545.93359375
1561.92578125
1560.71875
1543.33984375
1515.59375
1485.3515625
1459.3515625
1441.12109375
1430.8828125
1426.7421875
1426.28125
1428.2421875
1433.84375
1446.3515625
1468.49609375
1499.53515625
1534.859375
1568.7109375
1597.70703125
1622.25390625
1645.296875
1669.8828125
1697.33984375
1727.1875
1758.94921875
1794.69140625
1840.34765625
1904.0703125
1991.93359375
2103.55078125
2230.703125
2359.8515625
2476.7421875
2569.92578125
2631.99609375
2659.375
2652.2734375
2614.93359375
2555.3984375
2484.08984375
2411.58984375
2346.23828125
2292.60546875
2251.453125
2221.07421875
2198.921875
2182.83203125
2171.8828125
2167.17578125
2172.05078125
2190.8828125
2227.078125
2281.4140625
2351.7578125
2433.8984375
2522.875
2614.21875
2704.38671875
2790.46875
2869.859375
2940.77734375
3003.1640625
3059.00390625
3111.76171875
3165.57421875
3224.265625
3290.078125
3362.421875
3438.03125
3512.7421875
3583.6875
3650.24609375
3713.42578125
3774.5546875
3834.18359375
3891.92578125
3947.44921875
4001.98828125
4059.0625
4123.91015625
4202.4296875
4300.25390625
4421.66015625
4567.93359375
4736.00390625
4918.5546875
5105.75
5287.515625
5455.51953125
5604.27734375
5731.30859375
5836.359375
5920.59375
5986.25
6036.43359375
6074.33203125
6102.12109375
6120.9140625
6132.08203125
6138.8828125
6146.65234375
6161.265625
6187.1953125
6226.390625
6278.609375
6342.29296875
6415.046875
6493.35546875
6572.45703125
6647.16015625
6713.2109375
6768.2734375
6812.109375
6846.6640625
6876.015625
6905.5546875
6939.9921875
6981.57421875
7030.01171875
7084.33203125
7144.9765625
7214.6328125
7297.26953125
7395.8828125
7509.921875
7633.640625
7756.8125
7867.90625
7958.3515625
8025.484375
8073.00390625
8109.39453125
8145.671875
8193.359375
8262.76171875
8361.0390625
8489.99609375
8644.26953125
8811.33984375
8974.82421875
9120.0625
9238.98828125
9331.359375
9402.3515625
9459.53125
9511.3515625
9567.1171875
9636.78515625
9730.109375
9855.6875
10019.91796875
10225.5078125
10470.1953125
10747.00390625
11046.3125
11358.35546875
11674.375
11986.44921875
12287.1875
12570.234375
12831.40234375
13069.46875
13285.91015625
13483.765625
13666.640625
13838.44921875
14003.53515625
14166.34375
14330.69921875
14499.62109375
14676.296875
14865.46875
15074.109375
15310.57421875
15582.19921875
15892.04296875
16236.54296875
16606.0234375
16988.015625
17371.5234375
17749.671875
18119.9765625
18483.15234375
18841.4921875
19197.23046875
19551.4921875
19904.39453125
20256.3046875
20609.29296875
20967.46484375
21335.8203125
21718.41796875
22116.953125
22530.41796875
22955.6953125
23388.4921875
23824.546875
24261.55859375
24701.61328125
25152.359375
25625.19140625
26130.89453125
26675.59375
27259.82421875
27880.9609375
28536.56640625
29225.765625
29947.7421875
30699.22265625
31473.4609375
32262.22265625
33059.42578125
33863.80859375
34679.05078125
35511.74609375
36368.5546875
37253.9609375
38168.94921875
39111.06640625
40075.91796875
41059.99609375
42063.89453125
43094.4921875
44164.8984375
45291.4921875
46489.1875
47767.25390625
49128.45703125
50571.734375
52096.234375
53703.49609375
55397.015625
57180.93359375
59059.984375
61040.57421875
63131.14453125
65341.16796875
67679.77734375
70155.37109375
72776.2265625
75551.19921875
78489.84375
81601.58984375
84893.8203125
88369.62109375
92026.84765625
95859.71484375
99861.84765625
104028.48046875
108356.6875
112844.390625
117489.38671875
122288.11328125
127233.49609375
132311.5859375
137498.4921875
142759.19140625
148049.16015625
153317.51953125
158509.3359375
163565.19921875
168419.19921875
172997.8359375
177221.59765625
181008.11328125
184275.515625
186945.63671875
188947.96875
190224.66796875
190735.2890625
190459.80078125
189399.328125
187575.38671875
185028.5078125
181816.7734375
178013.20703125
173700.92578125
168966.171875
163891.6796875
158552.8515625
153017.5
147347.26171875
141599.01171875
135825.48046875
130075.1796875
124391.80078125
118813.4609375
113372.46484375
108095.93359375
103006.78515625
98124.00390625
93462.08984375
89030.07421875
84830.8984375
80861.375
77113.34375
73576.1640625
70240.234375
67099.28125
64149.921875
61388.6484375
58809.29296875
56402.921875
54159.73828125
52070.49609375
50126.19140625
48316.92578125
46631.3671875
45057.06640625
43581.13671875
42191.19921875
40876.34375
39627.375
38435.8515625
37293.0
36190.1484375
35120.8515625
34082.9765625
33078.87109375
32113.60546875
31193.01171875
30322.4140625
29505.85546875
28745.0625
28038.51953125
27381.33984375
26766.1796875
26184.59765625
25628.1015625
25089.2109375
24562.80859375
24047.20703125
23543.78515625
23055.1640625
22583.06640625
22127.0859375
21684.41796875
21250.2734375
20819.3046875
20387.94140625
19956.5
19529.6328125
19114.8671875
18720.30078125
18352.46484375
18014.5234375
17705.42578125
17421.078125
17157.24609375
16912.25
16687.24609375
16484.2421875
16304.13671875
16146.77734375
16012.3046875
15901.69140625
15815.04296875
15748.9453125
15695.76171875
15646.15234375
15593.41015625
15536.55859375
15479.859375
15429.1796875
15387.35546875
15351.7578125
15316.0703125
15275.37109375
15230.5859375
15188.375
15156.56640625
15138.68359375
15131.41015625
15126.0625
15112.6953125
15084.875
15043.05078125
14994.5859375
14950.3828125
14920.42578125
14910.9609375
14924.07421875
14958.27734375
15009.125
15069.69140625
15130.796875
15180.70703125
15205.05078125
15188.39453125
15117.84375
14986.77734375
14796.53515625
14555.5625
14277.2890625
13977.60546875
13672.296875
13374.796875
13094.9765625
12839.40234375
12612.34375
12416.7421875
12254.59375
12126.7734375
12032.36328125
11967.95703125
11927.44140625
11902.69140625
11884.875
11865.71875
11838.1953125
11796.4765625
11735.625
11651.30078125
11539.9296875
11399.5390625
11230.875
11037.94921875
10827.3984375
10607.2578125
10385.8984375
10171.453125
9971.3125
9791.80078125
9638.45703125
9516.46875
9430.11328125
9380.71875
9364.796875
9374.37109375
9399.53515625
9431.39453125
9463.9296875
9494.6015625
9524.07421875
9555.25390625
9592.14453125
9639.08203125
9700.265625
9778.66796875
9874.5859375
9985.1484375
10105.71484375
10232.10546875
10361.7265625
10492.9765625
10624.10546875
10753.12109375
10878.76953125
11001.77734375
11125.0703125
11252.5
11387.1484375
11530.62109375
11683.5625
11846.046875
12016.68359375
12191.60546875
12365.46875
12534.5
12699.08203125
12863.2109375
13031.109375
13203.51953125
13376.13671875
13540.85546875
13689.0234375
13815.19140625
13919.91015625
14010.3359375
14098.29296875
14196.71484375
14316.4609375
14464.6640625
14644.41796875
14854.8125
15091.2265625
15346.7734375
15614.60546875
15889.39453125
16166.8359375
16442.734375
16713.4453125
16977.52734375
17236.19140625
17491.859375
17746.2421875
17999.30078125
18248.98046875
18491.48046875
18722.76171875
18941.328125
19150.32421875
19356.8046875
19568.66796875
19791.7421875
20028.73046875
20279.60546875
20542.62890625
20815.33203125
21095.00390625
21378.69921875
21663.421875
21947.26953125
22231.1484375
22519.19921875
22817.18359375
23130.09765625
23460.52734375
23808.171875
24169.90234375
24540.0234375
24911.2890625
25276.55078125
25630.52734375
25970.84375
26297.87109375
26613.7890625
26921.578125
27224.70703125
27527.38671875
27834.55078125
28151.328125
28482.20703125
28830.23046875
29196.21484375
29578.2109375
29972.1953125
30374.28125
30783.02734375
31200.51953125
31632.10546875
32085.87109375
32571.82421875
33100.16015625
33678.54296875
34310.359375
34995.11328125
35730.3359375
36512.91796875
37339.3984375
38206.03515625
39109.40625
40046.85546875
41015.765625
42011.70703125
43027.05859375
44050.9609375
45070.90234375
46075.0703125
47054.92578125
48007.17578125
48934.19140625
49842.15234375
50737.5859375
51624.09375
52500.57421875
53361.046875
54195.78125
54993.515625
55744.50390625
56442.93359375
57086.94921875
57676.3828125
58209.8984375
58683.703125
59092.1328125
59429.40234375
59691.55859375
59877.890625
59991.21875
60036.7265625
60020.0078125
59945.46875
59816.015625
59633.73828125
59400.15625
59115.2890625
58776.27734375
58377.99609375
57916.26953125
57391.66015625
56810.328125
56181.15625
55511.9296875
54807.64453125
54071.33984375
53305.859375
52515.43359375
51707.05078125
50891.1796875
50080.96484375
49289.96484375
48529.93359375
47809.8125
47135.53125
46509.390625
45929.1328125
45387.75
44874.8828125
44379.5234375
43892.75390625
43408.8046875
42924.0625
42435.125
41938.47265625
41432.87890625
40922.83984375
40419.71484375
39939.2421875
39496.953125
39104.546875
38768.37109375
38489.62109375
38265.28515625
38089.578125
37955.66015625
37857.38671875
37790.49609375
37752.94921875
37744.40234375
37764.99609375
37814.03125
37889.52734375
37988.9375
38110.23046875
38252.13671875
38413.54296875
38593.17578125
38790.46484375
39006.63671875
39244.546875
39506.765625
39793.15234375
40099.40234375
40417.234375
40736.11328125
41045.57421875
41337.0625
41604.421875
41843.94140625
42055.2421875
42243.12890625
42418.2421875
42594.8984375
42786.90625
43004.57421875
43254.44140625
43540.67578125
43865.8203125
44230.35546875
44631.984375
45065.80078125
45525.60546875
46006.06640625
46505.16796875
47026.0234375
47576.6171875
48167.31640625
48807.7265625
49505.0859375
50265.1875
51094.2109375
51999.50390625
52988.62109375
54067.828125
55241.3203125
56511.69140625
57880.91015625
59351.1953125
60925.015625
62603.94921875
64387.203125
66271.12890625
68250.75
70322.578125
72487.09765625
74749.7421875
77120.21875
79610.51953125
82231.94140625
84991.98828125
87892.76171875
90932.1796875
94107.43359375
97418.5546875
100869.93359375
104469.2578125
108224.99609375
112144.03515625
116230.50390625
120485.69140625
124908.58203125
129496.1953125
134243.19140625
139140.5859375
144174.0546875
149322.59765625
154557.85546875
159843.6796875
165135.3984375
170378.59765625
175508.16015625
180448.50390625
185115.3203125
189418.22265625
193262.87890625
196552.1953125
199187.6640625
201073.18359375
202121.7890625
202263.5859375
201452.28125
199669.73046875
196929.0078125
193276.0390625
188788.21875
183568.890625
177738.6640625
171425.8515625
164758.48046875
157858.69921875
150839.68359375
143803.5703125
136839.1015625
130019.00390625
123398.4296875
117015.7734375
110895.33203125
105050.66015625
99487.68359375
94207.63671875
89209.6640625
84492.44921875
80054.25
75891.53515625
71997.1796875
68359.43359375
64962.3671875
61787.3515625
58814.7890625
56025.72265625
53403.81640625
50937.74609375
48622.6875
46459.0234375
44448.09765625
42587.140625
40866.5703125
39271.27734375
37784.94921875
36394.4609375
35091.47265625
33870.7109375
32726.80859375
31652.37109375
30638.12109375
29674.7578125
28755.20703125
27876.171875
27037.92578125
26242.60546875
25492.1953125
24787.65234375
24129.00390625
23515.21484375
22943.5390625
22409.30859375
21906.83203125
21430.7421875
20977.09765625
20544.30078125
20133.703125
19749.00390625
19393.9453125
19069.8046875
18774.828125
18506.13671875
18261.9296875
18042.12109375
17847.35546875
17678.03125
17534.00390625
17414.75390625
17319.1015625
17244.8984375
17189.203125
17148.953125
17121.234375
17102.50390625
17087.88671875
17071.90625
17050.6640625
17023.65234375
16993.50390625
16963.8203125
16936.63671875
16910.98828125
16883.10546875
16848.34375
16803.984375
16751.18359375
16694.88671875
16642.0546875
16599.8359375
16574.55078125
16571.234375
16593.36328125
16642.5625
16718.11328125
16816.09765625
16928.90625
17046.4765625
17159.25
17261.05859375
17349.828125
17426.40234375
17492.8984375
17551.5390625
17603.76171875
17649.9921875
17690.61328125
17727.7578125
17766.15625
17812.078125
17871.40234375
17948.75
18047.6796875
18170.7421875
18318.73828125
18490.13671875
18681.578125
18889.15625
19109.328125
19339.26171875
19576.99609375
19821.78515625
20074.2265625
20336.0078125
20609.1484375
20894.921875
21192.3203125
21496.62109375
21799.5
22091.4296875
22365.84765625
22622.62109375
22868.66796875
23115.12890625
23372.83984375
23648.765625
23945.21484375
24261.60546875
24596.69140625
24949.43359375
25318.34765625
25700.66015625
26092.25390625
26488.5703125
26885.5234375
27279.85546875
27669.04296875
28051.69140625
28428.96875
28806.2421875
29193.1875
29601.69140625
30042.60546875
30523.328125
31046.98046875
31612.46875
32214.8125
32846.14453125
33497.8359375
34163.5
34841.31640625
35534.17578125
36247.3984375
36985.13671875
37747.92578125
38532.99609375
39336.9375
40158.46484375
40999.34375
41863.48046875
42755.44140625
43679.6796875
44640.453125
45641.875
46687.59375
47780.0
48919.3046875
50103.13671875
51327.05859375
52586.0625
53876.1796875
55195.4921875
56544.26953125
57924.8515625
59342.0390625
60803.65234375
62319.93359375
63901.03125
65553.83203125
67280.5
69080.0625
70951.48828125
72895.48046875
74913.87109375
77007.53515625
79174.76953125
81411.05078125
83709.51953125
86061.2265625
88454.890625
90876.8359375
93311.76171875
95744.171875
98159.4921875
100544.80859375
102889.46875
105185.32421875
107425.59375
109602.09375
111702.27734375
113708.2578125
115598.0703125
117347.72265625
118932.91015625
120330.4140625
121520.0390625
122486.56640625
123220.71875
123718.41015625
123978.67578125
124001.4375
123786.10546875
123331.29296875
122635.83203125
121700.70703125
120531.484375
119140.0078125
117543.96484375
115764.01953125
113820.44921875
111731.62890625
109514.87890625
107187.8203125
104768.296875
102273.25390625
99718.3203125
97118.80859375
94490.8828125
91851.53515625
89217.54296875
86604.79296875
84028.7578125
81504.9296875
79047.84375
76668.60546875
74372.6953125
72159.73828125
70025.34375
67963.6484375
65968.87890625
64035.64453125
62158.29296875
60330.27734375
58544.29296875
56792.96875
55070.12890625
53372.03515625
51698.546875
50053.70703125
48444.99609375
46881.38671875
45371.5859375
43923.33203125
42543.0703125
41234.76953125
39998.19140625
38828.734375
37719.28515625
36662.16796875
35649.52734375
34673.01171875
33724.9375
32800.94140625
31901.66796875
31031.6015625
30195.8671875
29397.33984375
28635.6640625
27908.1640625
27211.7421875
26544.4609375
25905.90234375
25295.84765625
24712.203125
24149.58984375
23600.1640625
23056.42578125
22514.56640625
21976.1484375
21447.29296875
20936.26953125
20451.46484375
20000.375
19589.19921875
19222.23046875
18901.19921875
18624.7421875
18388.15625
18183.12890625
17997.90625
17818.5859375
17632.1875
17430.68359375
17213.78125
16988.77734375
16767.30859375
16561.30859375
16380.17578125
16229.62890625
16111.52734375
16024.01171875
15962.0859375
15918.60546875
15885.1328125
15852.140625
15809.20703125
15746.03515625
15654.4765625
15530.6484375
15375.84765625
15195.69140625
14997.89453125
14790.21484375
14579.640625
14372.66796875
14175.75
13995.09765625
13836.109375
13702.8671875
13597.9609375
13522.75390625
13477.75390625
13462.46875
13474.51171875
13508.47265625
13555.94140625
13606.828125
13651.17578125
13680.56640625
13689.47265625
13676.8203125
13646.984375
13608.78125
13572.51953125
13546.828125
13536.671875
13542.98046875
13563.21875
13592.91015625
13627.7578125
13665.4375
13705.56640625
13748.1640625
13792.203125
13835.6484375
13876.60546875
13914.03125
13947.6484375
13978.21484375
14008.90625
14046.9140625
14103.18359375
14189.640625
14315.20703125
14482.78515625
14688.4765625
14923.49609375
15177.8046875
15443.484375
15716.375
15995.51171875
16281.82421875
16576.88671875
16881.5546875
17194.40625
17511.22265625
17826.5859375
18136.92578125
18442.28515625
18745.21484375
19047.546875
19347.83203125
19641.546875
19923.99609375
20193.71875
20454.18359375
20713.0
20979.78125
21263.59765625
21570.20703125
21899.59765625
22245.66796875
22599.32421875
22953.5546875
23306.62109375
23661.46484375
24022.66015625
24394.015625
24778.40234375
25178.703125
25598.515625
26041.953125
26512.65234375
27012.640625
27541.4375
28095.7578125
28669.7265625
29255.8203125
29846.4453125
30435.88671875
31022.0390625
31607.63671875
32200.68359375
32813.578125
33460.19921875
34151.6171875
34892.73046875
35681.9921875
36514.3828125
37385.609375
38294.9609375
39245.75390625
40243.3984375
41292.38671875
42393.6484375
43543.44140625
44734.00390625
45955.62109375
47199.296875
48459.078125
49733.01171875
51022.87890625
52333.51171875
53672.4453125
55049.26171875
56473.86328125
57954.0859375
59493.89453125
61092.8828125
62746.5
64446.8203125
66184.2578125
67950.1171875
69738.97265625
71549.421875
73383.05078125
75242.3125
77128.34765625
79039.7890625
80973.41015625
82926.8671875
84901.890625
86905.55859375
88948.1484375
91038.5390625
93179.7890625
95367.140625
97589.1328125
99830.453125
102074.703125
104305.98046875
106509.37890625
108670.9453125
110777.37890625
112815.80078125
114773.97265625
116640.8203125
118406.52734375
120061.2578125
121592.87890625
122985.15625
124217.6640625
125267.29296875
126110.31640625
126724.4453125
127091.1953125
127198.5078125
127042.6484375
126627.7421875
125962.72265625
125057.140625
123918.44140625
122551.96875
120963.1015625
119159.79296875
117154.23046875
114963.109375
112606.66015625
110106.44140625
107482.75390625
104752.75
101930.48046875
99029.171875
96064.4453125
93056.3671875
90028.71484375
87005.93359375
84009.77734375
81057.40234375
78161.48046875
75331.6875
72576.25390625
69902.875
67318.3515625
64827.4375
62431.90234375
60130.6640625
57920.61328125
55797.55859375
53756.70703125
51793.10546875
49902.0703125
48079.4296875
46321.2578125
44623.4296875
42982.01953125
41394.57421875
39861.2109375
38384.2421875
36966.203125
35607.78515625
34307.171875
33060.88671875
31865.03125
30715.93359375
29610.7421875
28548.4765625
27531.296875
26564.70703125
25656.01953125
24811.4921875
24033.296875
23317.890625
22656.890625
22040.171875
21459.265625
20908.78515625
20385.4296875
19886.03125
19406.37890625
18941.0390625
18483.8828125
18028.94140625
17571.671875
17110.20703125
16645.65234375
16181.10546875
15719.7734375
15263.23828125
14810.7578125
14360.1640625
13910.0703125
13462.296875
13023.21875
12603.2890625
12214.7109375
11868.2578125
11570.125
11320.04296875
11110.90625
10929.89453125
10760.9765625
10588.59765625
10401.81640625
10196.91015625
9977.16796875
9750.25390625
9524.9140625
9308.78515625
9107.46484375
8924.2265625
8760.1171875
8613.85546875
8481.66796875
8357.203125
8232.26953125
8098.91796875
7952.60546875
7794.8671875
7633.30078125
7478.0078125
7336.37109375
7210.203125
7097.41015625
6996.31640625
6908.05078125
6834.7578125
6775.98828125
6727.1953125
6681.8359375
6634.90234375
6585.1015625
6534.37109375
6485.78515625
6441.5390625
6402.03125
6365.94140625
6330.38671875
6290.80078125
6241.296875
6176.47265625
6094.421875
5998.91015625
5898.9375
5804.984375
5723.8671875
5655.15234375
5591.4296875
5522.37109375
5439.87890625
5341.28125
5229.60546875
5111.87109375
4996.7109375
4891.9296875
4802.18359375
4727.41796875
4663.046875
4602.33203125
4540.0703125
4475.484375
4412.21875
4355.32421875
4307.90234375
4270.4609375
4243.2578125
4228.796875
4231.60546875
4255.5
4300.7421875
4362.76171875
4432.96875
4501.140625
4558.8046875
4602.08984375
4632.5234375
4655.76171875
4679.75
4713.41015625
4765.3203125
4841.76171875
4944.63671875
5070.671875
5212.3359375
5359.94140625
5503.640625
5634.73828125
5745.9453125
5831.3359375
5886.89453125
5912.0625
5911.203125
5893.26171875
5869.18359375
5848.6328125
5837.73828125
5838.58984375
5850.0859375
5869.37890625
5893.2578125
5918.94140625
5944.1796875
5966.87890625
5984.6796875
5994.8359375
5994.77734375
5983.31640625
5962.0546875
5935.84375
5911.96484375
5898.67578125
5903.99609375
5934.55078125
5994.046875
6081.57421875
6191.109375
6313.00390625
6436.7109375
6553.3125
6656.9453125
6744.8359375
6816.5234375
6873.19921875
6917.87890625
6955.95703125
6994.7421875
7041.34765625
7100.09375
7171.3828125
7252.203125
7337.0390625
7418.68359375
7489.8671875
7546.06640625
7587.65234375
7618.890625
7644.19140625
7664.54296875
7677.2421875
7678.8515625
7668.7265625
7650.61328125
7631.9296875
7621.9375
7630.015625
7664.03125
7728.06640625
7820.22265625
7931.875
8049.890625
8160.65625
8253.78515625
8323.69140625
8369.2578125
8392.96875
8400.03125
8397.4765625
8393.05859375
8394.31640625
8407.46484375
8436.2265625
8481.078125
8540.08984375
8611.4375
8695.21875
8792.35546875
8901.1953125
9015.51171875
9126.578125
9228.01171875
9319.3046875
9405.90625
9496.8125
9601.67578125
9728.1015625
9878.9453125
10050.6328125
10234.30078125
10419.6328125
10599.046875
10769.33203125
10930.36328125
11082.7109375
11226.48828125
11362.0703125
11491.98046875
11622.09765625
11760.984375
11917.5390625
12098.26953125
12305.35546875
12536.05078125
12783.32421875
13037.265625
13286.61328125
13519.7109375
13725.15234375
13893.16015625
14017.82421875
14099.07421875
14142.94921875
14160.0390625
14163.38671875
14166.625
14181.97265625
14217.99609375
14278.171875
14361.49609375
14465.140625
14587.3359375
14728.7734375
14891.640625
15077.21484375
15283.796875
15506.69140625
15740.15625
15979.62109375
16222.2421875
16466.06640625
16709.2265625
16950.16015625
17188.24609375
17423.765625
17657.390625
17890.09375
18123.6328125
18360.91015625
18605.7890625
18862.515625
19135.03515625
19425.7265625
19733.58984375
20052.8046875
20373.265625
20683.4296875
20973.875
21239.57421875
21479.99609375
21697.90234375
21898.140625
22087.50390625
22275.20703125
22472.953125
22693.296875
22946.265625
23235.6953125
23557.33984375
23900.1484375
24250.1328125
24595.609375
24931.609375
25261.70703125
25596.16015625
25947.34765625
26325.41015625
26736.56640625
27184.08203125
27669.515625
28192.6171875
28750.46875
29337.640625
29948.046875
30577.50390625
31225.5390625
31895.46484375
32592.33203125
33319.34375
34074.82421875
34852.0703125
35642.40625
36438.87109375
37238.11328125
38040.46484375
38850.08984375
39675.46484375
40528.46484375
41420.8984375
42360.20703125
43347.328125
44377.6796875
45443.8046875
46537.52734375
47651.0859375
48778.01171875
49914.671875
51062.23828125
52227.375
53420.31640625
54650.80078125
55924.4296875
57241.65625
58599.05078125
59990.81640625
61409.70703125
62847.64453125
64296.98828125
65751.80859375
67208.1640625
68663.48046875
70115.67578125
71562.55078125
73001.20703125
74427.3515625
75835.0078125
77217.421875
78568.73046875
79884.9765625
81163.2578125
82399.453125
83586.75390625
84716.43359375
85779.79296875
86769.68359375
87681.265625
88513.11328125
89268.57421875
89955.265625
90581.7734375
91153.671875
91672.0234375
92135.10546875
92541.015625
92889.2421875
93180.84375
93417.88671875
93601.93359375
93731.83984375
93802.34375
93805.44140625
93734.625
93589.3515625
93376.44921875
93107.16796875
92791.87109375
92436.01953125
92039.6796875
91600.0078125
91113.9921875
90579.6328125
89995.71484375
89361.6328125
88678.21875
87949.34375
87183.18359375
86392.16015625
85591.078125
84793.921875
84010.29296875
83242.5234375
82484.6953125
81724.79296875
80949.84765625
80151.90234375
79331.40234375
78496.19140625
77657.4609375
76825.63671875
76008.1328125
75209.27734375
74431.421875
73676.3046875
72946.03125
72243.296875
71571.25390625
70933.5859375
70334.81640625
69779.9765625
69273.0390625
68814.4140625
68399.19921875
68017.8125
67659.24609375
67315.1875
66982.53125
66663.14453125
66361.9375
66085.17578125
65839.7890625
65632.93359375
65470.9609375
65357.93359375
65294.87890625
65280.65234375
65314.03125
65395.12109375
65524.43359375
65700.234375
65916.19921875
66161.75390625
66425.22265625
66697.8671875
66976.65234375
67264.63671875
67569.34765625
67900.3125
68266.82421875
68676.38671875
69133.65234375
69639.90234375
70193.45703125
70791.09375
71429.59765625
72106.51953125
72820.2890625
73570.93359375
74361.75390625
75200.8046875
76100.390625
77074.28125
78134.16015625
79287.30859375
80536.55859375
81881.87109375
83322.29296875
84857.0546875
86485.84765625
88208.90234375
90027.4140625
91944.06640625
93962.6953125
96086.76953125
98317.33984375
100652.2734375
103087.68359375
105620.86328125
108252.2578125
110985.21875
113824.51171875
116775.44140625
119844.4765625
123040.25
126373.390625
129854.85546875
133493.328125
137292.80078125
141251.1875
145360.59765625
149609.16015625
153983.1640625
158468.1015625
163047.9453125
167703.16796875
172408.953125
177134.7265625
181845.078125
186501.05859375
191060.39453125
195476.65234375
199698.046875
203667.61328125
207325.11328125
210610.2890625
213466.671875
215845.1875
217707.296875
219027.74609375
219796.69921875
220020.39453125
219719.48046875
218925.16015625
217674.76953125
216008.98046875
213971.875
211613.265625
208991.1328125
206171.28515625
203223.25390625
200213.875
197202.24609375
194238.40234375
191365.3046875
188621.375
186041.375
183655.1953125
181485.86328125
179548.75
177852.44921875
176400.1015625
175189.7265625
174213.71875
173459.390625
172911.2578125
172553.3515625
172369.69140625
172343.33203125
172456.203125
172690.1328125
173027.13671875
173447.50390625
173926.859375
174434.73046875
174935.421875
175389.92578125
175757.45703125
175996.51171875
176066.44140625
175929.8046875
175554.85546875
174917.078125
173999.2734375
172790.8359375
171286.8984375
169487.5078125
167396.6328125
165021.58203125
162373.18359375
159466.60546875
156321.57421875
152961.41015625
149411.5078125
145698.04296875
141847.078125
137884.1953125
133835.0078125
129726.51953125
125588.2421875
121451.625
117347.83203125
113304.84375
109344.8671875
105482.7890625
101726.1875
98077.2265625
94535.54296875
91100.43359375
87771.390625
84547.62109375
81427.98046875
78411.921875
75500.87109375
72698.55078125
70009.4453125
67435.98046875
64976.4140625
62625.125
60374.75
58218.15234375
56148.5546875
54158.1796875
52237.14453125
50373.83203125
48556.86328125
46777.84375
45033.94921875
43329.0546875
41672.484375
40075.640625
38547.90234375
37093.63671875
35711.171875
34393.8515625
33132.640625
31919.4140625
30749.29296875
29620.65234375
28532.9140625
27484.07421875
26470.1953125
25487.296875
24533.92578125
23612.3984375
22727.9296875
21886.05859375
21089.53515625
20336.0546875
19618.0078125
18924.59765625
18244.9609375
17570.4609375
16895.3515625
16216.79296875
15535.078125
14854.12109375
14181.03125
13524.22265625
12891.26171875
12288.1640625
11720.48046875
11194.40625
10715.58203125
10285.7109375
9899.671875
9545.7890625
9209.2578125
8876.28125
8537.05859375
8187.0078125
7826.7421875
7461.1171875
7097.40234375
6742.89453125
6402.61328125
6078.171875
5768.48046875
5472.28515625
5190.60546875
4927.3359375
4687.1015625
4472.24609375
4280.9765625
4107.82421875
3945.83203125
3789.0859375
3634.10546875
3479.49609375
3324.39453125
3167.14453125
3005.4140625
2837.3671875
2662.68359375
2482.53125
2298.74609375
2112.65625
1924.25390625
1731.92578125
1533.53125
1328.80859375
1121.875
921.69140625
739.6328125
585.32421875
463.44921875
372.94140625
308.1796875
260.7890625
221.42578125
181.5546875
135.03125
79.0546875
14.1640625
-56.71484375
-130.0703125
-203.59375
-276.6171875
-348.7421875
-418.32421875
-483.0234375
-542.5703125
-600.94140625
-665.5546875
-743.97265625
-840.46484375
-954.1328125
-1078.91015625
-1204.80859375
-1320.2265625
-1414.6875
-1481.30859375
-1518.4453125
-1529.8828125
-1523.140625
-1506.3515625
-1485.86328125
-1466.30859375
-1452.43359375
-1450.0234375
-1464.6015625
-1498.97265625
-1552.046875
-1619.6796875
-1697.171875
-1781.734375
-1873.58203125
-1974.68359375
-2086.1953125
-2206.69921875
-2332.5078125
-2459.046875
-2581.921875
-2697.4609375
-2803.48046875
-2900.0625
-2989.17578125
-3072.92578125
-3152.14453125
-3226.77734375
-3297.65625
-3367.44921875
-3439.34375
-3514.25390625
-3588.7890625
-3655.671875
-3706.33984375
-3734.13671875
-3736.53515625
-3715.93359375
-3678.83984375
-3633.80859375
-3588.9921875
-3550.39453125
-3521.234375
-3502.1328125
-3491.23828125
-3484.7421875
-3478.0546875
-3467.37890625
-3450.76953125
-3428.12109375
-3400.73828125
-3370.78515625
-3340.67578125
-3312.01953125
-3284.52734375
-3255.5625
-3221.23046875
-3178.7734375
-3128.80859375
-3075.75
-3025.9609375
-2985.78515625
-2960.9375
-2957.0234375
-2978.8515625
-3027.61328125
-3097.9140625
-3177.671875
-3251.96484375
-3308.71484375
-3343.0859375
-3358.51953125
-3364.625
-3373.5859375
-3396.64453125
-3441.52734375
-3510.5859375
-3600.1953125
-3701.453125
-3802.1015625
-3888.6796875
-3948.58984375
-3972.0703125
-3954.2734375
-3896.53515625
-3805.9921875
-3693.58984375
-3571.22265625
-3448.70703125
-3331.5859375
-3220.75390625
-3114.51953125
-3011.7578125
-2914.02734375
-2825.44921875
-2751.08203125
-2695.28125
-2661.171875
-2651.0390625
-2666.45703125
-2706.99609375
-2767.99609375
-2839.64453125
-2909.1484375
-2964.8359375
-2999.09765625
-3008.640625
-2993.28515625
-2955.40625
-2899.921875
-2833.109375
-2760.546875
-2685.9140625
-2612.1640625
-2543.50390625
-2486.0234375
-2445.8203125
-2426.2734375
-2426.20703125
-2440.11328125
-2459.8046875
-2476.91015625
-2485.33984375
-2482.77734375
-2470.50390625
-2451.67578125
-2429.17578125
-2404.49609375
-2378.04296875
-2350.16796875
-2322.1328125
-2296.59765625
-2277.16796875
-2266.78125
-2265.6640625
-2270.546875
-2275.7578125
-2275.015625
-2262.24609375
-2231.8359375
-2179.578125
-2104.4921875
-2009.65625
-1901.05859375
-1785.48828125
-1669.30078125
-1558.015625
-1455.87109375
-1365.140625
-1285.85546875
-1216.3828125
-1154.1640625
-1096.71875
-1043.19140625
-995.80859375
-960.0390625
-942.3046875
-946.78125
-973.17578125
-1016.8828125
-1071.24609375
-1130.453125
-1191.42578125
-1253.56640625
-1316.9609375
-1380.7734375
-1443.19921875
-1502.41796875
-1557.2421875
-1606.8125
-1650.125
-1686.171875
-1715.1953125
-1740.37890625
-1768.8046875
-1810.171875
-1873.17578125
-1961.41796875
-2071.87890625
-2196.94921875
-2328.328125
-2459.98046875
-2588.89453125
-2714.2734375
-2836.546875
-2956.66015625
-3075.62109375
-3193.81640625
-3310.42578125
-3423.11328125
-3528.453125
-3622.82421875
-3703.30078125
-3768.03125
-3816.06640625
-3846.890625
-3860.01171875
-3855.28515625
-3833.71875
-3797.96484375
-3751.53515625
-3696.78515625
-3633.03515625
-3556.09765625
-3460.015625
-3340.47265625
-3198.8984375
-3044.76171875
-2894.00390625
-2763.30078125
-2663.390625
-2595.7734375
-2554.77734375
-2533.24609375
-2527.6796875
-2539.890625
-2574.5859375
-2635.1953125
-2720.82421875
-2826.15234375
-2943.37890625
-3064.4765625
-3182.546875
-3292.5546875
-3391.6640625
-3479.046875
-3555.0625
-3620.2734375
-3675.01171875
-3719.515625
-3754.390625
-3781.13671875
-3802.2421875
-3820.65625
-3838.7578125
-3857.68359375
-3877.71484375
-3899.1015625
-3922.47265625
-3948.40625
-3976.6953125
-4005.6875
-4031.8984375
-4049.91796875
-4053.06640625
-4034.921875
-3991.71875
-3924.6015625
-3840.72265625
-3751.953125
-3671.265625
-3608.4765625
-3567.69921875
-3547.66796875
-3544.49609375
-3555.09375
-3579.41796875
-3620.6328125
-3682.9609375
-3768.64453125
-3875.8984375
-3998.85546875
-4129.16015625
-4257.953125
-4377.44921875
-4482.01953125
-4568.9140625
-4638.61328125
-4694.4765625
-4741.49609375
-4784.390625
-4826.03125
-4867.1953125
-4907.14453125
-4944.0078125
-4974.67578125
-4995.3984375
-5003.68359375
-5000.18359375
-4988.5546875
-4973.24609375
-4957.31640625
-4941.625
-4925.25
-4906.02734375
-4881.6171875
-4851.0
-4815.45703125
-4777.72265625
-4739.8671875
-4702.0234375
-4662.890625
-4621.09375
-4575.9453125
-4527.58984375
-4477.21484375
-4427.45703125
-4382.28125
-4345.78125
-4320.41796875
-4305.5859375
-4297.29296875
-4289.1796875
-4274.5
-4247.97265625
-4206.41015625
-4148.1796875
-4072.82421875
-3981.90234375
-3880.34765625
-3776.58984375
-3680.42578125
-3599.765625
-3538.171875
-3494.58984375
-3465.15625
-3446.04296875
-3435.73828125
-3435.6171875
-3448.6328125
-3477.45703125
-3523.4375
-3586.66796875
-3666.16015625
-3759.609375
-3863.16796875
-3971.80859375
-4080.296875
-4183.94921875
-4278.8515625
-4361.625
-4429.0078125
-4478.046875
-4507.22265625
-4517.953125
-4514.60546875
-4502.0703125
-4482.421875
-4453.84375
-4412.66796875
-4356.41796875
-4285.05078125
-4200.0859375
-4103.3984375
-3996.94140625
-3883.29296875
-3766.33203125
-3651.46484375
-3544.73046875
-3450.71484375
-3370.41015625
-3300.8046875
-3236.8359375
-3174.12109375
-3110.515625
-3046.0078125
-2981.91796875
-2920.04296875
-2861.39453125
-2804.98828125
-2747.51171875
-2684.79296875
-2614.0859375
-2535.43359375
-2451.12890625
-2363.84375
-2274.6953125
-2182.3203125
-2083.328125
-1973.73046875
-1850.546875
-1712.6015625
-1560.05859375
-1393.45703125
-1213.3828125
-1021.1328125
-819.45703125
-612.33984375
-404.171875
-199.71484375
-5.125
171.6484375
322.69140625
443.66015625
536.41015625
608.22265625
668.2578125
723.40234375
775.859375
823.359375
861.3828125
886.34375
898.12890625
900.66015625
900.01953125
901.328125
906.390625
913.4296875
918.80859375
919.40234375
914.0
903.1328125
887.5625
866.7421875
838.46875
800.10546875
750.4296875
690.7265625
624.328125
554.984375
485.1796875
415.46484375
345.53125
276.37109375
211.92578125
158.73828125
123.5
110.2109375
118.71875
145.359375
184.75390625
231.6328125
281.58984375
330.5078125
373.44140625
404.6640625
419.80859375
418.7578125
406.65234375
391.65234375
381.140625
379.30859375
387.30859375
404.6171875
429.58203125
458.984375
487.5546875
508.40625
514.42578125
500.03515625
462.90625
404.93359375
332.05859375
253.109375
178.51171875
119.00390625
83.828125
77.984375
99.8125
140.70703125
187.6171875
227.13671875
249.30078125
250.1484375
232.71875
205.78125
180.1328125
163.87109375
159.49609375
164.6796875
175.890625
191.87109375
214.4921875
246.8125
290.3359375
343.734375
403.515625
465.5390625
525.703125
579.640625
622.375
648.8359375
655.22265625
640.8359375
609.47265625
569.4609375
531.796875
507.05859375
502.84375
523.1328125
569.16015625
640.69921875
736.67578125
855.16796875
993.16796875
1146.4296875
1309.90234375
1478.64453125
1648.75390625
1817.73828125
1984.26953125
2147.73046875
2307.7421875
2463.66015625
2614.21875
2757.6953125
2892.765625
3019.41015625
3139.0546875
3253.51171875
3363.57421875
3468.77734375
3568.8828125
3665.6015625
3762.21875
3860.53125
3957.9765625
4048.265625
4125.3046875
4186.98828125
4235.703125
4275.98046875
4311.9140625
4346.203125
4380.48828125
4416.23046875
4455.50390625
4501.23046875
4556.48046875
4623.390625
4702.5
4793.05078125
4893.84765625
5003.90234375
5122.78125
5250.45703125
5386.640625
5530.11328125
5678.8984375
5831.5859375
5988.5859375
6151.84765625
6322.98828125
6501.2265625
6682.9765625
6863.34375
7038.76171875
7208.90625
7376.8515625
7547.20703125
7723.5625
7906.88671875
8095.578125
8286.73046875
8477.61328125
8666.68359375
8854.21484375
9042.3828125
9234.92578125
9436.296875
9650.86328125
9882.234375
10132.8125
10403.1484375
10691.375
10993.1484375
11303.0234375
11616.8671875
11933.84765625
12256.328125
12587.35546875
12927.66015625
13274.50390625
13623.25
13969.96484375
14312.88671875
14652.05078125
14988.0390625
15321.578125
15654.25390625
15989.578125
16333.37890625
16693.00390625
17075.4375
17484.609375
17919.0234375
18371.16796875
18829.78125
19284.1015625
19727.6484375
20158.984375
20579.6015625
20990.875
21392.47265625
21783.32421875
22164.03125
22538.91796875
22916.20703125
23305.75
23715.6875
24150.1875
24609.8984375
25094.36328125
25604.37890625
26142.34375
26710.609375
27309.25390625
27934.8515625
28581.28515625
29242.5
29915.72265625
30602.9609375
31309.51953125
32040.625
32798.71484375
33583.1875
34392.10546875
35224.14453125
36079.4609375
36959.6015625
37867.1640625
38805.71484375
39780.015625
40795.96875
41859.921875
42977.40234375
44152.02734375
45385.203125
46676.59765625
48025.0859375
49429.6953125
50890.62109375
52409.76171875
53990.30859375
55635.29296875
57346.234375
59123.32421875
60966.98828125
62879.4296875
64864.703125
66927.65234375
69073.4375
71308.078125
73638.87890625
76073.56640625
78618.41796875
81277.0234375
84050.68359375
86940.3125
89948.71484375
93082.265625
96350.9609375
99766.36328125
103337.91015625
107069.41796875
110957.28125
114991.2578125
119157.57421875
123443.2421875
127839.10546875
132339.203125
136936.30078125
141616.546875
146356.3828125
151122.47265625
155872.53515625
160555.8203125
165113.62890625
169480.9375
173589.40234375
177370.88671875
180760.2421875
183695.96484375
186118.609375
187969.19921875
189191.26171875
189737.46875
189577.49609375
188702.2734375
187123.12109375
184868.296875
181979.96484375
178512.58203125
174531.96875
170114.203125
165343.87109375
160310.9609375
155106.53125
149817.734375
144523.2265625
139289.6171875
134169.2421875
129200.109375
124408.5546875
119813.4453125
115429.84375
111270.18359375
107343.52734375
103654.77734375
100205.6328125
96996.92578125
94030.4140625
91308.26953125
88830.4453125
86591.79296875
84581.0
82782.06640625
81177.25
79749.7109375
78484.51953125
77368.17578125
76387.5859375
75529.37109375
74779.4375
74122.640625
73542.875
73023.859375
72549.82421875
72105.17578125
71673.2421875
71235.80859375
70774.1640625
70270.76953125
69710.23828125
69079.71875
68369.47265625
67573.94921875
66692.55078125
65729.359375
64691.91796875
63589.328125
62430.51953125
61223.59375
59976.7890625
58699.65234375
57402.54296875
56094.2265625
54779.3359375
53457.6875
52125.4296875
50777.07421875
49407.63671875
48015.125
46602.66015625
45179.25
43758.328125
42354.18359375
40977.6640625
39633.13671875
38318.234375
37026.73828125
35752.5390625
34492.87890625
33249.50390625
32028.21875
30837.3125
29685.3515625
28578.89453125
27521.19921875
26512.5078125
25551.265625
24635.07421875
23760.671875
22923.94921875
22121.06640625
21350.546875
20614.58203125
19918.1484375
19266.640625
18663.76953125
18110.6796875
17605.91015625
17145.9609375
16726.51171875
16343.7734375
15994.22265625
15672.19921875
15367.890625
15068.7109375
14764.078125
14449.46484375
14126.38671875
13798.58984375
13467.6484375
13130.91015625
12782.30078125
12415.3203125
12026.53515625
11618.06640625
11197.69921875
10776.40234375
10364.3125
9966.87890625
9582.97265625
9205.9140625
8826.76953125
8437.74609375
8034.1015625
7614.625
7181.89453125
6742.51953125
6306.32421875
5883.81640625
5482.8828125
5106.67578125
4753.546875
4418.6328125
4095.890625
3779.921875
3467.23828125
3156.77734375
2849.58203125
2547.76171875
2252.91015625
1964.8828125
1682.0625
1403.33984375
1130.75390625
870.8671875
633.58984375
428.77734375
262.1953125
132.91015625
33.328125
-48.1796875
-123.703125
-202.6875
-290.453125
-387.9453125
-492.765625
-601.05859375
-709.46484375
-816.1875
-920.859375
-1024.109375
-1127.515625
-1233.50390625
-1344.23828125
-1460.046875
-1578.95703125
-1697.65625
-1812.78125
-1920.9140625
-2017.6015625
-2096.84765625
-2152.07421875
-2178.3984375
-2175.21484375
-2147.59375
-2105.3359375
-2059.62109375
-2018.9453125
-1986.546875
-1960.609375
-1936.66796875
-1911.27734375
-1885.671875
-1867.453125
-1868.49609375
-1899.41015625
-1963.63671875
-2054.734375
-2158.2109375
-2256.2890625
-2333.421875
-2380.24609375
-2394.87890625
-2381.4609375
-2347.0859375
-2298.9921875
-2242.95703125
-2182.796875
-2120.6484375
-2057.84765625
-1995.87890625
-1936.7109375
-1882.3125
-1834.00390625
-1792.55859375
-1758.859375
-1734.5
-1722.01171875
-1724.578125
-1745.1875
-1785.3671875
-1843.73046875
-1915.55859375
-1993.8125
-2071.296875
-2142.94921875
-2206.9453125
-2263.84375
-2314.16796875
-2355.73046875
-2382.828125
-2388.09375
-2366.0546875
-2316.01953125
-2242.43359375
-2152.62109375
-2053.91015625
-1951.7734375
-1849.4609375
-1748.45703125
-1649.20703125
-1552.2265625
-1459.51171875
-1375.26171875
-1305.265625
-1254.9140625
-1227.42578125
-1223.15234375
-1239.98046875
-1273.7890625
-1318.66796875
-1367.5078125
-1413.765625
-1453.5234375
-1486.0234375
-1511.84765625
-1530.125
-1537.34765625
-1528.5546875
-1499.765625
-1449.6953125
-1379.94140625
-1294.0390625
-1196.15234375
-1090.0
-978.48828125
-864.1875
-750.04296875
-639.66015625
-536.63671875
-443.19140625
-358.45703125
-277.8046875
-194.296875
-102.08203125
0.30859375
109.28125
218.37109375
321.09375
412.29296875
487.97265625
545.34375
584.140625
608.34375
626.4453125
649.41796875
687.17578125
745.36328125
824.0703125
918.6484375
1022.23828125
1129.15234375
1238.0390625
1353.35546875
1483.921875
1639.1015625
1824.83203125
2041.74609375
2285.70703125
2549.3359375
2823.4296875
3098.41015625
3366.55078125
3624.359375
3873.6171875
4119.77734375
4368.2734375
4621.01171875
4875.2265625
5125.39453125
5366.91015625
5599.421875
5828.0546875
6061.98046875
6311.2265625
6583.453125
6882.26953125
7207.65234375
7557.51953125
7929.28125
8320.6875
8730.10546875
9156.63671875
9600.01953125
10060.421875
10538.0
11032.52734375
11543.5390625
12070.8828125
12615.515625
13179.89453125
13767.25390625
14379.765625
15016.140625
15670.2890625
16332.33984375
16992.48828125
17645.4609375
18292.85546875
18941.8125
19601.55078125
20280.26953125
20983.67578125
21714.76171875
22474.1796875
23261.37109375
24076.3359375
24921.1484375
25799.87890625
26716.671875
27672.984375
28665.29296875
29684.4296875
30717.09765625
31749.26171875
32769.578125
33770.96484375
34749.60546875
35703.015625
36628.8671875
37524.94921875
38389.1328125
39218.50390625
40008.3203125
40751.9453125
41442.140625
42072.94140625
42640.96875
43145.42578125
43586.84375
43965.21484375
44278.92578125
44525.16015625
44701.2421875
44805.34375
44835.34765625
44786.6640625
44651.08984375
44418.2578125
44079.1015625
43629.265625
43070.83203125
42412.08203125
41666.3046875
40850.26171875
39982.16796875
39078.87890625
38153.01953125
37211.5703125
36257.1015625
35290.67578125
34314.1796875
33330.05859375
32339.25
31340.11328125
30330.26953125
29310.23046875
28285.50390625
27265.25
26258.66796875
25272.09765625
24308.3671875
23368.03125
22451.07421875
21558.03515625
20689.96484375
19847.19140625
19027.93359375
18228.5625
17445.76953125
16678.7734375
15929.25
15199.265625
14489.4765625
13799.16796875
13127.3125
12473.25390625
11836.74609375
11218.08984375
10618.28515625
10038.84765625
9481.171875
8946.53125
8436.87890625
7955.765625
7508.33984375
7100.3046875
6736.50390625
6419.32421875
6147.015625
5912.484375
5703.48828125
5504.921875
5302.10546875
5083.93359375
4844.671875
4584.4375
4308.2578125
4023.7109375
3738.0859375
3456.5234375
3182.55859375
2920.34765625
2676.25390625
2458.09375
2272.6171875
2122.93359375
2007.25
1919.1171875
1848.76171875
1785.18359375
1718.37109375
1641.0078125
1549.23828125
1442.6328125
1323.76171875
1197.33984375
1068.859375
943.15625
823.28125
709.84765625
600.5546875
490.32421875
372.70703125
242.85546875
100.296875
-50.58203125
-202.76171875
-349.40234375
-485.23046875
-606.09375
-708.515625
-790.16015625
-850.73828125
-892.28515625
-918.76171875
-935.625
-949.5078125
-967.36328125
-995.03515625
-1035.68359375
-1089.046875
-1151.484375
-1216.80078125
-1277.640625
-1327.58984375
-1363.20703125
-1385.08203125
-1397.078125
-1404.21484375
-1410.44140625
-1417.56640625
-1425.39453125
-1432.50390625
-1436.9453125
-1436.84765625
-1431.05859375
-1419.7734375
-1404.40625
-1386.40625
-1365.73046875
-1340.1484375
-1306.1171875
-1260.4765625
-1201.33203125
-1127.609375
-1038.296875
-932.91015625
-813.0078125
-682.83203125
-548.22265625
-414.5
-285.24609375
-162.59375
-48.09375
56.59765625
149.5
228.4765625
291.9296875
339.44140625
371.59765625
389.18359375
392.6015625
382.02734375
357.53515625
318.5625
263.86328125
193.02734375
109.01171875
19.30078125
-65.6328125
-135.5234375
-183.15234375
-205.57421875
-203.6796875
-180.765625
-140.96875
-88.57421875
-28.0
36.25
100.44921875
162.76953125
223.5078125
284.00390625
344.86328125
404.8359375
461.36328125
512.50390625
558.51953125
601.7265625
644.5859375
688.24609375
732.75
778.3828125
826.1015625
876.7578125
930.03515625
984.28125
1036.9296875
1084.8984375
1124.8203125
1153.45703125
1168.44921875
1168.93359375
1155.59375
1130.0
1093.46484375
1046.24609375
987.9296875
918.5078125
839.15625
752.0546875
660.1015625
567.27734375
479.14453125
402.0859375
341.2890625
299.17578125
275.7734375
270.3984375
282.75390625
312.30859375
356.83203125
411.62890625
470.0390625
524.54296875
567.84765625
594.23046875
601.30859375
591.4375
571.3984375
550.171875
536.47265625
537.56640625
559.3046875
605.6171875
676.89453125
768.2890625
869.66015625
967.8125
1050.46875
1110.265625
1146.6796875
1164.6015625
1170.62890625
1170.16015625
1167.24609375
1166.40234375
1173.62890625
1194.5546875
1230.83984375
1277.23046875
1321.8359375
1350.12109375
1350.51953125
1318.37890625
1256.43359375
1172.45703125
1076.3125
977.7265625
884.65625
802.62109375
735.2109375
685.109375
654.16796875
642.2578125
646.61328125
663.03515625
687.88671875
718.37890625
751.0390625
779.8984375
796.78515625
793.7109375
766.1953125
715.69140625
649.6640625
578.82421875
512.7890625
456.734375
410.796875
372.0859375
337.796875
307.66015625
284.53125
272.7265625
275.0234375
290.38671875
314.09765625
339.90234375
362.65234375
380.1953125
394.484375
411.3984375
438.55078125
481.20703125
538.78515625
604.73828125
669.93359375
726.88671875
771.94921875
804.796875
826.609375
838.5234375
841.18359375
835.40234375
823.4375
809.4140625
798.08203125
792.74609375
794.42578125
802.72265625
817.296875
837.8515625
862.93359375
888.62109375
908.671875
915.8828125
904.15234375
870.171875
814.1484375
739.25
650.3203125
552.80859375
452.15234375
353.84765625
263.39453125
185.81640625
124.2421875
78.3984375
44.109375
14.5625
-17.62109375
-58.82421875
-113.90625
-185.78125
-274.69921875
-377.4375
-487.3203125
-595.16015625
-691.140625
-766.9140625
-817.171875
-839.890625
-835.76171875
-808.08203125
-763.6875
-713.421875
-670.390625
-645.91796875
-645.6015625
-668.25390625
-708.41015625
-760.22265625
-819.859375
-885.22265625
-954.609375
-1026.50390625
-1100.6484375
-1178.48046875
-1261.83984375
-1351.1484375
-1444.94140625
-1541.01171875
-1638.05078125
-1736.8046875
-1840.2421875
-1952.21875
-2074.5390625
-2204.25
-2333.76171875
-2454.6796875
-2562.94140625
-2661.375
-2757.84765625
-2860.5
-2973.4375
-3095.82421875
-3223.99609375
-3354.1484375
-3483.19140625
-3608.15625
-3726.03515625
-3834.40234375
-3931.5078125
-4015.30859375
-4083.01953125
-4132.375
-4163.59765625
-4180.015625
-4187.18359375
-4191.96484375
-4202.1953125
-4225.93359375
-4269.64453125
-4335.8828125
-4421.703125
-4518.625
-4615.015625
-4700.39453125
-4769.5234375
-4823.140625
-4864.62890625
-4895.7890625
-4915.421875
-4921.19140625
-4912.39453125
-4891.55859375
-4864.3828125
-4838.67578125
-4822.39453125
-4821.47265625
-4838.4453125
-4872.7578125
-4921.9609375
-4982.7890625
-5051.61328125
-5124.625
-5198.16015625
-5269.26953125
-5336.58203125
-5401.17578125
-5466.36328125
-5535.6875
-5610.2890625
-5687.5625
-5762.05859375
-5827.45703125
-5877.953125
-5908.99609375
-5918.2265625
-5906.5625
-5878.203125
-5838.75
-5792.45703125
-5740.53515625
-5681.6875
-5614.3203125
-5539.0390625
-5460.03125
-5384.49609375
-5320.32421875
-5273.12890625
-5244.3984375
-5231.62109375
-5229.94140625
-5234.1328125
-5239.828125
-5243.80078125
-5243.93359375
-5239.4296875
-5231.17578125
-5221.61328125
-5213.73046875
-5209.76953125
-5210.6640625
-5216.29296875
-5225.85546875
-5237.5078125
-5247.6640625
-5250.9453125
-5241.3828125
-5214.359375
-5168.31640625
-5105.3359375
-5030.4609375
-4949.953125
-4869.46875
-4793.125
-4723.84765625
-4664.46875
-4618.46875
-4589.68359375
-4581.2109375
-4593.9609375
-4625.4609375
-4669.71875
-4718.26953125
-4761.92578125
-4792.4296875
-4803.42578125
-4790.93359375
-4753.91015625
-4694.7890625
-4619.78125
-4538.30078125
-4461.21875
-4398.1953125
-4355.19921875
-4333.92578125
-4333.625
-4353.9296875
-4395.9140625
-4460.24609375
-4544.04296875
-4639.609375
-4736.8671875
-4828.12890625
-4911.72265625
-4991.78125
-5074.48828125
-5163.6484375
-5258.68359375
-5355.7734375
-5450.52734375
-5540.0078125
-5623.4140625
-5701.81640625
-5777.43359375
-5852.734375
-5929.45703125
-6008.13671875
-6088.07421875
-6167.27734375
-6241.75390625
-6304.95703125
-6348.73828125
-6366.6640625
-6358.2578125
-6331.140625
-6299.09375
-6276.97265625
-6275.7109375
-6300.0703125
-6349.48046875
-6419.828125
-6504.57421875
-6594.78125
-6679.22265625
-6745.73046875
-6784.203125
-6789.9296875
-6765.578125
-6720.59765625
-6667.98828125
-6620.09375
-6585.25390625
-6566.9140625
-6565.30078125
-6580.0859375
-6611.84375
-6661.47265625
-6728.87890625
-6812.58984375
-6910.53125
-7020.71875
-7141.109375
-7269.2734375
-7402.640625
-7538.73828125
-7674.8359375
-7807.1875
-7930.9296875
-8041.0
-8133.33203125
-8205.5703125
-8257.46484375
-8291.24609375
-8311.5703125
-8324.359375
-8334.87890625
-8346.09765625
-8358.4453125
-8370.70703125
-8380.8828125
-8386.5078125
-8385.1015625
-8375.51171875
-8359.375
-8340.921875
-8324.63671875
-8312.44140625
-8302.828125
-8292.5859375
-8279.2109375
-8261.92578125
-8240.68359375
-8214.4375
-8180.4921875
-8135.7734375
-8079.16796875
-8012.75
-7940.79296875
-7867.2890625
-7793.89453125
-7719.7578125
-7642.54296875
-7559.578125
-7468.328125
-7366.5390625
-7252.3125
-7124.3125
-6982.1484375
-6827.3515625
-6664.89453125
-6504.03125
-6357.1171875
-6236.078125
-6148.1796875
-6093.86328125
-6067.8984375
-6062.7890625
-6071.97265625
-6091.4453125
-6120.14453125
-6159.72265625
-6213.62109375
-6284.85546875
-6373.37890625
-6474.68359375
-6580.92578125
-6683.734375
-6776.70703125
-6856.13671875
-6920.37890625
-6969.34375
-7005.05859375
-7032.76171875
-7060.6484375
-7097.453125
-7148.72265625
-7214.25390625
-7288.74609375
-7365.1640625
-7438.4765625
-7507.3203125
-7573.23828125
-7638.73046875
-7705.609375
-7774.01171875
-7842.12890625
-7907.0546875
-7967.140625
-8024.70703125
-8086.4921875
-8160.57421875
-8251.546875
-8357.72265625
-8472.5703125
-8588.94921875
-8702.33203125
-8810.6796875
-8911.703125
-9000.6171875
-9070.68359375
-9116.2265625
-9135.75
-9132.7890625
-9113.8984375
-9085.1015625
-9048.99609375
-9004.2109375
-8947.48828125
-8876.796875
-8793.171875
-8700.41015625
-8603.58203125
-8508.10546875
-8419.421875
-8342.43359375
-8280.08984375
-8232.234375
-8195.78515625
-8166.12890625
-8138.8515625
-8111.0703125
-8081.9765625
-8052.0625
-8021.33984375
-7987.85546875
-7948.34765625
-7901.21484375
-7849.48046875
-7801.1171875
-7766.2265625
-7752.8984375
-7764.37890625
-7798.96875
-7852.046875
-7918.33203125
-7992.67578125
-8069.30859375
-8140.8515625
-8198.89453125
-8236.2421875
-8249.65234375
-8241.02734375
-8216.3125
-8182.87890625
-8146.91015625
-8111.95703125
-8078.58984375
-8044.73828125
-8006.67578125
-7960.80078125
-7905.63671875
-7842.6796875
-7775.30859375
-7706.8125
-7639.21484375
-7573.75390625
-7512.10546875
-7456.80859375
-7410.44921875
-7373.984375
-7345.265625
-7318.66015625
-7286.2890625
-7240.6640625
-7177.578125
-7097.71875
-7005.9609375
-6908.7890625
-6811.5234375
-6717.11328125
-6626.9140625
-6542.4140625
-6466.109375
-6401.109375
-6350.19140625
-6315.16796875
-6296.6171875
-6293.63671875
-6303.69140625
-6322.9453125
-6347.328125
-6373.7265625
-6400.74609375
-6428.9375
-6460.57421875
-6498.86328125
-6546.31640625
-6602.82421875
-6664.44921875
-6724.09375
-6774.2578125
-6810.28125
-6832.05859375
-6843.16015625
-6848.41015625
-6851.96484375
-6857.109375
-6867.0625
-6885.08984375
-6913.16015625
-6950.06640625
-6990.8984375
-7028.68359375
-7057.21484375
-7072.765625
-7073.62109375
-7058.43359375
-7025.3203125
-6972.6640625
-6900.86328125
-6813.46484375
-6717.10546875
-6620.26171875
-6531.546875
-6457.89453125
-6403.1953125
-6368.109375
-6351.06640625
-6349.69921875
-6361.61328125
-6384.15234375
-6413.96484375
-6447.37890625
-6481.3125
-6513.734375
-6543.2578125
-6568.671875
-6589.5703125
-6607.63671875
-6627.20703125
-6654.15625
-6693.51953125
-6747.34375
-6813.32421875
-6884.6640625
-6951.03125
-7001.0
-7025.6015625
-7021.6015625
-6992.8046875
-6948.4453125
-6899.4921875
-6855.0625
-6821.0
-6800.8046875
-6797.21875
-6812.37890625
-6846.00390625
-6893.20703125
-6944.26953125
-6987.40625
-7013.13671875
-7017.41015625
-7001.6171875
-6970.37890625
-6929.5859375
-6886.1171875
-6847.796875
-6821.5703125
-6809.97265625
-6808.4609375
-6806.39453125
-6791.5546875
-6755.5
-6696.703125
-6620.35546875
-6536.0625
-6455.2890625
-6389.3671875
-6347.84375
-6336.59765625
-6356.21484375
-6401.546875
-6462.87890625
-6528.45703125
-6587.625
-6633.5390625
-6664.39453125
-6682.42578125
-6691.20703125
-6692.87109375
-6687.078125
-6672.171875
-6647.4609375
-6614.8515625
-6578.52734375
-6542.96875
-6510.99609375
-6483.09375
-6458.03125
-6433.59765625
-6406.84765625
-6374.65234375
-6335.05078125
-6288.5234375
-6237.7265625
-6185.21875
-6130.921875
-6071.3984375
-6001.36328125
-5916.4140625
-5815.09375
-5699.52734375
-5574.5234375
-5445.46484375
-5316.10546875
-5187.18359375
-5056.69921875
-4921.56640625
-4779.609375
-4631.08984375
-4479.1796875
-4328.97265625
-4185.078125
-4049.26953125
-3920.21484375
-3796.1328125
-3678.078125
-3570.96875
-3481.23828125
-3413.015625
-3365.21484375
-3331.46484375
-3302.8828125
-3272.61328125
-3239.42578125
-3207.90234375
-3185.3203125
-3177.98046875
-3189.5078125
-3220.953125
-3270.828125
-3334.66796875
-3405.10546875
-3473.14453125
-3529.80859375
-3567.421875
-3580.50390625
-3566.70703125
-3527.49609375
-3467.74609375
-3394.01953125
-3312.1953125
-3225.69921875
-3135.1796875
-3039.40625
-2936.41796875
-2824.3125
-2701.94921875
-2570.12890625
-2432.765625
-2296.8203125
-2170.5546875
-2060.921875
-1971.49609375
-1901.55078125
-1846.65625
-1800.46484375
-1757.3125
-1714.16015625
-1670.63671875
-1627.3828125
-1583.69140625
-1536.11328125
-1478.796875
-1405.60546875
-1313.109375
-1202.8046875
-1080.8671875
-955.3125
-832.21484375
-713.48828125
-597.4609375
-481.2109375
-362.83203125
-242.04296875
-119.28125
5.66796875
134.50390625
269.94140625
414.46875
569.140625
733.5859375
907.0859375
1089.3515625
1280.03125
1477.48046875
1678.0
1876.078125
2064.875
2236.76171875
2384.8359375
2505.70703125
2602.21484375
2683.86328125
2764.109375
2855.87890625
2967.76953125
3102.7890625
3259.89453125
3436.59765625
3630.7734375
3840.375
4061.8828125
4288.92578125
4512.47265625
4722.625
4911.125
5073.42578125
5209.7265625
5325.36328125
5431.2109375
5543.39453125
5680.68359375
5859.1328125
6086.34375
6359.015625
6665.0546875
6988.58203125
7315.1328125
7635.421875
7947.33203125
8255.98828125
8571.65625
8905.7734375
9266.5703125
9656.4453125
10072.3515625
10508.36328125
10958.30859375
11416.87109375
11879.71875
12344.1953125
12810.79296875
13283.56640625
13768.109375
14268.0859375
14783.1953125
15310.35546875
15846.98046875
16393.75
16954.83203125
17536.0078125
18142.53125
18777.49609375
19440.8984375
20129.25
20836.3203125
21555.14453125
22280.0078125
23007.171875
23734.21484375
24459.23828125
25180.97265625
25899.515625
26617.21484375
27338.8515625
28070.37890625
28816.08984375
29575.3828125
30341.28515625
31101.83984375
31843.53125
32555.15234375
33230.37890625
33868.1015625
34470.33203125
35039.0390625
35574.34765625
36075.125
36540.69140625
36971.546875
37368.63671875
37731.890625
38059.00390625
38345.171875
38584.6171875
38773.6171875
38913.11328125
39008.59765625
39066.99609375
39093.03515625
39086.953125
39044.09375
38955.99609375
38813.03125
38608.109375
38339.45703125
38010.765625
37628.81640625
37200.55078125
36731.66015625
36227.171875
35692.87890625
35135.94140625
34563.5
33980.08203125
33385.91015625
32777.9375
32152.81640625
31509.515625
30849.87890625
30177.49609375
29496.5078125
28811.109375
28125.41796875
27443.2421875
26767.8671875
26102.3359375
25449.88671875
24813.99609375
24197.67578125
23602.16796875
23026.08984375
22465.41015625
21914.6484375
21368.97265625
20826.25390625
20287.8984375
19757.640625
19239.43359375
18736.02734375
18249.578125
17783.39453125
17343.23046875
16936.60546875
16570.17578125
16246.4609375
15961.91796875
15707.55859375
15471.9921875
15245.21484375
15021.76171875
14801.9765625
14591.00390625
14395.58203125
14219.8359375
14063.0625
13921.24609375
13791.28515625
13674.48046875
13576.48828125
13503.765625
13459.234375
13439.98828125
13438.57421875
13446.8984375
13460.25390625
13478.75
13505.9609375
13546.69140625
13605.8125
13687.85546875
13796.05859375
13930.70703125
14088.3515625
14263.33203125
14450.48046875
14647.1953125
14853.62109375
15071.30859375
15301.3515625
15542.6171875
15790.78125
16038.59765625
16277.49609375
16499.703125
16700.125
16877.6875
17035.79296875
17181.3203125
17321.9140625
17462.60546875
17603.83984375
17742.03515625
17872.08203125
17990.09765625
18095.5390625
18192.22265625
18287.84375
18391.7890625
18511.94921875
18652.41796875
18813.4609375
18993.69921875
19192.8671875
19413.73046875
19662.51171875
19947.6640625
20277.3203125
20656.3671875
21084.5234375
21556.6171875
22065.07421875
22603.10546875
23166.77734375
23754.98828125
24368.14453125
25007.1640625
25673.8046875
26371.58984375
27105.71484375
27881.41796875
28701.9921875
29567.74609375
30476.62890625
31425.7890625
32413.57421875
33441.45703125
34515.37890625
35645.83203125
36846.23046875
38130.19921875
39508.7265625
40988.375
42571.07421875
44255.4296875
46038.44921875
47916.71875
49886.5234375
51943.8828125
54085.41796875
56309.8359375
58619.15625
61018.859375
63516.62109375
66120.13671875
68834.1875
71657.2734375
74578.87109375
77578.859375
80630.46875
83706.0625
86782.62109375
89843.7265625
92877.19921875
95870.9609375
98810.3359375
101678.06640625
104455.60546875
107124.46875
109667.06640625
112066.9453125
114308.203125
116374.125
118245.98828125
119902.828125
121322.16015625
122481.1875
123358.15625
123933.76953125
124191.8203125
124119.00390625
123704.859375
122943.0859375
121834.1484375
120387.08984375
118618.890625
116551.65234375
114209.49609375
111616.7421875
108797.48828125
105775.6875
102574.71484375
99216.81640625
95723.01171875
92113.87109375
88410.4140625
84634.4921875
80808.51953125
76954.9609375
73095.58203125
69250.81640625
65439.62890625
61680.65625
57993.73828125
54400.5234375
50923.16015625
47581.94921875
44393.4296875
41369.26953125
38515.59765625
35832.9296875
33317.46484375
30963.69921875
28766.46484375
26720.6484375
24818.91796875
23049.93359375
21399.40625
19853.515625
18401.88671875
17038.18359375
15758.375
14558.828125
13435.57421875
12384.7421875
11403.140625
10488.51171875
9639.421875
8854.94140625
8134.01171875
7474.56640625
6872.6015625
6321.64453125
5813.4296875
5339.79296875
4895.0859375
4477.71875
4090.07421875
3736.859375
3422.578125
3148.69140625
2911.41015625
2701.23828125
2504.75390625
2308.12109375
2100.40234375
1875.39453125
1631.625
1371.54296875
1100.9375
828.58984375
564.96484375
319.39453125
96.921875
-102.78515625
-283.6953125
-450.38671875
-606.078125
-752.2578125
-888.984375
-1014.84765625
-1126.81640625
-1220.40625
-1290.37109375
-1331.90625
-1341.91015625
-1319.8984375
-1268.1640625
-1191.84375
-1099.140625
-1001.1015625
-909.8515625
-835.38671875
-782.7890625
-751.56640625
-736.984375
-731.9140625
-728.421875
-719.3203125
-699.890625
-669.390625
-631.67578125
-594.40234375
-566.875
-556.94140625
-567.86328125
-596.65234375
-634.86328125
-671.875
-699.17578125
-713.45703125
-716.98828125
-715.3984375
-714.2109375
-716.2265625
-720.671875
-724.17578125
-722.296875
-710.41015625
-683.4375
-635.5625
-561.3046875
-457.97265625
-327.8671875
-178.17578125
-18.4609375
142.7265625
299.9296875
450.76171875
594.4375
730.20703125
856.796875
972.73046875
1076.76171875
1167.90234375
1245.375
1308.8828125
1359.03125
1397.46875
1426.90625
1451.375
1476.7265625
1510.484375
1560.4296875
1632.43359375
1728.4375
1845.65234375
1977.12890625
2113.6171875
2246.00390625
2367.87890625
2477.234375
2576.72265625
2672.140625
2769.6484375
2872.9765625
2981.91796875
3092.66796875
3199.62890625
3297.8671875
3385.2578125
3463.6640625
3538.67578125
3617.9921875
3708.8203125
3815.375
3937.875
4073.8984375
4221.34765625
4380.8203125
4555.4296875
4748.5234375
4961.0859375
5190.625
5431.76953125
5678.00390625
5923.61328125
6165.1328125
6401.69140625
6634.5546875
6866.53515625
7101.484375
7343.2109375
7594.02734375
7854.046875
8122.30078125
8398.4140625
8682.796875
8974.98046875
9271.9609375
9568.41015625
9858.92578125
10140.3125
10412.35546875
10676.65234375
10934.91796875
11188.4765625
11439.765625
11694.41015625
11961.4765625
12250.86328125
12569.77734375
12920.93359375
13303.46875
13715.1640625
14154.32421875
14620.4765625
15114.23046875
15636.41015625
16186.5390625
16761.63671875
17356.36328125
17964.640625
18581.61328125
19204.81640625
19834.484375
20473.56640625
21127.19921875
21800.75390625
22496.75
23212.82421875
23942.93359375
24680.96484375
25423.5859375
26170.1484375
26920.64453125
27674.2109375
28429.265625
29184.328125
29938.10546875
30688.65625
31432.1875
32162.29296875
32870.01171875
33544.99609375
34177.39453125
34759.859375
35289.0234375
35766.015625
36195.85546875
36585.7421875
36942.55078125
37270.31640625
37568.6328125
37832.96484375
38057.2421875
38237.5234375
38373.84765625
38468.59375
38522.515625
38532.15234375
38490.32421875
38388.4921875
38218.34375
37972.203125
37643.50390625
37228.4921875
36728.19921875
36149.25390625
35503.11328125
34804.01953125
34066.43359375
33302.55078125
32520.3984375
31722.78515625
30907.33203125
30068.08984375
29198.78125
28296.55859375
27364.00390625
26408.27734375
25438.5390625
24463.8671875
23492.66796875
22532.75
21591.0625
20673.2734375
19783.69921875
18925.78515625
18102.1015625
17313.4375
16557.5
15828.23046875
15116.7421875
14413.40234375
13710.640625
13005.12890625
12298.4921875
11595.97265625
10903.78125
10227.23046875
9571.06640625
8941.203125
8345.33203125
7790.875
7281.32421875
6813.5390625
6378.01171875
5962.16015625
5555.2734375
5152.48828125
4755.75
4371.05078125
4004.09375
3657.015625
3327.62890625
3010.5703125
2699.16796875
2387.3125
2071.171875
1750.40234375
1428.640625
1113.10546875
813.06640625
537.359375
291.640625
76.46484375
-113.0859375
-286.30859375
-454.3515625
-626.65625
-807.21875
-992.89453125
-1175.16796875
-1344.55859375
-1495.04296875
-1626.1015625
-1741.9609375
-1849.296875
-1954.8359375
-2063.5
-2177.296875
-2295.32421875
-2414.93359375
-2533.53125
-2649.52734375
-2761.82421875
-2868.640625
-2967.33984375
-3055.33203125
-3130.80859375
-3192.15234375
-3236.78515625
-3261.02734375
-3261.515625
-3237.09765625
-3189.77734375
-3124.21875
-3046.20703125
-2961.0078125
-2872.7890625
-2785.2890625
-2702.72265625
-2629.57421875
-2569.12109375
-2522.21484375
-2486.99609375
-2459.51171875
-2434.74609375
-2408.0546875
-2376.859375
-2341.3359375
-2303.08203125
-2262.91015625
-2219.7890625
-2171.90234375
-2118.4921875
-2060.90625
-2002.1953125
-1945.59765625
-1892.51953125
-1840.9453125
-1785.921875
-1722.62890625
-1650.21484375
-1573.328125
-1500.12890625
-1438.359375
-1392.05078125
-1360.46484375
-1339.171875
-1322.5703125
-1306.484375
-1289.12890625
-1270.0
-1248.15625
-1221.65234375
-1188.484375
-1147.88671875
-1101.13671875
-1051.8359375
-1005.890625
-970.703125
-953.53125
-959.62109375
-990.76171875
-1044.21875
-1112.4765625
-1184.9453125
-1251.6640625
-1307.0078125
-1350.5234375
-1384.65234375
-1411.49609375
-1431.16015625
-1441.84765625
-1440.8515625
-1425.8125
-1396.0
-1353.3359375
-1302.140625
-1247.578125
-1193.4453125
-1140.74609375
-1087.875
-1031.984375
-970.50390625
-902.171875
-827.78515625
-750.7421875
-676.453125
-609.58984375
-550.73828125
-495.42578125
-437.22265625
-372.61328125
-303.9609375
-238.59375
-185.734375
-153.56640625
-147.296875
-167.80859375
-210.8125
-266.94140625
-323.609375
-368.06640625
-390.62109375
-386.81640625
-358.2578125
-311.87109375
-257.80859375
-205.80859375
-161.38671875
-123.54296875
-85.94921875
-40.89453125
16.33203125
85.5078125
162.65625
242.9296875
322.546875
398.48828125
466.79296875
521.73046875
557.2421875
570.05859375
562.0546875
540.1171875
513.55078125
490.93359375
477.96484375
476.6171875
484.99609375
497.3984375
505.16015625
498.87890625
471.3671875
419.6171875
344.34375
247.6328125
130.69921875
-6.3046875
-162.19140625
-332.14453125
-507.1640625
-676.4296875
-830.9453125
-965.37109375
-1077.09765625
-1164.2890625
-1225.44921875
-1260.3515625
-1270.61328125
-1259.11328125
-1229.01953125
-1183.85546875
-1128.234375
-1068.12890625
-1009.9453125
-958.84375
-917.0390625
-882.87890625
-851.52734375
-817.05078125
-775.01171875
-724.1171875
-666.23828125
-605.06640625
-544.37890625
-487.14453125
-435.88671875
-393.39453125
-362.2890625
-343.29296875
-333.6953125
-327.4296875
-316.84765625
-295.1484375
-258.51953125
-207.08203125
-143.984375
-73.0390625
3.390625
84.34765625
168.59765625
253.43359375
334.92578125
408.8984375
471.58203125
520.49609375
555.99609375
582.3984375
606.7734375
635.5859375
671.61328125
713.5234375
758.11328125
803.078125
848.3046875
895.3046875
946.23828125
1003.37109375
1068.90234375
1144.40234375
1229.63671875
1321.984375
1417.484375
1513.58203125
1611.9140625
1719.27734375
1845.390625
1998.046875
2178.3046875
2378.90625
2587.359375
2791.5390625
2984.0390625
3162.875
3329.56640625
3486.94921875
3637.9375
3784.5703125
3926.75390625
4061.328125
4182.61328125
4284.19921875
4360.55078125
4407.65234375
4423.36328125
4408.59765625
4368.89453125
4314.94140625
4260.70703125
4219.86328125
4201.96484375
4209.546875
4237.26953125
4273.71484375
4305.953125
4325.0234375
4329.5703125
4325.49609375
4321.89453125
4325.46875
4336.57421875
4349.02734375
4353.8046875
4344.06640625
4318.6953125
4282.50390625
4243.7421875
4210.71875
4188.91015625
4179.30859375
4178.71484375
4181.8671875
4184.62890625
4186.48828125
4191.3515625
4206.36328125
4239.40234375
4296.3984375
4379.4921875
4486.8515625
4613.6953125
4753.640625
4899.80078125
5045.96484375
5188.34375
5327.41796875
5468.28125
5618.5625
5784.3828125
5966.56640625
6159.078125
6350.578125
6528.1171875
6681.18359375
6804.8515625
6901.03515625
6977.69921875
7046.48828125
7120.01953125
7209.99609375
7326.08984375
7474.51953125
7655.93359375
7864.08203125
8086.98046875
8310.60546875
8523.27734375
8718.52734375
8895.63671875
9058.30859375
9212.265625
9362.9609375
9514.203125
9667.98828125
9825.10546875
9986.17578125
10152.9140625
10328.89453125
10519.16796875
10728.48828125
10959.3046875
11210.8515625
11479.86328125
11762.078125
12053.328125
12349.68359375
12646.796875
12939.66015625
13223.83984375
13497.57421875
13762.9140625
14024.29296875
14285.6328125
14548.8125
14814.6171875
15084.86328125
15363.21875
15653.9609375
15959.7734375
16279.8671875
16609.515625
16941.1171875
17266.51953125
17579.79296875
17879.00390625
18166.390625
18446.95703125
18726.2890625
19008.734375
19296.95703125
19592.81640625
19898.4765625
20216.47265625
20548.53515625
20894.42578125
21251.73828125
21616.84375
21986.15625
22357.00390625
22727.61328125
23096.46875
23461.453125
23819.703125
24168.046875
24503.8828125
24825.921875
25134.9296875
25434.57421875
25731.73828125
26035.74609375
26356.83984375
26704.33984375
27084.9375
27501.01953125
27949.9609375
28425.30078125
28919.2890625
29424.734375
29935.0234375
30443.46484375
30943.90625
31432.4453125
31908.39453125
32373.66015625
32831.52734375
33286.13671875
33742.4140625
34205.58984375
34680.0703125
35168.078125
35668.76171875
36178.45703125
36692.30078125
37206.1875
37717.5703125
38224.9765625
38727.73046875
39226.90234375
39726.11328125
40230.61328125
40744.99609375
41271.8984375
41812.59765625
42368.55859375
42942.53515625
43538.95703125
44163.45703125
44821.24609375
45514.8125
46242.5234375
46998.921875
47776.44921875
48567.83203125
49368.59765625
50178.9453125
51003.2578125
51847.01953125
52713.51171875
53602.828125
54513.27734375
55443.0625
56390.64453125
57353.96875
58329.31640625
59310.4921875
60289.2734375
61257.33203125
62208.390625
63138.7265625
64045.6875
64926.36328125
65778.1171875
66600.5625
67396.95703125
68173.2578125
68934.9296875
69683.02734375
70411.8203125
71109.6328125
71762.43359375
72357.96484375
72888.17578125
73349.19921875
73739.69921875
74058.87109375
74305.53515625
74478.78515625
74579.47265625
74611.0703125
74578.6796875
74487.16015625
74339.69921875
74137.8203125
73882.7890625
73577.23046875
73225.6953125
72833.39453125
72404.19921875
71939.90234375
71441.17578125
70909.05078125
70345.30859375
69752.1640625
69132.3125
68489.8125
67831.14453125
67165.8125
66506.01171875
65864.62890625
65252.22265625
64674.66796875
64133.46875
63628.39453125
63160.16796875
62731.640625
62347.48828125
62013.2734375
61734.4140625
61515.5234375
61360.1875
61270.2890625
61244.109375
61274.48046875
61349.734375
61458.28125
61593.9296875
61758.09375
61958.140625
62203.8828125
62504.8046875
62868.359375
63299.3046875
63800.203125
64373.14453125
65021.796875
65752.07421875
66570.78515625
67483.05859375
68490.51953125
69591.58203125
70783.69921875
72065.8515625
73439.52734375
74907.82421875
76473.8046875
78139.484375
79906.234375
81776.19921875
83753.56640625
85844.33203125
88054.2421875
90386.32421875
92840.0234375
95412.828125
98102.828125
100910.0546875
103835.875
106881.2265625
110045.2578125
113325.0390625
116716.70703125
120217.53515625
123827.3671875
127547.9609375
131379.97265625
135319.453125
139356.15234375
143474.16796875
147653.3671875
151870.1328125
156097.13671875
160302.93359375
164451.73046875
168503.1875
172412.30859375
176129.35546875
179600.37109375
182768.984375
185579.6875
187981.625
189930.71875
191389.1875
192324.2109375
192708.18359375
192521.296875
191754.58203125
190412.04296875
188511.83203125
186086.9296875
183184.2265625
179861.16015625
176180.6953125
172206.984375
168003.01171875
163629.19921875
159141.8984375
154591.546875
150021.4765625
145467.94921875
140960.7421875
136523.53125
132173.98828125
127924.4296875
123783.56640625
119758.6015625
115856.05859375
112080.5703125
108433.08984375
104910.2734375
101505.46484375
98209.515625
95010.31640625
91891.91796875
88835.49609375
85823.0234375
82841.60546875
79885.44140625
76954.22265625
74049.71484375
71173.234375
68325.34375
65506.94921875
62720.33203125
59969.65625
57260.6796875
54599.87890625
51993.0234375
49444.12109375
46955.359375
44527.9921875
42163.578125
39865.32421875
37639.0234375
35492.71875
33434.21875
31467.3671875
29589.48046875
27791.7421875
26062.71875
24393.0234375
22779.02734375
21223.75
19734.5390625
18319.02734375
16981.84375
15723.5546875
14541.375
13430.49609375
12385.3671875
11401.04296875
10474.36328125
9604.51171875
8792.921875
8042.7109375
7357.71875
6741.11328125
6193.7734375
5713.21484375
5293.24609375
4924.17578125
4593.53515625
4287.890625
3995.90234375
3711.25
3433.5078125
3166.05859375
2912.76171875
2675.87109375
2456.296875
2255.0
2073.30859375
1911.765625
1768.7578125
1640.296875
1521.109375
1406.28125
1292.6484375
1179.58984375
1068.625
962.703125
866.08984375
785.30078125
729.328125
707.7421875
727.4921875
791.0546875
896.75
1039.7109375
1212.20703125
1404.1953125
1605.4375
1808.04296875
2007.62890625
2202.2421875
2390.9609375
2573.57421875
2751.109375
2926.3515625
3103.6171875
3287.73828125
3482.26171875
3687.73046875
3901.44140625
4119.22265625
4337.8125
4556.0703125
4774.42578125
4993.46484375
5213.05078125
5432.37109375
5650.62890625
5867.375
6081.75
6291.30859375
6491.90234375
6679.69140625
6853.71875
7016.68359375
7173.3984375
7328.5234375
7485.56640625
7647.13671875
7815.33984375
7991.72265625
8176.71484375
8369.21484375
8566.77734375
8766.62890625
8967.1328125
9168.49609375
9372.046875
9578.84765625
9788.86328125
10001.33203125
10215.5625
10431.3828125
10648.5859375
10865.61328125
11078.23828125
11279.375
11460.3984375
11613.2578125
11732.29296875
11815.53125
11865.52734375
11889.26171875
11896.1796875
11894.87109375
11889.98046875
11880.7421875
11861.375
11823.0625
11757.3203125
11659.9140625
11533.31640625
11385.81640625
11227.5703125
11065.625
10900.34765625
10725.11328125
10529.6015625
10305.265625
10049.609375
9766.81640625
9465.0078125
9152.5
8835.203125
8515.875
8194.828125
7871.45703125
7544.95703125
7213.53125
6872.94140625
6516.7109375
6138.234375
5732.62109375
5296.47265625
4827.125
4323.9609375
3791.4453125
3240.6328125
2687.0625
2146.51171875
1631.28515625
1148.140625
697.21875
272.296875
-137.07421875
-541.58984375
-948.25390625
-1358.26953125
-1766.97265625
-2165.1328125
-2541.2421875
-2884.640625
-3188.765625
-3453.6171875
-3686.23828125
-3898.984375
-4105.86328125
-4318.37890625
-4542.83203125
-4780.4921875
-5029.84765625
-5288.8515625
-5555.953125
-5829.94921875
-6109.83203125
-6394.92578125
-6684.953125
-6979.671875
-7278.06640625
-7577.42578125
-7872.921875
-8158.2109375
-8427.16796875
-8675.8359375
-8903.515625
-9112.53125
-9306.68359375
-9488.9453125
-9659.3359375
-9814.03515625
-9946.84765625
-10052.31640625
-10128.87109375
-10180.51953125
-10216.609375
-10249.59765625
-10291.20703125
-10348.28125
-10420.84765625
-10503.59765625
-10589.43359375
-10672.1484375
-10746.94921875
-10810.0546875
-10858.96484375
-10893.2265625
-10914.5625
-10925.9375
-10930.59375
-10931.57421875
-10931.62890625
-10932.80859375
-10936.36328125
-10943.23828125
-10954.73828125
-10972.50390625
-10997.09765625
-11026.453125
-11055.3359375
-11075.98046875
-11079.95703125
-11060.93359375
-11017.6328125
-10955.04296875
-10882.41796875
-10808.71875
-10738.72265625
-10671.94921875
-10604.33984375
-10530.74609375
-10446.90625
-10350.8671875
-10243.65625
-10128.90234375
-10011.2890625
-9894.75390625
-9781.41015625
-9671.9296875
-9566.765625
-9467.50390625
-9377.40234375
-9300.796875
-9241.6171875
-9201.9921875
-9181.9765625
-9180.83984375
-9198.87109375
-9237.83984375
-9298.93359375
-9379.73046875
-9472.83984375
-9567.4296875
-9652.234375
-9717.640625
-9756.3515625
-9763.6796875
-9737.9375
-9679.99609375
-9591.78125
-9474.5703125
-9328.88671875
-9156.29296875
-8961.78515625
-8755.109375
-8550.0078125
-8361.6171875
-8203.2421875
-8083.68359375
-8005.84765625
-7966.40234375
-7956.33984375
-7962.3984375
-7969.421875
-7963.48046875
-7935.02734375
-7881.171875
-7805.80859375
-7717.19921875
-7624.34765625
-7534.3515625
-7451.94140625
-7380.3515625
-7321.92578125
-7277.8984375
-7248.1796875
-7231.671875
-7226.8046875
-7231.609375
-7242.8671875
-7255.1015625
-7260.0390625
-7247.625
-7208.39453125
-7136.4453125
-7031.734375
-6900.38671875
-6752.52734375
-6598.421875
-6445.40625
-6297.5625
-6158.1484375
-6032.08984375
-5925.96875
-5845.79296875
-5794.52734375
-5771.3515625
-5772.01953125
-5789.26953125
-5813.0859375
-5831.6953125
-5834.16015625
-5813.60546875
-5769.578125
-5708.29296875
-5640.796875
-5579.5859375
-5534.234375
-5506.93359375
-5490.42578125
-5470.20703125
-5430.84765625
-5362.73828125
-5264.9296875
-5142.7890625
-5002.71875
-4847.53125
-4675.0
-4479.8671875
-4257.8671875
-4009.04296875
-3738.109375
-3452.24609375
-3158.48828125
-2862.71875
-2569.9609375
-2284.78515625
-2011.20703125
-1752.625
-1511.7265625
-1289.70703125
-1084.8671875
-891.9296875
-703.109375
-510.50390625
-307.6875
-89.4765625
149.2578125
413.76171875
707.4453125
1029.18359375
1372.46484375
1727.7109375
2086.63671875
2445.6171875
2806.32421875
3173.9375
3555.03125
3956.01953125
4381.9453125
4834.92578125
5312.78125
5809.08203125
6315.25
6824.0390625
7332.9765625
7846.2578125
8374.05078125
8929.06640625
9521.83203125
10156.96484375
10832.28515625
11540.59765625
12272.7890625
13021.43359375
13784.0703125
14565.1953125
15375.4765625
16228.08984375
17134.171875
18099.7734375
19125.2421875
20206.26171875
21335.296875
22502.75390625
23697.9453125
24909.984375
26128.8515625
27346.671875
28558.78125
29764.2578125
30965.2578125
32165.11328125
33365.58203125
34564.49609375
35755.2421875
36927.828125
38070.27734375
39169.06640625
40209.33203125
41176.40625
42058.9765625
42851.6640625
43554.78515625
44171.171875
44702.12109375
45145.0625
45493.71484375
45739.78515625
45874.625
45890.125
45779.0
45535.1953125
45154.6484375
44636.10546875
43981.375
43195.07421875
42284.07421875
41257.03515625
40123.875
38895.30078125
37582.45703125
36197.1171875
34752.25390625
33262.19921875
31741.41015625
30202.1171875
28652.61328125
27097.77734375
25541.34765625
23987.7734375
22442.2421875
20909.6171875
19394.265625
17901.34765625
16438.10546875
15013.734375
13638.109375
12320.44140625
11068.90625
9890.60546875
8791.125
7773.21875
6835.25
5970.375
5167.3515625
4413.10546875
3695.8828125
3007.97265625
2346.90234375
1714.953125
1116.9453125
557.15234375
36.953125
-445.22265625
-891.87109375
-1304.03515625
-1680.76953125
-2020.74609375
-2324.328125
-2594.390625
-2835.25390625
-3050.70703125
-3242.59375
-3411.36328125
-3558.0
-3685.578125
-3798.859375
-3902.390625
-3999.046875
-4090.01953125
-4175.796875
-4257.09375
-4335.421875
-4413.38671875
-4494.33203125
-4580.96875
-4673.7734375
-4770.2265625
-4865.5234375
-4953.8828125
-5029.578125
-5087.31640625
-5122.1484375
-5129.68359375
-5106.9609375
-5054.14453125
-4975.828125
-4880.40234375
-4777.40234375
-4674.3671875
-4575.47265625
-4482.3125
-4396.0
-4318.6953125
-4253.6484375
-4203.703125
-4169.64453125
-4149.671875
-4140.359375
-4137.59375
-4136.51171875
-4131.296875
-4116.20703125
-4087.73828125
-4045.58203125
-3991.2265625
-3925.52734375
-3847.53125
-3755.08984375
-3645.609375
-3516.01953125
-3362.69921875
-3182.8203125
-2976.875
-2750.82421875
-2516.18359375
-2287.72265625
-2080.04296875
-1904.44921875
-1767.234375
-1669.2421875
-1606.22265625
-1569.91796875
-1549.9453125
-1536.2890625
-1521.34375
-1500.6484375
-1472.53515625
-1437.37890625
-1397.0625
-1354.4140625
-1312.5625
-1274.27734375
-1241.43359375
-1214.765625
-1193.88671875
-1177.81640625
-1165.5859375
-1156.5078125
-1150.0703125
-1145.66796875
-1142.28515625
-1137.703125
-1127.16015625
-1102.4609375
-1052.65625
-966.51953125
-835.9765625
-659.25390625
-442.5078125
-198.6875
56.4375
309.30859375
551.69140625
780.40234375
994.84375
1194.90625
1380.37109375
1551.25
1707.59375
1849.0390625
1975.0390625
2086.19921875
2185.6484375
2278.8046875
2371.2421875
2466.23828125
2564.1875
2663.91796875
2764.25390625
2864.34765625
2963.01171875
3058.53515625
3149.53515625
3236.2109375
3320.68359375
3406.1328125
3495.359375
3589.984375
3690.78515625
3798.5390625
3914.17578125
4037.73046875
4167.390625
4300.2265625
4434.55078125
4572.09765625
4718.15625
4879.30078125
5060.140625
5261.01953125
5478.12890625
5705.953125
5940.765625
6182.79296875
6435.82421875
6704.67578125
6992.40234375
7298.95703125
7621.59765625
7956.1484375
8298.078125
8642.6484375
8984.6875
9318.7109375
9640.07421875
9946.5
10238.9140625
10520.94140625
10797.6640625
11074.6015625
11357.2421875
11650.48828125
11957.48828125
12278.1875
12608.53515625
12941.125
13267.25390625
13579.875
13875.984375
14156.9609375
14426.37109375
14686.7265625
14937.70703125
15177.30078125
15404.4296875
15620.57421875
15828.984375
16032.18359375
16229.9609375
16419.1328125
16595.328125
16755.66796875
16900.80078125
17035.15234375
17165.39453125
17297.7109375
17434.7890625
17573.9296875
17707.42578125
17825.71484375
17921.91015625
17995.01953125
18049.9921875
18094.953125
18137.296875
18180.4140625
18222.2734375
18256.69140625
18277.05859375
18280.41015625
18269.13671875
18249.73046875
18230.25390625
18218.796875
18222.75390625
18247.44921875
18293.84375
18357.1484375
18428.01953125
18495.9765625
18552.71484375
18593.6484375
18617.3359375
18623.71875
18612.29296875
18581.38671875
18528.7578125
18453.015625
18354.3828125
18234.1875
18093.765625
17933.96875
17756.1328125
17563.58984375
17362.53125
17161.015625
16966.76171875
16785.38671875
16620.75390625
16477.234375
16362.05859375
16285.8671875
16261.69140625
16303.41796875
16424.71875
16638.1640625
16954.171875
17379.41015625
17914.3046875
18549.1015625
19258.14453125
19993.96484375
20684.24609375
21235.59375
21546.18359375
21526.05859375
21119.2265625
20319.6484375
19174.67578125
17773.96484375
16227.9609375
14643.80078125
13107.109375
11674.18359375
10373.8046875
9213.9296875
8188.9609375
7285.5234375
6486.8671875
5776.4296875
5140.42578125
4569.15234375
4056.6015625
3598.83203125
3192.1875
2832.83984375
2517.66015625
2245.03125
2014.1875
1823.5078125
1668.8125
1542.88671875
1436.1640625
1338.76953125
1243.09765625
1145.859375
1047.83203125
951.53515625
858.765625
769.8984375
685.0703125
605.80859375
535.5546875
478.65625
438.02734375
412.140625
392.80859375
365.8671875
315.95703125
233.703125
120.81640625
-10.64453125
-144.40234375
-267.2109375
-373.2109375
-464.3671875
-548.20703125
-634.0859375
-729.0078125
-834.9453125
-949.33203125
-1068.08203125
-1188.1640625
-1307.71875
-1424.62890625
-1535.48046875
-1635.57421875
-1719.1328125
-1779.1875
-1807.85546875
-1797.72265625
-1744.20703125
-1647.91015625
-1515.73046875
-1359.89453125
-1194.91015625
-1033.66796875
-884.453125
-749.8984375
-627.7890625
-512.64453125
-397.41015625
-275.0390625
-140.0859375
10.2109375
176.22265625
357.8203125
556.359375
774.78125
1015.66796875
1279.2421875
1563.00390625
1862.234375
2169.96875
2476.8125
2772.51953125
3049.3359375
3304.9765625
3542.72265625
3769.2109375
3992.3984375
4221.203125
4466.30078125
4740.09375
5054.4921875
5416.671875
5824.87109375
6267.046875
6723.87109375
7174.82421875
7604.23828125
8004.71484375
8377.05859375
8727.91796875
9066.63671875
9402.68359375
9744.42578125
10099.00390625
10472.60546875
10870.20703125
11294.8984375
11747.57421875
12227.95703125
12736.703125
13277.2421875
13855.80078125
14478.96875
15150.046875
15866.14453125
16617.703125
17391.0625
18172.8359375
18953.921875
19730.6796875
20502.828125
21269.76171875
22028.125
22772.234375
23496.91015625
24200.97265625
24889.125
25570.7421875
26255.578125
26948.4375
27645.82421875
28336.23046875
29003.21875
29629.12109375
30198.01171875
30697.76953125
31121.35546875
31466.85546875
31736.390625
31934.09765625
32063.71484375
32126.10546875
32117.59765625
32030.5546875
31856.42578125
31589.28125
31227.484375
30772.65234375
30227.2265625
29592.21875
28866.3515625
28047.23046875
27134.5546875
26133.34765625
25054.56640625
23912.28515625
22720.1015625
21489.92578125
20233.44140625
18963.90234375
17696.0625
16444.30078125
15220.14453125
14030.2421875
12875.75
11753.44921875
10657.9765625
9583.88671875
8526.51953125
7482.265625
6448.80078125
5425.39453125
4412.87109375
3413.18359375
2429.05078125
1463.59765625
519.76953125
-400.33984375
-1295.66796875
-2165.4296875
-3007.76953125
-3818.65234375
-4591.79296875
-5320.50390625
-6000.7109375
-6633.38671875
-7224.390625
-7781.55078125
-8311.0
-8814.94921875
-9291.484375
-9735.34765625
-10139.13671875
-10495.03125
-10797.48828125
-11045.91015625
-11245.6328125
-11406.6015625
-11540.88671875
-11660.8984375
-11778.66796875
-11905.22265625
-12049.234375
-12215.50390625
-12404.15234375
-12611.015625
-12828.80078125
-13048.59375
-13261.44140625
-13459.640625
-13637.53125
-13792.30078125
-13924.796875
-14039.84765625
-14144.734375
-14245.62890625
-14343.80859375
-14434.140625
-14506.97265625
-14552.44140625
-14564.5078125
-14542.8203125
-14492.3046875
-14421.453125
-14340.18359375
-14257.6796875
-14180.71484375
-14113.08984375
-14056.2578125
-14010.06640625
-13973.28515625
-13944.56640625
-13924.38671875
-13916.7421875
-13928.33984375
-13965.00390625
-14027.74609375
-14111.0390625
-14203.69921875
-14291.1171875
-14357.83203125
-14390.42578125
-14380.625
-14327.203125
-14235.75
-14116.140625
-13978.90234375
-13832.36328125
-13681.9140625
-13531.77734375
-13387.84375
-13259.1640625
-13156.77734375
-13090.56640625
-13067.0078125
-13089.1484375
-13158.1328125
-13274.12109375
-13435.58984375
-13638.046875
-13873.42578125
-14130.51953125
-14395.97265625
-14655.86328125
-14897.99609375
-15114.53515625
-15303.30078125
-15466.56640625
-15607.66015625
-15727.44140625
-15822.94921875
-15889.12109375
-15922.3046875
-15922.89453125
-15895.69921875
-15848.35546875
-15789.265625
-15725.91015625
-15663.6796875
-15605.703125
-15554.1484375
-15512.125
-15484.21875
-15475.015625
-15487.1171875
-15520.3046875
-15571.93359375
-15637.83984375
-15713.5234375
-15795.81640625
-15883.96875
-15978.78515625
-16080.04296875
-16184.53125
-16286.26171875
-16378.21875
-16453.82421875
-16507.51953125
-16535.328125
-16536.07421875
-16512.63671875
-16471.72265625
-16421.5390625
-16368.34765625
-16313.9921875
-16255.80078125
-16188.453125
-16106.796875
-16008.5390625
-15896.3671875
-15778.10546875
-15664.01171875
-15562.3828125
-15476.6328125
-15405.90625
-15347.921875
-15300.80859375
-15262.73828125
-15230.6328125
-15200.04296875
-15166.43359375
-15127.00390625
-15082.0703125
-15035.6484375
-14994.96484375
-14968.62109375
-14963.625
-14982.609375
-15022.93359375
-15078.703125
-15144.58984375
-15218.80859375
-15302.99609375
-15399.2265625
-15506.5078125
-15619.203125
-15728.15625
-15823.609375
-15898.27734375
-15949.2421875
-15977.95703125
-15988.734375
-15986.7734375
-15976.9765625
-15964.046875
-15953.234375
-15950.6328125
-15962.23828125
-15991.74609375
-16038.0859375
-16094.09765625
-16147.296875
-16182.953125
-16188.44140625
-16157.390625
-16091.62890625
-15999.60546875
-15891.96875
-15776.671875
-15656.16796875
-15528.125
-15388.921875
-15238.05859375
-15080.640625
-14926.17578125
-14784.0234375
-14658.91015625
-14549.6796875
-14451.6640625
-14359.83203125
-14270.5390625
-14181.71875
-14092.81640625
-14004.21875
-13915.63671875
-13824.40234375
-13725.83203125
-13615.99609375
-13494.359375
-13363.5703125
-13226.8515625
-13085.37890625
-12937.625
-12780.43359375
-12610.68359375
-12426.59375
-12228.2421875
-12017.484375
-11797.4609375
-11572.09375
-11345.41015625
-11120.41796875
-10898.1171875
-10677.5234375
-10456.48046875
-10232.1875
-10001.0390625
-9758.44140625
-9499.4296875
-9219.7890625
-8916.65234375
-8588.2265625
-8233.234375
-7850.6484375
-7439.734375
-7000.1484375
-6531.59765625
-6033.38671875
-5504.65625
-4946.12109375
-4362.91796875
-3766.47265625
-3173.078125
-2599.25390625
-2056.26171875
-1547.07421875
-1067.15234375
-607.9140625
-160.17578125
284.1328125
731.91796875
1189.1875
1660.703125
2148.8046875
2651.8125
3162.70703125
3669.31640625
4157.44921875
4616.47265625
5044.57421875
5450.39453125
5850.34375
6263.7578125
6708.94921875
7201.4375
7754.328125
8379.61328125
9089.36328125
9895.90625
10810.97265625
11844.4921875
13003.6875
14292.51171875
15711.5078125
17258.2265625
18928.11328125
20714.890625
22609.4765625
24597.37109375
26655.796875
28752.29296875
30845.671875
32888.5546875
34830.01171875
36617.32421875
38197.95703125
39523.3125
40554.47265625
41267.921875
41659.08203125
41742.48828125
41548.58203125
41117.06640625
40488.1875
39694.94921875
38759.140625
37691.7109375
36495.05078125
35165.08203125
33693.10546875
32068.37890625
30281.859375
28330.24609375
26219.0390625
23963.9453125
21590.32421875
19131.51953125
16626.9140625
14120.2578125
11657.67578125
9284.6796875
7041.92578125
4960.62109375
3058.83984375
1340.35546875
-203.37890625
-1588.71875
-2834.125
-3954.95703125
-4960.078125
-5851.67578125
-6628.74609375
-7292.625
-7850.9453125
-8317.55078125
-8709.05078125
-9040.95703125
-9325.69921875
-9572.640625
-9789.26171875
-9982.3203125
-10158.11328125
-10321.27734375
-10473.1015625
-10610.796875
-10728.63671875
-10820.31640625
-10881.55078125
-10912.3125
-10917.6640625
-10906.2578125
-10886.86328125
-10865.18359375
-10843.296875
-10821.4609375
-10799.87109375
-10778.96484375
-10758.96875
-10740.16796875
-10724.03515625
-10714.10546875
-10715.33984375
-10731.9140625
-10764.79296875
-10810.77734375
-10863.76953125
-10917.40234375
-10967.0625
-11010.58984375
-11047.90234375
-11080.1328125
-11108.5
-11133.07421875
-11152.14453125
-11162.453125
-11159.546875
-11137.80859375
-11090.79296875
-11012.65625
-10900.48828125
-10756.09765625
-10585.90234375
-10398.6796875
-10201.8984375
-9998.69140625
-9787.5546875
-9565.20703125
-9330.34375
-9085.1171875
-8833.546875
-8578.62890625
-8320.44140625
-8056.015625
-7780.79296875
-7490.95703125
-7185.5
-6866.859375
-6539.84375
-6210.1953125
-5883.5234375
-5564.296875
-5254.09765625
-4950.02734375
-4644.7109375
-4328.4140625
-3992.26953125
-3631.1328125
-3245.0390625
-2838.87109375
-2420.21875
-1996.59375
-1573.08984375
-1151.35546875
-729.859375
-305.20703125
125.765625
564.3671875
1009.98046875
1461.77734375
1920.7421875
2390.4921875
2876.50390625
3384.41015625
3918.609375
4482.19140625
5078.4140625
5712.484375
6391.33203125
7120.50390625
7899.94921875
8722.23046875
9574.8984375
10445.484375
11325.46875
12210.9296875
13100.8046875
13995.4609375
14896.86328125
15809.33203125
16739.0703125
17692.49609375
18675.1875
19692.53515625
20751.0390625
21858.29296875
23021.65234375
24247.1171875
25540.265625
26908.546875
28362.8203125
29916.25
31580.89453125
33364.21484375
35267.56640625
37287.06640625
39415.3125
41642.421875
43955.9765625
46340.1640625
48774.375
51231.44140625
53676.80859375
56070.13671875
58369.28125
60534.6953125
62531.74609375
64330.8671875
65907.09375
67240.89453125
68319.94921875
69140.53125
69707.4375
70032.9609375
70135.34375
70036.84765625
69761.21484375
69330.87109375
68764.26171875
68073.73828125
67264.2890625
66333.84765625
65275.8125
64082.97265625
62751.3515625
61282.56640625
59684.62109375
57971.68359375
56163.10546875
54282.23828125
52355.41796875
50411.63671875
48482.36328125
46600.984375
44801.10546875
43113.78515625
41564.16796875
40168.984375
38935.90234375
37865.09765625
36951.8515625
36189.02734375
35568.57421875
35081.78515625
34718.5078125
34466.32421875
34311.19140625
34240.16015625
34244.7109375
34322.4140625
34475.421875
34706.4296875
35014.21875
35391.54296875
35827.19921875
36311.2890625
36839.77734375
37414.828125
38041.01171875
38720.96484375
39453.70703125
40235.77734375
41063.078125
41931.67578125
42837.59375
43776.8671875
44746.65625
45746.8046875
46779.8828125
47848.8125
48953.63671875
50090.296875
51252.58203125
52435.51953125
53637.91796875
54863.15234375
56118.23046875
57411.0546875
58746.40625
60122.78515625
61532.07421875
62962.4453125
64402.52734375
65844.80859375
67287.15625
68732.33984375
70186.0859375
71654.86328125
73144.1953125
74656.98046875
76191.36328125
77739.05078125
79286.1015625
80816.20703125
82314.17578125
83767.28125
85164.734375
86497.015625
87756.15234375
88936.59375
90035.59765625
91052.453125
91986.49609375
92834.703125
93590.2890625
94243.40625
94783.8203125
95203.71484375
95498.984375
95668.09765625
95709.796875
95621.89453125
95402.53125
95052.57421875
94576.78515625
93982.796875
93279.5625
92477.0859375
91586.90234375
90621.76171875
89594.359375
88516.62890625
87399.98828125
86255.34375
85091.8359375
83915.23828125
82727.60546875
81528.75
80318.96875
79102.0234375
77886.69921875
76685.39453125
75509.75
74366.24609375
73255.01171875
72172.5703125
71115.9140625
70085.21875
69084.2578125
68119.03125
67195.453125
66317.19921875
65485.4375
64700.62890625
63964.96484375
63283.1875
62661.83203125
62108.23046875
61629.9296875
61233.42578125
60921.6953125
60692.0234375
60536.1796875
60443.1875
60402.96875
60409.12890625
60460.3046875
60559.9765625
60714.56640625
60930.0625
61208.68359375
61547.15234375
61937.6015625
62370.7109375
62839.59375
63342.1484375
63880.48046875
64458.1171875
65077.68359375
65741.18359375
66452.10546875
67216.5390625
68041.80078125
68933.57421875
69893.94921875
70921.35546875
72011.734375
73160.28515625
74363.25
75618.93359375
76927.41015625
78288.8359375
79701.96875
81164.59375
82676.01953125
84239.734375
85864.1796875
87560.65625
89339.7421875
91208.50390625
93170.1953125
95226.36328125
97379.4140625
99633.51171875
101992.98046875
104459.609375
107030.6640625
109698.64453125
112452.21484375
115277.3359375
118158.3359375
121079.68359375
124028.68359375
126998.36328125
129988.62109375
133004.54296875
136051.7734375
139130.92578125
142233.16796875
145339.0
148420.69140625
151447.46484375
154391.40234375
157232.19921875
159959.51171875
162572.57421875
165076.96875
167479.2578125
169781.54296875
171978.73828125
174060.0625
176013.515625
177830.7265625
179510.84765625
181063.515625
182510.578125
183884.765625
185223.9140625
186562.5078125
187924.953125
189324.640625
190768.8828125
192266.58203125
193834.375
195499.01171875
197295.81640625
199264.80078125
201445.61328125
203872.22265625
206568.30859375
209544.5546875
212799.08984375
216321.18359375
220096.97265625
224114.87890625
228368.19140625
232853.60546875
237566.4140625
242494.4140625
247612.6796875
252879.99609375
258236.62890625
263603.4453125
268882.59765625
273959.93359375
278708.65234375
282993.19921875
286672.79296875
289604.5078125
291646.61328125
292663.0
292530.078125
291146.62890625
288445.58984375
284405.0625
279055.40234375
272480.0859375
264809.91796875
256211.57421875
246872.96875
236988.93359375
226750.25390625
216337.03125
205914.55078125
195629.53515625
185606.59765625
175946.37109375
166726.4609375
158003.91796875
149817.50390625
142189.1875
135125.703125
128620.234375
122653.66796875
117195.0703125
112202.62890625
107626.5
103414.0390625
99516.3515625
95894.19140625
92521.08203125
89382.515625
86471.7421875
83783.79296875
81310.01171875
79034.7421875
76935.2578125
74984.54296875
73155.390625
71424.046875
69772.65625
68190.80078125
66675.93359375
65232.1171875
63867.4140625
62591.359375
61413.32421875
60341.2265625
59380.08984375
58531.03515625
57791.515625
57155.9453125
56615.39453125
56157.0078125
55765.0546875
55424.38671875
55123.98828125
54858.1796875
54624.96484375
54423.44921875
54252.171875
54108.828125
53990.5625
53893.89453125
53814.546875
53748.4140625
53694.0078125
53654.34375
53635.4609375
53641.87890625
53672.890625
53723.3125
53788.0078125
53866.24609375
53962.42578125
54082.9140625
54230.60546875
54399.53515625
54572.0234375
54719.765625
54808.4375
54804.12890625
54679.78125
54421.140625
54030.83984375
53528.58203125
52946.11328125
52318.37890625
51674.53515625
51032.0390625
50395.125
49756.96484375
49104.26171875
48422.98046875
47704.23828125
46948.671875
46167.5078125
45379.54296875
44605.26171875
43861.1875
43156.63671875
42493.2734375
41866.44140625
41267.47265625
40686.6328125
40116.16015625
39552.30078125
38995.6796875
38449.77734375
37918.37109375
37403.65625
36906.3984375
36428.2578125
35974.36328125
35553.5625
35175.94140625
34849.65625
34579.7421875
34369.5546875
34223.0859375
34146.1953125
34146.03515625
34229.59375
34403.04296875
34672.5546875
35046.11328125
35534.6171875
36151.3046875
36909.765625
37821.59375
38894.1640625
40128.2890625
41515.5
43035.57421875
44655.921875
46333.73828125
48020.921875
49670.8671875
51245.55078125
52720.890625
54088.02734375
55350.00390625
56515.38671875
57591.93359375
58582.33984375
59482.43359375
60281.453125
60964.30078125
61515.53125
61923.90625
62185.953125
62307.59765625
62304.01953125
62198.19140625
62018.59375
61796.36328125
61562.55859375
61345.875
61171.1171875
61058.28515625
61022.109375
61071.9296875
61212.3828125
61445.25390625
61772.0078125
62195.33203125
62718.5234375
63343.11328125
64066.125
64877.73828125
65759.61328125
66684.87890625
67621.02734375
68535.01953125
69398.23046875
70189.2109375
70894.66015625
71509.36328125
72034.7578125
72475.4375
72834.99609375
73113.71875
73308.71484375
73415.5078125
73430.20703125
73353.03515625
73192.515625
72967.703125
72706.1796875
72439.484375
72198.81640625
72012.11328125
71901.17578125
71878.578125
71946.22265625
72097.00390625
72317.77734375
72590.76171875
72892.92578125
73195.98046875
73469.58203125
73687.68359375
73834.99609375
73910.3359375
73925.15625
73898.06640625
73847.6875
73785.74609375
73711.30078125
73606.21484375
73433.40234375
73140.24609375
72668.30859375
71966.703125
71004.50390625
69778.16796875
68312.8828125
66657.88671875
64876.8203125
63035.0703125
61188.1015625
59374.453125
57614.53515625
55913.3046875
54264.3671875
52654.4765625
51068.0625
49491.74609375
47917.97265625
46347.6015625
44790.93359375
43266.46484375
41797.28125
40406.734375
39115.99609375
37944.36328125
36909.9296875
36027.71484375
35304.5859375
34733.8828125
34293.65234375
33950.30859375
33666.1171875
33407.2421875
33149.26171875
32879.05859375
32593.7734375
32298.08203125
32001.0
31712.70703125
31441.609375
31192.18359375
30963.9140625
30751.6171875
30546.98046875
30340.52734375
30123.1875
29886.8671875
29624.6796875
29332.2265625
29010.39453125
28668.19921875
28322.9296875
27996.76171875
27711.59765625
27485.0078125
27328.21875
27245.51953125
27234.41015625
27287.1640625
27394.07421875
27547.15625
27742.62109375
27981.5234375
28269.32421875
28615.07421875
29030.36328125
29527.8984375
30119.59375
30814.296875
31615.8984375
32523.02734375
33531.15234375
34635.62890625
35833.1171875
37119.953125
38489.04296875
39927.94921875
41419.3125
42942.7890625
44476.8359375
45999.2265625
47485.89453125
48908.9375
50235.63671875
51429.76953125
52454.85546875
53277.54296875
53870.03125
54212.578125
54297.40625
54133.2578125
53747.75390625
53185.4296875
52501.6875
51755.53125
51003.4609375
50295.19921875
49670.4296875
49155.6328125
48761.10546875
48479.13671875
48284.38671875
48136.859375
47987.20703125
47783.12109375
47475.1328125
47020.30078125
46383.48828125
45537.26171875
44462.1640625
43148.50390625
41599.05859375
39830.859375
37874.5859375
35771.51171875
33569.22265625
31317.5
29064.71875
26855.06640625
24726.57421875
22710.046875
20827.8203125
19091.6953125
17501.2109375
16044.75
14704.99609375
13466.46484375
12321.015625
11268.86328125
10316.1328125
9471.3125
8741.6640625
8129.953125
7632.75
7241.96484375
6948.953125
6747.73046875
6634.2890625
6602.8359375
6643.109375
6741.23828125
6883.41796875
7059.296875
7263.16796875
7493.15234375
7749.703125
8034.77734375
8351.90234375
8706.39453125
9104.5078125
9551.34375
10048.8046875
10595.3828125
11188.375
11827.47265625
12517.53515625
13268.5703125
14092.7265625
15000.32421875
15997.57421875
17087.234375
18270.29296875
19545.90625
20908.87109375
22346.609375
23838.2109375
25356.69921875
26873.96875
28366.484375
29819.859375
31230.5625
32604.70703125
33955.39453125
35300.01171875
36657.50390625
38044.6015625
39471.30859375
40937.81640625
42435.390625
43951.98828125
45480.3515625
47024.6640625
48602.2265625
50239.546875
51965.3828125
53804.33984375
55773.328125
57881.04296875
60129.328125
62515.4140625
65034.015625
67678.2578125
70438.85546875
73302.25
76249.45703125
79256.69140625
82297.0859375
85342.15625
88362.47265625
91328.24609375
94210.50390625
96982.91015625
99623.59375
102116.58984375
104452.49609375
106627.6640625
108640.9375
110488.78125
112161.23828125
113641.4375
114908.62109375
115942.7109375
116727.83984375
117254.2265625
117519.43359375
117529.8515625
117302.359375
116864.65625
116253.2265625
115508.71484375
114669.7421875
113766.9921875
112819.3359375
111832.765625
110801.65625
109711.7265625
108544.2734375
107281.47265625
105911.984375
104434.78125
102860.1953125
101208.86328125
99510.3046875
97801.40234375
96123.35546875
94516.234375
93012.62109375
91633.16015625
90385.53515625
89266.09375
88262.47265625
87356.70703125
86529.03515625
85761.8046875
85041.80078125
84359.27734375
83704.390625
83063.703125
82418.8359375
81747.046875
81022.15234375
80215.21875
79296.34765625
78237.5390625
77015.12109375
75609.796875
74004.73046875
72183.53125
70129.390625
67825.7421875
65259.3515625
62426.04296875
59337.1328125
56022.5625
52528.64453125
48912.48046875
45236.30078125
41562.9296875
37951.15625
34450.49609375
31097.21875
27913.734375
24911.7421875
22096.8828125
19472.4765625
17041.09765625
14804.69921875
12764.81640625
10923.28515625
9282.3671875
7843.37890625
6604.25390625
5557.8203125
4691.73046875
3989.40234375
3431.16796875
2995.6796875
2662.1796875
2413.75390625
2240.32421875
2139.734375
2116.01171875
2175.7421875
2324.90625
2567.57421875
2905.8984375
3339.41015625
3863.34765625
4467.96484375
5140.4375
5868.6875
6644.65234375
7465.25
8331.46875
9246.328125
10212.5390625
11230.63671875
12298.8046875
13414.80078125
14578.640625
15794.48046875
17071.01171875
18421.13671875
19861.67578125
21412.51953125
23094.4453125
24925.67578125
26918.6875
29079.16015625
31407.61328125
33902.74609375
36564.66015625
39396.7265625
42405.7421875
45600.8984375
48991.28515625
52582.125
56370.38671875
60342.0390625
64472.515625
68730.234375
73080.26953125
77485.83203125
81906.73828125
86296.48828125
90599.77734375
94751.69921875
98679.73046875
102309.53515625
105574.6015625
108428.13671875
110853.33203125
112867.98828125
114521.01171875
115881.91015625
117027.64453125
118032.3828125
118963.36328125
119882.37890625
120849.7265625
121927.5078125
123180.3203125
124672.96875
126465.48828125
128606.38671875
131125.375
134027.140625
137287.484375
140852.99609375
144644.45703125
148562.8515625
152496.19921875
156326.02734375
159933.80859375
163208.1328125
166052.62890625
168392.78515625
170179.84375
171390.77734375
172024.91015625
172098.0078125
171634.8359375
170661.984375
169203.77734375
167283.78125
164931.71875
162192.66796875
159134.15234375
155848.63671875
152451.3203125
149074.08984375
145856.55859375
142934.3984375
140425.82421875
138418.0
136955.72265625
136034.41796875
135598.01953125
135541.57421875
135719.12109375
135959.58203125
136092.19921875
135977.70703125
135535.23828125
134753.921875
133684.33203125
132414.015625
131036.5
129623.14453125
128204.1953125
126761.62890625
125234.20703125
123532.8359375
121563.484375
119253.2734375
116573.6953125
113553.921875
110279.26953125
106875.61328125
103486.328125
100249.9296875
97282.91015625
94668.015625
92446.83984375
90616.74609375
89132.96875
87915.984375
86862.5
85858.77734375
84795.47265625
83582.71484375
82162.50390625
80514.7265625
78654.8203125
76624.24609375
74477.17578125
72267.0546875
70035.73046875
67806.38671875
65580.44921875
63337.703125
61038.9140625
58630.80859375
56053.5703125
53251.17578125
50182.69140625
46831.52734375
43209.43359375
39354.0390625
35322.01953125
31181.375
27004.9921875
22865.6328125
18831.45703125
14962.35546875
11307.51171875
7904.68359375
4780.5625
1952.20703125
-570.0859375
-2779.29296875
-4668.953125
-6232.875
-7467.05078125
-8372.359375
-8956.63671875
-9234.875
-9227.19921875
-8955.7109375
-8442.55859375
-7710.74609375
-6786.55859375
-5701.41796875
-4492.22265625
-3202.08984375
-1882.37109375
-594.78515625
589.45703125
1595.265625
2352.79296875
2807.6171875
2928.765625
2712.203125
2178.4140625
1365.421875
319.66015625
-912.90234375
-2294.91796875
-3804.859375
-5442.0625
-7227.3046875
-9197.6953125
-11396.78515625
-13862.78515625
-16617.48828125
-19657.890625
-22951.73046875
-26437.8046875
-30031.46875
-33634.5
-37147.46484375
-40481.30078125
-43565.16015625
-46348.76171875
-48800.0859375
-50900.8984375
-52642.5859375
-54023.19921875
-55045.48046875
-55715.0625
-56038.625
-56021.796875
-55667.12890625
-54973.109375
-53934.95703125
-52546.828125
-50804.27734375
-48706.53125
-46258.99609375
-43476.44140625
-40386.14453125
-37030.47265625
-33469.46875
-29784.66015625
-26084.12890625
-22507.296875
-19227.3671875
-16449.3125
-14400.58984375
-13312.171875
-13389.7578125
-14779.5859375
-17537.3828125
-21609.984375
-26836.41796875
-32969.41796875
-39711.796875
-46758.15625
-53831.6796875
-60708.55078125
-67227.15234375
-73284.41796875
-78825.3984375
-83832.1171875
-88314.1875
-92300.515625
-95831.31640625
-98951.68359375
-101708.3046875
-104148.65625
-106320.0078125
-108266.9296875
-110028.0
-111633.68359375
-113105.96875
-114459.49609375
-115703.58203125
-116844.6171875
-117888.4375
-118842.4921875
-119717.234375
-120526.140625
-121283.87109375
-122003.20703125
-122692.52734375
-123355.36328125
-123991.859375
-124600.75390625
-125180.3671875
-125728.61328125
-126242.8515625
-126720.609375
-127160.6953125
-127563.59765625
-127930.5390625
-128262.7109375
-128562.15625
-128833.8984375
-129087.109375
-129333.34375
-129582.7890625
-129840.9375
-130107.62109375
-130378.44140625
-130647.4765625
-130910.109375
-131164.76953125
-131413.01953125
-131658.171875
-131903.06640625
-132147.81640625
-132388.19921875
-132615.86328125
-132821.0546875
-132996.62109375
-133140.78515625
-133256.98046875
-133351.26171875
-133429.46875
-133495.6328125
-133551.54296875
-133597.01953125
-133630.34375
-133649.09765625
-133650.96875
-133634.265625
-133597.8203125
-133540.796875
-133463.05078125
-133366.1484375
-133254.22265625
-133133.73046875
-133012.1015625
-132896.484375
-132793.28125
-132707.85546875
-132642.9765625
-132596.7421875
-132562.1796875
-132530.1875
-132494.1796875
-132452.93359375
-132409.5234375
-132367.796875
-132329.2734375
-132292.44921875
-132253.859375
-132209.58203125
-132156.09375
-132090.83203125
-132012.53515625
-131921.3203125
-131818.0625
-131703.5703125
-131578.45703125
-131444.29296875
-131305.30859375
-131168.921875
-131044.62890625
-130941.53125
-130865.77734375
-130818.6015625
-130795.7109375
-130788.359375
-130785.7578125
-130777.90625
-130757.7578125
-130722.21875
-130671.73046875
-130608.7109375
-130535.59765625
-130453.80859375
-130364.1796875
-130268.21875
-130168.578125
-130068.57421875
-129971.33203125
-129879.3125
-129794.265625
-129717.3203125
-129649.40625
-129591.21484375
-129542.26953125
-129499.35546875
-129456.140625
-129404.875
-129339.16796875
-129255.328125
-129151.6796875
-129027.44140625
-128882.921875
-128720.84375
-128547.1015625
-128369.81640625
-128196.9765625
-128034.046875
-127882.515625
-127739.6484375
-127599.34375
-127453.6484375
-127294.6328125
-127116.1328125
-126914.66015625
-126689.5390625
-126442.47265625
-126177.0703125
-125898.21484375
-125611.21484375
-125320.7265625
-125029.83203125
-124739.765625
-124450.50390625
-124162.2578125
-123876.9453125
-123598.296875
-123329.765625
-123071.4609375
-122818.3125
-122560.73046875
-122286.859375
-121984.92578125
-121645.1640625
-121261.63671875
-120833.609375
-120365.6015625
-119865.55859375
-119341.984375
-118801.41015625
-118247.14453125
-117679.16796875
-117094.7109375
-116488.75390625
-115854.83203125
-115186.33203125
-114478.50390625
-113730.16796875
-112943.84375
-112124.265625
-111276.3984375
-110404.0
-109508.6015625
-108588.1484375
-107635.60546875
-106638.48828125
-105580.0859375
-104441.8203125
-103205.7890625
-101857.07421875
-100385.68359375
-98787.3515625
-97062.25390625
-95212.109375
-93237.25
-91135.24609375
-88900.60546875
-86524.61328125
-83995.296875
-81299.03125
-78424.43359375
-75366.76953125
-72130.2109375
-68727.3984375
-65178.25
-61510.49609375
-57762.16796875
-53983.6328125
-50236.57421875
-46589.08984375
-43108.55078125
-39855.25390625
-36879.74609375
-34224.53515625
-31928.99609375
-30034.5703125
-28587.0703125
-27633.90625
-27215.8046875
-27355.2734375
-28046.02734375
-29248.16796875
-30891.87890625
-32888.76171875
-35146.8984375
-37584.5078125
-40137.9453125
-42762.04296875
-45424.2265625
-48096.5625
-50750.83203125
-53358.9296875
-55896.9765625
-58349.5234375
-60711.3515625
-62986.8515625
-65187.7265625
-67329.65234375
-69428.58203125
-71497.33984375
-73543.640625
-75569.57421875
-77572.7109375
-79548.19140625
-81490.58203125
-83394.0390625
-85251.03515625
-87051.53125
-88784.31640625
-90439.91796875
-92012.59375
-93500.51953125
-94905.08984375
-96230.34375
-97482.24609375
-98667.44921875
-99791.94140625
-100860.265625
-101874.69921875
-102833.734375
-103730.7109375
-104554.54296875
-105293.3125
-105939.17578125
-106492.0
-106959.94140625
-107356.703125
-107696.765625
-107990.6796875
-108242.55078125
-108450.60546875
-108609.75390625
-108714.328125
-108759.671875
-108742.51953125
-108660.640625
-108512.2734375
-108295.98828125
-108011.16796875
-107658.890625
-107242.52734375
-106767.2890625
-106238.75
-105660.65625
-105033.65234375
-104355.7109375
-103624.32421875
-102838.83203125
-102001.046875
-101113.5859375
-100177.22265625
-99189.2578125
-98143.7890625
-97033.25
-95850.140625
-94588.27734375
-93243.69140625
-91815.0
-90302.62890625
-88706.671875
-87023.92578125
-85245.8515625
-83358.69140625
-81345.82421875
-79191.23828125
-76882.08984375
-74409.04296875
-71764.3984375
-68939.3984375
-65922.34765625
-62698.24609375
-59249.77734375
-55559.30078125
-51612.046875
-47400.3671875
-42928.24609375
-38214.78125
-33295.984375
-28225.16796875
-23072.91015625
-17927.2734375
-12893.91796875
-8094.22265625
-3659.171875
282.10546875
3617.265625
6265.25
8186.1484375
9383.484375
9898.453125
9797.390625
9155.140625
8037.5390625
6486.70703125
4512.81640625
2094.97265625
-808.72265625
-4244.609375
-8244.83203125
-12811.21484375
-17905.09765625
-23445.2734375
-29314.37109375
-35371.58203125
-41468.25390625
-47462.76171875
-53232.421875
-58681.33203125
-63743.5390625
-68381.9609375
-72583.98828125
-76355.43359375
-79714.40234375
-82686.47265625
-85301.55078125
-87591.77734375
-89589.19921875
-91323.2265625
-92819.12890625
-94098.4140625
-95180.36328125
-96082.96875
-96822.45703125
-97412.08984375
-97861.4140625
-98176.54296875
-98361.82421875
-98422.52734375
-98367.19140625
-98208.25
-97960.703125
-97639.625
-97257.94140625
-96825.01953125
-96346.55078125
-95825.8359375
-95265.25
-94666.296875
-94027.88671875
-93344.9296875
-92609.5703125
-91814.8203125
-90958.0390625
-90041.7578125
-89071.44921875
-88051.9296875
-86984.91796875
-85869.50390625
-84705.234375
-83495.45703125
-82248.2421875
-80974.44140625
-79684.83203125
-78388.34765625
-77092.16015625
-75802.84765625
-74527.84765625
-73276.74609375
-72061.984375
-70898.84375
-69804.7421875
-68797.65625
-67893.87890625
-67105.44140625
-66438.45703125
-65893.171875
-65465.53125
-65149.32421875
-64937.8671875
-64824.81640625
-64804.51171875
-64872.296875
-65025.2265625
-65262.53125
-65585.0625
-65993.78515625
-66488.65234375
-67068.87890625
-67733.9140625
-68483.55859375
-69316.34375
-70227.640625
-71209.01171875
-72249.26171875
-73335.95703125
-74455.87109375
-75594.19140625
-76733.5625
-77854.296875
-78936.02734375
-79959.77734375
-80909.5859375
-81773.35546875
-82543.2265625
-83215.6484375
-83790.8671875
-84271.640625
-84661.45703125
-84963.03515625
-85177.59765625
-85305.26171875
-85346.00390625
-85300.5703125
-85170.86328125
-84959.99609375
-84672.44921875
-84314.2734375
-83892.953125
-83417.09765625
-82896.01953125
-82339.14453125
-81754.67578125
-81147.7890625
-80519.703125
-79868.58984375
-79191.80859375
-78487.67578125
-77755.5078125
-76994.578125
-76203.4765625
-75380.6953125
-74525.69921875
-73639.046875
-72721.21484375
-71771.359375
-70787.36328125
-69767.24609375
-68710.5625
-67618.7109375
-66494.046875
-65338.36328125
-64151.5078125
-62930.94140625
-61672.609375
-60372.63671875
-59028.625
-57639.515625
-56204.28515625
-54720.42578125
-53183.01953125
-51584.625
-49915.87109375
-48166.6796875
-46327.828125
-44392.44140625
-42356.85546875
-40220.4921875
-37984.609375
-35650.109375
-33215.2890625
-30674.22265625
-28016.58203125
-25228.87890625
-22296.49609375
-19205.44140625
-15943.0546875
-12497.78515625
-8858.86328125
-5016.6171875
-963.39453125
3305.015625
7786.95703125
12471.01953125
17331.17578125
22322.234375
27376.78515625
32404.55078125
37294.7265625
41922.546875
46160.3046875
49891.32421875
53024.08984375
55503.41796875
57316.30859375
58490.796875
59087.53515625
59185.515625
58865.2734375
58193.37890625
57211.42578125
55932.0234375
54343.21875
52420.671875
50144.1328125
47512.8046875
44555.0390625
41330.609375
37926.42578125
34447.80859375
31007.52734375
27714.9609375
24667.296875
21943.859375
19603.54296875
17684.27734375
16203.81640625
15161.16796875
14538.78125
14305.85546875
14423.5078125
14850.7890625
15549.75
16487.41796875
17634.76171875
18964.65625
20450.87890625
22068.328125
23793.37890625
25603.58984375
27477.1328125
29392.7265625
31330.0078125
33269.77734375
35193.56640625
37083.171875
38920.9140625
40690.9375
42380.4296875
43979.49609375
45479.203125
46868.890625
48134.625
49259.68359375
50226.55859375
51019.109375
51623.484375
52028.04296875
52223.27734375
52202.83984375
51965.39453125
51516.07421875
50866.625
50034.2109375
49039.625
47905.19921875
46652.71484375
45301.98828125
43870.83203125
42376.5546875
40837.70703125
39274.48046875
37707.515625
36156.05859375
34636.88671875
33164.2578125
31750.10546875
30403.97265625
29133.01171875
27942.68359375
26838.1640625
25825.50390625
24911.79296875
24104.19140625
23408.44921875
22827.33203125
22359.65234375
22000.03515625
21739.953125
21569.77734375
21481.1796875
21468.94921875
21531.33203125
21668.6640625
21881.015625
22166.27734375
22520.0625
22937.453125
23415.33984375
23953.7734375
24555.52734375
25224.46875
25963.6875
26774.2890625
27655.22265625
28604.30078125
29619.7890625
30701.671875
31851.9140625
33074.10546875
34372.94140625
35753.78125
37221.82421875
38781.15234375
40434.48828125
42183.96875
44032.16796875
45982.265625
48037.50390625
50200.9296875
52475.8125
54865.71484375
57373.47265625
59999.2734375
62739.015625
65583.51171875
68518.14453125
71522.7734375
74571.73828125
77634.6015625
80677.87890625
83667.390625
86570.51171875
89357.359375
92001.1640625
94478.11328125
96767.125
98849.33203125
100707.15234375
102323.4453125
103681.3828125
104765.1953125
105561.3203125
106059.6796875
106254.94921875
106147.9296875
105746.796875
105068.05859375
104136.890625
102985.828125
101651.62109375
100170.90625
98576.7734375
96897.76953125
95159.04296875
93383.95703125
91595.01953125
89814.546875
88065.70703125
86373.6640625
84765.4921875
83268.08203125
81904.9140625
80693.3046875
79643.6015625
78760.203125
78043.4609375
77491.21875
77099.0390625
76859.765625
76763.640625
76799.87109375
76958.76171875
77232.62109375
77615.0390625
78099.44921875
78678.3515625
79343.1953125
80084.5
80892.0625
81755.83984375
82667.23828125
83619.8359375
84609.234375
85632.2421875
86686.2734375
87769.03515625
88878.46484375
90012.71484375
91169.88671875
92347.5
93542.1640625
94750.21875
95969.328125
97199.78515625
98444.515625
99707.68359375
100993.0546875
102302.7421875
103636.59375
104992.32421875
106366.609375
107756.8046875
109162.453125
110585.703125
112030.29296875
113499.80078125
114995.92578125
116517.7734375
118062.32421875
119626.1171875
121207.1796875
122806.21875
124426.18359375
126070.48828125
127741.2109375
129438.4375
131161.1015625
132908.3984375
134680.91015625
136480.9453125
138311.875
140176.7578125
142077.16015625
144013.12109375
145984.23046875
147990.87890625
150034.90234375
152119.828125
154251.3125
156437.484375
158688.4921875
161015.06640625
163426.6875
165930.21875
168529.3203125
171224.578125
174013.97265625
176893.05859375
179854.43359375
182886.7578125
185973.84765625
189093.890625
192218.5625
195312.40625
198333.51953125
201236.16796875
203974.94140625
206509.30078125
208807.48046875
210848.87109375
212624.234375
214133.8125
215384.00390625
216384.07421875
217143.63671875
217671.4765625
217975.734375
218065.25390625
217951.6171875
217651.33984375
217187.78125
216592.38671875
215904.92578125
215172.2734375
214445.6796875
213776.85546875
213213.58984375
212795.81640625
212552.98828125
212503.43359375
212655.7890625
213011.6953125
213568.671875
214321.7109375
215263.75390625
216385.59765625
217676.4140625
219124.84765625
220719.92578125
222451.625
224311.0546875
226290.3671875
228381.9140625
230576.2578125
232860.07421875
235214.95703125
237617.91796875
240043.41015625
242466.02734375
244863.203125
247217.08203125
249515.2421875
251750.015625
253916.53125
256009.54296875
258020.19921875
259934.4765625
261734.76171875
263404.328125
264932.7265625
266319.8671875
267577.3984375
268727.16015625
269797.24609375
270817.04296875
271812.84375
272805.44921875
273810.05859375
274838.34765625
275901.4453125
277012.50390625
278187.40234375
279443.50390625
280797.3671875
282262.78125
283849.7890625
285564.59375
287410.08203125
289386.47265625
291491.91015625
293722.4375
296071.68359375
298530.48828125
301087.01953125
303727.35546875
306436.28125
309198.015625
311996.9296875
314818.3125
317649.49609375
320480.8515625
323306.04296875
326120.6484375
328918.96484375
331689.67578125
334411.87109375
337053.4765625
339573.578125
341929.30078125
344085.6640625
346025.39453125
347754.70703125
349301.8203125
350707.91015625
352013.44140625
353244.8359375
354406.35546875
355479.92578125
356433.59765625
357236.64453125
357875.9609375
358367.078125
358754.37109375
359100.69140625
359471.7734375
359922.45703125
360489.046875
361188.2109375
362020.53125
362976.45703125
364042.62890625
365206.71875
366459.82421875
367796.4453125
369213.4140625
370708.4921875
372278.875
373919.359375
375620.28125
377366.10546875
379135.265625
380901.65625
382637.515625
384317.43359375
385922.875
387446.171875
388892.75390625
390280.96484375
391639.109375
393000.40234375
394397.23046875
395856.59765625
397398.1015625
399034.61328125
400774.37890625
402623.3203125
404586.83984375
406671.22265625
408884.453125
411235.953125
413735.09375
416388.84375
419199.55859375
422163.640625
425271.0078125
428505.16796875
431843.59765625
435258.234375
438715.6328125
442176.55859375
445595.37109375
448920.5703125
452097.92578125
455077.0078125
457820.27734375
460312.70703125
462568.734375
464633.66015625
466578.06640625
468486.53515625
470444.2421875
472525.58203125
474787.21484375
477265.48828125
479976.7265625
482918.8203125
486073.86328125
489411.87890625
492895.67578125
496486.171875
500147.38671875
503850.546875
507576.515625
511315.734375
515065.58984375
518825.66796875
522592.59765625
526356.30859375
530099.40625
533800.24609375
537438.94921875
541004.0703125
544497.3671875
547934.65625
551342.3515625
554751.05078125
558188.46875
561674.12890625
565217.09375
568816.859375
572466.61328125
576157.84765625
579884.9453125
583648.3984375
587455.4765625
591318.4375
595251.390625
599267.3671875
603376.55078125
607585.7890625
611898.84375
616316.87890625
620838.96484375
625462.640625
630184.6640625
635001.8671875
639911.81640625
644913.35546875
650006.98046875
655194.91796875
660480.56640625
665867.37109375
671357.65625
676951.82421875
682648.22265625
688443.2421875
694331.3984375
700305.046875
706353.7265625
712463.43359375
718616.46875
724792.25
730969.30078125
737128.03515625
743253.49609375
749337.25390625
755377.37890625
761376.19921875
767336.33203125
773256.59375
779129.46875
784941.08984375
790673.55859375
796308.65234375
801831.5
807233.15234375
812511.6171875
817671.390625
822721.96875
827675.73046875
832545.3203125
837340.97265625
842068.28515625
846727.26171875
851312.8984375
855817.56640625
860234.328125
864560.47265625
868799.609375
872961.375
877058.67578125
881103.9140625
885105.7421875
889067.34765625
892986.1484375
896854.203125
900658.87890625
904383.69921875
908009.44921875
911515.47265625
914881.02734375
918086.4296875
921113.73828125
923947.296875
926574.05078125
928983.73828125
931168.80078125
933123.9921875
934845.98046875
936333.13671875
937585.21484375
938602.95703125
939387.53515625
939940.265625
940262.69140625
940357.18359375
940227.8671875
939881.40625
939327.23046875
938577.1875
937644.78125
936544.453125
935290.93359375
933898.9453125
932383.05078125
930757.7421875
929037.66015625
927237.73828125
925373.2890625
923459.71484375
921511.76953125
919542.3984375
917561.734375
915576.57421875
913590.6328125
911605.390625
909621.421875
907639.68359375
905662.3828125
903693.05859375
901735.96875
899795.0859375
897873.234375
895971.8984375
894091.51953125
892232.3046875
890395.0625
888581.96875
886797.0859375
885046.62890625
883338.68359375
881682.34765625
880086.5625
878558.9921875
877105.35546875
875729.34375
874433.09765625
873217.82421875
872084.23046875
871032.66015625
870062.96484375
869174.34375
868365.12890625
867632.46484375
866972.16015625
866378.58984375
865844.74609375
865362.20703125
864921.14453125
864510.61328125
864118.9765625
863734.5390625
863346.359375
862945.44140625
862525.953125
862085.90234375
861626.83203125
861152.6171875
860667.90625
860176.83203125
859682.26171875
859185.7265625
858687.89453125
858189.34765625
857691.68359375
857198.62109375
856716.7890625
856255.64453125
855826.33984375
855439.875
855105.1171875
854827.32421875
854607.45703125
854442.0703125
854323.734375
854241.87109375
854183.78125
854135.89453125
854084.7578125
854017.66796875
853923.03125
853790.61328125
853612.02734375
853381.5078125
853096.90234375
852760.58984375
852380.0390625
851967.6875
851540.05859375
851116.30078125
850716.30859375
850358.671875
850058.84375
849827.81640625
849671.546875
849590.98046875
849582.55859375
849639.28515625
849752.125
849911.4140625
850107.9921875
850333.6953125
850581.3828125
850844.5546875
851116.89453125
851392.015625
851663.5078125
851925.21875
852171.5625
852397.828125
852600.265625
852776.09765625
852923.5234375
853041.9296875
853132.1796875
853196.84765625
853240.26953125
853268.2734375
853287.73828125
853306.046875
853330.54296875
853368.16796875
853425.3125
853507.65625
853619.890625
853765.6015625
853947.328125
854166.73828125
854424.68359375
854721.15234375
855055.1484375
855424.70703125
855826.9609375
856258.3203125
856714.80859375
857192.3984375
857687.19140625
858195.37109375
858712.9140625
859235.12109375
859756.01953125
860267.9296875
860761.515625
861226.48828125
861652.9765625
862033.25390625
862363.3671875
862644.21875
862881.56640625
863085.109375
863266.75
863438.7421875
863611.96875
863794.85546875
863993.04296875
864209.74609375
864446.484375
864703.953125
864982.77734375
865283.8203125
865608.0625
865956.05859375
866327.2578125
866719.3828125
867127.91015625
867545.83203125
867963.63671875
868369.46484375
868749.421875
869088.09375
869369.30078125
869577.1640625
869697.265625
869717.875
869630.9765625
869433.0234375
869125.203125
868713.171875
868206.37109375
867616.92578125
866958.3203125
866244.171875
865487.171875
864698.3125
863886.3828125
863057.76953125
862216.625
861365.23046875
860504.41796875
859633.953125
858752.90625
857860.01171875
856953.875
856033.33203125
855097.7421875
854147.36328125
853183.5703125
852208.8046875
851226.390625
850240.21484375
849254.359375
848272.6875
847298.59375
846334.984375
845384.30078125
844448.65625
843529.9375
842630.0078125
841750.8359375
840894.54296875
840063.421875
839259.7890625
838485.87109375
837743.53125
837034.0546875
836358.12109375
835715.8984375
835107.171875
834531.5703125
833988.66796875
833477.96875
832998.85546875
832550.59765625
832132.453125
831743.83984375
831384.40234375
831054.05078125
830752.84765625
830480.90625
830238.20703125
830024.5625
829839.65234375
829683.13671875
829554.65625
829453.8828125
829380.45703125
829333.97265625
829313.88671875
829319.48828125
829349.890625
829404.0390625
829480.67578125
829578.359375
829695.58203125
829830.87890625
829982.9296875
830150.625
830333.1015625
830529.8046875
830740.36328125
830964.55078125
831202.20703125
831453.19140625
831717.32421875
831994.4140625
832284.3046875
832586.94140625
832902.36328125
833230.60546875
833571.6953125
833925.6328125
834292.3359375
834671.58984375
835063.07421875
835466.4140625
835881.24609375
836307.23046875
836744.16015625
837191.96875
837650.67578125
838120.359375
838601.1171875
839093.109375
839596.515625
840111.54296875
840638.4296875
841177.44921875
841728.90625
842293.0703125
842870.20703125
843460.59765625
844064.51171875
844682.19140625
845313.8203125
845959.5703125
846619.58984375
847293.953125
847982.75390625
848686.125
849404.234375
850137.2578125
850885.37109375
851648.76171875
852427.5859375
853221.9609375
854031.95703125
854857.63671875
855699.05859375
856556.21875
857429.0859375
858317.5703125
859221.5859375
860140.94921875
861075.4609375
862024.88671875
862988.9921875
863967.51953125
864960.14453125
865966.55078125
866986.37890625
868019.21484375
869064.55859375
870121.890625
871190.65234375
872270.21875
873359.9296875
874459.10546875
875567.03515625
876682.98046875
877806.16015625
878935.7734375
880071.03515625
881211.10546875
882355.15234375
883502.32421875
884651.8203125
885802.8359375
886954.54296875
888106.17578125
889257.03515625
890406.46875
891553.92578125
892698.98046875
893841.3515625
894980.79296875
896117.10546875
897250.1015625
898379.6328125
899505.55859375
900627.765625
901746.15625
902860.703125
903971.375
905078.12890625
906180.95703125
907279.84375
908374.78515625
909465.74609375
910552.70703125
911635.671875
912714.625
913789.55078125
914860.44140625
915927.30859375
916990.16015625
918049.00390625
919103.828125
920154.65625
921201.50390625
922244.36328125
923283.22265625
924318.08984375
925348.98828125
926375.91015625
927398.8671875
928417.890625
929433.01953125
930444.265625
931451.65625
932455.2265625
933455.0234375
934451.0625
935443.37890625
936432.01171875
937417.02734375
938398.453125
939376.3359375
940350.71484375
941321.61328125
942289.03125
943252.94921875
944213.3671875
945170.296875
946123.73828125
947073.6796875
948020.125
948963.05859375
949902.39453125
950838.00390625
951769.77734375
952697.58984375
953621.32421875
954540.875
955456.18359375
956367.19921875
957273.92578125
958176.3828125
959074.703125
959969.078125
960859.73046875
961746.8828125
962630.78515625
963511.68359375
964389.7890625
965265.26171875
966138.28125
967009.0
967877.59765625
968744.21484375
969609.015625
970472.140625
971333.640625
972193.5390625
973051.83984375
973908.5859375
974763.796875
975617.4609375
976469.546875
977319.97265625
978168.54296875
979014.97265625
979858.953125
980700.18359375
981538.37109375
982373.23828125
983204.54296875
984032.07421875
984855.6875
985675.2578125
986490.75390625
987302.19921875
988109.625
988913.05078125
989712.54296875
990508.23828125
991300.26953125
992088.828125
992874.0859375
993656.22265625
994435.33203125
995211.359375
995984.078125
996753.1015625
997517.890625
998277.83984375
999032.375
999781.0390625
1000523.41796875
1001259.15625
1001987.9296875
1002709.38671875
1003423.08203125
1004128.48046875
1004825.0078125
1005512.23828125
1006189.9453125
1006858.234375
1007517.57421875
1008168.7734375
1008812.8984375
1009451.15625
1010084.8203125
1010715.18359375
1011343.44140625
1011970.7109375
1012597.9765625
1013226.05859375
1013855.53515625
1014486.671875
1015119.48046875
1015753.796875
1016389.328125
1017025.68359375
1017662.50390625
1018299.5390625
1018936.6640625
1019573.8515625
1020211.19140625
1020848.80859375
1021486.9140625
1022125.66796875
1022765.1953125
1023405.57421875
1024046.8203125
1024689.0390625
1025332.4140625
1025977.19921875
1026623.5625
1027271.43359375
1027920.46875
1028570.10546875
1029219.69921875
1029868.57421875
1030516.125
1031161.7421875
1031804.75
1032444.41796875
1033080.08203125
1033711.27734375
1034337.703125
1034959.12109375
1035575.265625
1036185.8984375
1036790.8203125
1037389.9375
1037983.20703125
1038570.69921875
1039152.4765625
1039728.66796875
1040299.453125
1040865.15625
1041426.2421875
1041983.2890625
1042537.0
1043088.15625
1043637.546875
1044185.89453125
1044733.79296875
1045281.76171875
1045830.19921875
1046379.40234375
1046929.640625
1047481.30078125
1048034.92578125
1048591.0390625
1049149.96875
1049711.62890625
1050275.37109375
1050839.91015625
1051403.29296875
1051963.00390625
1052516.14453125
1053059.5859375
1053590.3671875
1054106.01953125
1054604.83984375
1055085.95703125
1055549.0859375
1055994.1015625
1056420.58203125
1056827.56640625
1057213.65625
1057577.4921875
1057918.36328125
1058236.7578125
1058534.6875
1058815.64453125
1059084.21484375
1059345.33984375
1059603.61328125
1059862.77734375
1060125.47265625
1060393.3671875
1060667.5234375
1060948.82421875
1061238.23046875
1061536.76171875
1061845.42578125
1062165.1015625
1062496.41796875
1062839.74609375
1063195.26171875
1063563.1484375
1063943.7109375
1064337.47265625
1064745.0703125
1065167.15625
1065604.08203125
1066055.69921875
1066521.34765625
1067000.11328125
1067491.11328125
1067993.66015625
1068507.3203125
1069031.94921875
1069567.75
1070115.1875
1070674.875
1071247.390625
1071833.21875
1072432.703125
1073046.17578125
1073674.015625
1074316.65234375
1074974.40234375
1075647.32421875
1076335.21484375
1077037.7578125
1077754.6328125
1078485.5625
1079230.21484375
1079988.07421875
1080758.3046875
1081540.00390625
1082332.5390625
1083136.03515625
1083951.62890625
1084781.578125
1085629.1875
1086498.46484375
1087393.5703125
1088318.2421875
1089275.25390625
1090266.171875
1091291.24609375
1092349.46875
1093438.5859375
1094554.8984375
1095692.8515625
1096844.8203125
1098001.1640625
1099150.63671875
1100280.9296875
1101379.28515625
1102433.00390625
1103429.65234375
1104357.08203125
1105203.59375
1105958.7265625
1106614.7421875
1107168.35546875
1107622.30078125
1107985.9921875
1108274.8828125
1108508.15625
1108705.58203125
1108884.3671875
1109056.91015625
1109229.76953125
1109404.16015625
1109577.6953125
1109746.953125
1109909.87109375
1110067.3671875
1110223.9140625
1110387.21875
1110567.21484375
1110774.8359375
1111020.67578125
1111313.61328125
1111659.41796875
1112059.25390625
1112508.67578125
1112997.44140625
1113510.24609375
1114028.1484375
1114530.41796875
1114996.3984375
1115407.0859375
1115746.19140625
1116000.50390625
1116159.828125
1116216.8203125
1116167.40625
1116011.76953125
1115755.55078125
1115410.25390625
1114992.51953125
1114522.16796875
1114019.59765625
1113502.9921875
1112986.03515625
1112476.89453125
1111978.90625
1111492.60546875
1111018.41015625
1110558.703125
1110118.8203125
1109706.68359375
1109331.48046875
1109002.21484375
1108726.72265625
1108511.125
1108359.64453125
1108274.578125
1108256.67578125
1108305.703125
1108421.19921875
1108602.9765625
1108851.33203125
1109166.80078125
1109549.68359375
1109999.58984375
1110515.1875
1111094.1953125
1111733.40234375
1112428.57421875
1113174.28125
1113963.7890625
1114789.18359375
1115641.703125
1116512.0
1117390.0859375
1118264.6171875
1119122.0078125
1119945.95703125
1120718.1953125
1121420.53125
1122037.453125
1122558.36328125
1122978.47265625
1123298.1640625
1123521.09765625
1123651.6015625
1123692.30078125
1123642.65234375
1123499.09765625
1123256.5390625
1122910.4375
1122458.56640625
1121902.01171875
1121245.3359375
1120496.125
1119663.91796875
1118758.60546875
1117788.8828125
1116761.4609375
1115681.78125
1114555.9765625
1113393.1640625
1112206.734375
1111014.07421875
1109834.95703125
1108689.16796875
1107594.1953125
1106563.54296875
1105606.17578125
1104727.23828125
1103929.5390625
1103214.96484375
1102585.4921875
1102043.53515625
1101591.9140625
1101233.41015625
1100970.3125
1100804.13671875
1100735.67578125
1100765.3046875
1100893.140625
1101118.75
1101440.34375
1101853.73046875
1102351.41015625
1102922.18359375
1103551.41796875
1104222.0234375
1104915.9140625
1105615.76953125
1106306.29296875
1106974.74609375
1107610.80859375
1108206.2734375
1108754.91015625
1109252.65234375
1109697.69140625
1110090.4296875
1110433.00390625
1110728.3359375
1110978.71875
1111184.25390625
1111341.640625
1111443.9375
1111481.48828125
1111443.625
1111320.54296875
1111104.91796875
1110793.2265625
1110386.94921875
1109893.265625
1109325.015625
1108699.94921875
1108039.421875
1107366.703125
1106704.89453125
1106074.515625
1105491.30859375
1104964.8671875
1104498.421875
1104089.80078125
1103732.9921875
1103419.72265625
1103140.65234375
1102886.22265625
1102647.38671875
1102416.20703125
1102186.28125
1101952.953125
1101713.6171875
1101468.13671875
1101219.18359375
1100971.9609375
1100733.19921875
1100509.79296875
1100307.9296875
1100133.03515625
1099990.15625
1099883.7734375
1099816.8984375
1099790.0859375
1099801.046875
1099844.9375
1099914.578125
1100000.3984375
1100090.140625
1100168.9375
1100219.50390625
1100222.86328125
1100159.53515625
1100011.47265625
1099764.23046875
1099408.76953125
1098942.55078125
1098369.6015625
1097699.984375
1096948.68359375
1096134.35546875
1095277.84375
1094400.1484375
1093520.26171875
1092653.44140625
1091810.93359375
1091001.13671875
1090231.23828125
1089508.0234375
1088837.34375
1088222.5859375
1087663.5
1087156.14453125
1086694.21875
1086271.09765625
1085881.80078125
1085524.2734375
1085200.109375
1084914.61328125
1084676.375
1084496.23828125
1084385.81640625
1084355.77734375
1084414.296875
1084566.3203125
1084813.8125
1085156.9765625
1085596.08203125
1086133.31640625
1086774.0859375
1087527.2734375
1088404.0546875
1089415.41015625
1090568.875
1091865.51953125
1093298.5
1094854.1796875
1096515.953125
1098269.08984375
1100104.3828125
1102018.7421875
1104012.55859375
1106084.9375
1108228.4296875
1110424.80859375
1112642.91015625
1114839.171875
1116960.75390625
1118951.19140625
1120757.67578125
1122339.03125
1123672.0703125
1124754.09375
1125599.70703125
1126232.3828125
1126673.34765625
1126931.5390625
1126998.203125
1126847.5859375
1126443.78515625
1125751.68359375
1124749.0078125
1123435.6640625
1121837.2265625
1120001.03515625
1117986.54296875
1115853.8046875
1113654.5390625
1111428.6640625
1109206.3203125
1107013.25
1104876.69921875
1102829.4609375
1100910.5859375
1099162.45703125
1097625.1640625
1096330.14453125
1095295.34375
1094523.50390625
1094003.8671875
1093716.171875
1093635.0546875
1093733.06640625
1093981.703125
1094350.9140625
1094807.9609375
1095316.62890625
1095837.48046875
1096329.53125
1096753.046875
1097072.625
1097259.88671875
1097295.203125
1097168.6171875
1096879.84765625
1096437.5703125
1095858.203125
1095164.203125
1094381.625
1093536.984375
1092654.17578125
1091752.296875
1090844.9765625
1089941.21875
1089047.1640625
1088168.17578125
1087310.13671875
1086479.5625
1085682.796875
1084925.14453125
1084210.4453125
1083540.5
1082914.01171875
1082325.1875
1081762.99609375
1081211.64453125
1080652.50390625
1080066.61328125
1079436.95703125
1078750.2265625
1077998.17578125
1077178.70703125
1076296.23046875
1075360.26171875
1074382.1171875
1073370.828125
1072330.04296875
1071257.24609375
1070145.27734375
1068985.48828125
1067771.328125
1066501.27734375
1065180.2421875
1063819.21875
1062433.26953125
1061038.43359375
1059648.2109375
1058270.5546875
1056906.21484375
1055549.453125
1054191.359375
1052825.1328125
1051451.44140625
1050081.6875
1048738.046875
1047450.50390625
1046252.2578125
1045174.921875
1044244.7109375
1043480.171875
1042891.4453125
1042480.70703125
1042243.51953125
1042170.87109375
1042251.80078125
1042475.94140625
1042835.6328125
1043327.34375
1043952.37890625
1044716.6484375
1045629.18359375
1046699.91796875
1047937.4296875
1049347.3359375
1050931.40625
1052687.59765625
1054610.92578125
1056694.9375
1058933.203125
1061320.1328125
1063850.7578125
1066519.3984375
1069317.17578125
1072229.1640625
1075232.3203125
1078295.60546875
1081383.2421875
1084460.49609375
1087500.1171875
1090486.65234375
1093416.74609375
1096295.86328125
1099133.72265625
1101940.765625
1104726.8359375
1107502.125
1110279.55078125
1113077.53515625
1115921.8359375
1118845.73828125
1121888.2734375
1125091.0234375
1128494.03125
1132131.4453125
1136027.35546875
1140192.0625
1144618.5078125
1149279.41796875
1154126.37890625
1159092.6171875
1164100.328125
1169071.71875
1173940.99609375
1178662.91015625
1183212.9765625
1187578.06640625
1191741.6953125
1195673.39453125
1199329.86328125
1202667.96484375
1205661.17578125
1208308.54296875
1210630.57421875
1212655.31640625
1214404.53515625
1215889.58203125
1217119.74609375
1218116.3515625
1218921.51953125
1219593.87890625
1220192.3203125
1220755.81640625
1221288.41796875
1221754.4296875
1222084.8671875
1222193.28125
1221996.859375
1221436.4609375
1220488.6953125
1219166.18359375
1217506.86328125
1215557.80078125
1213360.21875
1210940.81640625
1208310.79296875
1205470.01171875
1202412.17578125
1199127.296875
1195600.53125
1191809.38671875
1187722.828125
1183305.3828125
1178526.6875
1173373.828125
1167861.58203125
1162036.13671875
1155970.2421875
1149751.19140625
1143465.54296875
1137185.6484375
1130962.4296875
1124825.9921875
1118792.70703125
1112874.87890625
1107088.9453125
1101459.44140625
1096018.66796875
1090803.53515625
1085851.58203125
1081197.1875
1076868.9765625
1072888.7421875
1069272.22265625
1066030.61328125
1063171.6484375
1060700.18359375
1058619.265625
1056932.0390625
1055643.20703125
1054758.25
1054280.13671875
1054205.5625
1054523.10546875
1055214.578125
1056259.0546875
1057637.69921875
1059337.37109375
1061351.4453125
1063678.41015625
1066319.9375
1069280.40625
1072568.0703125
1076196.9765625
1080188.1015625
1084569.25390625
1089373.53125
1094636.59765625
1100393.3984375
1106675.55078125
1113511.390625
1120929.26953125
1128962.390625
1137651.13671875
1147038.46875
1157155.84765625
1168000.1875
1179505.390625
1191514.671875
1203762.09765625
1215874.4453125
1227403.4609375
1237888.53125
1246931.36328125
1254247.78515625
1259665.6328125
1263066.7265625
1264308.4453125
1263177.78125
1259412.9375
1252785.55078125
1243198.859375
1230746.328125
1215697.68359375
1198421.80859375
1179293.9921875
1158644.0
1136772.67578125
1114017.16796875
1090811.98046875
1067698.578125
1045272.25390625
1024093.08203125
1004602.28515625
987075.01953125
971618.515625
958205.8671875
946726.19140625
937031.55859375
928967.51953125
922384.41796875
917135.57421875
913071.85546875
910039.77734375
907885.4609375
906462.15234375
905637.13671875
905294.1953125
905330.203125
905647.75
906148.3203125
906730.890625
907299.03515625
907775.046875
908114.21875
908310.67578125
908390.53125
908396.015625
908369.11328125
908341.66015625
908333.7578125
908358.02734375
908425.59375
908549.98046875
908746.03515625
909024.23046875
909383.671875
909808.40625
910269.2421875
910730.13671875
911155.9765625
911518.828125
911801.37890625
911997.515625
912110.9921875
912152.296875
912134.30859375
912067.68359375
911958.05859375
911806.265625
911611.19140625
911373.71875
911100.25390625
910804.33984375
910505.30859375
910224.0625
909977.546875
909773.55078125
909605.87109375
909448.09375
909245.01171875
908902.765625
908281.5234375
907197.44140625
905442.1640625
902823.47265625
899219.1484375
894623.17578125
889161.8125
883070.1171875
876639.578125
870158.91015625
863867.96875
857932.93359375
852440.82421875
847406.66015625
842787.4140625
838498.94921875
834434.15625
830482.01953125
826546.8125
822565.23046875
818517.6015625
814429.41015625
810362.26171875
806397.3125
802616.7109375
799089.12109375
795862.52734375
792964.08984375
790404.4453125
788182.875
786291.94140625
784721.234375
783461.2734375
782507.1328125
781860.66015625
781530.12109375
781527.7109375
781866.65625
782559.24609375
783615.72265625
785042.94921875
786842.52734375
789009.7890625
791534.96875
794406.87890625
797617.6640625
801166.58984375
805061.22265625
809315.00390625
813941.44140625
818945.859375
824315.69921875
830008.97265625
835940.63671875
841969.41015625
847892.84765625
853460.6875
858411.09765625
862521.1875
865651.48828125
867764.33203125
868911.7734375
869208.21484375
868809.81640625
867910.43359375
866743.26171875
865567.71484375
864629.984375
864104.84765625
864039.46484375
864320.4140625
864678.17578125
864733.53125
864078.2265625
862365.65234375
859375.69921875
855025.8828125
849331.7421875
842353.125
834170.59765625
824908.14453125
814777.90625
804103.6640625
793296.40234375
782789.92578125
772967.88671875
764111.84375
756382.546875
749829.7421875
744418.91796875
740063.45703125
736653.5703125
734076.9609375
732230.26953125
731023.5546875
730380.81640625
730238.61328125
730544.24609375
731254.5703125
732335.15234375
733759.109375
735504.7421875
737553.09375
739886.61328125
742489.5625
745349.43359375
748458.52734375
751814.69921875
755419.890625
759276.37890625
763382.56640625
767731.17578125
772311.18359375
777112.67578125
782133.35546875
787385.41796875
792901.21875
798734.84375
804957.765625
811649.171875
818883.734375
826719.703125
835189.88671875
844296.8125
854010.95703125
864267.75390625
874958.0546875
885909.93359375
896867.6875
907483.53515625
917342.0625
926027.6484375
933220.0625
938778.640625
942771.22265625
945428.8984375
947044.5546875
947859.140625
947982.3125
947377.26953125
945911.5703125
943445.79296875
939913.0390625
935348.01953125
929855.57421875
923546.21484375
916484.73046875
908685.2109375
900152.45703125
890939.25
881180.87890625
871084.33203125
860877.21875
850743.08203125
840775.58984375
830974.8359375
821289.203125
811684.125
802204.5390625
793000.58203125
784306.39453125
776386.515625
769476.91015625
763742.5703125
759260.09765625
756021.7578125
753952.61328125
752931.9453125
752812.30078125
753433.328125
754631.1328125
756245.9453125
758129.609375
760152.60546875
762208.2421875
764211.83984375
766094.4765625
767793.3203125
769242.5546875
770368.58203125
771091.58984375
771333.4453125
771030.01953125
770144.53515625
768677.08203125
766665.9375
764178.5859375
761294.86328125
758088.45703125
754614.12890625
750905.546875
746983.6171875
742870.62890625
738603.3203125
734238.9140625
729851.6484375
725521.76171875
721322.0078125
717307.44921875
713511.875
709950.9765625
706629.83984375
703551.48046875
700723.34375
698159.734375
695879.5625
693901.04296875
692235.96484375
690885.890625
689840.921875
689080.31640625
688574.1328125
688285.97265625
688177.609375
688215.41796875
688376.8203125
688653.83984375
689052.34375
689588.1640625
690283.58984375
691166.3359375
692270.4140625
693635.77734375
695304.7578125
697316.37109375
699701.41015625
702480.54296875
705664.359375
709253.82421875
713240.44140625
717607.1484375
722329.578125
727375.27734375
732698.98828125
738234.171875
743883.87109375
749514.265625
754955.67578125
760016.80078125
764514.53125
768311.21484375
771340.04296875
773600.82421875
775125.62890625
775935.23828125
776014.95703125
775325.71875
773843.16015625
771599.703125
768703.06640625
765319.29296875
761629.1484375
757782.2578125
753874.1328125
749956.52734375
746070.59765625
742278.9765625
738676.0703125
735372.46875
732466.328125
730019.10546875
728045.75390625
726518.640625
725379.2890625
724552.23828125
723957.16796875
723517.4765625
723165.5703125
722847.69921875
722530.37890625
722207.62890625
721906.07421875
721685.67578125
721635.49609375
721864.81640625
722489.86328125
723618.05859375
725333.0546875
727683.81640625
730679.1171875
734287.3828125
738441.89453125
743050.9453125
748011.0625
753219.71875
758583.7109375
764021.671875
769462.4609375
774843.4296875
780111.99609375
785230.71484375
790181.9375
794966.34375
799592.390625
804059.2890625
808340.953125
812379.109375
816089.9609375
819382.7734375
822183.5859375
824454.72265625
826202.10546875
827466.125
828299.1875
828739.8828125
828796.69921875
828450.17578125
827672.8203125
826456.48828125
824833.7109375
822883.3984375
820720.328125
818474.40625
816268.95703125
814205.83203125
812361.875
810796.609375
809565.79296875
808732.00390625
808365.6953125
808536.57421875
809301.703125
810697.72265625
812740.00390625
815425.96875
818737.59375
822639.86328125
827075.75390625
831961.96484375
837190.25390625
842636.8046875
848177.83203125
853705.8203125
859139.85546875
864425.56640625
869525.1953125
874403.22265625
879015.28515625
883305.80859375
887214.26953125
890685.2890625
893677.09765625
896165.8046875
898146.328125
899632.875
900660.7421875
901289.0390625
901601.3125
901701.33984375
901702.40234375
901711.17578125
901809.6015625
902039.1796875
902392.359375
902813.91796875
903213.1640625
903485.80078125
903542.35546875
903336.50390625
902883.26953125
902256.83984375
901564.0703125
900899.375
900294.7578125
899681.2109375
898875.75390625
897602.55078125
895547.92578125
892436.73046875
888107.11328125
882557.24609375
875946.41015625
868550.23046875
860687.68359375
852646.76953125
844632.90234375
836753.08984375
829035.3046875
821471.609375
814067.26953125
806878.0703125
800023.296875
793672.29296875
788012.125
783209.57421875
779380.40625
776574.0390625
774775.2421875
773919.125
773912.2265625
774653.22265625
776048.85546875
778023.26953125
780519.6953125
783494.77734375
786907.85546875
790710.3359375
794840.078125
799223.1796875
803781.99609375
808446.31640625
813163.6953125
817904.953125
822662.19140625
827440.23828125
832245.66796875
837077.66796875
841923.10546875
846756.0234375
851541.671875
856244.4609375
860837.41015625
865308.421875
869659.58984375
873898.58203125
878024.3515625
882011.203125
885796.66015625
889278.96875
892328.80078125
894815.11328125
896638.84765625
897763.3125
898229.85546875
898152.5078125
897693.65625
897029.49609375
896316.50390625
895668.34765625
895148.62109375
894780.05859375
894565.984375
894515.62890625
894664.11328125
895080.52734375
895863.06640625
897124.55078125
898973.9140625
901499.1328125
904755.75390625
908763.61328125
913511.33984375
918965.015625
925075.43359375
931780.12890625
939000.51171875
946637.99609375
954573.33984375
962671.375
970790.69140625
978796.19140625
986571.4609375
994028.734375
1001115.9375
1007822.27734375
1014182.6875
1020278.703125
1026231.671875
1032186.37890625
1038288.4609375
1044662.36328125
1051396.03125
1058534.80859375
1066083.7421875
1074017.1796875
1082295.99609375
1090892.234375
1099816.79296875
1109139.90234375
1118991.98046875
1129536.55859375
1140915.87109375
1153178.078125
1166201.51171875
1179637.40234375
1192898.98828125
1205222.02734375
1215797.828125
1223936.84765625
1229187.3828125
1231344.5859375
1230345.83984375
1226122.3203125
1218507.046875
1207263.5859375
1192219.44921875
1173420.1171875
1151204.19921875
1126147.28125
1098902.73046875
1070032.3671875
1039926.59765625
1008855.296875
977107.2734375
945123.90234375
913544.7578125
883144.01171875
854698.76953125
828856.14453125
806048.77734375
786472.0390625
770107.56640625
756769.671875
746156.79296875
737898.84375
731596.46875
726850.4453125
723282.5625
720551.30078125
718364.63671875
716490.171875
714760.33203125
713071.3984375
711377.2734375
709680.296875
708021.421875
706470.51171875
705115.953125
704052.31640625
703366.6640625
703126.10546875
703370.34765625
704110.62109375
705333.7265625
707008.3515625
709091.3046875
711532.30078125
714276.66015625
717266.1875
720440.00390625
723737.640625
727105.1796875
730502.734375
733910.48828125
737330.86328125
740785.9375
744310.28125
747940.65625
751705.109375
755613.76953125
759652.8671875
763782.8046875
767941.6015625
772054.4296875
776048.37890625
779869.49609375
783499.3125
786968.05078125
790361.57421875
793818.421875
797515.30078125
801643.17578125
806380.02734375
811866.6328125
818190.1640625
825377.13671875
833394.77734375
842158.6328125
851544.10546875
861400.0078125
871562.625
881867.9375
892160.1953125
902295.4453125
912140.5703125
921570.4453125
930468.0078125
938731.11328125
946285.29296875
953094.08203125
959155.3671875
964477.3828125
969039.33203125
972752.24609375
975438.140625
976839.9453125
976663.55859375
974642.17578125
970604.609375
964525.7421875
956540.8515625
946917.03125
935991.10546875
924096.796875
911507.36328125
898411.46875
884924.84375
871126.16015625
857098.46875
842959.296875
828869.84765625
815023.0625
801617.453125
788827.2578125
776779.34375
765542.94921875
755132.24609375
745517.06640625
736636.3828125
728411.7265625
720759.7578125
713603.2421875
706878.96875
700541.44140625
694562.48828125
688927.9375
683632.93359375
678677.421875
674062.6015625
669788.58203125
665853.078125
662251.390625
658977.76171875
656027.171875
653396.23828125
651082.74609375
649084.1171875
647395.0703125
646004.359375
644891.39453125
644024.83984375
643365.10546875
642870.11328125
642501.8984375
642231.37109375
642040.4140625
641921.5
641875.0859375
641905.07421875
642013.4765625
642196.546875
642444.265625
642743.25
643081.140625
643450.23046875
643849.61328125
644285.8828125
644772.49609375
645327.8984375
645972.69140625
646726.5390625
647604.9296875
648615.48046875
649754.4453125
651005.52734375
652342.8046875
653737.7109375
655167.45703125
656622.0859375
658108.1171875
659647.6953125
661273.1484375
663017.80859375
664905.67578125
666943.8984375
669121.16015625
671412.890625
673791.03125
676234.78125
678739.22265625
681319.57421875
684009.28125
686851.38671875
689885.08203125
693132.625
696592.12890625
700238.91015625
704033.97265625
707935.43359375
711908.2578125
715929.1953125
719985.828125
724070.890625
728174.0078125
732273.92578125
736334.625
740307.6875
744140.6640625
747787.8828125
751219.11328125
754423.515625
757408.62890625
760195.953125
762813.99609375
765290.21484375
767643.8515625
769882.05859375
772001.12109375
773992.56640625
775851.90625
777586.62890625
779220.6484375
780794.0234375
782358.08984375
783966.9375
785667.4375
787491.109375
789451.05078125
791544.2265625
793756.13671875
796064.359375
798439.6484375
800846.4296875
803245.640625
805601.21875
807889.11328125
810105.984375
812274.87890625
814446.09765625
816692.7890625
819101.66015625
821760.40625
824744.65234375
828106.8359375
831868.2109375
836014.0625
840492.25
845216.796875
850078.015625
854958.79296875
859753.44921875
864383.34765625
868804.46875
873004.859375
876994.36328125
880790.53515625
884404.99609375
887833.52734375
891052.65234375
894024.0859375
896706.4296875
899071.25390625
901119.65234375
902893.98046875
904479.265625
905989.8515625
907541.46875
909214.9296875
911021.48046875
912880.31640625
914616.9765625
915986.44921875
916717.93359375
916570.41796875
915384.12890625
913114.125
909837.33203125
905731.80859375
901034.5234375
895990.81640625
890810.7421875
885644.00390625
880577.65234375
875653.6171875
870897.98828125
866350.47265625
862082.07421875
858193.80078125
854798.05078125
851992.73828125
849840.71484375
848362.32421875
847541.171875
847337.00390625
847698.796875
848573.73828125
849912.20703125
851670.6875
853814.04296875
856316.0078125
859156.07421875
862312.734375
865756.96484375
869450.73046875
873352.51953125
877427.0859375
881654.046875
886031.58203125
890574.703125
895309.953125
900269.1875
905484.59765625
910985.76171875
916798.08984375
922941.3359375
929426.4453125
936248.6328125
943374.765625
950725.69921875
958157.83203125
965451.14453125
972310.62890625
978385.71875
983309.41015625
986753.12109375
988484.09375
988404.97265625
986556.8203125
983080.4609375
978148.9921875
971896.29296875
964367.6796875
955510.671875
945211.09765625
933364.34765625
919957.5234375
905131.3046875
889196.46875
872598.4765625
855844.859375
839422.83984375
823732.703125
809050.87109375
795523.75
783185.06640625
771985.90625
761827.38671875
752588.25
744143.5234375
736374.44921875
729172.6875
722442.328125
716101.84375
710085.19921875
704341.0234375
698829.83984375
693521.26953125
688393.09765625
683432.33984375
678637.265625
674018.24609375
669595.5546875
665393.5703125
661433.52734375
657728.93359375
654286.390625
651110.87890625
648211.296875
645603.046875
643306.92578125
641345.55859375
639739.0078125
638500.7734375
637634.890625
637134.91015625
636985.05859375
637163.15625
637643.75
638399.46875
639399.703125
640607.74609375
641978.0078125
643454.71875
644972.33984375
646458.03515625
647835.8203125
649031.53125
649977.4609375
650616.05078125
650902.79296875
650807.53515625
650313.1171875
649411.48828125
648099.47265625
646376.71875
644246.41796875
641716.83203125
638801.6953125
635519.46484375
631893.28515625
627953.58203125
623742.296875
619315.546875
614741.3984375
610093.11328125
605441.23828125
600848.31640625
596367.45703125
592043.6875
587916.60546875
584022.98046875
580397.80859375
577073.19140625
574075.89453125
571425.3515625
569132.671875
567200.14453125
565620.93359375
564380.4140625
563460.90234375
562849.1484375
562543.4453125
562556.90625
562915.546875
563652.23828125
564798.75
566378.16015625
568399.0546875
570852.41796875
573711.01953125
576931.22265625
580456.9921875
584225.78515625
588174.5859375
592243.7265625
596377.54296875
600523.15625
604630.1328125
608652.03515625
612549.28125
616291.76953125
619860.86328125
623250.65234375
626468.2421875
629532.703125
632472.6484375
635323.08984375
638121.671875
640904.12109375
643698.6875
646519.9921875
649364.328125
652208.6640625
655015.04296875
657739.48828125
660342.26953125
662796.3359375
665092.16015625
667238.93359375
669262.46875
671200.50390625
673097.453125
675001.69140625
676966.8046875
679054.4296875
681333.59375
683872.5078125
686722.6484375
689898.75390625
693360.75
697004.4453125
700667.3046875
704152.08203125
707264.6328125
709855.2109375
711849.45703125
713258.0625
714161.05859375
714671.140625
714887.98046875
714859.07421875
714560.83984375
713905.921875
712773.09765625
711049.0078125
708667.7890625
705635.95703125
702034.67578125
697999.6484375
693687.29296875
689239.70703125
684759.4765625
680299.5703125
675868.0390625
671443.6171875
666996.50390625
662508.0625
657984.04296875
653457.4296875
648980.89453125
644612.54296875
640401.8828125
636382.3046875
632572.265625
628982.42578125
625623.4453125
622509.97265625
619659.2734375
617085.9921875
614796.5234375
612786.13671875
611040.11328125
609538.1796875
608260.31640625
607191.88671875
606326.56640625
605666.65625
605221.3515625
605004.16015625
605029.828125
605310.7734375
605853.60546875
606657.1171875
607713.1640625
609010.53125
610540.5703125
612302.31640625
614304.4921875
616563.203125
619096.484375
621918.79296875
625038.39453125
628458.33984375
632180.046875
636207.73046875
640552.22265625
645232.60546875
650274.8203125
655707.14453125
661553.46484375
667826.375
674522.97265625
681624.83984375
689100.859375
696908.55078125
704989.6953125
713259.5546875
721592.703125
729810.17578125
737672.7421875
744884.95703125
751114.02734375
756024.9453125
759327.7578125
760825.7421875
760447.69921875
758249.30078125
754379.7265625
749026.81640625
742365.4921875
734532.42578125
725635.9453125
715792.94140625
705171.97265625
694019.8984375
682657.640625
671446.32421875
660739.1328125
650838.34765625
641970.49609375
634281.5546875
627846.484375
622685.359375
618780.125
616088.62109375
614555.06640625
614117.125
614709.546875
616264.68359375
618711.18359375
621973.421875
625973.26171875
630633.890625
635884.3828125
641663.8046875
647924.35546875
654632.15625
661764.26171875
669301.3125
677218.4140625
685478.375
694030.265625
702812.59375
711757.8203125
720794.87890625
729848.44140625
738835.6328125
747661.59375
756215.92578125
764372.1640625
771991.71875
778931.46875
785051.76171875
790221.6640625
794320.38671875
797237.09375
798872.28125
799143.125
797991.93359375
795395.22265625
791369.4921875
785971.359375
779290.9296875
771439.95703125
762539.0546875
752709.44921875
742073.21484375
730762.05078125
718930.3828125
706766.71484375
694496.578125
682372.37890625
670649.50390625
659554.73828125
649257.1796875
639850.9140625
631353.6484375
623720.23046875
616867.546875
610704.53515625
605158.73046875
600189.9375
595787.46875
591955.0625
588692.7890625
585983.375
583786.1015625
582037.55859375
580658.01171875
579561.6484375
578667.8828125
577910.515625
577242.4453125
576635.9921875
576080.19140625
575576.39453125
575133.078125
574761.0546875
574470.80078125
574272.4296875
574177.203125
574198.56640625
574352.11328125
574655.61328125
575129.48046875
575795.921875
576674.91015625
577778.19921875
579105.21484375
580644.3203125
582379.15234375
584296.86328125
586395.00390625
588684.6328125
591188.52734375
593934.84765625
596948.8203125
600246.15234375
603830.54296875
607694.703125
611823.203125
616196.00390625
620792.49609375
625595.28515625
630592.20703125
635775.421875
641137.7578125
646667.83203125
652345.58984375
658139.77734375
664007.94921875
669898.1484375
675750.74609375
681499.59765625
687073.62890625
692400.75390625
697414.78515625
702063.48046875
706314.0
710152.6015625
713577.33203125
716586.0390625
719164.50390625
721279.7578125
722881.734375
723913.22265625
724325.5390625
724094.96484375
723233.58984375
721789.09765625
719832.390625
717438.109375
714666.484375
711553.51953125
708112.11328125
704342.3359375
700246.6796875
695844.41015625
691179.5390625
686319.203125
681343.4375
676330.8125
671345.3984375
666429.3984375
661604.046875
656878.5234375
652263.171875
647780.9921875
643472.38671875
639391.88671875
635599.51171875
632151.01171875
629090.1640625
626445.13671875
624229.28125
622445.1484375
621089.26953125
620155.3515625
619634.98046875
619517.0
619786.8671875
620426.6875
621415.7265625
622731.015625
624348.1953125
626243.0859375
628393.79296875
630782.34375
633394.8046875
636220.0078125
639248.01171875
642469.00390625
645872.0
649442.7421875
653161.84375
657005.16015625
660946.8984375
664963.3671875
669034.6015625
673143.33203125
677273.41796875
681409.79296875
685539.9921875
689655.203125
693749.6640625
697819.1640625
701860.4765625
705872.58984375
709858.41015625
713825.0625
717781.95703125
721737.8671875
725699.09375
729669.76171875
733653.65625
737656.27734375
741686.14453125
745755.5
749880.703125
754082.26171875
758383.640625
762808.1484375
767374.30078125
772092.08203125
776962.83203125
781983.90234375
787155.359375
792483.6484375
797979.18359375
803649.54296875
809493.27734375
815497.80859375
821640.8828125
827893.171875
834220.9375
840589.38671875
846966.87890625
853328.8125
859659.2734375
865949.625
872193.8203125
878381.38671875
884490.35546875
890483.08203125
896306.90234375
901899.0625
907194.484375
912134.796875
916676.71875
920796.84765625
924490.5
927764.99609375
930630.375
933090.8828125
935139.234375
936755.44140625
937911.69140625
938582.9375
938760.03515625
938460.40234375
937732.54296875
936653.05078125
935316.828125
933822.46875
932256.40234375
930680.7421875
929129.0546875
927611.40234375
926126.8984375
924679.57421875
923292.78125
922017.9375
920934.32421875
920139.51953125
919733.5
919802.55078125
920408.79296875
921587.6640625
923351.45703125
925694.71484375
928598.42578125
932031.75390625
935951.6796875
940302.30859375
945016.28125
950020.80859375
955248.171875
960647.3203125
966191.02734375
971874.40625
977704.6796875
983686.38671875
989807.45703125
996030.5078125
1002290.83984375
1008501.1015625
1014561.15234375
1020370.43359375
1025839.4140625
1030897.00390625
1035493.0703125
1039596.84765625
1043192.80078125
1046275.76171875
1048846.8671875
1050911.296875
1052477.40234375
1053555.5234375
1054155.44140625
1054283.41015625
1053941.046875
1053128.109375
1051849.0859375
1050121.9140625
1047986.72265625
1045512.71875
1042800.59765625
1039977.96875
1037186.66796875
1034565.65234375
1032236.09375
1030294.2109375
1028812.6171875
1027846.51171875
1027440.19921875
1027631.49609375
1028453.72265625
1029935.91796875
1032102.15234375
1034970.39453125
1038550.9375
1042844.4296875
1047840.28515625
1053516.48046875
1059841.0390625
1066774.3359375
1074270.58203125
1082277.890625
1090737.78125
1099585.96484375
1108756.234375
1118187.1015625
1127828.67578125
1137646.32421875
1147618.95703125
1157732.21484375
1167968.66015625
1178298.765625
1188677.0078125
1199045.48046875
1209344.015625
1219522.1015625
1229548.22265625
1239414.453125
1249136.01953125
1258745.28515625
1268280.08984375
1277768.4296875
1287214.85546875
1296594.16015625
1305856.25
1314941.765625
1323804.4140625
1332432.78515625
1340863.27734375
1349176.6640625
1357475.140625
1365843.0703125
1374301.78125
1382772.2265625
1391057.31640625
1398849.78515625
1405765.98828125
1411401.68359375
1415401.375
1417525.328125
1417693.484375
1415988.91015625
1412617.421875
1407837.296875
1401884.2578125
1394917.33984375
1387002.8203125
1378140.8984375
1368325.9140625
1357618.2109375
1346199.06640625
1334385.1875
1322597.0078125
1311295.109375
1300910.44921875
1291790.6796875
1284173.0859375
1278183.046875
1273850.38671875
1271134.53515625
1269950.35546875
1270189.46484375
1271734.59765625
1274467.1328125
1278269.5078125
1283024.8125
1288615.33203125
1294919.9609375
1301809.8359375
1309141.5703125
1316749.63671875
1324440.54296875
1331992.13671875
1339160.71875
1345696.171875
1351362.4609375
1355958.11328125
1359331.4375
1361386.29296875
1362076.61328125
1361391.06640625
1359333.0
1355902.82421875
1351089.203125
1344871.9921875
1337235.65625
1328187.4765625
1317771.78515625
1306072.328125
1293201.24609375
1279280.484375
1264424.53515625
1248730.54296875
1232276.1796875
1215122.84765625
1197321.4296875
1178918.98046875
1159965.8359375
1140522.77734375
1120667.578125
1100499.44140625
1080140.4140625
1059733.26171875
1039436.16015625
1019414.5234375
999831.546875
980840.0234375
962577.49609375
945165.265625
928710.375
913309.046875
899049.9765625
886016.42578125
874287.75
863941.5859375
855056.59765625
847713.5859375
841993.6640625
837974.62890625
835727.06640625
835309.9296875
836763.8359375
840100.0859375
845281.53125
852188.78515625
860565.2109375
869942.40234375
879562.48046875
888334.6171875
894882.28515625
897730.6953125
895628.24609375
887905.0078125
874711.6796875
857016.328125
836355.05078125
814452.26171875
792865.265625
772758.4453125
754829.49609375
739352.03515625
726280.703125
715372.90234375
706296.9453125
698711.23046875
692310.29296875
686841.41015625
682100.859375
677921.4375
674160.734375
670694.78125
667417.08203125
664240.6640625
661100.3828125
657952.9921875
654774.15625
651553.83984375
648292.82421875
645002.1484375
641704.73828125
638436.75
635245.8125
632185.078125
629304.8671875
626645.37109375
624232.38671875
622075.30859375
620166.3046875
618480.96875
616982.0078125
615625.7890625
614369.765625
613178.46484375
612027.4765625
610905.39453125
609814.4765625
608769.9609375
607797.5234375
606927.140625
606182.60546875
605569.1953125
605065.23046875
604623.08984375
604180.9453125
603681.203125
603088.69921875
602401.51953125
601650.14453125
600885.50390625
600161.078125
599516.32421875
598966.79296875
598503.4375
598100.0390625
597725.79296875
597358.390625
596992.85546875
596643.28125
596337.8828125
596110.28125
595990.8125
596000.33203125
596147.64453125
596430.69140625
596841.00390625
597370.23046875
598016.18359375
598786.0234375
599695.5703125
600765.88671875
602019.703125
603479.3671875
605166.2109375
607099.44140625
609293.16796875
611751.78125
614465.95703125
617411.81640625
620554.9140625
623858.5078125
627293.6875
630847.390625
634524.59765625
638343.57421875
642326.1640625
646487.046875
650826.0
655325.5078125
659954.671875
664677.61328125
669462.43359375
674286.58984375
679137.2890625
684009.109375
688901.4921875
693816.81640625
698758.24609375
703727.14453125
708721.41015625
713735.7421875
718763.22265625
723796.875
728830.28515625
733857.91015625
738875.91796875
743883.73046875
748885.15234375
753887.859375
758901.171875
763933.51171875
768990.91015625
774077.3203125
779196.55859375
784355.46484375
789567.16796875
794852.35546875
800236.55859375
805743.8671875
811390.328125
817180.6796875
823110.04296875
829169.1484375
835350.1328125
841649.41796875
848065.8515625
854594.6328125
861220.6171875
867915.47265625
874640.765625
881355.34375
888023.15625
894618.13671875
901125.2109375
907538.359375
913857.5625
920086.22265625
926229.92578125
932296.203125
938293.91796875
944230.80078125
950109.5703125
955925.24609375
961666.66796875
967322.5078125
972887.984375
978366.953125
983767.43359375
989094.5
994347.05859375
999522.45703125
1004626.9140625
1009685.90625
1014748.94921875
1019886.3203125
1025178.04296875
1030697.359375
1036492.1640625
1042568.2109375
1048876.578125
1055305.5078125
1061675.55859375
1067738.875
1073185.89453125
1077664.03515625
1080810.65625
1082297.62890625
1081878.6796875
1079425.1015625
1074935.12109375
1068510.30859375
1060306.53125
1050478.890625
1039142.51171875
1026363.66015625
1012183.50390625
996664.87109375
979943.0703125
962258.890625
943958.25390625
925457.9453125
907191.296875
889553.328125
872860.12109375
857327.984375
843071.25390625
830114.45703125
818413.5546875
807880.57421875
798406.203125
789876.69140625
782183.984375
775230.42578125
768930.34765625
763210.03515625
758006.62109375
753265.9453125
748940.21484375
744986.56640625
741366.98046875
738048.96484375
735006.17578125
732218.5390625
729671.62109375
727354.9140625
725258.59765625
723369.7734375
721670.234375
720137.109375
718745.71875
717472.10546875
716293.9765625
715190.7109375
714143.61328125
713136.59375
712156.2109375
711190.9921875
710230.6015625
709265.390625
708286.12109375
707283.8984375
706250.82421875
705181.44921875
704074.4140625
702933.6171875
701769.0625
700597.1796875
699440.13671875
698323.83984375
697275.609375
696322.56640625
695490.3828125
694802.07421875
694277.31640625
693933.31640625
693786.4921875
693853.078125
694147.47265625
694679.69921875
695453.87109375
696467.9375
697713.90234375
699178.25
700843.2421875
702689.8515625
704702.19921875
706871.8984375
709200.12890625
711695.97265625
714371.7890625
717237.69140625
720296.546875
723539.9453125
726946.09765625
730481.66015625
734108.3828125
737792.44140625
741512.3671875
745262.640625
749052.4609375
752901.015625
756831.515625
760866.1171875
765023.11328125
769315.6640625
773750.81640625
778328.44140625
783040.8203125
787873.08203125
792804.58984375
797811.44921875
802870.80078125
807965.69921875
813088.69921875
818242.91015625
823441.4921875
828706.0078125
834062.671875
839535.8828125
845140.81640625
850878.3203125
856733.625
862678.1640625
868673.23046875
874674.51953125
880636.39453125
886514.96875
892270.57421875
897871.49609375
903299.37890625
908553.8125
913652.62109375
918626.55859375
923510.46875
928334.28515625
933116.60546875
937861.984375
942562.11328125
947200.62109375
951760.64453125
956234.16015625
960630.8515625
964983.578125
969348.04296875
973795.8984375
978403.71484375
983241.296875
988362.37890625
993799.59765625
999564.72265625
1005654.625
1012061.70703125
1018784.88671875
1025836.66015625
1033243.484375
1041039.95703125
1049259.55078125
1057925.4296875
1067045.203125
1076611.57421875
1086607.734375
1097013.12890625
1107804.61328125
1118950.40234375
1130396.5546875
1142048.2421875
1153750.56640625
1165276.5859375
1176330.0703125
1186566.91796875
1195633.7265625
1203217.2265625
1209093.5625
1213162.1015625
1215449.14453125
1216077.15234375
1215211.69921875
1213010.2734375
1209595.265625
1205058.83203125
1199490.83984375
1193011.88671875
1185795.33984375
1178070.49609375
1170106.44921875
1162180.50390625
1154536.37890625
1147339.05859375
1140636.1953125
1134337.0625
1128218.91015625
1121964.26953125
1115224.21484375
1107691.703125
1099162.42578125
1089561.7109375
1078928.91015625
1067370.0078125
1055004.44140625
1041933.75
1028245.90625
1014048.2109375
999505.78515625
984861.3359375
970423.28125
956526.70703125
943483.8515625
931543.22265625
920869.06640625
911541.73046875
903570.97265625
896912.76171875
891483.34765625
887169.20703125
883834.1953125
881325.9921875
879483.16015625
878143.1953125
877151.21484375
876368.69921875
875681.65234375
875006.7578125
874293.30859375
873519.7578125
872686.1015625
871804.97265625
870893.78515625
869969.078125
869043.77734375
868128.41015625
867235.84375
866387.09375
865615.36328125
864967.15625
864500.90625
864283.5390625
864384.79296875
864869.68359375
865790.98046875
867184.1640625
869066.44140625
871439.92578125
874298.19921875
877634.66796875
881450.84375
885762.08984375
890598.41015625
895998.01953125
901993.64453125
908594.52734375
915770.99609375
923449.25
931521.00390625
939866.66796875
948384.8984375
957018.296875
965765.578125
974675.05859375
983821.0703125
993272.71484375
1003068.12890625
1013205.41015625
1023653.08203125
1034373.09765625
1045343.06640625
1056565.015625
1068054.2421875
1079810.30078125
1091779.953125
1103825.69921875
1115711.8984375
1127113.4765625
1137644.58984375
1146900.421875
1154505.08984375
1160159.26953125
1163678.76171875
1165013.29296875
1164236.77734375
1161509.18359375
1157022.03515625
1150948.77734375
1143422.29296875
1134551.94140625
1124474.3984375
1113414.53515625
1101726.203125
1089891.78515625
1078478.8515625
1068070.51953125
1059194.4140625
1052271.6171875
1047594.68359375
1045329.58984375
1045527.39453125
1048130.81640625
1052968.2890625
1059737.515625
1067987.71484375
1077113.9296875
1086377.859375
1094966.66796875
1102088.98046875
1107086.83984375
1109521.27734375
1109187.7265625
1106045.8203125
1100096.93359375
1091278.84375
1079442.0234375
1064425.85546875
1046195.7265625
1024968.4609375
1001259.7734375
975826.1640625
949524.16015625
923148.4140625
897317.671875
872449.14453125
848813.640625
826625.14453125
806110.85546875
787531.0234375
771151.85546875
757197.7421875
745811.2890625
737036.6953125
730826.8359375
727065.05078125
725591.8515625
726229.4765625
728800.6171875
733140.55078125
739103.9140625
746567.41015625
755429.3125
765605.71875
777024.42578125
789618.1015625
803318.296875
818051.09375
833734.50390625
850276.9765625
867574.48828125
885501.453125
903890.66015625
922502.609375
940992.41015625
958889.26953125
975605.9921875
990491.19140625
1002923.9921875
1012430.359375
1018780.76953125
1022025.046875
1022442.09375
1020422.01171875
1016332.41796875
1010428.94140625
1002847.16796875
993673.89453125
983058.44921875
971307.3671875
958915.4296875
946518.90234375
934795.484375
924357.23046875
915677.1484375
909065.5234375
904686.33984375
902592.62109375
902761.56640625
905120.1015625
909559.43359375
915942.375
924108.40625
933881.05078125
945079.1328125
957529.94921875
971080.2109375
985601.3046875
1000987.76171875
1017149.38671875
1033999.64453125
1051445.0
1069380.15234375
1087689.82421875
1106251.76953125
1124934.42578125
1143588.28125
1162036.03125
1180068.6796875
1197451.0546875
1213936.171875
1229284.921875
1243285.5625
1255767.81640625
1266609.58984375
1275737.96875
1283127.015625
1288793.0625
1292787.1640625
1295185.30859375
1296078.984375
1295568.42578125
1293759.1875
1290759.51953125
1286673.03125
1281580.453125
1275508.7265625
1268394.28515625
1260056.6953125
1250203.6953125
1238483.71875
1224583.54296875
1208340.6484375
1189818.99609375
1169303.04296875
1147202.30859375
1123907.3515625
1099667.2109375
1074550.671875
1048512.7265625
1021534.37109375
993764.8125
965592.7578125
937610.234375
910487.515625
884817.703125
860995.21484375
839168.55078125
819273.05859375
801119.18359375
784494.7421875
769239.88671875
755271.3984375
742558.90625
731075.15234375
720747.24609375
711429.07421875
702904.5078125
694920.9453125
687242.5703125
679704.33203125
672246.33984375
664916.30859375
657841.12890625
651180.11328125
645076.578125
639621.828125
634838.76953125
630685.41796875
627072.82421875
623889.171875
621021.90234375
618372.40234375
615861.40625
613426.59375
611014.86328125
608572.6484375
606037.67578125
603335.6484375
600383.546875
597098.29296875
593406.703125
589253.72265625
584607.72265625
579463.22265625
573840.828125
567783.90625
561351.890625
554611.31640625
547626.16796875
540450.47265625
533126.49609375
525690.4140625
518183.01953125
510659.6640625
503193.875
495872.78515625
488786.53515625
482015.78515625
475621.78515625
469642.55859375
464095.82421875
458986.2265625
454312.7109375
450072.66796875
446261.71875
442870.44140625
439880.5859375
437263.81640625
434984.23046875
433003.7265625
431287.671875
429808.5859375
428546.9140625
427489.16015625
426624.90625
425944.51953125
425438.734375
425099.60546875
424921.14453125
424898.16015625
425023.5
425285.54296875
425667.78125
426151.28125
426718.4765625
427356.37890625
428058.33203125
428824.890625
429664.625
430594.78125
431641.68359375
432840.8984375
434237.58984375
435885.96875
437847.04296875
440184.453125
442959.56640625
446226.96875
450031.625
454408.9296875
459388.2734375
464997.984375
471268.1875
478229.73828125
485910.48046875
494330.91015625
503499.375
513405.484375
524011.1015625
535239.953125
546966.8828125
559007.86328125
571113.30078125
582969.0625
594209.69140625
604445.99609375
613305.05859375
620476.5234375
625754.44140625
629061.93359375
630448.1171875
630055.26953125
628066.0546875
624649.61328125
619926.94921875
613968.75
606826.03515625
598580.234375
589390.88671875
579519.83203125
569321.390625
559203.6328125
549576.3984375
540803.96484375
533173.4609375
526881.4765625
522035.01953125
518660.36328125
516715.0
516101.2734375
516682.55859375
518302.52734375
520805.7265625
524056.38671875
527951.9140625
532427.55859375
537449.67578125
542999.328125
549053.296875
555571.35546875
562494.20703125
569750.859375
577271.27734375
585000.19921875
592908.17578125
600995.78125
609289.5234375
617832.3828125
626674.1171875
635865.2578125
645455.3984375
655494.08984375
666031.98046875
677119.84375
688804.26953125
701121.0
714089.13671875
727709.28125
741966.3359375
756834.5859375
772281.828125
788270.81640625
804758.1171875
821691.40625
839005.48046875
856617.12890625
874419.26953125
892275.3515625
910015.0859375
927432.98828125
944291.71484375
960330.92578125
975279.48828125
988866.5546875
1000829.06640625
1010917.71484375
1018906.8671875
1024611.98828125
1027912.6875
1028773.11328125
1027248.75390625
1023472.6796875
1017624.1484375
1009892.55859375
1000451.51953125
989451.375
977028.56640625
963323.875
948499.0390625
932742.4140625
916259.52734375
899252.5703125
881899.4296875
864341.640625
846683.828125
829000.6015625
811346.00390625
793762.546875
776289.3671875
758969.265625
741854.59765625
725010.84765625
708516.828125
692461.17578125
676936.78515625
662035.1953125
647841.84375
634431.83203125
621866.1640625
610189.37109375
599429.2265625
589598.3203125
580696.62109375
572713.9375
565630.82421875
559416.73046875
554025.89453125
549393.83984375
545437.875
542062.71875
539169.25390625
536663.15625
534460.66796875
532490.8046875
530695.58203125
529031.2578125
527473.3046875
526024.69921875
524722.765625
523637.39453125
522855.9453125
522456.7421875
522480.16796875
522909.58984375
523671.3125
524654.54296875
525743.3046875
526846.9609375
527917.359375
528947.29296875
529952.6171875
530945.046875
531904.3984375
532758.484375
533377.9453125
533588.7421875
533198.73828125
532028.2734375
529933.84765625
526819.0625
522633.875
517367.25
511038.18359375
503688.11328125
495376.07421875
486176.5546875
476177.921875
465478.5078125
454179.3359375
442376.515625
430158.10546875
417607.15234375
404807.578125
391847.0625
378813.65234375
365787.47265625
352832.23828125
339991.12109375
327289.7421875
314745.16796875
302376.43359375
290210.703125
278282.25
266626.60546875
255275.24609375
244254.8203125
233591.37109375
223316.828125
213474.078125
204117.3359375
195306.21484375
187095.37109375
179524.0859375
172610.21875
166349.7421875
160720.1171875
155685.125
151200.1953125
147218.51953125
143697.0703125
140601.21875
137906.41015625
135597.6171875
133667.9921875
132117.64453125
130951.8046875
130177.09765625
129796.3671875
129804.75390625
130189.58984375
130934.76171875
132027.52734375
133464.84375
135256.73828125
137425.4296875
139999.88671875
143007.4453125
146465.3828125
150375.2265625
154720.46875
159467.21875
164567.08203125
169962.359375
175592.09765625
181395.94140625
187312.328125
193270.234375
199176.6953125
204904.21875
210282.4765625
215097.62890625
219101.71484375
222031.76171875
223635.55859375
223698.7734375
222067.8671875
218664.1328125
213486.8046875
206606.03125
198150.109375
188292.61328125
177243.6953125
165245.234375
152565.80078125
139491.30078125
126310.55078125
113298.69140625
100702.28515625
88727.90625
77534.390625
67228.296875
57863.640625
49446.66015625
41945.24609375
35300.515625
29438.0
24277.04296875
19738.33203125
15749.5625
12248.8046875
9185.2421875
6517.72265625
4212.2265625
2239.5703125
573.9609375
-807.2421875
-1922.84375
-2787.0546875
-3409.7890625
-3798.35546875
-3959.91015625
-3903.7578125
-3642.92578125
-3194.68359375
-2579.9296875
-1821.36328125
-941.15625
40.59765625
1105.29296875
2233.359375
3401.62890625
4582.83984375
5747.9140625
6869.03515625
7921.13671875
8881.25
9727.765625
10441.19921875
11005.9453125
11411.05859375
11649.84765625
11719.359375
11620.5390625
11358.2890625
10940.59375
10377.69921875
9682.45703125
8871.84765625
7968.046875
6997.5625
5988.8203125
4969.5625
3965.33984375
2999.31640625
2092.4140625
1263.23046875
527.69921875
-100.81640625
-610.72265625
-991.0625
-1230.2109375
-1314.69921875
-1229.01171875
-957.8359375
-490.04296875
178.21484375
1043.66015625
2098.67578125
3334.28125
4741.80859375
6313.640625
8043.34375
9924.51171875
11948.5078125
14102.8828125
16372.41796875
18742.57421875
21203.22265625
23751.10546875
26390.6015625
29132.75
31993.03125
34988.96484375
38138.5859375
41459.70703125
44968.66015625
48678.44140625
52598.3046875
56736.5390625
61105.1796875
65722.98828125
70614.58203125
75807.23828125
81328.41796875
87205.484375
93466.390625
100139.72265625
107253.875
114835.90625
122910.93359375
131502.2109375
140631.453125
150317.984375
160575.0703125
171403.0234375
182780.80859375
194658.640625
206952.4140625
219538.546875
232248.08984375
244861.28125
257106.03515625
268664.48828125
279190.23046875
288336.79296875
295793.4609375
301320.58984375
304774.01171875
306110.03515625
305368.74609375
302640.953125
298030.890625
291629.3359375
283508.3359375
273739.52734375
262427.31640625
249741.30859375
235933.4453125
221332.84765625
206320.8984375
191294.97265625
176630.46484375
162648.58984375
149594.60546875
137629.1015625
126831.9140625
117215.9140625
108745.59375
101355.91015625
94967.95703125
89499.8359375
84872.625
81013.07421875
77855.203125
75342.2109375
73428.18359375
72078.30859375
71267.1953125
70976.3671875
71192.0546875
71904.1171875
73105.9453125
74795.421875
76976.56640625
79660.58984375
82864.59375
86607.8984375
90907.9453125
95779.15625
101235.35546875
107293.421875
113974.17578125
121299.1328125
129284.8828125
137937.79296875
147249.9453125
157194.859375
167721.01953125
178742.609375
190128.9921875
201695.47265625
213197.94921875
224332.95703125
234744.64453125
244040.54296875
251817.8828125
257699.24609375
261370.8203125
262612.63671875
261310.734375
257448.21484375
251081.3984375
242313.51171875
231278.72265625
218143.09765625
203120.1640625
186490.6875
168613.11328125
149914.6171875
130861.58984375
111917.8203125
93502.57421875
75958.89453125
59536.546875
44389.60546875
30585.74609375
18122.9609375
6948.72265625
-3022.36328125
-11894.15625
-19777.546875
-26781.515625
-33006.83203125
-38542.71875
-43466.37109375
-47844.14453125
-51733.140625
-55181.9765625
-58230.765625
-60911.2265625
-63247.671875
-65259.1875
-66962.4453125
-68374.50390625
-69515.01953125
-70407.51171875
-71078.828125
-71556.79296875
-71866.6796875
-72028.50390625
-72056.5703125
-71961.29296875
-71751.49609375
-71435.2890625
-71019.1484375
-70506.765625
-69899.3515625
-69197.59375
-68404.0859375
-67524.49609375
-66566.9609375
-65540.52734375
-64454.26171875
-63317.9140625
-62143.06640625
-60943.12109375
-59731.609375
-58520.25390625
-57317.97265625
-56130.30078125
-54958.46484375
-53798.74609375
-52643.67578125
-51484.83984375
-50315.59765625
-49132.76953125
-47937.7734375
-46737.44921875
-45543.546875
-44370.26953125
-43231.65234375
-42141.11328125
-41113.15234375
-40164.42578125
-39312.3125
-38571.26171875
-37949.32421875
-37446.56640625
-37055.87890625
-36765.47265625
-36561.96484375
-36432.78125
-36367.796875
-36360.44140625
-36408.75390625
-36516.1015625
-36690.984375
-36945.2109375
-37290.03515625
-37731.328125
-38266.26171875
-38883.9296875
-39569.6015625
-40309.09765625
-41089.9609375
-41899.5703125
-42723.25390625
-43544.98046875
-44350.30078125
-45129.1875
-45876.6796875
-46590.86328125
-47269.4453125
-47907.23046875
-48496.140625
-49027.703125
-49496.01171875
-49899.23046875
-50238.890625
-50518.01171875
-50739.47265625
-50905.49609375
-51018.5546875
-51082.9609375
-51105.79296875
-51095.86328125
-51061.0234375
-51005.5625
-50929.7890625
-50831.55859375
-50708.3046875
-50558.28515625
-50381.39453125
-50179.96875
-49959.09375
-49725.09375
-49482.73046875
-49233.2890625
-48975.1484375
-48706.0234375
-48424.640625
-48130.62109375
-47823.17578125
-47500.14453125
-47158.4296875
-46795.3515625
-46409.8984375
-46002.48828125
-45573.28515625
-45120.75
-44641.98828125
-44134.25390625
-43596.00390625
-43026.578125
-42425.8671875
-41795.22265625
-41138.91015625
-40464.53515625
-39781.55078125
-39098.89453125
-38422.9296875
-37756.4453125
-37098.67578125
-36446.1328125
-35794.0234375
-35137.8125
-34474.8828125
-33805.57421875
-33132.45703125
-32457.6875
-31780.125
-31094.55859375
-30393.7734375
-29671.37109375
-28923.28125
-28147.63671875
-27343.83203125
-26511.734375
-25651.15625
-24761.78125
-23843.85546875
-22898.90625
-21929.80078125
-20940.05078125
-19933.2578125
-18913.5
-17886.4296875
-16859.60546875
-15840.71875
-14834.1953125
-13838.3828125
-12845.81640625
-11846.8359375
-10833.92578125
-9803.87109375
-8757.2265625
-7696.62890625
-6625.44140625
-5546.8046875
-4462.3828125
-3371.35546875
-2270.546875
-1156.28125
-27.05078125
1114.82421875
2264.125
3415.75390625
4567.92578125
5723.00390625
6885.53515625
8058.8828125
9242.25390625
10429.29296875
11608.453125
12765.19921875
13885.1640625
14957.046875
15974.375
16936.03125
17846.08203125
18712.84765625
19547.12109375
20359.609375
21158.37109375
21947.51171875
22727.97265625
23499.91015625
24264.66796875
25024.41015625
25779.9921875
26529.6796875
27270.43359375
28000.453125
28720.29296875
29431.5859375
30135.01171875
30829.390625
31512.22265625
32180.89453125
32833.453125
33468.60546875
34085.34375
34683.171875
35263.37890625
35830.31640625
36391.0234375
36953.06640625
37522.24609375
38101.80859375
38693.22265625
39297.69921875
39917.5
40556.70703125
41221.02734375
41916.69921875
42648.86328125
43419.9296875
44228.609375
45070.28125
45939.34375
46832.46484375
47750.51953125
48697.82421875
49679.58984375
50699.65625
51759.59375
52859.09765625
53997.40625
55175.51953125
56398.29296875
57674.9453125
59017.73046875
60439.6015625
61952.1796875
63564.46875
65282.8046875
67111.59765625
69054.07421875
71112.2109375
73286.16796875
75574.74609375
77977.14453125
80495.08203125
83134.0703125
85903.859375
88818.1015625
91892.984375
95144.96484375
98588.58984375
102235.96875
106097.51953125
110182.96484375
114501.4765625
119061.29296875
123869.078125
128929.375
134244.375
139814.26953125
145637.515625
151710.23046875
158024.96875
164569.5
171325.7265625
178267.3828125
185355.84375
192535.2578125
199729.45703125
206841.62890625
213756.08203125
220341.453125
226455.8671875
231954.33984375
236697.20703125
240557.23828125
243424.2109375
245207.359375
245836.53515625
245262.58984375
243457.28515625
240413.6640625
236148.17578125
230705.15625
224163.21875
216641.3671875
208301.3671875
199342.51171875
189987.2421875
180460.62890625
170970.59765625
161694.85546875
152776.265625
144323.9296875
136416.1796875
129103.3671875
122410.515625
116340.5859375
110878.66796875
105996.65234375
101657.46875
97818.37109375
94433.359375
91454.87109375
88834.98046875
86526.23046875
84482.73046875
82662.21484375
81028.203125
79550.4375
78201.9921875
76954.5390625
75775.33203125
74628.734375
73481.54296875
72308.3046875
71093.71484375
69832.31640625
68527.6171875
67191.1953125
65840.546875
64494.6875
63168.984375
61872.2890625
60607.625
59375.43359375
58177.15625
57017.41015625
55904.3046875
54847.9453125
53857.609375
52939.0703125
52093.2734375
51317.3046875
50607.28125
49961.83984375
49384.70703125
48885.390625
48477.9609375
48178.55859375
48002.3515625
47960.9140625
48061.07421875
48305.6796875
48695.5625
49231.08984375
49912.921875
50742.4140625
51722.1171875
52855.671875
54146.74609375
55597.51171875
57208.26953125
58978.63671875
60909.63671875
63005.27734375
65272.55078125
67719.71875
70353.71875
73178.7421875
76197.34375
79413.3515625
82833.921875
86469.1171875
90329.5625
94424.46875
98761.0625
103344.90234375
108180.38671875
113271.05859375
118620.265625
124231.53125
130108.2890625
136252.79296875
142664.8046875
149339.80078125
156265.21484375
163413.671875
170734.58203125
178147.33984375
185538.6171875
192763.9140625
199652.421875
206014.62109375
211652.27734375
216369.66796875
219984.46484375
222337.8203125
223304.0625
222799.25
220786.48046875
217276.04296875
212321.05078125
206011.18359375
198467.21875
189838.125
180300.23828125
170056.05078125
159329.3515625
148354.8125
137363.43359375
126567.04296875
116145.3125
106237.6171875
96941.30859375
88316.21875
80392.8203125
73180.5
66673.20703125
60852.34375
55688.2734375
51141.9140625
47167.4921875
43716.3203125
40740.45703125
38194.50390625
36035.25
34220.72265625
32710.4453125
31467.24609375
30459.5
29662.51171875
29058.34765625
28633.828125
28377.3671875
28275.984375
28314.05078125
28474.46484375
28741.34765625
29102.69140625
29551.421875
30084.15625
30698.25
31388.86328125
32148.10546875
32966.60546875
33836.19140625
34751.62109375
35710.7734375
36713.734375
37761.86328125
38857.0625
40001.00390625
41194.109375
42434.6328125
43718.73046875
45041.6640625
46399.390625
47789.32421875
49209.66015625
50657.91015625
52129.71875
53618.94921875
55119.3125
56626.6875
58140.66796875
59663.80078125
61198.5
62743.6640625
64293.3359375
65838.40625
67369.9296875
68881.8515625
70371.65234375
71839.2109375
73285.03125
74708.36328125
76105.59765625
77469.41015625
78789.50390625
80055.0234375
81257.234375
82390.28515625
83449.703125
84430.546875
85327.78125
86138.7421875
86865.01171875
87511.1640625
88081.04296875
88574.65625
88988.12109375
89316.19921875
89555.01171875
89703.12109375
89761.18359375
89730.984375
89614.19921875
89411.43359375
89122.734375
88750.375
88302.80078125
87796.44140625
87253.37109375
86696.25390625
86143.86328125
85609.359375
85100.74609375
84622.1953125
84175.609375
83762.23828125
83383.7109375
83041.98046875
82738.6953125
82475.34765625
82254.53125
82081.17578125
81962.50390625
81906.4453125
81919.94140625
82008.19921875
82175.3125
82425.5
82763.7734375
83195.6015625
83725.734375
84356.69140625
85087.515625
85913.01953125
86824.21484375
87810.26953125
88860.984375
89968.30859375
91126.05078125
92328.8046875
93571.62109375
94850.71875
96164.19921875
97512.43359375
98898.03515625
100325.265625
101797.69921875
103314.43359375
104867.0390625
106439.83203125
108013.87109375
109571.95703125
111102.05859375
112597.78125
114056.640625
115477.73828125
116860.078125
118202.046875
119501.4609375
120755.55078125
121960.7109375
123112.52734375
124206.0703125
125236.29296875
126198.30859375
127087.85546875
127901.42578125
128635.4375
129284.47265625
129840.12109375
130291.4765625
130626.99609375
130836.8046875
130915.0390625
130861.9453125
130684.85546875
130396.4921875
130010.85546875
129538.9375
128986.65625
128355.5390625
127644.63671875
126852.40234375
125977.5625
125019.30859375
123977.3125
122852.1875
121646.55859375
120366.046875
119019.6171875
117619.40234375
116180.76171875
114722.41015625
113265.953125
111834.17578125
110448.765625
109128.6640625
107889.8125
106745.84375
105708.47265625
104786.7578125
103985.6796875
103305.58203125
102743.4453125
102295.92578125
101962.5859375
101747.54296875
101658.70703125
101705.17578125
101894.65234375
102232.578125
102722.78125
103368.04296875
104169.1171875
105122.7734375
106221.15234375
107453.48828125
108808.9453125
110278.3984375
111854.3984375
113530.328125
115299.765625
117156.34375
119093.40234375
121103.44921875
123177.625
125305.5390625
127475.15234375
129672.765625
131883.3046875
134091.08203125
136280.92578125
138439.1875
140554.4765625
142617.8828125
144622.78515625
146564.328125
148439.0390625
150244.8046875
151981.32421875
153650.26953125
155254.6171875
156797.6015625
158282.21875
159712.03125
161092.5703125
162432.4140625
163743.07421875
165037.99609375
166331.62109375
167639.19140625
168977.046875
170362.4609375
171812.4765625
173342.2578125
174964.3046875
176689.09375
178526.109375
180483.86328125
182568.59765625
184783.03515625
187126.90625
189598.9453125
192198.15234375
194922.5859375
197766.5703125
200719.01953125
203764.67578125
206887.05859375
210070.390625
213299.046875
216555.31640625
219817.04296875
223056.578125
226241.375
229336.54296875
232308.37890625
235127.390625
237769.14453125
240212.91015625
242438.8203125
244425.1015625
246146.4609375
247575.10546875
248684.375
249453.49609375
249870.76171875
249933.55078125
249645.828125
249014.65625
248047.015625
246747.56640625
245118.53515625
243162.44140625
240886.9375
238309.3671875
235457.9765625
232368.69140625
229078.71484375
225620.0390625
222016.31640625
218284.76171875
214441.62109375
210507.30859375
206508.24609375
202475.43359375
198442.375
194444.2265625
190517.72265625
186700.1953125
183027.171875
179529.48046875
176231.046875
173148.1015625
170290.01171875
167660.9140625
165261.0703125
163087.41796875
161134.15234375
159394.51953125
157863.4296875
156538.984375
155421.890625
154513.65234375
153815.34375
153327.32421875
153048.875
152976.84375
153103.32421875
153413.41796875
153884.765625
154489.88671875
155200.703125
155992.86328125
156847.5625
157751.015625
158693.03125
159665.56640625
160661.140625
161671.26953125
162685.9296875
163694.32421875
164685.5390625
165647.97265625
166568.83984375
167435.625
168238.9296875
168973.5859375
169636.0625
170219.8515625
170712.9921875
171099.9296875
171365.69140625
171498.43359375
171488.55859375
171325.73046875
170997.03515625
170487.53125
169782.09765625
168866.58203125
167727.33984375
166350.171875
164720.265625
162824.46875
160654.75
158210.8125
155499.640625
152532.65234375
149323.109375
145885.85546875
142238.984375
138405.5703125
134414.38671875
130299.796875
126100.85546875
121859.03125
117614.8046875
113404.484375
109258.50390625
105200.90234375
101249.3203125
97415.48046875
93706.78125
90128.9765625
86688.25390625
83391.61328125
80246.08203125
77258.29296875
74435.0078125
71783.4609375
69310.5078125
67021.36328125
64919.609375
63008.8359375
61294.23046875
59782.0859375
58477.40625
57381.69921875
56492.41796875
55804.09765625
55309.9609375
55003.484375
54879.5234375
54934.68359375
55166.82421875
55573.80078125
56152.46484375
56898.05859375
57803.82421875
58860.81640625
60058.23828125
61384.96875
62831.79296875
64393.29296875
66067.890625
67855.9765625
69757.421875
71770.58203125
73893.5625
76126.72265625
78473.9375
80941.515625
83535.73046875
86261.140625
89121.4140625
92121.859375
95271.7578125
98584.42578125
102075.1484375
105758.62109375
109647.8203125
113754.1953125
118087.8203125
122656.49609375
127464.70703125
132513.57421875
137801.859375
143326.7734375
149083.71484375
155065.953125
161265.0703125
167671.24609375
174271.4765625
181045.171875
187958.3984375
194958.8515625
201973.046875
208905.671875
215640.82421875
222044.19140625
227965.80859375
233244.3203125
237713.8203125
241213.22265625
243596.0546875
244738.375
244544.43359375
242950.75
239929.421875
235490.79296875
229685.51953125
222605.765625
214384.0
205187.88671875
195211.44140625
184664.765625
173764.54296875
162725.29296875
151750.48046875
141023.85546875
130702.52734375
120912.76171875
111748.37109375
103271.15625
95513.23046875
88480.9609375
82160.0703125
76521.16796875
71525.14453125
67127.6171875
63281.65234375
59939.0625
57051.27734375
54571.0625
52455.1640625
50666.6484375
49175.77734375
47959.14453125
46997.6484375
46274.6171875
45774.5703125
45482.3203125
45382.1171875
45457.1484375
45689.9765625
46064.31640625
46567.08203125
47189.69921875
47927.95703125
48780.48046875
49746.671875
50824.7734375
52010.8359375
53298.39453125
54678.66796875
56141.1015625
57674.66796875
59269.83203125
60920.53125
62625.046875
64385.328125
66205.32421875
68089.38671875
70041.49609375
72065.359375
74164.51953125
76341.78515625
78597.9140625
80930.21875
83332.03515625
85793.60546875
88304.51171875
90857.01953125
93449.1484375
96085.82421875
98777.11328125
101533.94921875
104363.30078125
107265.03515625
110231.5859375
113249.8671875
116303.94140625
119377.59375
122456.75390625
125531.44140625
128595.8984375
131646.015625
134675.40625
137673.078125
140624.66015625
143515.49609375
146332.60546875
149063.90234375
151696.203125
154214.51171875
156603.18359375
158847.875
160936.26171875
162857.25
164599.86328125
166153.54296875
167510.375
168667.63671875
169628.53515625
170400.45703125
170992.3984375
171413.828125
171675.7421875
171792.53515625
171782.7578125
171668.00390625
171470.88671875
171213.0546875
170913.8203125
170589.4765625
170253.69921875
169919.2890625
169600.87890625
169316.97265625
169090.1640625
168945.11328125
168905.65625
168992.27734375
169221.37109375
169606.5390625
170160.69140625
170897.078125
171828.140625
172963.41796875
174308.61328125
175866.6171875
177639.40234375
179629.3984375
181839.82421875
184274.65234375
186938.515625
189836.67578125
192974.9609375
196360.08203125
200000.421875
203906.3828125
208089.046875
212556.68359375
217310.796875
222344.73828125
227646.11328125
233201.4375
238999.7890625
245033.9765625
251300.51171875
257799.77734375
264536.00390625
271515.5703125
278743.3984375
286218.921875
293933.39453125
301869.03515625
309999.39453125
318289.375
326692.9140625
335147.23046875
343565.23046875
351829.5859375
359791.515625
367274.44921875
374081.2265625
380004.44140625
384840.80859375
388408.6015625
390564.2421875
391212.42578125
390307.03125
387844.25390625
383852.68359375
378385.15234375
371515.328125
363339.64453125
353982.375
343600.35546875
332384.703125
320558.78515625
308372.59375
296093.1171875
283990.21484375
272319.6171875
261306.4296875
251132.625
241929.75
233777.3671875
226707.1875
220712.0
215756.1171875
211783.67578125
208723.921875
206495.51953125
205012.16796875
204188.9296875
203947.33984375
204217.78515625
204939.19140625
206056.640625
207518.16796875
209272.6484375
211270.66015625
213468.05859375
215829.23828125
218327.0625
220938.890625
223641.66796875
226409.80859375
229216.9453125
232039.578125
234859.41015625
237662.7734375
240437.90625
243172.23828125
245851.13671875
248458.703125
250979.71875
253400.96484375
255710.48046875
257895.234375
259939.54296875
261825.58984375
263535.15234375
265050.078125
266350.2265625
267410.08984375
268195.54296875
268661.890625
268753.62109375
268406.5625
267552.4453125
266124.671875
264063.2578125
261317.6875
257848.0703125
253625.71875
248634.58984375
242873.57421875
236358.21484375
229120.046875
221203.6484375
212663.5546875
203563.4921875
193977.63671875
183991.48828125
173700.28125
163204.9765625
152607.48046875
142006.41796875
131494.3671875
121156.359375
111069.1484375
101300.2109375
91906.26171875
82931.984375
74409.69140625
66360.265625
58795.125
51718.82421875
45131.5546875
39030.1484375
33406.86328125
28246.82421875
23526.328125
19213.984375
15274.52734375
11673.39453125
8380.0
5368.87109375
2619.6015625
116.58984375
-2151.50390625
-4193.5703125
-6019.0234375
-7640.1640625
-9071.92578125
-10329.34765625
-11424.91015625
-12367.63671875
-13163.9921875
-13819.4609375
-14340.12890625
-14733.32421875
-15006.94921875
-15167.73046875
-15220.28515625
-15168.203125
-15016.78515625
-14775.14453125
-14455.6953125
-14071.10546875
-13630.41796875
-13136.56640625
-12586.62890625
-11974.46484375
-11294.04296875
-10541.7734375
-9717.4375
-8824.31640625
-7869.09765625
-6861.60546875
-5814.0703125
-4739.89453125
-3651.66015625
-2558.90234375
-1466.71875
-376.4609375
711.9375
1798.28125
2882.734375
3968.1171875
5061.22265625
6171.453125
7307.6640625
8474.984375
9673.1640625
10896.66015625
12136.265625
13381.59375
14623.46875
15855.3046875
17073.33203125
18276.09765625
19463.5859375
20636.25390625
21794.1640625
22937.0
24064.53125
25176.53515625
26271.16796875
27342.8828125
28382.171875
29378.28125
30323.0234375
31213.1640625
32050.2578125
32839.26953125
33587.34375
34302.9375
34995.046875
35672.6640625
36344.66796875
37019.60546875
37704.5859375
38403.7890625
39117.9609375
39845.7578125
40586.19921875
41340.62109375
42113.07421875
42908.8046875
43731.3828125
44580.34375
45451.125
46337.73828125
47236.1796875
48145.796875
49068.02734375
50004.33984375
50955.34375
51921.25390625
52902.50390625
53899.8203125
54913.88671875
55944.69921875
56990.70703125
58048.19921875
59112.078125
60177.6875
61242.125
62303.96875
63362.1015625
64415.28515625
65462.7890625
66504.38671875
67539.08984375
68563.44921875
69571.04296875
70553.10546875
71499.26953125
72397.6875
73235.328125
73999.125
74678.05859375
75264.9609375
75756.71484375
76152.45703125
76450.7890625
76647.38671875
76734.19140625
76700.33203125
76533.89453125
76223.54296875
75759.41015625
75133.41796875
74339.9296875
73376.91796875
72246.7109375
70954.72265625
69506.28515625
67903.78125
66146.296875
64232.03515625
62161.7734375
59941.1328125
57580.7734375
55094.72265625
52497.99609375
49804.6796875
47027.0078125
44174.85546875
41255.56640625
38274.9375
35240.2890625
32164.3203125
29066.640625
25971.4296875
22902.78515625
19881.1640625
16922.67578125
14040.28125
11244.86328125
8545.0078125
5945.5703125
3446.515625
1043.66796875
-1268.24609375
-3491.9921875
-5625.97265625
-7665.33984375
-9604.6640625
-11439.98046875
-13168.9140625
-14789.265625
-16297.8984375
-17691.4921875
-18969.125
-20134.49609375
-21195.171875
-22158.76171875
-23029.1875
-23806.46484375
-24490.25
-25083.73046875
-25594.4140625
-26031.375
-26401.828125
-26709.71484375
-26956.93359375
-27145.66796875
-27280.12890625
-27366.9453125
-27414.125
-27428.5
-27412.796875
-27364.34765625
-27276.79296875
-27143.7734375
-26961.625
-26729.3828125
-26447.5078125
-26117.890625
-25745.45703125
-25339.2109375
-24910.671875
-24470.390625
-24025.015625
-23576.4375
-23122.9921875
-22661.56640625
-22189.828125
-21707.56640625
-21216.4921875
-20718.19140625
-20211.9296875
-19694.12890625
-19159.99609375
-18605.58984375
-18028.51953125
-17427.37890625
-16801.52734375
-16152.09375
-15482.828125
-14798.9453125
-14103.953125
-13396.96484375
-12673.33984375
-11928.93359375
-11164.60546875
-10387.0703125
-9604.85546875
-8822.2734375
-8035.92578125
-7236.328125
-6413.265625
-5561.31640625
-4682.14453125
-3782.5078125
-2869.265625
-1944.2109375
-1001.84765625
-31.5859375
977.1328125
2030.21875
3128.0546875
4268.328125
5449.703125
6672.8984375
7938.375
9243.1328125
10579.66015625
11937.9765625
13308.68359375
14684.625
16061.12890625
17436.4609375
18813.234375
20199.5546875
21607.796875
23051.08984375
24539.5
26078.265625
27668.25
29307.17578125
30990.6796875
32713.13671875
34469.09765625
36255.078125
38070.4375
39916.21875
41792.35546875
43695.15625
45616.9296875
47548.109375
49480.5234375
51410.125
53338.14453125
55270.86328125
57218.5078125
59193.44921875
61207.41796875
63268.12109375
65376.8671875
67528.99609375
69717.09375
71934.6015625
74177.2734375
76441.84765625
78724.03125
81017.6953125
83316.15234375
85614.46484375
87911.40625
90209.71484375
92514.3984375
94830.3671875
97161.69921875
99513.13671875
101891.984375
104307.734375
106769.125
109281.44140625
111846.20703125
114463.02734375
117131.34765625
119851.26953125
122624.16015625
125453.94140625
128348.234375
131318.50390625
134379.0390625
137545.53125
140834.23046875
144261.58984375
147844.265625
151599.1484375
155542.94921875
159691.22265625
164056.49609375
168645.73046875
173457.1953125
178477.48828125
183679.65234375
189023.1171875
194455.33203125
199913.46875
205325.4140625
210609.6953125
215675.328125
220421.89453125
224740.07421875
228512.8359375
231618.7734375
233938.3359375
235361.70703125
235795.89453125
235169.3046875
233434.14453125
230567.94140625
226574.359375
221482.94140625
215347.515625
208243.796875
200266.27734375
191523.92578125
182135.2265625
172224.0390625
161917.296875
151343.26953125
140628.30078125
129891.609375
119240.34765625
108767.19921875
98550.828125
88657.1328125
79139.86328125
70040.80859375
61390.4140625
53208.93359375
45507.26953125
38287.31640625
31542.5234375
25259.26171875
19418.45703125
13996.71875
8967.234375
4301.25
-29.39453125
-4049.6640625
-7779.76953125
-11235.16796875
-14427.35546875
-17364.83984375
-20054.20703125
-22501.59765625
-24714.07421875
-26700.0546875
-28468.4609375
-30027.8203125
-31387.0390625
-32557.81640625
-33556.484375
-34402.98046875
-35117.44140625
-35717.03515625
-36214.984375
-36621.37890625
-36944.48046875
-37191.90234375
-37371.51171875
-37491.609375
-37560.1953125
-37583.7890625
-37566.60546875
-37509.94140625
-37411.93359375
-37268.48046875
-37076.390625
-36837.4921875
-36560.92578125
-36262.0078125
-35958.66015625
-35667.61328125
-35401.24609375
-35165.4296875
-34958.6875
-34773.46875
-34599.16015625
-34425.75390625
-34247.16015625
-34063.23828125
-33879.78515625
-33705.94140625
-33549.9140625
-33415.1484375
-33299.10546875
-33195.15625
-33096.53125
-33000.125
-32908.1484375
-32826.64453125
-32761.85546875
-32716.9765625
-32691.2421875
-32681.49609375
-32684.44921875
-32698.05859375
-32721.6953125
-32755.80078125
-32801.5234375
-32860.11328125
-32931.93359375
-33015.9375
-33110.53125
-33215.78125
-33335.31640625
-33476.65234375
-33649.80859375
-33865.09765625
-34130.5234375
-34449.015625
-34816.00390625
-35218.54296875
-35637.125
-36049.89453125
-36437.875
-36789.140625
-37100.6015625
-37377.09765625
-37628.9375
-37868.83984375
-38108.82421875
-38357.0546875
-38615.4453125
-38879.47265625
-39140.94140625
-39392.71484375
-39632.65234375
-39864.44140625
-40094.875
-40329.55859375
-40569.92578125
-40812.984375
-41053.3671875
-41285.484375
-41504.58203125
-41706.70703125
-41888.39453125
-42046.375
-42177.33984375
-42278.15234375
-42346.9765625
-42384.90625
-42396.76171875
-42389.984375
-42372.0390625
-42347.8984375
-42318.84375
-42282.98046875
-42236.73046875
-42176.7421875
-42101.0390625
-42009.2734375
-41902.41015625
-41782.87890625
-41655.14453125
-41525.6640625
-41401.33203125
-41287.2265625
-41185.36328125
-41095.46484375
-41016.81640625
-40949.6328125
-40894.81640625
-40852.33203125
-40819.16015625
-40787.8671875
-40746.91796875
-40682.7109375
-40583.04296875
-40440.71875
-40256.2421875
-40038.1640625
-39800.4453125
-39557.921875
-39322.05859375
-39099.15625
-38890.7578125
-38694.76171875
-38506.02734375
-38316.83203125
-38117.9609375
-37900.6015625
-37658.66015625
-37390.58203125
-37100.02734375
-36794.71875
-36483.9453125
-36175.44140625
-35873.2109375
-35576.96875
-35283.55078125
-34989.328125
-34692.0390625
-34391.015625
-34086.234375
-33777.48046875
-33464.44140625
-33147.296875
-32827.21875
-32506.625
-32189.203125
-31879.2109375
-31580.3515625
-31294.6640625
-31021.921875
-30759.31640625
-30501.55078125
-30241.515625
-29971.83203125
-29686.13671875
-29379.5859375
-29048.9453125
-28693.1484375
-28314.12109375
-27916.6875
-27507.32421875
-27092.8515625
-26680.046875
-26275.76171875
-25886.2578125
-25515.296875
-25162.1875
-24821.48828125
-24485.296875
-24146.828125
-23802.75390625
-23452.84375
-23097.94921875
-22738.60546875
-22375.2578125
-22009.328125
-21643.5390625
-21281.43359375
-20926.26953125
-20579.7109375
-20240.64453125
-19905.28515625
-19569.10546875
-19229.484375
-18886.8125
-18543.11328125
-18199.40625
-17853.9375
-17502.2109375
-17138.31640625
-16756.6796875
-16353.53515625
-15927.6328125
-15479.91796875
-15012.51171875
-14527.6328125
-14027.3515625
-13513.5625
-12987.78125
-12450.42578125
-11900.35546875
-11335.2265625
-10752.3203125
-10149.88671875
-9528.6484375
-8893.23046875
-8252.1640625
-7616.0234375
-6994.390625
-6393.4140625
-5814.546875
-5254.5546875
-4706.609375
-4162.28125
-3613.3515625
-3051.890625
-2469.02734375
-1854.82421875
-1201.140625
-506.08984375
223.5859375
974.6875
1733.2421875
2490.30078125
3244.17578125
3997.92578125
4754.33203125
5512.3984375
6267.90625
7016.890625
7758.6640625
8496.078125
9233.52734375
9974.73828125
10721.6484375
11474.765625
12234.23046875
13000.51171875
13774.359375
14556.46484375
15347.4921875
16148.171875
16958.9765625
17779.53125
18609.1640625
19448.8359375
20303.01953125
21179.55078125
22087.33203125
23033.46875
24021.421875
25050.24609375
26114.6640625
27206.00390625
28314.03515625
29429.171875
30544.21875
31655.1328125
32760.8046875
33862.421875
34962.7421875
36065.890625
37178.0078125
38308.48828125
39470.23046875
40677.65625
41942.5546875
43270.1796875
44658.03125
46098.2265625
47581.85546875
49102.80859375
50659.29296875
52252.71484375
53884.91015625
55555.15625
57258.51171875
58986.16015625
60727.625
62474.08984375
64221.21875
65970.328125
67727.578125
69502.22265625
71305.28515625
73148.55859375
75043.10546875
76997.28515625
79015.578125
81099.140625
83247.2734375
85458.4296875
87730.68359375
90062.453125
92453.89453125
94908.69921875
97435.390625
100047.7265625
102763.2578125
105599.83984375
108571.3203125
111684.95703125
114942.12890625
118341.265625
121880.47265625
125558.2421875
129372.625
133320.44140625
137397.59375
141600.35546875
145926.25390625
150373.12890625
154935.7421875
159601.328125
164346.1171875
169134.171875
173918.40625
178642.4140625
183242.08203125
187646.3984375
191778.08984375
195555.03515625
198892.609375
201706.7421875
203916.625
205446.65234375
206227.66015625
206198.3984375
205307.91796875
203519.4453125
200815.4375
197202.421875
192713.6953125
187408.1171875
181365.56640625
174680.9921875
167459.55078125
159813.296875
151858.51171875
143712.47265625
135489.52734375
127296.85546875
119230.56640625
111373.03125
103791.91015625
96540.60546875
89658.7109375
83171.35546875
77088.2578125
71404.48828125
66103.90625
61164.24609375
56561.40625
52271.53515625
48270.75390625
44533.76953125
41032.80078125
37737.94921875
34619.109375
31648.51953125
28802.75390625
26063.3671875
23416.19921875
20849.66015625
18352.62109375
15912.90625
13517.3828125
11153.93359375
8814.1953125
6495.09765625
4197.98046875
1926.26953125
-316.0234375
-2523.859375
-4690.07421875
-6805.91796875
-8863.453125
-10857.8046875
-12787.1484375
-14650.87890625
-16447.9609375
-18176.85546875
-19836.4921875
-21426.8515625
-22948.31640625
-24400.50390625
-25781.98046875
-27091.5859375
-28330.4375
-29503.0078125
-30616.1875
-31677.13671875
-32691.34765625
-33661.91015625
-34589.828125
-35474.9609375
-36316.94921875
-37115.83203125
-37872.1015625
-38586.35546875
-39258.5078125
-39886.99609375
-40468.421875
-40998.21875
-41472.0078125
-41886.76171875
-42241.2109375
-42536.015625
-42774.42578125
-42962.91796875
-43110.97265625
-43229.9296875
-43331.8828125
-43428.5859375
-43529.4609375
-43638.45703125
-43751.73828125
-43858.32421875
-43943.921875
-43995.75390625
-44006.171875
-43974.21484375
-43905.4453125
-43810.3359375
-43701.7109375
-43591.9140625
-43490.8515625
-43405.328125
-43338.93359375
-43291.29296875
-43256.9140625
-43225.2734375
-43183.43359375
-43120.0390625
-43028.171875
-42906.140625
-42757.1796875
-42589.1953125
-42413.90625
-42244.37109375
-42091.37109375
-41960.49609375
-41851.48046875
-41759.62109375
-41678.59765625
-41603.19140625
-41530.5546875
-41459.54296875
-41389.31640625
-41318.84765625
-41247.48828125
-41175.07421875
-41100.65234375
-41020.75390625
-40928.86328125
-40816.56640625
-40675.9765625
-40502.5703125
-40297.32421875
-40067.046875
-39822.49609375
-39575.54296875
-39336.74609375
-39113.5
-38908.39453125
-38718.12109375
-38534.328125
-38346.69921875
-38147.140625
-37933.09765625
-37708.375
-37481.4609375
-37262.09375
-37057.91796875
-36872.69921875
-36706.3828125
-36555.99609375
-36416.62890625
-36282.5234375
-36148.05078125
-36008.32421875
-35859.27734375
-35697.73046875
-35522.08203125
-35332.96484375
-35133.10546875
-34926.265625
-34715.88671875
-34504.1015625
-34291.41796875
-34077.28515625
-33861.40234375
-33644.83984375
-33429.6953125
-33217.1953125
-33005.73828125
-32790.66796875
-32565.8515625
-32326.08984375
-32068.84375
-31794.8828125
-31507.7421875
-31212.40625
-30913.6875
-30614.69921875
-30315.984375
-30015.28515625
-29708.47265625
-29391.12890625
-29060.38671875
-28716.171875
-28361.4765625
-28001.64453125
-27642.46875
-27287.45703125
-26935.31640625
-26579.3671875
-26210.02734375
-25819.546875
-25407.015625
-24981.03515625
-24558.2578125
-24157.8046875
-23793.953125
-23471.046875
-23183.453125
-22919.953125
-22669.32421875
-22423.9453125
-22180.59765625
-21938.75390625
-21697.796875
-21454.29296875
-21201.28515625
-20930.35546875
-20634.69140625
-20310.76171875
-19957.30859375
-19573.3515625
-19157.27734375
-18707.859375
-18225.97265625
-17715.859375
-17184.765625
-16640.7890625
-16089.59375
-15531.796875
-14962.90234375
-14376.1875
-13766.9921875
-13135.97265625
-12489.5
-11837.1328125
-11187.59375
-10545.5234375
-9910.6171875
-9278.69921875
-8643.1640625
-7996.03515625
-7329.19921875
-6636.37109375
-5915.17578125
-5167.77734375
-4399.4921875
-3616.24609375
-2822.5625
-2020.953125
-1212.71484375
-399.375
415.9609375
1228.24609375
2031.18359375
2818.6796875
3586.44921875
4333.0625
5060.4453125
5773.30078125
6477.1171875
7175.1875
7865.76953125
8541.4296875
9190.9296875
9802.34765625
10365.5546875
10873.16015625
11320.83984375
11707.4765625
12034.7109375
12305.1875
12520.20703125
12678.27734375
12775.5078125
12807.08203125
12768.87109375
12658.72265625
12477.69921875
12230.89453125
11927.01171875
11576.16015625
11186.80078125
10763.73828125
10308.296875
9820.09765625
9298.515625
8742.59765625
8149.9140625
7515.796875
6833.9296875
6098.01953125
5303.875
4451.140625
3543.9453125
2590.14453125
1599.83984375
584.13671875
-445.140625
-1475.6953125
-2495.609375
-3494.93359375
-4467.09765625
-5409.5
-6323.25
-7211.78125
-8078.74609375
-8926.13671875
-9753.76953125
-10560.375
-11345.00390625
-12107.3125
-12846.703125
-13561.6015625
-14250.0234375
-14911.0703125
-15545.875
-16157.0078125
-16746.4609375
-17313.4296875
-17853.15234375
-18357.5859375
-18818.05859375
-19228.828125
-19589.5703125
-19905.1328125
-20182.95703125
-20430.3359375
-20653.42578125
-20857.84765625
-21049.34375
-21233.4765625
-21414.90625
-21596.8203125
-21780.5625
-21965.1640625
-22146.83984375
-22319.40234375
-22475.76171875
-22610.17578125
-22719.83984375
-22804.62109375
-22864.98828125
-22899.96875
-22907.29296875
-22885.9296875
-22838.6953125
-22772.375
-22694.9609375
-22612.1875
-22525.88671875
-22435.0390625
-22338.47265625
-22237.20703125
-22134.94140625
-22036.48828125
-21945.76171875
-21864.71484375
-21793.765625
-21732.625
-21680.828125
-21637.79296875
-21602.4921875
-21572.7265625
-21544.1171875
-21509.78515625
-21461.55078125
-21392.41796875
-21298.85546875
-21181.45703125
-21043.7578125
-20890.13671875
-20724.2265625
-20548.51171875
-20364.6328125
-20173.5234375
-19975.15625
-19768.69921875
-19553.55078125
-19330.82421875
-19104.109375
-18879.0625
-18662.25
-18459.64453125
-18275.02734375
-18108.65625
-17956.671875
-17811.37109375
-17662.43359375
-17498.89453125
-17311.9921875
-17097.7734375
-16857.98046875
-16598.015625
-16323.41796875
-16037.29296875
-15740.6015625
-15435.0703125
-15126.33203125
-14824.4765625
-14540.99609375
-14283.8359375
-14054.38671875
-13848.76953125
-13661.796875
-13489.63671875
-13328.87890625
-13174.03125
-13016.9140625
-12849.2265625
-12666.18359375
-12468.1640625
-12259.3359375
-12044.4453125
-11825.96875
-11603.3046875
-11373.9609375
-11135.64453125
-10887.6953125
-10631.52734375
-10370.39453125
-10108.78515625
-9851.29296875
-9601.12109375
-9359.36328125
-9125.58984375
-8899.08984375
-8679.6953125
-8467.79296875
-8264.30859375
-8071.08203125
-7891.24609375
-7728.8671875
-7587.80078125
-7469.75390625
-7372.375
-7288.4921875
-7207.7734375
-7120.47265625
-7020.88671875
-6908.3359375
-6785.39453125
-6654.99609375
-6518.09375
-6372.734375
-6214.96875
-6041.55859375
-5853.17578125
-5655.7890625
-5458.953125
-5272.2421875
-5102.43359375
-4952.98046875
-4825.1875
-4719.72265625
-4637.39453125
-4579.046875
-4544.79296875
-4532.71484375
-4537.39453125
-4549.30859375
-4556.13671875
-4546.171875
-4512.31640625
-4453.94921875
-4375.44921875
-4282.3828125
-4178.09375
-4062.52734375
-3933.203125
-3787.1171875
-3622.55078125
-3440.55859375
-3245.7890625
-3046.05078125
-2850.375
-2666.60546875
-2499.734375
-2351.73828125
-2222.33203125
-2109.9375
-2012.7578125
-1929.69921875
-1860.3125
-1803.15234375
-1753.79296875
-1704.58984375
-1646.94140625
-1573.70703125
-1479.5546875
-1359.6953125
-1209.546875
-1026.57421875
-812.5234375
-573.61328125
-318.19921875
-53.83203125
214.390625
483.33203125
750.05078125
1010.59375
1260.15625
1494.15234375
1708.8359375
1901.21875
2069.45703125
2213.953125
2338.30859375
2448.89453125
2553.77734375
2661.90625
2782.4296875
2923.28515625
3089.4375
3282.21484375
3500.06640625
3739.33203125
3994.31640625
4257.84765625
4523.41796875
4787.890625
5052.33203125
5320.20703125
5594.39453125
5875.15234375
6159.84765625
6444.20703125
6723.95703125
6995.21484375
7253.23828125
7491.1171875
7701.0078125
7878.66796875
8028.23828125
8162.97265625
8300.51171875
8455.546875
8634.85546875
8837.4609375
9058.73828125
9294.80078125
9544.75
9811.0390625
10099.35546875
10417.7734375
10773.84765625
11169.796875
11599.2265625
12048.546875
12502.5703125
12950.015625
13385.33984375
13807.20703125
14216.11328125
14613.1875
14999.7890625
15376.94921875
15744.5546875
16100.83203125
16442.73046875
16767.265625
17073.02734375
17360.85546875
17633.1640625
17892.51171875
18140.64453125
18378.75390625
18608.578125
18833.5703125
19059.71484375
19295.53515625
19551.14453125
19836.3671875
20158.65234375
20521.61328125
20924.3125
21361.0546875
21821.78515625
22293.4453125
22762.35546875
23217.0
23650.47265625
24061.765625
24455.44921875
24839.47265625
25222.12890625
25609.9375
26007.37109375
26417.58984375
26843.01171875
27285.34375
27745.58203125
28223.83203125
28718.765625
29227.0546875
29744.05859375
30266.078125
30792.7890625
31327.5625
31875.234375
32439.03125
33018.765625
33611.17578125
34211.3203125
34814.015625
35414.87109375
36011.27734375
36603.48828125
37195.3046875
37793.64453125
38407.15625
39044.25
39710.9765625
40409.17578125
41135.58984375
41882.74609375
42642.0625
43407.5625
44178.01171875
44955.97265625
45744.88671875
46546.52734375
47360.4140625
48184.92578125
49018.64453125
49860.890625
50711.53515625
51570.48046875
52437.36328125
53311.82421875
54194.4296875
55087.6640625
55995.94140625
56924.62890625
57878.86328125
58862.875
59879.609375
60930.078125
62013.359375
63128.2578125
64275.84375
65460.37109375
66686.796875
67956.54296875
69265.38671875
70605.3515625
71968.83203125
73351.1875
74750.18359375
76163.87109375
77589.78125
79026.21875
80474.05859375
81937.3984375
83422.63671875
84936.95703125
86486.94921875
88077.73828125
89713.12890625
91396.80078125
93133.484375
94928.83984375
96787.9140625
98713.46875
100705.03515625
102758.46875
104865.5546875
107014.8125
109194.36328125
111396.359375
113620.359375
115873.45703125
118166.6015625
120508.9609375
122903.3671875
125345.7734375
127828.90625
130347.203125
132899.3203125
135486.8984375
138111.58203125
140772.40234375
143464.37890625
146177.9453125
148899.3515625
151612.328125
154300.90625
156951.734375
159555.03515625
162103.9375
164592.8828125
167015.74609375
169364.296875
171627.4140625
173791.328125
175840.6171875
177759.12109375
179530.5
181138.23046875
182565.390625
183794.26171875
184806.14453125
185582.06640625
186104.89453125
186361.734375
186344.58984375
186048.58203125
185469.53515625
184603.45703125
183448.171875
182005.09765625
180279.29296875
178278.52734375
176012.7265625
173494.13671875
170737.30859375
167758.4609375
164574.58984375
161202.6796875
157659.15234375
153959.91015625
150121.6640625
146164.2109375
142112.28125
137995.30859375
133844.9453125
129691.953125
125564.1875
121486.1015625
117478.53515625
113557.47265625
109732.01171875
106003.97265625
102371.203125
98833.56640625
95397.7109375
92076.60546875
88883.953125
85827.875
82908.703125
80121.62890625
77460.89453125
74921.7109375
72499.67578125
70189.859375
67987.2734375
65887.95703125
63888.92578125
61986.94921875
60177.1640625
58452.5546875
56804.4453125
55223.89453125
53703.41796875
52237.8671875
50823.62890625
49456.69140625
48131.91015625
46844.56640625
45592.953125
44379.49609375
43209.4375
42088.34765625
41020.4296875
40008.4140625
39054.0625
38158.3125
37320.87890625
36539.78125
35811.36328125
35130.4765625
34490.78125
33885.4921875
33309.07421875
32759.56640625
32240.0
31757.76171875
31321.80078125
30939.4609375
30614.640625
30347.83984375
30137.19140625
29979.0390625
29868.109375
29797.94140625
29762.35546875
29757.14453125
29780.67578125
29833.12890625
29915.12890625
30026.84375
30167.68359375
30336.7421875
30533.26953125
30757.28125
31009.875
31293.58984375
31612.5859375
31972.13671875
32376.9375
32829.2578125
33328.83203125
33875.2578125
34470.91796875
35121.328125
35832.10546875
36605.0546875
37436.55859375
38319.60546875
39247.6875
40217.62109375
41229.33203125
42283.29296875
43377.875
44509.03125
45672.43359375
46866.38671875
48093.3359375
49358.953125
50669.4765625
52029.015625
53438.71484375
54897.8671875
56406.10546875
57965.046875
59578.796875
61253.31640625
62995.125
64809.87890625
66701.27734375
68670.82421875
70718.375
72843.1328125
75044.52734375
77322.4609375
79676.94140625
82107.3203125
84611.765625
87187.37109375
89831.0078125
92540.3046875
95314.10546875
98151.88671875
101052.1015625
104010.19921875
107017.2265625
110059.51171875
113119.34765625
116176.34765625
119209.19140625
122196.7109375
125117.09765625
127944.89453125
130647.67578125
133184.7734375
135508.95703125
137570.0390625
139318.99609375
140711.91015625
141713.0703125
142296.30859375
142444.3671875
142147.453125
141402.0625
140209.93359375
138576.59375
136509.671875
134018.53125
131115.75390625
127819.5546875
124155.42578125
120155.93359375
115858.8671875
111305.08984375
106537.1171875
101598.94140625
96536.30078125
91395.9921875
86223.8125
81061.984375
75947.5625
70912.48828125
65984.6328125
61188.89453125
56547.66796875
52080.5625
47803.63671875
43728.51953125
39862.05859375
36207.10546875
32764.17578125
29532.86328125
26512.0
23698.79296875
21087.77734375
18670.140625
16433.34375
14360.9375
12433.36328125
10630.23828125
8933.421875
7329.42578125
5810.33984375
4373.390625
3019.80078125
1753.3125
578.5625
-500.09765625
-1479.08984375
-2355.73046875
-3128.86328125
-3800.73046875
-4379.14453125
-4878.0390625
-5315.2265625
-5708.13671875
-6070.2734375
-6410.1875
-6732.64453125
-7040.28125
-7334.6171875
-7616.23828125
-7884.58984375
-8137.96875
-8374.0
-8590.58203125
-8786.3671875
-8960.1328125
-9109.6953125
-9232.02734375
-9324.92578125
-9388.83984375
-9426.95703125
-9443.984375
-9444.8984375
-9434.58203125
-9417.6484375
-9397.9296875
-9378.140625
-9360.078125
-9345.0234375
-9333.47265625
-9324.75390625
-9317.35546875
-9310.01171875
-9302.34765625
-9294.0625
-9283.359375
-9266.25
-9237.58203125
-9193.109375
-9131.22265625
-9053.14453125
-8961.3515625
-8857.421875
-8740.98046875
-8610.53515625
-8464.9921875
-8304.09375
-8127.3359375
-7932.96875
-7718.19921875
-7480.22265625
-7216.5625
-6924.69140625
-6601.89453125
-6246.1015625
-5857.2734375
-5438.546875
-4996.375
-4539.33203125
-4075.25390625
-3607.8125
-3134.33984375
-2646.265625
-2131.6484375
-1578.31640625
-976.73046875
-322.5
381.59765625
1125.11328125
1891.72265625
2663.05078125
3422.74609375
4159.08203125
4865.33203125
5538.54296875
6177.78125
6782.84375
7353.7109375
7890.46484375
8393.0546875
8860.265625
9288.1796875
9669.3125
9993.6171875
10251.12890625
10434.76171875
10541.62890625
10572.3203125
10528.7734375
10411.91796875
10220.51171875
9952.1328125
9605.9296875
9185.2421875
8697.82421875
8153.3515625
7559.796875
6920.8671875
6235.1640625
5496.5234375
4694.7578125
3817.359375
2852.80859375
1795.15234375
647.65234375
-576.6171875
-1857.6171875
-3172.8671875
-4501.43359375
-5826.21484375
-7134.95703125
-8420.62109375
-9681.171875
-10918.29296875
-12134.77734375
-13331.91796875
-14508.8828125
-15664.7109375
-16800.69921875
-17920.42578125
-19027.25390625
-20122.0546875
-21203.1484375
-22267.7421875
-23312.4375
-24332.5390625
-25321.56640625
-26272.0625
-27176.99609375
-28031.0234375
-28831.36328125
-29578.4140625
-30275.24609375
-30925.94921875
-31533.72265625
-32099.7890625
-32623.26953125
-33101.74609375
-33532.67578125
-33915.671875
-34254.55859375
-34557.515625
-34834.90234375
-35096.1015625
-35347.109375
-35589.95703125
-35823.6015625
-36045.44140625
-36252.69921875
-36443.55859375
-36617.96484375
-36777.86328125
-36926.35546875
-37065.83203125
-37196.453125
-37316.1953125
-37422.22265625
-37512.22265625
-37584.84375
-37639.60546875
-37677.27734375
-37700.33984375
-37712.81640625
-37719.02734375
-37721.89453125
-37721.77734375
-37716.265625
-37701.09375
-37671.88671875
-37626.2578125
-37565.40234375
-37494.09375
-37419.1640625
-37347.29296875
-37283.6484375
-37231.54296875
-37192.3203125
-37164.953125
-37145.5859375
-37127.9765625
-37104.828125
-37069.30859375
-37016.4765625
-36944.64453125
-36856.43359375
-36758.28515625
-36658.16796875
-36562.62109375
-36475.06640625
-36396.234375
-36325.44140625
-36261.30859375
-36201.78515625
-36144.14453125
-36085.67578125
-36024.75
-35961.41015625
-35897.08984375
-35833.9453125
-35774.38671875
-35720.83203125
-35675.11328125
-35637.078125
-35603.3203125
-35567.3046875
-35521.078125
-35457.12890625
-35369.0703125
-35251.76953125
-35102.33984375
-34922.37890625
-34719.18359375
-34504.03125
-34288.21875
-34079.41015625
-33880.640625
-33691.58203125
-33510.4453125
-33335.5078125
-33166.14453125
-33003.39453125
-32849.796875
-32708.55859375
-32582.64453125
-32474.5625
-32386.40625
-32319.0546875
-32270.3125
-32233.3671875
-32197.59375
-32152.1953125
-32090.71484375
-32013.60546875
-31927.1171875
-31838.8828125
-31752.51171875
-31664.4453125
-31565.67578125
-31447.7421875
-31308.828125
-31154.92578125
-30995.28125
-30836.3671875
-30679.48828125
-30523.07421875
-30366.0625
-30209.140625
-30053.3515625
-29898.42578125
-29742.65625
-29584.2421875
-29422.609375
-29258.41015625
-29092.03125
-28921.95703125
-28744.515625
-28555.54296875
-28352.765625
-28137.203125
-27912.47265625
-27682.4609375
-27448.90234375
-27210.55078125
-26964.38671875
-26707.47265625
-26437.765625
-26153.99609375
-25856.109375
-25546.6171875
-25231.36328125
-24917.5703125
-24610.1328125
-24309.42578125
-24012.79296875
-23718.015625
-23425.328125
-23136.4609375
-22852.4921875
-22573.3671875
-22299.5234375
-22033.6484375
-21780.34375
-21543.7421875
-21325.13671875
-21122.40234375
-20931.296875
-20747.30078125
-20566.60546875
-20386.03515625
-20202.3828125
-20012.09375
-19811.73046875
-19598.984375
-19373.0546875
-19133.58203125
-18878.70703125
-18603.6640625
-18301.32421875
-17964.359375
-17587.8359375
-17171.109375
-16718.69921875
-16239.6796875
-15745.41796875
-15246.2578125
-14749.09765625
-14257.33203125
-13772.8828125
-13298.1015625
-12836.21875
-12390.69921875
-11964.41796875
-11558.796875
-11172.8203125
-10802.54296875
-10442.06640625
-10085.28515625
-9726.83984375
-9361.6640625
-8984.5625
-8590.9140625
-8177.96484375
-7745.29296875
-7294.3203125
-6827.76171875
-6349.22265625
-5862.3203125
-5369.32421875
-4870.35546875
-4363.7890625
-3847.05078125
-3316.94921875
-2769.9296875
-2203.03125
-1615.45703125
-1009.53515625
-390.30859375
235.78125
862.48828125
1485.28125
2102.390625
2714.68359375
3324.0234375
3931.234375
4534.99609375
5132.2265625
5718.80078125
6289.98828125
6840.44140625
7364.2890625
7855.66796875
8309.578125
8722.9375
9095.20703125
9427.5625
9720.6015625
9971.63671875
10173.6796875
10317.2109375
10393.875
10400.34765625
10340.03125
10221.0859375
10051.69921875
9835.52734375
9570.71484375
9252.71875
8877.92578125
8445.03515625
7953.96484375
7404.29296875
6794.77734375
6123.9140625
5391.25390625
4598.91015625
3752.37109375
2859.73828125
1929.40234375
967.890625
-20.87890625
-1034.98046875
-2073.3828125
-3135.1796875
-4218.68359375
-5320.69140625
-6436.09375
-7558.0078125
-8678.203125
-9787.74609375
-10877.84375
-11940.953125
-12971.71875
-13967.3203125
-14927.1484375
-15852.25390625
-16744.83984375
-17607.76953125
-18443.9453125
-19255.58203125
-20043.81640625
-20808.79296875
-21550.02734375
-22266.70703125
-22957.86328125
-23622.1875
-24257.296875
-24859.01953125
-25421.2734375
-25937.2109375
-26400.8125
-26808.37109375
-27159.81640625
-27459.57421875
-27716.22265625
-27940.1953125
-28141.078125
-28326.6953125
-28504.0078125
-28679.36328125
-28856.59765625
-29034.9453125
-29209.53515625
-29374.546875
-29526.24609375
-29663.96484375
-29789.75
-29907.75390625
-30023.15234375
-30139.80859375
-30257.41015625
-30370.234375
-30468.86328125
-30543.82421875
-30588.953125
-30602.74609375
-30587.86328125
-30549.890625
-30496.01171875
-30433.4140625
-30367.703125
-30302.140625
-30238.50390625
-30178.5390625
-30124.41796875
-30077.796875
-30038.53515625
-30004.56640625
-29972.98828125
-29941.98828125
-29912.69921875
-29889.83203125
-29880.26953125
-29889.71875
-29919.41796875
-29965.03125
-30018.44140625
-30071.6171875
-30120.48828125
-30166.84765625
-30216.63671875
-30275.19921875
-30342.4765625
-30411.8203125
-30473.546875
-30520.66796875
-30552.4140625
-30573.27734375
-30589.125
-30603.5
-30616.49609375
-30625.45703125
-30626.1328125
-30613.3203125
-30581.6875
-30527.0625
-30447.7109375
-30345.10546875
-30223.99609375
-30091.9765625
-29958.40234375
-29832.4609375
-29721.1640625
-29628.36328125
-29555.078125
-29500.328125
-29461.40234375
-29433.796875
-29411.64453125
-29389.0625
-29361.4453125
-29325.62890625
-29279.26953125
-29221.0234375
-29152.1875
-29077.8671875
-29005.58203125
-28941.40625
-28886.921875
-28839.4609375
-28794.7734375
-28749.234375
-28699.8828125
-28643.21484375
-28574.5234375
-28488.8203125
-28382.93359375
-28257.61328125
-28118.41015625
-27974.5703125
-27836.43359375
-27712.73046875
-27608.91796875
-27526.765625
-27464.98046875
-27420.35546875
-27389.1875
-27368.3125
-27355.0546875
-27346.43359375
-27338.47265625
-27326.87890625
-27308.87890625
-27284.81640625
-27258.03125
-27233.3046875
-27215.21484375
-27207.00390625
-27209.2578125
-27218.359375
-27226.34765625
-27223.44140625
-27201.94140625
-27158.62109375
-27094.5078125
-27013.8828125
-26923.890625
-26833.79296875
-26752.35546875
-26684.1328125
-26627.43359375
-26575.875
-26522.2421875
-26462.546875
-26398.328125
-26336.734375
-26288.21484375
-26262.71484375
-26265.93359375
-26297.71875
-26352.9375
-26423.33203125
-26498.69140625
-26567.2578125
-26616.90625
-26637.74609375
-26624.9375
-26579.97265625
-26510.2109375
-26427.1796875
-26344.3515625
-26274.1328125
-26224.85546875
-26199.05859375
-26193.95703125
-26203.3125
-26219.546875
-26235.6328125
-26246.5
-26249.625
-26244.57421875
-26232.19140625
-26214.37890625
-26194.3515625
-26176.359375
-26164.28125
-26159.5703125
-26159.578125
-26156.89453125
-26140.29296875
-26097.3046875
-26018.21484375
-25900.21484375
-25749.6875
-25580.796875
-25410.1171875
-25250.09375
-25104.92578125
-24970.86328125
-24839.56640625
-24702.0234375
-24551.46875
-24385.33984375
-24206.21484375
-24021.33203125
-23840.8203125
-23675.625
-23535.67578125
-23428.01171875
-23354.84375
-23312.609375
-23293.046875
-23285.98828125
-23282.2109375
-23274.91015625
-23259.53515625
-23233.16015625
-23194.5859375
-23145.3125
-23090.015625
-23035.39453125
-22987.5546875
-22949.5859375
-22920.79296875
-22897.63671875
-22875.6796875
-22851.5546875
-22823.921875
-22792.8359375
-22758.28125
-22719.40234375
-22675.48046875
-22627.3125
-22577.296875
-22527.76171875
-22479.16015625
-22429.79296875
-22377.31640625
-22320.60546875
-22260.453125
-22198.59375
-22136.19140625
-22073.25390625
-22009.48828125
-21945.7890625
-21885.109375
-21832.48828125
-21794.05859375
-21775.21875
-21778.359375
-21801.47265625
-21838.59765625
-21881.7265625
-21922.6640625
-21954.0390625
-21969.6953125
-21964.875
-21936.1875
-21881.6171875
-21801.25
-21698.57421875
-21581.09765625
-21458.984375
-21342.3203125
-21238.76171875
-21152.8046875
-21086.33203125
-21039.44921875
-21011.15234375
-20999.546875
-21001.5859375
-21012.48046875
-21025.53515625
-21033.35546875
-21030.36328125
-21015.01171875
-20990.12109375
-20960.69140625
-20930.97265625
-20902.671875
-20875.19140625
-20847.05078125
-20817.0546875
-20784.7890625
-20750.80078125
-20716.86328125
-20686.2734375
-20663.359375
-20652.0390625
-20653.8828125
-20666.92578125
-20686.17578125
-20705.29296875
-20718.25390625
-20720.1328125
-20706.76171875
-20674.23828125
-20618.984375
-20538.73828125
-20433.97265625
-20309.015625
-20171.83984375
-20032.546875
-19900.98828125
-19784.4453125
-19686.38671875
-19606.99609375
-19545.125
-19500.19140625
-19472.1796875
-19460.05859375
-19460.5
-19468.79296875
-19481.296875
-19497.140625
-19517.42578125
-19542.609375
-19570.38671875
-19595.8359375
-19613.765625
-19621.51171875
-19619.953125
-19612.2734375
-19601.703125
-19590.06640625
-19577.7109375
-19564.4140625
-19550.453125
-19537.51171875
-19529.0
-19529.1171875
-19540.87109375
-19564.1328125
-19594.9609375
-19626.27734375
-19649.3359375
-19655.06640625
-19635.33203125
-19584.12109375
-19498.75
-19380.91015625
-19236.90234375
-19076.86328125
-18913.1953125
-18758.78515625
-18625.12890625
-18519.890625
-18444.34765625
-18392.53515625
-18353.61328125
-18316.71875
-18275.17578125
-18227.94140625
-18178.390625
-18132.12109375
-18095.03515625
-18072.1328125
-18067.3125
-18083.99609375
-18125.26953125
-18192.12890625
-18280.078125
-18377.109375
-18465.66796875
-18528.50390625
-18555.01953125
-18544.1953125
-18502.671875
-18439.8671875
-18363.6328125
-18279.0234375
-18189.74609375
-18099.97265625
-18014.62109375
-17938.3671875
-17875.0703125
-17828.4453125
-17803.36328125
-17806.0078125
-17842.171875
-17914.36328125
-18019.6640625
-18149.65234375
-18292.34375
-18434.44921875
-18562.67578125
-18664.19140625
-18727.47265625
-18744.19140625
-18711.296875
-18631.8671875
-18513.90625
-18367.52734375
-18201.88671875
-18023.66015625
-17837.66796875
-17648.625
-17461.65625
-17280.46875
-17105.09375
-16932.28515625
-16759.4140625
-16588.75390625
-16428.27734375
-16287.8203125
-16174.07421875
-16088.40625
-16028.4453125
-15990.76953125
-15972.046875
-15968.6875
-15977.0703125
-15994.875
-16021.859375
-16058.6484375
-16104.12890625
-16153.98828125
-16201.60546875
-16240.7578125
-16268.31640625
-16285.6640625
-16298.140625
-16312.84375
-16335.8359375
-16370.015625
-16414.40234375
-16464.44140625
-16513.01953125
-16551.6875
-16571.8359375
-16565.9375
-16529.03125
-16460.3359375
-16363.92578125
-16247.19921875
-16117.609375
-15979.79296875
-15834.8203125
-15681.6015625
-15519.10546875
-15348.4296875
-15174.0078125
-15003.359375
-14845.26953125
-14707.6171875
-14595.98046875
-14513.1796875
-14459.19140625
-14431.375
-14425.515625
-14437.0703125
-14461.4375
-14493.35546875
-14526.87890625
-14556.36328125
-14577.3515625
-14586.53125
-14581.5
-14561.18359375
-14526.078125
-14477.3203125
-14415.1953125
-14339.265625
-14250.21484375
-14151.5390625
-14049.60546875
-13952.6171875
-13869.59375
-13809.17578125
-13777.66796875
-13777.08203125
-13804.49609375
-13853.3515625
-13915.41015625
-13982.05859375
-14044.49609375
-14093.83203125
-14122.29296875
-14125.47265625
-14104.23046875
-14064.58984375
-14015.375
-13965.4375
-13922.02734375
-13890.70703125
-13875.9921875
-13881.96875
-13912.23828125
-13968.73046875
-14049.45703125
-14146.73828125
-14247.8515625
-14338.0390625
-14404.14453125
-14436.9296875
-14432.01953125
-14390.19140625
-14317.44140625
-14224.1328125
-14122.66015625
-14024.00390625
-13934.69140625
-13855.8515625
-13785.08203125
-13719.83203125
-13659.87109375
-13607.23046875
-13564.11328125
-13530.6875
-13504.24609375
-13479.84765625
-13451.7265625
-13414.67578125
-13365.0390625
-13301.328125
-13224.55078125
-13138.09375
-13047.1796875
-12958.078125
-12877.7109375
-12813.59765625
-12773.2578125
-12762.37890625
-12782.33203125
-12828.5078125
-12890.76953125
-12955.96484375
-13011.5078125
-13048.8125
-13065.375
-13064.81640625
-13054.82421875
-13044.1484375
-13039.84375
-13045.72265625
-13061.84375
-13084.640625
-13107.46875
-13121.87890625
-13120.0703125
-13097.671875
-13055.3984375
-12998.62109375
-12935.4375
-12874.42578125
-12822.484375
-12782.97265625
-12754.80078125
-12733.11328125
-12711.48828125
-12684.21484375
-12647.90625
-12602.39453125
-12551.0
-12499.5078125
-12453.765625
-12416.94921875
-12388.5234375
-12365.375
-12344.30859375
-12324.09765625
-12306.328125
-12294.8515625
-12294.42578125
-12309.01953125
-12340.078125
-12385.234375
-12437.875
-12488.484375
-12527.57421875
-12549.0859375
-12552.375
-12541.92578125
-12524.76953125
-12506.92578125
-12490.71484375
-12474.41015625
-12454.4375
-12428.4140625
-12396.98828125
-12363.6484375
-12333.34375
-12311.0625
-12300.8984375
-12305.4921875
-12325.84375
-12361.48828125
-12410.921875
-12471.9375
-12541.77734375
-12617.171875
-12694.5625
-12770.6015625
-12842.9609375
-12910.72265625
-12973.8671875
-13031.6484375
-13080.83203125
-13114.87109375
-13124.83984375
-13102.13671875
-13041.81640625
-12944.90625
-12818.375
-12672.78515625
-12518.98828125
-12365.640625
-12218.5390625
-12081.1953125
-11955.5859375
-11842.19140625
-11739.96875
-11647.265625
-11563.51171875
-11489.8671875
-11427.61328125
-11375.421875
-11328.44140625
-11280.328125
-11226.45703125
-11165.87109375
-11100.99609375
-11036.0390625
-10974.8984375
-10919.0703125
-10866.84375
-10814.49609375
-10758.8828125
-10699.33203125
-10637.55078125
-10575.9765625
-10516.36328125
-10459.16015625
-10403.86328125
-10350.0078125
-10298.5234375
-10252.93359375
-10219.46484375
-10205.44140625
-10216.421875
-10253.3203125
-10311.41015625
-10381.90234375
-10455.37109375
-10524.70703125
-10586.18359375
-10638.82421875
-10683.57421875
-10722.91796875
-10760.546875
-10800.375
-10845.2109375
-10896.03125
-10952.390625
-11013.0625
-11076.19921875
-11138.86328125
-11196.87109375
-11245.4375
-11280.03515625
-11296.98046875
-11293.98046875
-11271.08984375
-11231.59765625
-11181.5
-11127.2265625
-11073.09375
-11020.28515625
-10967.70703125
-10913.76171875
-10858.0546875
-10802.60546875
-10752.01953125
-10711.96875
-10686.17578125
-10673.609375
-10667.83984375
-10659.41796875
-10640.15234375
-10607.05859375
-10564.07421875
-10521.01171875
-10490.44921875
-10484.05078125
-10509.390625
-10567.83203125
-10653.79296875
-10755.78515625
-10859.43359375
-10951.40625
-11022.765625
-11070.28515625
-11095.703125
-11103.7578125
-11099.875
-11087.953125
-11068.71875
-11039.71484375
-10997.671875
-10942.4140625
-10879.5
-10819.21875
-10772.09765625
-10744.015625
-10734.26953125
-10737.49609375
-10747.6953125
-10761.3671875
-10777.984375
-10797.9453125
-10820.0546875
-10840.68359375
-10855.140625
-10859.828125
-10853.39453125
-10836.4609375
-10810.92578125
-10779.73828125
-10746.76953125
-10716.2734375
-10691.921875
-10676.09375
-10669.63671875
-10672.1640625
-10682.734375
-10700.7109375
-10726.1015625
-10758.79296875
-10797.078125
-10836.8203125
-10872.4140625
-10898.76171875
-10912.44921875
-10911.29296875
-10893.24609375
-10856.58203125
-10801.6875
-10732.81640625
-10657.67578125
-10585.0859375
-10522.20703125
-10473.17578125
-10438.8984375
-10417.5
-10405.23046875
-10398.0390625
-10392.91015625
-10388.0390625
-10381.57421875
-10370.53125
-10351.11328125
-10320.09765625
-10276.12109375
-10220.2734375
-10155.81640625
-10087.1484375
-10018.2734375
-9951.4921875
-9886.875
-9822.60546875
-9755.921875
-9684.5390625
-9608.30859375
-9530.0703125
-9455.14453125
-9389.73828125
-9339.3984375
-9307.703125
-9294.94140625
-9297.42578125
-9308.76953125
-9323.046875
-9337.765625
-9354.26953125
-9375.82421875
-9405.015625
-9442.41796875
-9486.77734375
-9535.9453125
-9587.53515625
-9638.4765625
-9684.0390625
-9717.6875
-9732.69140625
-9724.67578125
-9693.48828125
-9643.6015625
-9582.9453125
-9520.42578125
-9462.88671875
-9413.08203125
-9370.11328125
-9331.5546875
-9295.125
-9258.71875
-9219.91015625
-9176.40234375
-9127.25
-9073.6015625
-9018.390625
-8965.37109375
-8918.08203125
-8879.10546875
-8849.93359375
-8831.52734375
-8824.9609375
-8831.20703125
-8850.09375
-8879.609375
-8916.6328125
-8958.57421875
-9004.51171875
-9054.9375
-9110.5
-9170.90625
-9234.12109375
-9295.95703125
-9350.14453125
-9389.62890625
-9409.140625
-9407.31640625
-9386.8359375
-9352.484375
-9308.8984375
-9259.29296875
-9205.078125
-9146.00390625
-9081.02734375
-9009.83203125
-8934.1796875
-8857.9765625
-8786.0546875
-8722.51171875
-8669.5390625
-8627.015625
-8593.1796875
-8565.91015625
-8543.7265625
-8525.78515625
-8511.265625
-8498.9375
-8487.41015625
-8475.51171875
-8462.6484375
-8449.48828125
-8438.6953125
-8434.94921875
-8443.62109375
-8468.47265625
-8509.88671875
-8564.5390625
-8626.68359375
-8690.12109375
-8749.30859375
-8799.08203125
-8833.71875
-8846.97265625
-8833.47265625
-8790.74609375
-8720.35546875
-8627.33984375
-8518.1796875
-8398.73828125
-8273.51171875
-8146.66015625
-8023.5546875
-7911.0390625
-7816.16015625
-7744.34765625
-7698.0703125
-7676.359375
-7675.203125
-7688.5625
-7709.625
-7731.7734375
-7749.59765625
-7760.16796875
-7764.140625
-7765.23828125
-7768.50390625
-7778.65234375
-7799.171875
-7831.4765625
-7873.5703125
-7919.8671875
-7963.4140625
-7999.09375
-8025.125
-8042.3671875
-8053.28125
-8061.57421875
-8071.421875
-8085.1328125
-8100.66796875
-8111.40234375
-8108.9609375
-8087.24609375
-8045.0859375
-7986.17578125
-7917.08203125
-7845.3046875
-7778.3671875
-7723.4765625
-7686.52734375
-7670.44140625
-7674.2578125
-7693.37109375
-7720.953125
-7749.91796875
-7775.40234375
-7796.5859375
-7816.23828125
-7837.921875
-7862.796875
-7888.65625
-7911.51171875
-7928.27734375
-7938.75390625
-7945.8515625
-7953.95703125
-7966.71875
-7986.1953125
-8013.80859375
-8050.94140625
-8097.34765625
-8148.69921875
-8196.578125
-8231.8046875
-8248.3046875
-8244.78125
-8224.11328125
-8192.07421875
-8155.859375
-8122.08984375
-8094.875
-8074.95703125
-8060.3046875
-8047.39453125
-8032.36328125
-8011.80859375
-7983.17578125
-7944.65625
-7895.01171875
-7834.11328125
-7764.015625
-7689.59765625
-7617.7734375
-7555.515625
-7508.03515625
-7478.09765625
-7466.33984375
-7471.51953125
-7490.4765625
-7518.3515625
-7549.94921875
-7581.90234375
-7614.22265625
-7650.03515625
-7693.50390625
-7747.03125
-7808.7421875
-7871.67578125
-7925.4921875
-7960.26953125
-7970.1875
-7955.078125
-7919.28125
-7869.1484375
-7810.4921875
-7746.99609375
-7680.171875
-7610.953125
-7541.640625
-7476.75390625
-7422.08984375
-7382.875
-7361.80078125
-7357.3671875
-7363.40625
-7370.7109375
-7370.7421875
-7359.203125
-7336.86328125
-7307.62890625
-7275.83984375
-7245.0625
-7218.90625
-7202.39453125
-7202.05859375
-7223.94140625
-7270.39453125
-7337.68359375
-7415.98828125
-7491.75390625
-7551.46875
-7585.68359375
-7591.921875
-7575.08203125
-7544.65625
-7510.3046875
-7478.3359375
-7450.625
-7425.59765625
-7399.88671875
-7369.9296875
-7332.84375
-7286.6171875
-7229.8359375
-7161.7578125
-7083.1015625
-6996.90234375
-6908.61328125
-6825.05859375
-6752.8828125
-6696.97265625
-6659.52734375
-6640.06640625
-6636.02734375
-6643.09765625
-6655.24609375
-6665.41015625
-6667.5859375
-6659.37890625
-6642.6484375
-6621.6484375
-6600.3203125
-6581.1953125
-6566.33984375
-6558.359375
-6559.515625
-6569.59765625
-6584.73046875
-6598.79296875
-6605.96484375
-6602.37890625
-6585.98828125
-6556.33984375
-6515.2109375
-6467.4296875
-6420.0703125
-6379.9921875
-6351.421875
-6335.07421875
-6328.9296875
-6329.7578125
-6334.578125
-6341.578125
-6350.30078125
-6361.4609375
-6376.84375
-6398.75390625
-6428.44140625
-6464.1875
-6501.03125
-6533.41015625
-6558.87890625
-6579.82421875
-6601.8125
-6630.43359375
-6668.796875
-6716.4296875
-6768.953125
-6818.59765625
-6856.40234375
-6875.73046875
-6874.984375
-6857.234375
-6827.0390625
-6787.36328125
-6739.23046875
-6683.6484375
-6623.30078125
-6562.4609375
-6505.9453125
-6458.28125
-6422.85546875
-6400.5703125
-6388.74609375
-6381.8125
-6373.59765625
-6358.93359375
-6333.31640625
-6291.96875
-6230.4921875
-6147.2109375
-6045.046875
-5930.96484375
-5813.45703125
-5699.65625
-5593.80078125
-5497.49609375
-5411.1953125
-5335.5390625
-5271.16796875
-5217.328125
-5170.9140625
-5127.578125
-5084.30859375
-5041.421875
-5002.5703125
-4973.1796875
-4958.51953125
-4961.94921875
-4983.59375
-5019.9921875
-5065.328125
-5113.68359375
-5160.921875
-5205.4375
-5247.7578125
-5289.78515625
-5333.73046875
-5381.16796875
-5432.69140625
-5488.265625
-5547.5390625
-5609.30859375
-5670.84765625
-5727.9609375
-5776.05859375
-5811.00390625
-5829.3828125
-5828.4453125
-5806.5703125
-5764.07421875
-5703.734375
-5630.40625
-5549.890625
-5467.5
-5387.1328125
-5311.75
-5244.828125
-5191.46484375
-5157.5546875
-5147.078125
-5159.19921875
-5187.28515625
-5220.7578125
-5248.7734375
-5263.52734375
-5261.55859375
-5243.21875
-5211.5546875
-5171.546875
-5129.15625
-5089.48828125
-5054.72265625
-5023.5859375
-4993.37890625
-4963.4140625
-4937.3515625
-4922.4296875
-4925.76171875
-4950.24609375
-4992.70703125
-5045.1640625
-5097.42578125
-5139.05859375
-5160.5390625
-5154.75
-5119.37890625
-5059.0
-4985.05078125
-4913.33984375
-4860.1640625
-4838.39453125
-4854.41015625
-4906.55078125
-4985.32421875
-5075.55078125
-5160.21484375
-5224.70703125
-5260.13671875
-5264.48046875
-5241.6640625
-5199.578125
-5147.71875
-5094.79296875
-5047.04296875
-5008.0859375
-4980.00390625
-4964.0703125
-4960.00390625
-4964.6640625
-4972.00390625
-4974.69921875
-4965.94140625
-4940.5390625
-4896.046875
-4834.52734375
-4763.65234375
-4695.28515625
-4641.56640625
-4610.64453125
-4604.5390625
-4619.765625
-4649.859375
-4688.3828125
-4731.0234375
-4775.76953125
-4821.1875
-4864.125
-4898.5078125
-4916.08203125
-4908.9375
-4872.55859375
-4807.73046875
-4720.3359375
-4619.28515625
-4514.375
-4415.125
-4330.01171875
-4265.01171875
-4221.62890625
-4195.91796875
-4179.94140625
-4164.76953125
-4143.30078125
-4111.4609375
-4067.8046875
-4012.546875
-3947.0234375
-3873.94921875
-3798.00390625
-3725.5
-3663.0234375
-3615.953125
-3587.69140625
-3579.5625
-3590.8671875
-3619.26953125
-3661.81640625
-3716.02734375
-3779.80078125
-3849.9921875
-3920.953125
-3984.1875
-4029.42578125
-4046.64453125
-4028.87109375
-3974.94140625
-3890.828125
-3788.41796875
-3682.234375
-3585.73828125
-3508.42578125
-3454.30078125
-3421.8359375
-3405.6015625
-3399.1953125
-3397.76171875
-3399.06640625
-3402.8125
-3409.203125
-3417.78515625
-3427.23828125
-3435.89453125
-3442.43359375
-3445.9921875
-3445.53125
-3439.00390625
-3423.1484375
-3394.45703125
-3351.19140625
-3295.25
-3232.75390625
-3172.6328125
-3124.23046875
-3095.04296875
-3089.11328125
-3106.04296875
-3141.05078125
-3186.88671875
-3237.26171875
-3289.76171875
-3345.84375
-3407.65625
-3474.4453125
-3541.45703125
-3602.33203125
-3653.06640625
-3694.1640625
-3729.3984375
-3761.92578125
-3790.58984375
-3809.0390625
-3808.01953125
-3779.40234375
-3719.48828125
-3630.234375
-3518.41015625
-3393.5390625
-3265.828125
-3144.80859375
-3038.68359375
-2953.83203125
-2893.77734375
-2857.93359375
-2841.66015625
-2838.25
-2842.078125
-2850.390625
-2863.046875
-2881.3984375
-2907.6484375
-2944.5
-2993.703125
-3054.01171875
-3120.45703125
-3185.88671875
-3243.78125
-3290.0703125
-3323.0703125
-3342.00390625
-3345.18359375
-3329.046875
-3288.8984375
-3221.12109375
-3125.56640625
-3006.5546875
-2871.84375
-2730.12890625
-2588.4375
-2450.9609375
-2320.02734375
-2198.16015625
-2089.0546875
-1996.375
-1921.8359375
-1864.5
-1821.71875
-1790.17578125
-1766.3203125
-1746.484375
-1727.328125
-1706.2265625
-1681.375
-1651.90625
-1618.328125
-1582.71875
-1548.29296875
-1518.40625
-1495.75390625
-1482.04296875
-1478.02734375
-1483.91796875
-1499.94140625
-1526.6796875
-1564.734375
-1613.89453125
-1672.1953125
-1735.5
-1798.04296875
-1854.1796875
-1900.72265625
-1938.2421875
-1970.59765625
-2003.5546875
-2043.93359375
-2098.765625
-2172.97265625
-2265.73046875
-2368.38671875
-2466.6953125
-2546.01953125
-2595.85546875
-2611.265625
-2592.328125
-2543.80078125
-2474.82421875
-2397.41796875
-2323.3515625
-2261.05078125
-2214.13671875
-2181.5546875
-2158.55078125
-2138.3671875
-2114.4140625
-2082.28515625
-2040.29296875
-1988.62109375
-1928.265625
-1860.85546875
-1789.0546875
-1716.7734375
-1648.7421875
-1589.54296875
-1542.6875
-1509.98046875
-1491.58203125
-1486.63671875
-1493.7421875
-1510.46875
-1532.234375
-1551.59765625
-1559.2734375
-1546.83203125
-1509.59375
-1447.68359375
-1364.62109375
-1265.0625
-1153.7109375
-1036.390625
-921.59765625
-820.265625
-743.10546875
-696.7734375
-681.76171875
-693.36328125
-725.16015625
-772.51953125
-833.65234375
-907.9609375
-993.65625
-1086.78125
-1182.33984375
-1276.1015625
-1365.3515625
-1447.74609375
-1519.22265625
-1572.97265625
-1600.69140625
-1595.66796875
-1555.7578125
-1484.74609375
-1391.7265625
-1288.8515625
-1188.0
-1097.59375
-1021.39453125
-960.11328125
-913.86328125
-882.921875
-866.12890625
-859.12890625
-854.7578125
-845.359375
-825.46484375
-793.53515625
-752.2265625
-707.171875
-664.859375
-630.734375
-608.51171875
-600.296875
-606.359375
-624.59375
-650.83203125
-680.24609375
-708.78515625
-733.8515625
-754.328125
-770.984375
-786.4453125
-803.8984375
-824.66015625
-846.703125
-865.53515625
-876.2109375
-874.29296875
-855.33203125
-814.4140625
-747.421875
-653.7109375
-538.23046875
-411.55859375
-287.64453125
-179.96484375
-97.6640625
-43.34765625
-13.76171875
-2.8125
-5.09375
-18.23828125
-43.58203125
-85.43359375
-149.203125
-238.828125
-354.578125
-492.00390625
-642.14453125
-792.1796875
-926.49609375
-1029.01171875
-1086.67578125
-1092.56640625
-1046.62109375
-954.140625
-823.81640625
-666.58203125
-494.375
-318.02734375
-145.23046875
19.58203125
173.65625
314.81640625
442.22265625
557.5390625
664.28125
765.34765625
860.8828125
948.16796875
1023.07421875
1081.6875
1121.3125
1140.77734375
1140.55859375
1122.6171875
1090.1953125
1047.23046875
997.4921875
943.86328125
888.3046875
832.32421875
777.37890625
724.89453125
676.29296875
633.28515625
598.17578125
573.9453125
564.18359375
572.65234375
602.26953125
653.68359375
724.546875
810.19921875
905.11328125
1004.01171875
1102.078125
1194.7109375
1277.26953125
1345.10546875
1394.32421875
1423.08203125
1432.6875
1427.3046875
1412.140625
1391.109375
1365.4296875
1334.3203125
1297.74609375
1259.32421875
1226.8359375
1208.88671875
1209.8125
1226.46484375
1249.29296875
1266.55078125
1268.98046875
1252.5546875
1218.5234375
1171.1328125
1114.35546875
1049.40625
974.34375
886.04296875
783.08984375
667.98828125
547.265625
429.90625
325.6328125
244.12890625
194.59375
184.18359375
215.1953125
282.38671875
372.3359375
465.75390625
542.76171875
589.640625
604.0234375
595.26953125
579.89453125
574.86328125
592.5234375
638.42578125
711.44140625
805.24609375
910.4453125
1016.8046875
1115.00390625
1198.3515625
1264.55859375
1316.66796875
1361.58984375
1406.265625
1453.984375
1503.31640625
1550.19921875
1591.2734375
1626.12890625
1657.53515625
1690.30859375
1729.76171875
1780.05078125
1842.4609375
1914.44921875
1990.2578125
2062.8359375
2125.5625
2172.8125
2199.9765625
2204.015625
2184.078125
2141.3828125
2078.76171875
2000.79296875
1914.8125
1831.09765625
1760.97265625
1713.609375
1693.33203125
1698.74609375
1724.0078125
1761.2734375
1803.39453125
1845.82421875
1887.5234375
1930.796875
1979.9765625
2039.09765625
2109.640625
2189.58203125
2274.34765625
2358.87890625
2439.7109375
2516.0390625
2588.9140625
2659.15234375
2725.44921875
2784.4140625
2832.15234375
2865.7734375
2883.78515625
2885.72265625
2871.7734375
2842.43359375
2798.5390625
2742.46875
2680.35546875
2623.0859375
2584.015625
2574.234375
2598.04296875
2651.3828125
2723.87109375
2803.4609375
2881.22265625
2954.15234375
3024.93359375
3099.78515625
3185.80078125
3288.16015625
3407.51171875
3538.4453125
3670.25
3789.6484375
3884.1640625
3945.2734375
3970.7734375
3965.55078125
3939.56640625
3904.08203125
3868.34765625
3838.1953125
3815.92578125
3800.1796875
3785.98828125
3765.85546875
3732.3046875
3681.41796875
3616.00390625
3546.48046875
3488.16796875
3455.94921875
3459.3359375
3500.484375
3574.78515625
3671.99609375
3777.3359375
3873.6796875
3945.65234375
3983.9765625
3987.44921875
3961.21875
3912.66015625
3848.04296875
3772.015625
3689.57421875
3607.74609375
3534.9140625
3478.171875
3441.09375
3423.421875
3422.22265625
3432.86328125
3449.234375
3464.27734375
3471.86328125
3469.43359375
3459.26953125
3447.109375
3439.2109375
3440.109375
3451.8359375
3473.58984375
3501.25
3527.73046875
3545.0546875
3547.46484375
3533.76953125
3507.9453125
3477.83203125
3452.515625
3439.40234375
3442.60546875
3463.40234375
3501.46875
3554.98828125
3619.90625
3690.20703125
3759.875
3824.84765625
3883.390625
3935.109375
3979.81640625
4016.84375
4044.66015625
4061.0625
4064.109375
4052.7890625
4026.77734375
3985.6640625
3929.234375
3858.828125
3778.74609375
3696.3359375
3620.80078125
3561.125
3523.80859375
3510.8984375
3519.24609375
3541.140625
3566.0078125
3582.8515625
3583.03125
3562.7421875
3523.98046875
3473.6796875
3422.0625
3381.0625
3362.48046875
3375.34375
3423.171875
3503.05859375
3607.203125
3725.6640625
3848.44921875
3966.35546875
4071.15625
4155.99609375
4216.03515625
4249.15234375
4256.37109375
4241.88671875
4213.0078125
4179.91796875
4155.0
4150.734375
4176.2265625
4233.609375
4316.66015625
4412.421875
4505.125
4580.2109375
4627.1015625
4640.546875
4621.26953125
4575.90234375
4515.8828125
4454.61328125
4403.8515625
4371.21875
4360.015625
4370.57421875
4401.4609375
4449.60546875
4509.890625
4575.1171875
4636.90625
4687.24609375
4720.4609375
4734.84375
4733.03125
4720.88671875
4705.3359375
4692.07421875
4683.6796875
4678.7265625
4672.66015625
4660.203125
4637.8046875
4604.6640625
4562.04296875
4512.0078125
4456.65625
4398.3125
4340.16015625
4286.578125
4242.3671875
4211.12109375
4193.9296875
4189.55078125
4195.765625
4210.71484375
4233.19140625
4261.9375
4294.83203125
4328.71875
4360.90234375
4391.8203125
4426.65234375
4473.796875
4540.76171875
4630.5
4740.5625
4864.4921875
4993.4765625
5117.390625
5225.8828125
5309.90625
5363.6484375
5386.10546875
5381.3515625
5356.953125
5321.1171875
5280.6328125
5240.6640625
5205.40625
5178.12890625
5160.74609375
5154.09765625
5158.81640625
5175.6015625
5204.4609375
5244.171875
5292.7109375
5347.62109375
5405.84765625
5463.64453125
5517.51953125
5564.94921875
5603.54296875
5629.25
5635.83984375
5617.015625
5569.91796875
5497.90234375
5410.6484375
5321.34765625
5242.234375
5181.03125
5140.34765625
5119.5390625
5116.58984375
5128.75390625
5152.765625
5185.80078125
5226.61328125
5275.1328125
5330.2421875
5387.58984375
5439.48828125
5477.01953125
5493.10546875
5484.71484375
5453.68359375
5406.10546875
5350.98828125
5298.3359375
5257.0
5232.61328125
5226.5546875
5236.46875
5257.96875
5286.39453125
5317.65625
5348.62109375
5377.70703125
5405.59375
5434.828125
5467.81640625
5504.4921875
5541.4296875
5572.83984375
5592.1171875
5592.96484375
5570.2265625
5521.26953125
5447.66015625
5355.87109375
5256.01171875
5159.16015625
5074.58203125
5008.03125
4961.19140625
4932.1953125
4916.52734375
4908.48046875
4902.94140625
4897.3203125
4892.96484375
4895.10546875
4910.9921875
4946.8359375
5004.765625
5081.3359375
5168.19921875
5254.58984375
5330.5703125
5389.71875
5430.5
5456.109375
5472.859375
5487.55859375
5505.0078125
5526.56640625
5550.9296875
5576.2578125
5602.0625
5629.11328125
5657.9375
5687.66015625
5716.65625
5744.2109375
5771.4921875
5800.73046875
5833.4453125
5868.828125
5903.0234375
5929.671875
5941.67578125
5933.55078125
5903.4375
5854.0
5792.3203125
5728.83203125
5675.22265625
5641.41015625
5632.7421875
5648.78125
5683.84375
5728.66015625
5772.93359375
5808.30859375
5830.5390625
5839.33984375
5835.98046875
5820.765625
5792.37109375
5748.74609375
5688.1796875
5609.890625
5514.52734375
5404.7578125
5285.40625
5162.8125
5044.07421875
4936.46484375
4846.7890625
4780.52734375
4740.7421875
4727.19921875
4735.95703125
4759.87890625
4790.76171875
4822.7109375
4855.09765625
4893.17578125
4945.8203125
5021.91015625
5127.15234375
5262.33203125
5423.0390625
5600.34765625
5782.38671875
5956.59375
6112.33984375
6242.96484375
6346.4140625
6423.9765625
6478.01953125
6509.80859375
6518.22265625
6499.94921875
6451.328125
6371.5546875
6265.46484375
6143.953125
6021.50390625
5912.359375
5827.359375
5772.52734375
5748.95703125
5753.49609375
5779.734375
5819.15625
5862.29296875
5900.19140625
5926.25
5937.38671875
5933.73046875
5917.109375
5889.76171875
5854.0546875
5812.37890625
5766.35546875
5716.14453125
5661.09765625
5601.62109375
5541.02734375
5485.9609375
5444.8515625
5424.9453125
5428.98828125
5453.34375
5489.03125
5525.07421875
5552.19921875
5564.83984375
5561.41015625
5543.74609375
5516.3359375
5485.25
5456.86328125
5436.7578125
5428.98828125
5435.41796875
5454.8984375
5482.37890625
5509.0625
5524.63671875
5521.6796875
5499.8515625
5466.87109375
5435.0703125
5415.953125
5416.6640625
5439.56640625
5483.46484375
5544.44921875
5616.640625
5693.87890625
5772.19140625
5850.984375
5931.78125
6015.2890625
6099.01171875
6176.9296875
6241.3046875
6285.2890625
6304.7421875
6298.171875
6265.16015625
6204.8671875
6116.16796875
5999.65234375
5859.84765625
5705.76953125
5548.953125
5400.33984375
5267.89453125
5156.33984375
5068.171875
5004.453125
4964.18359375
4943.22265625
4934.58984375
4930.88671875
4927.2109375
4922.28125
4917.17578125
4913.45703125
4912.49609375
4916.1328125
4927.25
4949.296875
4984.8671875
5034.0703125
5093.64453125
5157.390625
5218.1875
5270.84765625
5314.0546875
5350.20703125
5383.58203125
5418.02734375
5455.3671875
5494.85546875
5533.84375
5569.51953125
5601.23828125
5632.0078125
5667.796875
5714.734375
5775.64453125
5848.19140625
5925.6796875
5999.88671875
6064.12109375
6115.015625
6152.50390625
6178.7421875
6196.83203125
6209.96875
6221.20703125
6233.12890625
6247.390625
6264.08203125
6281.69921875
6297.80078125
6310.109375
6317.390625
6320.078125
6320.83984375
6324.91796875
6339.55859375
6371.9375
6426.10546875
6500.4609375
6587.18359375
6674.0625
6747.83203125
6797.76953125
6818.4453125
6810.74609375
6780.859375
6737.59375
6689.3984375
6642.67578125
6601.98828125
6571.2734375
6554.53125
6554.921875
6572.76953125
6604.0
6640.54296875
6672.765625
6692.609375
6695.58203125
6681.42578125
6654.0390625
6621.171875
6593.23828125
6580.83984375
6591.34375
6626.22265625
6680.25
6743.05859375
6802.4765625
6848.63671875
6877.0078125
6888.66796875
6887.828125
6878.2890625
6861.12890625
6835.06640625
6798.74609375
6753.41015625
6704.32421875
6660.34765625
6631.7265625
6626.70703125
6648.19140625
6691.94140625
6747.7109375
6802.703125
6845.59765625
6869.18359375
6871.33203125
6854.703125
6825.55078125
6791.6171875
6759.86328125
6735.109375
6720.01171875
6715.88671875
6723.47265625
6743.48046875
6776.609375
6822.6796875
6878.90625
6938.703125
6992.2890625
7029.2734375
7041.68359375
7026.0390625
6984.10546875
6922.82421875
6853.55859375
6790.23046875
6745.87890625
6728.9296875
6740.9375
6777.04296875
6827.9296875
6882.00390625
6927.44140625
6955.34375
6963.546875
6958.59765625
6953.4296875
6961.69140625
6991.78125
7043.71875
7109.4453125
7175.70703125
7228.1953125
7255.49609375
7251.83203125
7217.88671875
7159.97265625
7088.04296875
7013.08984375
6944.94140625
6891.0234375
6856.11328125
6842.296875
6849.02734375
6873.671875
6912.484375
6961.375
7015.8359375
7070.94140625
7122.13671875
7166.6796875
7204.4375
7237.6171875
7269.8984375
7305.17578125
7345.91015625
7391.2734375
7436.48046875
7474.1953125
7497.3203125
7501.25390625
7484.24609375
7446.34765625
7388.515625
7312.8125
7223.19140625
7125.45703125
7025.65234375
6927.88671875
6833.39453125
6741.875
6654.2421875
6574.6953125
6510.5234375
6469.91796875
6458.80078125
6478.41015625
6524.34375
6587.50390625
6656.37109375
6719.62890625
6768.25390625
6796.61328125
6802.671875
6787.64453125
6755.47265625
6712.125
6664.89453125
6621.34765625
6588.07421875
6569.61328125
6568.0234375
6583.28515625
6614.11328125
6658.78125
6715.25
6780.36328125
6848.67578125
6912.171875
6961.9921875
6991.44921875
6998.36328125
6985.3203125
6958.12890625
6923.93359375
6890.1015625
6863.69140625
6851.078125
6857.3125
6885.078125
6933.8984375
7000.5078125
7080.44140625
7169.390625
7262.6015625
7352.85546875
7429.74609375
7482.15625
7502.9921875
7492.8828125
7460.94140625
7422.21875
7393.3125
7387.5546875
7411.46875
7463.90234375
7537.8828125
7623.7734375
7712.00390625
7794.79296875
7867.17578125
7927.62890625
7977.84765625
8021.30859375
8060.6484375
8095.23828125
8120.390625
8129.01953125
8114.96484375
8076.23046875
8016.3046875
7943.37890625
7867.96484375
7800.21484375
7747.703125
7714.4921875
7701.453125
7707.66015625
7731.7421875
7772.25390625
7827.21484375
7893.6953125
7968.359375
8048.625
8133.39453125
8222.49609375
8315.34375
8409.83203125
8502.67578125
8590.84765625
8673.14453125
8750.27734375
8823.24609375
8891.17578125
8950.56640625
8996.640625
9025.83984375
9037.38671875
9033.0546875
9015.62890625
8987.2734375
8948.578125
8898.41796875
8834.75390625
8756.54296875
8666.44140625
8572.9296875
8489.69140625
8431.5703125
8409.171875
8425.44140625
8475.85546875
8550.7265625
8637.6015625
8722.83984375
8793.02734375
8836.61328125
8845.421875
8815.96875
8750.6640625
8657.7578125
8549.0078125
8435.2890625
8322.984375
8213.78125
8107.59765625
8005.7734375
7911.95703125
7830.67578125
7765.140625
7716.19921875
7682.87109375
7663.4453125
7656.08984375
7658.77734375
7669.5546875
7687.2734375
7711.984375
7744.28515625
7784.05078125
7829.7109375
7878.12890625
7924.8984375
7964.875
7993.46484375
8008.16015625
8009.1953125
7998.94921875
7980.7109375
7957.66796875
7932.328125
7906.5390625
7882.38671875
7863.39453125
7854.44140625
7859.7421875
7880.39453125
7914.04296875
7956.66796875
8004.41796875
8053.67578125
8100.34765625
8140.38671875
8172.22265625
8199.07421875
8229.09375
8272.44921875
8336.31640625
8420.453125
8515.92578125
8608.3671875
8684.41796875
8737.26171875
8767.78125
8781.25
8782.6796875
8774.390625
8756.765625
8730.3671875
8697.1015625
8659.73828125
8620.67578125
8581.3515625
8542.95703125
8507.46875
8477.73046875
8456.2265625
8443.33203125
8436.34765625
8429.828125
8417.17578125
8393.1484375
8356.59375
8311.90234375
8267.79296875
8233.62890625
8215.28515625
8212.78515625
8220.78515625
8231.5625
8238.80078125
8240.0859375
8236.51171875
8230.640625
8225.5
8225.796875
8239.09765625
8274.05859375
8336.203125
8424.62109375
8532.2265625
8648.53515625
8762.5078125
8864.234375
8946.0234375
9003.46484375
9035.94140625
9046.03125
9038.16015625
9017.12109375
8987.046875
8950.68359375
8908.9609375
8861.109375
8805.77734375
8742.96484375
8675.58203125
8609.6171875
8552.68359375
8512.03125
8493.23828125
8499.703125
8532.3984375
8589.77734375
8667.96875
8761.671875
8865.078125
8972.20703125
9076.5234375
9170.3671875
9245.15234375
9292.921875
9308.58203125
9291.94140625
9248.1328125
9186.37109375
9117.625
9052.33984375
8999.19921875
8964.9375
8954.33203125
8969.5625
9009.0859375
9067.1171875
9134.37890625
9199.92578125
9253.53515625
9288.15234375
9301.96875
9298.94921875
9286.90625
9273.7265625
9263.921875
9257.24609375
9249.8828125
9237.0703125
9215.7421875
9186.0625
9151.375
9117.265625
9090.57421875
9078.36328125
9086.21484375
9115.8984375
9164.1796875
9224.13671875
9288.0078125
9349.2578125
9402.57421875
9443.3125
9468.0625
9476.10546875
9470.1171875
9455.1171875
9436.57421875
9419.2421875
9407.1328125
9404.1015625
9414.04296875
9440.16796875
9483.8125
9543.671875
9616.6171875
9699.72265625
9791.58984375
9891.515625
9996.9375
10101.578125
10196.58984375
10274.16015625
10331.35546875
10371.58984375
10403.20703125
10436.10546875
10478.0546875
10532.2109375
10596.640625
10665.64453125
10732.04296875
10789.38671875
10833.86328125
10865.46484375
10887.75390625
10905.7578125
10922.94921875
10939.4375
10953.04296875
10962.20703125
10968.2265625
10974.66796875
10984.29296875
10996.01171875
11004.3203125
11001.70703125
10982.3359375
10944.37890625
10889.92578125
10823.4375
10750.44921875
10677.1015625
10609.76953125
10554.16015625
10514.69140625
10494.6015625
10496.73828125
10523.60546875
10576.109375
10651.91015625
10744.61328125
10844.859375
10942.8203125
11030.82421875
11104.6875
11163.2578125
11207.1875
11238.3125
11259.94921875
11276.6328125
11292.55859375
11309.4609375
11325.69921875
11336.98046875
11337.90625
11323.35546875
11289.96484375
11237.73046875
11171.015625
11098.0546875
11029.06640625
10973.85546875
10939.171875
10925.9296875
10927.51171875
10931.16015625
10923.0234375
10894.484375
10845.5703125
10783.87109375
10720.1640625
10663.90234375
10620.5546875
10591.28125
10574.47265625
10567.94140625
10570.1484375
10579.3984375
10592.32421875
10603.80859375
10609.65234375
10609.86328125
10609.53125
10615.9453125
10634.08984375
10664.11328125
10702.63671875
10746.37109375
10794.671875
10849.2265625
10911.76953125
10982.18359375
11058.23828125
11136.51953125
11213.44140625
11286.41796875
11355.05078125
11421.2265625
11486.92578125
11550.734375
11606.2421875
11644.53125
11659.18359375
11650.015625
11622.9765625
11587.09765625
11551.1484375
11521.65625
11502.59375
11495.70703125
11500.80859375
11515.8515625
11537.140625
11560.109375
11580.66796875
11596.64453125
11608.828125
11621.20703125
11640.0078125
11671.43359375
11718.6875
11779.8984375
11848.42578125
11915.45703125
11973.30859375
12017.4765625
12046.72265625
12061.82421875
12064.0703125
12054.48828125
12034.19921875
12005.28125
11971.1484375
11935.6953125
11901.75390625
11870.33203125
11841.390625
11815.55859375
11795.26171875
11784.71875
11789.01171875
11813.0234375
11860.5703125
11933.65625
12031.78125
12151.390625
12285.625
12425.12109375
12559.82421875
12680.98828125
12782.12109375
12858.46484375
12906.39453125
12923.73828125
12910.88671875
12871.58984375
12812.609375
12742.66796875
12671.08984375
12606.19140625
12553.7265625
12516.09375
12492.9375
12483.0625
12486.51953125
12505.71484375
12544.39453125
12604.58984375
12683.02734375
12769.6796875
12850.04296875
12910.15625
12941.73828125
12944.515625
12924.81640625
12891.3046875
12850.36328125
12803.76171875
12749.7421875
12686.2421875
12613.65625
12535.3125
12456.01953125
12380.0859375
12310.484375
12249.30859375
12199.0
12162.94921875
12144.79296875
12146.94921875
12169.4765625
12210.23046875
12265.88671875
12332.86328125
12407.5
12485.91796875
12564.25
12639.80859375
12712.6328125
12785.93359375
12864.296875
12950.23046875
13041.5234375
13131.4296875
13211.35546875
13273.81640625
13313.70703125
13327.88671875
13314.6484375
13274.40625
13211.109375
13132.90625
13050.640625
12974.640625
12911.68359375
12864.0
12830.109375
12806.61328125
12790.11328125
12779.52734375
12778.109375
12793.35546875
12833.91015625
12904.94921875
13005.17578125
13126.97265625
13258.50390625
13385.984375
13495.56640625
13575.44140625
13618.00390625
13620.84765625
13586.171875
13519.390625
13428.46484375
13324.11328125
13219.6640625
13129.2734375
13064.61328125
13032.13671875
13032.63671875
13062.9921875
13117.80078125
13189.3046875
13266.8125
13337.8984375
13391.71484375
13422.203125
13428.70703125
13414.65625
13385.796875
13348.84765625
13309.984375
13273.08984375
13238.91796875
13205.83984375
13171.171875
13132.08203125
13086.21875
13032.76171875
12973.5078125
12912.921875
12856.66015625
12809.6796875
12774.94140625
12752.890625
12741.359375
12735.85546875
12730.66796875
12720.60546875
12702.87890625
12677.99609375
12649.1484375
12620.33984375
12594.40625
12572.19921875
12553.16796875
12536.484375
12521.5625
12507.6875
12493.7578125
12478.9921875
12464.33203125
12453.32421875
12451.18359375
12462.0234375
12485.97265625
12518.09765625
12550.43359375
12575.8828125
12591.46484375
12599.07421875
12603.9140625
12612.16796875
12629.52734375
12660.296875
12706.80078125
12768.6875
12842.61328125
12922.49609375
13000.140625
13066.39453125
13112.953125
13134.3125
13128.9765625
13099.3671875
13051.2734375
12993.265625
12935.53515625
12887.09765625
12852.31640625
12829.21875
12811.48828125
12792.78125
12770.44921875
12746.2734375
12724.515625
12708.94140625
12700.51953125
12696.703125
12692.6015625
12683.51953125
12667.70703125
12648.15234375
12632.3046875
12629.48046875
12646.9453125
12686.5078125
12743.83984375
12810.93359375
12880.1484375
12947.13671875
13011.3828125
13074.99609375
13141.0390625
13212.21875
13289.65625
13371.84765625
13454.29296875
13530.22265625
13592.23828125
13634.1484375
13652.26953125
13645.94140625
13617.13671875
13569.6796875
13508.51953125
13439.3125
13367.67578125
13297.9296875
13232.19140625
13170.8828125
13114.296875
13063.39453125
13018.8671875
12979.65625
12943.01171875
12906.44921875
12869.71484375
12835.08984375
12805.9375
12785.01171875
12773.7421875
12772.6484375
12782.08984375
12802.38671875
12833.2421875
12873.21484375
12919.84375
12970.390625
13022.33203125
13073.08984375
13119.1796875
13155.35546875
13174.46484375
13169.19921875
13135.66015625
13076.953125
13003.6796875
12930.21875
12869.37109375
12828.390625
12807.8125
12801.85546875
12799.91796875
12789.453125
12759.57421875
12703.92578125
12621.43359375
12515.62109375
12393.359375
12263.2734375
12133.82421875
12011.8203125
11902.1640625
11808.23046875
11731.8515625
11673.09765625
11630.53125
11601.91796875
11584.1328125
11572.28515625
11559.62109375
11539.609375
11508.99609375
11469.33984375
11425.921875
11384.87890625
11350.57421875
11324.015625
11302.26171875
11278.953125
11246.15234375
11197.46875
11131.1171875
11051.23828125
10966.796875
10889.0390625
10828.8828125
10794.9609375
10792.23046875
10821.34375
10879.2890625
10961.37890625
11063.65234375
11184.25
11323.1875
11480.5703125
11654.16015625
11837.640625
12020.73046875
12191.23828125
12337.83203125
12452.0703125
12528.95703125
12566.66796875
12566.08984375
12530.7734375
12467.4921875
12387.171875
12304.82421875
12236.9609375
12196.84375
12189.9609375
12212.59765625
12254.15234375
12301.31640625
12341.8125
12366.40234375
12369.4765625
12348.64453125
12304.26171875
12239.19921875
12159.046875
12072.1171875
11988.2265625
11916.21484375
11861.00390625
11821.7109375
11791.875
11761.78125
11721.90234375
11665.81640625
11591.23828125
11499.4921875
11394.73046875
11283.65234375
11174.8515625
11076.66015625
10994.17578125
10927.8828125
10874.93359375
10831.703125
10795.60546875
10765.40625
10740.8515625
10722.06640625
10708.80078125
10700.046875
10694.921875
10694.19140625
10700.66796875
10717.4921875
10745.66015625
10782.76171875
10823.88671875
10863.7109375
10898.52734375
10927.05078125
10949.8515625
10967.8828125
10981.48046875
10990.09765625
10992.45703125
10986.48046875
10969.81640625
10941.5546875
10904.4765625
10865.6484375
10834.6484375
10820.28125
10827.640625
10856.578125
10901.94140625
10955.6953125
11010.16015625
11060.81640625
11106.91015625
11149.84765625
11190.73046875
11228.84765625
11261.87109375
11287.55859375
11305.640625
11318.4921875
11330.08984375
11343.80859375
11360.80078125
11380.18359375
11400.8046875
11422.8671875
11448.02734375
11477.96875
11512.78125
11550.44921875
11587.6328125
11620.984375
11648.16015625
11668.28125
11681.6328125
11688.9921875
11690.953125
11688.02734375
11680.984375
11670.80078125
11658.1015625
11642.87890625
11625.13671875
11606.10546875
11588.8671875
11577.6171875
11575.6484375
11582.921875
11594.87109375
11603.515625
11600.859375
11582.34375
11548.2578125
11502.49609375
11450.2109375
11396.0703125
11343.88671875
11297.23046875
11260.15625
11237.0390625
11231.03515625
11241.6796875
11263.1796875
11284.9140625
11294.640625
11283.47265625
11250.20703125
11202.640625
11154.89453125
11122.0078125
11114.35546875
11134.3203125
11176.30859375
11229.91796875
11284.37890625
11332.01953125
11369.4296875
11396.765625
11416.64453125
11433.11328125
11449.83203125
11467.5625
11482.6015625
11488.08203125
11477.859375
11450.390625
11409.9921875
11364.98046875
11324.046875
11293.06640625
11273.6328125
11263.71484375
11259.41015625
11256.87109375
11253.65234375
11249.81640625
11248.48828125
11255.08984375
11274.6796875
11308.37109375
11351.28515625
11393.75
11425.078125
11437.79296875
11430.16796875
11406.29296875
11373.88671875
11340.7109375
11311.546875
11287.46875
11267.28515625
11248.984375
11229.84375
11206.2109375
11175.0859375
11136.9453125
11097.11328125
11064.08984375
11046.1953125
11049.2890625
11075.83984375
11124.5546875
11190.109375
11263.92578125
11336.265625
11398.6484375
11445.25
11472.828125
11479.78515625
11465.36328125
11429.58203125
11373.8203125
11301.2265625
11216.76171875
11126.72265625
11038.04296875
10956.87890625
10886.99609375
10829.15234375
10782.7734375
10748.52734375
10729.0
10726.57421875
10740.49609375
10765.90234375
10795.5625
10822.5625
10842.23828125
10852.8046875
10855.16796875
10852.21875
10847.91015625
10846.0703125
10848.984375
10856.2890625
10865.0390625
10871.00390625
10870.27734375
10859.734375
10836.51953125
10797.98046875
10742.9375
10673.79296875
10597.55859375
10524.91796875
10467.53125
10435.14453125
10433.5078125
10463.3515625
10520.1171875
10594.234375
10672.45703125
10740.75390625
10788.4296875
10811.625
10814.1484375
10804.87890625
10793.58984375
10787.7578125
10791.9453125
10808.56640625
10838.02734375
10877.703125
10921.109375
10959.171875
10983.32421875
10988.7890625
10975.953125
10949.32421875
10915.0703125
10878.703125
10844.44140625
10815.87890625
10796.48046875
10788.7265625
10792.67578125
10805.7890625
10824.66796875
10847.0703125
10872.2890625
10899.5859375
10926.578125
10949.0078125
10961.86328125
10960.56640625
10941.62890625
10903.2421875
10846.19921875
10774.6328125
10695.390625
10616.0703125
10543.16796875
10481.41015625
10434.0859375
10402.78125
10386.32421875
10380.00390625
10376.58984375
10369.12109375
10353.98828125
10332.24609375
10308.2578125
10286.35546875
10267.95703125
10251.0859375
10232.49609375
10210.421875
10185.7265625
10161.24609375
10140.41796875
10126.37890625
10121.61328125
10127.578125
10143.796875
10167.17578125
10192.4765625
10214.609375
10231.375
10244.73828125
10259.546875
10280.8515625
10311.8046875
10352.9921875
10402.66015625
10456.8203125
10509.37890625
10552.921875
10580.46875
10587.6875
10574.3359375
10544.07421875
10502.640625
10456.1875
10411.125
10375.35546875
10358.7578125
10371.15625
10418.58984375
10500.3828125
10609.17578125
10734.08984375
10865.10546875
10996.16015625
11125.46484375
11253.4765625
11380.4453125
11505.55859375
11627.4296875
11744.234375
11852.55078125
11946.3359375
12018.1484375
12062.4140625
12078.08984375
12068.6796875
12040.3515625
12000.11328125
11954.77734375
11909.703125
11867.453125
11827.66796875
11789.1953125
11752.8515625
11722.109375
11700.87109375
11690.42578125
11688.44140625
11690.74609375
11694.21484375
11698.48046875
11705.62890625
11718.60546875
11739.6796875
11769.55078125
11806.9921875
11848.953125
11891.046875
11928.19921875
11955.17578125
11967.39453125
11962.24609375
11940.5546875
11906.55859375
11866.03125
11824.015625
11784.30078125
11750.39453125
11725.875
11713.328125
11712.86328125
11722.046875
11737.4296875
11756.3671875
11778.35546875
11805.171875
11839.68359375
11883.51953125
11934.84765625
11987.71484375
12033.234375
12062.09375
12067.34375
12046.66015625
12003.046875
11943.46484375
11875.99609375
11807.09375
11740.41015625
11677.29296875
11618.3359375
11564.9609375
11520.05078125
11487.3359375
11469.84375
11468.58203125
11481.7890625
11505.14453125
11532.91796875
11559.7265625
11581.875
11597.4453125
11605.63671875
11606.6796875
11602.3203125
11595.69921875
11589.94140625
11586.77734375
11586.4921875
11588.90234375
11593.79296875
11600.515625
11607.73046875
11614.05859375
11619.13671875
11623.8046875
11629.0625
11634.40234375
11636.83203125
11631.484375
11613.97265625
11582.828125
11540.359375
11491.2890625
11440.57421875
11391.5859375
11345.6640625
11302.98046875
11264.0078125
11230.5234375
11204.94140625
11188.7421875
11181.453125
11180.97265625
11184.73828125
11190.8984375
11199.44921875
11213.0234375
11236.55859375
11274.95703125
11329.8828125
11397.87109375
11471.109375
11540.328125
11597.95703125
11639.953125
11665.94921875
11678.4140625
11682.00390625
11683.15625
11688.9609375
11704.9765625
11733.34765625
11772.8515625
11820.16015625
11870.64453125
11918.31640625
11956.74609375
11981.734375
11993.69140625
11996.9609375
11996.1875
11992.68359375
11983.26953125
11961.99609375
11923.3671875
11865.47265625
11791.36328125
11707.73828125
11621.30078125
11535.203125
11447.76171875
11354.13671875
11249.63671875
11132.7109375
11006.33203125
10877.47265625
10755.0
10646.6328125
10555.93359375
10481.09375
10416.73828125
10358.046875
10304.625
10261.23046875
10235.03515625
10231.43359375
10250.98828125
10288.9375
10337.109375
10387.03125
10432.4453125
10470.01953125
10498.53125
10517.9921875
10529.47265625
10535.3203125
10538.91015625
10543.98828125
10554.0
10571.68359375
10599.15234375
10638.30859375
10691.00390625
10758.1875
10838.19921875
10925.85546875
11013.5546875
11093.87890625
11161.9765625
11216.88671875
11261.59375
11301.6796875
11342.40234375
11385.6875
11429.55859375
11470.69921875
11508.015625
11543.88671875
11582.34765625
11626.21875
11675.765625
11729.49609375
11785.67578125
11842.77734375
11898.71484375
11949.984375
11992.26953125
12022.58203125
12041.5390625
12054.1875
12068.84375
12094.62109375
12138.7578125
12204.34375
12288.96875
12384.67578125
12479.375
12559.4453125
12612.60546875
12630.04296875
12607.23828125
12544.13671875
12445.21875
12319.35546875
12178.4609375
12034.66796875
11897.07421875
11769.94140625
11653.1328125
11544.35546875
11442.00390625
11347.3046875
11264.53125
11199.1796875
11154.8046875
11130.453125
11120.09765625
11114.421875
11103.9296875
11082.23046875
11048.07421875
11005.46484375
10962.20703125
10927.8203125
10911.68359375
10921.40234375
10960.98046875
11028.99609375
11117.73828125
11214.5078125
11305.1953125
11378.546875
11428.953125
11456.27734375
11463.61328125
11454.81640625
11433.51171875
11403.23046875
11367.7421875
11330.90625
11296.4921875
11268.26953125
11249.91015625
11243.70703125
11248.953125
11261.69921875
11277.3515625
11294.30859375
11315.3828125
11345.5546875
11388.11328125
11442.65234375
11505.6484375
11571.8984375
11635.11328125
11688.19921875
11724.86328125
11742.3046875
11743.45703125
11736.4765625
11731.37890625
11735.453125
11749.9921875
11770.04296875
11786.76953125
11790.69140625
11774.484375
11734.8359375
11673.140625
11594.703125
11506.80859375
11416.98046875
11331.82421875
11256.2578125
11192.55078125
11140.16796875
11097.3984375
11063.8203125
11041.359375
11033.07421875
11040.7734375
11063.30859375
11095.875
11130.23046875
11156.30859375
11165.1484375
11151.9765625
11117.453125
11066.5
11005.96484375
10942.52734375
10881.37890625
10825.43359375
10775.140625
10728.859375
10683.86328125
10637.76953125
10590.13671875
10543.6171875
10504.11328125
10479.8125
10479.48828125
10510.3359375
10575.2265625
10670.109375
10783.19921875
10897.25
10994.46484375
11061.66015625
11093.49609375
11092.5859375
11066.94140625
11025.953125
10976.98046875
10924.28125
10870.484375
10819.0078125
10775.36328125
10746.56640625
10739.00390625
10755.69140625
10794.09765625
10845.96484375
10899.9453125
10945.6484375
10976.5
10989.80078125
10985.50390625
10965.671875
10934.70703125
10898.51171875
10861.7734375
10825.21484375
10785.51171875
10738.61328125
10684.09375
10627.5078125
10579.52734375
10552.625
10557.12109375
10597.83984375
10672.17578125
10769.87109375
10874.91796875
10969.51171875
11038.70703125
11074.29296875
11076.3984375
11052.265625
11012.890625
10969.3125
10930.67578125
10904.84765625
10899.7578125
10922.7421875
10977.4140625
11060.90234375
11164.35546875
11276.3828125
11386.3515625
11485.2890625
11565.36328125
11620.28125
11647.16796875
11648.1796875
11630.0546875
11601.53125
11570.0546875
11539.07421875
11506.81640625
11467.15234375
11412.62109375
11338.27734375
11243.87890625
11133.28125
11012.32421875
10887.46875
10765.640625
10653.93359375
10558.4609375
10483.53125
10432.0390625
10406.4375
10408.46875
10437.73828125
10490.65625
10560.9765625
10641.66796875
10727.05859375
10814.4375
10904.34375
10999.17578125
11100.6015625
11207.55078125
11316.2265625
11421.7734375
11520.15234375
11608.75
11685.5078125
11747.51953125
11790.671875
11811.40234375
11809.61328125
11790.58203125
11763.875
11739.765625
11725.33203125
11722.171875
11726.30859375
11729.78125
11723.4453125
11700.21875
11657.46875
11597.04296875
11522.93359375
11438.5625
11346.05078125
11248.046875
11149.8515625
11059.2890625
10984.015625
10928.6875
10894.16015625
10878.77734375
10880.2890625
10897.3828125
10930.0390625
10978.8125
11043.1484375
11120.29296875
11205.796875
11295.26171875
11385.85546875
11476.5703125
11567.375
11657.94921875
11746.484375
11829.2265625
11901.2421875
11958.18359375
11997.73046875
12019.72265625
12025.25390625
12015.59765625
11991.89453125
11955.765625
11910.49609375
11861.953125
11818.109375
11787.51171875
11777.5625
11793.45703125
11837.578125
11908.484375
11999.74609375
12099.37109375
12190.80859375
12255.984375
12279.84765625
12254.625
12181.8203125
12071.203125
11937.9609375
11799.859375
11674.60546875
11576.98046875
11515.9453125
11492.98046875
11502.921875
11536.58203125
11583.703125
11634.69921875
11680.95703125
11714.89453125
11731.0859375
11728.171875
11709.79296875
11683.2265625
11656.44140625
11635.62109375
11624.390625
11624.25
11635.76953125
11660.03515625
11699.80078125
11759.14453125
11841.1328125
11944.5078125
12061.6328125
12179.15625
12281.7578125
12357.390625
12401.171875
12415.77734375
12408.69921875
12388.6875
12363.1875
12336.578125
12309.03125
12276.8515625
12235.22265625
12181.83984375
12118.890625
12052.16015625
11988.65234375
11934.37109375
11892.953125
11865.109375
11849.05859375
11841.375
11837.2421875
11829.9140625
11811.05078125
11773.6328125
11716.23046875
11645.25390625
11572.80859375
11511.4375
11469.390625
11449.265625
11449.6953125
11468.02734375
11501.97265625
11549.71875
11608.90234375
11675.5390625
11743.6953125
11806.62109375
11859.44140625
11901.8671875
11939.0234375
11979.16796875
12029.609375
12093.5234375
12169.47265625
12253.328125
12340.6015625
12427.8671875
12512.78515625
12593.3046875
12666.48828125
12727.703125
12771.03515625
12790.98828125
12784.515625
12751.74609375
12695.23828125
12618.9140625
12527.88671875
12429.2421875
12332.59765625
12249.16015625
12189.29296875
12159.45703125
12160.1484375
12185.984375
12227.8984375
12276.09375
12322.54296875
12362.34765625
12394.09375
12419.3203125
12441.11328125
12462.57421875
12486.01171875
12513.21875
12546.24609375
12587.46484375
12638.1484375
12696.25390625
12754.95703125
12803.671875
12831.6796875
12832.42578125
12806.25
12760.2890625
12706.1875
12656.94140625
12624.2421875
12616.90234375
12640.171875
12694.8515625
12775.84375
12871.41015625
12965.0234375
13039.8046875
13083.2109375
13089.6796875
13061.0546875
13005.95703125
12938.38671875
12874.77734375
12829.60546875
12811.38671875
12820.921875
12852.234375
12895.3984375
12939.9140625
12977.73046875
13005.0703125
13022.64453125
13034.33203125
13045.09375
13059.00390625
13078.37109375
13104.16796875
13137.3125
13179.37890625
13231.921875
13294.53515625
13363.27734375
13430.70703125
13487.68359375
13525.96484375
13540.6015625
13531.49609375
13503.56640625
13465.0703125
13423.97265625
13384.23828125
13344.26953125
13298.85546875
13243.47265625
13178.3203125
13109.8671875
13048.99609375
13006.7890625
12989.9609375
12998.65234375
13027.2890625
13067.390625
13110.0859375
13147.6796875
13174.7578125
13189.13671875
13191.74609375
13184.8984375
13170.3359375
13148.828125
13121.94140625
13093.83984375
13070.9921875
13059.63671875
13063.05078125
13080.73046875
13109.6171875
13145.78515625
13185.55078125
13226.13671875
13266.1796875
13305.72265625
13344.984375
13382.98046875
13417.4140625
13446.02734375
13467.91015625
13483.1328125
13491.63671875
13492.7734375
13486.17578125
13472.859375
13455.84375
13440.11328125
13431.9765625
13437.6484375
13460.8671875
13500.6640625
13550.92578125
13602.86328125
13649.42578125
13688.84375
13724.86328125
13763.79296875
13810.93359375
13868.9921875
13938.55078125
14018.5546875
14105.49609375
14192.47265625
14269.98046875
14329.01953125
14364.47265625
14376.83203125
14371.71484375
14357.94921875
14345.296875
14342.03515625
14353.05859375
14379.0703125
14417.078125
14461.6640625
14506.34765625
14545.16015625
14574.484375
14594.43359375
14608.2421875
14619.96875
14632.09765625
14644.71484375
14656.2421875
14664.54296875
14667.8359375
14665.25390625
14657.20703125
14645.046875
14630.3359375
14614.234375
14597.39453125
14580.24609375
14563.33984375
14547.6484375
14534.59765625
14525.6171875
14521.15234375
14519.44140625
14515.78125
14503.421875
14476.48828125
14433.62890625
14379.8125
14324.609375
14278.3046875
14248.8046875
14240.60546875
14254.56640625
14287.44921875
14331.796875
14377.6171875
14415.66015625
14440.41796875
14451.515625
14453.1171875
14451.94921875
14454.5703125
14464.94921875
14483.390625
14507.203125
14532.01953125
14552.8125
14564.66796875
14563.9296875
14549.73046875
14524.6484375
14493.53125
14461.0859375
14430.23828125
14402.98046875
14382.6328125
14374.9375
14386.25
14420.27734375
14476.19921875
14549.8125
14635.6484375
14727.53125
14817.06640625
14892.7265625
14942.390625
14958.5546875
14942.609375
14904.76953125
14859.859375
14821.96875
14800.91796875
14801.34765625
14823.54296875
14864.5625
14919.078125
14979.96484375
15039.44140625
15091.3046875
15132.95703125
15165.5859375
15191.9453125
15213.57421875
15229.46875
15236.9921875
15233.921875
15220.1640625
15198.03125
15171.0
15142.05859375
15113.3046875
15086.953125
15066.08203125
15053.61328125
15050.28125
15053.76953125
15059.7109375
15063.765625
15063.3828125
15058.9296875
15053.6953125
15052.44140625
15058.6328125
15071.76171875
15086.2265625
15092.44921875
15079.98828125
15041.52734375
14975.875
14888.296875
14788.19140625
14685.765625
14589.06640625
14501.953125
14423.31640625
14348.44140625
14272.33984375
14193.21875
14114.03515625
14041.80078125
13985.3828125
13952.5703125
13947.359375
13968.44921875
14009.88671875
14062.95703125
14118.26953125
14167.58203125
14205.76953125
14232.35546875
14251.51953125
14270.66015625
14298.66796875
14344.453125
14414.83984375
14512.015625
14631.96875
14765.53515625
14901.25
15028.17578125
15137.6796875
15224.4375
15286.671875
15325.51171875
15343.84765625
15345.7421875
15336.796875
15324.4453125
15317.14453125
15322.33984375
15344.40234375
15383.82421875
15437.84765625
15502.07421875
15572.04296875
15644.296875
15716.75
15788.515625
15859.203125
15927.76953125
15991.53125
16046.4765625
16089.23046875
16119.46484375
16140.359375
16156.0546875
16167.73046875
16171.94140625
16162.8203125
16136.37109375
16093.390625
16039.09375
15980.8125
15925.8828125
15880.9375
15851.80078125
15843.08984375
15857.28515625
15893.796875
15948.6015625
16014.84375
16084.15625
16148.6171875
16202.7578125
16245.265625
16279.52734375
16312.3984375
16351.46484375
16401.71484375
16463.01171875
16529.52734375
16591.4140625
16637.83984375
16659.83984375
16651.51171875
16609.92578125
16534.80859375
16428.82421875
16297.87890625
16150.98828125
15999.63671875
15856.66796875
15734.2109375
15640.78515625
15579.0078125
15545.66796875
15534.16015625
15537.56640625
15550.59765625
15569.90625
15593.56640625
15620.4296875
15649.8359375
15681.359375
15714.39453125
15747.546875
15778.390625
15803.8828125
15820.87890625
15826.2734375
15817.06640625
15791.32421875
15749.71484375
15696.15234375
15636.55859375
15576.796875
15521.296875
15473.01171875
15434.1015625
15406.6484375
15393.265625
15397.23046875
15421.69140625
15468.25
15535.8671875
15621.15625
15719.55078125
15826.19921875
15935.65625
16041.15234375
16135.04296875
16211.3671875
16269.05859375
16313.30859375
16353.44921875
16398.60546875
16453.8515625
16518.8359375
16588.97265625
16657.91796875
16719.79296875
16770.0625
16805.11328125
16821.63671875
16816.9296875
16790.1015625
16742.7578125
16678.2265625
16599.875
16510.109375
16410.74609375
16304.06640625
16193.55078125
16084.0234375
15981.26953125
15891.14453125
15818.328125
15765.37890625
15733.0703125
15721.64453125
15731.80859375
15764.41015625
15819.6015625
15896.265625
15991.89453125
16102.140625
16220.30859375
16337.81640625
16445.9296875
16537.50390625
16607.8203125
16654.8984375
16680.23828125
16689.48046875
16691.5234375
16695.6875
16708.8046875
16734.05078125
16771.6953125
16819.95703125
16874.73828125
16928.41015625
16969.3203125
16983.28125
16956.9765625
16881.6484375
16755.27734375
16582.76953125
16374.83984375
16146.0859375
15912.5625
15689.01171875
15487.1875
15315.8125
15181.8203125
15091.16796875
15048.27734375
15054.453125
15106.13671875
15194.22265625
15305.32421875
15425.16015625
15542.19140625
15649.046875
15740.77734375
15812.25390625
15857.49609375
15871.80859375
15854.58984375
15810.66015625
15749.06640625
15680.125
15612.18359375
15549.9140625
15495.16796875
15449.796875
15417.94140625
15405.93359375
15420.171875
15464.86328125
15540.78125
15644.625
15768.19921875
15897.875
16015.73046875
16103.234375
16146.7421875
16142.203125
16096.30859375
16023.08203125
15937.95703125
15852.78515625
15773.93359375
15703.21484375
15639.77734375
15582.078125
15529.26171875
15481.76953125
15440.85546875
15407.453125
15381.2421875
15360.53515625
15343.08984375
15327.62109375
15315.09375
15308.46875
15310.796875
15323.05078125
15343.51171875
15368.50390625
15393.0546875
15411.2890625
15417.46875
15408.1328125
15383.71484375
15348.1875
15307.4140625
15267.91015625
15236.4296875
15219.3359375
15221.41796875
15244.49609375
15286.50390625
15341.37109375
15400.26953125
15454.484375
15498.4609375
15531.0078125
15554.0703125
15570.5234375
15582.78125
15592.09765625
15598.125
15599.02734375
15592.6953125
15578.26953125
15556.7734375
15530.71484375
15503.8125
15481.08984375
15468.09765625
15468.67578125
15482.4765625
15504.23046875
15525.28125
15536.22265625
15529.26171875
15499.6640625
15446.23046875
15370.9765625
15278.26953125
15173.90234375
15064.4609375
14956.85546875
14857.828125
14773.50390625
14709.02734375
14668.2578125
14653.30859375
14664.1171875
14698.46875
14752.25
14819.5859375
14893.0234375
14964.37890625
15026.8046875
15076.9921875
15115.8359375
15146.65625
15172.08984375
15191.41015625
15199.90234375
15190.37890625
15156.35546875
15095.265625
15010.1875
14909.3984375
14804.3046875
14706.9921875
14627.96484375
14574.38671875
14548.78515625
14548.81640625
14568.02734375
14597.29296875
14626.5
14646.390625
14650.46484375
14636.2734375
14605.453125
14562.625
14513.5703125
14463.52734375
14415.8046875
14370.984375
14326.94140625
14279.90234375
14226.34375
14165.33203125
14100.0
14037.49609375
13986.890625
13956.296875
13950.4375
13969.97265625
14012.4296875
14073.51171875
14147.55859375
14227.125
14303.12109375
14366.75390625
14412.9765625
14443.1953125
14465.265625
14490.22265625
14527.59765625
14581.45703125
14649.01953125
14721.92578125
14789.109375
14840.03125
14867.57421875
14870.19140625
14852.328125
14822.296875
14788.35546875
14755.5546875
14725.33984375
14697.6328125
14673.15234375
14654.1015625
14643.35546875
14642.91015625
14652.55859375
14669.26171875
14687.74609375
14702.45703125
14710.015625
14710.74609375
14708.0234375
14705.95703125
14706.8125
14709.58203125
14709.70703125
14699.57421875
14669.9609375
14613.015625
14525.9140625
14413.0078125
14284.39453125
14151.921875
14025.40625
13911.0390625
13811.78125
13728.30078125
13659.625
13603.3671875
13555.98046875
13513.5390625
13472.9609375
13432.74609375
13392.640625
13352.84765625
13314.15234375
13278.81640625
13250.7421875
13233.9375
13230.703125
13240.97265625
13262.859375
13293.04296875
13326.890625
13359.1015625
13385.00390625
13401.78125
13408.70703125
13406.75390625
13398.02734375
13385.18359375
13371.06640625
13358.6328125
13350.94921875
13350.90234375
13360.45703125
13379.97265625
13407.921875
13440.83203125
13473.38671875
13499.140625
13512.25390625
13510.14453125
13495.5234375
13476.28515625
13462.296875
13460.64453125
13472.49609375
13493.41796875
13515.875
13531.19921875
13530.41796875
13505.76171875
13453.6953125
13377.59375
13287.4453125
13196.50390625
13116.9765625
13056.8359375
13018.23046875
12997.4453125
12986.57421875
12976.36328125
12959.20703125
12931.0859375
12891.78125
12843.6484375
12789.89453125
12733.3828125
12675.7734375
12616.43359375
12551.38671875
12474.1953125
12379.48828125
12266.92578125
12142.16015625
12014.26953125
11892.453125
11784.39453125
11696.00390625
11630.9921875
11590.28125
11572.4375
11575.42578125
11598.26953125
11641.28125
11704.51953125
11785.74609375
11879.203125
11976.52734375
12069.30078125
12151.7578125
12221.8984375
12280.62109375
12329.56640625
12369.19140625
12397.9375
12412.98046875
12412.0859375
12395.41015625
12366.125
12329.4921875
12290.81640625
12253.05078125
12215.51953125
12174.95703125
12128.75390625
12077.99609375
12027.63671875
11983.6875
11949.9140625
11926.421875
11910.37109375
11897.453125
11883.21875
11864.12890625
11838.65625
11808.0859375
11776.64453125
11750.2890625
11733.68359375
11726.48046875
11721.33984375
11706.13671875
11669.76953125
11607.77734375
11523.921875
11426.6953125
11323.671875
11217.3203125
11104.59375
10979.890625
10839.44921875
10684.9609375
10524.40625
10369.8515625
10233.3671875
10123.32421875
10043.0
9991.6953125
9967.1953125
9967.578125
9991.43359375
10036.73046875
10099.546875
10173.56640625
10250.6015625
10322.10546875
10381.1640625
10424.23046875
10451.50390625
10465.63671875
10470.2421875
10469.7734375
10470.4921875
10480.08984375
10505.1015625
10548.0
10606.78125
10677.3125
10755.796875
10839.4296875
10925.58984375
11011.40625
11094.4296875
11173.80859375
11251.05078125
11329.7890625
11414.06640625
11505.625
11602.0859375
11697.6171875
11786.15625
11864.78515625
11934.54296875
11998.21875
12056.91015625
12108.12109375
12146.48046875
12166.1171875
12163.1328125
12136.79296875
12089.5703125
12026.296875
11952.94921875
11875.41015625
11798.73828125
11727.04296875
11664.015625
11613.6484375
11580.3984375
11567.77734375
11575.42578125
11596.82421875
11620.328125
11633.609375
11628.32421875
11601.421875
11553.33984375
11485.76171875
11401.30859375
11304.56640625
11202.5234375
11103.16796875
11013.09375
10935.42578125
10869.5625
10812.72265625
10762.29296875
10717.55078125
10680.26953125
10654.61328125
10645.8125
10657.23046875
10687.02734375
10727.203125
10766.5859375
10796.1015625
10812.4140625
10817.98046875
10818.43359375
10819.4765625
10824.51171875
10833.25
10841.69140625
10843.53125
10832.8828125
10807.11328125
10768.63671875
10724.5078125
10683.8046875
10654.1328125
10639.19921875
10638.5625
10649.11328125
10667.12109375
10689.92578125
10716.76171875
10748.390625
10785.5859375
10827.41796875
10870.65234375
10910.74609375
10943.58203125
10966.828125
10980.484375
10986.31640625
10986.43359375
10981.6171875
10970.828125
10952.49609375
10926.2265625
10893.39453125
10856.25
10816.87890625
10776.96875
10737.8984375
10700.7890625
10666.90625
10638.64453125
10619.9296875
10614.9453125
10626.05078125
10653.0
10694.34375
10748.9921875
10815.8515625
10891.81640625
10970.21484375
11041.6171875
11097.0
11131.5859375
11147.2109375
11151.609375
11154.609375
11163.13671875
11177.85546875
11193.3125
11201.62109375
11197.57421875
11181.890625
11160.1171875
11137.953125
11116.58203125
11091.82421875
11057.5234375
11010.1875
10951.77734375
10889.32421875
10832.265625
10788.80859375
10762.6796875
10751.70703125
10749.21875
10747.76953125
10742.9453125
10735.00390625
10727.33203125
10723.4140625
10724.72265625
10730.88671875
10741.19921875
10755.6171875
10774.84765625
10800.14453125
10833.390625
10877.0078125
10933.30859375
11003.62890625
11087.48828125
11181.73046875
11280.0078125
11373.44140625
11452.9453125
11512.05859375
11548.31640625
11562.625
11557.83984375
11537.859375
11507.26953125
11470.78125
11432.13671875
11393.20703125
11354.15234375
11314.90234375
11276.57421875
11241.5703125
11211.7890625
11186.390625
11161.24609375
11131.078125
11093.125
11049.7109375
11007.640625
10974.29296875
10952.84375
10939.75390625
10926.40625
10903.58984375
10866.171875
10815.4609375
10758.703125
10706.5390625
10669.71875
10656.41015625
10670.65625
10711.77734375
10774.171875
10848.0234375
10921.65234375
10985.2890625
11034.3125
11070.15625
11098.5703125
11126.75
11160.48046875
11202.07421875
11249.6171875
11297.62109375
11338.7421875
11365.73046875
11373.01171875
11357.59765625
11319.33203125
11260.65234375
11186.3046875
11103.18359375
11019.39453125
10941.875
10873.4921875
10812.09375
10752.66015625
10691.2421875
10627.86328125
10566.7578125
10514.23828125
10475.6171875
10452.37890625
10440.67578125
10432.234375
10417.5546875
10390.0234375
10348.46875
10296.74609375
10240.86328125
10186.140625
10136.03515625
10092.71875
10057.5234375
10030.375
10008.9765625
9989.16796875
9966.66015625
9938.5703125
9903.3046875
9859.0703125
9803.1640625
9733.46484375
9651.51171875
9564.40234375
9483.5703125
9420.90625
9385.24609375
9381.46484375
9411.515625
9475.1796875
9569.2578125
9686.4921875
9816.22265625
9947.0625
10069.97265625
10179.75
10274.20703125
10351.9453125
10410.55859375
10446.6015625
10457.0859375
10441.16796875
10400.94921875
10341.16015625
10268.3515625
10189.65625
10111.421875
10038.20703125
9972.58203125
9915.38671875
9866.22265625
9824.25390625
9789.62890625
9764.546875
9752.4765625
9755.5859375
9772.4375
9797.78515625
9824.24609375
9844.48046875
9852.9140625
9847.11328125
9828.47265625
9801.60546875
9772.19921875
9744.47265625
9719.8359375
9697.4765625
9676.19921875
9655.69921875
9635.9609375
9615.45703125
9590.5
9556.9765625
9513.23828125
9461.44921875
9406.72265625
9355.359375
9313.65234375
9286.9296875
9278.0
9285.4296875
9303.3125
9323.37890625
9338.34765625
9344.62890625
9342.91015625
9336.98046875
9331.8671875
9332.67578125
9344.1875
9370.6015625
9414.70703125
9476.5625
9552.62109375
9636.01953125
9718.28515625
9791.91015625
9852.50390625
9899.4921875
9935.38671875
9964.796875
9993.7890625
10029.30859375
10078.06640625
10145.15625
10233.04296875
10340.90625
10463.7421875
10591.5703125
10709.8515625
10802.203125
10854.9296875
10861.5078125
10824.4609375
10753.34765625
10659.8359375
10553.06640625
10438.28515625
10318.4453125
10196.3515625
10075.26171875
9958.64453125
9850.3359375
9755.078125
9677.94921875
9622.4921875
9589.24609375
9575.953125
9579.28125
9596.3671875
9625.1484375
9663.765625
9710.01171875
9761.53125
9816.51953125
9873.8125
9931.73046875
9986.4921875
10031.9921875
10062.2421875
10075.18359375
10074.9140625
10070.140625
10069.86328125
10079.5234375
10099.97265625
10129.02734375
10163.45703125
10200.12109375
10236.4140625
10270.828125
10303.55859375
10336.48046875
10372.015625
10411.3984375
10453.23046875
10493.23046875
10525.59765625
10544.9765625
10547.71484375
10531.91015625
10497.38671875
10446.3046875
10383.9921875
10318.19921875
10256.53515625
10203.59375
10159.7890625
10122.3515625
10087.640625
10053.53515625
10020.7421875
9992.21875
9970.71484375
9955.92578125
9943.14453125
9924.60546875
9892.81640625
9843.87890625
9778.98046875
9703.33984375
9623.71484375
9546.1796875
9475.19921875
9413.7890625
9363.953125
9326.89453125
9303.09375
9292.1953125
9293.00390625
9303.8984375
9324.0546875
9354.49609375
9397.84375
9456.4765625
9530.5546875
9617.53515625
9713.23828125
9812.86328125
9911.25
10002.8984375
10083.12890625
10149.96875
10205.25390625
10253.59765625
10299.80078125
10346.51953125
10393.53515625
10438.1484375
10476.00390625
10502.1484375
10512.66796875
10506.4609375
10486.0859375
10456.8515625
10424.80078125
10394.828125
10369.80078125
10350.21484375
10334.14453125
10317.44921875
10294.5625
10259.859375
10209.1953125
10141.5
10059.87890625
9971.62890625
9886.5625
9813.90234375
9759.20703125
9722.5859375
9699.23046875
9681.93359375
9664.41015625
9644.03515625
9622.70703125
9605.9921875
9601.34375
9616.16796875
9655.69921875
9720.57421875
9805.28515625
9898.859375
9988.0
10061.046875
10111.015625
10136.80078125
10142.64453125
10136.03515625
10125.16796875
10117.3203125
10119.109375
10137.546875
10179.875
10251.5
10353.203125
10479.44140625
10618.66015625
10755.6328125
10875.07421875
10965.28515625
11020.33203125
11040.3203125
11030.1484375
10997.84765625
10952.55078125
10902.45703125
10853.1640625
10807.14453125
10764.41015625
10723.4765625
10682.375
10639.6796875
10595.5703125
10552.21484375
10513.03125
10480.9609375
10457.09765625
10440.625
10430.18359375
10425.57421875
10428.33984375
10440.5390625
10462.49609375
10491.18359375
10520.65234375
10544.19140625
10556.97265625
10557.875
10549.80078125
10538.2265625
10528.41796875
10522.3046875
10517.15234375
10507.31640625
10488.12109375
10458.86328125
10422.7109375
10384.30859375
10347.55078125
10315.01953125
10287.8203125
10264.70703125
10241.453125
10212.38671875
10174.0
10127.55078125
10077.984375
10029.8203125
9983.76953125
9936.8828125
9885.64453125
9828.7421875
9767.484375
9704.59765625
9643.265625
9587.18359375
9540.4609375
9506.53515625
9486.90625
9481.1640625
9488.2734375
9507.765625
9539.625
9583.33984375
9636.91015625
9696.2890625
9755.18359375
9805.55078125
9839.23828125
9850.56640625
9838.65234375
9808.203125
9767.94921875
9727.40625
9693.078125
9666.2734375
9643.984375
9622.7421875
9603.12109375
9591.52734375
9597.9140625
9630.875
9693.59375
9782.79296875
9890.32421875
10005.53125
10117.19921875
10215.2109375
10292.140625
10344.57421875
10373.41796875
10383.078125
10379.3515625
10366.87109375
10347.21875
10319.15625
10280.703125
10231.27734375
10172.62109375
10108.62109375
10045.046875
9989.08984375
9947.78125
9925.44921875
9921.88671875
9932.68359375
9951.55859375
9973.56640625
9997.69140625
10027.46875
10068.7265625
10125.16796875
10194.62109375
10268.77734375
10336.5390625
10388.55859375
10420.48828125
10434.1875
10437.11328125
10439.90234375
10452.0546875
10477.3359375
10511.47265625
10543.87109375
10562.109375
10556.3515625
10521.58984375
10457.8671875
10369.640625
10264.796875
10153.08203125
10043.9921875
9945.05078125
9861.1015625
9794.55859375
9745.78125
9713.34375
9694.18359375
9683.9453125
9678.09375
9673.7578125
9671.32421875
9674.1171875
9686.0546875
9709.1328125
9742.890625
9785.5
9834.6171875
9886.89453125
9937.5390625
9981.33203125
10014.75390625
10037.3125
10051.19921875
10059.6796875
10065.26953125
10068.84375
10070.09375
10069.02734375
10066.64453125
10063.78125
10058.8671875
10046.8671875
10020.625
9973.34765625
9900.88671875
9802.9453125
9683.484375
9549.97265625
9411.546875
9277.15234375
9154.609375
9050.50390625
8969.99609375
8916.109375
8889.09375
8886.40234375
8903.0078125
8932.2265625
8967.37109375
9003.609375
9038.76171875
9072.40234375
9104.1640625
9132.84765625
9156.77734375
9175.015625
9188.6484375
9201.3984375
9218.6015625
9244.26171875
9278.26953125
9315.984375
9350.765625
9377.04296875
9391.640625
9393.1796875
9381.18359375
9356.15234375
9320.65234375
9280.328125
9243.88671875
9220.92578125
9218.37890625
9237.23046875
9272.28515625
9315.10546875
9358.1953125
9397.67578125
9433.38671875
9467.15625
9500.54296875
9533.08203125
9561.73046875
9582.15234375
9591.4921875
9590.85546875
9585.3203125
9580.96484375
9580.91796875
9583.5
9583.73046875
9576.76953125
9560.703125
9537.20703125
9510.71875
9486.921875
9471.20703125
9467.29296875
9476.6484375
9498.8515625
9532.36328125
9574.796875
9622.7421875
9671.91796875
9718.02734375
9757.5390625
9787.5234375
9805.10546875
9807.921875
9796.13671875
9774.3671875
9751.27734375
9736.2578125
9735.42578125
9749.6640625
9775.58984375
9807.81640625
[truncated: 60,234 more chars]
