# Supplementary material for: Widespread extracellular electron transfer pathways for charging microbial cytochrome OmcS nanowires via periplasmic cytochromes PpcABCDE
Source: Nat Commun. 2024 Mar 20;15:2434. doi: 10.1038/s41467-024-46192-0 (PMC10954620; doi:10.1038/s41467-024-46192-0)
Supplement: Supplementary file 4 — Source Data [file 41467_2024_46192_MOESM4_ESM.zip › 9. Malvankar_Source_Data/9. Malvankar_Source_Data_NMR/Fig_6_PpcA reoxidation/Fig6_PpcA_Gs_Reoxidation_1.txt]

# File created = Friday, November 24, 2023 at 8:46:34 PM Western European Standard Time
# Data set = PpcA_Gs_Reoxidation_Experiments_NMR  2  1  /Users/pilarcportela/Topspin_examdata
# Spectral Region:
# LEFT = 24.729209899902344 ppm. RIGHT = -15.326213989024218 ppm.
#
# SIZE = 32768 ( = number of points)
#
# In the following ordering is from the 'left' to the 'right' limits!
# Lines beginning with '#' must be considered as comment lines.
#
-11094.365234375
-10920.943359375
-10735.994140625
-10561.529296875
-10397.6015625
-10231.4375
-10062.52734375
-9911.025390625
-9799.861328125
-9732.685546875
-9693.560546875
-9668.2421875
-9657.998046875
-9663.919921875
-9664.525390625
-9631.025390625
-9574.599609375
-9558.576171875
-9639.080078125
-9795.58984375
-9937.09375
-9977.109375
-9892.271484375
-9717.130859375
-9507.091796875
-9310.240234375
-9151.3046875
-9026.82421875
-8922.40234375
-8838.0078125
-8785.1796875
-8759.220703125
-8735.45703125
-8704.1640625
-8691.765625
-8729.86328125
-8811.685546875
-8893.728515625
-8935.548828125
-8927.609375
-8887.654296875
-8844.830078125
-8826.53515625
-8849.763671875
-8922.076171875
-9050.560546875
-9241.248046875
-9483.314453125
-9741.365234375
-9969.69921875
-10126.896484375
-10176.158203125
-10095.84765625
-9912.5390625
-9711.0234375
-9581.5859375
-9551.822265625
-9585.494140625
-9645.619140625
-9735.51171875
-9872.197265625
-10041.3046875
-10192.673828125
-10270.142578125
-10238.314453125
-10095.83203125
-9880.021484375
-9654.7734375
-9478.630859375
-9376.578125
-9338.38671875
-9337.046875
-9348.5546875
-9365.61328125
-9400.353515625
-9467.4921875
-9557.99609375
-9632.626953125
-9644.544921875
-9563.951171875
-9385.17578125
-9131.58984375
-8867.70703125
-8688.00390625
-8660.302734375
-8767.169921875
-8913.99609375
-9004.71484375
-9009.87890625
-8965.521484375
-8919.998046875
-8890.87109375
-8866.890625
-8838.466796875
-8818.81640625
-8837.20703125
-8918.736328125
-9074.779296875
-9304.8828125
-9591.126953125
-9885.197265625
-10117.44921875
-10237.744140625
-10247.291015625
-10181.458984375
-10067.77734375
-9916.5234375
-9747.734375
-9600.81640625
-9502.962890625
-9442.16015625
-9387.689453125
-9330.900390625
-9291.6484375
-9288.17578125
-9315.5234375
-9355.748046875
-9397.685546875
-9440.86328125
-9486.72265625
-9533.30078125
-9578.5546875
-9624.705078125
-9672.88671875
-9706.787109375
-9684.466796875
-9562.8515625
-9343.2421875
-9084.85546875
-8859.302734375
-8696.974609375
-8593.64453125
-8559.787109375
-8628.15625
-8798.3046875
-9001.626953125
-9150.55078125
-9212.8515625
-9215.111328125
-9183.783203125
-9113.32421875
-8990.703125
-8818.92578125
-8608.91015625
-8378.474609375
-8170.212890625
-8032.87890625
-7955.841796875
-7853.716796875
-7664.07421875
-7450.6875
-7359.466796875
-7461.33203125
-7678.185546875
-7880.27734375
-8018.0
-8129.02734375
-8248.19140625
-8356.646484375
-8414.462890625
-8407.423828125
-8356.90625
-8306.40234375
-8299.08203125
-8345.89453125
-8413.306640625
-8462.734375
-8502.361328125
-8577.033203125
-8704.76953125
-8849.79296875
-8966.134765625
-9041.849609375
-9088.322265625
-9112.23046875
-9116.10546875
-9102.59765625
-9054.658203125
-8931.92578125
-8717.66015625
-8461.271484375
-8248.634765625
-8133.419921875
-8113.646484375
-8160.560546875
-8242.326171875
-8329.228515625
-8410.421875
-8506.826171875
-8638.19140625
-8776.435546875
-8863.064453125
-8877.412109375
-8855.34375
-8833.146484375
-8809.6953125
-8780.08984375
-8767.806640625
-8791.359375
-8823.45703125
-8817.478515625
-8763.451171875
-8694.103515625
-8649.666015625
-8658.466796875
-8730.66796875
-8835.9453125
-8900.26953125
-8865.3046875
-8752.681640625
-8638.357421875
-8562.3203125
-8493.96875
-8388.669921875
-8244.708984375
-8094.125
-7966.462890625
-7877.162109375
-7831.037109375
-7824.1484375
-7857.072265625
-7949.404296875
-8116.97265625
-8328.11328125
-8511.5859375
-8622.78125
-8677.080078125
-8703.89453125
-8699.96875
-8655.34375
-8597.46484375
-8568.576171875
-8567.638671875
-8548.966796875
-8477.806640625
-8361.63671875
-8230.513671875
-8117.142578125
-8060.755859375
-8100.935546875
-8248.185546875
-8466.953125
-8691.94921875
-8857.01953125
-8920.322265625
-8888.22265625
-8820.33203125
-8789.33984375
-8820.474609375
-8875.95703125
-8900.916015625
-8872.37109375
-8800.052734375
-8695.59375
-8553.65234375
-8358.048828125
-8101.26953125
-7806.330078125
-7536.84375
-7378.08203125
-7393.17578125
-7585.51953125
-7894.72265625
-8228.9296875
-8516.283203125
-8742.087890625
-8935.470703125
-9111.447265625
-9234.3359375
-9255.76171875
-9185.498046875
-9102.21875
-9085.580078125
-9149.67578125
-9246.009765625
-9314.466796875
-9321.748046875
-9264.388671875
-9152.4375
-8994.833984375
-8800.482421875
-8592.978515625
-8412.88671875
-8289.748046875
-8214.541015625
-8154.498046875
-8091.5
-8027.9609375
-7959.89453125
-7871.998046875
-7764.064453125
-7656.55859375
-7563.091796875
-7483.873046875
-7433.259765625
-7438.4921875
-7493.37109375
-7549.681640625
-7584.67578125
-7644.77734375
-7781.0234375
-7964.275390625
-8113.349609375
-8195.904296875
-8248.00390625
-8291.916015625
-8290.0390625
-8201.890625
-8042.484375
-7852.833984375
-7646.75390625
-7428.591796875
-7245.8671875
-7174.185546875
-7234.77734375
-7352.998046875
-7421.08984375
-7399.001953125
-7341.83203125
-7328.90234375
-7380.86328125
-7457.958984375
-7525.53125
-7587.814453125
-7648.693359375
-7678.060546875
-7654.8671875
-7622.982421875
-7654.701171875
-7756.943359375
-7857.900390625
-7897.96875
-7892.869140625
-7889.95703125
-7906.982421875
-7947.2109375
-8036.0625
-8190.28515625
-8364.203125
-8475.19140625
-8486.62890625
-8433.216796875
-8364.142578125
-8296.62109375
-8234.203125
-8198.146484375
-8218.4921875
-8305.734375
-8441.265625
-8585.453125
-8691.130859375
-8724.25390625
-8680.693359375
-8577.158203125
-8427.267578125
-8239.04296875
-8033.97265625
-7850.046875
-7721.306640625
-7666.955078125
-7698.349609375
-7813.517578125
-7977.357421875
-8128.72265625
-8222.51953125
-8255.453125
-8244.544921875
-8196.349609375
-8107.248046875
-7979.927734375
-7829.3515625
-7684.896484375
-7592.005859375
-7588.517578125
-7660.671875
-7737.857421875
-7751.263671875
-7689.3515625
-7583.087890625
-7456.8671875
-7322.7265625
-7213.392578125
-7186.2734375
-7281.9765625
-7488.181640625
-7741.109375
-7951.537109375
-8043.904296875
-8000.3046875
-7872.07421875
-7734.908203125
-7639.25
-7619.482421875
-7724.5625
-7983.875
-8334.201171875
-8630.708984375
-8761.099609375
-8724.025390625
-8581.3203125
-8376.83203125
-8137.7421875
-7915.451171875
-7762.7109375
-7674.1953125
-7596.171875
-7499.009765625
-7406.849609375
-7360.232421875
-7389.087890625
-7516.794921875
-7733.583984375
-7949.791015625
-8033.291015625
-7935.962890625
-7750.62890625
-7604.533203125
-7525.369140625
-7455.482421875
-7369.619140625
-7313.736328125
-7326.685546875
-7384.453125
-7446.34765625
-7514.279296875
-7615.51953125
-7754.65625
-7913.07421875
-8075.83984375
-8227.333984375
-8332.990234375
-8358.55078125
-8304.263671875
-8191.181640625
-8017.048828125
-7764.33984375
-7465.09765625
-7219.34765625
-7109.810546875
-7108.25390625
-7101.306640625
-7013.265625
-6875.046875
-6762.3359375
-6697.337890625
-6641.1796875
-6567.46484375
-6503.576171875
-6490.369140625
-6528.359375
-6580.244140625
-6608.736328125
-6593.87890625
-6527.95703125
-6419.921875
-6304.84765625
-6226.736328125
-6200.388671875
-6195.640625
-6162.8828125
-6074.517578125
-5951.5
-5861.2265625
-5879.625
-6030.201171875
-6251.30078125
-6437.14453125
-6522.201171875
-6523.591796875
-6505.4375
-6516.173828125
-6560.30859375
-6608.869140625
-6623.3828125
-6582.890625
-6504.080078125
-6431.15234375
-6396.48828125
-6395.880859375
-6408.13671875
-6427.955078125
-6466.462890625
-6526.84375
-6597.904296875
-6676.46875
-6785.19140625
-6955.125
-7180.11328125
-7385.2265625
-7457.232421875
-7336.609375
-7088.611328125
-6859.984375
-6747.931640625
-6728.33203125
-6728.2109375
-6739.759765625
-6820.435546875
-6988.50390625
-7170.09375
-7272.8828125
-7281.396484375
-7249.515625
-7216.26953125
-7167.126953125
-7085.52734375
-7013.46875
-7029.50390625
-7158.978515625
-7322.158203125
-7394.181640625
-7324.822265625
-7188.3515625
-7107.896484375
-7142.9140625
-7259.716796875
-7387.9453125
-7470.7265625
-7465.330078125
-7342.30078125
-7116.427734375
-6865.8203125
-6694.736328125
-6668.689453125
-6780.251953125
-6963.595703125
-7140.580078125
-7274.404296875
-7393.837890625
-7555.494140625
-7773.869140625
-7999.025390625
-8164.755859375
-8235.880859375
-8201.1953125
-8057.162109375
-7831.00390625
-7592.58203125
-7393.26953125
-7195.814453125
-6910.9921875
-6515.6640625
-6097.6953125
-5768.1953125
-5564.939453125
-5465.765625
-5458.62109375
-5548.62890625
-5707.248046875
-5867.96484375
-5992.55078125
-6112.603515625
-6281.4765625
-6497.1484375
-6690.009765625
-6779.8203125
-6733.72265625
-6581.462890625
-6394.88671875
-6246.5625
-6159.63671875
-6085.72265625
-5949.466796875
-5732.12890625
-5506.326171875
-5380.134765625
-5415.22265625
-5602.998046875
-5892.623046875
-6209.923828125
-6464.8515625
-6596.412109375
-6635.365234375
-6687.083984375
-6813.939453125
-6948.93359375
-6961.37890625
-6802.6796875
-6551.775390625
-6315.810546875
-6128.705078125
-5968.1015625
-5832.146484375
-5750.802734375
-5728.75390625
-5725.56640625
-5711.884765625
-5713.36328125
-5766.453125
-5846.912109375
-5885.591796875
-5865.49609375
-5865.630859375
-5974.896484375
-6178.203125
-6366.9296875
-6466.17578125
-6517.357421875
-6617.68359375
-6803.30078125
-7016.091796875
-7168.9921875
-7214.859375
-7157.287109375
-7025.41796875
-6850.548828125
-6653.2578125
-6442.71484375
-6230.58203125
-6043.890625
-5918.75390625
-5885.330078125
-5961.509765625
-6143.677734375
-6384.0546875
-6590.1796875
-6680.39453125
-6650.658203125
-6571.283203125
-6513.76171875
-6493.333984375
-6479.19921875
-6437.685546875
-6362.15234375
-6283.947265625
-6261.123046875
-6333.974609375
-6482.013671875
-6644.4921875
-6789.34375
-6935.0078125
-7092.765625
-7221.544921875
-7269.189453125
-7237.259765625
-7171.2890625
-7094.3359375
-6977.189453125
-6772.857421875
-6466.052734375
-6101.23828125
-5780.673828125
-5615.18359375
-5639.349609375
-5774.013671875
-5898.55859375
-5962.802734375
-6011.74609375
-6111.3359375
-6278.521484375
-6476.98046875
-6645.80078125
-6730.625
-6722.08203125
-6671.64453125
-6637.25390625
-6604.412109375
-6495.3359375
-6269.298828125
-5978.890625
-5710.85546875
-5512.65625
-5405.876953125
-5425.966796875
-5588.42578125
-5827.330078125
-6021.89453125
-6094.681640625
-6053.60546875
-5939.58203125
-5775.138671875
-5578.505859375
-5391.18359375
-5259.189453125
-5194.1875
-5166.916015625
-5132.419921875
-5057.279296875
-4937.79296875
-4805.6796875
-4711.03125
-4690.390625
-4748.65234375
-4864.03125
-4999.33984375
-5116.39453125
-5203.435546875
-5293.908203125
-5438.263671875
-5646.880859375
-5872.763671875
-6052.9140625
-6148.044921875
-6140.912109375
-6031.357421875
-5858.349609375
-5704.291015625
-5643.068359375
-5684.90234375
-5786.42578125
-5899.466796875
-5988.142578125
-6021.3125
-5995.431640625
-5967.197265625
-6020.0859375
-6178.078125
-6376.423828125
-6529.583984375
-6599.900390625
-6584.892578125
-6475.03515625
-6265.97265625
-6000.734375
-5761.068359375
-5608.603515625
-5548.6328125
-5543.462890625
-5538.8125
-5485.966796875
-5372.912109375
-5242.060546875
-5151.119140625
-5105.138671875
-5049.2734375
-4941.380859375
-4810.388671875
-4725.755859375
-4728.529296875
-4815.96875
-4980.251953125
-5228.900390625
-5558.974609375
-5929.126953125
-6268.9765625
-6515.359375
-6645.083984375
-6683.361328125
-6678.4296875
-6657.310546875
-6607.474609375
-6510.232421875
-6384.119140625
-6275.986328125
-6209.029296875
-6160.25390625
-6097.208984375
-6020.673828125
-5962.591796875
-5958.580078125
-6032.896484375
-6187.810546875
-6381.36328125
-6526.9375
-6548.3125
-6443.087890625
-6273.283203125
-6094.017578125
-5920.873046875
-5774.96875
-5716.994140625
-5792.34765625
-5955.365234375
-6094.791015625
-6145.607421875
-6143.126953125
-6151.763671875
-6172.52734375
-6148.28515625
-6037.03515625
-5843.82421875
-5592.423828125
-5310.984375
-5056.42578125
-4915.6328125
-4950.890625
-5148.802734375
-5432.697265625
-5716.0
-5941.212890625
-6092.044921875
-6191.15234375
-6278.48046875
-6372.7109375
-6451.80078125
-6473.400390625
-6402.5625
-6217.072265625
-5915.001953125
-5543.93359375
-5203.357421875
-4976.373046875
-4851.123046875
-4734.123046875
-4549.298828125
-4309.54296875
-4093.58984375
-3976.544921875
-3984.5390625
-4087.20703125
-4217.794921875
-4317.48046875
-4374.83203125
-4415.12109375
-4453.27734375
-4480.015625
-4496.724609375
-4530.474609375
-4595.115234375
-4664.615234375
-4711.8203125
-4754.521484375
-4833.0234375
-4951.587890625
-5067.037109375
-5126.578125
-5097.16796875
-4978.517578125
-4825.8984375
-4743.291015625
-4841.07421875
-5065.34375
-5272.818359375
-5337.4765625
-5242.31640625
-5043.087890625
-4789.630859375
-4520.6953125
-4302.46484375
-4208.291015625
-4246.5546875
-4342.943359375
-4411.943359375
-4430.408203125
-4436.92578125
-4484.78125
-4608.76953125
-4809.22265625
-5033.59375
-5181.36328125
-5166.79296875
-4997.90625
-4779.017578125
-4618.876953125
-4543.689453125
-4510.484375
-4487.79296875
-4491.861328125
-4543.08203125
-4622.111328125
-4692.96875
-4751.4140625
-4821.638671875
-4909.4453125
-4985.39453125
-5018.974609375
-5007.27734375
-4960.32421875
-4878.955078125
-4766.875
-4655.310546875
-4595.60546875
-4625.421875
-4751.611328125
-4960.974609375
-5228.669921875
-5509.880859375
-5741.05078125
-5871.06640625
-5897.09375
-5864.509765625
-5830.123046875
-5826.6328125
-5854.314453125
-5891.005859375
-5905.44140625
-5875.68359375
-5808.134765625
-5731.693359375
-5660.57421875
-5570.8203125
-5432.78125
-5264.1640625
-5126.921875
-5065.025390625
-5067.42578125
-5102.337890625
-5161.232421875
-5244.84765625
-5325.595703125
-5360.36328125
-5342.25390625
-5315.23828125
-5332.830078125
-5416.359375
-5546.96484375
-5672.232421875
-5721.1171875
-5646.359375
-5471.6484375
-5280.3203125
-5142.28515625
-5061.84765625
-5001.853515625
-4936.873046875
-4866.373046875
-4793.74609375
-4716.0546875
-4627.80859375
-4516.55078125
-4360.927734375
-4154.16015625
-3931.263671875
-3757.052734375
-3680.998046875
-3709.62109375
-3819.65625
-3982.65625
-4169.4375
-4341.73046875
-4457.677734375
-4497.41796875
-4484.32421875
-4473.291015625
-4511.123046875
-4610.28125
-4763.416015625
-4969.58984375
-5226.072265625
-5496.14453125
-5708.705078125
-5803.232421875
-5768.5703125
-5638.185546875
-5465.806640625
-5311.0703125
-5224.25390625
-5219.78125
-5264.525390625
-5298.796875
-5265.947265625
-5129.146484375
-4886.76171875
-4583.6953125
-4285.646484375
-4024.6796875
-3785.3828125
-3555.20703125
-3362.06640625
-3242.33984375
-3201.3671875
-3237.4453125
-3375.171875
-3623.146484375
-3908.82421875
-4112.216796875
-4177.41015625
-4150.814453125
-4098.17578125
-4026.5390625
-3909.474609375
-3750.119140625
-3584.55859375
-3446.673828125
-3365.80859375
-3386.791015625
-3552.890625
-3856.712890625
-4221.587890625
-4538.82421875
-4725.173828125
-4758.146484375
-4673.873046875
-4535.1640625
-4395.52734375
-4284.5546875
-4209.37109375
-4150.267578125
-4060.73046875
-3901.1875
-3685.451171875
-3476.513671875
-3326.626953125
-3239.44140625
-3201.220703125
-3226.15625
-3348.388671875
-3580.650390625
-3897.904296875
-4248.962890625
-4563.859375
-4761.17578125
-4778.939453125
-4612.115234375
-4318.259765625
-3990.0625
-3720.177734375
-3567.15625
-3528.921875
-3552.04296875
-3582.365234375
-3603.689453125
-3621.30078125
-3630.74609375
-3632.9765625
-3669.349609375
-3799.7265625
-4030.158203125
-4285.7578125
-4471.646484375
-4545.056640625
-4513.73046875
-4384.412109375
-4147.400390625
-3818.6640625
-3472.8125
-3210.685546875
-3092.39453125
-3108.4375
-3206.525390625
-3324.92578125
-3401.677734375
-3391.61328125
-3309.298828125
-3236.73828125
-3244.02734375
-3300.369140625
-3304.09375
-3210.3359375
-3085.759765625
-3014.67578125
-2994.548828125
-2965.87890625
-2914.478515625
-2887.64453125
-2912.861328125
-2949.015625
-2931.7734375
-2839.73828125
-2709.0078125
-2608.49609375
-2608.943359375
-2749.625
-3012.7578125
-3329.154296875
-3612.001953125
-3794.3125
-3861.294921875
-3864.46875
-3880.869140625
-3929.453125
-3945.515625
-3869.880859375
-3743.951171875
-3672.748046875
-3706.8046875
-3811.609375
-3946.591796875
-4110.564453125
-4296.85546875
-4466.373046875
-4595.947265625
-4705.97265625
-4810.583984375
-4887.05859375
-4929.05859375
-4982.109375
-5076.90234375
-5162.546875
-5158.763671875
-5050.59375
-4882.673828125
-4685.716796875
-4469.689453125
-4276.357421875
-4168.66796875
-4153.033203125
-4159.8359375
-4114.603515625
-3988.619140625
-3772.2578125
-3453.1640625
-3057.689453125
-2684.236328125
-2452.833984375
-2414.576171875
-2513.9296875
-2629.185546875
-2651.83203125
-2555.552734375
-2410.09375
-2321.978515625
-2350.564453125
-2476.806640625
-2637.482421875
-2770.40625
-2838.88671875
-2846.9375
-2836.703125
-2846.623046875
-2869.58984375
-2877.009765625
-2879.236328125
-2920.52734375
-3003.845703125
-3063.5546875
-3038.1171875
-2940.0078125
-2833.328125
-2777.208984375
-2816.912109375
-2984.890625
-3254.7109375
-3514.294921875
-3645.498046875
-3636.48046875
-3575.396484375
-3532.724609375
-3494.416015625
-3418.232421875
-3306.115234375
-3193.986328125
-3106.796875
-3056.2734375
-3053.41015625
-3079.005859375
-3054.4375
-2892.755859375
-2598.876953125
-2297.06640625
-2142.09765625
-2208.646484375
-2461.7578125
-2801.421875
-3113.115234375
-3302.38671875
-3334.87890625
-3266.09375
-3208.09375
-3237.794921875
-3337.8046875
-3435.935546875
-3487.77734375
-3497.583984375
-3469.328125
-3377.796875
-3204.99609375
-2978.884765625
-2751.486328125
-2551.66015625
-2380.802734375
-2243.859375
-2158.748046875
-2137.740234375
-2182.470703125
-2295.451171875
-2468.421875
-2652.357421875
-2769.642578125
-2783.310546875
-2746.05078125
-2758.9609375
-2877.087890625
-3059.28125
-3203.33203125
-3222.32421875
-3099.474609375
-2891.4375
-2683.95703125
-2532.23828125
-2435.94140625
-2370.26953125
-2330.431640625
-2330.98046875
-2368.43359375
-2411.84765625
-2440.126953125
-2465.24609375
-2499.765625
-2522.255859375
-2506.568359375
-2475.234375
-2482.89453125
-2538.74609375
-2586.056640625
-2584.82421875
-2583.1953125
-2666.21484375
-2847.751953125
-3056.45703125
-3227.1875
-3359.921875
-3473.171875
-3544.349609375
-3536.67578125
-3465.76171875
-3398.22265625
-3382.357421875
-3407.05078125
-3432.720703125
-3438.4609375
-3427.58984375
-3403.208984375
-3353.70703125
-3259.529296875
-3108.275390625
-2905.00390625
-2668.4296875
-2413.640625
-2142.3984375
-1860.876953125
-1607.513671875
-1449.158203125
-1436.783203125
-1563.7109375
-1770.384765625
-1990.865234375
-2196.13671875
-2394.982421875
-2593.0703125
-2753.080078125
-2806.2578125
-2716.8125
-2534.1796875
-2367.470703125
-2299.55859375
-2328.802734375
-2392.54296875
-2431.53515625
-2421.361328125
-2357.25390625
-2239.640625
-2088.673828125
-1956.705078125
-1900.587890625
-1934.123046875
-2021.123046875
-2126.26171875
-2262.556640625
-2468.876953125
-2737.82421875
-2984.435546875
-3101.82421875
-3045.142578125
-2856.203125
-2618.4296875
-2405.0234375
-2264.455078125
-2224.76171875
-2286.1328125
-2412.06640625
-2548.671875
-2665.69921875
-2772.869140625
-2883.470703125
-2963.455078125
-2936.658203125
-2758.244140625
-2476.029296875
-2197.080078125
-1988.177734375
-1825.06640625
-1645.396484375
-1432.095703125
-1230.892578125
-1102.322265625
-1075.787109375
-1138.62890625
-1247.15625
-1355.123046875
-1456.62890625
-1600.404296875
-1837.369140625
-2150.310546875
-2458.720703125
-2700.0390625
-2882.625
-3046.376953125
-3194.609375
-3289.193359375
-3304.171875
-3261.712890625
-3210.36328125
-3174.919921875
-3129.728515625
-3024.80859375
-2848.353515625
-2661.650390625
-2553.19140625
-2550.357421875
-2592.25390625
-2596.517578125
-2530.611328125
-2404.861328125
-2226.642578125
-1997.490234375
-1741.986328125
-1500.76171875
-1294.84765625
-1129.185546875
-1031.080078125
-1043.5859375
-1162.96484375
-1315.935546875
-1427.240234375
-1492.453125
-1562.46484375
-1675.9140625
-1835.587890625
-2035.9140625
-2273.744140625
-2527.357421875
-2754.345703125
-2920.248046875
-3008.609375
-2999.107421875
-2867.142578125
-2626.544921875
-2352.916015625
-2138.40625
-2028.453125
-2016.5390625
-2082.87109375
-2205.37109375
-2335.21484375
-2401.123046875
-2365.123046875
-2265.541015625
-2188.361328125
-2195.19140625
-2280.826171875
-2391.95703125
-2479.396484375
-2535.576171875
-2585.1171875
-2638.708984375
-2666.171875
-2631.095703125
-2546.25
-2465.267578125
-2409.294921875
-2331.021484375
-2176.828125
-1967.29296875
-1788.59765625
-1713.236328125
-1752.939453125
-1875.708984375
-2030.595703125
-2153.7578125
-2191.03515625
-2141.37890625
-2066.8359375
-2045.60546875
-2116.501953125
-2260.962890625
-2419.384765625
-2530.333984375
-2584.931640625
-2647.576171875
-2789.26171875
-2987.017578125
-3125.205078125
-3122.845703125
-3030.25
-2963.82421875
-2965.3671875
-2969.69921875
-2907.978515625
-2800.578125
-2732.400390625
-2761.0234375
-2865.13671875
-2969.193359375
-3003.193359375
-2941.498046875
-2795.166015625
-2580.818359375
-2313.3125
-2028.861328125
-1787.40234375
-1626.654296875
-1523.986328125
-1428.666015625
-1330.0390625
-1274.33203125
-1314.740234375
-1460.73828125
-1672.275390625
-1884.884765625
-2043.529296875
-2133.33984375
-2180.806640625
-2212.12890625
-2214.873046875
-2155.580078125
-2024.001953125
-1835.4140625
-1600.88671875
-1332.83984375
-1078.978515625
-905.638671875
-829.2265625
-797.658203125
-759.462890625
-718.8046875
-696.216796875
-668.552734375
-594.533203125
-491.802734375
-446.69140625
-535.123046875
-753.521484375
-1034.15234375
-1313.203125
-1577.2109375
-1852.462890625
-2155.181640625
-2449.140625
-2651.232421875
-2680.263671875
-2502.99609375
-2146.3984375
-1687.228515625
-1230.3125
-865.5390625
-619.16015625
-453.623046875
-327.650390625
-243.859375
-224.775390625
-265.720703125
-344.107421875
-463.771484375
-645.416015625
-858.224609375
-994.640625
-947.736328125
-711.947265625
-388.134765625
-86.205078125
162.228515625
385.490234375
580.671875
672.021484375
582.677734375
338.5625
69.7890625
-108.03515625
-203.333984375
-329.4296875
-585.263671875
-961.583984375
-1349.55078125
-1624.40625
-1728.24609375
-1693.748046875
-1601.9296875
-1522.87890625
-1497.298828125
-1554.8125
-1713.072265625
-1944.8046875
-2170.3828125
-2305.8515625
-2311.978515625
-2195.484375
-1994.904296875
-1786.40234375
-1668.111328125
-1690.2578125
-1802.919921875
-1901.57421875
-1918.849609375
-1851.9921875
-1728.35546875
-1594.373046875
-1527.72265625
-1594.4140625
-1766.79296875
-1921.49609375
-1947.169921875
-1840.53125
-1694.373046875
-1620.435546875
-1682.822265625
-1855.48828125
-2020.05078125
-2048.42578125
-1925.880859375
-1768.185546875
-1690.861328125
-1694.763671875
-1714.5546875
-1735.087890625
-1788.892578125
-1850.021484375
-1809.91015625
-1592.859375
-1254.6796875
-935.19140625
-738.064453125
-679.8984375
-723.32421875
-810.8125
-870.529296875
-841.7578125
-731.1484375
-630.263671875
-642.431640625
-778.8203125
-942.201171875
-1027.71484375
-1029.626953125
-1030.0078125
-1087.10546875
-1162.078125
-1168.736328125
-1077.345703125
-947.75
-863.2890625
-849.666015625
-865.58984375
-864.46484375
-852.072265625
-876.07421875
-966.087890625
-1103.734375
-1256.498046875
-1413.080078125
-1559.7734375
-1645.802734375
-1619.048828125
-1494.53125
-1340.904296875
-1188.8125
-997.94921875
-732.14453125
-418.28125
-102.31640625
199.24609375
451.09375
545.287109375
375.283203125
-33.705078125
-521.802734375
-927.822265625
-1188.134765625
-1315.375
-1342.982421875
-1308.05078125
-1238.98828125
-1132.990234375
-976.583984375
-802.8046875
-690.21484375
-683.939453125
-749.794921875
-826.669921875
-891.673828125
-951.537109375
-1005.216796875
-1048.453125
-1091.576171875
-1142.322265625
-1189.609375
-1228.361328125
-1275.509765625
-1332.16796875
-1356.3515625
-1312.087890625
-1226.95703125
-1158.70703125
-1116.083984375
-1056.4375
-958.923828125
-858.97265625
-807.02734375
-827.814453125
-918.59765625
-1042.9140625
-1116.361328125
-1047.6484375
-828.50390625
-561.6171875
-374.111328125
-315.3125
-349.9765625
-423.927734375
-507.75
-589.873046875
-656.078125
-679.357421875
-624.2734375
-476.9453125
-284.376953125
-143.04296875
-120.236328125
-195.787109375
-307.341796875
-441.89453125
-644.23046875
-932.255859375
-1246.26171875
-1504.8984375
-1680.796875
-1788.826171875
-1821.27734375
-1742.947265625
-1559.0625
-1351.544921875
-1220.380859375
-1198.431640625
-1238.90234375
-1275.107421875
-1271.41796875
-1219.310546875
-1110.7265625
-935.119140625
-700.5078125
-447.37109375
-238.21484375
-132.005859375
-161.15625
-321.05078125
-572.857421875
-857.021484375
-1115.5625
-1316.103515625
-1458.103515625
-1546.865234375
-1558.0859375
-1443.705078125
-1191.720703125
-877.75390625
-635.814453125
-561.650390625
-641.33203125
-771.46875
-843.837890625
-817.73828125
-732.44921875
-666.505859375
-682.375
-795.583984375
-979.537109375
-1182.767578125
-1337.275390625
-1373.095703125
-1259.37109375
-1041.064453125
-814.953125
-652.017578125
-547.625
-452.939453125
-344.298828125
-251.41015625
-223.435546875
-275.076171875
-362.1640625
-407.228515625
-357.185546875
-221.8359375
-54.412109375
97.638671875
207.037109375
240.728515625
156.849609375
-50.630859375
-321.23046875
-562.259765625
-708.9921875
-750.27734375
-722.87109375
-699.548828125
-755.845703125
-911.833984375
-1109.171875
-1263.396484375
-1327.283203125
-1288.837890625
-1139.947265625
-892.6328125
-612.94140625
-386.37890625
-241.3046875
-143.763671875
-71.3515625
-47.119140625
-85.70703125
-150.421875
-193.431640625
-209.50390625
-222.71484375
-245.3203125
-278.83984375
-334.130859375
-416.33984375
-502.029296875
-563.302734375
-608.849609375
-670.982421875
-751.162109375
-805.67578125
-795.56640625
-735.853515625
-685.38671875
-691.587890625
-745.455078125
-787.140625
-759.01171875
-658.484375
-536.81640625
-447.560546875
-406.185546875
-399.705078125
-415.87109375
-449.873046875
-493.115234375
-527.935546875
-531.318359375
-488.23046875
-418.740234375
-388.568359375
-459.5625
-617.109375
-778.4453125
-892.150390625
-995.0078125
-1140.4453125
-1305.162109375
-1413.048828125
-1429.453125
-1378.91796875
-1281.330078125
-1131.23046875
-947.69921875
-788.08984375
-687.51953125
-624.31640625
-569.208984375
-535.55078125
-555.6328125
-632.64453125
-735.751953125
-816.86328125
-817.099609375
-694.8125
-479.611328125
-270.029296875
-141.61328125
-79.353515625
-35.888671875
-28.642578125
-124.82421875
-338.494140625
-598.0
-822.76171875
-982.568359375
-1066.36328125
-1047.419921875
-922.83203125
-759.8515625
-656.712890625
-658.630859375
-736.189453125
-836.5078125
-926.27734375
-989.046875
-1016.56640625
-1019.251953125
-1027.646484375
-1068.19921875
-1142.4609375
-1231.98046875
-1311.8515625
-1357.671875
-1356.892578125
-1322.37890625
-1279.572265625
-1230.697265625
-1150.638671875
-1034.6796875
-928.955078125
-881.478515625
-871.068359375
-820.40234375
-683.859375
-492.234375
-306.94140625
-170.359375
-119.44140625
-201.7421875
-426.947265625
-716.099609375
-945.05078125
-1042.89453125
-1019.287109375
-901.234375
-686.287109375
-370.919921875
11.28125
404.9921875
768.23828125
1074.09765625
1294.484375
1404.45703125
1398.806640625
1295.1953125
1128.396484375
945.2734375
788.5390625
671.93359375
579.22265625
493.869140625
419.328125
369.19140625
358.177734375
409.240234375
542.673828125
739.998046875
940.427734375
1094.36328125
1200.6328125
1268.345703125
1269.25390625
1172.8125
1020.29296875
911.9296875
897.974609375
911.275390625
835.20703125
629.900390625
373.59375
181.865234375
100.162109375
82.654296875
70.462890625
70.81640625
137.3125
275.53515625
401.091796875
411.615234375
282.048828125
73.021484375
-126.228515625
-233.056640625
-184.794921875
16.146484375
265.484375
423.39453125
444.578125
407.279296875
395.607421875
397.3828125
350.87890625
249.62109375
143.6171875
51.8359375
-68.8046875
-257.486328125
-493.265625
-720.361328125
-898.814453125
-1010.83984375
-1042.03515625
-986.79296875
-869.068359375
-737.9375
-637.38671875
-585.857421875
-580.556640625
-608.373046875
-649.150390625
-680.15234375
-690.84765625
-695.205078125
-721.591796875
-785.009765625
-871.087890625
-948.103515625
-988.26171875
-974.18359375
-896.8046875
-762.482421875
-599.720703125
-443.328125
-308.8515625
-194.662109375
-111.189453125
-91.259765625
-158.525390625
-290.837890625
-422.76953125
-483.521484375
-434.474609375
-281.99609375
-63.623046875
176.01171875
392.48046875
527.208984375
511.73828125
320.771484375
21.974609375
-260.322265625
-448.009765625
-558.583984375
-646.6640625
-727.236328125
-775.234375
-769.220703125
-700.875
-559.998046875
-350.78125
-122.201171875
47.5546875
101.52734375
26.107421875
-160.59375
-410.8203125
-646.578125
-797.353515625
-847.15234375
-817.908203125
-707.076171875
-481.173828125
-146.642578125
205.92578125
455.232421875
536.84375
473.583984375
346.958984375
253.484375
259.375
365.271484375
518.697265625
670.92578125
806.630859375
912.25
950.416015625
896.81640625
780.048828125
646.931640625
499.201171875
305.51953125
78.81640625
-96.43359375
-133.177734375
-22.23046875
162.658203125
321.3125
382.26171875
328.056640625
194.515625
47.677734375
-52.671875
-81.98828125
-58.97265625
-34.119140625
-60.98828125
-158.5703125
-292.771484375
-398.60546875
-422.490234375
-346.240234375
-187.568359375
5.205078125
168.193359375
256.89453125
271.947265625
239.109375
170.76953125
70.45703125
-28.080078125
-63.04296875
-6.72265625
93.2265625
154.505859375
132.89453125
45.36328125
-59.56640625
-134.04296875
-148.947265625
-110.220703125
-61.220703125
-51.923828125
-100.501953125
-188.86328125
-284.951171875
-354.43359375
-363.365234375
-301.740234375
-214.4609375
-188.591796875
-292.2578125
-526.255859375
-832.060546875
-1130.80078125
-1350.001953125
-1434.8125
-1360.34765625
-1141.314453125
-826.2578125
-481.537109375
-175.736328125
38.470703125
146.009765625
176.919921875
184.68359375
209.74609375
258.58203125
313.033203125
360.197265625
417.962890625
528.91015625
718.13671875
953.509765625
1157.447265625
1264.37890625
1260.578125
1168.39453125
1011.806640625
812.234375
601.455078125
412.20703125
258.505859375
146.68359375
101.353515625
148.076171875
259.8828125
353.849609375
370.583984375
342.41796875
351.578125
423.615234375
492.314453125
479.439453125
389.025390625
312.1171875
352.880859375
556.255859375
883.470703125
1232.2265625
1488.46484375
1587.326171875
1538.181640625
1388.8203125
1172.48828125
906.251953125
638.51171875
468.8671875
493.20703125
723.5703125
1067.552734375
1388.2890625
1590.158203125
1664.759765625
1672.4921875
1681.140625
1710.50390625
1726.337890625
1681.005859375
1552.171875
1343.080078125
1063.7578125
731.056640625
382.30078125
67.890625
-177.56640625
-348.546875
-453.28125
-498.666015625
-492.20703125
-442.267578125
-349.583984375
-214.521484375
-60.76953125
69.578125
162.318359375
251.400390625
360.98046875
437.61328125
384.009765625
176.59765625
-80.65625
-247.2265625
-280.169921875
-257.875
-279.91796875
-370.109375
-483.751953125
-584.279296875
-680.759765625
-781.55859375
-836.80859375
-767.11328125
-563.171875
-325.5859375
-169.619140625
-101.515625
-28.125
114.4453125
291.42578125
440.822265625
556.3203125
654.740234375
702.75390625
642.14453125
480.75
303.537109375
189.51953125
163.23046875
229.2421875
394.568359375
628.703125
844.72265625
957.115234375
938.857421875
806.98046875
591.083984375
345.8671875
154.078125
65.38671875
48.859375
48.189453125
66.009765625
143.896484375
272.59765625
387.8984375
468.041015625
574.865234375
763.611328125
992.94921875
1166.244140625
1239.19921875
1247.927734375
1243.95703125
1241.435546875
1230.134765625
1208.08203125
1187.552734375
1182.99609375
1200.07421875
1226.9375
1234.287109375
1195.97265625
1115.123046875
1023.115234375
950.171875
904.205078125
879.771484375
875.599609375
891.85546875
913.828125
910.7265625
856.3046875
745.513671875
587.296875
390.439453125
170.546875
-31.71875
-160.84765625
-190.19921875
-150.1328125
-105.552734375
-114.1328125
-209.00390625
-394.330078125
-626.423828125
-811.64453125
-867.318359375
-802.771484375
-718.169921875
-706.857421875
-769.28515625
-826.951171875
-802.310546875
-679.802734375
-513.146484375
-386.2734375
-344.37890625
-344.85546875
-294.005859375
-150.146484375
26.630859375
143.65625
172.455078125
154.1953125
133.185546875
120.60546875
109.912109375
87.162109375
25.591796875
-96.232421875
-263.2265625
-428.802734375
-544.37890625
-562.748046875
-435.197265625
-158.4296875
173.703125
420.474609375
521.591796875
540.66796875
565.974609375
608.345703125
620.912109375
577.46875
492.57421875
393.7890625
313.640625
284.78515625
301.28515625
304.08203125
248.78515625
172.66015625
148.701171875
187.953125
242.71484375
299.228515625
398.283203125
547.6953125
680.109375
735.783203125
738.16015625
742.998046875
753.3046875
740.216796875
721.61328125
753.41796875
841.6640625
920.12109375
935.1796875
915.564453125
935.47265625
1031.181640625
1167.935546875
1265.158203125
1238.9453125
1047.099609375
724.1171875
366.037109375
59.46484375
-173.43359375
-349.64453125
-459.8359375
-456.517578125
-312.685546875
-71.119140625
182.05078125
390.7265625
567.7421875
758.712890625
969.267578125
1131.693359375
1149.650390625
979.720703125
668.201171875
311.529296875
-7.16015625
-240.673828125
-363.296875
-367.1640625
-277.8671875
-150.12890625
-30.640625
70.689453125
169.005859375
275.88671875
389.203125
497.419921875
579.76171875
611.234375
584.03515625
519.625
443.5703125
351.583984375
219.30078125
45.958984375
-134.009765625
-291.0390625
-430.16796875
-563.94921875
-672.037109375
-711.962890625
-664.8984375
-548.994140625
-389.0
-196.314453125
15.732421875
221.59765625
405.271484375
576.685546875
745.6171875
885.90234375
946.06640625
897.994140625
763.048828125
591.388671875
429.916015625
309.556640625
242.44921875
218.828125
216.37109375
220.318359375
223.939453125
205.60546875
129.365234375
-8.234375
-144.54296875
-192.447265625
-115.787109375
55.12890625
270.50390625
483.619140625
625.224609375
613.3203125
433.841796875
187.423828125
10.259765625
-45.759765625
-21.640625
42.365234375
152.470703125
305.51953125
445.38671875
512.140625
502.419921875
445.416015625
345.201171875
189.8125
3.28515625
-158.9921875
-271.9765625
-363.490234375
-467.90234375
-585.595703125
-692.44921875
-755.486328125
-728.009765625
-568.8515625
-299.47265625
-22.228515625
151.275390625
185.66015625
118.447265625
-10.18359375
-189.556640625
-405.388671875
-614.716796875
-771.25
-853.923828125
-855.732421875
-763.861328125
-571.060546875
-295.638671875
28.630859375
375.70703125
722.345703125
1025.392578125
1227.517578125
1294.521484375
1238.626953125
1105.275390625
949.095703125
818.5390625
738.53515625
696.482421875
664.130859375
647.1796875
692.03125
818.611328125
962.294921875
1018.8046875
948.37109375
805.37890625
661.921875
539.501953125
433.505859375
367.330078125
382.638671875
490.9453125
671.7109375
912.064453125
1207.744140625
1513.185546875
1722.96484375
1732.48046875
1520.423828125
1171.541015625
824.150390625
584.40234375
463.193359375
385.224609375
275.69140625
149.29296875
103.45703125
216.759765625
464.353515625
737.455078125
932.009765625
1013.412109375
1013.82421875
981.8671875
927.20703125
806.486328125
573.83203125
250.390625
-70.44921875
-293.39453125
-382.37890625
-354.017578125
-247.947265625
-125.025390625
-57.275390625
-70.1953125
-100.822265625
-51.822265625
108.470703125
323.630859375
518.919921875
659.66015625
744.08984375
783.251953125
805.171875
846.591796875
918.451171875
998.28125
1066.97265625
1125.546875
1160.66015625
1127.830078125
1002.451171875
829.45703125
689.328125
621.814453125
605.8671875
600.724609375
576.1875
513.884765625
421.599609375
354.91796875
388.076171875
538.462890625
733.37109375
867.517578125
888.21484375
823.05859375
744.43359375
720.900390625
786.927734375
933.81640625
1121.9140625
1306.94921875
1458.287109375
1558.353515625
1599.970703125
1593.70703125
1567.74609375
1545.650390625
1525.052734375
1489.623046875
1443.908203125
1424.947265625
1468.720703125
1565.087890625
1653.298828125
1668.70703125
1595.416015625
1472.0390625
1349.36328125
1249.435546875
1164.568359375
1082.62109375
1005.466796875
954.26953125
967.638671875
1078.716796875
1267.03125
1435.400390625
1467.1484375
1325.802734375
1087.37890625
867.212890625
731.443359375
684.009765625
702.666015625
749.470703125
761.744140625
680.67578125
502.408203125
275.267578125
40.416015625
-194.873046875
-415.146484375
-567.84375
-610.51171875
-564.724609375
-484.611328125
-384.16796875
-240.0625
-65.767578125
71.037109375
132.6015625
172.458984375
267.169921875
403.46484375
481.865234375
437.572265625
317.490234375
220.54296875
194.22265625
216.46484375
254.60546875
301.427734375
354.90234375
399.205078125
422.783203125
436.5703125
457.875
484.8046875
495.806640625
464.021484375
364.84765625
190.767578125
-14.396484375
-145.462890625
-100.240234375
123.74609375
412.1796875
633.34765625
750.708984375
829.8515625
953.09375
1151.796875
1410.009765625
1690.88671875
1939.77734375
2090.4921875
2106.16015625
2016.556640625
1895.345703125
1794.630859375
1709.794921875
1605.345703125
1460.056640625
1284.1953125
1106.919921875
955.4140625
838.376953125
740.822265625
637.50390625
517.4609375
395.814453125
299.919921875
244.466796875
220.119140625
204.9609375
185.236328125
161.072265625
129.15625
70.748046875
-22.1171875
-107.419921875
-111.74609375
-12.74609375
117.828125
188.640625
197.04296875
223.5625
317.939453125
434.40234375
493.474609375
464.4921875
361.34375
199.44921875
3.662109375
-164.951171875
-243.90234375
-232.841796875
-188.1015625
-154.580078125
-132.93359375
-107.533203125
-66.8515625
6.400390625
122.822265625
249.26953125
320.51953125
309.65234375
259.841796875
226.2109375
213.345703125
195.931640625
175.66015625
178.119140625
198.150390625
183.720703125
89.150390625
-65.99609375
-199.10546875
-227.333984375
-134.71875
19.1640625
160.4609375
264.806640625
346.69140625
397.8046875
376.775390625
275.701171875
160.248046875
108.861328125
128.92578125
163.32421875
165.306640625
131.599609375
68.42578125
-34.361328125
-180.9609375
-342.228515625
-462.75
-490.517578125
-408.337890625
-253.966796875
-102.62890625
-5.7421875
54.216796875
130.857421875
241.072265625
346.533203125
401.607421875
391.88671875
327.978515625
234.607421875
150.9140625
106.798828125
84.736328125
34.447265625
-57.525390625
-139.333984375
-153.779296875
-102.6875
-30.84375
29.646484375
70.853515625
83.216796875
51.83984375
-24.708984375
-132.51953125
-251.537109375
-347.4375
-368.27734375
-279.974609375
-103.408203125
108.654296875
329.580078125
567.798828125
818.279296875
1037.779296875
1184.1953125
1261.373046875
1310.25390625
1367.896484375
1444.34765625
1522.9609375
1566.2578125
1531.572265625
1402.048828125
1205.24609375
991.466796875
795.59765625
633.78125
537.326171875
563.85546875
746.1171875
1030.220703125
1294.35546875
1450.701171875
1517.931640625
1575.0390625
1659.259765625
1742.40625
1799.91796875
1851.125
1907.23828125
1921.919921875
1840.107421875
1679.919921875
1522.8125
1425.837890625
1380.970703125
1359.44921875
1351.029296875
1342.849609375
1298.158203125
1190.642578125
1048.291015625
939.32421875
916.373046875
982.888671875
1102.041015625
1221.275390625
1291.064453125
1276.275390625
1163.935546875
973.3828125
765.490234375
625.576171875
608.244140625
692.51953125
807.919921875
904.267578125
971.638671875
991.107421875
907.95703125
685.951171875
370.189453125
65.271484375
-144.556640625
-235.880859375
-221.263671875
-117.1484375
55.48046875
255.919921875
423.224609375
501.00390625
482.208984375
437.646484375
474.501953125
635.814453125
846.78515625
984.564453125
996.833984375
930.04296875
852.494140625
789.443359375
741.2578125
725.125
767.20703125
865.6875
982.423828125
1066.158203125
1076.005859375
1000.314453125
876.2890625
785.798828125
804.408203125
937.533203125
1109.193359375
1221.20703125
1229.3515625
1168.8515625
1112.640625
1107.04296875
1144.541015625
1190.0390625
1220.875
1235.998046875
1237.810546875
1222.501953125
1191.033203125
1158.6953125
1146.875
1165.375
1198.75390625
1205.298828125
1138.525390625
985.58203125
786.166015625
604.67578125
486.013671875
446.884765625
496.8515625
637.8671875
836.154296875
1018.84765625
1115.201171875
1093.234375
955.86328125
727.20703125
460.044921875
236.212890625
128.37890625
153.984375
270.724609375
410.798828125
519.25
582.05859375
635.951171875
736.8671875
897.48046875
1064.05078125
1173.462890625
1222.986328125
1261.15234375
1319.328125
1382.474609375
1427.15234375
1455.89453125
1480.671875
1494.46484375
1476.888671875
1419.63671875
1338.337890625
1266.7109375
1239.185546875
1263.5
1306.279296875
1323.1796875
1312.23046875
1321.9296875
1394.6875
1512.73828125
1609.939453125
1628.60546875
1559.265625
1438.181640625
1315.58984375
1215.896484375
1121.912109375
1011.890625
917.748046875
921.494140625
1070.546875
1310.099609375
1523.7890625
1634.078125
1642.677734375
1588.24609375
1504.6875
1425.47265625
1386.904296875
1396.5234375
1413.421875
1385.544921875
1304.466796875
1209.560546875
1142.48828125
1110.1875
1087.111328125
1036.111328125
925.78515625
747.537109375
532.052734375
341.595703125
224.658203125
168.775390625
111.736328125
17.15234375
-66.412109375
-45.359375
113.552734375
342.041015625
551.4296875
729.595703125
921.140625
1123.564453125
1254.21875
1237.8671875
1087.7109375
869.890625
619.19140625
335.447265625
51.826171875
-145.44921875
-183.1328125
-56.95703125
193.970703125
538.15234375
945.013671875
1341.09765625
1615.05859375
1689.759765625
1583.115234375
1385.984375
1179.515625
978.365234375
751.888671875
489.0078125
230.908203125
41.6328125
-39.923828125
-14.3125
93.18359375
239.455078125
363.263671875
410.162109375
374.716796875
303.771484375
242.9609375
190.015625
115.330078125
17.994140625
-60.33984375
-76.2421875
-19.421875
96.798828125
259.033203125
451.58984375
638.490234375
764.791015625
782.2890625
671.830078125
441.689453125
112.67578125
-284.001953125
-690.228515625
-1016.322265625
-1181.107421875
-1173.958984375
-1065.658203125
-938.203125
-807.94140625
-634.67578125
-395.546875
-113.986328125
190.8125
539.44140625
940.423828125
1324.685546875
1579.482421875
1655.224609375
1608.13671875
1526.96875
1444.02734375
1333.1875
1169.787109375
965.103515625
753.572265625
576.087890625
477.931640625
496.287109375
630.306640625
828.326171875
1017.6015625
1154.154296875
1248.5859375
1347.556640625
1486.787109375
1651.587890625
1777.93359375
1799.53125
1707.3984375
1571.6796875
1502.115234375
1573.765625
1774.56640625
2016.556640625
2203.228515625
2298.71875
2341.46484375
2394.53515625
2482.990234375
2576.111328125
2622.19921875
2592.23046875
2490.103515625
2332.66015625
2135.16015625
1920.326171875
1727.59375
1593.921875
1522.87890625
1489.60546875
1486.7734375
1549.08203125
1709.1328125
1933.650390625
2128.9453125
2216.662109375
2187.490234375
2080.751953125
1944.888671875
1838.234375
1835.9765625
1985.6484375
2245.353515625
2491.06640625
2599.45703125
2523.041015625
2300.5546875
2020.6484375
1769.126953125
1573.375
1383.98828125
1137.83984375
854.908203125
645.974609375
601.791015625
697.296875
833.75390625
954.48046875
1077.41796875
1221.259765625
1352.822265625
1431.859375
1473.64453125
1528.89453125
1609.58203125
1666.0625
1644.681640625
1549.22265625
1434.888671875
1353.921875
1321.79296875
1331.759765625
1381.11328125
1468.91015625
1576.845703125
1672.029296875
1733.2109375
1761.546875
1760.71875
1720.568359375
1629.115234375
1486.31640625
1294.1953125
1051.6328125
783.861328125
566.421875
484.57421875
557.228515625
719.0390625
883.57421875
1005.9609375
1081.4140625
1114.009765625
1109.1328125
1075.396484375
1003.509765625
851.4765625
583.701171875
235.416015625
-80.697265625
-249.390625
-237.326171875
-106.705078125
46.505859375
167.52734375
268.341796875
391.740234375
555.3515625
729.525390625
862.919921875
922.95703125
916.03125
881.041015625
864.37109375
887.123046875
930.6640625
965.482421875
997.84375
1070.671875
1208.43359375
1379.48828125
1530.123046875
1641.216796875
1731.3671875
1817.04296875
1894.1171875
1949.09765625
1959.744140625
1889.5390625
1717.177734375
1482.2734375
1276.30859375
1173.658203125
1184.234375
1273.953125
1404.525390625
1542.474609375
1657.041015625
1732.8984375
1772.435546875
1769.47265625
1694.40234375
1523.373046875
1275.41796875
1010.728515625
802.76953125
716.013671875
782.91796875
975.177734375
1208.6953125
1402.48828125
1532.427734375
1617.79296875
1672.021484375
1689.9453125
1672.2578125
1634.96484375
1596.783203125
1576.51953125
1593.51171875
1642.673828125
1673.138671875
1623.787109375
1488.501953125
1325.888671875
1201.7421875
1141.314453125
1133.390625
1147.75
1140.24609375
1072.16796875
943.015625
787.2265625
632.287109375
484.869140625
364.099609375
311.490234375
345.509765625
436.423828125
552.638671875
703.078125
898.998046875
1099.296875
1241.408203125
1318.640625
1381.12890625
1457.486328125
1519.17578125
1536.8203125
1533.859375
1556.421875
1608.953125
1645.66015625
1622.560546875
1545.84765625
1470.3125
1450.6484375
1485.603515625
1512.2734375
1470.232421875
1368.4765625
1267.1796875
1194.560546875
1116.181640625
1001.1328125
883.275390625
823.03125
828.83203125
856.7734375
882.91015625
935.740234375
1047.80859375
1207.806640625
1377.865234375
1533.517578125
1664.990234375
1758.76953125
1807.134765625
1827.619140625
1841.537109375
1829.146484375
1735.68359375
1540.0703125
1300.564453125
1111.244140625
1021.0078125
1013.326171875
1055.42578125
1135.2890625
1241.583984375
1336.45703125
1376.388671875
1354.748046875
1305.859375
1270.271484375
1271.162109375
1319.1796875
1415.458984375
1539.9921875
1654.44140625
1735.4140625
1803.42578125
1905.591796875
2061.259765625
2225.388671875
2312.69921875
2267.751953125
2114.236328125
1928.103515625
1761.19921875
1606.6796875
1447.318359375
1311.751953125
1249.4140625
1258.814453125
1282.642578125
1284.033203125
1288.43359375
1325.5078125
1364.17578125
1347.525390625
1276.50390625
1211.990234375
1190.37109375
1179.064453125
1133.958984375
1068.92578125
1040.060546875
1078.40625
1167.302734375
1277.767578125
1393.89453125
1496.81640625
1552.240234375
1537.69140625
1474.869140625
1417.359375
1407.712890625
1460.392578125
1582.287109375
1781.953125
2040.294921875
2289.177734375
2449.583984375
2496.3828125
2467.921875
2408.26953125
2320.083984375
2182.8359375
1994.013671875
1769.490234375
1514.73828125
1222.107421875
897.873046875
572.662109375
280.724609375
44.279296875
-116.580078125
-174.74609375
-110.888671875
65.640625
316.91796875
593.859375
849.57421875
1041.724609375
1134.6953125
1111.18359375
988.72265625
823.1953125
685.4921875
624.8515625
653.1015625
760.779296875
934.87890625
1153.05859375
1374.001953125
1550.841796875
1650.740234375
1652.126953125
1539.701171875
1332.046875
1109.486328125
971.919921875
942.0234375
928.6640625
812.52734375
562.255859375
249.01953125
-40.41796875
-272.271484375
-444.76953125
-537.23046875
-516.482421875
-389.61328125
-218.68359375
-67.580078125
48.89453125
145.35546875
211.98828125
217.572265625
174.234375
164.107421875
269.435546875
485.423828125
725.48828125
905.435546875
1001.78125
1040.5234375
1065.6796875
1122.31640625
1234.201171875
1377.904296875
1496.515625
1550.90234375
1543.5078125
1491.599609375
1408.22265625
1321.912109375
1280.64453125
1306.162109375
1363.0859375
1399.2890625
1400.6328125
1381.09375
1339.859375
1266.39453125
1180.35546875
1127.576171875
1130.712890625
1171.767578125
1227.998046875
1298.41015625
1385.849609375
1475.201171875
1542.1796875
1572.53125
1568.451171875
1547.3046875
1533.015625
1533.548828125
1526.705078125
1480.6328125
1383.40625
1240.509765625
1062.603515625
887.857421875
799.9921875
868.69921875
1058.8671875
1245.86328125
1347.775390625
1408.9296875
1527.73046875
1738.384765625
1998.201171875
2254.486328125
2466.626953125
2574.54296875
2508.400390625
2253.98046875
1881.935546875
1498.962890625
1185.87890625
978.25
868.357421875
806.033203125
723.189453125
586.583984375
423.2578125
281.595703125
174.423828125
72.318359375
-52.283203125
-185.296875
-273.10546875
-258.708984375
-122.54296875
101.0546875
346.42578125
560.9765625
730.927734375
869.521484375
994.12890625
1124.0546875
1288.517578125
1511.091796875
1774.34375
2012.447265625
2156.150390625
2185.15625
2127.234375
2013.126953125
1854.6171875
1670.072265625
1501.810546875
1382.3125
1296.353515625
1203.45703125
1092.5
988.384765625
908.373046875
842.876953125
783.984375
742.697265625
728.30859375
739.0703125
781.6953125
862.89453125
942.716796875
939.62890625
823.759765625
678.189453125
620.51953125
677.50390625
782.4765625
884.533203125
1002.1484375
1159.783203125
1325.96484375
1443.865234375
1489.884765625
1474.068359375
1408.337890625
1305.994140625
1200.076171875
1133.490234375
1128.859375
1178.451171875
1258.568359375
1344.9296875
1420.015625
1474.7109375
1503.681640625
1503.35546875
1481.919921875
1463.314453125
1465.408203125
1480.779296875
1497.919921875
1529.119140625
1582.701171875
1611.91015625
1538.501953125
1345.05078125
1107.0
909.84765625
764.029296875
622.986328125
451.375
244.029296875
7.615234375
-233.724609375
-427.099609375
-521.568359375
-507.759765625
-409.896484375
-257.375
-86.1484375
60.7421875
171.861328125
283.2578125
411.896484375
496.408203125
465.2109375
359.1875
322.490234375
453.6171875
711.560546875
982.875
1192.66015625
1328.75
1407.546875
1455.83984375
1496.01171875
1513.33203125
1458.62890625
1313.078125
1132.21484375
998.96875
947.734375
953.478515625
971.95703125
964.765625
909.38671875
821.439453125
755.05859375
747.19140625
765.77734375
739.05859375
631.7578125
473.771484375
328.7421875
259.568359375
304.298828125
441.5390625
579.58203125
617.451171875
526.9609375
354.9296875
154.3046875
-49.076171875
-225.5
-333.3828125
-372.419921875
-411.55078125
-526.765625
-718.0625
-904.0859375
-986.400390625
-909.78125
-688.365234375
-406.01953125
-180.720703125
-92.251953125
-130.359375
-221.314453125
-303.2734375
-365.154296875
-419.025390625
-456.361328125
-441.11328125
-339.064453125
-150.87890625
79.46875
291.228515625
452.390625
584.427734375
738.65625
944.27734375
1176.61328125
1370.359375
1460.845703125
1420.890625
1273.1328125
1076.884765625
902.765625
810.08203125
830.765625
958.375
1151.783203125
1363.0703125
1569.44140625
1771.61328125
1959.6015625
2095.765625
2145.794921875
2120.15234375
2071.68359375
2052.359375
2076.81640625
2118.158203125
2125.208984375
2050.744140625
1884.453125
1663.71484375
1436.94140625
1210.1484375
945.1015625
622.76171875
297.9609375
73.005859375
13.26953125
93.0234375
219.01171875
297.1484375
282.5625
189.599609375
73.525390625
-1.21875
3.94921875
80.564453125
183.9765625
272.091796875
339.556640625
416.244140625
532.548828125
684.77734375
829.763671875
909.201171875
883.771484375
757.1640625
577.9375
415.904296875
325.08984375
320.26171875
384.9921875
496.916015625
637.8515625
780.587890625
880.73046875
899.50390625
840.5390625
756.68359375
710.5
723.943359375
767.61328125
801.1640625
825.390625
892.61328125
1057.751953125
1309.6171875
1551.7109375
1665.3984375
1604.548828125
1425.990234375
1222.62109375
1037.232421875
855.689453125
671.833984375
523.748046875
451.9921875
449.478515625
482.1171875
547.1640625
675.908203125
872.001953125
1076.30078125
1214.896484375
1272.912109375
1304.15625
1367.9921875
1463.404296875
1524.111328125
1478.720703125
1326.9609375
1165.099609375
1126.587890625
1279.169921875
1570.62890625
1874.45703125
2088.849609375
2196.451171875
2241.587890625
2262.015625
2246.044921875
2155.859375
1991.080078125
1816.208984375
1704.5546875
1653.146484375
1577.33984375
1406.779296875
1172.908203125
985.048828125
934.232421875
1041.2109375
1279.884765625
1606.51953125
1953.796875
2230.265625
2355.55859375
2294.55859375
2058.265625
1699.998046875
1328.8203125
1093.462890625
1097.45703125
1310.9453125
1588.466796875
1793.244140625
1899.982421875
1972.44140625
2057.609375
2123.818359375
2105.6171875
1993.94140625
1866.4609375
1825.185546875
1909.65625
2074.8515625
2244.33984375
2366.556640625
2415.197265625
2360.173828125
2173.064453125
1870.294921875
1530.62109375
1250.125
1079.25390625
1006.6640625
992.44921875
1001.515625
1008.17578125
988.181640625
919.099609375
787.265625
594.78515625
367.828125
158.22265625
20.689453125
-26.529296875
-16.302734375
0.2890625
0.2578125
0.4609375
34.875
129.5703125
284.279296875
455.185546875
566.353515625
576.84375
546.998046875
600.4921875
790.056640625
1023.33984375
1158.69140625
1164.58984375
1146.1484375
1214.033203125
1367.38671875
1519.54296875
1601.90625
1613.01171875
1588.013671875
1557.5859375
1538.4296875
1541.287109375
1578.150390625
1660.958984375
1781.71875
1888.470703125
1906.0625
1812.34765625
1689.1640625
1667.236328125
1810.099609375
2065.330078125
2325.9140625
2512.580078125
2592.63671875
2558.775390625
2426.849609375
2242.419921875
2051.294921875
1852.630859375
1602.890625
1280.701171875
934.81640625
650.28125
469.7890625
363.833984375
281.759765625
215.94140625
198.498046875
238.888671875
288.97265625
288.841796875
241.185546875
218.39453125
285.140625
423.71484375
550.33984375
605.662109375
618.0703125
671.70703125
818.33203125
1027.908203125
1218.8203125
1318.7578125
1291.255859375
1127.0078125
843.412109375
499.447265625
184.9921875
-28.791015625
-127.615234375
-136.65625
-77.4296875
43.177734375
210.6015625
392.0234375
552.86328125
673.552734375
753.25390625
811.798828125
884.220703125
989.96875
1099.650390625
1150.4375
1106.685546875
994.984375
872.19140625
771.478515625
687.28125
597.06640625
483.458984375
345.966796875
207.14453125
104.330078125
68.19921875
115.2421875
257.8515625
493.037109375
764.775390625
969.498046875
1041.1328125
1024.15625
1024.9296875
1089.4375
1165.005859375
1189.59375
1178.607421875
1199.388671875
1287.07421875
1413.439453125
1520.95703125
1560.59375
1510.4140625
1390.154296875
1256.267578125
1154.205078125
1068.728515625
940.78125
739.064453125
496.86328125
271.546875
88.9921875
-53.421875
-142.64453125
-141.04296875
-37.095703125
110.083984375
205.18359375
208.314453125
177.41015625
198.84375
283.09765625
358.55859375
373.990234375
371.16796875
428.28515625
557.484375
702.42578125
831.17578125
982.51171875
1202.29296875
1471.279296875
1727.234375
1936.7734375
2108.583984375
2240.041015625
2286.763671875
2203.4140625
2003.232421875
1762.80078125
1565.515625
1441.96484375
1366.15625
1308.787109375
1284.3359375
1329.484375
1432.482421875
1503.828125
1436.4296875
1194.75390625
841.71875
491.041015625
241.68359375
135.271484375
141.99609375
184.087890625
197.52734375
182.037109375
179.998046875
207.578125
228.119140625
201.255859375
138.1796875
93.509765625
113.17578125
199.451171875
312.65234375
393.765625
399.85546875
339.919921875
275.279296875
270.595703125
342.447265625
459.09765625
578.986328125
677.23828125
748.08203125
805.888671875
881.521484375
992.23828125
1106.87890625
1158.59375
1102.19921875
948.126953125
737.33203125
504.890625
284.232421875
128.46484375
95.109375
200.31640625
399.38671875
616.28125
784.6171875
862.80859375
831.822265625
700.4375
513.724609375
339.32421875
228.41796875
183.515625
164.0703125
122.353515625
35.041015625
-88.26171875
-210.4453125
-280.48828125
-265.322265625
-188.318359375
-125.802734375
-140.306640625
-215.734375
-279.23828125
-289.66796875
-277.76953125
-286.14453125
-298.46875
-260.080078125
-155.048828125
-24.560546875
94.484375
212.35546875
348.19140625
475.2734375
537.25390625
514.375
447.65234375
392.822265625
368.94140625
358.240234375
336.791015625
289.5234375
208.724609375
103.138671875
11.255859375
-15.998046875
38.693359375
136.83984375
218.857421875
257.65625
270.81640625
287.607421875
318.318359375
353.03125
373.6171875
364.669921875
330.720703125
311.072265625
358.45703125
482.0546875
616.544921875
665.201171875
576.908203125
376.58203125
132.529296875
-84.798828125
-216.42578125
-221.896484375
-99.42578125
106.30859375
334.224609375
547.48828125
735.7421875
879.068359375
929.0703125
847.021484375
664.984375
491.560546875
434.8359375
514.759765625
662.26171875
801.568359375
906.958984375
967.3828125
933.248046875
749.2421875
438.884765625
109.515625
-146.341796875
-321.2890625
-442.94140625
-490.267578125
-404.900390625
-173.26953125
145.22265625
471.376953125
749.49609375
938.17578125
1012.43359375
1007.044921875
1019.365234375
1117.375
1251.2734375
1298.41796875
1202.076171875
1031.3359375
892.345703125
815.71484375
758.296875
688.18359375
622.88671875
585.6171875
566.4375
544.6484375
519.568359375
492.83984375
441.8828125
348.103515625
247.34375
214.181640625
281.4140625
399.78515625
494.923828125
544.47265625
576.953125
609.228515625
615.015625
555.77734375
420.25390625
230.494140625
31.185546875
-117.6171875
-158.89453125
-74.236328125
97.015625
282.71875
423.7109375
497.92578125
514.888671875
501.384765625
487.21875
486.732421875
486.51171875
460.03515625
402.509765625
346.09375
331.568359375
367.587890625
430.576171875
506.287109375
611.537109375
756.115234375
897.849609375
973.5
986.232421875
1027.91015625
1180.330078125
1407.6171875
1580.9296875
1605.85546875
1491.171875
1294.810546875
1055.63671875
809.740234375
633.02734375
607.638671875
740.611328125
950.28125
1143.078125
1282.400390625
1380.2109375
1454.779296875
1520.798828125
1603.111328125
1725.2421875
1871.318359375
1972.80859375
1954.841796875
1809.560546875
1619.7421875
1491.853515625
1457.154296875
1453.552734375
1416.822265625
1367.216796875
1372.716796875
1434.87890625
1456.083984375
1339.240234375
1092.408203125
815.15234375
606.7265625
511.771484375
527.580078125
616.7421875
713.3671875
758.728515625
748.322265625
722.412109375
702.90625
668.375
608.71875
576.1640625
645.6953125
827.5859375
1044.462890625
1198.25
1242.25
1187.93359375
1069.470703125
923.369140625
791.728515625
716.65625
715.412109375
764.611328125
817.50390625
838.708984375
820.869140625
773.59375
710.8203125
657.19921875
653.421875
728.603515625
855.830078125
951.0546875
939.43359375
827.806640625
701.455078125
644.625
668.642578125
716.630859375
727.873046875
693.955078125
664.107421875
706.865234375
858.375
1087.822265625
1304.17578125
1409.171875
1365.521484375
1226.5078125
1097.080078125
1056.353515625
1109.388671875
1207.32421875
1304.13671875
1384.849609375
1445.3203125
1468.29296875
1435.2265625
1349.28515625
1224.685546875
1057.490234375
834.37890625
579.078125
362.712890625
242.740234375
203.298828125
181.10546875
144.728515625
119.69140625
131.453125
154.837890625
142.31640625
87.759765625
38.310546875
43.57421875
107.484375
191.3671875
255.302734375
296.529296875
352.669921875
460.880859375
602.505859375
694.408203125
656.609375
499.23828125
334.255859375
292.130859375
424.412109375
677.138671875
938.34375
1107.37890625
1147.123046875
1103.541015625
1078.1640625
1158.30078125
1355.927734375
1611.28125
1850.193359375
2027.046875
2118.34765625
2104.634765625
1983.029296875
1790.408203125
1591.57421875
1436.017578125
1330.896484375
1252.955078125
1176.427734375
1092.8359375
1020.060546875
994.791015625
1039.388671875
1129.435546875
1210.91796875
1259.65234375
1305.255859375
1380.935546875
1472.5390625
1548.056640625
1620.00390625
1728.01953125
1851.169921875
1887.6796875
1756.513671875
1490.65234375
1193.857421875
927.86328125
687.560546875
474.92578125
335.962890625
301.189453125
329.91796875
348.56640625
327.123046875
292.11328125
277.78515625
292.673828125
331.994140625
401.96484375
526.625
733.443359375
1018.44140625
1312.4921875
1500.685546875
1506.92578125
1362.8515625
1174.724609375
1022.58203125
909.568359375
803.357421875
692.33203125
586.173828125
486.708984375
383.71484375
272.92578125
162.1953125
63.13671875
-13.939453125
-61.357421875
-76.9375
-59.669921875
0.619140625
117.837890625
287.875
485.546875
689.5859375
891.44921875
1065.53125
1154.857421875
1118.708984375
987.951171875
843.0390625
735.83203125
657.76953125
584.80078125
521.21484375
486.599609375
485.60546875
507.935546875
537.791015625
545.671875
493.03515625
375.544921875
256.119140625
229.291015625
346.28125
580.779296875
855.716796875
1085.0703125
1203.0625
1191.658203125
1097.763671875
1005.703125
971.142578125
978.455078125
964.984375
883.8046875
743.66796875
595.853515625
485.88671875
415.607421875
353.009765625
279.0234375
213.396484375
184.62109375
186.484375
184.89453125
164.439453125
147.169921875
163.01953125
219.416015625
300.095703125
371.423828125
386.8828125
314.193359375
173.775390625
30.2109375
-68.96875
-127.62109375
-163.83203125
-168.36328125
-125.27734375
-48.158203125
40.09375
146.96484375
288.359375
433.2109375
514.681640625
506.93359375
458.9375
444.314453125
508.58203125
670.181640625
925.4140625
1219.7734375
1446.671875
1522.810546875
1467.556640625
1384.525390625
1361.712890625
1397.515625
1412.802734375
1320.865234375
1099.189453125
815.646484375
580.75390625
458.22265625
426.65234375
437.453125
487.927734375
605.896484375
772.962890625
906.61328125
935.125
867.10546875
771.5234375
705.43359375
675.484375
655.962890625
624.0859375
577.56640625
528.701171875
485.998046875
443.859375
394.287109375
345.390625
318.232421875
325.5625
364.095703125
426.3046875
503.181640625
571.478515625
598.76953125
577.146484375
541.203125
537.162109375
581.802734375
668.2421875
803.72265625
1011.265625
1279.837890625
1533.953125
1683.099609375
1706.1484375
1666.716796875
1634.109375
1608.388671875
1547.763671875
1458.453125
1416.591796875
1484.25390625
1632.201171875
1772.13671875
1846.998046875
1861.775390625
1843.833984375
1815.203125
1800.587890625
1816.603515625
1838.162109375
1810.69921875
1713.263671875
1577.91796875
1429.328125
1245.146484375
1011.5859375
785.48046875
648.8671875
610.9453125
601.177734375
558.654296875
483.771484375
395.29296875
286.01171875
149.68359375
19.388671875
-57.28515625
-69.59375
-44.466796875
-6.7109375
33.748046875
57.95703125
32.5390625
-55.076171875
-169.20703125
-252.046875
-278.7578125
-274.947265625
-272.203125
-255.91015625
-176.810546875
-19.638671875
160.205078125
288.599609375
350.712890625
392.076171875
444.208984375
477.744140625
438.673828125
307.310546875
108.810546875
-110.279296875
-294.193359375
-386.689453125
-361.478515625
-246.033203125
-96.94921875
47.6171875
179.55078125
298.736328125
407.533203125
522.64453125
657.287109375
781.408203125
832.458984375
789.4453125
713.666015625
687.048828125
724.296875
777.537109375
817.181640625
863.337890625
927.427734375
968.6484375
944.47265625
878.423828125
832.255859375
816.390625
773.23046875
660.8671875
514.046875
397.54296875
329.63671875
285.703125
256.494140625
258.630859375
290.47265625
321.162109375
336.43359375
360.201171875
409.677734375
456.658203125
461.689453125
429.29296875
398.4453125
386.052734375
370.9375
335.421875
293.796875
268.1640625
258.609375
256.48828125
273.8046875
332.8671875
419.767578125
463.927734375
382.8203125
154.947265625
-153.1953125
-434.12109375
-609.517578125
-655.01953125
-576.029296875
-390.52734375
-145.7421875
74.49609375
191.91796875
188.654296875
106.322265625
-11.076171875
-160.759765625
-366.626953125
-636.44140625
-941.921875
-1232.189453125
-1457.46484375
-1585.06640625
-1606.27734375
-1538.3125
-1422.361328125
-1311.53125
-1242.931640625
-1209.435546875
-1165.173828125
-1071.40625
-935.275390625
-794.578125
-671.44921875
-558.078125
-445.505859375
-343.7109375
-264.822265625
-203.779296875
-146.5546875
-83.037109375
-0.642578125
117.740234375
269.462890625
416.150390625
514.2890625
556.7734375
560.58984375
514.951171875
373.609375
116.181640625
-202.37890625
-486.42578125
-677.494140625
-782.873046875
-838.115234375
-867.6015625
-883.0703125
-892.16796875
-890.998046875
-864.33203125
-812.099609375
-764.859375
-751.931640625
-760.849609375
-753.357421875
-720.52734375
-691.19140625
-673.3359375
-617.275390625
-467.921875
-243.43359375
-32.20703125
92.443359375
137.197265625
165.224609375
220.904296875
280.306640625
269.37109375
137.0625
-77.912109375
-262.76171875
-332.3984375
-308.83203125
-276.73828125
-269.9453125
-239.037109375
-131.810546875
42.05859375
246.384765625
470.91796875
707.4453125
908.26171875
1025.2421875
1078.666015625
1130.671875
1186.451171875
1178.541015625
1073.44921875
947.345703125
912.4140625
987.171875
1077.30078125
1078.794921875
969.5546875
800.189453125
626.681640625
470.162109375
330.423828125
217.28515625
154.154296875
145.2109375
147.478515625
97.12890625
-22.8828125
-151.322265625
-201.330078125
-144.546875
-33.189453125
60.04296875
114.150390625
172.283203125
292.06640625
486.87890625
711.0
897.158203125
1003.912109375
1022.8125
949.51953125
773.044921875
505.087890625
199.990234375
-77.68359375
-298.662109375
-465.935546875
-580.896484375
-641.28125
-663.8671875
-668.87890625
-636.103515625
-520.244140625
-333.150390625
-172.046875
-126.833984375
-182.2109375
-252.3984375
-293.673828125
-330.095703125
-373.97265625
-386.078125
-340.130859375
-276.56640625
-251.1796875
-260.279296875
-257.453125
-223.568359375
-176.302734375
-120.974609375
-37.89453125
76.205078125
189.07421875
263.205078125
280.2109375
237.435546875
156.533203125
99.234375
129.841796875
239.39453125
341.0390625
366.896484375
340.830078125
328.07421875
344.478515625
355.931640625
344.037109375
321.25390625
288.455078125
230.919921875
167.1484375
155.421875
225.962890625
334.724609375
411.125
438.578125
470.09765625
570.8046875
748.8515625
928.5703125
992.96484375
884.326171875
680.79296875
551.322265625
611.947265625
832.18359375
1081.908203125
1238.41015625
1236.26171875
1064.34765625
772.716796875
470.08984375
259.974609375
167.326171875
157.3828125
220.953125
391.751953125
666.3046875
956.716796875
1159.642578125
1244.060546875
1237.142578125
1150.873046875
972.568359375
720.138671875
451.177734375
195.501953125
-84.3203125
-431.21875
-807.458984375
-1102.62890625
-1230.93359375
-1202.123046875
-1093.087890625
-967.125
-831.74609375
-664.73046875
-464.86328125
-272.337890625
-142.525390625
-99.6171875
-113.470703125
-123.259765625
-86.8203125
-7.005859375
87.03515625
171.296875
228.748046875
230.353515625
141.421875
-37.90625
-250.32421875
-419.265625
-513.078125
-562.537109375
-612.25
-663.4375
-672.109375
-601.337890625
-467.91796875
-333.716796875
-254.91796875
-247.58984375
-302.537109375
-415.8046875
-582.4765625
-761.255859375
-872.654296875
-855.720703125
-724.078125
-552.33203125
-405.640625
-287.68359375
-154.015625
29.248046875
233.908203125
370.431640625
352.08203125
175.7734375
-61.716796875
-238.046875
-293.462890625
-245.40625
-144.009765625
-43.0390625
6.6484375
-7.451171875
-15.603515625
91.93359375
337.08203125
591.71484375
683.423828125
555.873046875
297.25
30.388671875
-176.623046875
-296.861328125
-310.94921875
-230.365234375
-122.1640625
-60.962890625
-55.85546875
-52.53515625
-7.76171875
60.326171875
94.458984375
47.96875
-85.876953125
-263.919921875
-402.546875
-427.150390625
-337.63671875
-210.5078125
-115.01171875
-41.787109375
60.845703125
198.908203125
327.9296875
437.537109375
583.412109375
796.48046875
996.568359375
1054.41796875
937.73828125
748.3203125
602.388671875
513.96484375
417.62109375
270.958984375
98.544921875
-45.681640625
-117.779296875
-88.24609375
52.8828125
278.486328125
532.4921875
770.412109375
980.408203125
1157.982421875
1278.935546875
1313.3671875
1254.521484375
1118.080078125
924.671875
703.6015625
504.380859375
373.169921875
310.654296875
278.21875
256.837890625
272.49609375
341.00390625
414.79296875
428.052734375
389.005859375
379.11328125
444.03515625
526.1484375
537.47265625
472.521484375
408.66015625
405.912109375
444.76953125
461.529296875
411.650390625
297.474609375
168.234375
98.521484375
131.3125
230.33203125
321.9140625
394.849609375
513.849609375
704.35546875
867.400390625
863.76953125
668.79296875
397.41015625
183.34375
79.076171875
70.177734375
126.58984375
209.3671875
264.2890625
249.384765625
163.548828125
32.37890625
-122.421875
-286.06640625
-437.74609375
-554.353515625
-625.0625
-655.40234375
-663.947265625
-678.6796875
-723.166015625
-796.984375
-877.84765625
-946.35546875
-996.224609375
-1019.212890625
-1001.8359375
-947.5703125
-883.6484375
-833.82421875
-802.328125
-794.806640625
-827.22265625
-889.37109375
-923.29296875
-875.708984375
-766.376953125
-673.38671875
-651.115234375
-686.767578125
-731.046875
-737.91015625
-673.09375
-523.8671875
-322.013671875
-133.216796875
-0.4921875
92.263671875
189.830078125
312.494140625
441.578125
539.078125
569.65625
525.078125
447.826171875
412.607421875
457.46484375
543.5546875
610.2109375
659.525390625
748.1796875
891.6015625
1018.162109375
1045.08203125
975.69921875
890.42578125
853.2421875
859.599609375
876.326171875
898.30078125
945.01171875
1016.951171875
1079.583984375
1094.267578125
1056.6171875
1002.50390625
979.2109375
1007.29296875
1064.38671875
1106.64453125
1111.21875
1100.44921875
1125.791015625
1230.14453125
1421.76171875
1670.546875
1918.876953125
2103.244140625
2184.3203125
2168.1328125
2099.220703125
2030.189453125
1989.310546875
1961.744140625
1893.361328125
1724.484375
1437.703125
1075.92578125
712.052734375
414.16015625
248.212890625
282.513671875
539.318359375
938.01953125
1331.88671875
1625.6328125
1828.947265625
1977.677734375
2047.603515625
1994.6796875
1855.072265625
1739.609375
1716.48828125
1742.5
1726.181640625
1622.509765625
1445.779296875
1226.0078125
990.63671875
774.7421875
613.431640625
518.837890625
478.21875
471.029296875
477.09375
480.833984375
489.208984375
538.44921875
655.423828125
807.228515625
914.501953125
933.552734375
915.70703125
968.099609375
1153.447265625
1433.126953125
1703.052734375
1871.9765625
1902.623046875
1795.548828125
1561.986328125
1227.982421875
853.896484375
523.83984375
299.755859375
187.228515625
150.224609375
153.146484375
181.345703125
227.123046875
272.53125
295.853515625
290.705078125
270.23828125
252.84375
251.822265625
281.71484375
363.240234375
507.8203125
698.4921875
898.66796875
1079.583984375
1223.91796875
1303.041015625
1280.31640625
1157.689453125
997.185546875
864.732421875
764.458984375
665.4921875
587.953125
607.986328125
748.548828125
902.30859375
912.29296875
730.60546875
471.033203125
301.029296875
296.521484375
397.896484375
483.21875
473.310546875
378.787109375
263.708984375
175.98046875
118.6796875
79.671875
63.748046875
79.748046875
109.87890625
114.630859375
68.421875
-24.451171875
-149.73828125
-304.560546875
-493.697265625
-713.740234375
-945.595703125
-1155.83203125
-1299.7421875
-1328.56640625
-1209.015625
-953.501953125
-637.87109375
-373.310546875
-235.115234375
-212.505859375
-239.46484375
-271.396484375
-310.798828125
-361.083984375
-393.9375
-383.833984375
-346.373046875
-311.568359375
-275.166015625
-206.35546875
-94.470703125
37.8203125
158.787109375
240.189453125
258.07421875
213.78125
149.771484375
114.322265625
114.43359375
134.517578125
194.806640625
347.55078125
606.021484375
915.171875
1208.1328125
1459.39453125
1664.40234375
1798.716796875
1828.080078125
1748.091796875
1596.69140625
1433.666015625
1307.201171875
1215.85546875
1095.2734375
869.765625
534.236328125
167.39453125
-144.1171875
-369.92578125
-518.73828125
-597.931640625
-618.38671875
-610.75390625
-602.453125
-590.87109375
-559.7109375
-502.80859375
-412.466796875
-272.09375
-91.51953125
72.98828125
169.013671875
201.923828125
206.673828125
187.5546875
130.041015625
59.3203125
34.39453125
76.26953125
140.576171875
171.712890625
154.501953125
105.736328125
44.83984375
-15.58203125
-73.826171875
-147.25
-264.947265625
-448.1484375
-702.93359375
-1018.171875
-1352.958984375
-1643.513671875
-1850.509765625
-1985.62109375
-2062.46484375
-2043.357421875
-1880.630859375
-1597.001953125
-1270.45703125
-942.673828125
-599.93359375
-248.62109375
54.701171875
268.87109375
406.75390625
483.326171875
481.095703125
400.376953125
291.287109375
194.119140625
92.69921875
-30.23046875
-136.89453125
-187.236328125
-211.587890625
-272.482421875
-378.3515625
-487.607421875
-571.466796875
-613.814453125
-575.29296875
-433.630859375
-254.66015625
-148.49609375
-141.275390625
-150.625
-103.390625
-20.837890625
31.283203125
19.59765625
-58.498046875
-200.333984375
-380.66796875
-545.19921875
-661.787109375
-754.470703125
-854.9921875
-946.34375
-990.54296875
-992.48828125
-996.71875
-1028.54296875
-1070.650390625
-1093.697265625
-1081.14453125
-1024.404296875
-920.125
-780.052734375
-629.009765625
-486.919921875
-357.310546875
-229.41796875
-85.572265625
84.818359375
267.78515625
426.939453125
531.341796875
574.189453125
557.828125
474.1171875
314.4296875
91.48828125
-161.8046875
-409.7109375
-620.607421875
-768.34375
-844.830078125
-870.3671875
-881.6328125
-912.609375
-991.1796875
-1136.306640625
-1334.1328125
-1519.06640625
-1602.65234375
-1535.806640625
-1340.8671875
-1082.01953125
-809.275390625
-529.73046875
-224.96875
108.314453125
435.08203125
698.505859375
856.65234375
898.830078125
832.607421875
670.376953125
431.923828125
146.1015625
-156.953125
-445.412109375
-676.93359375
-811.6796875
-847.923828125
-830.62890625
-810.490234375
-805.26953125
-810.755859375
-828.71484375
-859.416015625
-877.802734375
-845.212890625
-745.951171875
-593.427734375
-401.064453125
-167.90625
100.654296875
371.21484375
589.37890625
708.728515625
722.619140625
678.169921875
648.39453125
670.390625
711.1875
708.6171875
643.32421875
554.8359375
488.751953125
446.71875
392.517578125
293.642578125
153.513671875
15.51953125
-59.236328125
-28.037109375
108.927734375
311.140625
513.052734375
639.7421875
639.9453125
535.630859375
429.982421875
431.962890625
559.65234375
726.41015625
817.357421875
766.724609375
576.767578125
298.162109375
-0.365234375
-270.048828125
-505.490234375
-721.9453125
-912.734375
-1048.064453125
-1111.8671875
-1112.431640625
-1055.26171875
-936.86328125
-774.994140625
-614.7890625
-485.474609375
-369.51171875
-230.89453125
-64.099609375
89.197265625
158.794921875
90.076171875
-94.9609375
-276.583984375
-320.443359375
-208.482421875
-65.640625
-43.7421875
-204.14453125
-514.6015625
-901.42578125
-1265.7421875
-1497.009765625
-1537.376953125
-1429.5625
-1267.349609375
-1111.517578125
-979.841796875
-885.6640625
-834.265625
-797.802734375
-746.97265625
-702.361328125
-709.568359375
-771.48046875
-851.62109375
-933.654296875
-1020.931640625
-1081.357421875
-1058.30078125
-947.76953125
-803.677734375
-650.31640625
-454.912109375
-217.31640625
-22.767578125
45.75
6.45703125
-55.8828125
-88.9921875
-95.849609375
-98.34765625
-132.8984375
-251.533203125
-462.15234375
-677.82421875
-784.0
-757.478515625
-674.416015625
-608.53125
-576.935546875
-585.970703125
-660.572265625
-793.365234375
-908.77734375
-921.57421875
-818.490234375
-661.73828125
-528.111328125
-460.33984375
-457.89453125
-492.3984375
-538.59765625
-599.3359375
-687.640625
-781.55078125
-825.775390625
-799.083984375
-757.744140625
-780.341796875
-874.560546875
-963.435546875
-965.82421875
-874.951171875
-759.64453125
-706.20703125
-760.15625
-903.283203125
-1070.5
-1192.634765625
-1236.560546875
-1215.0546875
-1164.388671875
-1113.38671875
-1068.7265625
-1022.51171875
-968.205078125
-904.61328125
-824.583984375
-710.87890625
-557.90625
-399.16015625
-301.392578125
-323.544921875
-480.744140625
-740.5546875
-1039.107421875
-1302.736328125
-1479.984375
-1572.583984375
-1625.83203125
-1671.12890625
-1682.087890625
-1601.56640625
-1407.787109375
-1137.908203125
-850.232421875
-586.16015625
-374.30859375
-243.5859375
-204.853515625
-227.806640625
-264.09765625
-300.423828125
-370.0
-501.294921875
-671.130859375
-821.673828125
-907.607421875
-904.955078125
-789.07421875
-546.9140625
-224.9453125
67.888671875
234.521484375
256.146484375
169.25390625
1.958984375
-228.427734375
-464.625
-608.34765625
-598.1171875
-469.966796875
-323.12890625
-237.83203125
-236.822265625
-306.2578125
-426.560546875
-582.685546875
-760.341796875
-939.068359375
-1091.0
-1196.8125
-1269.607421875
-1352.705078125
-1481.919921875
-1652.908203125
-1830.013671875
-1977.03515625
-2070.404296875
-2093.763671875
-2037.93359375
-1908.529296875
-1727.048828125
-1526.697265625
-1350.18359375
-1239.47265625
-1211.083984375
-1240.0546875
-1277.158203125
-1285.7734375
-1263.86328125
-1236.419921875
-1227.2265625
-1229.138671875
-1203.591796875
-1127.05078125
-1039.96875
-1020.81640625
-1091.65625
-1171.560546875
-1151.57421875
-1002.890625
-785.29296875
-566.439453125
-374.111328125
-223.578125
-142.234375
-143.169921875
-199.3125
-262.904296875
-297.197265625
-286.8359375
-248.216796875
-246.33984375
-372.25390625
-671.71484375
-1100.087890625
-1556.45703125
-1942.857421875
-2179.70703125
-2203.052734375
-1998.181640625
-1634.875
-1230.345703125
-863.830078125
-546.72265625
-277.376953125
-91.939453125
-37.326171875
-107.33203125
-229.9375
-323.541015625
-358.568359375
-362.515625
-373.439453125
-400.51171875
-433.150390625
-472.501953125
-528.654296875
-584.24609375
-589.50390625
-516.3203125
-404.09375
-328.802734375
-332.525390625
-402.533203125
-509.205078125
-632.365234375
-746.53125
-812.072265625
-802.810546875
-732.720703125
-644.4609375
-577.998046875
-551.86328125
-560.044921875
-580.5703125
-600.609375
-638.6875
-725.1796875
-850.673828125
-950.76171875
-960.48828125
-879.853515625
-778.560546875
-745.826171875
-838.26171875
-1050.869140625
-1313.083984375
-1524.65625
-1625.634765625
-1637.48828125
-1622.806640625
-1608.310546875
-1564.576171875
-1457.3125
-1294.669921875
-1119.212890625
-973.953125
-884.041015625
-849.814453125
-838.43359375
-792.072265625
-665.263671875
-460.9609375
-226.8046875
-14.59765625
161.728515625
338.779296875
573.740234375
884.404296875
1209.30859375
1441.19140625
1515.38671875
1461.169921875
1359.349609375
1263.1953125
1177.078125
1097.4609375
1039.85546875
1015.5859375
1006.744140625
983.01171875
930.87109375
849.556640625
730.005859375
564.345703125
379.123046875
234.03125
168.619140625
158.646484375
142.326171875
88.0546875
20.69140625
-19.91796875
-25.06640625
-8.009765625
33.943359375
119.169921875
240.890625
350.75
396.484375
361.087890625
252.64453125
75.1015625
-162.212890625
-410.015625
-584.6875
-624.70703125
-534.97265625
-378.564453125
-246.8828125
-238.875
-425.41796875
-785.806640625
-1180.77734375
-1430.46484375
-1449.744140625
-1306.630859375
-1143.939453125
-1052.646484375
-1023.3828125
-999.720703125
-953.09765625
-902.99609375
-881.0078125
-890.064453125
-901.083984375
-883.56640625
-831.71875
-756.974609375
-662.12109375
-536.767578125
-382.947265625
-233.490234375
-131.6328125
-93.560546875
-100.97265625
-132.517578125
-194.384765625
-313.568359375
-502.755859375
-734.791015625
-951.1796875
-1095.306640625
-1140.78515625
-1093.275390625
-971.05078125
-790.41796875
-573.4609375
-364.72265625
-226.341796875
-202.7265625
-284.5234375
-411.697265625
-520.005859375
-589.5859375
-650.58203125
-745.904296875
-893.9453125
-1084.548828125
-1297.005859375
-1510.931640625
-1705.650390625
-1862.482421875
-1968.44921875
-2009.318359375
-1964.865234375
-1831.91015625
-1656.62109375
-1518.72265625
-1460.87109375
-1444.521484375
-1398.78125
-1307.119140625
-1219.1015625
-1175.275390625
-1153.037109375
-1105.818359375
-1031.89453125
-972.712890625
-947.7578125
-919.5859375
-831.95703125
-666.29296875
-453.029296875
-241.392578125
-68.5234375
52.171875
126.49609375
163.94140625
163.068359375
116.91796875
33.7421875
-61.984375
-159.732421875
-280.12109375
-442.1484375
-620.626953125
-761.134765625
-838.80078125
-877.6640625
-905.322265625
-914.76953125
-884.904296875
-811.48046875
-693.638671875
-514.8671875
-276.16796875
-38.8125
107.095703125
124.19140625
52.287109375
-46.439453125
-133.248046875
-186.396484375
-200.169921875
-212.0234375
-286.6015625
-437.814453125
-599.337890625
-709.982421875
-798.806640625
-940.52734375
-1151.787109375
-1387.306640625
-1622.271484375
-1866.767578125
-2087.994140625
-2188.021484375
-2100.65625
-1873.40625
-1618.822265625
-1411.744140625
-1262.060546875
-1155.943359375
-1080.482421875
-1020.10546875
-965.328125
-923.552734375
-900.095703125
-877.666015625
-836.6953125
-786.05859375
-751.224609375
-742.66015625
-761.591796875
-828.66015625
-976.927734375
-1213.75390625
-1508.162109375
-1813.20703125
-2082.392578125
-2269.720703125
-2337.369140625
-2266.9140625
-2054.09375
-1708.251953125
-1282.19140625
-888.36328125
-641.9296875
-572.5546875
-610.8828125
-664.498046875
-686.61328125
-675.078125
-643.603515625
-615.1640625
-621.923828125
-686.095703125
-798.908203125
-920.02734375
-994.599609375
-984.404296875
-904.212890625
-820.37890625
-786.615234375
-784.7734375
-758.138671875
-696.86328125
-648.994140625
-645.701171875
-667.4140625
-701.11328125
-775.744140625
-901.263671875
-1014.609375
-1037.54296875
-965.681640625
-853.646484375
-729.908203125
-576.861328125
-387.5546875
-189.12890625
-1.328125
184.0078125
362.337890625
483.5703125
480.583984375
321.201171875
31.48046875
-311.98828125
-609.931640625
-786.26953125
-826.294921875
-770.734375
-676.873046875
-590.22265625
-533.77734375
-497.099609375
-443.416015625
-356.451171875
-276.791015625
-261.802734375
-310.6796875
-361.09375
-360.767578125
-307.017578125
-214.28125
-91.17578125
29.474609375
83.64453125
40.255859375
-49.724609375
-104.5859375
-100.921875
-84.62890625
-106.931640625
-179.505859375
-284.083984375
-394.1484375
-485.439453125
-549.576171875
-601.267578125
-654.35546875
-690.74609375
-674.53515625
-604.533203125
-536.759765625
-540.01171875
-627.830078125
-738.041015625
-785.7890625
-745.337890625
-677.134765625
-660.671875
-703.94140625
-745.083984375
-747.69140625
-753.818359375
-812.244140625
-888.115234375
-897.84765625
-825.5625
-747.341796875
-722.830078125
-709.533203125
-620.513671875
-444.302734375
-273.0234375
-218.228515625
-322.021484375
-543.533203125
-803.552734375
-1033.712890625
-1201.369140625
-1307.0859375
-1364.68359375
-1383.0859375
-1363.53515625
-1306.310546875
-1213.05078125
-1083.00390625
-912.26171875
-702.072265625
-472.548828125
-267.96875
-136.90234375
-90.021484375
-72.248046875
11.44921875
226.798828125
557.46484375
915.515625
1199.15625
1342.486328125
1323.25390625
1143.0234375
815.685546875
378.763671875
-92.81640625
-497.126953125
-739.427734375
-769.146484375
-606.130859375
-348.478515625
-140.15625
-89.6328125
-194.931640625
-358.583984375
-487.734375
-566.0625
-619.947265625
-646.025390625
-609.01171875
-499.572265625
-354.70703125
-216.076171875
-98.45703125
-5.03125
57.962890625
96.2734375
131.234375
168.900390625
181.75
136.01171875
23.20703125
-144.55859375
-346.966796875
-543.818359375
-673.6015625
-697.705078125
-645.658203125
-595.73046875
-609.197265625
-692.955078125
-813.638671875
-923.509765625
-974.55859375
-935.8359375
-815.771484375
-663.572265625
-539.763671875
-477.5703125
-459.9453125
-426.568359375
-315.205078125
-113.150390625
131.9375
356.609375
525.884765625
625.76953125
637.173828125
552.4609375
413.609375
296.1484375
239.345703125
212.2421875
158.3203125
50.48828125
-112.6015625
-337.708984375
-630.033203125
-958.3515625
-1254.3984375
-1457.228515625
-1550.328125
-1557.873046875
-1520.900390625
-1478.505859375
-1450.263671875
-1420.58984375
-1352.384765625
-1238.333984375
-1137.259765625
-1132.896484375
-1238.158203125
-1353.71875
-1347.71875
-1180.90625
-936.09765625
-721.51171875
-569.7421875
-447.8046875
-340.802734375
-284.216796875
-308.2109375
-383.7578125
-448.88671875
-477.126953125
-497.029296875
-541.25390625
-591.728515625
-589.12109375
-500.681640625
-373.873046875
-310.087890625
-372.34375
-519.12109375
-640.8828125
-667.07421875
-630.056640625
-619.140625
-679.849609375
-766.228515625
-787.98046875
-697.7578125
-536.5703125
-402.6328125
-373.642578125
-446.544921875
-544.548828125
-586.10546875
-555.009765625
-507.294921875
-510.791015625
-581.0078125
-678.716796875
-763.19140625
-831.177734375
-896.349609375
-947.716796875
-953.18359375
-903.466796875
-828.591796875
-763.78125
-723.025390625
-719.06640625
-777.556640625
-893.818359375
-990.52734375
-969.283203125
-820.69140625
-648.884765625
-561.10546875
-554.3046875
-540.169921875
-470.765625
-403.0234375
-426.4609375
-548.041015625
-671.576171875
-692.34765625
-597.412109375
-461.880859375
-356.21875
-281.962890625
-206.70703125
-133.55078125
-102.0546875
-129.02734375
-186.125
-241.71484375
-287.951171875
-309.552734375
-262.712890625
-120.73828125
76.6484375
251.873046875
355.78125
375.201171875
290.697265625
78.46875
-231.16796875
-535.583984375
-729.767578125
-782.322265625
-729.69140625
-617.51171875
-473.185546875
-323.388671875
-203.615234375
-137.49609375
-121.2890625
-140.70703125
-197.07421875
-306.42578125
-471.115234375
-657.05859375
-803.154296875
-857.2421875
-811.162109375
-711.541015625
-638.72265625
-659.974609375
-780.548828125
-933.513671875
-1030.41015625
-1032.212890625
-964.845703125
-863.353515625
-720.474609375
-510.197265625
-253.21484375
-33.505859375
58.95703125
-3.654296875
-168.236328125
-331.5234375
-393.822265625
-313.29296875
-129.8125
69.65234375
220.2265625
313.861328125
369.060546875
383.830078125
331.44140625
194.474609375
-10.896484375
-243.703125
-462.76953125
-644.76953125
-789.998046875
-918.546875
-1058.671875
-1228.865234375
-1419.919921875
-1592.185546875
-1700.373046875
-1729.28125
-1698.55078125
-1625.640625
-1498.427734375
-1305.013671875
-1083.03515625
-907.892578125
-819.158203125
-778.283203125
-716.5390625
-615.919921875
-529.76953125
-529.951171875
-645.365234375
-849.916015625
-1101.033203125
-1381.654296875
-1691.763671875
-1990.892578125
-2173.888671875
-2151.939453125
-1973.509765625
-1825.79296875
-1875.63671875
-2114.962890625
-2383.044921875
-2523.876953125
-2492.3125
-2325.619140625
-2069.25
-1754.189453125
-1413.08203125
-1081.416015625
-784.052734375
-536.958984375
-361.3359375
-284.9609375
-325.44921875
-470.306640625
-668.470703125
-845.107421875
-942.666015625
-963.556640625
-972.451171875
-1044.427734375
-1196.6640625
-1362.041015625
-1433.3203125
-1347.7421875
-1136.505859375
-885.60546875
-648.724609375
-416.880859375
-179.5625
17.177734375
109.12890625
97.494140625
53.53125
35.041015625
30.8671875
-4.85546875
-98.8515625
-255.162109375
-469.376953125
-712.55078125
-917.822265625
-1016.220703125
-986.326171875
-856.48046875
-672.708984375
-484.87890625
-348.16015625
-303.365234375
-350.9296875
-462.400390625
-615.763671875
-801.583984375
-1001.287109375
-1187.1796875
-1347.5546875
-1489.0546875
-1611.443359375
-1704.97265625
-1776.869140625
-1847.736328125
-1904.025390625
-1884.025390625
-1744.359375
-1528.30078125
-1336.3203125
-1230.681640625
-1195.634765625
-1190.11328125
-1202.21484375
-1230.560546875
-1239.46875
-1175.36328125
-1037.04296875
-905.279296875
-881.33203125
-996.462890625
-1186.875
-1349.10546875
-1409.44921875
-1350.6328125
-1200.3203125
-1008.755859375
-821.974609375
-655.37890625
-495.3515625
-339.517578125
-227.884765625
-211.70703125
-290.208984375
-403.0
-496.052734375
-571.828125
-653.298828125
-718.642578125
-709.74609375
-610.26953125
-485.1171875
-424.5078125
-463.634765625
-571.224609375
-700.279296875
-825.169921875
-934.970703125
-1022.53515625
-1096.283203125
-1185.716796875
-1313.4609375
-1464.00390625
-1594.1171875
-1671.501953125
-1686.54296875
-1625.873046875
-1459.984375
-1177.177734375
-818.908203125
-459.505859375
-152.2734375
86.17578125
241.439453125
282.533203125
197.26953125
30.099609375
-140.4140625
-263.19140625
-344.03125
-421.677734375
-530.525390625
-680.185546875
-848.322265625
-989.337890625
-1069.2890625
-1099.439453125
-1119.04296875
-1138.080078125
-1117.033203125
-1017.986328125
-859.49609375
-702.24609375
-593.26171875
-545.96484375
-562.98828125
-643.681640625
-760.0859375
-850.337890625
-855.849609375
-764.140625
-617.447265625
-491.232421875
-458.728515625
-548.794921875
-726.001953125
-929.138671875
-1138.0390625
-1379.90625
-1654.880859375
-1883.22265625
-1961.720703125
-1866.458984375
-1672.576171875
-1477.48828125
-1333.302734375
-1249.884765625
-1219.734375
-1215.033203125
-1186.0
-1096.86328125
-966.107421875
-858.546875
-837.927734375
-929.03125
-1109.4765625
-1318.646484375
-1476.59765625
-1512.853515625
-1393.177734375
-1131.962890625
-792.203125
-471.234375
-260.025390625
-190.302734375
-219.630859375
-276.330078125
-315.013671875
-325.208984375
-307.109375
-267.015625
-233.396484375
-247.390625
-322.75
-428.44140625
-520.6484375
-579.900390625
-606.763671875
-595.365234375
-533.248046875
-429.34765625
-326.158203125
-271.46484375
-275.552734375
-297.138671875
-274.513671875
-179.853515625
-52.455078125
24.212890625
-7.68359375
-124.48046875
-240.421875
-290.796875
-289.98046875
-295.4453125
-321.583984375
-315.650390625
-229.56640625
-91.00390625
22.58203125
66.841796875
56.61328125
16.279296875
-54.166015625
-150.908203125
-241.423828125
-295.7265625
-319.802734375
-330.171875
-312.77734375
-236.408203125
-93.763671875
98.572265625
322.12109375
537.462890625
656.68359375
594.72265625
366.236328125
87.5390625
-143.021484375
-334.677734375
-555.048828125
-832.39453125
-1141.681640625
-1450.55859375
-1724.30859375
-1901.126953125
-1924.912109375
-1817.291015625
-1675.15625
-1577.162109375
-1522.8203125
-1480.97265625
-1463.33984375
-1511.763671875
-1623.41796875
-1725.130859375
-1734.083984375
-1631.5546875
-1471.998046875
-1328.978515625
-1236.3671875
-1174.0546875
-1102.166015625
-1008.017578125
-922.009765625
-889.02734375
-924.4921875
-998.548828125
-1063.59765625
-1097.75390625
-1121.341796875
-1172.2421875
-1269.46875
-1402.8046875
-1549.84375
-1690.5859375
-1805.822265625
-1875.91796875
-1890.07421875
-1851.974609375
-1776.666015625
-1695.916015625
-1669.365234375
-1765.029296875
-2002.9140625
-2322.099609375
-2620.076171875
-2821.791015625
-2902.435546875
-2863.541015625
-2718.9609375
-2499.291015625
-2235.181640625
-1929.427734375
-1576.853515625
-1222.740234375
-965.5625
-871.412109375
-903.953125
-968.078125
-1012.5234375
-1063.68359375
-1169.396484375
-1344.681640625
-1574.23828125
-1829.9765625
-2063.009765625
-2200.08984375
-2181.4453125
-2011.34765625
-1764.400390625
-1539.908203125
-1408.568359375
-1389.599609375
-1459.11328125
-1570.3359375
-1670.431640625
-1710.875
-1658.16796875
-1510.34765625
-1309.345703125
-1128.4765625
-1031.31640625
-1031.759765625
-1092.80859375
-1165.763671875
-1229.10546875
-1289.798828125
-1356.85546875
-1427.6796875
-1501.59765625
-1590.994140625
-1704.93359375
-1826.5625
-1920.01171875
-1959.94921875
-1943.912109375
-1876.19140625
-1755.337890625
-1586.740234375
-1398.923828125
-1236.33984375
-1134.865234375
-1103.109375
-1119.466796875
-1145.443359375
-1154.26171875
-1156.623046875
-1192.404296875
-1288.533203125
-1429.794921875
-1576.513671875
-1699.806640625
-1785.51953125
-1812.443359375
-1752.044921875
-1600.08203125
-1395.3359375
-1192.9765625
-1020.478515625
-865.791015625
-705.330078125
-533.53515625
-362.072265625
-201.666015625
-62.224609375
25.76171875
10.06640625
-139.86328125
-390.68359375
-667.390625
-920.42578125
-1147.96484375
-1345.1328125
-1463.7890625
-1452.94140625
-1324.51953125
-1148.962890625
-991.478515625
-878.296875
-815.388671875
-800.73828125
-811.884765625
-818.02734375
-821.111328125
-857.291015625
-942.783203125
-1050.044921875
-1159.90234375
-1300.326171875
-1488.40234375
-1653.7265625
-1678.21875
-1525.6015625
-1292.77734375
-1113.970703125
-1041.146484375
-1034.310546875
-1034.951171875
-1011.203125
-946.28125
-830.83203125
-686.529296875
-574.18359375
-550.98046875
-615.271484375
-702.5390625
-740.37890625
-706.939453125
-638.26171875
-587.923828125
-589.6328125
-656.765625
-795.955078125
-994.33203125
-1192.42578125
-1301.02734375
-1276.189453125
-1176.03125
-1118.578125
-1170.87109375
-1289.4296875
-1377.265625
-1387.255859375
-1355.76171875
-1342.697265625
-1359.677734375
-1363.26171875
-1304.822265625
-1175.88671875
-1012.662109375
-870.3359375
-791.794921875
-784.333984375
-812.8515625
-818.130859375
-754.560546875
-619.267578125
-445.21875
-265.875
-92.984375
64.51171875
167.732421875
156.43359375
6.5390625
-227.697265625
-445.845703125
-577.728515625
-619.482421875
-602.666015625
-556.44140625
-509.8984375
-499.15234375
-534.177734375
-563.41015625
-506.328125
-334.421875
-101.8515625
111.169921875
264.025390625
354.12109375
377.08203125
319.701171875
187.236328125
13.095703125
-160.7890625
-298.095703125
-368.701171875
-362.931640625
-314.26953125
-286.736328125
-324.013671875
-420.54296875
-547.001953125
-680.65625
-793.7578125
-840.80859375
-802.44140625
-740.50390625
-762.791015625
-908.453125
-1097.341796875
-1223.623046875
-1281.166015625
-1360.474609375
-1528.41015625
-1749.271484375
-1931.490234375
-2019.1953125
-2024.408203125
-1999.40625
-1998.306640625
-2039.548828125
-2077.755859375
-2031.421875
-1870.822265625
-1667.34375
-1522.689453125
-1454.5859375
-1384.26171875
-1231.3671875
-983.693359375
-677.53515625
-364.884765625
-122.564453125
-42.076171875
-157.6640625
-396.61328125
-634.365234375
-789.923828125
-845.54296875
-800.048828125
-653.146484375
-436.443359375
-216.91015625
-51.83984375
40.755859375
64.41015625
21.73828125
-84.923828125
-253.453125
-486.390625
-769.111328125
-1036.478515625
-1192.13671875
-1183.138671875
-1043.33984375
-855.859375
-692.734375
-594.833984375
-570.255859375
-580.0390625
-552.2109375
-455.771484375
-359.353515625
-381.033203125
-570.3671875
-858.4296875
-1123.404296875
-1282.21484375
-1320.91015625
-1275.7265625
-1210.505859375
-1190.072265625
-1238.123046875
-1313.1484375
-1341.791015625
-1284.85546875
-1168.037109375
-1051.7265625
-981.92578125
-969.73828125
-998.29296875
-1030.927734375
-1019.40625
-930.044921875
-775.767578125
-611.068359375
-481.6328125
-385.9765625
-297.8046875
-212.1484375
-144.5546875
-92.546875
-36.689453125
5.703125
-38.912109375
-233.41796875
-552.61328125
-892.169921875
-1143.34765625
-1243.01171875
-1178.06640625
-990.689453125
-783.775390625
-675.59765625
-717.259765625
-863.916015625
-1033.23046875
-1169.361328125
-1242.318359375
-1227.771484375
-1135.89453125
-1050.36328125
-1085.884765625
-1279.81640625
-1545.421875
-1753.0078125
-1845.54296875
-1858.146484375
-1842.83203125
-1813.158203125
-1769.43359375
-1738.794921875
-1753.95703125
-1803.52734375
-1836.94921875
-1819.416015625
-1751.40625
-1629.62890625
-1429.115234375
-1152.798828125
-873.763671875
-691.470703125
-652.2578125
-735.744140625
-899.50390625
-1093.458984375
-1238.265625
-1252.5234375
-1136.57421875
-997.66796875
-954.525390625
-1026.861328125
-1140.92578125
-1226.509765625
-1275.43359375
-1309.513671875
-1327.224609375
-1300.62109375
-1213.9140625
-1091.31640625
-981.541015625
-909.09765625
-839.5625
-706.140625
-483.90625
-232.66796875
-54.478515625
-10.7109375
-86.2421875
-222.81640625
-369.490234375
-503.779296875
-623.4921875
-728.36328125
-807.595703125
-846.1875
-844.509765625
-821.50390625
-790.640625
-744.92578125
-680.384765625
-623.740234375
-615.134765625
-665.85546875
-751.94921875
-846.5703125
-934.943359375
-994.8984375
-991.3984375
-910.84765625
-790.11328125
-693.78515625
-660.28125
-673.3828125
-685.517578125
-671.650390625
-663.966796875
-722.283203125
-853.421875
-968.869140625
-952.869140625
-781.763671875
-553.5078125
-388.560546875
-324.265625
-320.859375
-341.833984375
-391.603515625
-481.451171875
-596.666015625
-712.986328125
-826.83203125
-950.033203125
-1077.064453125
-1171.515625
-1195.515625
-1152.806640625
-1091.201171875
-1051.056640625
-1019.123046875
-953.57421875
-853.529296875
-774.37890625
-756.69921875
-760.55078125
-696.630859375
-519.51171875
-276.73828125
-74.513671875
-7.28515625
-102.876953125
-305.646484375
-511.904296875
-643.533203125
-693.30859375
-692.125
-647.20703125
-539.6015625
-376.65234375
-212.068359375
-103.18359375
-72.2265625
-118.591796875
-240.4140625
-420.28125
-604.34765625
-720.568359375
-722.5078125
-616.517578125
-461.607421875
-347.455078125
-344.431640625
-444.427734375
-555.54296875
-580.966796875
-511.736328125
-432.36328125
-433.74609375
-528.7421875
-651.310546875
-725.9140625
-733.85546875
-721.505859375
-753.830078125
-861.232421875
-1024.87109375
-1200.759765625
-1346.98046875
-1432.15234375
-1436.771484375
-1359.07421875
-1215.7734375
-1032.26953125
-836.552734375
-661.4921875
-537.55078125
-473.03125
-450.66015625
-454.5703125
-495.51171875
-600.98828125
-783.25390625
-1018.87890625
-1250.123046875
-1402.9296875
-1419.986328125
-1292.662109375
-1060.43359375
-779.380859375
-503.177734375
-290.806640625
-197.12890625
-228.619140625
-324.7578125
-410.76171875
-464.013671875
-514.7890625
-600.388671875
-742.365234375
-945.98046875
-1180.2734375
-1367.076171875
-1435.484375
-1393.6953125
-1311.353515625
-1228.4453125
-1125.048828125
-991.814453125
-881.8515625
-863.970703125
-958.416015625
-1144.185546875
-1391.224609375
-1646.552734375
-1820.4140625
-1841.279296875
-1723.859375
-1552.427734375
-1406.3828125
-1329.333984375
-1345.619140625
-1448.884765625
-1568.5078125
-1596.8984375
-1476.34765625
-1240.9609375
-970.939453125
-735.880859375
-585.111328125
-545.11328125
-591.521484375
-645.287109375
-630.666015625
-537.978515625
-420.623046875
-341.521484375
-328.705078125
-361.59765625
-383.41015625
-344.154296875
-253.111328125
-179.751953125
-187.087890625
-276.369140625
-413.576171875
-589.830078125
-819.65234375
-1079.611328125
-1282.775390625
-1334.94140625
-1212.068359375
-982.259765625
-763.025390625
-653.17578125
-680.1171875
-791.97265625
-901.552734375
-947.32421875
-919.26953125
-839.087890625
-733.896484375
-632.91015625
-571.607421875
-579.65625
-662.115234375
-797.83984375
-953.447265625
-1091.07421875
-1166.71875
-1142.6015625
-1023.115234375
-878.30078125
-807.55078125
-857.458984375
-977.658203125
-1074.10546875
-1107.712890625
-1128.107421875
-1213.21484375
-1396.94921875
-1658.12109375
-1946.767578125
-2196.23046875
-2333.056640625
-2316.98046875
-2177.1328125
-1986.423828125
-1798.0390625
-1624.89453125
-1472.7421875
-1354.7734375
-1260.373046875
-1143.099609375
-968.51171875
-759.126953125
-569.615234375
-430.740234375
-341.359375
-301.625
-317.712890625
-369.916015625
-408.80859375
-401.79296875
-368.01953125
-353.3828125
-383.63671875
-455.05078125
-556.787109375
-680.400390625
-810.59765625
-927.896484375
-1026.775390625
-1117.6015625
-1202.87109375
-1261.55859375
-1266.8671875
-1215.220703125
-1131.126953125
-1048.939453125
-999.326171875
-1010.0
-1103.740234375
-1283.7265625
-1520.6875
-1758.802734375
-1936.70703125
-2007.525390625
-1949.65234375
-1771.0078125
-1508.431640625
-1217.552734375
-951.419921875
-740.212890625
-591.478515625
-512.82421875
-529.17578125
-666.046875
-912.318359375
-1209.798828125
-1488.818359375
-1711.94921875
-1881.978515625
-2019.8125
-2144.3203125
-2259.30859375
-2338.443359375
-2327.904296875
-2189.603515625
-1949.419921875
-1685.609375
-1462.8359375
-1291.748046875
-1153.671875
-1037.423828125
-936.794921875
-836.412109375
-727.11328125
-626.20703125
-562.634765625
-550.322265625
-592.134765625
-694.61328125
-851.359375
-1019.220703125
-1140.451171875
-1191.21484375
-1188.6796875
-1154.837890625
-1098.109375
-1024.53125
-932.24609375
-793.34765625
-584.220703125
-352.3203125
-211.806640625
-232.654296875
-350.267578125
-422.427734375
-376.466796875
-277.576171875
-251.966796875
-360.7578125
-549.177734375
-703.703125
-757.095703125
-749.55859375
-789.951171875
-952.310546875
-1213.05859375
-1490.681640625
-1729.42578125
-1924.474609375
-2073.31640625
-2133.171875
-2047.814453125
-1816.208984375
-1523.638671875
-1290.52734375
-1178.224609375
-1147.431640625
-1122.365234375
-1093.1171875
-1131.69140625
-1299.15234375
-1560.015625
-1803.923828125
-1931.40625
-1901.21484375
-1723.08203125
-1448.466796875
-1166.935546875
-971.060546875
-901.33984375
-930.150390625
-999.173828125
-1063.380859375
-1107.900390625
-1144.0390625
-1191.09375
-1249.7109375
-1296.97265625
-1317.576171875
-1324.505859375
-1329.671875
-1315.486328125
-1270.95703125
-1237.677734375
-1263.099609375
-1301.302734375
-1219.61328125
-942.447265625
-561.10546875
-269.2578125
-203.216796875
-356.673828125
-616.36328125
-846.2734375
-960.544921875
-963.052734375
-929.16015625
-936.029296875
-1010.201171875
-1139.8515625
-1305.849609375
-1476.1484375
-1596.849609375
-1630.962890625
-1600.322265625
-1555.6484375
-1509.41796875
-1435.544921875
-1340.103515625
-1291.783203125
-1353.291015625
-1495.0703125
-1599.1484375
-1552.9375
-1338.232421875
-1034.29296875
-742.37890625
-514.66796875
-358.1953125
-284.986328125
-314.97265625
-415.751953125
-482.8515625
-426.9140625
-270.96484375
-125.6171875
-75.685546875
-127.53125
-258.04296875
-459.103515625
-713.9140625
-972.423828125
-1184.443359375
-1337.814453125
-1439.84375
-1478.208984375
-1426.193359375
-1282.462890625
-1093.67578125
-944.23046875
-922.076171875
-1063.50390625
-1308.29296875
-1527.080078125
-1619.69140625
-1583.1796875
-1474.865234375
-1333.21484375
-1164.2109375
-987.2734375
-845.34375
-753.572265625
-669.755859375
-548.5625
-426.169921875
-432.404296875
-699.267578125
-1239.916015625
-1907.33203125
-2475.939453125
-2778.345703125
-2782.599609375
-2566.546875
-2248.998046875
-1945.763671875
-1745.962890625
-1677.65234375
-1685.724609375
-1670.1875
-1569.0546875
-1407.021484375
-1261.97265625
-1185.515625
-1154.9296875
-1102.77734375
-998.744140625
-897.994140625
-887.685546875
-974.611328125
-1048.25390625
-983.84375
-777.646484375
-556.69140625
-456.275390625
-509.576171875
-653.0546875
-803.8359375
-916.078125
-992.130859375
-1071.669921875
-1201.365234375
-1384.68359375
-1554.875
-1618.009765625
-1538.853515625
-1381.38671875
-1256.17578125
-1225.078125
-1256.072265625
-1265.04296875
-1194.203125
-1050.611328125
-881.98828125
-732.24609375
-623.02734375
-560.201171875
-537.30859375
-530.564453125
-504.025390625
-429.75
-303.865234375
-144.98046875
17.25
151.9609375
233.501953125
245.265625
180.08984375
40.84765625
-155.166015625
-375.16015625
-583.7578125
-764.52734375
-929.375
-1101.984375
-1285.607421875
-1445.91796875
-1535.2734375
-1545.00390625
-1528.111328125
-1552.9765625
-1632.677734375
-1716.162109375
-1749.0
-1716.443359375
-1619.865234375
-1451.65625
-1229.6171875
-1029.52734375
-930.68359375
-928.169921875
-940.30859375
-906.900390625
-838.115234375
-759.068359375
-660.498046875
-538.546875
-442.802734375
-434.98828125
-514.517578125
-625.1796875
-726.181640625
-817.443359375
-898.349609375
-943.130859375
-927.361328125
-850.25
-726.904296875
-594.765625
-538.423828125
-659.388671875
-972.234375
-1342.25
-1570.958984375
-1560.265625
-1380.14453125
-1180.18359375
-1065.1015625
-1064.78515625
-1182.759765625
-1418.46484375
-1733.470703125
-2035.736328125
-2231.03125
-2284.36328125
-2216.765625
-2061.0
-1854.259765625
-1666.556640625
-1582.7734375
-1620.330078125
-1684.6015625
-1642.703125
-1446.509765625
-1172.166015625
-950.685546875
-879.0390625
-981.07421875
-1209.96875
-1472.84375
-1681.564453125
-1808.90234375
-1897.298828125
-2008.279296875
-2167.201171875
-2350.72265625
-2506.2578125
-2577.470703125
-2533.6015625
-2392.48046875
-2205.73046875
-2010.798828125
-1810.384765625
-1609.44921875
-1449.806640625
-1376.970703125
-1377.630859375
-1382.03515625
-1340.953125
-1282.1015625
-1275.767578125
-1353.29296875
-1470.8984375
-1549.064453125
-1538.103515625
-1448.75
-1330.966796875
-1229.720703125
-1157.771484375
-1101.9140625
-1046.40234375
-987.732421875
-932.931640625
-891.08203125
-867.091796875
-860.037109375
-865.810546875
-878.927734375
-885.404296875
-853.919921875
-749.40234375
-572.40625
-382.931640625
-268.16015625
-277.556640625
-392.8671875
-559.296875
-733.041015625
-894.310546875
-1028.869140625
-1113.984375
-1127.3359375
-1070.189453125
-984.443359375
-939.490234375
-981.15234375
-1081.318359375
-1148.888671875
-1104.736328125
-944.53125
-728.232421875
-528.466796875
-403.18359375
-391.333984375
-491.236328125
-640.013671875
-750.931640625
-787.630859375
-780.056640625
-760.384765625
-719.201171875
-650.27734375
-606.36328125
-664.01953125
-836.583984375
-1055.828125
-1239.51953125
-1347.625
-1375.953125
-1339.12109375
-1279.54296875
-1259.9453125
-1314.6328125
-1418.607421875
-1523.3046875
-1608.982421875
-1682.076171875
-1737.35546875
-1756.08203125
-1743.65625
-1740.69140625
-1779.419921875
-1838.041015625
-1851.462890625
-1769.744140625
-1603.287109375
-1408.5625
-1230.8828125
-1069.197265625
-902.15234375
-732.453125
-579.619140625
-434.71484375
-263.537109375
-73.21484375
63.09765625
89.734375
57.638671875
80.67578125
199.099609375
327.0078125
349.3125
238.798828125
57.572265625
-130.646484375
-319.8359375
-541.244140625
-805.923828125
-1070.015625
-1249.69140625
-1274.65234375
-1136.634765625
-889.7265625
-607.587890625
-344.16796875
-126.1953125
32.638671875
111.837890625
73.208984375
-113.921875
-414.9453125
-715.40234375
-908.6796875
-1002.85546875
-1100.009765625
-1259.615234375
-1427.349609375
-1518.373046875
-1519.83984375
-1472.052734375
-1395.283203125
-1295.2890625
-1210.541015625
-1178.072265625
-1153.55859375
-1036.60546875
-797.076171875
-522.74609375
-315.666015625
-188.1328125
-93.09375
-14.7578125
16.025390625
-31.091796875
-171.416015625
-422.15234375
-780.65234375
-1178.73046875
-1501.58203125
-1677.884765625
-1738.005859375
-1773.005859375
-1848.89453125
-1964.89453125
-2071.66015625
-2106.3203125
-2016.1796875
-1777.779296875
-1418.244140625
-1022.6328125
-704.044921875
-541.140625
-528.48046875
-589.125
-644.74609375
-678.701171875
-734.4921875
-859.916015625
-1056.447265625
-1276.712890625
-1462.744140625
-1585.7265625
-1653.25
-1684.3125
-1686.857421875
-1666.634765625
-1648.68359375
-1669.353515625
-1739.896484375
-1830.9453125
-1900.990234375
-1928.50390625
-1908.580078125
-1835.80859375
-1711.8359375
-1563.962890625
-1434.923828125
-1349.943359375
-1304.146484375
-1280.55078125
-1266.94140625
-1256.482421875
-1249.8203125
-1262.1796875
-1312.244140625
-1392.330078125
-1459.224609375
-1468.318359375
-1416.33984375
-1345.173828125
-1306.921875
-1329.16015625
-1405.783203125
-1507.736328125
-1600.419921875
-1662.072265625
-1697.890625
-1740.88671875
-1835.001953125
-2006.62890625
-2239.369140625
-2469.498046875
-2610.962890625
-2597.880859375
-2416.705078125
-2109.083984375
-1752.23828125
-1435.76171875
-1240.986328125
-1217.1796875
-1359.2265625
-1607.607421875
-1880.353515625
-2114.455078125
-2283.9453125
-2390.84765625
-2452.544921875
-2496.4609375
-2547.36328125
-2603.876953125
-2632.171875
-2593.837890625
-2476.990234375
-2292.34375
-2050.44140625
-1765.1015625
-1477.291015625
-1245.451171875
-1093.39453125
-983.796875
-865.658203125
-743.587890625
-680.5703125
-728.779296875
-868.640625
-1016.51171875
-1079.4921875
-1001.603515625
-779.34375
-461.97265625
-147.3125
39.921875
-0.3515625
-283.87109375
-721.734375
-1162.74609375
-1466.7734375
-1559.619140625
-1453.359375
-1238.056640625
-1035.908203125
-922.08203125
-876.7734375
-833.6796875
-776.234375
-754.068359375
-795.748046875
-847.958984375
-833.921875
-742.615234375
-621.384765625
-506.408203125
-415.080078125
-396.03515625
-516.34375
-769.34765625
-1037.970703125
-1187.4921875
-1180.154296875
-1081.96875
-982.201171875
-930.080078125
-926.21875
-938.494140625
-928.640625
-888.83984375
-855.04296875
-869.671875
-930.994140625
-988.619140625
-985.818359375
-902.16015625
-768.359375
-652.7578125
-621.703125
-693.99609375
-834.18359375
-995.583984375
-1158.193359375
-1317.21484375
-1459.412109375
-1580.7734375
-1717.859375
-1926.36328125
-2216.392578125
-2522.3984375
-2739.857421875
-2782.35546875
-2615.720703125
-2272.58984375
-1851.759765625
-1484.93359375
-1275.79296875
-1254.609375
-1380.318359375
-1578.0625
-1781.62890625
-1958.13671875
-2103.078125
-2215.84765625
-2290.572265625
-2338.173828125
-2403.015625
-2536.380859375
-2753.00390625
-3022.6875
-3291.732421875
-3492.28125
-3546.427734375
-3404.826171875
-3096.4765625
-2715.634765625
-2344.35546875
-2002.375
-1676.015625
-1367.326171875
-1096.86328125
-878.435546875
-710.541015625
-577.740234375
-444.8984375
-269.6015625
-45.66796875
175.291015625
329.517578125
406.302734375
452.82421875
520.044921875
617.5078125
711.18359375
744.888671875
670.1171875
482.3125
239.326171875
33.65625
-64.21484375
-44.86328125
38.744140625
100.111328125
71.025390625
-48.212890625
-191.5625
-293.279296875
-344.125
-374.5546875
-409.54296875
-470.609375
-597.779296875
-814.376953125
-1067.45703125
-1255.978515625
-1339.947265625
-1382.263671875
-1458.1015625
-1559.8125
-1623.88671875
-1619.107421875
-1563.958984375
-1478.119140625
-1369.13671875
-1264.806640625
-1207.90625
-1202.1328125
-1199.7421875
-1165.6171875
-1127.71875
-1136.875
-1189.837890625
-1218.29296875
-1153.126953125
-983.640625
-755.10546875
-524.08984375
-319.912109375
-138.3203125
33.83984375
182.228515625
250.587890625
174.06640625
-58.541015625
-375.5078125
-666.43359375
-861.09375
-959.71484375
-991.46875
-969.171875
-899.84765625
-812.86328125
-737.533203125
-657.16015625
-527.11328125
-349.44140625
-190.703125
-105.25
-78.810546875
-79.4375
-124.662109375
-242.765625
-387.51171875
-458.251953125
-414.380859375
-318.09765625
-250.48828125
-236.966796875
-276.115234375
-381.3359375
-541.314453125
-675.185546875
-689.654296875
-574.84765625
-398.28125
-210.005859375
-3.890625
219.646484375
402.27734375
470.16796875
406.603515625
262.427734375
112.3359375
18.71875
17.142578125
100.443359375
208.24609375
252.76953125
177.548828125
1.796875
-189.830078125
-302.720703125
-284.21484375
-134.95703125
108.26171875
382.70703125
602.984375
689.33984375
615.115234375
418.849609375
164.96875
-88.505859375
-281.025390625
-352.638671875
-293.88671875
-166.45703125
-30.197265625
131.1484375
358.685546875
605.837890625
747.099609375
714.943359375
568.078125
398.490234375
228.41015625
36.748046875
-167.412109375
-352.66015625
-506.927734375
-611.27734375
-602.515625
-434.568359375
-172.451171875
38.685546875
108.7890625
65.23828125
-12.93359375
-63.380859375
-38.00390625
95.50390625
306.494140625
493.0078125
558.267578125
478.861328125
286.751953125
25.2109375
-249.26171875
-462.705078125
-573.57421875
-618.806640625
-675.771484375
-779.498046875
-893.931640625
-951.88671875
-907.109375
-769.333984375
-614.916015625
-544.48828125
-598.724609375
-726.61328125
-860.373046875
-999.134765625
-1181.236328125
-1394.697265625
-1570.3515625
-1664.068359375
-1693.107421875
-1679.875
-1613.962890625
-1499.912109375
-1396.806640625
-1360.51171875
-1365.251953125
-1329.697265625
-1220.64453125
-1093.8515625
-1023.669921875
-1022.39453125
-1046.126953125
-1059.3671875
-1068.716796875
-1096.6640625
-1143.099609375
-1180.533203125
-1177.52734375
-1119.509765625
-1013.92578125
-885.76953125
-766.984375
-681.732421875
-639.64453125
-643.646484375
-692.9609375
-765.26171875
-807.3828125
-773.69140625
-680.703125
-598.2578125
-572.822265625
-580.673828125
-570.84375
-528.033203125
-470.291015625
-412.33984375
-368.48828125
-372.423828125
-445.91796875
-550.359375
-615.21875
-623.021484375
-627.181640625
-676.66796875
-764.4921875
-865.40625
-977.19140625
-1091.673828125
-1162.853515625
-1150.951171875
-1082.666015625
-1026.666015625
-1013.1171875
-1008.6796875
-969.607421875
-893.271484375
-816.138671875
-779.958984375
-799.2109375
-848.763671875
-891.95703125
-932.904296875
-1019.255859375
-1164.5078125
-1287.47265625
-1277.220703125
-1124.341796875
-950.224609375
-892.00390625
-983.673828125
-1156.0390625
-1317.330078125
-1413.75390625
-1443.712890625
-1449.6171875
-1486.982421875
-1572.986328125
-1662.912109375
-1690.75
-1630.404296875
-1507.119140625
-1357.7265625
-1196.150390625
-1014.091796875
-798.08203125
-542.73046875
-260.015625
16.880859375
242.296875
374.638671875
388.23828125
278.837890625
67.955078125
-196.681640625
-450.19140625
-626.42578125
-678.115234375
-601.97265625
-454.91796875
-332.94921875
-310.7421875
-390.064453125
-508.017578125
-596.166015625
-631.28515625
-637.861328125
-658.697265625
-731.12109375
-878.748046875
-1101.7109375
-1361.7734375
-1588.75
-1725.978515625
-1779.291015625
-1808.16015625
-1856.35546875
-1899.828125
-1875.646484375
-1753.51953125
-1561.830078125
-1351.38671875
-1158.837890625
-1004.353515625
-891.23828125
-789.439453125
-643.103515625
-420.69921875
-148.71875
122.619140625
373.6171875
606.955078125
790.146484375
842.208984375
699.291015625
383.673828125
-4.34375
-357.630859375
-621.990234375
-801.86328125
-927.990234375
-1022.26953125
-1081.814453125
-1088.611328125
-1037.20703125
-957.013671875
-902.939453125
-913.18359375
-971.857421875
-1021.86328125
-1024.2421875
-999.390625
-997.806640625
-1036.0625
-1083.44921875
-1115.341796875
-1151.759765625
-1221.01953125
-1303.171875
-1341.791015625
-1310.390625
-1237.9140625
-1161.0859375
-1079.201171875
-975.783203125
-867.22265625
-803.50390625
-822.470703125
-921.375
-1071.08984375
-1233.291015625
-1351.80859375
-1351.109375
-1182.646484375
-889.392578125
-606.064453125
-464.0078125
-480.294921875
-546.365234375
-535.22265625
-419.8671875
-285.3671875
-233.63671875
-287.89453125
-387.92578125
-462.267578125
-491.15234375
-500.419921875
-507.3671875
-486.150390625
-390.212890625
-202.408203125
42.458984375
278.681640625
443.88671875
500.02734375
443.7578125
307.82421875
139.234375
-38.73046875
-236.82421875
-461.291015625
-673.994140625
-809.7265625
-834.267578125
-772.193359375
-675.853515625
-579.177734375
-484.185546875
-380.19921875
-268.94921875
-175.818359375
-138.271484375
-176.873046875
-276.16796875
-397.91796875
-508.962890625
-588.5
-617.884765625
-585.39453125
-504.900390625
-410.49609375
-322.005859375
-228.724609375
-118.671875
-15.041015625
28.369140625
-33.603515625
-204.619140625
-443.25
-685.345703125
-877.65625
-998.921875
-1051.265625
-1041.0703125
-984.64453125
-928.7265625
-936.5078125
-1034.68359375
-1184.810546875
-1318.322265625
-1391.060546875
-1401.078125
-1376.138671875
-1358.046875
-1375.798828125
-1409.439453125
-1397.45703125
-1309.212890625
-1199.818359375
-1162.7578125
-1232.5546875
-1363.07421875
-1497.87109375
-1627.908203125
-1776.896484375
-1965.41015625
-2202.076171875
-2478.4140625
-2752.458984375
-2961.044921875
-3069.0234375
-3089.70703125
-3042.744140625
-2916.166015625
-2694.28125
-2403.6484375
-2100.4375
-1819.6328125
-1561.5859375
-1321.291015625
-1104.115234375
-916.22265625
-767.283203125
-683.837890625
-690.578125
-767.861328125
-851.712890625
-893.7421875
-910.3046875
-961.1953125
-1088.58203125
-1282.279296875
-1488.65625
-1639.42578125
-1685.5703125
-1628.66015625
-1525.369140625
-1448.56640625
-1432.556640625
-1451.59765625
-1445.712890625
-1362.791015625
-1183.3359375
-922.994140625
-626.041015625
-357.349609375
-188.560546875
-173.23046875
-318.326171875
-572.2890625
-845.291015625
-1053.998046875
-1161.890625
-1186.216796875
-1163.78125
-1100.396484375
-953.244140625
-678.33984375
-307.54296875
32.912109375
204.5625
167.4453125
4.3984375
-162.671875
-270.837890625
-338.259765625
-417.0625
-539.984375
-697.427734375
-844.466796875
-931.787109375
-944.265625
-909.818359375
-861.06640625
-792.29296875
-668.201171875
-474.501953125
-243.263671875
-22.408203125
163.916015625
311.130859375
401.7578125
402.517578125
307.001953125
173.806640625
106.373046875
183.787109375
406.173828125
701.615234375
975.978515625
1151.81640625
1175.876953125
1023.248046875
718.16796875
342.705078125
-1.580078125
-255.611328125
-424.71484375
-540.08203125
-612.326171875
-633.134765625
-612.41015625
-592.484375
-615.158203125
-680.615234375
-748.021484375
-777.544921875
-767.546875
-750.267578125
-756.873046875
-790.52734375
-827.365234375
-832.123046875
-769.291015625
-610.8203125
-351.787109375
-30.736328125
266.16015625
434.8046875
409.26953125
207.23046875
-79.521484375
-354.640625
-587.986328125
-813.75390625
-1056.921875
-1276.666015625
-1398.63671875
-1397.1796875
-1326.486328125
-1267.919921875
-1262.66796875
-1302.076171875
-1364.94140625
-1441.767578125
-1522.3046875
-1577.861328125
-1571.7890625
-1489.083984375
-1348.181640625
-1179.494140625
-999.60546875
-817.041015625
-657.783203125
-561.11328125
-535.853515625
-535.515625
-498.33984375
-410.197265625
-316.24609375
-278.83984375
-337.63671875
-492.5390625
-691.46484375
-841.033203125
-872.462890625
-808.62109375
-729.16796875
-654.841796875
-509.40234375
-226.87890625
141.4140625
469.447265625
676.53125
754.48828125
701.201171875
502.92578125
194.375
-129.220703125
-396.310546875
-617.2734375
-828.611328125
-1014.396484375
-1121.53515625
-1129.048828125
-1059.84375
-933.689453125
-749.67578125
-522.091796875
-306.23046875
-174.205078125
-169.509765625
-279.037109375
-435.201171875
-550.85546875
-573.720703125
-516.61328125
-431.94921875
-360.099609375
-307.193359375
-261.62109375
-214.59375
-163.5
-105.47265625
-30.369140625
80.263671875
239.2578125
434.25
632.09765625
807.974609375
955.763671875
1061.7265625
1089.6953125
1015.57421875
867.041015625
708.9921875
595.884765625
551.919921875
580.28515625
662.51171875
755.546875
819.701171875
851.31640625
865.669921875
851.171875
768.2578125
595.326171875
351.0234375
73.013671875
-193.72265625
-385.9765625
-441.3671875
-351.177734375
-172.9453125
20.98828125
181.955078125
265.0703125
217.158203125
25.25
-242.3984375
-483.158203125
-647.201171875
-759.62890625
-869.451171875
-1002.83984375
-1156.603515625
-1306.86328125
-1424.107421875
-1504.49609375
-1588.150390625
-1724.298828125
-1913.228515625
-2097.318359375
-2208.822265625
-2210.865234375
-2097.591796875
-1884.203125
-1609.640625
-1329.83984375
-1089.544921875
-903.833984375
-773.87109375
-713.509765625
-749.142578125
-889.78515625
-1098.849609375
-1301.283203125
-1431.48828125
-1484.662109375
-1517.384765625
-1588.84375
-1700.830078125
-1795.966796875
-1805.482421875
-1693.607421875
-1470.94921875
-1185.845703125
-904.705078125
-687.83203125
-574.28125
-579.138671875
-687.99609375
-850.48046875
-1001.72265625
-1108.328125
-1182.220703125
-1239.78125
-1271.095703125
-1271.279296875
-1275.6953125
-1322.66796875
-1389.640625
-1407.646484375
-1343.205078125
-1232.369140625
-1129.013671875
-1052.619140625
-994.70703125
-942.439453125
-881.431640625
-805.26953125
-738.89453125
-724.21875
-760.36328125
-779.181640625
-702.9921875
-516.326171875
-272.3125
-50.470703125
77.958984375
70.12890625
-72.142578125
-307.798828125
-582.548828125
-833.806640625
-976.46484375
-936.033203125
-731.30078125
-493.1171875
-360.244140625
-371.0625
-483.029296875
-661.275390625
-889.537109375
-1110.4140625
-1230.322265625
-1212.935546875
-1128.83984375
-1087.2421875
-1140.560546875
-1266.85546875
-1412.59375
-1526.474609375
-1570.44140625
-1527.45703125
-1404.7734375
-1230.173828125
-1053.396484375
-941.634765625
-941.724609375
-1034.0078125
-1144.98828125
-1217.962890625
-1251.185546875
-1256.716796875
-1214.482421875
-1101.212890625
-950.380859375
-842.982421875
-827.423828125
-869.0234375
-890.48828125
-850.6875
-773.93359375
-712.2890625
-696.255859375
-724.1796875
-783.53125
-865.74609375
-960.873046875
-1050.0703125
-1106.275390625
-1095.81640625
-990.650390625
-809.642578125
-651.75390625
-643.810546875
-816.04296875
-1049.671875
-1188.33203125
-1191.275390625
-1138.513671875
-1100.349609375
-1062.29296875
-987.087890625
-888.19140625
-807.453125
-764.169921875
-766.16015625
-837.291015625
-986.6015625
-1166.474609375
-1302.357421875
-1357.64453125
-1342.435546875
-1276.470703125
-1180.310546875
-1089.58203125
-1034.69140625
-1008.82421875
-994.51171875
-1019.400390625
-1139.02734375
-1349.53515625
-1553.912109375
-1637.72265625
-1560.708984375
-1366.6796875
-1131.171875
-913.3203125
-730.6015625
-555.5
-350.408203125
-124.912109375
50.076171875
96.953125
-6.8515625
-220.0390625
-463.919921875
-648.53515625
-708.703125
-650.447265625
-549.060546875
-470.34765625
-400.333984375
-279.93359375
-99.94140625
75.607421875
182.859375
216.134765625
200.15625
147.8515625
82.771484375
73.1015625
181.52734375
368.69140625
492.30078125
437.0546875
229.662109375
1.294921875
-147.189453125
-213.052734375
-241.818359375
-261.033203125
-278.388671875
-303.189453125
-332.5703125
-333.673828125
-274.90625
-174.30078125
-94.021484375
-85.96484375
-156.146484375
-272.794921875
-385.375
-439.515625
-402.298828125
-285.052734375
-132.150390625
9.6171875
97.9765625
87.279296875
-49.111328125
-280.474609375
-527.833984375
-718.85546875
-816.421875
-804.515625
-695.181640625
-564.98046875
-534.89453125
-671.361328125
-927.212890625
-1207.935546875
-1466.58203125
-1694.216796875
-1847.595703125
-1855.53515625
-1708.0625
-1486.93359375
-1277.15234375
-1073.39453125
-802.525390625
-431.58203125
-34.91796875
251.5859375
343.875
276.900390625
150.94921875
14.939453125
-165.927734375
-410.056640625
-630.294921875
-701.41796875
-604.27734375
-442.3828125
-309.65234375
-204.181640625
-96.951171875
-22.484375
-45.642578125
-171.68359375
-346.53515625
-534.4765625
-746.79296875
-995.392578125
-1260.26171875
-1508.58203125
-1712.23828125
-1837.822265625
-1848.5703125
-1732.654296875
-1520.904296875
-1277.7265625
-1084.3359375
-1009.78515625
-1057.908203125
-1140.75
-1143.15234375
-1029.529296875
-863.0234375
-714.080078125
-587.333984375
-456.3125
-329.33984375
-240.080078125
-194.177734375
-171.16796875
-177.140625
-252.4921875
-409.275390625
-584.748046875
-680.51171875
-647.53515625
-529.16796875
-427.310546875
-428.333984375
-548.12890625
-730.919921875
-892.048828125
-966.623046875
-936.462890625
-833.939453125
-725.048828125
-669.400390625
-678.419921875
-714.353515625
-734.25
-723.462890625
-679.859375
-587.244140625
-430.458984375
-230.74609375
-42.041015625
91.50390625
163.5546875
200.208984375
246.06640625
345.04296875
500.998046875
649.908203125
698.384765625
605.361328125
414.2890625
206.078125
45.5703125
-26.23046875
6.158203125
105.314453125
182.5546875
170.5
92.978515625
36.06640625
51.298828125
109.8515625
149.154296875
138.54296875
92.5390625
37.5859375
-23.822265625
-118.38671875
-266.275390625
-436.025390625
-554.326171875
-581.986328125
-565.044921875
-580.53125
-641.47265625
-693.541015625
-704.845703125
-714.0234375
-771.939453125
-871.796875
-961.927734375
-1001.05859375
-976.384765625
-894.083984375
-786.14453125
-707.646484375
-684.8828125
-667.0078125
-565.677734375
-354.728515625
-108.99609375
66.142578125
129.353515625
122.705078125
114.80078125
138.421875
176.228515625
191.45703125
163.259765625
93.0859375
-9.298828125
-125.73046875
-216.349609375
-237.447265625
-198.21875
-186.486328125
-308.3359375
-597.025390625
-990.083984375
-1381.8671875
-1675.109375
-1797.55859375
-1720.923828125
-1492.021484375
-1225.1796875
-1035.802734375
-973.572265625
-1011.146484375
-1074.53125
-1078.765625
-964.34765625
-730.73828125
-435.71484375
-150.01953125
88.16015625
276.376953125
423.51171875
533.091796875
597.6640625
595.64453125
501.75
312.2578125
54.251953125
-235.53125
-528.306640625
-794.345703125
-1001.36328125
-1143.728515625
-1252.767578125
-1344.314453125
-1367.66796875
-1252.869140625
-1021.03515625
-807.861328125
-744.744140625
-831.564453125
-953.0859375
-1010.373046875
-1006.03515625
-1000.58984375
-1019.919921875
-1030.419921875
-992.203125
-907.99609375
-810.615234375
-717.4375
-613.640625
-480.275390625
-328.265625
-199.478515625
-137.6171875
-159.8125
-251.052734375
-378.6796875
-509.599609375
-616.919921875
-679.267578125
-686.708984375
-653.29296875
-613.580078125
-592.166015625
-578.046875
-542.0078125
-478.11328125
-410.443359375
-355.548828125
-301.064453125
-236.814453125
-189.080078125
-199.1796875
-271.91015625
-363.419921875
-417.935546875
-401.701171875
-308.546875
-158.45703125
2.716796875
123.451171875
183.46484375
209.365234375
253.32421875
360.818359375
546.7109375
775.099609375
955.4609375
984.462890625
816.310546875
493.1796875
105.236328125
-268.48828125
-581.91796875
-814.611328125
-965.27734375
-1041.388671875
-1039.64453125
-948.90625
-786.716796875
-612.267578125
-472.94140625
-348.01953125
-181.01953125
28.8359375
199.326171875
240.138671875
129.587890625
-92.6796875
-374.96484375
-666.27734375
-903.751953125
-1035.5078125
-1071.302734375
-1088.63671875
-1167.7578125
-1316.126953125
-1455.5703125
-1482.296875
-1348.755859375
-1103.455078125
-860.064453125
-725.107421875
-743.642578125
-890.99609375
-1091.51953125
-1248.412109375
-1293.22265625
-1234.69140625
-1143.7421875
-1065.9609375
-963.818359375
-776.017578125
-521.685546875
-304.544921875
-212.494140625
-252.3359375
-386.513671875
-581.859375
-798.458984375
-981.560546875
-1110.671875
-1222.71875
-1333.5546875
-1360.0234375
-1187.0
-818.15625
-406.919921875
-119.51171875
-2.48828125
7.59375
-6.26171875
6.99609375
66.3359375
163.51171875
269.509765625
353.103515625
389.53125
356.4375
254.36328125
142.298828125
113.990234375
207.861328125
361.60546875
478.365234375
512.521484375
468.880859375
357.197265625
194.06640625
24.037109375
-116.115234375
-245.2421875
-399.822265625
-553.78515625
-632.189453125
-614.1015625
-570.05859375
-575.072265625
-623.564453125
-654.515625
-629.30078125
-559.322265625
-480.568359375
-425.548828125
-407.126953125
-416.6953125
-451.3125
-541.5078125
-719.76953125
-951.8828125
-1137.060546875
-1198.1953125
-1142.521484375
-1016.40234375
-845.125
-657.10546875
-529.283203125
-543.544921875
-697.3515625
-901.162109375
-1068.392578125
-1172.55859375
-1214.142578125
-1176.408203125
-1042.357421875
-835.9765625
-618.32421875
-437.9375
-292.765625
-146.298828125
17.6328125
163.85546875
241.40234375
243.07421875
204.904296875
147.7265625
58.9453125
-50.123046875
-113.140625
-78.4140625
15.892578125
86.29296875
114.478515625
167.310546875
308.13671875
530.44921875
779.708984375
993.193359375
1105.78125
1062.177734375
855.19921875
534.396484375
163.8203125
-208.142578125
-531.861328125
-746.5546875
-817.083984375
-769.1953125
-671.73828125
-589.189453125
-549.265625
-533.439453125
-492.19921875
-393.044921875
-264.0546875
-171.865234375
-152.80078125
-189.060546875
-252.3828125
-333.109375
-413.986328125
-456.81640625
-444.505859375
-410.423828125
-400.828125
-429.908203125
-488.5859375
-562.599609375
-611.234375
-562.19140625
-375.7578125
-103.978515625
148.638671875
315.279296875
395.421875
420.458984375
433.5859375
487.193359375
608.306640625
762.427734375
888.267578125
968.01171875
1026.416015625
1062.27734375
1026.568359375
880.2578125
634.515625
316.845703125
-65.791015625
-501.8984375
-934.353515625
-1272.146484375
-1442.935546875
-1432.677734375
-1289.24609375
-1091.04296875
-893.796875
-701.94921875
-505.83203125
-340.146484375
-272.994140625
-329.828125
-461.029296875
-600.142578125
-723.287109375
-827.650390625
-878.8125
-817.771484375
-619.830078125
-329.41015625
-40.87109375
147.95703125
185.41015625
99.109375
-21.498046875
-97.453125
-124.62109375
-164.974609375
-278.65625
-465.771484375
-661.494140625
-780.18359375
-778.958984375
-693.955078125
-608.826171875
-577.53125
-583.28515625
-576.625
-538.181640625
-493.083984375
-480.064453125
-525.2265625
-635.603515625
-795.89453125
-970.7265625
-1124.64453125
-1243.1484375
-1330.3671875
-1392.509765625
-1431.0
-1445.1875
-1435.21875
-1409.69921875
-1391.943359375
-1398.939453125
-1403.13671875
-1338.814453125
-1172.306640625
-953.37890625
-768.591796875
-648.00390625
-544.64453125
-406.99609375
-245.73828125
-120.240234375
-77.224609375
-111.150390625
-170.89453125
-197.6171875
-168.9921875
-118.3984375
-107.283203125
-171.123046875
-288.40625
-396.794921875
-437.3125
-393.576171875
-300.1015625
-208.060546875
-134.087890625
-50.939453125
58.251953125
145.85546875
121.658203125
-67.171875
-387.830078125
-748.068359375
-1055.490234375
-1258.015625
-1354.236328125
-1379.080078125
-1371.947265625
-1351.583984375
-1319.0390625
-1271.123046875
-1197.763671875
-1081.80859375
-928.955078125
-792.646484375
-737.646484375
-772.955078125
-845.033203125
-899.630859375
-919.93359375
-898.154296875
-811.818359375
-656.740234375
-474.287109375
-308.935546875
-152.73828125
33.5
250.25390625
445.341796875
575.0234375
651.5234375
717.8671875
791.92578125
845.181640625
825.40625
693.623046875
450.921875
140.2265625
-181.244140625
-475.5859375
-728.62890625
-926.294921875
-1044.1953125
-1071.982421875
-1037.982421875
-993.166015625
-969.865234375
-967.138671875
-973.646484375
-980.9296875
-959.2734375
-843.78125
-586.48046875
-232.654296875
86.736328125
265.802734375
315.724609375
329.53125
372.517578125
432.66015625
463.109375
434.3359375
343.845703125
211.576171875
77.259765625
-25.796875
-104.865234375
-189.123046875
-268.19140625
-282.662109375
-194.3359375
-36.404296875
127.45703125
263.9296875
364.8515625
416.232421875
417.03125
412.150390625
462.0390625
581.275390625
737.689453125
900.955078125
1052.6953125
1154.537109375
1154.455078125
1039.265625
850.025390625
635.822265625
420.751953125
222.8359375
70.455078125
-18.453125
-50.8203125
-40.701171875
-1.48046875
34.990234375
24.71875
-39.759765625
-109.521484375
-131.658203125
-106.046875
-70.623046875
-46.06640625
-17.41796875
37.283203125
114.984375
176.419921875
161.83203125
39.951171875
-142.5
-279.8125
-297.861328125
-217.642578125
-121.876953125
-81.5078125
-124.794921875
-236.951171875
-350.861328125
-366.71875
-235.13671875
-17.91015625
174.69921875
302.833984375
409.998046875
520.30859375
581.08203125
534.8515625
409.9296875
304.677734375
297.2421875
387.98046875
508.3046875
564.162109375
491.78515625
302.54296875
72.158203125
-128.466796875
-288.505859375
-443.244140625
-628.962890625
-865.3125
-1153.2421875
-1454.6484375
-1682.974609375
-1748.974609375
-1625.509765625
-1354.8984375
-998.119140625
-596.78515625
-179.859375
221.9453125
581.65625
883.76171875
1120.505859375
1289.193359375
1391.744140625
1423.689453125
1366.626953125
1211.501953125
992.26171875
775.927734375
610.45703125
496.6328125
414.0
350.39453125
293.673828125
218.703125
105.486328125
-45.15234375
-235.095703125
-487.451171875
-803.6796875
-1108.583984375
-1284.09375
-1277.220703125
-1147.59765625
-992.48828125
-854.84765625
-728.982421875
-621.099609375
-550.453125
-496.890625
-403.83984375
-254.82421875
-105.32421875
-4.0078125
90.470703125
269.896484375
558.15625
867.443359375
1075.55078125
1118.904296875
1008.26171875
791.853515625
527.208984375
267.123046875
44.296875
-128.69140625
-235.73046875
-248.48046875
-157.78125
-1.275390625
159.953125
285.5
363.345703125
391.673828125
382.224609375
373.06640625
402.025390625
460.87109375
504.0859375
510.962890625
509.6328125
524.748046875
528.98046875
471.5546875
340.53125
176.4765625
36.142578125
-40.150390625
-39.814453125
18.390625
96.1796875
167.75390625
235.072265625
302.04296875
350.814453125
360.015625
322.58203125
218.0078125
-1.865234375
-341.423828125
-682.6875
-848.59375
-777.189453125
-590.712890625
-459.73046875
-433.072265625
-432.89453125
-375.35546875
-240.369140625
-44.861328125
182.529296875
385.00390625
485.970703125
447.115234375
303.677734375
130.013671875
-16.7890625
-121.068359375
-207.26953125
-327.28125
-521.86328125
-770.57421875
-990.28125
-1099.064453125
-1076.85546875
-961.201171875
-804.228515625
-647.646484375
-520.083984375
-431.296875
-367.45703125
-303.677734375
-219.96875
-102.43359375
55.99609375
241.095703125
412.37890625
527.74609375
569.365234375
538.796875
443.17578125
306.2109375
179.947265625
112.326171875
92.44921875
44.30078125
-114.140625
-405.15234375
-770.537109375
-1093.51171875
-1246.279296875
-1154.927734375
-849.80078125
-451.115234375
-90.439453125
161.603515625
304.017578125
372.09765625
415.287109375
491.41015625
643.8984375
859.69140625
1052.849609375
1108.765625
964.255859375
657.6796875
304.58984375
19.439453125
-149.283203125
-221.6640625
-241.810546875
-238.091796875
-215.2890625
-165.87890625
-83.79296875
20.578125
111.94140625
148.59765625
124.83984375
92.751953125
125.658203125
249.94921875
417.978515625
557.248046875
645.416015625
727.318359375
855.94921875
1030.669921875
1207.693359375
1362.75
1518.052734375
1700.271484375
1894.4296875
2057.23828125
2160.470703125
2198.01953125
2160.240234375
2033.94140625
1836.439453125
1626.5859375
1464.4375
1365.234375
1298.265625
1222.056640625
1115.58984375
984.96875
849.060546875
719.416015625
596.771484375
489.25390625
419.517578125
394.154296875
373.322265625
298.630859375
155.423828125
-17.501953125
-185.78515625
-356.833984375
-544.244140625
-723.90234375
-851.6328125
-907.267578125
-900.1015625
-851.810546875
-800.974609375
-799.904296875
-858.34375
-889.18359375
-754.193359375
-388.876953125
127.73046875
629.919921875
978.734375
1129.83203125
1127.162109375
1049.888671875
952.26953125
841.576171875
711.91015625
583.546875
485.4140625
407.83203125
309.373046875
178.998046875
60.400390625
1.275390625
6.134765625
55.19140625
140.40625
256.009765625
372.5078125
447.640625
454.228515625
381.568359375
230.869140625
38.201171875
-114.693359375
-154.796875
-92.189453125
-16.806640625
-11.640625
-79.798828125
-154.9140625
-167.15625
-100.748046875
-5.88671875
42.248046875
11.19921875
-56.603515625
-86.00390625
-39.5234375
63.029296875
180.85546875
282.130859375
342.33984375
345.7734375
301.537109375
236.359375
157.0703125
36.4375
-147.83203125
-368.96875
-558.626953125
-655.443359375
-645.3359375
-567.373046875
-485.26953125
-435.427734375
-387.529296875
-266.962890625
-35.21875
251.234375
474.23828125
552.546875
509.00390625
442.294921875
431.166015625
461.880859375
451.638671875
346.509765625
185.537109375
54.5
-11.892578125
-55.09765625
-124.36328125
-219.169921875
-310.419921875
-382.28125
-426.458984375
-422.89453125
-365.283203125
-298.69140625
-299.9765625
-415.208984375
-626.326171875
-867.31640625
-1058.037109375
-1144.931640625
-1143.83203125
-1135.62109375
-1187.9140625
-1285.375
-1366.08984375
-1414.298828125
-1472.150390625
-1561.396484375
-1646.333984375
-1688.142578125
-1683.556640625
-1623.275390625
-1465.451171875
-1199.966796875
-904.587890625
-678.279296875
-529.421875
-379.474609375
-174.09375
53.4296875
227.2265625
289.982421875
216.15234375
21.189453125
-213.564453125
-368.126953125
-380.97265625
-305.234375
-236.451171875
-193.001953125
-95.83203125
137.0234375
500.271484375
904.9765625
1248.96484375
1477.0703125
1589.978515625
1611.91796875
1556.689453125
1428.451171875
1251.140625
1077.654296875
952.154296875
867.775390625
776.78125
642.017578125
467.533203125
285.75390625
138.853515625
78.63671875
157.734375
392.9375
739.697265625
1120.720703125
1478.21484375
1778.796875
1969.337890625
1968.34765625
1739.912109375
1366.708984375
1005.177734375
748.517578125
559.611328125
360.09375
157.0703125
40.048828125
61.59765625
168.779296875
265.771484375
305.845703125
299.439453125
267.353515625
226.3671875
204.3046875
224.458984375
269.255859375
290.3359375
265.65234375
226.681640625
222.232421875
275.287109375
382.6796875
531.6015625
694.052734375
819.599609375
865.46875
844.841796875
832.0
903.994140625
1071.927734375
1270.30859375
1413.4921875
1459.0859375
1416.564453125
1308.06640625
1142.2421875
929.4296875
698.283203125
478.12890625
277.90625
103.544921875
-14.0703125
-36.69140625
34.107421875
149.63671875
256.9140625
328.560546875
350.66015625
311.81640625
218.759765625
100.75
-16.984375
-126.50390625
-211.560546875
-232.869140625
-162.671875
-19.5703125
152.83984375
329.486328125
503.744140625
657.734375
763.40625
812.009765625
818.0703125
793.095703125
736.23046875
652.369140625
561.21484375
488.751953125
466.890625
533.60546875
699.443359375
903.03125
1027.314453125
985.2109375
789.291015625
536.75
335.357421875
235.0390625
199.259765625
130.232421875
-52.5234375
-335.083984375
-617.681640625
-808.251953125
-891.4296875
-898.6015625
-843.984375
-724.267578125
-561.44921875
-398.126953125
-243.380859375
-61.15625
166.375
386.623046875
512.931640625
506.203125
402.166015625
260.93359375
109.087890625
-59.56640625
-237.01171875
-374.255859375
-415.998046875
-364.197265625
-294.87109375
-293.6796875
-367.896484375
-431.064453125
-384.83984375
-213.767578125
7.3828125
193.63671875
320.734375
414.67578125
494.474609375
550.34765625
573.951171875
582.59765625
600.6875
631.76953125
660.0859375
666.33984375
632.134765625
550.23046875
454.365234375
421.806640625
507.263671875
669.95703125
797.31640625
812.8125
739.630859375
655.052734375
615.478515625
639.53515625
722.62890625
826.197265625
872.484375
798.92578125
625.279296875
438.435546875
306.15234375
230.650390625
188.18359375
176.140625
196.41796875
216.58203125
186.017578125
94.390625
-11.75390625
-84.01171875
-126.734375
-175.265625
-227.3984375
-229.1796875
-143.814453125
-6.63671875
121.177734375
238.396484375
400.21875
629.041015625
874.521484375
1074.201171875
1204.18359375
1245.73828125
1162.08984375
967.697265625
779.15234375
714.1484375
742.75390625
712.412109375
534.78125
283.546875
84.89453125
-22.63671875
-76.25390625
-94.677734375
-65.84375
-10.03515625
9.11328125
-49.21484375
-155.75
-237.26953125
-234.5859375
-141.259765625
-6.521484375
101.75
153.404296875
173.990234375
199.224609375
225.9765625
224.56640625
185.955078125
136.060546875
112.16015625
141.798828125
232.908203125
365.52734375
504.52734375
637.453125
782.177734375
935.548828125
1038.759765625
1031.9140625
930.626953125
808.552734375
710.025390625
621.259765625
526.3125
443.966796875
395.689453125
376.203125
374.330078125
391.482421875
420.654296875
434.568359375
414.455078125
368.3515625
304.923828125
213.056640625
85.919921875
-54.904296875
-175.7265625
-252.83203125
-270.255859375
-227.33203125
-166.26953125
-155.283203125
-209.333984375
-253.09765625
-202.6015625
-69.9375
48.65625
77.642578125
21.03515625
-68.951171875
-135.5625
-128.58984375
-17.494140625
184.5390625
425.70703125
646.08203125
783.974609375
768.162109375
557.060546875
203.888671875
-156.28125
-411.830078125
-546.251953125
-596.53125
-587.697265625
-548.421875
-553.9609375
-683.11328125
-920.412109375
-1142.97265625
-1220.630859375
-1102.962890625
-806.12890625
-367.140625
147.189453125
617.244140625
922.1171875
1035.416015625
1042.19921875
1046.19140625
1082.150390625
1129.3828125
1173.7421875
1216.025390625
1236.6171875
1204.078125
1130.2265625
1075.08203125
1071.12890625
1070.5859375
999.6640625
850.39453125
688.9609375
582.724609375
549.18359375
570.673828125
621.115234375
666.697265625
669.779296875
615.52734375
527.140625
445.806640625
404.64453125
424.7109375
515.951171875
663.62890625
820.525390625
929.736328125
962.875
936.904296875
893.375
856.138671875
805.759765625
704.44140625
553.283203125
408.826171875
324.67578125
294.306640625
283.216796875
302.671875
398.521484375
557.6171875
679.974609375
678.271484375
569.513671875
434.482421875
321.9921875
237.634765625
195.275390625
215.01953125
274.916015625
323.4609375
349.576171875
390.73046875
458.607421875
506.744140625
496.6875
453.287109375
422.79296875
413.234375
414.697265625
445.421875
523.044921875
600.265625
583.109375
428.072265625
193.4609375
-10.96484375
-99.333984375
-36.30859375
167.873046875
462.166015625
775.912109375
1062.0234375
1313.458984375
1525.490234375
1657.810546875
1657.662109375
1517.927734375
1296.373046875
1080.0
942.48046875
924.267578125
1020.427734375
1172.53515625
1292.7890625
1322.796875
1273.462890625
1200.1953125
1142.05859375
1093.853515625
1032.484375
952.71875
867.662109375
781.955078125
677.4609375
533.3046875
364.17578125
235.373046875
221.130859375
326.009765625
451.0625
468.068359375
345.7734375
187.244140625
125.4609375
198.408203125
348.890625
524.08203125
724.33203125
947.060546875
1133.314453125
1206.947265625
1145.26953125
982.36328125
763.560546875
531.8046875
341.9140625
237.845703125
208.30078125
205.849609375
225.49609375
325.70703125
543.123046875
814.744140625
1021.02734375
1091.63671875
1036.0
886.6953125
665.5
414.822265625
211.111328125
106.19140625
72.697265625
40.115234375
-22.177734375
-83.53125
-106.11328125
-88.787109375
-52.87109375
-12.357421875
29.630859375
76.83203125
146.8046875
261.388671875
408.6484375
527.8984375
557.765625
496.505859375
398.35546875
319.615234375
291.126953125
332.4453125
449.296875
598.6640625
686.0703125
630.2265625
431.90625
174.736328125
-28.6328125
-90.228515625
15.17578125
227.38671875
424.94921875
505.62109375
450.58203125
299.197265625
77.46875
-214.169921875
-545.103515625
-828.919921875
-976.79296875
-960.943359375
-816.625
-603.689453125
-379.134765625
-182.166015625
-18.47265625
134.439453125
289.056640625
418.994140625
476.521484375
427.794921875
264.84375
7.310546875
-284.798828125
-520.521484375
-636.716796875
-647.30859375
-609.18359375
-544.779296875
-432.076171875
-274.244140625
-138.70703125
-100.51953125
-165.58203125
-272.337890625
-357.49609375
-399.8046875
-409.595703125
-403.810546875
-400.51953125
-423.0625
-491.71484375
-601.298828125
-706.1875
-740.5859375
-673.634765625
-547.62890625
-443.64453125
-399.88671875
-379.359375
-329.490234375
-254.443359375
-204.37109375
-202.966796875
-215.1640625
-190.455078125
-113.708984375
-3.330078125
117.8203125
227.73828125
292.837890625
279.625
191.431640625
81.4765625
12.998046875
3.37109375
15.4453125
6.26953125
-27.470703125
-63.861328125
-104.1796875
-177.296875
-282.181640625
-349.052734375
-291.96484375
-106.642578125
104.552734375
220.59375
212.53515625
165.205078125
197.375
363.177734375
618.140625
864.15234375
1023.5
1079.341796875
1059.525390625
994.63671875
897.60546875
778.2578125
664.875
600.9453125
614.7890625
689.982421875
770.67578125
807.375
800.83203125
791.255859375
802.642578125
817.078125
816.310546875
824.671875
877.685546875
956.94921875
994.923828125
950.015625
840.890625
696.091796875
515.498046875
316.1640625
178.451171875
185.615234375
317.24609375
450.642578125
483.50390625
423.666015625
343.220703125
275.017578125
180.26171875
2.681640625
-266.513671875
-568.150390625
-804.08984375
-898.771484375
-852.349609375
-732.962890625
-612.201171875
-520.998046875
-472.125
-489.94921875
-578.296875
-671.98046875
-668.5078125
-522.5703125
-281.046875
-15.9375
241.9765625
483.234375
672.33203125
765.806640625
766.66015625
721.70703125
668.4375
623.84765625
626.845703125
738.1328125
963.650390625
1208.88671875
1351.494140625
1352.5390625
1269.244140625
1172.560546875
1091.30078125
1032.884765625
1009.095703125
1017.626953125
1028.169921875
1012.990234375
973.04296875
913.41015625
814.56640625
658.005859375
468.40234375
299.064453125
178.724609375
98.6875
48.591796875
35.115234375
64.365234375
136.6484375
264.009765625
458.962890625
692.1015625
894.91015625
1029.970703125
1132.685546875
1254.939453125
1390.04296875
1489.09375
1534.96484375
1556.353515625
1573.986328125
1581.52734375
1588.18359375
1628.0625
1693.94921875
1696.9609375
1537.52734375
1206.419921875
782.197265625
340.32421875
-91.83984375
-488.404296875
-786.353515625
-931.041015625
-937.728515625
-865.9453125
-729.85546875
-466.775390625
-17.095703125
572.29296875
1140.900390625
1517.740234375
1636.35546875
1560.98046875
1415.091796875
1288.69140625
1204.265625
1153.705078125
1150.517578125
1235.58984375
1430.306640625
1689.794921875
1912.6875
2009.322265625
1970.509765625
1872.435546875
1808.775390625
1809.8046875
1824.06640625
1779.943359375
1663.888671875
1533.4609375
1454.494140625
1437.1328125
1443.05078125
1444.708984375
1454.009765625
1487.392578125
1527.14453125
1540.416015625
1524.3125
1499.232421875
1449.755859375
1302.630859375
994.6875
562.123046875
144.400390625
-106.94921875
-122.630859375
64.1875
361.1953125
670.220703125
921.880859375
1090.9609375
1189.80859375
1238.21875
1231.51953125
1140.220703125
947.12890625
687.0546875
446.810546875
317.796875
337.21484375
466.453125
625.017578125
750.455078125
833.365234375
902.2265625
979.892578125
1056.2734375
1101.0078125
1099.4296875
1073.060546875
1062.76171875
1092.40625
1151.99609375
1215.076171875
1263.671875
1289.9296875
1282.33984375
1226.564453125
1122.0625
984.80078125
828.396484375
655.859375
479.830078125
339.4453125
280.724609375
322.904296875
454.578125
654.06640625
892.259765625
1116.76953125
1263.150390625
1304.314453125
1280.712890625
1263.88671875
1288.068359375
1322.61328125
1305.39453125
1194.20703125
993.234375
748.234375
523.404296875
372.767578125
319.443359375
351.984375
434.568359375
523.626953125
588.65625
629.724609375
673.986328125
748.7734375
858.837890625
991.13671875
1131.9140625
1269.619140625
1389.32421875
1478.072265625
1529.99609375
1529.904296875
1437.986328125
1218.755859375
896.25390625
560.923828125
304.208984375
154.322265625
85.33203125
72.6171875
115.74609375
210.314453125
322.13671875
403.634765625
431.650390625
423.71875
417.908203125
437.0625
473.1875
509.912109375
555.173828125
632.607421875
729.29296875
771.634765625
685.859375
489.05859375
296.869140625
222.6015625
274.013671875
356.37890625
366.087890625
269.201171875
101.10546875
-80.197265625
-224.822265625
-292.953125
-260.22265625
-141.98046875
-6.837890625
53.255859375
-19.595703125
-215.93359375
-473.537109375
-713.748046875
-868.806640625
-902.17578125
-827.853515625
-706.71484375
-602.802734375
-531.73046875
-452.224609375
-305.244140625
-59.373046875
266.857421875
606.267578125
869.10546875
993.578125
986.986328125
912.787109375
833.7734375
773.701171875
729.361328125
699.740234375
693.5859375
719.998046875
779.083984375
852.138671875
898.625
881.29296875
806.12890625
724.63671875
686.22265625
701.44921875
758.875
852.544921875
971.27734375
1084.845703125
1176.837890625
1279.076171875
1430.662109375
1600.45703125
1692.46875
1644.25390625
1486.830078125
1289.869140625
1084.666015625
871.923828125
671.21484375
511.541015625
384.984375
263.056640625
163.373046875
146.25
220.43359375
297.830078125
285.59765625
197.634765625
126.056640625
112.974609375
105.412109375
47.7734375
-33.43359375
-72.00390625
-55.28125
-27.916015625
-11.04296875
38.7421875
178.23828125
411.8125
689.4765625
952.578125
1169.896484375
1343.8046875
1496.23046875
1642.326171875
1766.875
1828.302734375
1790.208984375
1647.3671875
1424.916015625
1164.365234375
910.681640625
697.17578125
536.208984375
435.740234375
426.2265625
550.705078125
817.21875
1176.740234375
1558.16015625
1906.158203125
2173.4375
2307.3125
2282.736328125
2141.630859375
1966.767578125
1814.509765625
1695.6328125
1614.484375
1586.6328125
1602.509765625
1603.025390625
1518.48828125
1328.365234375
1077.41796875
846.134765625
709.1953125
697.615234375
775.33203125
854.064453125
846.439453125
713.763671875
473.107421875
176.87109375
-108.771484375
-325.7890625
-449.39453125
-497.490234375
-511.451171875
-525.833984375
-550.6484375
-570.927734375
-560.708984375
-505.396484375
-410.912109375
-284.298828125
-114.94921875
104.11328125
338.728515625
522.58984375
609.416015625
595.818359375
494.69140625
323.416015625
130.962890625
-7.568359375
-62.24609375
-91.787109375
-178.6875
-332.978515625
-489.818359375
-583.46484375
-583.587890625
-474.56640625
-257.3203125
17.068359375
264.734375
446.181640625
594.201171875
741.6484375
852.09375
854.740234375
729.447265625
525.341796875
309.064453125
131.0234375
35.900390625
56.119140625
166.67578125
274.28515625
294.328125
244.15625
231.322265625
332.509765625
502.994140625
630.80859375
670.5078125
689.037109375
771.935546875
918.052734375
1051.734375
1115.84765625
1117.328125
1088.166015625
1038.873046875
964.044921875
875.0234375
812.857421875
829.701171875
951.14453125
1146.998046875
1349.529296875
1516.99609375
1666.283203125
1817.8125
1923.41015625
1895.01953125
1715.244140625
1480.5625
1311.44921875
1241.90234375
1213.87890625
1155.23828125
1039.888671875
891.095703125
753.73046875
656.84375
585.314453125
494.181640625
362.48828125
222.73046875
128.001953125
106.8203125
162.201171875
290.0078125
468.119140625
637.412109375
724.708984375
692.861328125
560.064453125
375.27734375
183.66015625
4.595703125
-171.564453125
-358.818359375
-539.115234375
-663.17578125
-695.013671875
-634.32421875
-483.44921875
-227.625
116.1875
455.11328125
674.169921875
734.228515625
681.93359375
567.091796875
392.8359375
155.71484375
-104.77734375
-320.458984375
-442.25
-464.8515625
-420.0859375
-348.87890625
-261.822265625
-127.25390625
83.291015625
344.796875
600.5703125
825.51171875
1030.689453125
1211.62890625
1343.6875
1435.73828125
1527.8984375
1607.3515625
1583.5546875
1398.2890625
1123.498046875
894.134765625
767.189453125
705.19140625
686.06640625
761.384765625
989.103515625
1356.474609375
1791.740234375
2215.482421875
2555.861328125
2746.59375
2753.453125
2604.5703125
2373.73046875
2128.65234375
1900.97265625
1699.20703125
1532.173828125
1407.26953125
1309.22265625
1198.89453125
1055.123046875
920.84375
883.3671875
983.994140625
1150.603515625
1239.970703125
1153.138671875
904.662109375
588.255859375
294.6796875
63.447265625
-109.966796875
-241.056640625
-330.490234375
-361.2578125
-315.544921875
-195.576171875
-34.72265625
107.3203125
173.314453125
156.376953125
119.849609375
137.765625
196.525390625
182.19921875
-1.029296875
-309.35546875
-585.021484375
-698.978515625
-644.42578125
-501.326171875
-349.8046875
-226.40234375
-128.578125
-37.28515625
52.544921875
113.869140625
112.587890625
53.24609375
-19.984375
-72.201171875
-105.515625
-133.4296875
-155.564453125
-169.279296875
-177.484375
-167.138671875
-108.2109375
0.537109375
108.279296875
165.314453125
183.201171875
211.712890625
271.87890625
349.4921875
445.126953125
582.734375
757.396484375
913.564453125
998.490234375
1013.736328125
992.9765625
949.56640625
873.73046875
773.1328125
688.48828125
661.79296875
700.197265625
772.96484375
835.310546875
856.8359375
839.80078125
814.18359375
805.25
800.150390625
756.30859375
654.62109375
539.884765625
492.4375
552.3125
677.828125
782.48828125
805.5078125
747.0234375
655.81640625
598.46484375
619.63671875
696.482421875
733.375
641.376953125
443.01953125
273.240234375
252.962890625
377.18359375
545.205078125
676.505859375
764.138671875
833.306640625
898.21484375
967.798828125
1052.220703125
1141.853515625
1207.0390625
1239.26953125
1267.603515625
1309.5
1329.734375
1285.40234375
1198.595703125
1137.06640625
1114.974609375
1059.96875
913.560546875
738.390625
678.712890625
808.37109375
1047.8984375
1243.185546875
1302.369140625
1241.443359375
1124.0546875
995.349609375
873.53125
770.58984375
700.19140625
676.55078125
717.3125
836.66015625
1021.2265625
1217.287109375
1354.173828125
1384.400390625
1304.798828125
1152.59765625
990.052734375
880.7578125
860.453125
922.125
1028.46875
1135.595703125
1209.72265625
1240.056640625
1246.05859375
1258.328125
1281.01171875
1288.765625
1274.974609375
1279.08984375
1332.46484375
1387.75390625
1343.8515625
1149.94140625
854.93359375
547.3828125
284.203125
98.3359375
35.427734375
131.583984375
358.744140625
631.685546875
880.2734375
1090.759765625
1266.677734375
1378.2265625
1383.099609375
1295.58203125
1202.951171875
1185.748046875
1224.400390625
1211.15625
1071.041015625
856.427734375
699.404296875
678.96484375
764.8671875
891.125
1039.27734375
1217.767578125
1388.83203125
1468.1640625
1405.00390625
1229.333984375
1005.99609375
769.603515625
529.53125
322.501953125
222.51171875
283.275390625
484.580078125
748.4765625
1000.384765625
1201.51953125
1333.076171875
1381.91015625
1358.53515625
1308.228515625
1277.55859375
1275.267578125
1285.052734375
1303.87890625
1334.23046875
1343.1015625
1275.017578125
1126.15234375
971.740234375
893.7890625
907.3046875
980.71875
1092.0546875
1218.740234375
1297.173828125
1258.041015625
1111.404296875
949.048828125
846.548828125
800.8203125
776.69921875
766.19921875
766.333984375
734.216796875
615.93359375
416.455078125
207.681640625
66.66015625
27.478515625
85.5234375
215.634765625
379.025390625
538.68359375
684.298828125
831.357421875
986.95703125
1125.173828125
1202.513671875
1191.63671875
1099.63671875
966.115234375
848.41796875
792.990234375
803.333984375
837.095703125
846.38671875
823.865234375
803.025390625
814.294921875
853.150390625
898.048828125
947.7578125
1023.73828125
1137.65625
1276.048828125
1422.8359375
1574.6640625
1715.2734375
1793.609375
1763.091796875
1645.599609375
1525.728515625
1467.2734375
1456.63671875
1442.6171875
1406.66796875
1364.57421875
1311.048828125
1198.787109375
983.712890625
675.69140625
338.953125
53.880859375
-121.50390625
-173.08984375
-131.8359375
-52.99609375
14.380859375
46.3828125
47.2265625
47.091796875
93.373046875
225.27734375
444.6640625
712.837890625
976.947265625
1196.8828125
1353.63671875
1449.525390625
1508.666015625
1565.01953125
1633.4765625
1690.306640625
1691.326171875
1617.171875
1500.7265625
1403.705078125
1359.111328125
1336.6953125
1271.404296875
1125.947265625
916.513671875
678.162109375
428.23828125
183.708984375
-0.123046875
-43.2890625
91.599609375
356.13671875
645.515625
864.833984375
975.078125
1001.94140625
1013.146484375
1068.736328125
1171.65625
1268.037109375
1305.4140625
1287.916015625
1269.701171875
1300.62109375
1381.06640625
1457.873046875
1458.734375
1349.630859375
1178.109375
1050.80078125
1044.708984375
1136.0859375
1226.544921875
1236.59375
1162.73046875
1052.59765625
951.474609375
882.578125
858.708984375
889.4375
971.916015625
1079.701171875
1164.490234375
1177.21484375
1101.330078125
971.513671875
852.951171875
794.76171875
801.37109375
843.720703125
889.486328125
924.013671875
955.3671875
1004.779296875
1081.162109375
1155.134765625
1165.642578125
1067.416015625
878.025390625
676.26171875
553.25
562.1015625
701.8828125
930.771484375
1183.73828125
1387.70703125
1488.96875
1494.607421875
1488.357421875
1574.681640625
1776.119140625
1988.98046875
2067.515625
1962.599609375
1763.673828125
1600.33203125
1523.7421875
1495.421875
1463.77734375
1416.009765625
1360.55078125
1296.697265625
1220.52734375
1144.53515625
1094.8203125
1094.9140625
1159.615234375
1290.720703125
1459.13671875
1593.560546875
1609.2265625
1465.716796875
1198.955078125
893.16796875
621.083984375
409.021484375
249.65625
134.9140625
70.13671875
60.212890625
88.126953125
109.630859375
72.357421875
-50.40234375
-236.529296875
-427.94140625
-573.958984375
-660.80859375
-693.228515625
-656.685546875
-518.89453125
-273.92578125
32.71484375
333.46484375
581.10546875
757.158203125
863.58984375
929.341796875
1005.91796875
1119.490234375
1228.056640625
1259.05078125
1197.474609375
1109.701171875
1070.931640625
1096.87109375
1157.8515625
1223.306640625
1261.884765625
1226.19921875
1085.12890625
871.390625
665.775390625
532.2265625
489.759765625
534.494140625
644.0625
754.69921875
785.828125
723.0078125
649.05859375
655.7421875
738.05859375
809.24609375
809.677734375
760.302734375
705.939453125
650.865234375
578.439453125
506.3515625
479.642578125
506.251953125
530.671875
489.990234375
383.220703125
268.357421875
198.052734375
179.482421875
199.09765625
258.908203125
363.078125
479.5390625
547.1171875
530.32421875
447.197265625
333.607421875
201.505859375
47.849609375
-119.60546875
-297.19921875
-514.25390625
-806.142578125
-1148.30859375
-1447.607421875
-1618.41796875
-1649.6328125
-1583.353515625
-1454.091796875
-1281.265625
-1109.05078125
-1008.5
-1016.068359375
-1082.298828125
-1098.240234375
-974.8359375
-699.810546875
-332.876953125
41.041015625
358.337890625
592.529296875
736.515625
777.51953125
697.525390625
501.27734375
237.69921875
-15.4765625
-193.48828125
-275.44140625
-281.26953125
-244.228515625
-185.62890625
-111.9609375
-33.052734375
22.7421875
22.10546875
-35.533203125
-96.67578125
-83.83203125
39.48046875
227.341796875
374.01953125
383.228515625
231.41015625
-13.86328125
-225.767578125
-283.126953125
-137.001953125
161.63671875
497.458984375
764.6171875
917.310546875
962.044921875
922.466796875
828.908203125
732.70703125
697.046875
748.83984375
847.662109375
926.017578125
964.830078125
1010.45703125
1106.888671875
1228.6875
1301.884765625
1283.298828125
1193.283203125
1067.771484375
908.193359375
700.978515625
469.30859375
274.115234375
159.9296875
117.060546875
97.08984375
45.7578125
-78.806640625
-285.330078125
-519.43359375
-670.50390625
-644.583984375
-445.380859375
-177.208984375
34.13671875
122.93359375
103.482421875
35.1328125
-25.494140625
-52.857421875
-49.697265625
-25.958984375
10.10546875
40.2265625
36.005859375
-11.109375
-71.306640625
-108.533203125
-120.29296875
-117.76953125
-76.00390625
52.90234375
265.98046875
486.681640625
636.01171875
694.986328125
676.318359375
576.650390625
403.2734375
223.443359375
128.44921875
144.37890625
218.87890625
297.73828125
370.142578125
429.923828125
444.443359375
395.8828125
320.69140625
269.177734375
243.421875
212.74609375
184.435546875
223.599609375
393.923828125
695.357421875
1058.05859375
1374.798828125
1539.314453125
1490.375
1255.38671875
953.96484375
735.591796875
688.802734375
795.1015625
962.865234375
1104.591796875
1188.41796875
1231.7265625
1265.248046875
1310.611328125
1377.06640625
1459.75
1542.90625
1621.2109375
1715.787109375
1845.728515625
1976.6953125
2022.845703125
1922.623046875
1704.51171875
1461.287109375
1264.4453125
1117.701171875
988.775390625
867.60546875
784.619140625
774.53125
826.595703125
881.6640625
893.80078125
890.47265625
944.66015625
1077.947265625
1218.27734375
1271.701171875
1210.787109375
1070.1640625
886.9765625
687.92578125
512.9296875
393.267578125
303.1171875
184.244140625
34.7734375
-67.73828125
-48.888671875
95.490234375
331.7734375
638.462890625
981.361328125
1271.791015625
1407.224609375
1359.62890625
1199.576171875
1037.892578125
959.69921875
992.265625
1096.900390625
1194.369140625
1231.154296875
1226.421875
1235.12109375
1270.73046875
1288.87109375
1240.28125
1110.6875
914.197265625
685.837890625
487.7265625
386.974609375
408.814453125
529.2890625
717.50390625
956.85546875
1219.9921875
1463.603515625
1672.28515625
1875.96484375
2090.666015625
2261.00390625
2296.744140625
2163.2109375
1915.4140625
1652.109375
1457.232421875
1373.75390625
1400.32421875
1500.783203125
1624.962890625
1721.44140625
1735.287109375
1625.44921875
1413.55078125
1198.60546875
1085.447265625
1095.990234375
1174.0703125
1269.091796875
1378.466796875
1506.27734375
1623.92578125
1696.11328125
1721.673828125
1726.029296875
1727.365234375
1726.451171875
1716.83203125
1692.029296875
1655.865234375
1634.896484375
1659.890625
1718.083984375
1744.2265625
1684.4296875
1557.66796875
1430.869140625
1343.951171875
1286.298828125
1238.73828125
1202.779296875
1180.888671875
1158.15234375
1121.64453125
1079.578125
1041.392578125
988.625
887.259765625
734.013671875
579.541015625
494.5859375
507.181640625
572.791015625
610.763671875
572.05078125
466.271484375
324.478515625
154.923828125
-48.416015625
-265.548828125
-442.166015625
-522.4609375
-477.001953125
-307.650390625
-52.953125
210.115234375
404.658203125
517.791015625
612.2265625
755.70703125
945.783203125
1114.6171875
1197.326171875
1186.001953125
1132.349609375
1113.51171875
1180.16796875
1311.908203125
1424.404296875
1440.021484375
1356.470703125
1240.767578125
1164.732421875
1157.79296875
1206.458984375
1269.2421875
1290.052734375
1223.548828125
1062.349609375
835.48828125
588.146484375
380.6171875
292.248046875
377.279296875
593.69140625
807.8046875
906.142578125
896.13671875
874.77734375
909.001953125
973.5703125
1000.720703125
959.9921875
882.42578125
830.103515625
852.9375
956.869140625
1099.00390625
1221.73828125
1300.009765625
1347.4609375
1374.66015625
1361.58984375
1287.482421875
1173.337890625
1070.4609375
1007.904296875
970.017578125
926.283203125
862.314453125
774.333984375
654.4921875
501.087890625
335.07421875
188.455078125
76.21875
-9.99609375
-82.5625
-141.509765625
-172.173828125
-146.779296875
-36.3671875
154.384765625
358.951171875
479.16796875
463.033203125
348.373046875
224.92578125
164.455078125
187.779296875
269.533203125
351.390625
373.2109375
329.87109375
294.693359375
352.646484375
503.716796875
658.73828125
735.6171875
729.353515625
678.537109375
603.7890625
513.748046875
448.09375
468.546875
600.31640625
805.76953125
1019.68359375
1193.876953125
1311.162109375
1384.501953125
1455.681640625
1574.34765625
1753.1171875
1938.173828125
2031.361328125
1949.103515625
1672.798828125
1260.5390625
820.68359375
466.865234375
278.220703125
279.384765625
441.046875
697.32421875
975.09765625
1219.15234375
1394.416015625
1474.51953125
1448.970703125
1349.8984375
1252.26171875
1223.880859375
1275.013671875
1367.251953125
1463.736328125
1553.685546875
1633.056640625
1684.912109375
1687.19921875
1628.052734375
1509.04296875
1344.2265625
1159.939453125
986.291015625
845.033203125
750.33203125
715.94140625
745.904296875
815.6015625
876.330078125
887.765625
844.189453125
772.8984375
716.583984375
712.2890625
768.8359375
856.517578125
925.19921875
935.4375
873.31640625
751.419921875
611.72265625
512.962890625
486.451171875
506.7421875
530.04296875
554.431640625
608.6328125
685.173828125
730.41015625
712.787109375
657.123046875
590.849609375
501.693359375
383.388671875
284.48828125
263.6484375
316.1171875
384.021484375
418.404296875
389.19140625
261.779296875
32.794921875
-207.3046875
-310.509765625
-200.083984375
65.341796875
365.802734375
622.869140625
819.791015625
965.724609375
1072.607421875
1144.9140625
1168.830078125
1129.216796875
1051.921875
1002.91796875
1021.724609375
1075.46484375
1103.869140625
1095.830078125
1098.345703125
1159.8203125
1284.49609375
1434.12890625
1556.380859375
1618.76171875
1631.818359375
1637.25
1666.568359375
1719.220703125
1781.06640625
1840.197265625
1872.634765625
1839.32421875
1722.931640625
1553.771484375
1380.646484375
1233.13671875
1130.224609375
1096.876953125
1134.533203125
1193.3046875
1218.890625
1224.501953125
1275.287109375
1397.384765625
1540.21484375
1636.623046875
1663.25390625
1628.5546875
1541.556640625
1423.1875
1324.076171875
1295.181640625
1342.3515625
1426.498046875
1502.517578125
1545.322265625
1548.568359375
1518.671875
1471.638671875
1424.541015625
1386.625
1359.5078125
1341.376953125
1329.462890625
1323.9921875
1327.357421875
1328.4375
1293.177734375
1194.654296875
1058.73828125
954.87890625
925.521484375
944.7421875
966.13671875
990.591796875
1054.2265625
1156.8671875
1238.740234375
1239.72265625
1160.9921875
1056.33203125
975.8984375
928.67578125
890.267578125
836.982421875
774.646484375
735.14453125
737.001953125
750.8984375
723.298828125
648.31640625
604.04296875
694.802734375
951.505859375
1298.630859375
1618.650390625
1833.23046875
1920.267578125
1885.58203125
1757.578125
1603.89453125
1501.779296875
1455.455078125
1364.03125
1115.5234375
720.376953125
326.408203125
95.380859375
86.3515625
257.513671875
534.103515625
838.537109375
1085.509765625
1212.0859375
1235.435546875
1251.7109375
1350.572265625
1533.669921875
1724.052734375
1842.73046875
1861.359375
1789.5234375
1638.853515625
1419.30859375
1164.75
939.16015625
800.744140625
763.755859375
808.33203125
924.875
1129.740234375
1429.24609375
1783.015625
2116.37109375
2363.6484375
2494.990234375
2516.505859375
2460.75390625
2369.763671875
2270.9140625
2169.25390625
2067.2421875
1977.58984375
1903.89453125
1826.517578125
1732.248046875
1646.2109375
1605.408203125
1609.3671875
1633.640625
1689.669921875
1823.0234375
2033.580078125
2241.654296875
2371.951171875
2446.291015625
2551.677734375
2726.791015625
2919.017578125
3053.04296875
3104.998046875
3098.064453125
3055.6328125
2983.947265625
2894.771484375
2831.59375
2868.126953125
3069.33984375
3435.359375
3882.4609375
4297.75390625
4623.646484375
4885.58984375
5144.677734375
5444.591796875
5805.986328125
6241.10546875
6748.01171875
7300.814453125
7866.6171875
8428.841796875
8980.826171875
9508.73828125
10010.744140625
10539.6953125
11199.775390625
12072.900390625
13145.5625
14320.177734375
15504.08984375
16684.75390625
17917.974609375
19250.375
20661.23828125
22077.177734375
23427.041015625
24664.796875
25739.65625
26567.595703125
27057.50390625
27169.7578125
26938.4921875
26434.822265625
25721.2421875
24847.013671875
23867.212890625
22835.400390625
21768.849609375
20640.857421875
19428.19140625
18163.80859375
16927.921875
15788.15625
14766.8359375
13870.8515625
13125.6953125
12550.423828125
12106.962890625
11706.9453125
11278.3203125
10803.427734375
10286.091796875
9719.15625
9118.822265625
8567.044921875
8162.3984375
7910.328125
7696.068359375
7394.3671875
6993.333984375
6593.013671875
6297.84375
6132.865234375
6052.326171875
5995.853515625
5925.751953125
5828.064453125
5693.24609375
5500.21484375
5229.54296875
4903.6484375
4601.37109375
4403.103515625
4312.5078125
4250.697265625
4136.939453125
3960.291015625
3765.75
3592.89453125
3448.365234375
3325.583984375
3226.451171875
3160.484375
3133.6796875
3139.13671875
3155.9296875
3166.634765625
3183.001953125
3240.78125
3355.296875
3492.599609375
3598.349609375
3642.0390625
3615.80078125
3510.009765625
3326.271484375
3109.716796875
2929.359375
2815.685546875
2744.490234375
2687.94921875
2648.15625
2627.8203125
2604.96484375
2562.560546875
2512.79296875
2459.896484375
2366.291015625
2201.1953125
2012.41015625
1903.373046875
1932.51171875
2068.666015625
2249.421875
2443.50390625
2638.82421875
2804.9609375
2901.115234375
2908.2734375
2829.453125
2668.490234375
2434.765625
2168.564453125
1938.083984375
1797.716796875
1753.064453125
1769.888671875
1811.166015625
1859.400390625
1905.40234375
1926.759765625
1890.0390625
1775.701171875
1590.5078125
1354.61328125
1095.931640625
867.162109375
738.794921875
737.12109375
798.673828125
829.294921875
813.72265625
823.654296875
902.83984375
994.326171875
1021.4296875
1003.77734375
1035.529296875
1160.599609375
1327.99609375
1480.13671875
1634.3984375
1849.048828125
2139.810546875
2460.912109375
2751.814453125
2975.255859375
3118.43359375
3185.759765625
3197.90234375
3182.529296875
3150.94921875
3078.111328125
2909.7109375
2606.08984375
2197.41796875
1791.421875
1504.837890625
1378.685546875
1367.853515625
1403.998046875
1442.302734375
1451.322265625
1405.359375
1319.611328125
1268.318359375
1330.4453125
1519.54296875
1784.19140625
2062.375
2311.38671875
2502.947265625
2628.86328125
2710.19140625
2766.076171875
2770.796875
2675.513671875
2480.375
2253.716796875
2070.41796875
1962.650390625
1939.861328125
2011.388671875
2154.8515625
2292.55078125
2343.046875
2288.75390625
2166.185546875
2007.00390625
1825.951171875
1655.732421875
1546.62109375
1520.267578125
1554.1484375
1619.80859375
1708.453125
1810.2265625
1897.0625
1940.640625
1926.94921875
1847.9765625
1712.28515625
1580.12109375
1550.791015625
1676.501953125
1901.365234375
2114.0390625
2249.462890625
2314.134765625
2331.375
2306.783203125
2248.7578125
2178.912109375
2099.853515625
1976.244140625
1770.306640625
1488.20703125
1181.720703125
914.2578125
731.396484375
648.919921875
653.4140625
715.119140625
802.8984375
883.25
914.43359375
867.380859375
761.216796875
656.232421875
594.345703125
560.767578125
522.337890625
490.693359375
521.822265625
652.18359375
853.0546875
1051.3359375
1183.17578125
1226.86328125
1199.994140625
1136.17578125
1060.6875
980.853515625
894.6484375
802.966796875
712.603515625
637.37109375
604.37109375
648.6953125
783.552734375
973.763671875
1151.744140625
1264.728515625
1300.31640625
1270.0234375
1187.9453125
1077.900390625
988.236328125
975.134765625
1060.158203125
1210.4296875
1369.75
1509.2578125
1641.23828125
1783.43359375
1922.1953125
2020.875
2055.58984375
2026.564453125
1939.990234375
1803.4921875
1643.404296875
1496.66015625
1366.49609375
1209.939453125
996.947265625
765.73828125
586.478515625
479.44140625
407.19140625
347.892578125
334.732421875
408.126953125
563.525390625
767.01171875
991.25
1207.515625
1368.2421875
1438.455078125
1439.84375
1432.27734375
1449.19921875
1472.099609375
1466.123046875
1416.765625
1329.8359375
1219.81640625
1108.189453125
1016.63671875
950.02734375
892.396484375
823.76171875
737.935546875
652.0234375
612.625
682.9296875
892.609375
1188.34375
1453.830078125
1597.064453125
1615.951171875
1580.16015625
1568.373046875
1629.330078125
1773.689453125
1968.763671875
2142.677734375
2222.44140625
2185.59765625
2072.822265625
1948.455078125
1852.43359375
1785.916015625
1728.123046875
1656.03125
1551.931640625
1408.36328125
1243.0390625
1111.5
1083.970703125
1182.14453125
1337.2421875
1438.23828125
1442.2109375
1426.44921875
1514.47265625
1757.509765625
2103.275390625
2467.705078125
2806.111328125
3111.197265625
3376.72265625
3591.63671875
3758.068359375
3888.435546875
3985.2421875
4048.1875
4110.400390625
4244.703125
4506.759765625
4873.48046875
5262.205078125
5622.935546875
5995.44921875
6458.220703125
7034.345703125
7676.93359375
8347.732421875
9076.669921875
9925.703125
10922.0
12061.439453125
13364.306640625
14880.349609375
16622.96484375
18532.732421875
20539.416015625
22650.611328125
24948.0078125
27480.376953125
30155.25390625
32718.33984375
34820.62890625
36122.52734375
36392.818359375
35576.716796875
33811.44921875
31380.23828125
28621.54296875
25832.06640625
23205.615234375
20830.2265625
18727.021484375
16885.994140625
15273.8671875
13838.6015625
12542.4921875
11400.2421875
10462.953125
9746.388671875
9185.6875
8680.857421875
8183.755859375
7721.5703125
7336.365234375
7027.181640625
6760.6484375
6509.859375
6254.177734375
5956.77734375
5585.265625
5167.619140625
4798.09375
4560.251953125
4449.15234375
4382.33203125
4278.251953125
4110.611328125
3900.03515625
3682.23046875
3489.033203125
3336.92578125
3218.087890625
3110.826171875
3006.9453125
2920.341796875
2862.1796875
2819.2734375
2768.75
2706.291015625
2648.046875
2612.1953125
2613.728515625
2669.98828125
2784.849609375
2917.568359375
2988.359375
2939.748046875
2794.630859375
2642.453125
2565.11328125
2579.30078125
2642.712890625
2699.1953125
2716.005859375
2698.4765625
2686.68359375
2727.482421875
2824.5625
2910.67578125
2889.275390625
2719.349609375
2453.1171875
2183.369140625
1966.205078125
1806.10546875
1696.17578125
1639.353515625
1629.35546875
1642.802734375
1663.87109375
1692.380859375
1710.892578125
1669.7109375
1534.708984375
1335.697265625
1134.3359375
953.78515625
783.5
657.65234375
672.171875
877.642578125
1176.78125
1379.46484375
1372.474609375
1211.8125
1041.88671875
948.64453125
906.119140625
846.521484375
753.97265625
683.44140625
698.974609375
803.328125
933.220703125
1025.56640625
1082.080078125
1157.390625
1284.095703125
1425.6640625
1513.42578125
1519.3203125
1478.69921875
1448.28515625
1458.916015625
1508.578125
1579.982421875
1649.109375
1683.796875
1652.53515625
1547.24609375
1401.01953125
1280.53515625
1250.033203125
1328.462890625
1477.787109375
1640.830078125
1794.2265625
1956.306640625
2139.84375
2311.748046875
2414.923828125
2423.970703125
2363.455078125
2275.15234375
2188.794921875
2128.625
2122.00390625
2178.56640625
2269.9296875
2350.55078125
2398.08984375
2420.982421875
2433.1171875
2441.013671875
2453.7734375
2479.611328125
2501.7109375
2477.24609375
2376.9765625
2215.51953125
2031.248046875
1849.986328125
1683.171875
1545.126953125
1445.4296875
1369.927734375
1296.84375
1233.544921875
1211.51171875
1238.326171875
1279.619140625
1299.4921875
1294.048828125
1269.2421875
1213.8203125
1127.38671875
1061.833984375
1095.1796875
1253.17578125
1474.224609375
1654.77734375
1715.0546875
1629.177734375
1428.033203125
1191.447265625
1015.306640625
957.744140625
1012.1328125
1133.40234375
1280.44140625
1432.0625
1584.552734375
1751.30078125
1952.0703125
2184.62109375
2414.546875
2607.427734375
2759.857421875
2880.05859375
2949.4921875
2932.646484375
2825.611328125
2668.845703125
2505.669921875
2353.171875
2226.90625
2170.1953125
2230.6796875
2408.224609375
2639.626953125
2836.013671875
2933.306640625
2920.041015625
2836.78125
2754.34375
2742.15234375
2842.708984375
3061.65234375
3371.744140625
3730.8359375
4110.18359375
4506.59765625
4913.60546875
5284.81640625
5558.265625
5738.17578125
5930.62890625
6264.056640625
6773.294921875
7380.64453125
7985.619140625
8551.67578125
9114.849609375
9748.111328125
10532.328125
11530.375
12759.15234375
14194.330078125
15819.2578125
17660.791015625
19763.275390625
22138.076171875
24756.126953125
27581.25
30586.326171875
33726.044921875
36890.736328125
39871.2578125
42360.109375
44019.470703125
44608.103515625
44081.5
42579.919921875
40332.33984375
37583.83984375
34584.701171875
31576.919921875
28739.68359375
26151.376953125
23819.890625
21736.623046875
19889.119140625
18248.701171875
16781.96875
15470.73828125
14298.205078125
13227.33984375
12226.15234375
11310.40234375
10523.31640625
9865.09375
9278.552734375
8721.796875
8222.46875
7831.375
7541.611328125
7281.828125
6979.798828125
6613.0
6211.826171875
5838.34375
5547.994140625
5339.240234375
5144.2109375
4897.9609375
4615.7109375
4374.259765625
4220.275390625
4130.177734375
4059.908203125
3991.501953125
3918.2890625
3829.9765625
3743.380859375
3712.763671875
3768.595703125
3866.654296875
3940.26171875
3992.716796875
4094.5234375
4284.95703125
4511.001953125
4674.306640625
4716.310546875
4653.224609375
4551.330078125
4474.400390625
4433.517578125
4379.861328125
4261.3359375
4085.689453125
3908.447265625
3765.71875
3654.05859375
3578.234375
3570.638671875
3635.923828125
3713.353515625
3736.22265625
3714.443359375
3723.29296875
3816.5546875
3977.96484375
4150.064453125
4280.212890625
4341.740234375
4344.470703125
4335.908203125
4370.638671875
4464.923828125
4585.7421875
4678.3828125
4691.2734375
4587.697265625
4368.564453125
4091.470703125
3839.19140625
3652.82421875
3509.525390625
3371.60546875
3235.990234375
3124.103515625
3044.453125
2983.11328125
2916.666015625
2819.55859375
2676.3359375
2509.990234375
2387.78125
2371.052734375
2454.58984375
2569.876953125
2649.111328125
2675.162109375
2673.86328125
2676.71875
2695.20703125
2717.2421875
2723.8359375
2720.609375
2753.478515625
2871.884765625
3060.98828125
3225.04296875
3264.578125
3174.802734375
3049.736328125
2980.533203125
2967.31640625
2950.068359375
2912.767578125
2919.998046875
3036.859375
3241.3828125
3447.166015625
3601.26171875
3724.509765625
3851.029296875
3961.94140625
4001.294921875
3941.240234375
3811.091796875
3671.326171875
3577.03125
3559.14453125
3617.275390625
3722.990234375
3842.75
3968.81640625
4127.294921875
4350.7578125
4637.798828125
4937.923828125
5183.900390625
5348.9140625
5468.400390625
5596.404296875
5750.7890625
5922.671875
6129.638671875
6417.837890625
6798.7109375
7224.6171875
7658.478515625
8138.658203125
8736.5546875
9469.072265625
10294.23828125
11180.001953125
12128.693359375
13131.529296875
14143.84765625
15118.599609375
16032.873046875
16874.71484375
17639.025390625
18344.9453125
19015.541015625
19616.86328125
20045.953125
20200.728515625
20043.080078125
19592.5546875
18905.255859375
18079.544921875
17228.25
16395.421875
15531.51171875
14598.53125
13672.94921875
12890.857421875
12310.271484375
11885.642578125
11563.146484375
11325.990234375
11135.232421875
10903.615234375
10577.125
10203.9609375
9879.783203125
9644.068359375
9456.185546875
9247.041015625
8962.083984375
8576.158203125
8108.806640625
7626.669921875
7207.41796875
6897.92578125
6709.369140625
6627.109375
6601.171875
6551.05078125
6425.009765625
6259.66015625
6151.349609375
6158.896484375
6251.873046875
6356.638671875
6430.166015625
6477.84375
6516.330078125
6537.787109375
6511.923828125
6419.509765625
6283.849609375
6165.26953125
6117.19921875
6146.205078125
6213.505859375
6264.716796875
6253.384765625
6155.552734375
5986.095703125
5796.125
5630.896484375
5487.673828125
5332.97265625
5160.939453125
5010.611328125
4917.703125
4871.70703125
4834.802734375
4785.4140625
4724.98046875
4654.19921875
4564.595703125
4452.166015625
4324.25390625
4192.126953125
4066.646484375
3960.423828125
3885.294921875
3848.396484375
3855.888671875
3912.7421875
4006.02734375
4095.150390625
4141.810546875
4158.736328125
4213.884765625
4372.884765625
4643.216796875
4983.361328125
5355.181640625
5746.5
6140.017578125
6479.76953125
6685.95703125
6705.169921875
6547.017578125
6284.458984375
6030.423828125
5903.26171875
5983.064453125
6274.185546875
6706.041015625
7183.9609375
7655.54296875
8138.16796875
8685.830078125
9327.96875
10038.36328125
10761.951171875
11465.888671875
12155.228515625
12843.357421875
13535.45703125
14267.078125
15147.35546875
16324.173828125
17885.767578125
19809.888671875
22018.767578125
24464.06640625
27140.26953125
30028.57421875
33041.32421875
35995.634765625
38607.44921875
40533.83203125
41498.1171875
41437.66796875
40542.7890625
39140.6640625
37530.060546875
35900.732421875
34360.3046875
32993.986328125
31889.6484375
31120.587890625
30717.533203125
30663.140625
30913.37109375
31416.119140625
32105.734375
32901.544921875
33748.6328125
34672.99609375
35778.89453125
37181.404296875
38955.6328125
41156.65625
43857.37109375
47127.650390625
50967.515625
55270.587890625
59848.58984375
64472.49609375
68878.443359375
72738.859375
75651.5546875
77207.458984375
77137.271484375
75440.40234375
72379.4765625
68341.21875
63695.35546875
58755.716796875
53803.68359375
49078.814453125
44732.595703125
40816.138671875
37322.99609375
34234.015625
31525.41015625
29157.669921875
27073.796875
25212.61328125
23531.65234375
22024.24609375
20706.869140625
19582.931640625
18631.23046875
17838.134765625
17217.1875
16770.052734375
16443.2109375
16158.244140625
15883.458984375
15646.767578125
15480.45703125
15388.06640625
15371.275390625
15453.064453125
15654.267578125
15967.931640625
16370.4609375
16839.310546875
17350.4375
17882.947265625
18444.9296875
19081.234375
19845.537109375
20779.814453125
21924.474609375
23320.400390625
24985.822265625
26914.275390625
29108.033203125
31580.08984375
34288.34765625
37072.01953125
39658.84765625
41713.052734375
42884.90625
42901.00390625
41703.814453125
39517.21875
36732.0625
33709.703125
30693.626953125
27852.615234375
25318.7421875
23160.416015625
21371.51953125
19918.912109375
18775.791015625
17898.310546875
17208.890625
16630.08984375
16115.568359375
15636.3828125
15166.875
14702.0703125
14261.349609375
13857.37890625
13493.154296875
13212.669921875
13116.48046875
13281.498046875
13677.984375
14200.228515625
14768.205078125
15370.171875
16027.705078125
16769.982421875
17639.734375
18669.20703125
19828.37109375
21035.296875
22246.439453125
23511.669921875
24910.37890625
26448.88671875
28051.8125
29648.96484375
31239.80078125
32865.564453125
34542.072265625
36232.541015625
37860.416015625
39308.861328125
40399.3515625
40908.7734375
40662.251953125
39642.060546875
38010.072265625
36019.54296875
33897.2265625
31782.8359375
29736.615234375
27778.58984375
25932.650390625
24251.50390625
22791.873046875
21554.69140625
20469.283203125
19464.439453125
18546.333984375
17775.138671875
17166.546875
16652.68359375
16151.544921875
15641.59765625
15145.4453125
14668.697265625
14193.47265625
13725.43359375
13310.1015625
12986.572265625
12737.373046875
12493.6640625
12189.328125
11818.046875
11452.3828125
11204.58984375
11147.087890625
11256.150390625
11437.24609375
11612.04296875
11779.490234375
11993.72265625
12292.23828125
12648.837890625
12987.220703125
13239.294921875
13412.13671875
13620.462890625
14042.9375
14808.103515625
15897.84375
17172.080078125
18507.556640625
19911.94921875
21492.1640625
23322.08984375
25367.986328125
27540.224609375
29766.08203125
31958.029296875
33917.2109375
35333.044921875
35938.376953125
35680.115234375
34731.2578125
33346.98046875
31725.490234375
29985.990234375
28216.005859375
26488.44921875
24841.16796875
23281.236328125
21822.9921875
20499.380859375
19324.21484375
18265.337890625
17274.765625
16331.7265625
15437.89453125
14587.416015625
13773.005859375
13016.369140625
12357.150390625
11802.982421875
11319.869140625
10884.9375
10517.84765625
10234.19921875
9988.830078125
9696.12109375
9297.6484375
8787.154296875
8188.845703125
7557.55078125
7003.244140625
6662.32421875
6600.076171875
6747.5546875
6959.919921875
7140.4375
7298.677734375
7495.080078125
7749.75
8015.5703125
8228.8359375
8364.15625
8429.755859375
8428.794921875
8361.86328125
8274.576171875
8258.66015625
8359.837890625
8495.080078125
8506.72265625
8309.37109375
7957.044921875
7568.326171875
7229.654296875
6982.578125
6847.67578125
6810.546875
6809.130859375
6783.291015625
6730.36328125
6677.37890625
6611.685546875
6483.80078125
6276.90625
6027.126953125
5765.15234375
5481.18359375
5168.38671875
4863.603515625
4613.69140625
4426.208984375
4286.62109375
4207.740234375
4223.83984375
4335.94921875
4494.244140625
4645.501953125
4781.8984375
4937.802734375
5154.158203125
5451.611328125
5819.720703125
6213.84375
6566.3125
6817.669921875
6949.044921875
6989.52734375
6996.65625
7031.23828125
7142.3046875
7359.1640625
7684.6953125
8096.6953125
8564.45703125
9066.33203125
9586.228515625
10099.173828125
10583.962890625
11064.595703125
11619.826171875
12320.828125
13160.890625
14076.828125
15047.71875
16140.16796875
17430.478515625
18900.982421875
20442.427734375
21946.375
23355.087890625
24610.091796875
25585.029296875
26103.421875
26030.5390625
25351.787109375
24181.015625
22707.818359375
21122.064453125
19556.435546875
18077.888671875
16722.25
15521.888671875
14487.291015625
13572.744140625
12692.287109375
11792.1484375
10903.609375
10113.236328125
9486.111328125
9029.9375
8725.951171875
8565.5859375
8537.01171875
8584.337890625
8601.470703125
8478.474609375
8160.173828125
7672.0859375
7103.421875
6564.427734375
6142.232421875
5873.865234375
5742.59375
5694.1171875
5669.361328125
5643.951171875
5642.576171875
5700.796875
5806.259765625
5894.3125
5912.046875
5865.6640625
5785.583984375
5670.6484375
5507.251953125
5332.130859375
5223.201171875
5213.73046875
5258.2734375
5306.5
5371.69140625
5491.298828125
5649.146484375
5779.837890625
5836.05859375
5814.71484375
5734.0234375
5634.88671875
5601.046875
5719.66015625
5995.5390625
6334.607421875
6628.55859375
6828.2890625
6927.40625
6925.46484375
6850.86328125
6791.748046875
6850.361328125
7060.640625
7375.03515625
7726.154296875
8074.658203125
8406.662109375
8727.341796875
9073.244140625
9506.435546875
10080.62109375
10823.95703125
11752.962890625
12870.75390625
14132.986328125
15441.46875
16703.99609375
17894.248046875
19026.138671875
20069.369140625
20917.5546875
21453.09375
21629.78515625
21482.078125
21070.35546875
20440.69140625
19635.830078125
18717.671875
17755.96875
16796.6875
15855.572265625
14945.205078125
14095.078125
13333.806640625
12655.255859375
12013.298828125
11355.697265625
10663.666015625
9960.53515625
9285.49609375
8659.751953125
8076.9375
7524.7265625
7010.279296875
6556.830078125
6176.69921875
5859.76953125
5593.19921875
5379.310546875
5224.232421875
5123.14453125
5073.603515625
5087.95703125
5159.744140625
5219.046875
5161.78125
4947.224609375
4643.45703125
4350.84375
4097.98828125
3842.703125
3562.375
3301.6171875
3121.1484375
3029.34375
2981.181640625
2928.623046875
2861.857421875
2817.091796875
2851.693359375
2989.28125
3171.869140625
3283.091796875
3240.498046875
3059.208984375
2818.21875
2589.927734375
2425.681640625
2376.431640625
2465.501953125
2633.58203125
2765.583984375
2806.158203125
2818.25390625
2891.65234375
3014.6171875
3080.404296875
3019.068359375
2880.482421875
2769.78125
2730.76953125
2722.85546875
2701.025390625
2683.111328125
2721.64453125
2824.458984375
2928.146484375
2960.359375
2918.892578125
2875.193359375
2899.0703125
2992.19140625
3101.138671875
3181.41796875
3227.810546875
3238.814453125
3172.935546875
2970.40234375
2633.703125
2274.283203125
2048.216796875
2025.333984375
2131.095703125
2234.431640625
2282.431640625
2323.296875
2404.80859375
2495.75
2530.041015625
2495.240234375
2439.458984375
2403.734375
2383.080078125
2352.06640625
2297.931640625
2225.115234375
2154.390625
2123.904296875
2163.96484375
2253.62890625
2314.71875
2261.375
2055.09765625
1721.630859375
1336.611328125
993.1484375
751.0390625
597.248046875
466.921875
312.056640625
139.6484375
-14.43359375
-121.35546875
-159.890625
-111.357421875
21.5703125
204.970703125
399.38671875
582.681640625
737.939453125
844.7421875
906.37890625
966.80859375
1072.537109375
1226.65234375
1399.544921875
1568.1171875
1719.390625
1833.181640625
1894.939453125
1916.93359375
1917.126953125
1889.48046875
1829.8359375
1775.4609375
1765.984375
1761.84375
1656.27734375
1394.42578125
1048.740234375
759.169921875
629.328125
690.7578125
916.29296875
1224.0703125
1497.2890625
1653.572265625
1702.01953125
1713.416015625
1741.4609375
1786.830078125
1817.234375
1795.369140625
1702.419921875
1566.197265625
1459.484375
1439.5859375
1486.64453125
1519.345703125
1466.95703125
1311.56640625
1078.642578125
820.421875
601.91796875
465.8828125
404.685546875
392.45703125
444.90625
614.734375
919.93359375
1305.18359375
1681.984375
1976.96484375
2133.84375
2113.78125
1932.2421875
1675.978515625
1446.712890625
1287.587890625
1179.201171875
1092.5234375
1020.076171875
963.447265625
918.4609375
876.646484375
826.390625
756.83984375
678.595703125
635.138671875
669.65625
778.71484375
920.34375
1070.716796875
1247.97265625
1470.248046875
1714.857421875
1938.77734375
2122.548828125
2268.814453125
2363.93359375
2366.244140625
2237.904296875
1974.654296875
1604.443359375
1177.369140625
766.748046875
459.55078125
315.19921875
320.369140625
389.330078125
418.40625
350.962890625
203.810546875
43.3359375
-61.603515625
-73.0078125
11.72265625
167.736328125
344.4765625
474.640625
515.181640625
496.25
508.708984375
614.642578125
774.876953125
890.4296875
915.193359375
900.0
920.3671875
994.10546875
1088.619140625
1175.8515625
1241.220703125
1255.48828125
1188.86328125
1066.42578125
974.21484375
982.349609375
1070.84765625
1145.982421875
1124.1015625
992.77734375
802.84375
619.19140625
483.314453125
415.189453125
436.65625
570.751953125
801.759765625
1046.5390625
1193.494140625
1180.857421875
1026.9765625
789.04296875
520.125
272.919921875
107.189453125
56.62109375
98.919921875
186.9375
300.822265625
437.291015625
551.275390625
555.109375
406.75
179.0703125
6.984375
-37.787109375
-1.126953125
23.1796875
-7.646484375
-67.697265625
-117.0546875
-137.423828125
-113.642578125
-18.953125
154.0234375
365.712890625
562.453125
730.26953125
888.689453125
1036.40625
1139.05859375
1179.6875
1188.435546875
1203.677734375
1229.248046875
1250.30859375
1266.947265625
1284.62890625
1288.490234375
1255.294921875
1179.03125
1060.2734375
887.779296875
666.337890625
453.34765625
325.4296875
300.70703125
321.771484375
318.521484375
262.0234375
161.87890625
52.3671875
-10.193359375
19.828125
122.0234375
216.529296875
249.400390625
246.79296875
263.6640625
307.0390625
338.0625
325.005859375
261.087890625
150.025390625
12.5
-103.6328125
-155.62890625
-142.697265625
-79.712890625
53.517578125
291.068359375
604.345703125
887.396484375
1033.65625
1002.978515625
814.953125
523.103515625
213.650390625
-19.798828125
-147.9453125
-235.4375
-362.76171875
-528.845703125
-662.5859375
-719.76953125
-727.837890625
-729.04296875
-714.75
-636.27734375
-464.611328125
-224.345703125
22.091796875
214.1484375
326.763671875
377.724609375
403.44921875
427.38671875
455.443359375
496.115234375
567.81640625
678.603515625
807.576171875
912.654296875
951.798828125
899.5625
762.72265625
592.28515625
465.98046875
437.443359375
499.72265625
604.306640625
708.21875
793.177734375
854.619140625
901.39453125
968.67578125
1101.6640625
1305.486328125
1520.6171875
1662.708984375
1686.0625
1610.0390625
1503.146484375
1450.59765625
1508.826171875
1653.953125
1776.26953125
1758.84375
1578.6484375
1321.451171875
1098.650390625
968.009765625
930.462890625
961.26171875
1014.81640625
1024.5078125
942.92578125
790.86328125
644.978515625
569.9453125
573.73828125
625.1015625
691.02734375
747.62890625
771.517578125
739.306640625
640.744140625
496.12890625
365.2578125
326.791015625
422.64453125
613.15234375
802.611328125
920.767578125
972.09765625
1004.71875
1052.740234375
1122.74609375
1214.115234375
1320.138671875
1411.2109375
1447.52734375
1424.365234375
1392.201171875
1417.326171875
1522.568359375
1667.060546875
1773.765625
1769.9140625
1613.654296875
1306.93359375
899.802734375
480.25
142.958984375
-51.98046875
-103.583984375
-59.009765625
21.916015625
97.07421875
150.876953125
189.185546875
230.13671875
289.302734375
362.333984375
421.8203125
435.833984375
389.634765625
290.599609375
161.05859375
31.431640625
-71.287109375
-143.720703125
-211.529296875
-298.28515625
-385.34765625
-416.98828125
-354.064453125
-214.052734375
-50.57421875
97.119140625
222.482421875
327.029296875
396.62890625
408.771484375
352.208984375
231.078125
58.46484375
-140.748046875
-324.04296875
-446.669921875
-493.728515625
-490.51953125
-475.1796875
-470.73828125
-491.2578125
-554.89453125
-660.478515625
-755.955078125
-770.548828125
-698.435546875
-622.3203125
-625.265625
-697.33203125
-759.744140625
-763.140625
-717.720703125
-632.6328125
-483.3359375
-262.671875
-20.552734375
183.583984375
339.515625
460.390625
523.48828125
488.33203125
371.16015625
255.421875
217.107421875
271.1015625
394.630859375
559.4296875
720.453125
816.06640625
824.068359375
802.12890625
833.642578125
935.326171875
1046.458984375
1106.255859375
1111.5859375
1096.470703125
1088.375
1100.021484375
1136.986328125
1185.955078125
1204.837890625
1148.951171875
1011.6171875
830.830078125
659.2109375
536.310546875
482.125
495.322265625
548.0390625
595.236328125
606.369140625
590.89453125
584.75
607.47265625
638.494140625
643.732421875
623.79296875
623.30859375
683.45703125
791.767578125
892.453125
947.12109375
972.46484375
1013.173828125
1091.306640625
1194.84765625
1307.0390625
1428.017578125
1564.783203125
1714.12890625
1863.283203125
2000.30859375
2118.48828125
2217.498046875
2306.328125
2398.4609375
2497.68359375
2597.513671875
2707.88671875
2876.703125
3163.021484375
3577.01171875
4054.68359375
4501.1953125
4856.3671875
5121.501953125
5349.701171875
5638.2734375
6119.197265625
6908.43359375
8026.373046875
9369.25390625
10776.703125
12134.482421875
13417.876953125
14658.796875
15893.111328125
17131.9375
18359.4140625
19554.494140625
20728.314453125
21934.201171875
23215.53125
24541.595703125
25823.451171875
27002.64453125
28092.9453125
29113.63671875
30012.98046875
30696.94921875
31119.44140625
31301.287109375
31261.232421875
30973.966796875
30416.501953125
29624.517578125
28673.36328125
27613.775390625
26444.05078125
25136.251953125
23676.267578125
22090.943359375
20455.888671875
18872.51953125
17419.23046875
16118.791015625
14952.779296875
13895.884765625
12926.40234375
12016.65234375
11135.07421875
10261.8046875
9395.92578125
8552.650390625
7761.357421875
7055.869140625
6450.544921875
5931.48046875
5488.017578125
5147.296875
4952.853515625
4900.361328125
4908.376953125
4860.71875
4672.775390625
4324.029296875
3853.291015625
3338.78125
2868.427734375
2503.68359375
2258.978515625
2112.34765625
2031.4921875
1989.478515625
1964.068359375
1932.4765625
1874.908203125
1790.564453125
1708.814453125
1666.66015625
1659.16015625
1623.302734375
1494.150390625
1274.291015625
1025.2265625
793.66796875
580.212890625
390.064453125
275.513671875
293.625
436.759765625
634.4296875
818.484375
965.640625
1085.34765625
1193.185546875
1296.615234375
1386.181640625
1440.080078125
1453.978515625
1460.525390625
1493.75
1531.888671875
1501.03125
1346.037109375
1082.4921875
775.666015625
491.365234375
276.744140625
162.068359375
152.349609375
219.2109375
315.314453125
397.611328125
436.484375
417.11328125
342.083984375
221.041015625
48.5234375
-189.6953125
-466.3203125
-679.759765625
-705.666015625
-500.4375
-150.9609375
182.119140625
372.703125
398.66796875
331.71484375
270.126953125
268.130859375
310.484375
342.177734375
316.537109375
218.427734375
59.431640625
-129.205078125
-297.802734375
-391.478515625
-381.462890625
-290.36328125
-183.80078125
-128.599609375
-147.267578125
-205.576171875
-244.685546875
-226.3203125
-146.60546875
-16.400390625
151.4140625
331.20703125
485.77734375
599.0859375
694.302734375
796.04296875
884.228515625
915.1484375
888.37890625
861.541015625
887.44140625
960.9296875
1040.248046875
1092.826171875
1094.837890625
1007.298828125
794.361328125
473.919921875
128.169921875
-147.888671875
-302.880859375
-339.369140625
-289.427734375
-191.47265625
-80.671875
14.61328125
77.12890625
107.396484375
127.0859375
167.509765625
245.990234375
355.84375
483.427734375
624.58984375
771.5703125
894.294921875
960.791015625
982.529296875
1019.189453125
1124.451171875
1296.76171875
1491.1953125
1663.306640625
1784.01171875
1826.134765625
1772.12109375
1650.654296875
1547.6953125
1555.78515625
1703.1640625
1934.857421875
2161.599609375
2322.615234375
2406.51171875
2430.943359375
2419.921875
2399.076171875
2395.43359375
2431.044921875
2522.5625
2691.7109375
2963.828125
3341.115234375
3782.205078125
4225.068359375
4633.037109375
5006.859375
5351.076171875
5645.12109375
5858.2265625
5988.751953125
6087.5
6247.845703125
6564.005859375
7073.193359375
7727.62109375
8437.779296875
9150.88671875
9872.208984375
10609.76171875
11336.744140625
12038.435546875
12772.4140625
13643.404296875
14725.78515625
16041.203125
17598.26953125
19407.443359375
21454.642578125
23707.330078125
26159.619140625
28823.8984375
31652.138671875
34509.404296875
37265.1953125
39879.728515625
42359.123046875
44662.427734375
46725.607421875
48576.78125
50355.6015625
52178.900390625
54013.353515625
55695.912109375
57041.59375
57904.763671875
58177.87890625
57801.2578125
56804.783203125
55331.853515625
53610.5078125
51879.494140625
50291.970703125
48838.6484375
47353.11328125
45618.056640625
43497.583984375
40996.65625
38229.705078125
35355.48828125
32525.0703125
29851.005859375
27399.546875
25202.65625
23263.349609375
21541.00390625
19956.455078125
18451.1328125
17045.755859375
15811.1171875
14771.6953125
13866.236328125
13017.7890625
12212.40234375
11481.65234375
10833.185546875
10243.5703125
9716.833984375
9303.556640625
9038.685546875
8885.3984375
8766.095703125
8636.697265625
8507.38671875
8397.447265625
8297.015625
8180.013671875
8034.357421875
7864.33203125
7672.1640625
7452.236328125
7203.9765625
6942.408203125
6694.8984375
6491.55859375
6355.203125
6289.265625
6268.736328125
6246.46484375
6174.685546875
6022.43359375
5773.3359375
5414.220703125
4939.736328125
4378.2109375
3808.001953125
3326.61328125
2980.677734375
2723.447265625
2459.93359375
2148.11328125
1845.380859375
1638.267578125
1534.09375
1448.98828125
1310.203125
1145.912109375
1054.615234375
1099.998046875
1256.857421875
1448.392578125
1603.748046875
1672.818359375
1616.341796875
1412.970703125
1080.708984375
684.73828125
323.005859375
95.515625
61.677734375
206.796875
457.080078125
745.04296875
1058.546875
1411.240234375
1768.830078125
2029.787109375
2095.44140625
1953.29296875
1684.369140625
1398.333984375
1171.29296875
1034.748046875
997.255859375
1059.38671875
1210.412109375
1420.353515625
1639.69921875
1808.33984375
1871.291015625
1799.29296875
1608.85546875
1367.7890625
1168.916015625
1073.84375
1065.509765625
1059.373046875
975.05859375
803.66015625
604.609375
442.26171875
334.078125
255.861328125
180.396484375
104.5859375
51.939453125
58.189453125
143.134765625
282.431640625
414.2734375
491.61328125
528.416015625
580.37109375
678.408203125
797.0
895.232421875
973.0234375
1065.564453125
1178.455078125
1242.7265625
1153.681640625
866.505859375
449.9453125
31.669921875
-310.578125
-585.14453125
-810.16015625
-939.921875
-911.978515625
-755.193359375
-592.712890625
-513.53125
-479.1171875
-386.509765625
-191.580078125
68.826171875
351.048828125
644.189453125
932.9140625
1169.701171875
1309.859375
1354.69921875
1345.296875
1325.275390625
1311.798828125
1282.728515625
1186.369140625
984.796875
697.65234375
388.888671875
108.140625
-133.7734375
-330.685546875
-457.833984375
-502.24609375
-490.0546875
-458.412109375
-417.029296875
-360.3203125
-302.080078125
-272.857421875
-292.939453125
-369.451171875
-506.880859375
-691.529296875
-871.251953125
-981.0078125
-996.19921875
-948.865234375
-897.220703125
-893.62890625
-964.88671875
-1089.681640625
-1199.46484375
-1238.36328125
-1228.599609375
-1242.986328125
-1300.947265625
-1325.16796875
-1222.314453125
-980.876953125
-667.234375
-353.169921875
-84.779296875
92.09765625
127.416015625
12.349609375
-187.775390625
-365.408203125
-437.51171875
-384.22265625
-238.720703125
-53.216796875
131.04296875
300.0078125
466.583984375
649.8125
842.072265625
998.498046875
1077.5390625
1101.6640625
1159.2734375
1322.82421875
1570.275390625
1808.595703125
1971.439453125
2069.806640625
2149.291015625
2232.71484375
2318.421875
2402.34765625
2473.517578125
2507.169921875
2494.734375
2476.126953125
2518.974609375
2667.482421875
2925.85546875
3276.650390625
3682.55078125
4072.080078125
4364.72265625
4538.869140625
4665.42578125
4856.830078125
5182.650390625
5636.0703125
6167.1484375
6731.107421875
7306.5625
7885.685546875
8464.45703125
9049.986328125
9675.630859375
10402.728515625
11303.125
12437.796875
13844.890625
15535.921875
17501.068359375
19731.42578125
22245.5703125
25084.841796875
28271.685546875
31780.017578125
35556.125
39553.85546875
43721.099609375
47941.37890625
51996.974609375
55596.29296875
58450.54296875
60369.1953125
61344.8828125
61578.037109375
61398.083984375
61112.14453125
60877.689453125
60663.9296875
60286.236328125
59473.84765625
57958.884765625
55574.77734375
52323.140625
48376.439453125
44029.365234375
39628.83984375
35492.9921875
31830.90234375
28702.2734375
26048.220703125
23767.40234375
21774.505859375
20008.595703125
18415.85546875
16948.78125
15588.908203125
14357.7890625
13284.6015625
12353.236328125
11492.29296875
10631.908203125
9768.279296875
8963.0625
8284.875
7761.876953125
7378.41015625
7088.37890625
6826.623046875
6535.060546875
6200.150390625
5859.908203125
5567.2578125
5354.560546875
5233.17578125
5202.623046875
5240.091796875
5291.5703125
5294.16796875
5214.203125
5068.76953125
4923.54296875
4864.326171875
4935.244140625
5083.28125
5190.16015625
5190.982421875
5144.185546875
5147.212890625
5194.322265625
5166.072265625
4967.47265625
4629.62890625
4249.767578125
3872.796875
3481.80859375
3089.544921875
2777.962890625
2619.044921875
2586.0625
2579.365234375
2534.28125
2471.025390625
2427.64453125
2372.21875
2213.91796875
1900.45703125
1482.39453125
1076.888671875
786.12890625
654.078125
673.166015625
805.771484375
1004.708984375
1230.51171875
1450.005859375
1620.16015625
1699.181640625
1694.046875
1676.322265625
1717.568359375
1814.05078125
1900.640625
1928.265625
1893.140625
1799.79296875
1650.26171875
1487.603515625
1400.240234375
1440.408203125
1558.728515625
1654.666015625
1681.03515625
1670.572265625
1670.365234375
1683.501953125
1678.447265625
1631.798828125
1551.91015625
1467.333984375
1391.474609375
1297.6328125
1145.14453125
940.462890625
750.556640625
634.88671875
585.654296875
565.279296875
579.0546875
657.869140625
770.673828125
813.0078125
711.544921875
506.583984375
304.419921875
172.85546875
103.6953125
44.333984375
-69.349609375
-284.0078125
-579.470703125
-848.033203125
-966.048828125
-903.439453125
-745.17578125
-606.076171875
-550.1484375
-589.013671875
-712.779296875
-895.0703125
-1093.34765625
-1274.982421875
-1435.013671875
-1572.1875
-1663.9609375
-1688.3828125
-1657.765625
-1602.884765625
-1530.4453125
-1426.662109375
-1304.5546875
-1216.845703125
-1208.486328125
-1276.05078125
-1385.609375
-1511.419921875
-1639.62109375
-1745.390625
-1786.306640625
-1724.263671875
-1559.892578125
-1358.3203125
-1232.4296875
-1262.205078125
-1409.12890625
-1536.357421875
-1541.669921875
-1452.3359375
-1362.76953125
-1307.453125
-1246.07421875
-1160.013671875
-1094.37109375
-1084.615234375
-1101.01171875
-1106.283203125
-1124.630859375
-1199.884765625
-1309.0546875
-1374.576171875
-1356.5625
-1278.8359375
-1156.90625
-954.33203125
-638.67578125
-242.841796875
166.345703125
558.82421875
939.7265625
1281.673828125
1500.9921875
1528.134765625
1393.052734375
1219.814453125
1125.60546875
1125.91015625
1143.658203125
1107.66796875
1026.5859375
959.154296875
934.494140625
933.583984375
944.6484375
994.498046875
1100.345703125
1214.60546875
1251.435546875
1166.779296875
993.1796875
799.83203125
637.515625
518.107421875
421.3984375
314.234375
184.01171875
67.314453125
31.525390625
109.935546875
256.650390625
376.3125
400.90625
338.2265625
254.02734375
213.46484375
231.837890625
269.28125
271.6796875
223.37890625
162.4921875
144.48046875
194.783203125
298.658203125
427.216796875
563.18359375
708.623046875
882.6171875
1108.033203125
1380.39453125
1644.83984375
1823.75390625
1880.494140625
1842.990234375
1754.052734375
1619.580078125
1431.26171875
1225.208984375
1077.015625
1029.341796875
1054.541015625
1103.19921875
1161.5625
1238.431640625
1319.935546875
1373.783203125
1393.298828125
1406.6328125
1438.439453125
1483.873046875
1521.998046875
1533.03125
1501.03125
1427.896484375
1357.072265625
1358.2421875
1465.064453125
1638.859375
1813.001953125
1965.322265625
2124.955078125
2306.0234375
2453.603515625
2471.291015625
2307.26171875
2013.712890625
1718.5625
1531.91796875
1476.125
1503.205078125
1565.728515625
1654.78125
1778.462890625
1932.8125
2100.30859375
2249.099609375
2319.16015625
2239.185546875
1991.671875
1654.146484375
1350.12109375
1159.3671875
1088.423828125
1110.126953125
1195.625
1306.17578125
1389.15625
1406.09765625
1360.892578125
1298.318359375
1280.06640625
1348.22265625
1486.26953125
1619.00390625
1679.81640625
1680.8984375
1687.21875
1716.96484375
1708.640625
1608.21875
1450.392578125
1313.501953125
1216.86328125
1110.33984375
961.0390625
801.94921875
676.998046875
569.98046875
415.560546875
171.97265625
-132.509765625
-419.333984375
-615.88671875
-701.18359375
-715.47265625
-736.189453125
-841.24609375
-1077.0234375
-1432.634765625
-1827.880859375
-2141.38671875
-2282.923828125
-2253.4921875
-2129.103515625
-1984.990234375
-1844.787109375
-1698.91015625
-1548.283203125
-1414.501953125
-1316.91796875
-1255.189453125
-1215.384765625
-1186.6015625
-1168.654296875
-1160.599609375
-1139.615234375
-1061.291015625
-899.0859375
-686.671875
-505.01953125
-416.572265625
-416.509765625
-447.880859375
-449.845703125
-390.17578125
-276.93359375
-157.73046875
-90.234375
-86.796875
-92.2109375
-37.021484375
87.974609375
225.615234375
315.076171875
341.36328125
327.572265625
303.8671875
287.359375
268.748046875
213.61328125
102.626953125
-19.91796875
-66.603515625
3.830078125
139.677734375
260.810546875
348.21875
441.029296875
566.74609375
719.55078125
902.94140625
1145.111328125
1456.955078125
1813.390625
2199.078125
2640.669921875
3159.75
3706.28125
4162.431640625
4404.611328125
4355.14453125
4010.154296875
3458.166015625
2851.935546875
2308.337890625
1828.45703125
1352.310546875
889.85546875
542.71484375
375.880859375
323.189453125
267.16796875
177.3125
111.8203125
99.841796875
89.1875
21.927734375
-95.958984375
-230.4609375
-382.201171875
-570.291015625
-775.068359375
-940.412109375
-1031.30078125
-1057.724609375
-1039.18359375
-972.205078125
-842.27734375
-652.552734375
-436.0
-250.228515625
-155.4921875
-174.634765625
-269.435546875
-376.16796875
-469.96875
-571.978515625
-685.76953125
-760.05078125
-744.720703125
-666.875
-615.662109375
-652.724609375
-765.87890625
-912.3203125
-1073.87890625
-1251.54296875
-1427.736328125
-1561.19140625
-1618.931640625
-1601.609375
-1537.380859375
-1455.263671875
-1361.3125
-1240.0625
-1085.7890625
-928.673828125
-813.908203125
-754.693359375
-730.443359375
-741.380859375
-835.10546875
-1050.78515625
-1355.4921875
-1671.796875
-1962.23828125
-2248.75
-2542.83984375
-2791.8125
-2912.20703125
-2854.478515625
-2622.927734375
-2262.560546875
-1856.095703125
-1515.6015625
-1333.455078125
-1320.94921875
-1399.56640625
-1457.681640625
-1423.79296875
-1306.099609375
-1176.896484375
-1108.453125
-1107.70703125
-1117.955078125
-1093.005859375
-1055.15234375
-1063.0703125
-1137.6328125
-1245.673828125
-1346.1640625
-1416.44140625
-1431.609375
-1360.04296875
-1203.958984375
-1020.541015625
-874.306640625
-775.3125
-682.1875
-558.716796875
-409.28515625
-260.41015625
-120.990234375
37.060546875
260.576171875
566.3046875
899.478515625
1151.25
1233.802734375
1138.982421875
923.48046875
659.62109375
419.9375
281.78125
292.423828125
416.337890625
555.81640625
648.337890625
717.05078125
799.421875
855.861328125
798.048828125
605.849609375
372.078125
218.0703125
198.599609375
303.708984375
507.974609375
769.712890625
1001.55078125
1104.548828125
1056.26171875
937.080078125
849.345703125
827.720703125
840.865234375
853.974609375
860.439453125
865.423828125
870.94921875
879.69140625
891.748046875
893.77734375
867.544921875
811.66796875
741.787109375
671.537109375
610.01171875
574.076171875
578.029296875
606.18359375
618.841796875
594.16796875
543.552734375
478.2890625
386.19140625
252.91796875
78.18359375
-146.109375
-437.599609375
-766.50390625
-1024.310546875
-1103.232421875
-1006.49609375
-838.138671875
-683.97265625
-548.251953125
-411.421875
-287.470703125
-185.970703125
-63.099609375
132.287109375
379.314453125
602.296875
764.765625
899.421875
1033.9140625
1128.79296875
1116.560546875
980.6328125
770.998046875
553.890625
366.509765625
211.765625
73.68359375
-63.259765625
-191.966796875
-273.677734375
-263.505859375
-154.6875
4.66796875
140.208984375
191.7890625
127.767578125
-61.2890625
-358.30078125
-700.84375
-982.767578125
-1102.3671875
-1029.853515625
-832.30078125
-626.3984375
-497.607421875
-454.359375
-447.3828125
-423.162109375
-360.693359375
-270.181640625
-171.068359375
-77.5546875
-0.38671875
51.669921875
89.03515625
165.298828125
368.13671875
758.9921875
1307.353515625
1893.75
2395.490234375
2777.828125
3101.943359375
3448.357421875
3838.95703125
4229.4765625
4564.3046875
4832.517578125
5079.720703125
5375.833984375
5768.109375
6252.669921875
6784.009765625
7313.189453125
7820.083984375
8312.955078125
8807.640625
9320.123046875
9879.4609375
10531.095703125
11310.07421875
12209.2109375
13180.72265625
14168.80859375
15134.625
16055.4140625
16919.4296875
17733.24609375
18521.197265625
19297.447265625
20036.021484375
20678.216796875
21169.162109375
21477.421875
21584.85546875
21483.65234375
21199.408203125
20802.92578125
20376.806640625
19965.970703125
19563.810546875
19135.041015625
18637.482421875
18031.173828125
17291.916015625
16426.07421875
15467.2734375
14465.36328125
13489.71875
12622.900390625
11907.267578125
11288.15625
10647.47265625
9917.763671875
9140.146484375
8394.0859375
7708.166015625
7076.5625
6527.0
6104.927734375
5788.9140625
5480.095703125
5097.64453125
4647.1796875
4177.07421875
3705.9453125
3221.943359375
2726.384765625
2247.541015625
1825.25
1499.173828125
1291.046875
1179.380859375
1114.1328125
1073.7578125
1075.42578125
1101.01953125
1052.162109375
832.55859375
460.296875
50.23046875
-303.19921875
-573.537109375
-744.9453125
-783.8515625
-696.85546875
-561.828125
-457.314453125
-388.369140625
-315.779296875
-235.0546875
-190.212890625
-219.34765625
-313.875
-426.537109375
-502.373046875
-511.15625
-467.337890625
-415.080078125
-388.419921875
-397.98828125
-456.36328125
-586.181640625
-788.001953125
-1028.177734375
-1278.98828125
-1540.693359375
-1795.072265625
-1969.748046875
-1999.521484375
-1915.36328125
-1827.720703125
-1817.736328125
-1877.83203125
-1956.90234375
-2018.611328125
-2038.662109375
-1984.099609375
-1833.943359375
-1616.076171875
-1403.041015625
-1264.4453125
-1222.576171875
-1250.96875
-1317.501953125
-1427.775390625
-1610.966796875
-1854.62890625
-2078.013671875
-2199.470703125
-2220.162109375
-2213.06640625
-2239.83203125
-2313.439453125
-2432.21484375
-2593.951171875
-2754.833984375
-2818.2734375
-2707.24609375
-2441.435546875
-2126.744140625
-1879.40625
-1765.443359375
-1783.701171875
-1877.150390625
-1967.890625
-2004.404296875
-1984.013671875
-1937.88671875
-1909.8359375
-1939.91796875
-2027.974609375
-2099.419921875
-2048.6328125
-1852.748046875
-1620.0
-1489.328125
-1496.74609375
-1575.986328125
-1676.0625
-1825.787109375
-2067.431640625
-2364.544921875
-2608.294921875
-2710.8671875
-2678.814453125
-2595.765625
-2541.046875
-2528.810546875
-2523.333984375
-2497.6875
-2456.814453125
-2409.22265625
-2352.71875
-2305.763671875
-2320.80859375
-2430.982421875
-2596.779296875
-2737.107421875
-2805.921875
-2812.0546875
-2776.826171875
-2710.017578125
-2624.94140625
-2539.248046875
-2456.291015625
-2380.275390625
-2352.8046875
-2428.14453125
-2589.03515625
-2723.642578125
-2720.826171875
-2570.55078125
-2344.9375
-2103.05859375
-1853.361328125
-1601.58203125
-1389.486328125
-1264.021484375
-1226.87109375
-1235.8828125
-1254.1953125
-1285.294921875
-1355.0625
-1466.134765625
-1582.529296875
-1667.681640625
-1730.76171875
-1818.375
-1953.5703125
-2093.974609375
-2161.994140625
-2115.087890625
-1980.177734375
-1821.08984375
-1681.85546875
-1569.7109375
-1490.03125
-1476.28515625
-1557.353515625
-1691.7265625
-1766.8984375
-1695.828125
-1506.5859375
-1311.681640625
-1194.95703125
-1155.146484375
-1152.34375
-1164.283203125
-1178.001953125
-1161.302734375
-1078.662109375
-928.54296875
-743.88671875
-559.25
-388.619140625
-226.029296875
-52.34765625
155.869140625
413.416015625
717.109375
1036.474609375
1294.537109375
1369.888671875
1169.6171875
735.615234375
256.4140625
-65.384765625
-161.724609375
-109.283203125
-20.212890625
41.486328125
52.953125
1.890625
-107.20703125
-238.267578125
-340.1015625
-376.33203125
-336.376953125
-232.291015625
-96.21484375
32.3125
139.19921875
262.939453125
476.619140625
825.015625
1272.935546875
1726.935546875
2121.490234375
2477.3828125
2858.52734375
3279.212890625
3684.15234375
4023.701171875
4312.6015625
4596.421875
4896.416015625
5221.32421875
5604.9609375
6084.1015625
6649.017578125
7262.060546875
7925.16015625
8683.4921875
9550.9140625
10472.353515625
11382.634765625
12276.921875
13204.404296875
14214.091796875
15322.947265625
16514.337890625
17743.841796875
18957.3125
20120.38671875
21223.828125
22253.29296875
23168.353515625
23919.236328125
24467.443359375
24784.46875
24861.7265625
24747.8359375
24554.275390625
24384.609375
24251.935546875
24080.58203125
23779.896484375
23292.26171875
22578.111328125
21601.859375
20368.857421875
18967.734375
17544.5078125
16216.677734375
15013.716796875
13900.841796875
12843.08203125
11827.271484375
10834.138671875
9832.880859375
8829.42578125
7894.20703125
7102.02734375
6446.744140625
5844.94140625
5220.478515625
4552.63671875
3844.79296875
3096.0
2326.875
1596.72265625
961.419921875
432.06640625
-3.255859375
-340.51953125
-570.37890625
-708.951171875
-788.896484375
-833.6796875
-866.91796875
-928.671875
-1045.171875
-1189.234375
-1307.203125
-1388.177734375
-1479.173828125
-1630.142578125
-1849.08203125
-2110.9921875
-2381.71875
-2625.841796875
-2816.591796875
-2951.84765625
-3048.5078125
-3118.025390625
-3161.068359375
-3184.576171875
-3204.248046875
-3227.078125
-3247.09375
-3257.55859375
-3250.1640625
-3207.76953125
-3126.5234375
-3050.009765625
-3052.587890625
-3170.8046875
-3362.240234375
-3538.24609375
-3625.361328125
-3596.408203125
-3467.134765625
-3276.646484375
-3059.669921875
-2831.474609375
-2608.16796875
-2434.08203125
-2361.818359375
-2398.859375
-2496.875
-2603.05078125
-2703.486328125
-2812.009765625
-2941.53515625
-3095.66796875
-3262.33984375
-3401.71875
-3465.078125
-3444.306640625
-3384.55078125
-3333.791015625
-3300.34375
-3272.28125
-3248.974609375
-3227.794921875
-3183.24609375
-3091.7265625
-2966.453125
-2844.60546875
-2753.662109375
-2712.91015625
-2746.927734375
-2858.755859375
-2994.763671875
-3072.0625
-3048.51953125
-2948.31640625
-2825.365234375
-2728.083984375
-2693.80078125
-2737.2890625
-2824.5390625
-2876.419921875
-2819.115234375
-2636.16015625
-2377.966796875
-2128.896484375
-1954.4609375
-1860.587890625
-1802.826171875
-1743.17578125
-1688.41796875
-1662.791015625
-1665.201171875
-1680.755859375
-1718.158203125
-1798.82421875
-1916.798828125
-2049.677734375
-2207.359375
-2423.62109375
-2689.8125
-2945.33984375
-3159.39453125
-3380.708984375
-3667.095703125
-3989.4140625
-4243.912109375
-4348.466796875
-4296.140625
-4127.640625
-3892.205078125
-3640.728515625
-3422.748046875
-3266.591796875
-3166.939453125
-3097.025390625
-3028.2109375
-2940.265625
-2824.71875
-2684.53515625
-2529.78515625
-2375.474609375
-2242.953125
-2152.720703125
-2108.5234375
-2096.35546875
-2104.560546875
-2131.751953125
-2163.35546875
-2156.33984375
-2073.58984375
-1934.6328125
-1811.30859375
-1762.76953125
-1782.69921875
-1813.615234375
-1802.74609375
-1738.798828125
-1645.533203125
-1553.302734375
-1477.396484375
-1414.0625
-1349.453125
-1272.03125
-1180.611328125
-1082.587890625
-983.517578125
-881.306640625
-778.880859375
-702.673828125
-692.103515625
-756.16015625
-849.63671875
-910.759765625
-918.810546875
-895.857421875
-854.16796875
-765.68359375
-587.908203125
-297.828125
103.537109375
587.06640625
1073.138671875
1438.849609375
1589.224609375
1533.21484375
1379.1484375
1252.916015625
1221.423828125
1282.42578125
1410.66796875
1605.294921875
1884.919921875
2230.435546875
2552.75390625
2756.974609375
2846.232421875
2924.96484375
3081.388671875
3303.29296875
3534.236328125
3766.681640625
4026.46484375
4294.0
4510.4375
4666.44921875
4831.19140625
5080.208984375
5435.69140625
5887.28515625
6426.810546875
7042.748046875
7717.96875
8456.46875
9284.3359375
10207.28515625
11198.927734375
12249.46484375
13387.8125
14622.9765625
15892.833984375
17111.4921875
18254.677734375
19368.484375
20509.943359375
21714.517578125
23012.142578125
24432.666015625
25981.091796875
27624.341796875
29307.490234375
30974.458984375
32581.650390625
34110.83203125
35568.796875
36963.74609375
38287.69140625
39529.625
40689.3671875
41759.75390625
42707.904296875
43493.734375
44093.39453125
44482.04296875
44610.9453125
44438.20703125
43980.916015625
43308.45703125
42485.185546875
41543.05859375
40498.375
39352.78515625
38075.005859375
36628.671875
35042.009765625
33418.82421875
31854.0703125
30357.09375
28877.7109375
27388.072265625
25914.400390625
24499.45703125
23155.173828125
21848.015625
20521.263671875
19145.486328125
17762.568359375
16468.791015625
15337.830078125
14366.84765625
13506.51171875
12725.88671875
12028.349609375
11419.3359375
10887.40234375
10413.5234375
9971.84375
9517.35546875
8999.25390625
8406.24609375
7793.9453125
7255.294921875
6854.994140625
6582.0390625
6358.724609375
6101.583984375
5782.984375
5432.923828125
5082.298828125
4722.41796875
4333.669921875
3935.74609375
3579.59765625
3291.384765625
3052.345703125
2841.287109375
2671.31640625
2567.98046875
2528.751953125
2525.71484375
2540.626953125
2575.701171875
2627.421875
2667.09375
2658.875
2592.509765625
2489.97265625
2379.580078125
2270.1640625
2155.939453125
2043.783203125
1964.939453125
1950.83203125
1997.654296875
2058.94140625
2072.45703125
1994.21875
1817.21875
1573.642578125
1323.060546875
1125.9296875
1014.177734375
981.017578125
994.841796875
1017.98046875
1016.25390625
968.21484375
882.05078125
802.8515625
787.5859375
857.912109375
974.4453125
1063.990234375
1078.3359375
1025.705078125
941.974609375
836.912109375
680.150390625
440.296875
122.90234375
-237.80859375
-607.75390625
-952.0859375
-1212.69921875
-1317.921875
-1234.150390625
-1001.099609375
-706.4375
-430.759765625
-219.953125
-91.455078125
-40.072265625
-33.955078125
-27.53515625
0.39453125
22.126953125
-11.94921875
-113.91015625
-228.953125
-270.7734375
-188.75390625
-5.140625
202.12109375
344.6328125
363.033203125
249.216796875
47.25
-175.0859375
-371.740234375
-538.94921875
-686.544921875
-794.525390625
-810.0703125
-689.44140625
-437.98828125
-114.5546875
190.953125
389.078125
426.205078125
310.9609375
107.291015625
-106.46875
-277.939453125
-390.92578125
-452.0703125
-475.603515625
-474.935546875
-461.037109375
-447.498046875
-453.9140625
-495.880859375
-569.615234375
-652.630859375
-719.470703125
-748.947265625
-720.037109375
-620.841796875
-470.6015625
-317.025390625
-197.544921875
-112.90625
-50.771484375
-21.140625
-45.19140625
-112.29296875
-172.92578125
-185.3359375
-158.44921875
-139.73828125
-164.451171875
-219.142578125
-250.884765625
-212.775390625
-106.6171875
20.01171875
125.765625
221.8203125
354.625
540.990234375
735.080078125
872.53515625
945.2421875
1024.830078125
1209.49609375
1545.640625
1994.537109375
2467.935546875
2893.873046875
3252.998046875
3564.751953125
3856.658203125
4153.5703125
4481.125
4856.94140625
5273.111328125
5698.384765625
6103.931640625
6483.318359375
6847.322265625
7205.86328125
7555.27734375
7875.439453125
8137.759765625
8323.27734375
8435.53125
8491.029296875
8497.896484375
8450.578125
8342.931640625
8175.375
7949.380859375
7669.22265625
7354.29296875
7036.572265625
6735.259765625
6439.36328125
6121.49609375
5764.10546875
5370.8046875
4963.7734375
4576.8125
4238.619140625
3949.181640625
3677.705078125
3395.642578125
3109.38671875
2850.00390625
2631.05859375
2425.306640625
2185.109375
1882.046875
1527.806640625
1162.55078125
826.69921875
544.27734375
329.091796875
192.435546875
128.791015625
98.548828125
48.630859375
-37.943359375
-126.58203125
-175.666015625
-184.033203125
-184.08984375
-204.82421875
-260.564453125
-362.021484375
-508.685546875
-666.6484375
-772.95703125
-769.478515625
-630.115234375
-369.50390625
-46.4296875
251.919921875
465.49609375
613.779296875
771.3359375
980.966796875
1210.83203125
1407.341796875
1565.564453125
1725.9375
1918.94921875
2141.21484375
2381.25
2642.08984375
2930.14453125
3236.232421875
3537.9453125
3817.9765625
4077.51171875
4332.376953125
4594.6015625
4857.974609375
5106.767578125
5336.15234375
5548.6875
5724.73046875
5816.267578125
5791.947265625
5681.19921875
5550.451171875
5432.873046875
5299.55859375
5104.13671875
4835.7421875
4515.583984375
4157.521484375
3754.771484375
3304.013671875
2822.5546875
2331.919921875
1835.712890625
1327.234375
816.47265625
336.23046875
-83.294921875
-437.7265625
-741.642578125
-1008.7109375
-1248.65234375
-1474.41796875
-1693.609375
-1891.966796875
-2043.4765625
-2145.5078125
-2232.482421875
-2345.71875
-2496.576171875
-2663.4921875
-2814.67578125
-2928.54296875
-3006.552734375
-3076.83203125
-3170.779296875
-3278.962890625
-3340.03125
-3294.365234375
-3148.0390625
-2969.541015625
-2826.7734375
-2742.30078125
-2703.798828125
-2692.111328125
-2690.880859375
-2688.369140625
-2686.111328125
-2701.625
-2755.9609375
-2859.677734375
-3005.98046875
-3166.4375
-3297.78515625
-3373.142578125
-3412.814453125
-3468.916015625
-3571.19921875
-3698.576171875
-3806.314453125
-3863.296875
-3856.583984375
-3785.666015625
-3676.498046875
-3587.880859375
-3575.3671875
-3645.876953125
-3762.697265625
-3891.341796875
-4020.33203125
-4136.669921875
-4207.671875
-4205.5234375
-4139.419921875
-4045.416015625
-3944.828125
-3825.673828125
-3669.181640625
-3483.853515625
-3302.873046875
-3152.27734375
-3035.880859375
-2954.40625
-2921.119140625
-2939.994140625
-2976.955078125
-2979.6640625
-2935.4609375
-2892.537109375
-2910.6484375
-3000.111328125
-3117.31640625
-3206.716796875
-3234.482421875
-3195.740234375
-3113.09765625
-3028.115234375
-2976.14453125
-2963.1171875
-2972.31640625
-2988.779296875
-3005.509765625
-3012.65625
-3001.2265625
-2980.576171875
-2973.578125
-2984.384765625
-2982.951171875
-2934.2578125
-2840.888671875
-2751.02734375
-2724.4765625
-2788.03125
-2915.20703125
-3045.203125
-3125.908203125
-3142.96484375
-3111.8515625
-3053.529296875
-2986.859375
-2934.298828125
-2914.982421875
-2928.9609375
-2959.66015625
-2991.548828125
-3013.115234375
-3005.65234375
-2949.458984375
-2846.73046875
-2722.4453125
-2597.4296875
-2477.0078125
-2371.06640625
-2303.439453125
-2288.24609375
-2314.232421875
-2366.25
-2444.3359375
-2543.7890625
-2633.943359375
-2681.40625
-2685.22265625
-2667.017578125
-2636.681640625
-2594.546875
-2560.208984375
-2564.236328125
-2603.392578125
-2631.564453125
-2609.05078125
-2542.865234375
-2466.69921875
-2396.875
-2319.35546875
-2205.939453125
-2031.697265625
-1790.6015625
-1510.017578125
-1243.23046875
-1035.44921875
-899.763671875
-828.453125
-813.111328125
-841.71484375
-887.775390625
-919.65625
-919.06640625
-883.5
-819.23046875
-741.068359375
-666.35546875
-592.7734375
-490.658203125
-334.73046875
-134.470703125
90.322265625
359.03515625
723.458984375
1200.46875
1735.046875
2248.060546875
2707.1953125
3135.41015625
3562.59765625
3990.833984375
4404.83203125
4796.958984375
5174.875
5553.13671875
5941.95703125
6338.857421875
6726.74609375
7080.345703125
7376.11328125
7601.548828125
7765.623046875
7903.5078125
8058.564453125
8246.091796875
8437.169921875
8587.806640625
8681.841796875
8737.03125
8774.677734375
8799.55859375
8812.73046875
8829.357421875
8872.0
8946.572265625
9025.20703125
9048.892578125
8953.037109375
8708.24609375
8345.796875
7936.1796875
7536.38671875
7161.888671875
6806.326171875
6468.146484375
6145.958984375
5825.47265625
5495.4296875
5173.517578125
4894.494140625
4666.951171875
4457.0546875
4223.654296875
3960.814453125
3700.181640625
3479.990234375
3318.234375
3208.810546875
3134.064453125
3080.97265625
3048.904296875
3043.00390625
3062.912109375
3102.404296875
3156.56640625
3219.435546875
3273.6171875
3292.802734375
3259.61328125
3174.7421875
3047.84765625
2892.2578125
2735.46875
2622.0703125
2590.513671875
2646.650390625
2764.564453125
2907.521484375
3042.48828125
3145.28125
3207.322265625
3236.951171875
3244.451171875
3228.44921875
3187.533203125
3142.171875
3130.609375
3179.2421875
3285.494140625
3430.412109375
3596.931640625
3772.154296875
3942.09375
4092.59375
4214.21875
4306.46484375
4381.69921875
4461.826171875
4560.876953125
4670.41015625
4772.16015625
4865.419921875
4968.798828125
5091.765625
5219.57421875
5335.17578125
5442.25
5552.884765625
5662.353515625
5754.21484375
5829.236328125
5913.455078125
6032.6015625
6187.94140625
6363.0546875
6548.9140625
6755.810546875
7000.345703125
7283.708984375
7586.27734375
7885.58984375
8176.66796875
8469.486328125
8769.513671875
9070.76171875
9368.169921875
9662.6796875
9946.744140625
10197.33984375
10396.005859375
10549.205078125
10678.9765625
10802.791015625
10936.80859375
11108.45703125
11339.998046875
11614.380859375
11876.294921875
12077.4296875
12210.76953125
12296.25390625
12348.328125
12369.349609375
12362.7265625
12334.47265625
12282.41796875
12196.91015625
12076.935546875
11941.0546875
11819.890625
11737.818359375
11697.455078125
11676.1640625
11638.291015625
11556.666015625
11427.001953125
11264.12890625
11085.91015625
10898.90625
10695.380859375
10463.83203125
10205.908203125
9942.365234375
9697.580078125
9479.3671875
9281.849609375
9108.939453125
8984.193359375
8929.6875
8939.138671875
8976.4296875
8997.0625
8970.728515625
8894.818359375
8796.2734375
8714.39453125
8670.10546875
8651.5234375
8634.7734375
8614.453125
8605.814453125
8622.455078125
8665.3046875
8733.30078125
8830.05859375
8952.416015625
9080.931640625
9190.400390625
9267.33203125
9313.015625
9334.16796875
9337.248046875
9330.41015625
9324.55859375
9329.552734375
9350.84765625
9390.5078125
9449.888671875
9529.2265625
9623.935546875
9723.212890625
9815.90625
9898.923828125
9976.818359375
10052.056640625
10120.3359375
10179.130859375
10235.482421875
10297.380859375
10358.796875
10401.55859375
10414.7734375
10408.205078125
10405.671875
10429.63671875
10491.416015625
10587.955078125
10702.82421875
10814.166015625
10907.357421875
10981.921875
11048.744140625
11124.494140625
11226.181640625
11360.923828125
11514.814453125
11655.888671875
11754.22265625
11800.78515625
11809.08203125
11804.3984375
11811.8515625
11845.96484375
11904.8203125
11977.2421875
12058.763671875
12155.09375
12266.26953125
12376.4609375
12469.7890625
12551.646484375
12641.8828125
12746.509765625
12847.57421875
12925.595703125
12983.8984375
13044.68359375
13125.47265625
13224.75
13327.80859375
13421.09375
13500.537109375
13569.986328125
13634.931640625
13699.4609375
13768.23828125
13846.755859375
13936.08203125
14030.46484375
14125.564453125
14227.259765625
14345.203125
14476.662109375
14603.05859375
14704.90625
14775.9765625
14822.89453125
14858.90234375
14900.833984375
14962.671875
15043.208984375
15123.98046875
15186.974609375
15232.46484375
15274.552734375
15324.2578125
15385.396484375
15462.693359375
15560.693359375
15672.541015625
15781.6796875
15881.607421875
15986.556640625
16115.16015625
16267.845703125
16427.263671875
16577.890625
16717.966796875
16853.16796875
16986.109375
17114.888671875
17238.208984375
17359.380859375
17485.98828125
17624.55078125
17772.58203125
17916.0703125
18038.83203125
18137.03125
18223.826171875
18318.587890625
18430.599609375
18550.314453125
18653.478515625
18716.0234375
18731.884765625
18720.849609375
18716.740234375
18742.91796875
18796.521484375
18856.3671875
18906.76171875
18954.177734375
19020.8984375
19121.701171875
19247.05859375
19371.501953125
19479.822265625
19582.3125
19701.53125
19846.794921875
20006.21484375
20161.548828125
20303.546875
20431.875
20548.048828125
20653.75390625
20751.69921875
20842.9921875
20926.484375
21004.76171875
21087.1640625
21181.2109375
21283.123046875
21382.0
21470.98046875
21548.29296875
21610.73828125
21657.0859375
21700.421875
21766.748046875
21872.6640625
22007.09765625
22140.453125
22250.625
22337.78125
22418.484375
22511.98828125
22630.48046875
22774.392578125
22932.361328125
23087.484375
23226.5
23344.771484375
23445.294921875
23535.921875
23626.638671875
23725.310546875
23833.630859375
23948.380859375
24067.49609375
24193.28125
24327.904296875
24466.447265625
24596.486328125
24705.822265625
24790.8359375
24857.779296875
24917.615234375
24981.12109375
25057.6484375
25154.08203125
25271.19921875
25401.7109375
25534.640625
25662.080078125
25781.177734375
25892.3671875
25999.853515625
26112.744140625
26239.935546875
26381.802734375
26530.26953125
26677.625
26820.57421875
26954.58984375
27071.435546875
27167.630859375
27250.953125
27333.029296875
27418.771484375
27508.533203125
27606.58203125
27718.888671875
27843.1171875
27968.76171875
28089.248046875
28208.984375
28337.875
28483.75
28649.169921875
28827.81640625
29002.6015625
29155.87890625
29286.326171875
29410.095703125
29541.349609375
29678.0234375
29811.76953125
29944.7421875
30087.537109375
30243.83203125
30406.6015625
30569.701171875
30735.78125
30911.2578125
31099.7109375
31302.94140625
31524.20703125
31767.1015625
32032.21484375
32315.384765625
32608.23046875
32902.38671875
33196.5078125
33497.2734375
33808.279296875
34118.35546875
34406.24609375
34657.7265625
34873.5859375
35060.923828125
35223.5
35362.845703125
35481.412109375
35579.50390625
35654.921875
35712.603515625
35770.951171875
35850.349609375
35955.181640625
36072.62109375
36188.673828125
36299.34375
36405.279296875
36502.32421875
36581.267578125
36633.287109375
36652.017578125
36633.263671875
36577.49609375
36493.048828125
36394.607421875
36297.44140625
36212.50390625
36144.84765625
36095.05859375
36062.978515625
36051.408203125
36065.88671875
36110.4375
36184.3828125
36283.1484375
36399.828125
36525.203125
36649.650390625
36768.5390625
36884.720703125
37002.845703125
37122.4609375
37240.552734375
37360.904296875
37496.234375
37657.875
37845.091796875
38046.859375
38253.005859375
38461.18359375
38673.4140625
38888.55078125
39099.484375
39296.8515625
39474.369140625
39630.5078125
39766.107421875
39882.12890625
39981.109375
40069.78125
40157.009765625
40247.046875
40336.169921875
40417.96484375
40491.359375
40561.466796875
40633.015625
40705.65625
40776.271484375
40843.083984375
40905.23046875
40960.0625
41003.8984375
41035.77734375
41058.380859375
41074.7421875
41086.185546875
41095.181640625
41108.943359375
41137.501953125
41187.26171875
41257.259765625
41342.099609375
41437.224609375
41540.25390625
41648.345703125
41756.611328125
41860.1640625
41956.943359375
42047.978515625
42135.77734375
42223.30078125
42313.787109375
42410.0625
42513.146484375
42621.611328125
42732.580078125
42843.8359375
42955.58203125
43070.208984375
43189.734375
43313.37890625
43438.4609375
43563.626953125
43689.74609375
43816.783203125
43941.58203125
44060.775390625
44175.3828125
44290.43359375
44409.93359375
44533.65625
44658.791015625
44782.775390625
44904.015625
45022.03515625
45138.572265625
45257.541015625
45382.353515625
45513.3203125
45647.845703125
45782.44140625
45914.333984375
46042.544921875
46168.54296875
46295.015625
46422.96875
46550.767578125
46676.8671875
46802.4921875
46930.365234375
47061.66015625
47195.76953125
47332.58203125
47473.1875
47618.123046875
47766.21875
47915.3984375
48063.603515625
48209.013671875
48350.662109375
48489.15625
48625.685546875
48760.072265625
48891.0703125
49019.17578125
49148.005859375
49281.69140625
49421.32421875
49564.611328125
49708.619140625
49851.982421875
49994.763671875
50137.267578125
50279.650390625
50422.369140625
50566.1953125
50710.95703125
50854.080078125
50991.0
51118.01171875
51234.9765625
51344.955078125
51451.228515625
51555.099609375
51656.31640625
51754.66015625
51850.630859375
51945.294921875
52040.177734375
52136.96484375
52236.615234375
52338.615234375
52441.421875
52543.658203125
52644.615234375
52743.748046875
52840.08203125
52932.35546875
53019.642578125
53101.9140625
53180.41015625
53257.7265625
53337.146484375
53421.099609375
53509.89453125
53602.1328125
53696.546875
53793.16796875
53892.724609375
53995.73828125
54102.828125
54215.115234375
54332.939453125
54454.216796875
54575.43359375
54694.87890625
54813.822265625
54934.119140625
55055.693359375
55177.236328125
55298.34765625
55419.638671875
55541.236328125
55662.533203125
55783.36328125
55904.41796875
56026.41796875
56149.546875
56273.76171875
56398.859375
56524.2734375
56649.474609375
56774.6484375
56900.419921875
57027.029296875
57154.330078125
57282.416015625
57411.46484375
57540.98046875
57669.9609375
57797.97265625
57925.59765625
58053.748046875
58183.1796875
58314.5390625
58448.296875
58584.44921875
58722.697265625
58862.77734375
59004.173828125
59145.763671875
59286.490234375
59426.390625
59566.41796875
59707.384765625
59849.619140625
59993.32421875
60138.41796875
60284.091796875
60429.408203125
60574.29296875
60719.353515625
60864.880859375
61010.859375
61157.791015625
61306.5078125
61457.1875
61609.470703125
61763.5625
61920.16796875
62079.294921875
62240.166015625
62402.513671875
62567.005859375
62734.181640625
62903.9765625
63076.47265625
63252.060546875
63430.548828125
63611.025390625
63792.9296875
63976.412109375
64161.259765625
64346.380859375
64530.587890625
64712.927734375
64891.95703125
65065.6875
65232.5859375
65391.6484375
65541.10546875
65678.080078125
65799.9921875
65905.396484375
65993.189453125
66062.15234375
66111.7265625
66141.974609375
66152.09765625
66140.076171875
66104.55078125
66046.107421875
65966.150390625
65865.8046875
65746.931640625
65613.228515625
65469.21484375
65318.78515625
65165.482421875
65013.337890625
64866.34375
64727.58984375
64599.435546875
64483.6640625
64380.8046875
64290.322265625
64212.416015625
64148.890625
64101.515625
64070.447265625
64055.08984375
64055.30859375
64070.671875
64099.4453125
64139.525390625
64189.708984375
64249.041015625
64315.802734375
64388.388671875
64466.318359375
64549.166015625
64635.310546875
64722.998046875
64811.947265625
64902.5859375
64994.46484375
65086.751953125
65179.60546875
65273.61328125
65368.392578125
65463.138671875
65558.052734375
65653.79296875
65750.044921875
65846.013671875
65941.884765625
66038.349609375
66135.146484375
66231.509765625
66327.662109375
66424.3671875
66521.37890625
66617.86328125
66714.001953125
66810.65625
66907.728515625
67004.3984375
67100.732421875
67197.46484375
67294.40625
67390.6875
67486.404296875
67582.4609375
67678.8828125
67774.9296875
67870.75
67967.232421875
68064.224609375
68160.580078125
68256.03125
68351.4140625
68446.94140625
68542.005859375
68636.75
68732.09375
68828.021484375
68923.513671875
69018.375
69113.517578125
69209.17578125
69304.544921875
69399.423828125
69494.494140625
69589.693359375
69684.068359375
69777.638671875
69871.6796875
69966.693359375
70061.79296875
70156.498046875
70251.376953125
70346.46875
70440.904296875
70534.603515625
70628.513671875
70722.662109375
70815.80078125
70907.677734375
70999.673828125
71092.427734375
71184.857421875
71276.400390625
71368.240234375
71461.267578125
71554.638671875
71647.51953125
71740.38671875
71833.408203125
71925.248046875
72014.83984375
72102.783203125
72189.849609375
72275.7578125
72360.625
72445.9296875
72532.6875
72620.189453125
72707.755859375
72796.05859375
72885.3984375
72974.638671875
73063.4140625
73153.595703125
73246.81640625
73342.0703125
73437.650390625
73533.7890625
73631.396484375
73729.66796875
73827.080078125
73923.7109375
74020.626953125
74117.84765625
74214.607421875
74310.49609375
74404.7890625
74496.083984375
74584.330078125
74671.732421875
74759.6953125
74846.599609375
74930.826171875
75014.439453125
75101.0
75191.083984375
75282.86328125
75376.13671875
75472.59375
75572.54296875
75674.48828125
75777.869140625
75883.412109375
75990.58203125
76097.4375
76203.484375
76310.30078125
76418.765625
76527.5390625
76634.78125
76739.80078125
76843.033203125
76945.857421875
77050.193359375
77156.68359375
77263.80859375
77370.609375
77479.53125
77594.0703125
77713.98046875
77835.353515625
77955.185546875
78073.072265625
78188.2734375
78298.017578125
78399.7421875
78492.982421875
78578.63671875
78658.408203125
78735.583984375
78814.345703125
78897.650390625
78986.9765625
79083.4296875
79186.380859375
79290.8203125
79388.966796875
79475.767578125
79551.20703125
79617.23046875
79675.119140625
79726.7421875
79775.763671875
79825.82421875
79878.77734375
79935.41015625
79996.302734375
80061.287109375
80129.328125
80199.265625
80269.376953125
80336.841796875
80399.91796875
80460.232421875
80520.03515625
80577.263671875
80626.7890625
80667.28125
80703.4921875
80740.3671875
80777.92578125
80813.40234375
80845.572265625
80875.125
80903.5390625
80933.705078125
80969.47265625
81012.330078125
81060.150390625
81110.73828125
81164.748046875
81223.685546875
81287.23828125
81354.47265625
81425.833984375
81502.16015625
81583.185546875
81668.47265625
81758.1875
81852.01171875
81949.208984375
82050.34765625
82155.900390625
82261.94140625
82361.17578125
82450.9375
82537.177734375
82627.517578125
82723.087890625
82820.32421875
82917.75390625
83016.6953125
83117.265625
83218.830078125
83324.3515625
83440.43359375
83572.25
83720.517578125
83882.955078125
84056.21875
84236.916015625
84423.43359375
84616.79296875
84817.908203125
85024.66796875
85233.51953125
85442.935546875
85653.056640625
85863.046875
86071.796875
86281.30859375
86497.201171875
86725.26953125
86966.947265625
87214.88671875
87450.025390625
87645.67578125
87780.03515625
87847.763671875
87860.435546875
87838.759765625
87805.93359375
87783.736328125
87787.423828125
87821.48828125
87881.4921875
87959.62109375
88047.36328125
88135.5390625
88215.412109375
88278.736328125
88314.490234375
88309.251953125
88257.08984375
88168.876953125
88066.8125
87968.830078125
87881.005859375
87803.12109375
87735.61328125
87680.744140625
87642.626953125
87627.64453125
87640.357421875
87677.96875
87733.716796875
87807.10546875
87905.556640625
88033.515625
88184.533203125
88346.921875
88513.080078125
88680.607421875
88849.423828125
89023.435546875
89212.8515625
89429.4375
89678.541015625
89957.673828125
90262.39453125
90592.025390625
90949.921875
91338.578125
91753.228515625
92180.724609375
92607.69921875
93030.49609375
93453.955078125
93879.6640625
94299.501953125
94702.859375
95086.45703125
95454.2265625
95811.427734375
96163.916015625
96522.5546875
96904.896484375
97331.521484375
97819.783203125
98376.744140625
98994.181640625
99651.365234375
100325.474609375
100999.974609375
101663.7109375
102304.640625
102904.30078125
103432.916015625
103846.322265625
104092.416015625
104129.60546875
103945.712890625
103564.7109375
103041.08203125
102446.859375
101852.4609375
101306.16015625
100826.142578125
100411.763671875
100059.939453125
99769.3203125
99534.501953125
99344.6328125
99189.251953125
99062.533203125
98962.64453125
98890.84375
98850.78125
98844.689453125
98869.0234375
98914.662109375
98969.029296875
99015.201171875
99032.453125
99004.6875
98930.001953125
98819.275390625
98685.875
98540.060546875
98391.44921875
98250.548828125
98126.068359375
98024.35546875
97951.865234375
97913.642578125
97908.2578125
97928.384765625
97967.291015625
98019.873046875
98075.79296875
98117.51953125
98129.62109375
98106.228515625
98045.400390625
97940.79296875
97787.162109375
97594.974609375
97393.376953125
97214.404296875
97075.236328125
96976.78125
96916.287109375
96896.95703125
96924.587890625
96998.58203125
97110.486328125
97252.634765625
97427.123046875
97645.708984375
97921.7890625
98262.1875
98664.109375
99118.11328125
99615.71484375
100157.615234375
100756.208984375
101429.6328125
102192.2890625
103049.357421875
103998.0859375
105033.9296875
106157.701171875
107378.359375
108707.48046875
110149.521484375
111696.708984375
113328.423828125
115004.6640625
116653.240234375
118170.412109375
119450.892578125
120432.12109375
121118.126953125
121565.75390625
121847.359375
122015.80859375
122088.779296875
122057.041015625
121910.328125
121663.42578125
121364.51953125
121081.783203125
120878.95703125
120793.466796875
120827.275390625
120956.15234375
121152.3828125
121402.69921875
121706.76953125
122062.470703125
122456.4375
122866.79296875
123270.439453125
123648.029296875
123985.376953125
124268.29296875
124470.662109375
124549.20703125
124460.19140625
124190.685546875
123776.458984375
123289.37890625
122804.80859375
122371.927734375
122002.771484375
121684.2109375
121404.8671875
121176.880859375
121034.908203125
121015.58984375
121136.693359375
121389.2890625
121744.23046875
122169.958984375
122652.705078125
123200.70703125
123824.5546875
124514.9453125
125243.375
125976.021484375
126671.1015625
127263.1171875
127671.580078125
127844.859375
127798.275390625
127609.42578125
127384.427734375
127228.18359375
127221.076171875
127387.349609375
127666.505859375
127921.37890625
127994.935546875
127786.931640625
127303.572265625
126647.234375
125951.34375
125307.01953125
124735.205078125
124211.20703125
123698.02734375
123155.193359375
122540.921875
121836.333984375
121076.40234375
120347.912109375
119750.48046875
119357.853515625
119206.33984375
119299.04296875
119603.6171875
120042.427734375
120495.3359375
120834.6953125
120986.130859375
120974.017578125
120907.744140625
120914.892578125
121079.103515625
121423.84765625
121921.9296875
122496.927734375
123031.55859375
123417.328125
123624.470703125
123725.134765625
123843.990234375
124084.125
124484.8359375
125018.7265625
125607.232421875
126146.068359375
126539.302734375
126728.376953125
126701.353515625
126486.119140625
126140.361328125
125741.310546875
125370.50390625
125094.6171875
124950.578125
124943.103515625
125055.212890625
125260.646484375
125523.857421875
125791.099609375
125995.681640625
126086.181640625
126050.390625
125906.888671875
125678.482421875
125381.845703125
125033.634765625
124646.2421875
124214.916015625
123728.43359375
123205.48046875
122711.92578125
122331.400390625
122120.578125
122093.765625
122238.48046875
122535.43359375
122969.6328125
123532.361328125
124210.564453125
124969.4140625
125751.8046875
126505.451171875
127211.341796875
127883.416015625
128546.607421875
129220.537109375
129914.826171875
130624.7578125
131329.904296875
132007.25390625
132649.6875
133266.71875
133866.875
134447.0234375
135003.787109375
135552.10546875
136127.47265625
136766.091796875
137478.572265625
138241.341796875
139018.62890625
139798.33203125
140603.462890625
141461.375
142362.248046875
143256.205078125
144096.123046875
144880.818359375
145655.416015625
146476.880859375
147387.560546875
148418.828125
149603.255859375
150964.681640625
152489.376953125
154106.833984375
155689.724609375
157055.869140625
157973.140625
158203.4921875
157597.373046875
156174.208984375
154109.373046875
151637.08203125
148961.109375
146232.578125
143565.916015625
141046.927734375
138735.908203125
136681.427734375
134925.12109375
133479.259765625
132307.744140625
131348.861328125
130562.197265625
129950.72265625
129547.220703125
129392.46875
129519.056640625
129935.212890625
130616.119140625
131515.373046875
132583.296875
133772.484375
135044.20703125
136397.2734375
137893.986328125
139634.947265625
141689.185546875
144042.84765625
146604.02734375
149239.201171875
151806.994140625
154185.65625
156296.447265625
158112.693359375
159657.138671875
161005.0625
162283.998046875
163632.21875
165116.267578125
166676.42578125
168164.615234375
169448.96484375
170487.033203125
171298.1015625
171864.705078125
172069.349609375
171748.13671875
170827.412109375
169411.6171875
167730.94921875
166006.6328125
164371.3671875
162894.107421875
161629.037109375
160610.126953125
159815.818359375
159172.07421875
158604.453125
158096.79296875
157723.419921875
157642.708984375
158044.267578125
159066.791015625
160739.765625
162984.61328125
165648.005859375
168523.34375
171365.79296875
173930.818359375
176024.255859375
177521.091796875
178347.810546875
178467.00390625
177887.732421875
176686.033203125
175014.40625
173090.630859375
171154.357421875
169389.830078125
167851.66796875
166448.111328125
164995.73046875
163309.673828125
161287.162109375
158956.40625
156465.279296875
154004.009765625
151711.947265625
149642.21875
147797.205078125
146174.06640625
144772.482421875
143583.94140625
142595.46484375
141795.873046875
141162.734375
140651.875
140220.8671875
139861.748046875
139587.7734375
139377.76171875
139149.8203125
138809.158203125
138322.685546875
137739.130859375
137137.61328125
136564.716796875
136021.6875
135501.50390625
135025.794921875
134640.095703125
134375.208984375
134220.970703125
134147.51953125
134157.51171875
134315.009765625
134718.7890625
135446.53515625
136521.3125
137916.3828125
139574.318359375
141424.755859375
143412.169921875
145531.79296875
147835.974609375
150385.53515625
153180.8828125
156133.806640625
159098.1328125
161931.82421875
164563.697265625
167042.640625
169524.181640625
172162.462890625
174966.677734375
177748.8828125
180218.177734375
182133.693359375
183393.841796875
184039.478515625
184229.3984375
184215.359375
184291.076171875
184710.046875
185608.58203125
186954.228515625
188509.013671875
189827.83203125
190354.90234375
189629.91015625
187496.09765625
184163.416015625
180085.0546875
175746.55859375
171504.857421875
167541.298828125
163903.509765625
160576.19921875
157533.107421875
154749.279296875
152183.728515625
149769.55859375
147441.921875
145184.50390625
143037.23046875
141045.1484375
139205.80078125
137479.123046875
135838.029296875
134282.0078125
132798.1484375
131339.552734375
129863.64453125
128376.041015625
126916.193359375
125511.86328125
124171.169921875
122911.64453125
121766.90625
120755.40625
119859.453125
119043.208984375
118280.55859375
117561.958984375
116888.39453125
116268.189453125
115712.4140625
115226.17578125
114807.248046875
114454.71484375
114174.68359375
113979.181640625
113886.001953125
113915.15234375
114072.05078125
114332.740234375
114656.32421875
115011.99609375
115381.74609375
115738.599609375
116044.826171875
116285.74609375
116493.908203125
116724.396484375
117007.087890625
117329.662109375
117663.974609375
118001.353515625
118360.798828125
118766.55078125
119224.92578125
119734.869140625
120325.376953125
121066.693359375
122025.435546875
123214.021484375
124603.255859375
126179.970703125
127966.662109375
129984.04296875
132228.66796875
134706.337890625
137461.375
140541.671875
143941.087890625
147598.134765625
151443.763671875
155413.5546875
159381.322265625
163074.67578125
166078.296875
167972.33984375
168533.689453125
167848.3125
166240.5625
164088.939453125
161688.78515625
159234.646484375
156859.28515625
154659.59765625
152718.30859375
151136.849609375
150041.060546875
149536.294921875
149652.32421875
150307.857421875
151279.1015625
152205.751953125
152727.3359375
152719.97265625
152410.478515625
152215.474609375
152467.240234375
153302.548828125
154725.966796875
156626.59765625
158687.806640625
160403.7109375
161336.361328125
161411.359375
160955.7578125
160457.51171875
160286.263671875
160575.16796875
161269.130859375
162241.486328125
163391.84765625
164680.509765625
166109.83984375
167708.056640625
169543.076171875
171720.537109375
174320.224609375
177314.640625
180557.515625
183856.298828125
187055.71875
190070.255859375
192873.49609375
195483.216796875
197957.46875
200389.265625
202884.67578125
205525.283203125
208333.044921875
211253.234375
214152.623046875
216829.673828125
219056.08984375
220661.53125
221618.064453125
222056.375
222205.53125
222311.771484375
222570.0859375
223056.42578125
223680.19921875
224226.048828125
224489.95703125
224390.8515625
223947.685546875
223175.3984375
222056.57421875
220641.056640625
219140.681640625
217850.8046875
216903.134765625
216069.83984375
214861.81640625
212909.2578125
210294.84765625
207498.890625
204994.765625
202890.849609375
200914.6640625
198622.39453125
195546.7421875
191242.353515625
185411.185546875
178133.193359375
169958.314453125
161684.544921875
153984.90234375
147193.25
141352.353515625
136376.71875
132165.17578125
128629.208984375
125680.3984375
123217.703125
121142.052734375
119399.306640625
118002.810546875
116987.046875
116330.06640625
115941.763671875
115739.78515625
115716.2265625
115911.8515625
116346.11328125
117006.62109375
117902.40625
119092.220703125
120654.779296875
122668.37109375
125233.451171875
128456.658203125
132335.138671875
136653.291015625
141068.697265625
145363.263671875
149599.958984375
153992.95703125
158629.318359375
163361.333984375
167966.876953125
172320.412109375
176306.107421875
179585.494140625
181601.982421875
181948.845703125
180739.96484375
178579.8125
176224.341796875
174352.162109375
173543.6796875
174137.376953125
175865.07421875
177749.939453125
178653.310546875
178024.6015625
176054.826171875
173194.6953125
169797.421875
166278.146484375
163240.12890625
161024.41796875
159133.646484375
156411.90234375
151989.96484375
146031.1640625
139556.814453125
133669.6015625
128972.865234375
125533.158203125
123147.732421875
121584.677734375
120686.705078125
120382.419921875
120653.634765625
121470.916015625
122710.486328125
124119.46875
125413.603515625
126462.216796875
127364.53125
128320.9765625
129474.91796875
130911.19921875
132688.82421875
134692.34765625
136452.216796875
137315.78515625
136948.98046875
135644.57421875
134100.01171875
132959.515625
132579.16015625
133043.240234375
134194.91015625
135666.744140625
137064.796875
138229.119140625
139303.0546875
140564.564453125
142254.669921875
144555.1875
147618.83984375
151537.390625
156285.279296875
161700.619140625
167470.431640625
173083.7109375
177821.3515625
180904.263671875
181824.220703125
180672.333984375
178135.06640625
175016.01171875
171643.603515625
167774.14453125
163121.80078125
157920.21875
152906.064453125
148846.42578125
146184.359375
145008.3515625
145082.7421875
145831.232421875
146515.71484375
146670.421875
146403.77734375
146233.12890625
146626.693359375
147675.423828125
149089.865234375
150446.775390625
151524.814453125
152517.81640625
153938.09375
156288.736328125
159831.431640625
164601.646484375
170465.587890625
177062.546875
183828.158203125
190271.953125
196247.1484375
201848.96875
207064.748046875
211643.39453125
215325.5390625
218099.388671875
220197.51171875
221922.87890625
223494.62890625
224932.5078125
225961.41796875
226036.783203125
224559.85546875
221159.337890625
215850.353515625
209011.23046875
201238.763671875
193163.05078125
185302.337890625
178018.5859375
171547.576171875
166015.205078125
161416.03125
157617.296875
154416.66015625
151602.04296875
148982.189453125
146417.591796875
143855.001953125
141319.052734375
138861.912109375
136537.119140625
134415.6796875
132584.341796875
131104.783203125
129993.419921875
129249.78125
128878.73828125
128874.646484375
129212.69140625
129873.20703125
130855.009765625
132158.537109375
133787.55078125
135783.525390625
138228.9921875
141196.26171875
144714.830078125
148802.044921875
153493.3671875
158819.70703125
164786.265625
171404.177734375
178715.375
186739.072265625
195375.69921875
204332.716796875
213058.24609375
220683.7109375
226107.119140625
228333.185546875
226930.41015625
222270.029296875
215354.658203125
207377.556640625
199321.99609375
191800.28515625
185113.83984375
179384.349609375
174627.884765625
170762.794921875
167626.607421875
165036.998046875
162843.97265625
160928.330078125
159186.10546875
157546.900390625
155990.091796875
154505.296875
153038.18359375
151507.470703125
149884.98828125
148241.771484375
146711.189453125
145415.986328125
144417.61328125
143706.03125
143235.681640625
142994.658203125
143039.28515625
143431.658203125
144133.78125
144989.037109375
145822.578125
146542.708984375
147141.662109375
147643.615234375
148101.501953125
148638.298828125
149443.2421875
150694.6171875
152478.232421875
154757.833984375
157372.02734375
160025.470703125
162319.53515625
163887.4375
164590.53515625
164623.919921875
164431.119140625
164493.349609375
165137.765625
166433.15625
168162.4609375
169887.26171875
171136.78125
171649.732421875
171501.546875
171036.361328125
170694.650390625
170855.005859375
171713.60546875
173213.2421875
175096.951171875
177094.79296875
179084.732421875
181080.115234375
183119.056640625
185231.09375
187483.3359375
189965.57421875
192697.99609375
195599.74609375
198562.390625
201503.478515625
204332.21484375
206927.75
209204.4375
211175.154296875
212918.271484375
214498.14453125
215921.072265625
217112.0234375
217891.314453125
218013.53515625
217292.216796875
215703.173828125
213381.361328125
210572.751953125
207597.8125
204747.92578125
202091.91796875
199398.615234375
196354.29296875
192890.708984375
189262.853515625
185829.68359375
182842.740234375
180438.646484375
178702.53125
177645.859375
177170.34375
177124.265625
177371.16015625
177761.458984375
178086.54296875
178150.873046875
177908.53515625
177495.52734375
177129.46484375
177002.123046875
177242.81640625
177922.08203125
179072.59765625
180741.701171875
183041.51171875
186127.423828125
190116.751953125
195042.474609375
200889.888671875
207667.611328125
215455.51953125
224419.939453125
234795.158203125
246816.267578125
260599.51171875
275972.431640625
292257.923828125
308099.28125
321545.125
330568.701171875
333875.63671875
331530.650390625
324965.345703125
316321.73046875
307511.017578125
299524.7734375
292351.9765625
285451.23828125
278371.001953125
271086.958984375
263941.08203125
257381.119140625
251725.435546875
247026.90234375
243042.7265625
239331.23828125
235430.181640625
230982.994140625
225757.462890625
219661.306640625
212829.64453125
205666.408203125
198697.478515625
192319.1640625
186664.72265625
181654.017578125
177091.015625
172716.591796875
168276.275390625
163644.81640625
158911.36328125
154324.9609375
150145.43359375
146524.619140625
143476.6328125
140914.041015625
138713.765625
136783.58984375
135099.97265625
133709.98828125
132715.78515625
132244.71875
132393.20703125
133170.662109375
134498.73828125
136262.79296875
138342.787109375
140590.48046875
142813.55078125
144827.017578125
146546.41015625
148056.859375
149617.599609375
151574.9765625
154180.919921875
157411.921875
160948.61328125
164350.1640625
167254.75390625
169442.166015625
170804.669921875
171367.13671875
171344.83984375
171097.705078125
170952.82421875
171042.76953125
171283.912109375
171464.001953125
171352.087890625
170796.517578125
169789.685546875
168449.861328125
166915.228515625
165238.04296875
163367.275390625
161208.73828125
158689.830078125
155790.85546875
152557.5625
149112.99609375
145658.421875
142432.423828125
139614.025390625
137219.6015625
135091.140625
133008.87890625
130828.197265625
128522.19921875
126148.1328125
123839.52734375
121825.603515625
120380.375
119701.361328125
119858.490234375
120882.296875
122868.38671875
125960.111328125
130234.25390625
135584.171875
141621.70703125
147629.396484375
152708.501953125
156197.40234375
158119.234375
159261.458984375
160788.583984375
163720.263671875
168636.427734375
175600.408203125
184052.068359375
192647.708984375
199394.4453125
202369.083984375
200736.29296875
195292.400390625
188016.7734375
180974.03515625
175459.572265625
171888.28515625
170100.083984375
169522.921875
169172.17578125
167895.8984375
164957.890625
160481.69921875
155307.916015625
150413.083984375
146420.11328125
143503.771484375
141567.203125
140431.025390625
139921.783203125
139890.19140625
140219.943359375
140859.51171875
141862.09375
143381.46875
145596.9921875
148611.5
152389.427734375
156754.08203125
161423.5078125
166074.75390625
170433.244140625
174357.623046875
177872.06640625
181117.2578125
184235.09765625
187259.671875
190116.849609375
192754.744140625
195267.064453125
197841.1484375
200566.537109375
203329.873046875
205907.626953125
208096.490234375
209699.435546875
210442.419921875
210023.240234375
208297.4921875
205406.916015625
201743.974609375
197836.177734375
194230.564453125
191351.591796875
189340.515625
187996.681640625
186893.783203125
185578.087890625
183717.064453125
181174.84375
178038.140625
174564.673828125
171045.85546875
167684.0390625
164587.521484375
161840.55078125
159526.599609375
157687.203125
156308.064453125
155371.310546875
154901.400390625
154938.857421875
155473.25390625
156410.51171875
157607.85546875
158953.798828125
160439.162109375
162163.27734375
164264.44921875
166830.568359375
169854.3359375
173238.0703125
176820.830078125
180432.28125
183980.55078125
187515.912109375
191195.146484375
195169.154296875
199493.92578125
204104.501953125
208813.11328125
213342.064453125
217463.4140625
221205.15625
224922.02734375
229110.376953125
234121.736328125
240016.73046875
246576.236328125
253308.587890625
259436.359375
264053.83203125
266528.142578125
266885.95703125
265845.064453125
264451.70703125
263611.169921875
263815.81640625
265143.875
267390.5703125
270158.708984375
272872.25390625
274851.240234375
275582.75
275065.19140625
273881.84375
272846.25390625
272526.212890625
273102.6484375
274610.80859375
277168.88671875
280909.515625
285793.583984375
291624.23046875
298232.869140625
305529.05078125
313306.08984375
321079.728515625
328271.689453125
334676.890625
340803.712890625
347725.431640625
356480.689453125
367435.53125
380023.75390625
392941.37109375
404572.50390625
413456.77734375
418779.20703125
420800.01171875
420912.673828125
421078.9296875
422850.9140625
426570.09375
431212.84375
434918.263671875
435895.955078125
433268.072265625
427398.90625
419519.671875
410949.6953125
402495.443359375
394317.912109375
386072.88671875
377083.91796875
366619.970703125
354369.640625
340828.6015625
327196.751953125
314831.486328125
304734.65234375
297388.369140625
292814.271484375
290646.76953125
290248.611328125
290950.748046875
292293.158203125
294082.439453125
296294.974609375
299000.486328125
302356.478515625
306565.72265625
311737.857421875
317745.0
324196.27734375
330561.8984375
336362.85546875
341283.87109375
345122.3515625
347654.45703125
348614.095703125
347855.388671875
345519.873046875
341993.3515625
337686.802734375
332873.869140625
327699.53515625
322233.474609375
316425.669921875
310027.591796875
302654.939453125
294023.37890625
284175.298828125
273499.083984375
262540.94140625
251793.68359375
241618.796875
232280.744140625
223980.564453125
216859.44921875
211029.22265625
206625.90234375
203800.337890625
202633.109375
203075.74609375
204951.703125
207904.689453125
211270.544921875
214104.482421875
215566.123046875
215449.822265625
214380.3515625
213485.39453125
213845.19921875
216095.47265625
220244.56640625
225588.056640625
230755.0078125
234048.25390625
234073.162109375
230367.771484375
223662.90234375
215588.166015625
207967.591796875
202106.591796875
198443.970703125
196623.2109375
195760.44921875
194750.001953125
192651.302734375
189132.177734375
184679.962890625
180332.609375
177114.623046875
175639.138671875
176094.927734375
178436.8671875
182528.822265625
188169.00390625
195022.560546875
202503.193359375
209754.8125
215921.67578125
220624.0546875
224237.373046875
227696.470703125
232027.3984375
238017.123046875
246108.845703125
256256.4609375
267607.068359375
278322.40234375
285985.73828125
288613.41015625
285684.611328125
278440.232421875
269219.771484375
260365.57421875
253470.849609375
249240.326171875
247602.201171875
247714.998046875
248028.994140625
246762.5
242701.0859375
235752.919921875
226858.158203125
217429.353515625
208789.373046875
201872.66796875
197163.724609375
194763.75390625
194503.669921875
196022.220703125
198766.955078125
201989.541015625
204857.791015625
206700.841796875
207261.673828125
206812.23046875
206080.091796875
206022.6015625
207513.30078125
211017.087890625
216355.328125
222667.5078125
228615.251953125
232766.677734375
234026.279296875
231983.314453125
227084.568359375
220545.04296875
213960.0625
208743.619140625
205666.126953125
204701.97265625
205169.86328125
206024.765625
206223.787109375
205123.630859375
202756.072265625
199785.017578125
197151.482421875
195658.41015625
195742.30859375
197477.43359375
200716.494140625
205247.3359375
210845.42578125
217170.44140625
223645.771484375
229562.115234375
234433.794921875
238318.564453125
241813.66015625
245758.0390625
250872.45703125
257473.845703125
265288.1171875
273437.654296875
280686.25
285841.5
288084.13671875
287119.560546875
283222.466796875
277211.587890625
270274.791015625
263619.9375
258089.005859375
253907.05859375
250647.576171875
247438.984375
243386.603515625
238033.595703125
231569.771484375
224649.658203125
217999.99609375
212121.31640625
207208.662109375
203204.462890625
199880.771484375
196938.798828125
194130.744140625
191352.87109375
188643.849609375
186087.39453125
183701.26171875
181409.994140625
179115.029296875
176771.685546875
174391.583984375
172007.287109375
169683.37890625
167550.447265625
165760.001953125
164373.189453125
163329.89453125
162541.8203125
161945.24609375
161396.201171875
160570.337890625
159101.51953125
156886.583984375
154217.005859375
151569.7890625
149279.51953125
147411.197265625
145884.05078125
144649.72265625
143763.98828125
143355.400390625
143552.197265625
144388.375
145706.9375
147129.765625
148167.822265625
148450.5859375
147931.62890625
146905.625
145807.294921875
144952.90625
144432.513671875
144196.05859375
144182.0703125
144346.240234375
144624.419921875
144949.76953125
145326.90234375
145849.92578125
146627.51171875
147719.720703125
149162.96875
151013.224609375
153325.904296875
156128.80078125
159472.388671875
163490.498046875
168349.005859375
174139.421875
180896.736328125
188746.04296875
197979.60546875
208971.7421875
222029.646484375
237158.275390625
253548.615234375
268966.978515625
279841.71875
282624.541015625
275741.998046875
260560.056640625
240533.107421875
219356.064453125
199607.119140625
182510.92578125
168355.5078125
156932.734375
147834.494140625
140664.890625
135134.806640625
131017.8828125
128089.859375
126144.615234375
125017.9375
124550.216796875
124558.728515625
124887.587890625
125458.578125
126231.6484375
127132.974609375
128061.533203125
128955.90234375
129812.927734375
130633.66796875
131378.583984375
131988.23828125
132432.732421875
132724.576171875
132879.52734375
132872.302734375
132650.9921875
132216.12109375
131681.951171875
131234.146484375
131011.541015625
131026.55078125
131178.013671875
131303.408203125
131221.8671875
130786.078125
129943.626953125
128744.1796875
127267.1640625
125550.650390625
123600.568359375
121445.181640625
119153.0703125
116808.953125
114498.306640625
112312.515625
110346.029296875
108677.62890625
107348.921875
106343.396484375
105578.650390625
104941.58984375
104354.43359375
103802.44140625
103295.24609375
102827.640625
102392.216796875
101993.49609375
101610.23046875
101166.21484375
100587.994140625
99889.86328125
99161.345703125
98470.76171875
97825.859375
97239.3671875
96783.015625
96537.994140625
96512.05859375
96637.46875
96843.24609375
97108.1484375
97452.80078125
97908.46875
98497.2734375
99219.17578125
100041.88671875
100912.01953125
101791.90625
102685.357421875
103612.296875
104551.69140625
105427.33984375
106172.4296875
106802.263671875
107398.056640625
108021.822265625
108686.283203125
109423.580078125
110336.4765625
111528.86328125
112996.365234375
114632.431640625
116348.466796875
118154.61328125
120119.400390625
122291.703125
124684.380859375
127303.763671875
130156.19140625
133220.564453125
136429.2265625
139689.67578125
142942.796875
146214.037109375
149594.94921875
153150.177734375
156851.330078125
160638.732421875
164553.654296875
168770.71875
173474.92578125
178725.314453125
184454.18359375
190574.419921875
197059.66015625
203931.125
211190.48828125
218757.603515625
226438.884765625
233924.802734375
240800.125
246567.15234375
250728.37109375
252958.60546875
253274.9140625
252040.662109375
249774.76953125
246940.78515625
243886.7421875
240905.30859375
238269.599609375
236195.208984375
234796.10546875
234086.673828125
234020.548828125
234550.994140625
235695.998046875
237555.396484375
240237.7421875
243734.28515625
247817.59765625
252006.693359375
255629.0
258027.8359375
258878.705078125
258412.8046875
257351.41796875
256600.033203125
256932.876953125
258784.9453125
262081.74609375
266096.919921875
269522.78125
270898.388671875
269230.814453125
264431.33984375
257312.1015625
249196.224609375
241401.42578125
234852.54296875
229924.09765625
226448.8046875
223797.03125
221044.41796875
217301.27734375
212122.37109375
205722.755859375
198805.64453125
192138.859375
186218.59765625
181210.72265625
177078.2109375
173707.8515625
170958.501953125
168667.869140625
166670.193359375
164840.373046875
163143.453125
161647.8828125
160478.783203125
159738.30859375
159446.0234375
159525.16015625
159830.96484375
160214.759765625
160598.404296875
160996.630859375
161454.765625
161974.560546875
162533.408203125
163178.171875
164055.02734375
165309.107421875
166960.0
168884.1484375
170891.4765625
172796.388671875
174456.62890625
175825.7734375
177006.89453125
178224.7109375
179700.5625
181536.185546875
183706.298828125
186132.08984375
188732.072265625
191406.5078125
194009.833984375
196382.701171875
198442.734375
200251.353515625
201973.705078125
203752.26171875
205617.1484375
207515.318359375
209384.958984375
211147.294921875
212632.763671875
213593.0078125
213850.87109375
213439.154296875
212580.279296875
211558.9921875
210633.54296875
210007.5546875
209785.02734375
209912.5234375
210194.90234375
210386.7890625
210261.671875
209625.193359375
208345.60546875
206425.568359375
204028.931640625
201408.626953125
198796.974609375
196321.109375
193934.822265625
191389.4375
188333.859375
184536.263671875
180044.7578125
175142.2265625
170180.939453125
165469.34375
161234.0859375
157584.361328125
154501.326171875
151920.41015625
149832.005859375
148254.970703125
147118.314453125
146246.291015625
145499.005859375
144886.05078125
144511.046875
144439.30078125
144643.400390625
145027.5625
145447.396484375
145727.154296875
145729.248046875
145450.224609375
145054.58203125
144814.3125
144997.591796875
145759.16796875
147072.630859375
148736.90625
150446.962890625
151875.208984375
152742.31640625
152909.34375
152475.572265625
151777.990234375
151238.69140625
151170.927734375
151698.384765625
152793.3828125
154314.787109375
155992.279296875
157437.3671875
158266.330078125
158297.91015625
157686.17578125
156867.400390625
156334.591796875
156401.15234375
157121.392578125
158365.56640625
159903.73828125
161432.060546875
162642.341796875
163395.71875
163848.677734375
164347.662109375
165163.021484375
166327.376953125
167705.7265625
169162.89453125
170648.228515625
172169.986328125
173735.498046875
175317.08984375
176868.708984375
178386.986328125
179953.763671875
181690.095703125
183654.611328125
185801.4140625
188036.3125
190284.751953125
192502.5
194669.78515625
196815.328125
199025.705078125
201388.83203125
203918.140625
206536.228515625
209113.08984375
211500.30859375
213552.548828125
215169.5
216348.06640625
217190.81640625
217853.263671875
218473.66796875
219135.630859375
219876.7421875
220722.544921875
221709.8359375
222876.5
224237.236328125
225786.162109375
227526.939453125
229483.765625
231670.390625
234054.681640625
236557.8359375
239077.38671875
241507.765625
243760.15625
245789.8359375
247620.73046875
249360.01953125
251203.43359375
253407.44140625
256202.3046875
259689.08203125
263804.69140625
268354.95703125
273032.41015625
277421.904296875
281123.2421875
284015.734375
286437.12109375
289042.12890625
292431.2578125
296879.625
302333.056640625
308529.67578125
315066.931640625
321438.115234375
327158.69140625
331974.55078125
336006.345703125
339708.095703125
343648.240234375
348237.29296875
353562.279296875
359408.8359375
365397.013671875
371083.02734375
375985.177734375
379638.013671875
381754.837890625
382411.23046875
382076.076171875
381419.15234375
380994.9609375
380988.662109375
381169.236328125
381064.201171875
380231.51953125
378468.615234375
375889.12890625
372889.087890625
370015.470703125
367734.421875
366185.9296875
365100.64453125
363962.30859375
362294.912109375
359881.28515625
356829.37109375
353510.353515625
350409.64453125
347950.8046875
346388.9140625
345806.9765625
346119.67578125
347007.49609375
347887.568359375
348086.296875
347163.404296875
345124.806640625
342355.197265625
339371.61328125
336603.748046875
334289.81640625
332462.185546875
330992.091796875
329672.994140625
328302.34375
326737.107421875
324940.935546875
323024.0390625
321224.181640625
319803.744140625
318931.91015625
318642.466796875
318871.267578125
319507.73828125
320419.626953125
321466.609375
322534.59375
323600.154296875
324790.810546875
326370.80078125
328623.232421875
331719.49609375
335713.66796875
340669.8125
346779.87109375
354366.830078125
363813.826171875
375491.623046875
389688.8984375
406540.974609375
425940.25390625
447281.935546875
468931.73828125
487803.73828125
499891.072265625
502039.224609375
493868.310546875
478166.0
459314.033203125
441125.26171875
425761.64453125
414006.150390625
405935.34765625
401250.7421875
399381.13671875
399669.505859375
401559.931640625
404580.544921875
408220.61328125
411925.76953125
415205.083984375
417700.390625
419204.595703125
419706.806640625
419421.90234375
418696.189453125
417822.38671875
416909.15234375
415864.591796875
414449.5078125
412386.333984375
409528.212890625
405987.552734375
402076.962890625
398082.146484375
394078.31640625
389955.912109375
385599.65625
381041.208984375
376480.125
372202.6875
368484.05859375
365527.583984375
363437.01953125
362191.79296875
361621.515625
361408.337890625
361132.56640625
360347.7734375
358683.267578125
355981.4296875
352411.68359375
348439.23828125
344612.59765625
341311.38671875
338630.578125
336419.896484375
334375.23046875
332132.6015625
329388.990234375
326019.087890625
322096.6640625
317816.056640625
313425.0
309230.125
305594.654296875
302840.04296875
301099.3359375
300247.822265625
299969.4765625
299918.900390625
299898.58984375
299965.548828125
300400.4765625
301552.74609375
303669.330078125
306812.119140625
310861.70703125
315532.953125
320374.09765625
324809.98828125
328294.1328125
330530.763671875
331617.470703125
331973.671875
332084.353515625
332246.79296875
332474.294921875
332528.04296875
331969.685546875
330250.513671875
326941.380859375
322050.671875
316165.798828125
310227.509765625
305071.970703125
301068.82421875
298052.6640625
295508.142578125
292872.458984375
289829.703125
286469.314453125
283212.017578125
280550.11328125
278793.66015625
277984.2734375
277967.041015625
278503.8125
279359.310546875
280374.53515625
281531.44921875
282954.439453125
284814.166015625
287200.740234375
290075.79296875
293322.8671875
296811.521484375
300417.61328125
304041.279296875
307659.107421875
311345.703125
315199.818359375
319247.87109375
323443.224609375
327723.56640625
331983.248046875
335974.96484375
339339.40234375
341829.90625
343504.24609375
344658.8046875
345607.541015625
346573.978515625
347738.154296875
349245.224609375
351099.93359375
353109.994140625
354995.08203125
356536.67578125
357611.41796875
358161.34765625
358241.349609375
358105.81640625
358163.12890625
358776.734375
360102.724609375
362101.005859375
364625.666015625
367444.904296875
370227.142578125
372638.322265625
374532.158203125
376031.833984375
377405.296875
378888.4765625
380631.431640625
382721.69140625
385153.5390625
387787.13671875
390432.65234375
393003.759765625
395545.0078125
398131.8203125
400846.791015625
403864.681640625
407428.65234375
411674.6796875
416593.259765625
422231.984375
428728.580078125
435865.435546875
442632.69921875
447578.126953125
449839.69921875
449811.35546875
448745.896484375
447808.224609375
447548.552734375
448036.650390625
449161.478515625
450734.57421875
452513.169921875
454290.986328125
455950.138671875
457380.78515625
458395.3671875
458767.953125
458334.791015625
457044.783203125
454970.888671875
452322.099609375
449407.833984375
446514.697265625
443771.244140625
441102.099609375
438278.591796875
435020.03515625
431121.474609375
426565.87890625
421533.314453125
416279.404296875
410989.134765625
405730.015625
400498.162109375
395263.048828125
389978.62109375
384611.27734375
379203.18359375
373906.9609375
368933.4140625
364447.029296875
360501.537109375
357057.984375
354035.369140625
351324.265625
348768.130859375
346178.955078125
343409.99609375
340421.84765625
337282.4140625
334126.87109375
331127.546875
328455.15625
326195.154296875
324273.025390625
322484.40234375
320612.8984375
318507.572265625
316062.677734375
313189.658203125
309866.640625
306211.353515625
302472.5546875
298935.162109375
295817.3671875
293204.541015625
291015.171875
289012.08984375
286887.078125
284395.46484375
281466.857421875
278238.412109375
275005.923828125
272111.544921875
269809.314453125
268182.095703125
267162.212890625
266617.158203125
266410.814453125
266415.958984375
266536.734375
266768.89453125
267229.873046875
268090.345703125
269451.912109375
271284.369140625
273465.2265625
275856.568359375
278348.216796875
280868.931640625
283398.16015625
285972.755859375
288662.46875
291526.50390625
294593.908203125
297878.39453125
301392.18359375
305131.1328125
309046.669921875
313037.83984375
316979.4375
320777.705078125
324422.220703125
327991.466796875
331603.6171875
335367.576171875
339389.19140625
343795.33984375
348684.58984375
354008.443359375
359516.576171875
364864.333984375
369807.796875
374326.943359375
378608.740234375
382940.21484375
387581.71484375
392666.810546875
398170.353515625
403956.7890625
409860.490234375
415747.111328125
421564.880859375
427393.078125
433420.583984375
439806.443359375
446525.02734375
453355.298828125
460007.53515625
466220.11328125
471745.763671875
476337.1015625
479834.599609375
482283.28125
483937.966796875
485138.20703125
486148.458984375
487051.951171875
487739.009765625
487995.130859375
487633.9921875
486578.421875
484855.923828125
482573.8671875
479921.3125
477153.732421875
474529.052734375
472254.857421875
470487.62109375
469311.203125
468640.126953125
468156.173828125
467419.849609375
466103.005859375
464142.775390625
461726.384765625
459192.98046875
456937.052734375
455303.66015625
454478.1015625
454441.97265625
455028.958984375
456015.337890625
457184.025390625
458379.08203125
459568.94140625
460873.466796875
462517.12109375
464744.791015625
467753.142578125
471640.0546875
476363.353515625
481735.923828125
487475.87109375
493279.83203125
498885.359375
504131.322265625
509019.005859375
513723.880859375
518513.64453125
523607.2265625
529058.94921875
534724.328125
540318.134765625
545545.7734375
550249.330078125
554482.408203125
558475.4609375
562542.23046875
566996.115234375
572083.265625
577910.41015625
584393.466796875
591282.015625
598261.36328125
605070.494140625
611578.994140625
617806.80078125
623891.080078125
630016.9453125
636350.49609375
643004.33984375
650015.4140625
657298.3984375
664602.650390625
671557.412109375
677829.142578125
683286.44921875
688038.0078125
692330.263671875
696421.6328125
700535.37890625
704870.568359375
709586.912109375
714744.056640625
720257.416015625
725914.64453125
731425.615234375
736473.849609375
740788.314453125
744244.986328125
746928.142578125
749068.990234375
750890.578125
752482.337890625
753777.443359375
754595.28125
754691.162109375
753808.14453125
751730.58984375
748302.375
743401.203125
736940.08984375
728959.666015625
719757.48046875
709923.986328125
700217.251953125
691323.287109375
683605.810546875
676958.173828125
670862.369140625
664680.74609375
658037.912109375
651040.208984375
644188.32421875
638088.375
633196.69140625
629718.970703125
627597.265625
626495.205078125
625824.78125
624920.90625
623339.537109375
621088.93359375
618623.41796875
616613.125
615631.419921875
615873.9375
616970.880859375
617982.47265625
617667.861328125
614966.546875
609442.341796875
601438.830078125
591896.837890625
581978.591796875
572682.140625
564565.4921875
557634.43359375
551401.994140625
545092.244140625
537939.935546875
529506.53125
519877.59375
509607.701171875
499425.41015625
489901.64453125
481298.28125
473618.759765625
466716.400390625
460357.251953125
454266.4453125
448210.427734375
442091.509765625
435999.818359375
430205.6015625
425096.720703125
421064.693359375
418380.03515625
417141.943359375
417339.599609375
418951.9375
421987.865234375
426464.724609375
432396.931640625
439820.06640625
448799.275390625
459383.486328125
471534.525390625
485079.314453125
499701.7578125
514974.392578125
530427.9921875
545628.701171875
560210.779296875
573859.30859375
586301.28515625
597337.369140625
606860.158203125
614803.93359375
621071.197265625
625520.96484375
628013.466796875
628443.50390625
626770.53515625
623112.1796875
617852.498046875
611591.595703125
604888.814453125
598016.501953125
590968.16015625
583688.15625
576278.15625
569034.947265625
562374.56640625
556723.736328125
552387.154296875
549421.8125
547602.88671875
546493.50390625
545530.525390625
544095.373046875
541650.67578125
537954.35546875
533188.9296875
527864.23046875
522574.779296875
517799.279296875
513796.705078125
510537.55078125
507686.048828125
504726.806640625
501213.767578125
496967.90625
492105.802734375
486966.484375
482055.486328125
478003.259765625
475445.90234375
474800.6953125
476030.03125
478534.55078125
481270.416015625
483085.169921875
483145.87109375
481253.7890625
477880.884765625
473926.138671875
470349.505859375
467857.474609375
466699.630859375
466559.142578125
466584.173828125
465668.56640625
462946.552734375
458211.9765625
451954.732421875
445024.001953125
438219.740234375
432050.55078125
426650.6484375
421788.59375
417004.544921875
411880.66015625
406279.462890625
400379.58203125
394546.306640625
389187.9140625
384642.01171875
381057.259765625
378325.572265625
376163.15234375
374295.556640625
372589.17578125
371068.30078125
369884.830078125
369272.27734375
369444.49609375
370457.77734375
372126.3203125
374022.236328125
375526.890625
375955.638671875
374796.443359375
371950.11328125
367751.30859375
362717.435546875
357234.65234375
351413.162109375
345151.333984375
338309.076171875
330879.8203125
323064.35546875
315195.416015625
307583.380859375
300421.55859375
293793.140625
287710.873046875
282154.61328125
277129.173828125
272704.76171875
268971.9765625
265970.234375
263717.44140625
262308.41796875
261925.634765625
262755.162109375
264931.84375
268458.724609375
272924.65234375
277196.40234375
279619.138671875
278864.87890625
274750.517578125
268244.787109375
260726.69921875
253258.1171875
246385.166015625
240318.50390625
235128.62890625
230825.74609375
227369.259765625
224654.0
222524.486328125
220845.689453125
219553.0078125
218601.64453125
217900.982421875
217362.755859375
216990.87890625
216849.513671875
216960.599609375
217320.91796875
218007.580078125
219145.89453125
220731.8046875
222580.5234375
224511.326171875
226519.5703125
228712.408203125
231129.150390625
233684.150390625
236257.826171875
238807.732421875
241423.56640625
244303.228515625
247638.353515625
251488.439453125
255777.744140625
260393.828125
265216.77734375
270054.91015625
274675.251953125
278987.689453125
283157.861328125
287487.501953125
292224.7890625
297515.201171875
303446.43359375
310058.701171875
317356.080078125
325369.6015625
334179.90625
343882.90625
354643.693359375
366744.123046875
380205.4453125
394032.025390625
406046.666015625
414098.220703125
417809.15625
419047.701171875
420579.447265625
424366.35546875
431037.845703125
440260.0625
450820.73046875
460414.126953125
466241.77734375
466636.14453125
462243.75390625
455454.619140625
448675.40234375
443150.236328125
439056.166015625
436139.990234375
434060.75
432452.806640625
431046.40625
429794.15625
428801.951171875
428185.158203125
428071.845703125
428664.478515625
430168.984375
432694.064453125
436320.62109375
441232.81640625
447680.427734375
455837.533203125
465719.259765625
476991.822265625
488524.8671875
498190.919921875
503629.55859375
503685.62109375
499195.791015625
492343.818359375
485342.2109375
479647.947265625
475847.9140625
473542.90234375
471145.412109375
466291.5
457098.259765625
443361.572265625
426622.341796875
409101.63671875
392504.28515625
377580.935546875
364459.689453125
353126.078125
343577.201171875
335740.72265625
329485.20703125
324741.150390625
321496.455078125
319688.232421875
319286.337890625
320543.748046875
323998.267578125
330191.45703125
339622.603515625
352921.650390625
370265.73828125
389769.33984375
406683.724609375
415463.07421875
413683.8046875
404055.185546875
392366.86328125
383513.412109375
379331.830078125
379291.759765625
382100.833984375
386486.193359375
391326.064453125
395856.29296875
399832.7734375
403273.328125
406056.451171875
407872.634765625
408461.79296875
407741.716796875
405740.953125
402522.474609375
398177.439453125
392861.70703125
386876.69921875
380708.341796875
374854.623046875
369520.150390625
364543.318359375
359702.046875
355060.765625
350992.93359375
347918.107421875
345986.296875
344830.162109375
343530.240234375
341016.5
336776.55859375
331239.009765625
325403.416015625
320115.126953125
315728.744140625
312344.4609375
310188.29296875
309717.884765625
311327.5625
314750.78125
318620.990234375
320910.615234375
320307.90625
317342.39453125
314009.375
312313.8515625
313379.38671875
317669.458984375
325085.71484375
334148.9609375
341577.66796875
343842.01171875
339755.052734375
331378.08203125
322264.576171875
315079.775390625
310855.20703125
309633.7578125
310803.076171875
312738.818359375
312993.390625
309630.705078125
302536.705078125
293323.001953125
284016.5859375
275889.09765625
269238.4140625
263773.669921875
258960.80078125
254209.990234375
249111.23828125
243680.533203125
238336.6484375
233560.302734375
229580.787109375
226400.810546875
224026.20703125
222537.6953125
221942.765625
222091.98828125
222804.466796875
224005.275390625
225729.34765625
228129.021484375
231507.900390625
236061.908203125
241269.990234375
245626.62109375
247392.3125
245885.916015625
242029.72265625
237624.779296875
234202.818359375
232499.84375
232642.845703125
234508.431640625
237946.283203125
242871.087890625
249199.5546875
256676.650390625
264835.5078125
273169.806640625
281242.91015625
288615.775390625
294908.1875
300117.646484375
304772.427734375
309709.447265625
315931.8828125
324639.0859375
336514.779296875
349973.1875
360267.98046875
361673.962890625
351684.671875
333185.64453125
312289.560546875
294147.7578125
280721.716796875
271556.994140625
265454.560546875
261227.5234375
257778.01953125
254282.896484375
250400.568359375
246144.310546875
241636.865234375
237070.822265625
232728.31640625
228849.578125
225524.697265625
222784.373046875
220692.423828125
219251.16015625
218297.9296875
217587.90234375
216926.134765625
216180.8515625
215284.6328125
214319.7890625
213517.89453125
213069.078125
212977.962890625
213168.455078125
213636.6953125
214389.337890625
215297.259765625
216144.923828125
216816.427734375
217348.724609375
217838.138671875
218405.876953125
219239.369140625
220533.9609375
222342.060546875
224551.44921875
227046.64453125
229818.287109375
232851.125
235947.091796875
238751.068359375
241006.205078125
242790.578125
244491.828125
246546.400390625
249209.65234375
252548.091796875
256537.869140625
261044.708984375
265732.818359375
270173.0
274168.208984375
277924.291015625
281810.48828125
285966.37890625
290172.421875
294013.228515625
297056.4375
298932.19140625
299419.72265625
298546.4453125
296557.701171875
293741.560546875
290261.318359375
286077.12109375
280931.095703125
274445.427734375
266395.810546875
256985.15234375
246820.0546875
236596.65234375
226834.6484375
217851.607421875
209804.43359375
202636.2734375
196071.919921875
189821.697265625
183830.482421875
178288.876953125
173405.84375
169193.732421875
165432.583984375
161786.7265625
157992.3671875
154029.451171875
150152.08203125
146720.00390625
143965.205078125
141886.333984375
140291.998046875
138877.412109375
137299.130859375
135305.603515625
132886.697265625
130293.498046875
127882.298828125
125931.46484375
124586.779296875
123915.982421875
123944.361328125
124610.9921875
125706.748046875
126894.66015625
127849.603515625
128441.375
128818.7890625
129319.619140625
130281.609375
131890.89453125
134115.3828125
136685.427734375
139127.033203125
140911.546875
141705.078125
141558.96875
140883.515625
140210.724609375
139901.923828125
139976.18359375
140156.412109375
140104.205078125
139681.484375
139042.408203125
138504.552734375
138347.552734375
138706.44140625
139560.33203125
140721.119140625
141833.931640625
142503.044921875
142536.0546875
142099.900390625
141616.19140625
141489.6171875
141926.54296875
142966.21484375
144610.498046875
146883.806640625
149790.259765625
153257.509765625
157147.037109375
161317.748046875
165655.931640625
170006.3828125
174061.6328125
177362.328125
179469.291015625
180152.22265625
179402.1640625
177320.28125
174120.234375
170280.66015625
166563.521484375
163709.66015625
162077.412109375
161628.19140625
162205.40234375
163639.6875
165499.70703125
166925.236328125
167003.51953125
165459.0703125
162938.935546875
160569.337890625
159236.54296875
159239.26953125
160430.34765625
162470.15625
164914.259765625
167249.544921875
169076.310546875
170356.1171875
171464.734375
172965.24609375
175294.404296875
178594.443359375
182742.78125
187489.478515625
192611.048828125
198027.412109375
203840.259765625
210283.63671875
217636.794921875
226155.484375
236015.201171875
247223.650390625
259505.828125
272232.490234375
284479.37109375
295261.771484375
303893.060546875
310293.8046875
315044.63671875
319126.22265625
323506.998046875
328792.22265625
335021.75390625
341622.109375
347563.30859375
351747.3984375
353466.521484375
352653.634765625
349817.6875
345811.361328125
341606.234375
338093.2578125
335872.728515625
335093.212890625
335430.779296875
336208.259765625
336600.2265625
335896.291015625
333763.197265625
330354.85546875
326163.896484375
321714.26953125
317307.6484375
312922.345703125
308225.603515625
302684.25
295804.91015625
287422.625
277826.705078125
267612.572265625
257395.75390625
247603.421875
238403.255859375
229699.140625
221177.484375
212459.376953125
203324.166015625
193841.166015625
184301.9375
175042.89453125
166327.796875
158334.04296875
151158.435546875
144799.126953125
139171.802734375
134191.07421875
129837.64453125
126132.294921875
123061.95703125
120559.5625
118547.994140625
116973.248046875
115792.48046875
114954.3125
114397.189453125
114053.8046875
113866.814453125
113830.404296875
114015.55078125
114518.23046875
115368.376953125
116513.34375
117896.939453125
119522.771484375
121428.96484375
123640.81640625
126176.2578125
129065.072265625
132326.029296875
135949.884765625
139952.271484375
144439.216796875
149579.46484375
155498.501953125
162213.275390625
169666.939453125
177811.4765625
186667.03515625
196322.984375
206863.275390625
218230.80859375
230104.37890625
241865.400390625
252668.39453125
261601.00390625
267933.671875
271397.947265625
272316.8984375
271443.560546875
269583.07421875
267236.130859375
264439.53125
260835.8125
255932.62890625
249447.4375
241535.65234375
232742.50390625
223758.5
215215.830078125
207623.974609375
201336.734375
196482.7890625
192958.349609375
190551.181640625
189081.572265625
188426.138671875
188468.81640625
189106.4453125
190309.818359375
192131.11328125
194619.630859375
197731.78125
201331.572265625
205291.701171875
209620.32421875
214509.037109375
220253.693359375
227112.671875
235209.005859375
244492.533203125
254706.17578125
265377.4296875
275929.66796875
285884.37109375
294962.25390625
302989.90234375
309783.5703125
315211.86328125
319372.021484375
322647.072265625
325566.1484375
328593.361328125
331944.189453125
335421.134765625
338314.306640625
339520.419921875
337943.552734375
332996.65625
324900.662109375
314600.91796875
303360.927734375
292272.884765625
281939.109375
272424.447265625
263391.294921875
254287.384765625
244552.44140625
233844.671875
222195.708984375
209973.2109375
197679.04296875
185751.66015625
174481.71875
164005.716796875
154324.822265625
145362.875
137057.373046875
129403.998046875
122410.74609375
116031.919921875
110165.068359375
104694.34765625
99520.126953125
94572.103515625
89829.298828125
85320.806640625
81076.12109375
77074.275390625
73268.53125
69662.7734375
66328.998046875
63326.39453125
60620.9140625
58110.666015625
55723.77734375
53463.501953125
51354.021484375
49374.896484375
47475.455078125
45638.416015625
43897.67578125
42294.03125
40840.646484375
39533.166015625
38358.314453125
37275.736328125
36223.1328125
35170.9609375
34159.1640625
33256.419921875
32492.658203125
31843.525390625
31254.26171875
30654.029296875
29980.8203125
29241.9921875
28534.57421875
27953.59765625
27484.904296875
27036.044921875
26561.56640625
26090.587890625
25630.068359375
25132.671875
24608.0234375
24193.365234375
24036.7265625
24139.396484375
24374.5625
24635.34765625
24898.33984375
25159.068359375
25388.900390625
25582.8515625
25801.451171875
26137.8828125
26667.12890625
27429.11328125
28417.048828125
29560.26171875
30748.970703125
31900.345703125
32987.65234375
34006.546875
34953.88671875
35859.3203125
36799.4296875
37843.818359375
39005.224609375
40271.703125
41669.44921875
43259.40625
45082.232421875
47140.177734375
49422.943359375
51901.58203125
54474.333984375
56942.03125
59058.39453125
60603.716796875
61428.013671875
61482.62109375
60862.435546875
59809.453125
58625.833984375
57547.451171875
56687.771484375
56079.232421875
55728.67578125
55616.779296875
55672.130859375
55784.701171875
55856.662109375
55835.677734375
55706.744140625
55468.517578125
55118.884765625
54651.837890625
54068.6484375
53405.216796875
52747.392578125
52196.642578125
51801.03125
51517.587890625
51241.662109375
50866.365234375
50321.197265625
49585.6875
48694.458984375
47723.962890625
46746.419921875
45777.630859375
44766.548828125
43636.4921875
42340.630859375
40890.76953125
39344.93359375
37764.8515625
36174.6484375
34557.619140625
32896.84765625
31217.9921875
29588.10546875
28074.033203125
26704.5625
25465.619140625
24318.822265625
23220.986328125
22136.65234375
21047.052734375
19956.107421875
18887.759765625
17871.646484375
16926.650390625
16058.41015625
15270.306640625
14566.33203125
13936.44921875
13349.1015625
12770.302734375
12182.796875
11573.1953125
10913.369140625
10184.798828125
9423.90625
8713.490234375
8113.228515625
7612.919921875
7157.64453125
6693.560546875
6182.244140625
5610.185546875
5019.2578125
4507.640625
4162.740234375
3994.58984375
3953.736328125
3996.62109375
4098.48828125
4211.349609375
4254.392578125
4163.326171875
3928.521484375
3576.2578125
3132.904296875
2620.271484375
2075.927734375
1567.5390625
1180.6484375
973.6484375
930.560546875
976.2578125
1061.60546875
1214.046875
1468.07421875
1762.658203125
1965.59765625
2013.189453125
1978.955078125
1978.52734375
2040.748046875
2099.662109375
2083.7109375
1977.873046875
1815.712890625
1647.712890625
1518.373046875
1451.3359375
1448.642578125
1504.400390625
1609.201171875
1740.76953125
1872.20703125
1998.060546875
2128.322265625
2244.12890625
2290.44921875
2241.283203125
2151.125
2107.970703125
2144.337890625
2222.068359375
2294.083984375
2347.62890625
2389.859375
2426.771484375
2467.646484375
2525.787109375
2599.392578125
2662.0390625
2678.41796875
2622.150390625
2480.896484375
2261.205078125
1993.86328125
1722.880859375
1482.90625
1291.591796875
1159.4140625
1090.919921875
1069.349609375
1048.82421875
973.2890625
813.2890625
595.10546875
395.51953125
293.1484375
311.271484375
411.431640625
545.642578125
700.3046875
880.4609375
1072.115234375
1244.69140625
1382.544921875
1493.25
1592.828125
1705.9375
1872.34375
2118.759765625
2413.34765625
2669.900390625
2811.248046875
2821.4765625
2737.4609375
2608.697265625
2471.638671875
2343.841796875
2227.37109375
2123.908203125
2054.98046875
2062.912109375
2186.08984375
2433.361328125
2778.521484375
3172.216796875
3562.16015625
3912.748046875
4208.966796875
4443.400390625
4614.65234375
4751.533203125
4923.6328125
5198.212890625
5578.244140625
5992.412109375
6343.087890625
6555.638671875
6602.619140625
6521.5703125
6418.46484375
6421.32421875
6604.845703125
6962.482421875
7447.1640625
8012.384765625
8605.2578125
9152.54296875
9588.615234375
9897.677734375
10114.61328125
10286.68359375
10441.955078125
10587.251953125
10722.1015625
10847.576171875
10956.955078125
11014.087890625
10952.1796875
10716.658203125
10316.17578125
9818.14453125
9289.166015625
8752.501953125
8206.87109375
7668.357421875
7180.58984375
6790.1796875
6515.93359375
6331.708984375
6175.982421875
5990.53125
5756.259765625
5486.75390625
5194.865234375
4885.625
4580.603515625
4322.537109375
4142.080078125
4029.17578125
3937.349609375
3802.572265625
3567.80078125
3222.84765625
2827.509765625
2466.880859375
2173.478515625
1916.5234375
1668.439453125
1442.048828125
1248.296875
1059.640625
844.771484375
610.572265625
385.134765625
191.451171875
66.05078125
66.30859375
213.974609375
451.416015625
692.828125
900.796875
1077.1015625
1204.80859375
1251.421875
1217.4296875
1132.505859375
1010.919921875
858.158203125
714.099609375
633.994140625
621.478515625
629.99609375
636.7734375
664.130859375
717.814453125
761.431640625
775.0546875
784.70703125
798.5078125
762.2890625
629.951171875
450.150390625
330.748046875
324.314453125
386.072265625
438.009765625
438.013671875
386.55859375
302.677734375
210.341796875
129.720703125
63.23046875
-8.244140625
-105.412109375
-219.248046875
-299.2890625
-286.69140625
-176.044921875
-41.0234375
20.5390625
-29.68359375
-154.935546875
-305.029296875
-465.1328125
-636.89453125
-800.421875
-914.283203125
-938.716796875
-848.724609375
-645.865234375
-376.80078125
-127.66796875
21.8515625
46.54296875
-12.408203125
-66.48046875
-18.40234375
181.125
493.173828125
818.015625
1069.42578125
1211.66015625
1236.845703125
1149.541015625
986.98046875
818.884765625
706.8046875
687.060546875
797.931640625
1079.2734375
1526.060546875
2086.849609375
2734.056640625
3490.916015625
4363.427734375
5307.06640625
6303.02734375
7383.55078125
8477.412109375
9273.138671875
9375.189453125
8645.193359375
7330.861328125
5845.611328125
4486.337890625
3365.255859375
2494.888671875
1841.017578125
1327.826171875
873.169921875
435.7265625
12.1953125
-391.224609375
-762.419921875
-1084.546875
-1361.97265625
-1625.482421875
-1890.00390625
-2132.171875
-2332.47265625
-2508.447265625
-2674.7734375
-2801.78515625
-2855.798828125
-2855.68359375
-2838.78515625
-2785.767578125
-2639.240234375
-2403.96875
-2175.921875
-2048.751953125
-2026.029296875
-2046.140625
-2058.841796875
-2044.833984375
-1985.205078125
-1860.1875
-1686.009765625
-1520.111328125
-1406.830078125
-1328.837890625
-1231.916015625
-1095.517578125
-959.87890625
-878.376953125
-862.1015625
-886.46484375
-937.1796875
-1024.4609375
-1154.189453125
-1307.0078125
-1447.212890625
-1532.96875
-1519.904296875
-1383.830078125
-1150.3046875
-880.095703125
-616.751953125
-370.654296875
-159.419921875
-28.15234375
-7.962890625
-84.05859375
-231.505859375
-453.130859375
-742.189453125
-1025.080078125
-1189.30078125
-1177.166015625
-1028.79296875
-833.986328125
-663.10546875
-535.9140625
-425.0859375
-285.796875
-106.34375
65.521484375
162.884765625
163.25
95.32421875
-4.71875
-114.439453125
-213.658203125
-295.259765625
-394.240234375
-566.423828125
-818.80078125
-1085.369140625
-1284.8828125
-1379.966796875
-1372.96875
-1279.013671875
-1126.017578125
-955.2890625
-793.50390625
-635.146484375
-470.978515625
-322.5234375
-233.138671875
-232.998046875
-317.21875
-440.279296875
-528.232421875
-526.6640625
-453.2421875
-377.4296875
-333.822265625
-289.791015625
-221.439453125
-177.1484375
-215.322265625
-304.822265625
-347.095703125
-294.21484375
-195.03125
-124.61328125
-121.916015625
-208.23046875
-409.19140625
-720.181640625
-1081.0234375
-1418.970703125
-1698.11328125
-1901.83984375
-1991.701171875
-1924.21484375
-1707.865234375
-1418.41015625
-1153.42578125
-978.49609375
-902.6953125
-883.146484375
-856.197265625
-783.7578125
-674.138671875
-554.685546875
-437.470703125
-327.087890625
-249.01953125
-243.353515625
-328.359375
-487.4921875
-691.904296875
-917.380859375
-1138.095703125
-1323.529296875
-1448.609375
-1495.107421875
-1445.529296875
-1300.001953125
-1106.783203125
-948.759765625
-874.2578125
-848.908203125
-793.390625
-663.720703125
-481.87890625
-299.478515625
-157.115234375
-80.861328125
-91.201171875
-191.921875
-349.9296875
-496.302734375
-555.224609375
-481.904296875
-285.619140625
-22.990234375
234.3828125
433.306640625
551.1328125
590.986328125
577.12890625
549.755859375
547.05078125
582.921875
644.638671875
712.537109375
777.703125
844.71875
928.365234375
1045.255859375
1191.673828125
1325.654296875
1389.8046875
1364.404296875
1284.58203125
1192.6484375
1090.048828125
958.0703125
814.236328125
716.904296875
708.927734375
778.498046875
880.892578125
977.84375
1048.830078125
1089.58984375
1118.96875
1171.01171875
1259.076171875
1356.30859375
1427.6953125
1468.6484375
1490.57421875
1483.271484375
1430.357421875
1366.615234375
1381.037109375
1535.97265625
1800.330078125
2084.517578125
2325.841796875
2512.42578125
2635.94921875
2667.890625
2607.431640625
2530.07421875
2552.36328125
2735.890625
3032.802734375
3326.732421875
3519.529296875
3580.025390625
3529.328125
3404.6640625
3245.759765625
3099.3046875
3010.19921875
2995.919921875
3035.783203125
3092.546875
3139.92578125
3165.171875
3158.654296875
3119.955078125
3070.615234375
3037.787109375
3017.41796875
2972.8828125
2885.005859375
2790.123046875
2750.34765625
2791.349609375
2882.26953125
2968.591796875
3011.1171875
3008.9765625
3015.150390625
3123.580078125
3398.810546875
3798.47265625
4190.806640625
4470.87109375
4645.439453125
4793.0234375
4969.955078125
5182.76171875
5423.498046875
5680.498046875
5915.611328125
6080.78515625
6180.6484375
6290.890625
6489.521484375
6781.392578125
7104.873046875
7400.669921875
7660.33203125
7917.93359375
8210.732421875
8547.703125
8911.37109375
9291.16015625
9705.443359375
10170.220703125
10648.53125
11065.123046875
11391.216796875
11691.064453125
12058.58203125
12522.056640625
13034.21484375
13537.326171875
14001.400390625
14404.642578125
14719.408203125
14934.22265625
15065.9609375
15136.99609375
15158.748046875
15147.21484375
15131.50390625
15127.177734375
15114.15234375
15060.953125
14967.421875
14872.96875
14827.89453125
14860.150390625
14950.421875
15020.287109375
14961.0625
14711.576171875
14319.974609375
13909.916015625
13573.138671875
13305.416015625
13050.58203125
12779.365234375
12495.791015625
12179.86328125
11772.025390625
11241.548828125
10649.75
10114.0859375
9712.1875
9443.341796875
9275.013671875
9181.779296875
9115.40234375
8974.0
8657.26171875
8164.7265625
7611.626953125
7132.0
6779.166015625
6526.626953125
6340.841796875
6222.88671875
6177.158203125
6161.966796875
6093.0625
5904.720703125
5604.171875
5258.15234375
4926.6640625
4624.216796875
4352.787109375
4149.087890625
4064.6953125
4098.419921875
4181.673828125
4248.890625
4300.904296875
4376.41796875
4476.7578125
4548.93359375
4541.73046875
4451.431640625
4303.611328125
4112.583984375
3879.07421875
3619.08984375
3371.728515625
3169.1796875
3010.009765625
2874.263671875
2759.630859375
2684.890625
2652.884765625
2631.0234375
2589.310546875
2545.537109375
2541.48828125
2572.1953125
2574.22265625
2505.568359375
2411.123046875
2375.927734375
2426.240234375
2514.8359375
2604.880859375
2725.796875
2920.900390625
3167.236328125
3387.990234375
3545.4375
3689.009765625
3892.546875
4160.2890625
4418.84375
4599.265625
4701.416015625
4765.04296875
4798.548828125
4766.4609375
4649.244140625
4491.013671875
4372.091796875
4341.046875
4379.89453125
4427.2421875
4430.36328125
4387.33984375
4350.13671875
4380.99609375
4499.65234375
4680.685546875
4902.6328125
5176.99609375
5514.00390625
5880.490234375
6216.60546875
6480.908203125
6653.154296875
6710.59765625
6648.822265625
6531.005859375
6467.759765625
6517.236328125
6631.48046875
6732.658203125
6824.400390625
6991.93359375
7294.828125
7689.94921875
8066.99609375
8339.787109375
8498.634765625
8598.326171875
8712.935546875
8888.056640625
9110.890625
9318.900390625
9447.93359375
9481.458984375
9455.59765625
9422.076171875
9417.873046875
9472.61328125
9623.01953125
9888.552734375
10227.8359375
10549.05078125
10790.736328125
10982.794921875
11202.806640625
11477.8515625
11761.44921875
12013.60546875
12267.703125
12589.546875
12987.52734375
13394.904296875
13738.8984375
14001.908203125
14211.537109375
14395.078125
14558.85546875
14700.3671875
14825.431640625
14954.501953125
15117.283203125
15335.365234375
15602.986328125
15890.10546875
16174.107421875
16465.89453125
16792.72265625
17153.861328125
17508.185546875
17817.619140625
18095.451171875
18398.51171875
18776.974609375
19249.015625
19820.474609375
20497.376953125
21260.154296875
22047.603515625
22797.232421875
23498.892578125
24188.326171875
24893.685546875
25612.759765625
26339.7734375
27086.6328125
27875.537109375
28739.216796875
29731.01953125
30893.95703125
32197.853515625
33541.712890625
34854.9765625
36180.93359375
37630.05859375
39264.638671875
41059.498046875
42961.52734375
44947.021484375
47022.5078125
49210.373046875
51542.98046875
54034.671875
56643.08203125
59290.919921875
61953.279296875
64703.052734375
67639.451171875
70776.240234375
74019.638671875
77248.021484375
80389.404296875
83424.62890625
86352.427734375
89183.544921875
91962.6875
94757.69140625
97588.73046875
100356.705078125
102855.080078125
104868.37890625
106269.072265625
107043.099609375
107268.845703125
107101.435546875
106745.265625
106372.208984375
106027.244140625
105621.8828125
105030.587890625
104185.552734375
103081.947265625
101723.373046875
100087.8046875
98139.625
95860.708984375
93274.36328125
90445.875
87451.044921875
84336.421875
81116.4296875
77810.095703125
74467.107421875
71155.0625
67936.27734375
64855.25
61918.236328125
59072.7265625
56239.9921875
53396.962890625
50605.451171875
47931.421875
45356.994140625
42815.353515625
40306.197265625
37929.568359375
35790.994140625
33904.53125
32203.83984375
30619.931640625
29126.783203125
27733.83984375
26465.439453125
25345.611328125
24382.404296875
23561.3828125
22859.724609375
22262.466796875
21755.87890625
21307.40234375
20863.05859375
20371.80078125
19815.6953125
19219.142578125
18627.92578125
18075.638671875
17571.056640625
17119.17578125
16744.025390625
16474.830078125
16309.546875
16208.267578125
16130.845703125
16071.521484375
16050.48828125
16083.19140625
16169.638671875
16304.8125
16480.19921875
16671.44140625
16840.837890625
16967.33984375
17069.357421875
17179.90625
17294.1328125
17363.162109375
17363.36328125
17359.333984375
17458.734375
17693.5390625
17982.90625
18240.953125
18488.328125
18809.375
19213.451171875
19598.404296875
19867.28515625
20035.3359375
20193.73046875
20401.623046875
20649.103515625
20904.892578125
21160.0390625
21427.611328125
21731.28515625
22099.828125
22549.31640625
23057.017578125
23559.693359375
23987.16015625
24306.830078125
24548.328125
24785.759765625
25077.5625
25413.154296875
25733.40625
26013.369140625
26303.1953125
26666.4375
27094.162109375
27504.85546875
27818.21875
28005.091796875
28079.228515625
28077.171875
28047.916015625
28029.818359375
28025.099609375
28010.900390625
27970.9140625
27893.0234375
27744.841796875
27492.203125
27150.1953125
26778.80859375
26413.0390625
26032.25
25617.25
25196.873046875
24800.767578125
24394.91015625
23911.333984375
23331.990234375
22702.396484375
22068.990234375
21450.080078125
20875.8828125
20406.978515625
20075.349609375
19824.212890625
19537.849609375
19134.841796875
18624.53515625
18081.20703125
17577.78125
17142.552734375
16765.412109375
16432.970703125
16148.517578125
15915.591796875
15715.908203125
15523.443359375
15340.244140625
15198.34765625
15120.21484375
15097.775390625
15123.4609375
15220.712890625
15417.00390625
15693.833984375
15991.8984375
16273.197265625
16561.11328125
16912.2109375
17360.388671875
17889.630859375
18440.732421875
18934.7578125
19312.544921875
19576.748046875
19789.279296875
20007.30859375
20224.205078125
20388.755859375
20470.623046875
20473.873046875
20384.78515625
20150.447265625
19740.92578125
19210.4609375
18661.109375
18151.0703125
17665.919921875
17172.083984375
16662.13671875
16143.548828125
15622.091796875
15118.017578125
14671.8515625
14306.244140625
13995.41015625
13697.298828125
13409.76953125
13174.171875
13025.6875
12954.62890625
12910.921875
12831.025390625
12668.32421875
12420.68359375
12131.470703125
11846.87890625
11568.20703125
11258.451171875
10896.638671875
10511.271484375
10156.8125
9868.154296875
9637.43359375
9419.455078125
9156.96875
8820.28125
8437.91796875
8085.310546875
7836.59375
7725.14453125
7739.189453125
7835.611328125
7955.796875
8051.134765625
8113.95703125
8184.248046875
8319.79296875
8554.76171875
8872.8515625
9202.26171875
9442.26953125
9524.447265625
9465.451171875
9352.173828125
9271.65625
9265.76171875
9344.15234375
9502.744140625
9713.24609375
9929.44921875
10138.529296875
10391.49609375
10752.12109375
11221.083984375
11730.65625
12201.5546875
12581.283203125
12845.044921875
13001.912109375
13104.21875
13218.30078125
13377.2734375
13584.201171875
13858.146484375
14239.751953125
14738.59765625
15303.720703125
15860.12890625
16351.884765625
16746.03515625
17037.72265625
17279.203125
17567.86328125
17959.3515625
18402.828125
18799.912109375
19127.287109375
19473.326171875
19953.669921875
20613.640625
21409.734375
22258.513671875
23100.44140625
23943.4453125
24857.103515625
25911.51171875
27119.66015625
28453.744140625
29908.783203125
31514.298828125
33274.470703125
35135.994140625
37047.7578125
39034.8046875
41182.37109375
43554.9296875
46159.47265625
48983.90625
52036.78125
55336.896484375
58889.171875
62690.185546875
66738.1953125
71002.568359375
75367.015625
79605.2421875
83417.671875
86508.412109375
88672.6796875
89871.865234375
90256.6015625
90091.900390625
89598.1640625
88810.421875
87567.916015625
85643.275390625
82905.20703125
79396.3984375
75296.064453125
70826.3203125
66181.216796875
61514.322265625
56961.759765625
52649.984375
48666.658203125
45029.548828125
41699.423828125
38625.77734375
35769.982421875
33092.466796875
30554.99609375
28162.474609375
25982.7421875
24085.4375
22454.935546875
20990.0859375
19600.408203125
18279.8046875
17068.390625
15960.44140625
14880.283203125
13754.7265625
12593.64453125
11488.595703125
10534.0546875
9752.259765625
9091.603515625
8490.861328125
7936.140625
7451.5234375
7044.9375
6682.1171875
6319.0546875
5945.0
5579.73046875
5235.794921875
4900.96875
4561.544921875
4228.73828125
3927.21875
3655.841796875
3369.76171875
3012.884765625
2571.630859375
2092.794921875
1647.69921875
1285.517578125
1021.572265625
852.28515625
761.509765625
717.47265625
684.80859375
643.896484375
585.833984375
493.7265625
355.599609375
201.07421875
93.369140625
61.875
62.47265625
29.416015625
-48.951171875
-133.3828125
-197.123046875
-246.33203125
-278.845703125
-269.310546875
-219.650390625
-192.802734375
-257.75
-405.38671875
-547.283203125
-604.671875
-581.818359375
-543.306640625
-534.14453125
-542.71484375
-543.255859375
-549.083984375
-593.755859375
-661.7890625
-678.576171875
-600.451171875
-492.7109375
-471.6640625
-567.255859375
-687.71484375
-738.12890625
-732.818359375
-756.583984375
-847.310546875
-966.70703125
-1073.037109375
-1163.744140625
-1233.875
-1246.140625
-1181.6015625
-1092.3984375
-1060.208984375
-1106.873046875
-1179.6953125
-1225.55859375
-1243.013671875
-1242.826171875
-1184.560546875
-989.95703125
-626.33203125
-161.111328125
272.951171875
560.458984375
657.314453125
590.953125
433.380859375
268.990234375
156.486328125
94.103515625
20.078125
-136.296875
-388.68359375
-670.951171875
-878.9609375
-941.685546875
-866.609375
-729.423828125
-619.18359375
-579.34765625
-587.26953125
-585.740234375
-538.943359375
-466.515625
-429.654296875
-482.056640625
-625.333984375
-806.474609375
-962.0390625
-1067.6015625
-1138.3046875
-1180.1640625
-1161.076171875
-1055.427734375
-912.109375
-839.67578125
-897.369140625
-1019.056640625
-1078.193359375
-1025.208984375
-927.552734375
-866.51953125
-831.681640625
-747.400390625
-581.51953125
-386.103515625
-230.783203125
-133.791015625
-73.26171875
-35.947265625
-28.626953125
-58.623046875
-131.708984375
-262.25390625
-455.978515625
-676.36328125
-847.509765625
-900.330078125
-810.4375
-597.521484375
-310.4765625
-18.5390625
206.837890625
323.619140625
333.32421875
264.791015625
159.400390625
74.99609375
73.703125
173.498046875
316.40625
409.4609375
401.03515625
304.173828125
153.24609375
-33.314453125
-240.62109375
-436.46875
-586.37109375
-680.380859375
-730.337890625
-750.57421875
-757.458984375
-776.404296875
-821.955078125
-870.041015625
-878.185546875
-844.681640625
-819.533203125
-830.3203125
-819.6484375
-704.064453125
-500.814453125
-347.06640625
-356.140625
-479.623046875
-556.37109375
-491.36328125
-340.40234375
-211.869140625
-137.025390625
-73.59375
-3.810546875
25.234375
-39.6875
-196.30078125
-394.392578125
-580.21484375
-722.708984375
-816.603515625
-876.31640625
-918.296875
-938.337890625
-910.123046875
-810.951171875
-646.6640625
-455.88671875
-300.255859375
-242.828125
-308.447265625
-450.810546875
-572.830078125
-596.39453125
-512.9921875
-368.87890625
-217.615234375
-92.49609375
-0.921875
79.162109375
190.0234375
359.224609375
571.48828125
785.966796875
976.029296875
1136.04296875
1252.98046875
1295.828125
1245.55859375
1124.55859375
984.150390625
864.626953125
771.115234375
684.646484375
594.0703125
520.96484375
512.6484375
598.609375
742.88671875
845.70703125
813.404296875
645.20703125
452.0625
375.017578125
470.107421875
669.740234375
857.37890625
972.068359375
1033.955078125
1085.1328125
1136.580078125
1176.296875
1195.259765625
1181.826171875
1114.12109375
992.80078125
873.0078125
826.947265625
868.3515625
944.421875
1015.650390625
1117.232421875
1319.75
1643.845703125
2032.5546875
2395.560546875
2661.8984375
2803.470703125
2839.08203125
2822.49609375
2808.3671875
2822.318359375
2870.841796875
2969.794921875
3134.04296875
3333.07421875
3488.390625
3540.771484375
3507.20703125
3450.51171875
3407.841796875
3380.20703125
3383.669921875
3463.630859375
3636.16796875
3846.880859375
4022.201171875
4148.724609375
4270.955078125
4418.875
4575.369140625
4722.02734375
4881.869140625
5094.107421875
5366.103515625
5671.34375
5980.73046875
6274.029296875
6532.162109375
6747.580078125
6946.466796875
7180.466796875
7485.642578125
7854.162109375
8244.546875
8611.6171875
8933.779296875
9230.169921875
9554.541015625
9957.455078125
10447.09375
10991.896484375
11555.1171875
12108.1796875
12611.544921875
13013.3671875
13291.728515625
13490.759765625
13696.783203125
13976.263671875
14339.974609375
14756.41015625
15185.33984375
15600.939453125
15995.873046875
16367.66015625
16698.68359375
16954.341796875
17108.42578125
17167.080078125
17159.5859375
17108.888671875
17022.1875
16908.83984375
16792.578125
16699.630859375
16645.12890625
16638.36328125
16687.62109375
16779.142578125
16850.984375
16809.744140625
16591.271484375
16203.220703125
15702.591796875
15142.125
14550.46875
13948.72265625
13353.17578125
12756.080078125
12133.236328125
11486.55859375
10855.607421875
10268.984375
9711.953125
9172.556640625
8693.369140625
8327.23046875
8047.787109375
7757.8671875
7399.54296875
7010.71484375
6654.45703125
6339.576171875
6044.205078125
5777.12109375
5567.001953125
5411.326171875
5280.6484375
5159.798828125
5041.1015625
4888.515625
4662.64453125
4388.72265625
4153.513671875
4017.16015625
3959.845703125
3923.5234375
3863.55859375
3740.62109375
3512.0546875
3182.55078125
2845.27734375
2623.42578125
2561.734375
2596.55859375
2629.671875
2607.279296875
2528.28515625
2407.0625
2248.876953125
2054.390625
1834.53515625
1615.212890625
1423.5
1269.1328125
1149.23046875
1076.669921875
1089.8125
1217.087890625
1435.396484375
1674.994140625
1858.587890625
1924.9453125
1836.404296875
1608.0234375
1339.54296875
1175.640625
1190.158203125
1311.0546875
1385.373046875
1321.4609375
1151.619140625
961.9375
796.017578125
645.95703125
510.294921875
419.91796875
400.791015625
435.7265625
474.228515625
464.958984375
371.49609375
180.654296875
-77.916015625
-328.2890625
-493.578125
-554.451171875
-550.140625
-520.828125
-468.654296875
-381.625
-271.458984375
-166.412109375
-80.294921875
-14.302734375
15.41015625
-16.703125
-98.9140625
-162.662109375
-135.869140625
-17.3203125
114.39453125
166.625
98.857421875
-68.57421875
-284.08984375
-487.361328125
-621.75390625
-656.490234375
-602.76953125
-491.125
-330.802734375
-113.14453125
137.298828125
341.84375
422.2890625
366.08203125
218.908203125
24.875
-204.1640625
-471.673828125
-777.21484375
-1107.970703125
-1419.181640625
-1626.7421875
-1658.20703125
-1523.990234375
-1311.291015625
-1100.64453125
-920.537109375
-791.62109375
-765.689453125
-881.697265625
-1110.970703125
-1386.72265625
-1671.72265625
-1958.166015625
-2212.236328125
-2363.8984375
-2361.20703125
-2212.734375
-1980.0703125
-1752.943359375
-1619.5859375
-1616.65234375
-1695.021484375
-1763.44921875
-1778.28515625
-1770.748046875
-1785.220703125
-1821.873046875
-1848.01953125
-1832.189453125
-1750.259765625
-1590.70703125
-1381.99609375
-1193.08984375
-1074.79296875
-1006.826171875
-922.337890625
-774.720703125
-562.357421875
-305.26953125
-33.15625
201.56640625
332.962890625
329.03125
225.072265625
93.927734375
-23.779296875
-155.6015625
-355.083984375
-623.38671875
-889.349609375
-1082.7578125
-1212.79296875
-1343.447265625
-1494.056640625
-1603.072265625
-1605.13671875
-1509.87109375
-1380.935546875
-1269.60546875
-1203.462890625
-1211.27734375
-1303.5234375
-1429.912109375
-1505.509765625
-1493.94921875
-1431.677734375
-1358.9609375
-1264.7265625
-1122.953125
-950.884765625
-792.447265625
-655.361328125
-500.5625
-298.31640625
-70.466796875
132.125
278.748046875
376.796875
453.232421875
530.677734375
616.142578125
698.681640625
753.630859375
757.6328125
707.724609375
623.50390625
525.427734375
415.234375
286.720703125
152.59375
46.513671875
-4.0859375
6.166015625
73.51171875
191.201171875
328.685546875
426.263671875
438.34765625
375.5078125
281.09375
174.66796875
47.83203125
-88.615234375
-193.330078125
-243.89453125
-264.98046875
-286.39453125
-302.80078125
-306.48828125
-337.375
-452.9140625
-643.470703125
-814.291015625
-870.515625
-802.5859375
-676.611328125
-562.7109375
-494.697265625
-483.85546875
-535.638671875
-642.4921875
-783.37109375
-947.1640625
-1140.603515625
-1349.890625
-1503.9609375
-1511.072265625
-1348.171875
-1096.1640625
-871.4765625
-736.173828125
-685.859375
-696.689453125
-744.275390625
-783.732421875
-759.302734375
-659.650390625
-546.291015625
-510.71875
-610.541015625
-845.494140625
-1169.142578125
-1513.650390625
-1830.390625
-2123.58203125
-2417.58203125
-2670.462890625
-2756.14453125
-2580.76953125
-2205.537109375
-1806.77734375
-1512.5625
-1321.3515625
-1184.958984375
-1112.080078125
-1149.4609375
-1295.58984375
-1486.248046875
-1664.00390625
-1825.98828125
-1996.30859375
-2176.09765625
-2330.287109375
-2409.44921875
-2382.771484375
-2269.34375
-2144.451171875
-2092.80859375
-2131.3984375
-2180.5234375
-2129.193359375
-1937.763671875
-1672.916015625
-1442.896484375
-1308.681640625
-1262.1796875
-1273.66796875
-1332.328125
-1430.822265625
-1532.208984375
-1581.498046875
-1552.85546875
-1465.61328125
-1346.79296875
-1197.84765625
-1014.244140625
-821.8046875
-667.25390625
-573.63671875
-526.212890625
-504.482421875
-505.37109375
-525.150390625
-539.72265625
-522.7734375
-474.26171875
-416.46875
-373.291015625
-372.146484375
-452.224609375
-633.884765625
-870.849609375
-1063.58203125
-1145.578125
-1146.962890625
-1156.77734375
-1232.34375
-1361.94140625
-1504.66796875
-1638.814453125
-1766.296875
-1891.658203125
-2012.04296875
-2120.845703125
-2209.2890625
-2261.00390625
-2246.3515625
-2129.85546875
-1902.404296875
-1619.90625
-1395.16015625
-1320.59765625
-1388.283203125
-1497.33203125
-1541.89453125
-1482.013671875
-1341.0234375
-1170.517578125
-1029.82421875
-966.751953125
-989.26171875
-1068.044921875
-1182.798828125
-1344.623046875
-1548.5859375
-1728.11328125
-1800.21484375
-1755.568359375
-1668.4296875
-1612.830078125
-1601.353515625
-1612.638671875
-1637.96484375
-1672.298828125
-1685.2734375
-1639.244140625
-1534.873046875
-1414.578125
-1315.82421875
-1232.689453125
-1123.91796875
-950.0703125
-706.54296875
-433.91015625
-198.341796875
-50.96484375
2.189453125
-9.0625
-58.74609375
-155.392578125
-333.703125
-612.458984375
-956.08203125
-1282.88671875
-1525.40625
-1688.25
-1837.46484375
-2025.662109375
-2232.384765625
-2381.09375
-2406.068359375
-2297.203125
-2089.9375
-1825.24609375
-1520.85546875
-1177.3125
-811.91796875
-482.24609375
-261.794921875
-183.134765625
-210.349609375
-271.8203125
-312.015625
-309.5703125
-264.5546875
-188.251953125
-101.49609375
-30.044921875
-4.44140625
-69.57421875
-274.802734375
-625.49609375
-1043.220703125
-1398.19921875
-1594.654296875
-1620.4375
-1521.357421875
-1352.94921875
-1166.220703125
-1014.0390625
-938.3828125
-942.033203125
-980.638671875
-989.326171875
-924.171875
-790.904296875
-642.9296875
-548.048828125
-547.39453125
-638.708984375
-791.380859375
-970.259765625
-1148.091796875
-1308.357421875
-1443.96484375
-1549.271484375
-1610.64453125
-1611.37890625
-1550.98046875
-1455.25390625
-1362.1953125
-1298.03125
-1263.837890625
-1235.671875
-1175.208984375
-1053.005859375
-875.46484375
-688.9375
-548.84765625
-480.078125
-465.552734375
-468.40234375
-461.9140625
-443.08984375
-425.796875
-424.08984375
-440.021484375
-463.546875
-479.490234375
-473.775390625
-441.330078125
-397.67578125
-377.03125
-400.353515625
-438.298828125
-421.3046875
-303.650390625
-117.068359375
46.80078125
104.478515625
26.91796875
-167.40234375
-437.236328125
-722.853515625
-943.375
-1025.4296875
-960.462890625
-831.375
-757.83203125
-795.267578125
-891.126953125
-950.267578125
-931.65625
-859.369140625
-751.375
-586.775390625
-368.181640625
-178.30078125
-121.845703125
-210.87890625
-344.8046875
-410.42578125
-369.880859375
-243.486328125
-52.978515625
177.13671875
384.205078125
487.181640625
459.216796875
356.7109375
261.015625
204.884765625
167.564453125
127.015625
95.27734375
101.15625
151.412109375
215.486328125
245.71484375
213.255859375
130.673828125
42.375
-11.3671875
-27.939453125
-46.58203125
-122.54296875
-291.72265625
-546.087890625
-832.671875
-1080.87890625
-1242.240234375
-1306.71875
-1280.470703125
-1162.34765625
-961.654296875
-731.224609375
-548.39453125
-446.8046875
-389.81640625
-330.494140625
-273.048828125
-243.1796875
-219.19921875
-146.10546875
-24.1015625
67.634765625
63.888671875
-2.900390625
-42.806640625
-7.638671875
81.833984375
183.271484375
262.248046875
286.03515625
242.087890625
176.880859375
175.796875
278.556640625
434.453125
555.859375
593.28125
543.97265625
420.232421875
248.3984375
87.947265625
8.4375
27.91796875
86.16796875
90.33203125
-12.388671875
-201.517578125
-410.59375
-585.029296875
-719.001953125
-839.42578125
-959.076171875
-1056.666015625
-1105.41015625
-1105.712890625
-1078.064453125
-1035.755859375
-981.041015625
-921.666015625
-874.052734375
-851.6640625
-862.48046875
-912.55078125
-995.115234375
-1078.673828125
-1125.04296875
-1123.251953125
-1092.701171875
-1053.70703125
-1011.642578125
-968.41015625
-924.240234375
-860.609375
-749.0390625
-598.62109375
-477.4609375
-459.587890625
-553.69140625
-704.236328125
-861.564453125
-1031.236328125
-1249.169921875
-1521.771484375
-1798.443359375
-2000.33984375
-2080.908203125
-2069.5703125
-2052.880859375
-2095.4921875
-2174.345703125
-2203.73828125
-2131.455078125
-1997.09765625
-1886.294921875
-1839.33984375
-1818.833984375
-1758.279296875
-1623.3125
-1425.759765625
-1198.9296875
-973.798828125
-773.8671875
-621.935546875
-546.83203125
-577.658203125
-719.05859375
-926.3046875
-1116.736328125
-1223.646484375
-1242.46875
-1215.880859375
-1173.8203125
-1101.423828125
-972.947265625
-805.72265625
-665.853515625
-620.341796875
-690.640625
-848.900390625
-1045.162109375
-1232.7265625
-1378.126953125
-1461.9140625
-1478.572265625
-1440.056640625
-1380.537109375
-1349.376953125
-1383.28515625
-1475.685546875
-1576.822265625
-1630.205078125
-1610.943359375
-1534.21875
-1439.201171875
-1367.900390625
-1341.962890625
-1340.1015625
-1300.783203125
-1165.173828125
-925.841796875
-629.28515625
-334.025390625
-77.70703125
117.837890625
231.615234375
247.150390625
160.41015625
-26.33203125
-304.45703125
-634.4140625
-932.953125
-1118.275390625
-1180.07421875
-1182.890625
-1181.35546875
-1147.7578125
-1011.068359375
-764.466796875
-502.044921875
-330.958984375
-264.583984375
-223.509765625
-131.423828125
16.02734375
173.265625
298.6171875
367.58203125
361.482421875
281.609375
171.505859375
89.58984375
44.505859375
-22.2578125
-172.375
-398.970703125
-628.7421875
-783.7421875
-830.91015625
-787.880859375
-703.845703125
-631.03515625
-593.26171875
-576.46484375
-558.40234375
-542.763671875
-550.837890625
-587.5
-637.212890625
-688.994140625
-735.734375
-744.9609375
-666.654296875
-491.8359375
-276.3671875
-77.623046875
113.546875
345.4296875
624.53125
903.0390625
1146.376953125
1370.54296875
1595.396484375
1792.806640625
1907.01171875
1911.068359375
1824.123046875
1685.0234375
1523.94140625
1347.083984375
1133.431640625
858.021484375
532.94921875
212.6015625
-55.6015625
-266.943359375
-425.9140625
-501.484375
-454.48046875
-299.5546875
-96.818359375
119.4609375
359.966796875
618.62109375
840.8828125
983.318359375
1065.689453125
1121.453125
1122.34765625
1004.537109375
766.908203125
498.923828125
300.248046875
202.158203125
173.7890625
171.6015625
164.58984375
135.75
82.673828125
8.66796875
-96.720703125
-254.443359375
-461.501953125
-672.42578125
-827.44921875
-890.021484375
-851.607421875
-721.416015625
-531.48046875
-337.69921875
-188.896484375
-92.69140625
-25.5859375
25.009765625
40.3203125
-11.8203125
-148.552734375
-354.00390625
-575.587890625
-744.23828125
-814.970703125
-787.142578125
-677.3828125
-486.47265625
-214.611328125
99.275390625
383.419921875
584.458984375
694.26171875
726.494140625
692.8671875
609.154296875
498.337890625
374.37890625
243.689453125
134.0546875
94.125
138.205078125
208.669921875
223.94140625
161.58984375
72.880859375
16.560546875
-3.130859375
-31.326171875
-109.560546875
-229.2890625
-328.41015625
-334.978515625
-222.669921875
-22.419921875
220.30859375
484.65234375
762.0546875
1023.79296875
1222.140625
1315.947265625
1280.943359375
1112.919921875
849.587890625
578.677734375
386.791015625
291.697265625
245.978515625
205.494140625
166.765625
139.541015625
123.935546875
131.53125
195.12109375
328.888671875
494.390625
625.306640625
673.94921875
625.224609375
491.775390625
318.099609375
168.796875
83.75390625
51.986328125
44.6484375
53.994140625
74.322265625
63.7109375
-35.712890625
-235.98046875
-482.544921875
-689.849609375
-778.65625
-698.515625
-460.73046875
-157.5703125
88.716796875
217.55078125
256.259765625
252.3046875
207.822265625
94.978515625
-89.42578125
-307.958984375
-510.408203125
-663.888671875
-765.9453125
-839.009765625
-902.181640625
-942.3125
-928.017578125
-859.552734375
-784.076171875
-746.1484375
-741.439453125
-740.609375
-745.908203125
-797.677734375
-923.845703125
-1098.5625
-1252.38671875
-1318.236328125
-1277.916015625
-1177.37890625
-1089.904296875
-1052.251953125
-1042.216796875
-1022.322265625
-981.783203125
-914.76171875
-783.517578125
-549.837890625
-244.796875
32.79296875
202.35546875
259.498046875
241.2578125
174.314453125
86.8046875
38.126953125
84.345703125
211.3515625
338.763671875
402.896484375
415.314453125
433.31640625
497.44921875
609.978515625
747.0078125
861.82421875
888.9921875
784.58984375
579.74609375
378.24609375
281.58984375
311.060546875
399.34375
448.7109375
399.275390625
263.466796875
116.4140625
50.10546875
116.3984375
298.986328125
535.123046875
761.4453125
942.123046875
1069.435546875
1155.244140625
1222.69921875
1294.642578125
1384.146484375
1494.13671875
1614.271484375
1706.8984375
1708.771484375
1574.533203125
1328.029296875
1056.109375
840.724609375
698.376953125
578.6015625
404.9140625
122.712890625
-260.3125
-663.048828125
-978.890625
-1156.57421875
-1229.34765625
-1257.56640625
-1256.912109375
-1192.310546875
-1022.25
-732.623046875
-349.17578125
55.025390625
378.587890625
554.396484375
599.68359375
588.01171875
577.537109375
583.8984375
604.359375
626.26171875
611.904296875
522.166015625
377.705078125
265.2421875
254.462890625
323.771484375
388.583984375
388.06640625
323.9921875
230.6875
137.53515625
60.751953125
6.892578125
-25.787109375
-38.0234375
-14.11328125
76.302734375
248.857421875
469.33203125
649.546875
693.53515625
568.38671875
336.234375
108.33984375
-36.1875
-85.673828125
-66.287109375
-5.083984375
72.998046875
137.044921875
157.87109375
116.90234375
4.32421875
-172.71875
-369.2109375
-508.2890625
-528.625
-424.240234375
-236.775390625
-26.185546875
146.390625
236.623046875
243.076171875
202.33984375
142.59375
61.490234375
-32.65625
-88.11328125
-56.578125
41.58203125
135.880859375
179.46484375
169.013671875
108.70703125
12.662109375
-52.388671875
9.296875
219.763671875
484.12109375
682.55859375
778.3671875
806.466796875
789.154296875
713.048828125
580.125
436.4765625
341.83203125
333.650390625
416.3515625
552.216796875
657.92578125
645.83984375
493.7421875
263.91796875
42.6484375
-129.6953125
-266.66796875
-397.13671875
-534.361328125
-667.12890625
-760.671875
-775.712890625
-710.046875
-619.767578125
-575.6875
-591.1015625
-609.595703125
-571.458984375
-472.65625
-346.111328125
-210.046875
-67.1015625
56.3515625
112.330078125
86.00390625
19.552734375
-35.353515625
-64.57421875
-72.935546875
-47.689453125
25.744140625
129.568359375
236.05078125
359.0859375
541.06640625
779.041015625
997.544921875
1109.525390625
1081.873046875
937.779296875
732.14453125
542.158203125
443.11328125
454.345703125
522.052734375
582.544921875
632.181640625
715.21484375
859.388671875
1046.1796875
1225.041015625
1328.275390625
1294.955078125
1127.482421875
920.7421875
791.076171875
769.58984375
800.318359375
841.279296875
912.11328125
1020.365234375
1096.064453125
1052.390625
888.966796875
687.16796875
513.171875
372.578125
259.7421875
194.86328125
178.619140625
142.947265625
-3.9375
-277.787109375
-590.59765625
-833.90234375
-972.21875
-1039.630859375
-1061.294921875
-1014.24609375
-880.33984375
-712.689453125
-612.841796875
-634.833984375
-735.478515625
-834.98828125
-909.919921875
-1002.173828125
-1141.744140625
-1291.541015625
-1386.31640625
-1411.3828125
-1417.6484375
-1454.265625
-1503.08984375
-1492.791015625
-1372.3125
-1159.927734375
-923.93359375
-728.087890625
-594.015625
-496.642578125
-385.658203125
-228.984375
-58.470703125
30.287109375
-53.056640625
-310.7109375
-643.4296875
-918.611328125
-1049.83203125
-1027.173828125
-901.677734375
-751.40234375
-639.423828125
-577.4921875
-526.08984375
-437.26953125
-298.732421875
-137.931640625
6.46875
113.056640625
189.18359375
260.76953125
339.17578125
392.013671875
365.21875
249.974609375
110.302734375
17.580078125
-33.84765625
-115.21484375
-267.916015625
-452.611328125
-602.58203125
-691.896484375
-724.037109375
-680.6171875
-526.404296875
-265.697265625
42.662109375
342.1484375
629.734375
935.755859375
1268.0
1592.34765625
1858.052734375
2022.287109375
2054.126953125
1941.06640625
1711.1484375
1445.00390625
1247.009765625
1182.625
1229.0859375
1289.41015625
1273.16796875
1179.138671875
1095.033203125
1104.072265625
1193.220703125
1265.298828125
1241.052734375
1133.861328125
1017.87109375
939.287109375
878.3828125
795.97265625
696.314453125
628.763671875
630.00390625
676.7734375
701.892578125
650.859375
515.59765625
323.55859375
120.78515625
-24.650390625
-34.5390625
119.751953125
362.693359375
550.2421875
581.30078125
469.357421875
307.650390625
189.177734375
167.009765625
254.44921875
424.48828125
615.33203125
764.99609375
845.205078125
854.0390625
792.5859375
672.259765625
530.900390625
406.484375
294.26953125
160.10546875
1.232421875
-134.1640625
-198.828125
-197.740234375
-180.201171875
-198.193359375
-272.28515625
-370.517578125
-414.234375
-337.974609375
-164.615234375
0.025390625
64.474609375
24.943359375
-66.27734375
-166.76953125
-246.40234375
-257.75390625
-163.14453125
2.783203125
137.591796875
158.623046875
75.345703125
-25.775390625
-53.7734375
20.896484375
142.525390625
205.423828125
139.529296875
-19.8359375
-153.74609375
-158.302734375
-21.08984375
186.80078125
367.7734375
443.693359375
379.224609375
195.533203125
-32.9375
-211.712890625
-277.529296875
-237.09765625
-164.6015625
-146.1328125
-200.46875
-248.23828125
-176.193359375
55.28125
370.71875
645.32421875
807.1953125
882.783203125
961.435546875
1117.96484375
1347.5234375
1559.8046875
1648.83203125
1589.625
1469.966796875
1416.263671875
1479.611328125
1590.09765625
1615.55859375
1459.58984375
1111.302734375
627.125
95.603515625
-373.341796875
-660.0859375
-689.5703125
-496.78125
-219.134765625
-2.55078125
82.974609375
40.3828125
-102.365234375
-306.27734375
-512.521484375
-668.736328125
-770.5546875
-846.61328125
-897.26953125
-878.521484375
-760.169921875
-578.935546875
-419.501953125
-352.169921875
-389.888671875
-488.927734375
-587.541015625
-658.14453125
-721.328125
-796.236328125
-853.380859375
-852.087890625
-818.283203125
-835.65234375
-943.396484375
-1084.501953125
-1179.904296875
-1217.689453125
-1237.984375
-1262.19140625
-1279.267578125
-1284.80078125
-1291.23046875
-1300.40234375
-1295.166015625
-1259.46875
-1188.755859375
-1085.2578125
-958.390625
-821.337890625
-674.142578125
-505.240234375
-325.3203125
-178.91796875
-98.591796875
-66.455078125
-47.859375
-43.494140625
-73.71484375
-126.59375
-162.513671875
-166.787109375
-161.712890625
-166.23046875
-174.708984375
-176.853515625
-173.263671875
-175.328125
-212.908203125
-325.23828125
-505.31640625
-665.0078125
-702.169921875
-600.298828125
-420.51171875
-211.056640625
6.927734375
165.6328125
157.146484375
-36.427734375
-283.837890625
-436.708984375
-480.046875
-498.0234375
-535.8515625
-572.10546875
-604.94140625
-676.63671875
-795.61328125
-901.484375
-941.375
-938.11328125
-947.76171875
-976.46484375
-973.80078125
-897.44921875
-756.70703125
-591.63671875
-426.736328125
-253.029296875
-52.771484375
163.611328125
352.7734375
474.306640625
523.349609375
519.84765625
474.533203125
380.09765625
234.1484375
60.892578125
-88.349609375
-153.419921875
-101.078125
38.123046875
177.75
244.998046875
246.361328125
251.798828125
317.791015625
441.078125
578.08984375
679.3046875
700.974609375
617.2734375
446.373046875
252.5078125
100.755859375
8.953125
-49.18359375
-99.681640625
-136.998046875
-134.6796875
-80.92578125
-5.51171875
24.705078125
-58.9140625
-286.291015625
-632.072265625
-1027.171875
-1382.6875
-1619.166015625
-1701.822265625
-1662.75
-1579.28515625
-1512.705078125
-1459.044921875
-1359.57421875
-1161.08203125
-868.29296875
-540.763671875
-243.740234375
-10.02734375
146.447265625
194.349609375
90.99609375
-161.298828125
-480.201171875
-746.505859375
-886.375
-908.50390625
-871.439453125
-827.470703125
-790.92578125
-742.966796875
-662.44140625
-555.390625
-447.0078125
-338.7421875
-191.1328125
26.580078125
273.908203125
450.57421875
480.306640625
377.75
237.576171875
167.8046875
220.21875
358.251953125
488.853515625
543.4140625
529.85546875
496.423828125
463.111328125
423.375
403.12109375
461.26171875
606.625
755.111328125
809.359375
764.51171875
705.578125
715.771484375
817.564453125
986.46484375
1175.453125
1317.546875
1343.283203125
1225.478515625
1001.8671875
744.685546875
513.419921875
334.689453125
206.599609375
108.486328125
19.578125
-52.455078125
-64.20703125
23.533203125
191.95703125
364.24609375
471.529296875
509.93359375
517.345703125
504.69140625
443.19140625
327.115234375
209.25390625
137.03125
74.16796875
-64.763671875
-297.419921875
-531.466796875
-650.908203125
-609.353515625
-425.64453125
-135.884765625
208.62890625
525.623046875
739.08984375
835.466796875
852.4765625
817.650390625
732.98828125
617.400390625
517.5859375
454.869140625
391.193359375
274.88671875
104.591796875
-75.052734375
-228.626953125
-353.12890625
-446.865234375
-482.546875
-428.58203125
-289.791015625
-114.181640625
40.634765625
141.060546875
182.6015625
179.75
161.4375
161.48828125
187.61328125
196.34375
121.259765625
-58.625
-290.064453125
-498.884765625
-663.390625
-818.623046875
-991.296875
-1147.890625
-1214.14453125
-1139.48046875
-937.435546875
-664.46875
-364.63671875
-43.892578125
297.935546875
626.30859375
886.421875
1056.0703125
1158.912109375
1221.185546875
1243.802734375
1229.470703125
1207.666015625
1209.322265625
1237.724609375
1285.36328125
1353.955078125
1427.923828125
1451.244140625
1370.20703125
1188.427734375
947.103515625
670.302734375
376.626953125
130.744140625
17.84375
50.974609375
153.935546875
255.966796875
356.265625
468.37890625
550.708984375
543.62890625
453.77734375
353.880859375
300.60546875
283.197265625
252.931640625
181.302734375
90.1015625
39.291015625
78.978515625
195.8359375
308.9296875
330.845703125
234.1953125
62.9296875
-99.486328125
-165.990234375
-85.16796875
116.01171875
331.005859375
440.333984375
387.916015625
194.478515625
-80.72265625
-372.380859375
-626.35546875
-822.564453125
-983.857421875
-1141.384765625
-1291.240234375
-1400.33984375
-1446.9140625
-1432.859375
-1361.90625
-1233.6328125
-1063.533203125
-885.23046875
-721.177734375
-562.771484375
-385.931640625
-178.84375
46.576171875
262.677734375
445.625
591.515625
707.306640625
784.193359375
800.251953125
764.0703125
732.326171875
753.19140625
804.1796875
818.802734375
766.873046875
670.53125
543.685546875
364.5234375
127.052734375
-119.091796875
-310.94921875
-431.826171875
-501.890625
-528.369140625
-497.52734375
-410.27734375
-297.453125
-195.08203125
-120.93359375
-78.345703125
-68.98828125
-93.970703125
-146.228515625
-205.61328125
-245.208984375
-251.39453125
-243.484375
-267.435546875
-359.587890625
-510.337890625
-659.587890625
-728.12890625
-667.173828125
-497.123046875
-301.5234375
-167.9296875
-123.677734375
-132.22265625
-151.46484375
-184.626953125
-270.158203125
-430.564453125
-635.345703125
-809.88671875
-886.525390625
-862.0703125
-805.408203125
-793.091796875
-835.783203125
-882.533203125
-893.150390625
-877.669921875
-856.68359375
-815.521484375
-725.482421875
-595.25
-473.69140625
-403.427734375
-387.38671875
-397.103515625
-400.26171875
-384.548828125
-366.40625
-370.359375
-387.41015625
-362.265625
-242.349609375
-44.294921875
139.03125
206.12109375
128.486328125
-22.40234375
-125.8125
-106.19140625
4.525390625
99.267578125
97.712890625
15.529296875
-63.294921875
-66.232421875
18.33203125
145.283203125
246.609375
276.677734375
246.123046875
205.26171875
181.81640625
147.505859375
58.58203125
-90.310546875
-272.859375
-470.271484375
-675.279296875
-876.873046875
-1079.427734375
-1323.3359375
-1637.744140625
-1969.583984375
-2204.626953125
-2272.736328125
-2198.46484375
-2042.78515625
-1844.103515625
-1638.5078125
-1485.919921875
-1426.349609375
-1433.681640625
-1455.66015625
-1482.041015625
-1528.025390625
-1562.25390625
-1509.15625
-1341.521484375
-1132.43359375
-986.841796875
-936.470703125
-917.939453125
-838.755859375
-648.30859375
-360.064453125
-33.791015625
257.185546875
459.58203125
562.189453125
594.986328125
607.60546875
642.599609375
719.337890625
834.697265625
973.669921875
1115.376953125
1228.6796875
1268.103515625
1183.17578125
939.41015625
539.669921875
37.296875
-468.283203125
-864.740234375
-1080.142578125
-1116.673828125
-1031.1875
-881.6328125
-694.6640625
-480.22265625
-261.18359375
-75.04296875
52.970703125
129.548828125
181.96875
228.99609375
262.884765625
254.873046875
174.248046875
7.1875
-230.015625
-487.900390625
-700.919921875
-824.953125
-869.404296875
-889.7890625
-940.482421875
-1032.0234375
-1135.994140625
-1228.009765625
-1315.75390625
-1419.130859375
-1530.09375
-1605.486328125
-1603.353515625
-1517.8984375
-1374.623046875
-1203.673828125
-1031.23046875
-886.103515625
-786.740234375
-712.216796875
-606.28125
-429.177734375
-200.697265625
16.1953125
163.3203125
209.322265625
144.796875
-13.06640625
-211.373046875
-386.73046875
-517.2578125
-640.841796875
-812.169921875
-1043.798828125
-1287.724609375
-1465.96875
-1521.564453125
-1453.962890625
-1308.12890625
-1120.0546875
-875.34765625
-537.34375
-118.462890625
291.607421875
574.65234375
654.658203125
532.53515625
282.90234375
24.716796875
-137.228515625
-172.6953125
-126.908203125
-54.2109375
36.66015625
164.3125
322.970703125
468.1484375
542.685546875
503.759765625
341.330078125
92.845703125
-167.90625
-376.962890625
-515.51171875
-596.134765625
-634.75
-653.451171875
-687.37109375
-753.3203125
-818.095703125
-829.734375
-780.912109375
-715.943359375
-674.69140625
-652.7734375
-614.9140625
-522.6015625
-354.021484375
-131.369140625
69.111328125
172.130859375
181.056640625
169.134765625
182.498046875
191.169921875
157.5078125
109.61328125
102.71484375
133.353515625
142.837890625
99.3359375
30.197265625
-31.193359375
-85.953125
-137.8828125
-154.349609375
-89.681640625
61.513671875
250.595703125
405.58203125
465.96484375
405.919921875
250.544921875
69.94140625
-62.41015625
-114.1484375
-92.779296875
-7.720703125
143.359375
342.421875
530.359375
649.568359375
706.3046875
762.673828125
852.236328125
920.4296875
867.7265625
647.34765625
311.392578125
-26.455078125
-257.259765625
-322.91796875
-234.83984375
-59.291015625
135.45703125
327.11328125
521.302734375
689.32421875
761.48828125
706.68359375
592.197265625
525.548828125
540.78125
573.947265625
555.208984375
497.541015625
483.0234375
582.154296875
799.298828125
1075.560546875
1318.279296875
1435.3203125
1376.001953125
1163.291015625
881.189453125
613.30859375
387.90234375
188.9453125
18.001953125
-76.3359375
-48.888671875
70.30859375
177.6015625
175.06640625
37.52734375
-192.701171875
-446.0546875
-648.751953125
-743.74609375
-736.283203125
-718.158203125
-806.919921875
-1038.390625
-1331.609375
-1570.525390625
-1708.935546875
-1788.396484375
-1872.0625
-1981.630859375
-2091.171875
-2156.9765625
-2144.15625
-2040.59375
-1865.16796875
-1665.2734375
-1493.23046875
-1371.669921875
-1278.9609375
-1173.318359375
-1034.107421875
-878.541015625
-739.607421875
-633.361328125
-549.615234375
-469.123046875
-386.390625
-318.65234375
-292.134765625
-311.28125
-338.318359375
-313.84375
-208.91015625
-56.017578125
73.978515625
120.259765625
59.482421875
-91.9296875
-282.119140625
-441.7890625
-527.5390625
-555.1015625
-572.240234375
-592.828125
-576.6484375
-486.865234375
-350.82421875
-241.34765625
-200.646484375
-202.109375
-191.935546875
-151.580078125
-105.701171875
-77.955078125
-59.29296875
-24.310546875
37.716796875
120.267578125
215.109375
310.123046875
376.220703125
381.25390625
325.462890625
247.205078125
188.76953125
175.693359375
231.892578125
376.001953125
571.763671875
711.2734375
700.869140625
569.08203125
452.197265625
459.640625
575.994140625
697.16796875
727.021484375
623.888671875
392.6328125
76.736328125
-243.380859375
-474.2265625
-549.486328125
-455.447265625
-231.060546875
52.216796875
326.603515625
557.712890625
735.6328125
843.84765625
864.162109375
818.822265625
773.4609375
773.44140625
802.265625
830.40625
876.98046875
977.509765625
1104.4140625
1175.634765625
1154.0078125
1093.806640625
1066.95703125
1077.169921875
1074.6796875
1031.935546875
974.720703125
951.19140625
994.08984375
1100.748046875
1223.455078125
1287.62109375
1249.759765625
1141.47265625
1036.2265625
972.90234375
932.88671875
888.630859375
840.484375
794.6015625
741.2421875
685.8515625
676.39453125
753.119140625
870.572265625
911.548828125
797.771484375
562.328125
297.1015625
58.16796875
-146.458984375
-299.103515625
-355.54296875
-299.56640625
-180.916015625
-75.46484375
-23.513671875
-24.34375
-72.947265625
-170.357421875
-296.568359375
-402.171875
-449.283203125
-457.83984375
-496.501953125
-619.4296875
-812.80078125
-1004.291015625
-1118.37890625
-1115.92578125
-992.580078125
-770.900390625
-511.30078125
-304.546875
-212.69921875
-212.607421875
-224.314453125
-200.6171875
-162.775390625
-142.04296875
-121.2265625
-57.759765625
61.509765625
219.16796875
402.53515625
603.111328125
785.134765625
890.16796875
883.615234375
777.177734375
600.76953125
374.19921875
119.189453125
-113.255859375
-242.728515625
-193.572265625
57.67578125
451.953125
865.3125
1175.732421875
1329.12109375
1349.30078125
1294.66015625
1207.482421875
1087.244140625
897.2734375
609.224609375
256.794921875
-70.056640625
-308.384765625
-488.3359375
-689.103515625
-939.3984375
-1194.0390625
-1399.384765625
-1535.57421875
-1587.90625
-1526.30078125
-1343.619140625
-1087.84375
-830.26953125
-616.580078125
-460.25390625
-357.3125
-287.9609375
-227.068359375
-173.927734375
-150.99609375
-156.0703125
-143.779296875
-80.71484375
6.7734375
71.8046875
111.6171875
155.34765625
202.87890625
219.2109375
189.458984375
147.734375
152.171875
255.189453125
484.16796875
809.916015625
1134.021484375
1347.0625
1410.59765625
1358.646484375
1225.828125
1017.673828125
757.529296875
512.6875
344.18359375
256.61328125
216.47265625
192.0390625
156.568359375
85.626953125
-16.8125
-110.041015625
-161.474609375
-180.966796875
-187.267578125
-169.98046875
-125.328125
-106.77734375
-180.845703125
-326.1875
-427.05078125
-392.640625
-254.28125
-121.4375
-62.548828125
-51.3359375
-13.83984375
97.0234375
265.34765625
424.169921875
501.23828125
473.400390625
386.103515625
311.173828125
279.458984375
259.947265625
206.44921875
113.96484375
20.087890625
-40.88671875
-66.453125
-62.8828125
-12.212890625
111.5859375
286.650390625
422.896484375
422.2890625
266.958984375
40.34765625
-142.916015625
-224.15625
-221.14453125
-181.248046875
-134.72265625
-93.15625
-68.953125
-71.54296875
-84.2734375
-65.5078125
11.57421875
122.25390625
200.53125
186.4765625
64.896484375
-130.796875
-341.712890625
-516.625
-638.681640625
-725.515625
-798.744140625
-854.36328125
-868.685546875
-828.216796875
-741.158203125
-621.46484375
-478.029296875
-324.2890625
-182.54296875
-67.130859375
28.2890625
116.55859375
196.6484375
258.1796875
304.435546875
363.673828125
476.59375
670.171875
931.662109375
1198.783203125
1381.92578125
1410.326171875
1266.87890625
988.853515625
648.34375
331.462890625
112.91796875
26.09765625
53.6015625
151.427734375
277.845703125
397.076171875
474.46484375
492.419921875
470.87890625
454.7109375
477.546875
549.3203125
677.423828125
878.232421875
1152.33984375
1454.2890625
1698.298828125
1798.11328125
1707.849609375
1440.767578125
1063.626953125
671.24609375
348.76171875
137.02734375
21.78125
-41.666015625
-82.61328125
-88.326171875
-27.5
99.41796875
245.33984375
361.40625
448.5703125
550.068359375
691.65234375
838.01953125
911.869140625
856.919921875
690.173828125
496.75
361.521484375
293.50390625
227.32421875
115.138671875
6.359375
7.6796875
159.0234375
373.5859375
515.0546875
519.517578125
428.56640625
318.95703125
226.12890625
140.552734375
58.732421875
13.36328125
40.0703125
119.43359375
172.353515625
127.2265625
-17.81640625
-212.439453125
-415.689453125
-607.416015625
-745.326171875
-762.041015625
-634.55078125
-427.0
-226.326171875
-46.669921875
167.287109375
443.12890625
719.310546875
892.130859375
906.248046875
790.908203125
620.341796875
446.03125
259.943359375
20.513671875
-282.404296875
-596.392578125
-849.76171875
-1012.4765625
-1094.02734375
-1098.2578125
-1023.240234375
-907.125
-820.447265625
-780.337890625
-709.048828125
-522.615234375
-242.3828125
27.146484375
222.70703125
375.193359375
534.482421875
693.771484375
813.470703125
879.1484375
898.83203125
870.177734375
793.470703125
704.380859375
648.703125
620.53125
562.05859375
437.177734375
278.703125
151.072265625
91.822265625
105.76171875
189.908203125
330.822265625
480.41015625
560.697265625
509.1015625
326.951171875
94.005859375
-66.546875
-63.900390625
93.197265625
304.740234375
466.28515625
549.20703125
600.701171875
688.0234375
851.97265625
1080.359375
1287.927734375
1339.630859375
1150.478515625
784.380859375
424.53515625
222.2109375
185.439453125
220.986328125
256.666015625
298.96484375
389.0
533.5625
682.734375
761.984375
728.03125
604.462890625
461.27734375
353.9140625
288.0390625
245.568359375
224.685546875
234.283203125
261.033203125
270.017578125
241.625
186.732421875
116.392578125
14.576171875
-138.8828125
-319.88671875
-453.552734375
-473.92578125
-393.7265625
-304.41015625
-298.6328125
-399.353515625
-571.501953125
-782.146484375
-1016.0703125
-1238.4140625
-1392.087890625
-1459.84765625
-1495.13671875
-1551.88671875
-1602.56640625
-1569.97265625
-1434.54296875
-1264.419921875
-1130.337890625
-1031.71484375
-925.9921875
-794.865234375
-649.71875
-496.47265625
-338.822265625
-216.146484375
-200.962890625
-337.044921875
-590.17578125
-872.931640625
-1112.814453125
-1286.11328125
-1392.11328125
-1419.890625
-1361.3203125
-1247.19140625
-1137.443359375
-1060.1796875
-984.2109375
-878.47265625
-781.873046875
-773.9453125
-873.462890625
-1004.90234375
-1083.369140625
-1102.0546875
-1109.1484375
-1121.005859375
-1093.529296875
-972.3828125
-740.33203125
-417.2734375
-48.580078125
295.01171875
538.259765625
652.5859375
677.63671875
667.666015625
618.501953125
472.2578125
202.755859375
-125.021484375
-400.708984375
-565.759765625
-647.0390625
-699.806640625
-742.734375
-754.17578125
-705.4453125
-579.248046875
-375.46484375
-126.4609375
101.1328125
247.5078125
306.171875
314.8984375
306.80859375
291.236328125
272.40625
248.82421875
188.208984375
44.6328125
-172.482421875
-372.544921875
-458.58984375
-416.59375
-307.03125
-182.357421875
-46.390625
106.232421875
245.2265625
317.91796875
294.064453125
183.65625
16.748046875
-179.61328125
-379.240234375
-542.806640625
-629.25390625
-637.515625
-624.8671875
-656.642578125
-735.37109375
-805.328125
-832.822265625
-849.0625
-893.33203125
-943.701171875
-939.1015625
-857.294921875
-740.00390625
-648.650390625
-623.08984375
-674.046875
-778.4140625
-876.822265625
-906.73828125
-850.337890625
-732.240234375
-567.98828125
-340.203125
-36.607421875
306.583984375
610.775390625
795.998046875
819.0390625
693.990234375
485.375
267.955078125
85.544921875
-47.77734375
-120.828125
-127.794921875
-95.068359375
-71.45703125
-78.173828125
-91.21484375
-84.009765625
-63.625
-50.740234375
-46.19921875
-35.5078125
-10.35546875
28.61328125
72.76171875
94.236328125
53.8671875
-57.71875
-198.021484375
-308.625
-362.927734375
-366.65234375
-330.767578125
-266.986328125
-198.21484375
-149.115234375
-127.9453125
-128.880859375
-140.7578125
-139.6796875
-88.763671875
34.142578125
219.853515625
455.53515625
748.484375
1091.54296875
1418.0234375
1629.869140625
1675.341796875
1575.2578125
1378.33984375
1126.41796875
868.716796875
671.267578125
584.8515625
614.294921875
727.419921875
875.078125
991.8359375
1002.62890625
861.806640625
592.294921875
275.54296875
-3.138671875
-202.71875
-328.60546875
-395.2890625
-393.8359375
-305.40625
-146.40234375
19.90625
134.31640625
193.029296875
228.625
249.90625
228.14453125
143.22265625
18.55859375
-95.146484375
-152.41015625
-129.248046875
-32.708984375
95.931640625
203.9296875
260.181640625
257.326171875
192.69140625
76.427734375
-45.537109375
-116.91796875
-133.333984375
-148.458984375
-204.421875
-287.265625
-366.59765625
-442.15234375
-522.6953125
-589.46875
-615.2421875
-598.505859375
-547.84765625
-456.6875
-331.681640625
-224.322265625
-183.240234375
-178.95703125
-123.57421875
25.048828125
211.3828125
339.974609375
357.267578125
279.361328125
178.646484375
149.01171875
239.24609375
395.82421875
499.6328125
481.751953125
383.607421875
292.5234375
252.537109375
263.201171875
329.744140625
464.271484375
642.826171875
801.9609375
889.017578125
896.771484375
847.712890625
767.138671875
678.025390625
601.37109375
545.6484375
500.744140625
448.95703125
379.44921875
293.091796875
203.171875
136.314453125
124.767578125
186.322265625
306.626953125
443.765625
558.01953125
643.23046875
723.85546875
810.56640625
864.0234375
827.111328125
707.38671875
608.6953125
650.478515625
850.275390625
1103.873046875
1288.744140625
1371.380859375
1400.634765625
1411.91796875
1371.4375
1230.6328125
1016.875
836.1875
773.38671875
808.779296875
853.97265625
856.6640625
838.705078125
831.7734375
818.46875
767.1015625
699.98046875
682.65625
741.400390625
823.9453125
856.02734375
815.564453125
738.21875
674.1875
665.890625
751.2109375
942.64453125
1184.203125
1357.5078125
1368.8984375
1238.30859375
1086.60546875
1029.1171875
1087.533203125
1196.958984375
1270.328125
1246.158203125
1107.2890625
893.431640625
691.267578125
575.939453125
548.5625
548.984375
533.17578125
512.33203125
507.134765625
495.837890625
435.7109375
320.7734375
193.26953125
105.29296875
85.337890625
127.064453125
186.396484375
202.380859375
152.78125
87.58984375
81.494140625
153.677734375
256.369140625
332.66015625
349.814453125
279.833984375
98.8359375
-170.1953125
-449.79296875
-674.517578125
-847.724609375
-1014.177734375
-1199.65625
-1395.83984375
-1571.4296875
-1665.40234375
-1602.484375
-1371.287109375
-1079.61328125
-878.52734375
-820.326171875
-829.748046875
-821.32421875
-796.578125
-800.642578125
-826.169921875
-808.345703125
-704.623046875
-543.416015625
-392.216796875
-300.216796875
-273.138671875
-283.75390625
-298.71484375
-304.416015625
-312.189453125
-336.36328125
-368.98046875
-377.630859375
-322.91796875
-179.1796875
44.85546875
292.359375
475.94140625
529.458984375
449.662109375
287.177734375
104.923828125
-52.6171875
-171.064453125
-271.009765625
-393.197265625
-552.169921875
-699.1796875
-748.197265625
-646.478515625
-414.765625
-127.671875
124.427734375
260.546875
237.169921875
81.818359375
-109.86328125
-232.296875
-233.69140625
-130.845703125
16.447265625
134.03515625
160.7265625
82.73046875
-51.091796875
-163.982421875
-210.1796875
-197.703125
-160.810546875
-126.935546875
-113.2421875
-137.224609375
-211.9140625
-327.939453125
-448.638671875
-531.927734375
-562.18359375
-559.177734375
-550.07421875
-532.65234375
-473.642578125
-344.412109375
-148.107421875
90.640625
344.640625
578.640625
742.01171875
796.921875
758.75
690.04296875
647.69140625
647.064453125
675.5625
716.228515625
744.537109375
721.732421875
618.294921875
448.09765625
268.77734375
142.40234375
90.232421875
74.064453125
18.7890625
-129.15234375
-346.146484375
-534.576171875
-593.845703125
-494.5
-288.59765625
-65.021484375
94.154296875
134.7734375
48.353515625
-114.40234375
-266.02734375
-342.73828125
-350.763671875
-349.787109375
-387.91015625
-450.787109375
-472.673828125
-397.353515625
-228.060546875
-16.83984375
188.064453125
368.962890625
511.57421875
575.732421875
518.62109375
343.486328125
107.173828125
-117.79296875
-272.310546875
-313.806640625
-230.888671875
-73.3203125
58.37890625
83.748046875
3.728515625
-115.2109375
-205.5078125
-237.650390625
-217.880859375
-178.130859375
-165.01171875
-207.95703125
-283.083984375
-320.701171875
-263.005859375
-119.51171875
28.23046875
72.84375
-52.28515625
-324.740234375
-641.080078125
-885.72265625
-1005.236328125
-1021.908203125
-989.865234375
-956.474609375
-959.8984375
-1032.17578125
-1184.328125
-1396.638671875
-1631.3046875
-1843.353515625
-1976.03515625
-1973.201171875
-1825.884765625
-1601.1015625
-1398.76953125
-1273.765625
-1213.244140625
-1188.48046875
-1204.05078125
-1279.330078125
-1393.701171875
-1475.302734375
-1458.072265625
-1349.091796875
-1233.83203125
-1212.06640625
-1327.3125
-1549.1796875
-1802.021484375
-1996.640625
-2058.18359375
-1972.0078125
-1818.96484375
-1727.96484375
-1756.87890625
-1835.744140625
-1859.650390625
-1821.08984375
-1805.05078125
-1856.916015625
-1911.640625
-1878.021484375
-1750.345703125
-1599.70703125
-1482.462890625
-1398.56640625
-1325.716796875
-1251.177734375
-1167.876953125
-1072.28125
-973.376953125
-880.501953125
-778.884765625
-640.626953125
-463.86328125
-277.20703125
-100.373046875
72.111328125
233.962890625
336.62109375
316.75390625
148.044921875
-138.05859375
-463.595703125
-728.599609375
-857.18359375
-854.3515625
-809.763671875
-815.689453125
-876.55859375
-914.755859375
-862.42578125
-726.96484375
-565.1796875
-418.712890625
-293.009765625
-189.54296875
-135.990234375
-170.83984375
-297.884765625
-465.087890625
-599.162109375
-662.435546875
-670.509765625
-661.341796875
-667.25
-718.861328125
-845.390625
-1043.798828125
-1257.51953125
-1406.541015625
-1433.966796875
-1315.724609375
-1055.19140625
-709.0078125
-404.796875
-274.486328125
-340.916015625
-494.1640625
-599.953125
-616.21875
-595.55078125
-602.146484375
-649.818359375
-702.408203125
-709.126953125
-649.1796875
-562.3671875
-526.458984375
-582.962890625
-688.587890625
-754.490234375
-726.771484375
-617.234375
-471.921875
-334.5
-231.458984375
-162.689453125
-101.51953125
-23.099609375
64.337890625
131.044921875
164.333984375
174.92578125
167.8125
135.4921875
89.572265625
74.306640625
128.431640625
239.69140625
345.15625
370.283203125
269.62109375
50.65625
-226.3671875
-478.689453125
-644.59375
-707.822265625
-697.396484375
-679.060546875
-729.822265625
-881.3203125
-1077.462890625
-1214.66796875
-1235.74609375
-1162.6796875
-1036.1875
-867.814453125
-675.359375
-517.849609375
-440.814453125
-408.5625
-351.40234375
-282.037109375
-310.15234375
-519.193359375
-862.638671875
-1201.6484375
-1418.6953125
-1480.662109375
-1426.888671875
-1329.10546875
-1244.625
-1174.017578125
-1064.498046875
-870.89453125
-605.62109375
-315.67578125
-29.779296875
240.560546875
453.919921875
530.861328125
414.552734375
133.666015625
-200.296875
-456.921875
-562.083984375
-534.775390625
-455.583984375
-385.677734375
-315.59765625
-206.091796875
-70.255859375
18.419921875
11.603515625
-48.748046875
-73.42578125
-14.955078125
110.0234375
264.34375
410.6953125
488.2890625
421.046875
188.23828125
-126.408203125
-386.26171875
-505.5234375
-492.615234375
-405.875
-296.66015625
-198.62890625
-138.779296875
-126.486328125
-132.130859375
-97.587890625
16.892578125
191.984375
354.232421875
424.494140625
371.884765625
231.01171875
70.84375
-53.0546875
-119.81640625
-134.28515625
-120.80078125
-128.8359375
-214.044921875
-382.1015625
-559.310546875
-654.45703125
-662.087890625
-680.462890625
-808.4921875
-1039.6171875
-1274.73828125
-1424.373046875
-1472.646484375
-1449.89453125
-1378.21484375
-1256.04296875
-1072.078125
-816.04296875
-490.388671875
-131.08984375
189.912109375
401.556640625
475.0546875
422.671875
266.912109375
32.728515625
-230.2890625
-446.30078125
-558.4453125
-575.30859375
-560.98046875
-577.09375
-638.337890625
-718.349609375
-782.064453125
-803.435546875
-764.716796875
-662.884765625
-526.337890625
-408.640625
-344.408203125
-313.509765625
-268.17578125
-196.46875
-133.4140625
-96.2421875
-35.724609375
115.544921875
355.927734375
610.71875
819.419921875
995.60546875
1185.87109375
1394.650390625
1571.51171875
1660.1640625
1644.099609375
1556.69140625
1461.84375
1409.20703125
1385.236328125
1316.23828125
1142.521484375
887.53125
636.84765625
454.310546875
336.298828125
238.306640625
118.11328125
-43.845703125
-231.44140625
-387.1796875
-445.955078125
-394.533203125
-287.263671875
-195.2578125
-153.310546875
-157.916015625
-190.162109375
-225.232421875
-241.76953125
-244.71484375
-268.9921875
-346.123046875
-477.796875
-650.169921875
-851.669921875
-1057.888671875
-1218.626953125
-1284.068359375
-1231.376953125
-1050.908203125
-737.78125
-336.68359375
27.11328125
221.61328125
228.328125
155.751953125
123.263671875
159.1640625
213.96875
230.771484375
184.052734375
89.056640625
8.21484375
27.8046875
192.90234375
464.48046875
749.97265625
961.75
1038.873046875
948.8203125
713.216796875
429.7265625
231.7578125
203.126953125
326.455078125
504.890625
630.162109375
651.603515625
605.388671875
576.2734375
617.87109375
710.388671875
793.056640625
813.349609375
735.74609375
543.02734375
273.509765625
40.392578125
-37.724609375
60.943359375
251.212890625
429.62890625
545.75390625
596.220703125
597.59765625
578.34765625
556.69140625
507.6640625
390.5703125
233.265625
147.64453125
216.572265625
386.697265625
518.16015625
532.017578125
468.0859375
402.2109375
355.05859375
299.865234375
223.970703125
150.4921875
108.107421875
98.76953125
94.08203125
56.8046875
-28.787109375
-141.75390625
-241.9296875
-301.490234375
-313.123046875
-274.44921875
-185.53515625
-67.427734375
36.3515625
90.6328125
90.08203125
41.484375
-56.3515625
-193.529296875
-323.44140625
-389.896484375
-387.443359375
-371.33984375
-394.80859375
-453.54296875
-507.16015625
-540.900390625
-585.802734375
-684.287109375
-853.349609375
-1074.5234375
-1296.505859375
-1449.1484375
-1484.677734375
-1419.908203125
-1321.009765625
-1235.826171875
-1158.533203125
-1068.44140625
-970.841796875
-868.615234375
-717.708984375
-461.10546875
-113.3359375
224.01953125
440.50390625
481.83203125
337.125
18.20703125
-404.162109375
-775.685546875
-940.3828125
-876.46484375
-730.2890625
-693.044921875
-839.583984375
-1082.98828125
-1273.220703125
-1333.7890625
-1309.091796875
-1291.291015625
-1317.765625
-1353.23828125
-1359.97265625
-1348.123046875
-1339.892578125
-1316.474609375
-1240.548828125
-1123.12890625
-1029.78125
-1012.763671875
-1062.935546875
-1134.962890625
-1193.3984375
-1222.66015625
-1218.142578125
-1190.365234375
-1165.48046875
-1163.275390625
-1182.6640625
-1223.1015625
-1308.455078125
-1464.431640625
-1666.783203125
-1826.6484375
-1839.708984375
-1654.458984375
-1300.5078125
-864.39453125
-446.701171875
-134.73828125
10.8828125
-21.296875
-168.73828125
-312.5546875
-353.2578125
-281.658203125
-170.150390625
-99.3046875
-103.208984375
-170.5546875
-264.46875
-335.69921875
-347.591796875
-304.486328125
-234.390625
-133.0625
42.67578125
298.765625
546.60546875
664.892578125
619.80078125
497.283203125
415.8828125
430.501953125
519.04296875
630.27734375
727.001953125
797.744140625
844.41015625
862.123046875
834.931640625
757.736328125
653.94921875
554.154296875
457.744140625
331.85546875
151.59765625
-69.251953125
-286.265625
-451.259765625
-536.734375
-551.744140625
-532.28515625
-499.611328125
-434.619140625
-319.28125
-199.833984375
-169.845703125
-270.974609375
-433.73046875
-536.783203125
-513.59375
-395.65234375
-277.529296875
-254.99609375
-367.927734375
-571.4375
-771.98046875
-910.01171875
-993.26171875
-1037.84375
-1013.51953125
-886.484375
-689.818359375
-495.330078125
-320.642578125
-120.72265625
117.666015625
327.09765625
432.5234375
432.57421875
375.189453125
285.431640625
159.845703125
14.841796875
-102.76171875
-153.734375
-126.7734375
-24.2734375
142.0859375
337.55078125
512.458984375
636.603515625
714.6171875
765.943359375
803.8515625
834.59765625
860.853515625
881.796875
901.001953125
931.525390625
975.732421875
1001.44140625
961.580078125
845.330078125
692.552734375
553.9765625
460.615234375
439.890625
528.466796875
738.1484375
1021.52734375
1298.01953125
1509.90234375
1636.919921875
1670.916015625
1607.525390625
1462.904296875
1273.19140625
1073.744140625
897.16015625
785.83984375
772.591796875
837.96484375
913.287109375
940.568359375
911.015625
840.546875
743.951171875
655.11328125
634.7265625
711.837890625
831.87890625
906.25390625
909.72265625
889.138671875
879.8125
864.138671875
825.328125
787.943359375
768.005859375
720.650390625
586.640625
375.044921875
152.966796875
-45.037109375
-255.822265625
-526.8515625
-848.171875
-1157.47265625
-1388.310546875
-1499.9765625
-1481.39453125
-1346.06640625
-1117.931640625
-816.09765625
-462.513671875
-104.02734375
193.859375
384.01953125
452.966796875
397.087890625
213.1640625
-69.017578125
-369.1953125
-599.658203125
-715.634765625
-708.6484375
-579.857421875
-361.69140625
-150.890625
-60.955078125
-115.205078125
-211.93359375
-215.35546875
-71.19140625
165.408203125
385.1171875
496.0390625
475.30859375
382.28515625
311.28515625
312.111328125
364.1171875
433.353515625
527.4921875
671.126953125
849.85546875
1012.1953125
1115.908203125
1143.43359375
1086.287109375
956.400390625
813.298828125
738.26171875
765.978515625
866.373046875
998.265625
1145.16015625
1282.955078125
1349.91015625
1284.552734375
1083.556640625
805.287109375
531.552734375
337.138671875
262.662109375
277.07421875
278.78515625
176.08984375
-23.1640625
-221.5625
-332.630859375
-352.7734375
-335.734375
-322.4453125
-308.958984375
-272.525390625
-218.888671875
-198.294921875
-259.556640625
-379.005859375
-456.990234375
-412.46875
-270.11328125
-126.33203125
-43.759765625
-19.564453125
-45.619140625
-134.767578125
-265.767578125
-360.33203125
-362.05078125
-305.712890625
-262.787109375
-241.52734375
-189.291015625
-77.287109375
72.921875
246.166015625
460.08203125
717.16015625
975.357421875
1191.45703125
1357.3203125
1464.310546875
1468.03515625
1336.921875
1124.078125
943.126953125
862.66796875
855.166015625
859.48828125
861.615234375
890.087890625
953.87890625
1020.802734375
1059.53125
1076.28515625
1096.50390625
1124.123046875
1132.998046875
1093.076171875
997.205078125
871.880859375
772.630859375
754.85546875
823.189453125
908.0546875
914.337890625
800.572265625
596.095703125
345.166015625
69.775390625
-199.142578125
-395.783203125
-468.642578125
-441.79296875
-387.349609375
-340.021484375
-273.876953125
-163.75390625
-33.0625
67.107421875
93.833984375
19.27734375
-159.298828125
-393.486328125
-597.19921875
-716.26953125
-772.17578125
-820.708984375
-888.279296875
-968.169921875
-1051.732421875
-1125.556640625
-1148.470703125
-1069.642578125
-878.607421875
-622.140625
-371.30078125
-175.810546875
-28.669921875
144.197265625
431.123046875
827.724609375
1191.28125
1347.693359375
1253.103515625
1021.203125
795.544921875
637.3046875
537.771484375
475.275390625
418.46484375
313.09375
120.33203125
-133.904296875
-372.35546875
-519.31640625
-525.7890625
-373.95703125
-101.7421875
184.37890625
365.22265625
394.19921875
314.181640625
195.2109375
78.337890625
-25.921875
-120.39453125
-216.171875
-322.009765625
-423.927734375
-488.216796875
-494.5703125
-459.072265625
-426.310546875
-454.201171875
-600.029296875
-884.611328125
-1246.861328125
-1550.71875
-1663.896484375
-1538.671875
-1223.5703125
-819.08203125
-431.41796875
-140.5703125
24.853515625
89.884765625
98.595703125
75.84375
27.751953125
-32.56640625
-80.779296875
-104.8046875
-118.998046875
-150.62890625
-217.576171875
-315.169921875
-413.34765625
-467.6171875
-445.203125
-344.390625
-183.4609375
23.826171875
267.7734375
520.39453125
736.310546875
891.009765625
1009.255859375
1140.419921875
1306.154296875
1482.69921875
1636.31640625
1764.2734375
1888.1796875
2007.77734375
2079.607421875
2061.7265625
1976.884765625
1903.607421875
1886.35546875
1873.033203125
1771.451171875
1563.556640625
1332.890625
1172.69921875
1095.861328125
1047.77734375
974.947265625
850.498046875
656.1640625
388.86328125
95.140625
-133.58984375
-222.482421875
-163.509765625
-4.3359375
191.234375
362.365234375
457.150390625
452.607421875
373.904296875
279.96875
223.71484375
226.10546875
278.3828125
353.732421875
417.41796875
443.328125
434.900390625
428.5078125
467.373046875
565.75390625
696.220703125
811.58984375
880.650390625
904.099609375
898.21484375
868.404296875
803.97265625
696.0390625
551.71484375
387.45703125
214.5703125
35.126953125
-151.58984375
-339.494140625
-505.328125
-605.828125
-596.27734375
-462.89453125
-236.453125
27.181640625
274.4609375
467.51171875
595.689453125
690.4375
808.98046875
971.244140625
1111.7109375
1117.20703125
920.001953125
543.9375
69.037109375
-418.958984375
-842.509765625
-1138.3828125
-1283.884765625
-1305.98046875
-1243.41796875
-1109.578125
-909.818359375
-679.626953125
-474.896484375
-322.705078125
-201.794921875
-73.1640625
85.822265625
274.451171875
472.296875
642.587890625
747.5390625
769.107421875
710.1484375
582.7109375
413.392578125
255.19921875
163.43359375
145.359375
149.916015625
117.845703125
30.013671875
-93.55078125
-214.275390625
-283.57421875
-265.626953125
-184.330078125
-127.73046875
-166.498046875
-269.99609375
-332.259765625
-278.998046875
-121.171875
90.1171875
316.5234375
525.08203125
668.13671875
706.33984375
640.291015625
500.73046875
324.765625
162.609375
82.91796875
125.369140625
241.75390625
317.587890625
272.306640625
129.736328125
-12.150390625
-65.220703125
-6.51171875
118.37890625
226.138671875
249.330078125
189.3359375
117.447265625
105.67578125
150.513671875
169.400390625
67.701171875
-195.951171875
-592.12109375
-1037.75
-1427.736328125
-1679.18359375
-1770.962890625
-1742.447265625
-1650.810546875
-1535.63671875
-1421.384765625
-1328.97265625
-1263.990234375
-1202.447265625
-1108.4140625
-967.677734375
-796.748046875
-628.703125
-506.7265625
-482.08984375
-588.359375
-807.1484375
-1076.482421875
-1340.748046875
-1575.4140625
-1757.48046875
-1842.87890625
-1804.814453125
-1683.763671875
-1565.1640625
-1497.986328125
-1452.904296875
-1366.8671875
-1211.58984375
-1008.57421875
-792.19921875
-576.603515625
-358.97265625
-146.533203125
23.705078125
97.357421875
47.8046875
-85.126953125
-215.482421875
-287.9765625
-332.60546875
-425.732421875
-591.845703125
-760.345703125
-836.654296875
-811.802734375
-782.5625
-853.302734375
-1026.43359375
-1199.421875
-1263.072265625
-1189.162109375
-1025.880859375
-831.73046875
-629.31640625
-410.35546875
-162.65625
111.841796875
392.9921875
650.431640625
859.142578125
1003.830078125
1061.076171875
987.98828125
753.30859375
386.77734375
-22.98828125
-396.3984375
-718.498046875
-1011.6953125
-1262.623046875
-1401.955078125
-1369.166015625
-1188.96875
-971.341796875
-829.84765625
-797.224609375
-819.86328125
-832.99609375
-832.318359375
-861.46875
-937.015625
-1014.201171875
-1043.361328125
-1040.373046875
-1069.607421875
-1155.734375
-1238.42578125
-1227.447265625
-1088.43359375
-862.107421875
-609.771484375
-355.64453125
-81.2109375
233.96484375
565.34375
830.314453125
928.45703125
816.123046875
555.451171875
282.19921875
106.115234375
33.087890625
-10.826171875
-77.85546875
-134.359375
-109.66015625
4.4609375
131.34765625
191.443359375
178.150390625
131.607421875
60.49609375
-70.6875
-274.326171875
-493.017578125
-639.109375
-668.6328125
-608.234375
-526.87109375
-495.32421875
-557.400390625
-712.962890625
-920.677734375
-1125.16796875
-1287.330078125
-1393.0
-1443.513671875
-1445.26953125
-1402.36328125
-1313.7890625
-1185.69140625
-1051.69140625
-966.779296875
-963.119140625
-1014.087890625
-1055.0625
-1039.4765625
-967.21484375
-866.482421875
-767.02734375
-693.02734375
-664.29296875
-691.66796875
-771.953125
-885.22265625
-989.326171875
-1022.740234375
-935.091796875
-729.97265625
-473.171875
-250.416015625
-115.435546875
-72.236328125
-89.71484375
-124.34765625
-142.78125
-141.5
-145.55078125
-178.150390625
-231.58203125
-276.931640625
-303.16015625
-337.666015625
-424.20703125
-585.326171875
-806.84765625
-1048.2109375
-1257.423828125
-1381.20703125
-1380.609375
-1255.595703125
-1059.02734375
-877.916015625
-787.84765625
-812.80078125
-917.98046875
-1037.630859375
-1119.05078125
-1153.966796875
-1169.259765625
-1177.1796875
-1134.580078125
-970.2109375
-668.171875
-317.306640625
-61.953125
-0.21875
-129.296875
-371.369140625
-630.56640625
-831.861328125
-936.869140625
-942.5234375
-863.548828125
-718.1328125
-539.00390625
-385.611328125
-311.404296875
-306.560546875
-298.990234375
-236.154296875
-156.091796875
-158.306640625
-307.376953125
-573.720703125
-858.1015625
-1061.62109375
-1145.982421875
-1150.5859375
-1154.53515625
-1210.896484375
-1315.921875
-1440.71484375
-1572.96484375
-1711.052734375
-1833.982421875
-1905.244140625
-1903.548828125
-1829.126953125
-1685.90234375
-1483.162109375
-1252.94140625
-1038.2890625
-860.712890625
-722.44140625
-638.630859375
-632.109375
-686.076171875
-736.455078125
-730.41015625
-664.751953125
-549.361328125
-371.1484375
-133.62890625
91.849609375
204.380859375
164.673828125
17.7265625
-169.07421875
-353.1015625
-504.173828125
-594.94140625
-629.72265625
-656.0078125
-720.6953125
-825.646484375
-937.720703125
-1022.509765625
-1051.955078125
-1001.76171875
-871.166015625
-696.66015625
-518.8984375
-337.58984375
-121.8671875
134.53125
391.2421875
598.091796875
731.455078125
786.314453125
758.693359375
661.0703125
543.8828125
471.294921875
464.935546875
485.681640625
482.94140625
456.34765625
457.33203125
528.013671875
646.24609375
738.693359375
749.22265625
688.916015625
613.30078125
554.15625
487.376953125
377.34765625
244.58984375
170.3125
223.78515625
388.630859375
563.2109375
629.521484375
527.900390625
290.251953125
22.185546875
-157.73046875
-192.6171875
-117.775390625
-10.9140625
89.126953125
202.45703125
350.978515625
509.7578125
631.498046875
697.70703125
720.291015625
706.392578125
653.623046875
576.791015625
503.693359375
433.287109375
329.384765625
179.763671875
40.65625
-11.470703125
26.177734375
60.361328125
-16.115234375
-227.44140625
-501.548828125
-742.111328125
-906.177734375
-1017.296875
-1115.814453125
-1206.44140625
-1255.80859375
-1233.0078125
-1143.48046875
-1026.12890625
-927.994140625
-880.2109375
-881.779296875
-897.939453125
-886.37109375
-835.8359375
-770.939453125
-711.396484375
-642.244140625
-543.2265625
-438.40234375
-391.95703125
-451.82421875
-612.650390625
-830.71875
-1050.119140625
-1208.884765625
-1250.650390625
-1160.986328125
-991.09765625
-830.392578125
-750.91796875
-772.55859375
-859.775390625
-935.3125
-914.72265625
-763.689453125
-536.52734375
-346.455078125
-284.23828125
-359.607421875
-511.484375
-663.533203125
-774.283203125
-850.67578125
-919.19921875
-977.912109375
-982.14453125
-895.84375
-758.369140625
-674.623046875
-719.587890625
-863.4375
-1005.498046875
-1068.375
-1038.30859375
-929.91796875
-757.37890625
-558.806640625
-416.490234375
-411.234375
-549.05078125
-748.0703125
-901.21484375
-944.56640625
-874.064453125
-724.845703125
-551.05078125
-408.36328125
-325.197265625
-280.873046875
-226.87109375
-142.28515625
-61.34765625
-34.60546875
-69.494140625
-127.37890625
-179.79296875
-244.201171875
-350.009765625
-490.126953125
-635.41796875
-789.12890625
-987.31640625
-1227.91796875
-1428.142578125
-1485.50390625
-1376.953125
-1174.748046875
-965.18359375
-773.625
-574.626953125
-354.708984375
-146.4375
-0.931640625
67.185546875
104.95703125
184.8828125
334.826171875
506.265625
620.6484375
642.544921875
596.005859375
520.08984375
436.453125
361.908203125
315.8984375
289.962890625
231.09375
87.701171875
-132.306640625
-372.716796875
-593.701171875
-798.30859375
-991.63671875
-1143.044921875
-1208.607421875
-1177.47265625
-1075.5078125
-925.931640625
-725.396484375
-469.580078125
-194.21875
28.365234375
148.330078125
191.974609375
243.125
367.16796875
563.599609375
790.396484375
1003.6953125
1150.458984375
1150.333984375
940.14453125
554.115234375
128.966796875
-196.982421875
-381.642578125
-468.58984375
-502.361328125
-482.5078125
-397.509765625
-275.94140625
-185.45703125
-181.029296875
-258.705078125
-361.966796875
-433.15234375
-456.1796875
-450.685546875
-439.17578125
-435.326171875
-455.017578125
-510.171875
-581.865234375
-621.134765625
-595.1796875
-524.736328125
-464.05859375
-451.095703125
-484.02734375
-533.392578125
-565.439453125
-566.859375
-562.63671875
-599.869140625
-696.9453125
-814.482421875
-888.462890625
-880.43359375
-780.65625
-583.38671875
-296.25390625
27.859375
305.296875
481.83984375
557.220703125
545.3515625
444.572265625
270.83203125
93.361328125
-3.98046875
-0.603515625
45.169921875
63.833984375
39.638671875
-0.30859375
-42.58984375
-107.6953125
-209.70703125
-314.54296875
-358.21875
-307.17578125
-186.642578125
-46.82421875
80.767578125
182.802734375
242.1640625
246.771484375
216.84765625
193.669921875
192.466796875
187.7578125
154.103515625
98.458984375
37.228515625
-35.064453125
-124.89453125
-195.95703125
-179.0859375
-40.43359375
169.2734375
340.36328125
377.703125
256.830078125
26.638671875
-231.8828125
-456.20703125
-628.28515625
-765.40234375
-891.5859375
-1011.49609375
-1099.3515625
-1112.00390625
-1028.48828125
-889.697265625
-790.70703125
-814.3984375
-962.85546875
-1155.65625
-1296.28515625
-1340.1640625
-1306.7734375
-1243.0234375
-1187.080078125
-1163.19140625
-1190.77734375
-1275.91796875
-1389.546875
-1471.70703125
-1473.43359375
-1388.935546875
-1237.8984375
-1033.779296875
-796.443359375
-585.755859375
-478.0625
-488.330078125
-539.962890625
-533.353515625
-431.7265625
-272.126953125
-122.23046875
-49.4921875
-99.83984375
-257.55859375
-429.9140625
-512.119140625
-476.57421875
-373.841796875
-248.22265625
-88.12890625
131.431640625
392.38671875
639.1171875
815.63671875
878.37890625
798.384765625
584.59765625
300.599609375
34.779296875
-150.16796875
-234.33203125
-226.291015625
-158.703125
-94.443359375
-104.69140625
-216.478515625
-381.513671875
-504.265625
-505.169921875
-366.33984375
-134.69921875
107.05078125
283.275390625
367.44921875
400.2421875
457.78125
582.78515625
745.33203125
884.591796875
984.029296875
1077.37890625
1173.8671875
1214.982421875
1137.845703125
960.857421875
769.0078125
623.916015625
525.65234375
456.515625
413.921875
387.484375
346.24609375
274.861328125
196.802734375
140.767578125
106.56640625
82.56640625
73.345703125
89.3125
129.1640625
189.201171875
263.525390625
315.236328125
283.69140625
160.6640625
36.427734375
22.357421875
130.486328125
261.357421875
300.234375
190.087890625
-73.560546875
-460.13671875
-900.099609375
-1304.748046875
-1615.021484375
-1815.9140625
-1906.28125
-1892.798828125
-1822.55078125
-1775.759765625
-1791.90625
-1823.828125
-1792.4296875
-1674.240234375
-1516.0078125
-1379.671875
-1299.099609375
-1284.08203125
-1340.271484375
-1472.34765625
-1667.173828125
-1873.779296875
-2011.111328125
-2018.9375
-1909.75
-1757.52734375
-1632.2421875
-1559.755859375
-1540.751953125
-1573.4609375
-1639.408203125
-1691.126953125
-1678.984375
-1584.365234375
-1422.376953125
-1233.79296875
-1083.32421875
-1035.62109375
-1108.650390625
-1267.140625
-1474.126953125
-1718.357421875
-1969.171875
-2143.162109375
-2162.171875
-2027.916015625
-1801.283203125
-1528.951171875
-1240.1328125
-1000.17578125
-897.4921875
-953.931640625
-1088.619140625
-1190.88671875
-1202.462890625
-1125.02734375
-993.017578125
-861.0546875
-778.83203125
-744.14453125
-698.857421875
-590.66796875
-417.65234375
-200.296875
51.458984375
311.99609375
514.9609375
602.5078125
589.462890625
541.16015625
495.228515625
440.615234375
366.359375
286.634765625
207.4140625
103.337890625
-51.55078125
-245.15234375
-428.951171875
-547.564453125
-569.96875
-515.630859375
-455.544921875
-463.380859375
-549.75
-653.134765625
-697.927734375
-648.107421875
-509.74609375
-313.728515625
-109.4921875
53.091796875
162.791015625
257.869140625
381.30078125
535.2578125
689.634765625
812.810546875
871.09765625
820.201171875
639.486328125
379.39453125
146.0078125
25.404296875
29.92578125
107.71484375
179.65234375
174.154296875
67.486328125
-89.890625
-208.0078125
-234.1953125
-182.91796875
-90.615234375
22.451171875
127.76953125
166.921875
99.115234375
-44.427734375
-192.716796875
-313.638671875
-423.10546875
-523.328125
-579.359375
-566.59765625
-500.501953125
-403.3828125
-280.0078125
-147.677734375
-52.412109375
-19.671875
-12.041015625
31.443359375
132.1171875
276.23046875
455.7109375
658.615234375
833.537109375
917.966796875
908.169921875
856.765625
792.0546875
685.87890625
521.8671875
352.576171875
253.1640625
242.751953125
283.416015625
337.77734375
394.966796875
453.546875
515.216796875
593.703125
699.890625
813.431640625
890.337890625
902.4609375
853.486328125
758.91015625
634.3046875
508.158203125
421.333984375
395.0546875
407.306640625
413.806640625
391.76953125
359.46875
356.130859375
405.458984375
496.94921875
601.734375
704.59375
812.16796875
925.958984375
1018.552734375
1047.982421875
989.3984375
843.96484375
630.240234375
386.908203125
175.751953125
53.306640625
30.26953125
71.462890625
135.359375
196.935546875
235.775390625
231.662109375
185.0390625
122.96484375
74.5625
58.236328125
97.912109375
218.611328125
399.705078125
555.201171875
597.07421875
516.587890625
381.1875
258.302734375
167.556640625
101.341796875
57.353515625
40.18359375
54.595703125
108.83984375
206.005859375
321.41796875
406.548828125
429.50390625
400.03125
346.201171875
283.951171875
223.41796875
185.0390625
180.81640625
183.623046875
140.88671875
27.2265625
-127.728515625
-266.595703125
-351.0546875
-385.751953125
-411.244140625
-473.376953125
-581.67578125
-690.7109375
-736.6328125
-702.533203125
-639.435546875
-615.251953125
-651.37109375
-714.89453125
-758.447265625
-751.9765625
-685.009765625
-562.130859375
-405.447265625
-251.798828125
-137.66796875
-82.03515625
-74.8828125
-74.01171875
-20.94140625
120.306640625
330.240234375
544.9921875
707.26953125
809.658203125
893.34765625
1007.302734375
1158.251953125
1288.96484375
1315.232421875
1206.2265625
1030.318359375
903.6171875
889.529296875
962.546875
1063.10546875
1152.86328125
1207.140625
1197.173828125
1120.2265625
1028.40234375
986.517578125
1003.798828125
1037.6484375
1059.98046875
1084.462890625
1126.685546875
1176.373046875
1222.916015625
1274.474609375
1328.537109375
1347.25
1287.7734375
1144.8203125
945.3515625
716.1796875
477.1328125
252.89453125
66.943359375
-72.052734375
-161.517578125
-192.306640625
-165.79296875
-116.451171875
-93.4375
-120.251953125
-191.732421875
-306.3515625
-473.623046875
-683.455078125
-893.162109375
-1059.3125
-1168.1171875
-1224.599609375
-1227.53125
-1169.365234375
-1051.64453125
-890.283203125
-716.63671875
-583.2734375
-550.09375
-636.08984375
-782.576171875
-884.9921875
-871.447265625
-742.6015625
-536.78125
-280.580078125
7.14453125
277.580078125
453.662109375
487.34765625
404.724609375
280.27734375
169.32421875
74.208984375
-29.810546875
-152.46875
-277.46875
-383.525390625
-468.193359375
-549.56640625
-640.630859375
-718.134765625
-726.505859375
-628.33203125
-448.744140625
-252.779296875
-77.916015625
91.978515625
282.876953125
484.478515625
658.375
770.080078125
799.634765625
746.8671875
651.712890625
588.857421875
606.693359375
675.099609375
718.525390625
694.94140625
618.3515625
515.119140625
394.78515625
265.078125
142.205078125
39.919921875
-23.9375
-10.345703125
110.978515625
299.705078125
448.109375
469.33203125
360.69921875
168.50390625
-73.0234375
-340.978515625
-595.123046875
-790.884765625
-908.41015625
-940.677734375
-871.298828125
-700.814453125
-485.248046875
-310.42578125
-224.98828125
-221.349609375
-272.974609375
-356.173828125
-437.9921875
-482.9453125
-487.939453125
-489.533203125
-527.673828125
-616.330078125
-743.0390625
-865.44140625
-905.830078125
-790.265625
-521.255859375
-196.416015625
61.90234375
187.146484375
182.48828125
91.595703125
-22.021484375
-96.751953125
-114.9140625
-119.7421875
-162.9375
-236.875
-285.306640625
-283.81640625
-279.13671875
-326.58984375
-400.48828125
-391.556640625
-202.314453125
161.5234375
595.849609375
980.056640625
1241.4140625
1352.544921875
1305.87890625
1118.470703125
845.55078125
553.56640625
273.5078125
2.916015625
-242.837890625
-410.5234375
-459.4140625
-415.28515625
-352.5546875
-325.759765625
-330.07421875
-323.95703125
-278.44140625
-205.24609375
-146.083984375
-139.810546875
-203.046875
-341.501953125
-562.51171875
-853.447265625
-1151.990234375
-1368.5078125
-1453.33984375
-1429.3125
-1355.560546875
-1283.439453125
-1253.740234375
-1298.310546875
-1409.34375
-1521.70703125
-1555.494140625
-1472.8984375
-1282.97265625
-1018.5390625
-741.64453125
-547.201171875
-502.185546875
-568.49609375
-625.9609375
-592.392578125
-497.3828125
-425.66796875
-415.494140625
-431.34375
-410.66796875
-309.08984375
-115.875
139.025390625
388.0
560.859375
634.755859375
646.28125
647.65625
653.095703125
633.595703125
563.34375
459.546875
363.419921875
285.669921875
193.26953125
62.404296875
-74.72265625
-159.431640625
-172.90625
-145.474609375
-101.509765625
-25.4140625
106.25390625
279.46875
441.458984375
531.107421875
508.19921875
378.87890625
207.59765625
80.4921875
30.3203125
7.318359375
-52.599609375
-136.212890625
-152.697265625
-27.16796875
223.095703125
509.939453125
755.201171875
940.5546875
1089.931640625
1223.251953125
1333.912109375
1399.16015625
1396.232421875
1310.2578125
1147.81640625
955.365234375
806.369140625
745.84765625
752.85546875
778.244140625
811.060546875
876.609375
968.798828125
1022.34375
970.328125
805.341796875
570.478515625
319.0
103.431640625
-26.453125
-51.48046875
4.234375
117.177734375
306.1015625
594.998046875
942.64453125
1247.720703125
1429.35546875
1475.443359375
1412.171875
1264.552734375
1064.15234375
865.068359375
718.232421875
628.986328125
553.052734375
438.287109375
273.740234375
106.310546875
8.734375
19.8984375
110.859375
210.984375
263.912109375
257.51953125
216.708984375
183.59765625
192.033203125
237.302734375
273.59375
259.52734375
200.716796875
130.060546875
61.21875
-6.78515625
-50.462890625
-34.4375
28.43359375
72.71875
57.46875
15.708984375
5.037109375
36.873046875
78.30078125
96.345703125
70.0859375
-18.375
-165.40234375
-324.99609375
-441.12109375
-505.544921875
-561.337890625
-644.970703125
-743.865234375
-820.021484375
-865.865234375
-924.640625
-1044.98046875
-1207.958984375
-1310.8984375
-1249.91796875
-1023.193359375
-728.94921875
-457.228515625
-217.30078125
13.416015625
210.484375
314.509765625
306.359375
236.958984375
190.9765625
242.37109375
421.892578125
686.818359375
928.404296875
1043.953125
1004.37890625
837.69921875
575.0
255.75390625
-33.12890625
-186.5859375
-164.568359375
-11.89453125
202.162109375
418.73828125
567.8828125
583.265625
474.923828125
341.654296875
267.470703125
229.6640625
140.763671875
-42.357421875
-281.94140625
-505.775390625
-647.865234375
-652.82421875
-484.916015625
-155.603515625
261.587890625
650.87109375
908.09765625
1008.880859375
1032.806640625
1091.99609375
1219.513671875
1348.837890625
1408.51953125
1397.80859375
1349.046875
1260.77734375
1112.73046875
922.54296875
743.0390625
613.015625
540.890625
518.93359375
518.80078125
490.474609375
405.2734375
290.1953125
188.37890625
104.78125
28.22265625
-20.01953125
-16.7734375
-1.23828125
-43.23828125
-145.478515625
-238.166015625
-278.357421875
-293.7578125
-315.34765625
-332.091796875
-337.869140625
-359.400390625
-399.375
-409.384765625
-368.69921875
-342.7109375
-405.435546875
-534.865234375
-638.27734375
-655.69140625
-586.626953125
-441.279296875
-230.92578125
-1.29296875
182.791015625
293.646484375
343.884765625
341.455078125
290.423828125
233.953125
239.69921875
326.45703125
447.26953125
556.923828125
652.548828125
733.345703125
771.828125
760.47265625
752.65625
816.439453125
959.029296875
1118.302734375
1213.494140625
1191.5703125
1055.6640625
877.880859375
758.96875
736.126953125
741.873046875
688.384765625
580.0859375
498.205078125
473.408203125
426.109375
263.44921875
4.21875
-233.76953125
-363.990234375
-412.58203125
-461.8125
-544.48046875
-620.9453125
-642.8515625
-599.423828125
-495.19140625
-325.466796875
-111.61328125
58.62890625
76.453125
-84.5390625
-330.857421875
-524.810546875
-581.447265625
-491.0078125
-282.6484375
2.224609375
309.826171875
573.126953125
722.380859375
706.27734375
525.53515625
255.427734375
12.888671875
-121.736328125
-146.40234375
-97.689453125
5.685546875
158.80859375
330.91015625
465.3515625
522.6953125
509.494140625
470.638671875
464.515625
524.30078125
613.857421875
636.158203125
525.53125
333.064453125
186.451171875
160.53515625
219.560546875
290.052734375
347.078125
407.359375
474.86328125
530.64453125
562.7890625
580.109375
604.5703125
664.912109375
779.103515625
921.22265625
1024.244140625
1045.4921875
1019.119140625
1013.60546875
1042.564453125
1048.740234375
977.349609375
835.263671875
669.8984375
516.734375
383.216796875
266.181640625
166.572265625
92.525390625
57.158203125
68.046875
113.259765625
162.548828125
184.82421875
161.1328125
87.392578125
-20.068359375
-122.9140625
-184.80859375
-204.81640625
-212.00390625
-219.9921875
-204.6328125
-140.970703125
-49.021484375
15.60546875
12.423828125
-55.76171875
-161.078125
-282.27734375
-415.8125
-563.966796875
-717.1796875
-849.828125
-936.529296875
-969.44921875
-950.876953125
-874.51953125
-737.244140625
-576.484375
-469.330078125
-468.517578125
-548.080078125
-631.42578125
-663.80859375
-638.240234375
-565.439453125
-453.689453125
-320.091796875
-189.369140625
-68.25
60.716796875
214.45703125
398.46875
620.970703125
884.541015625
1148.916015625
1333.720703125
1385.716796875
1325.6015625
1206.14453125
1045.21484375
829.607421875
566.685546875
293.1484375
37.857421875
-187.31640625
-359.751953125
-448.265625
-454.548828125
-420.384765625
-378.453125
-324.380859375
-254.810546875
-200.708984375
-186.826171875
-172.134765625
-70.73828125
156.47265625
448.904296875
694.1484375
821.697265625
847.4296875
835.916015625
829.318359375
816.58203125
766.744140625
675.634765625
565.46875
448.99609375
320.513671875
185.5546875
73.2734375
7.70703125
-11.373046875
11.916015625
79.751953125
167.21484375
207.7578125
152.361328125
32.39453125
-74.6484375
-138.91796875
-201.638671875
-305.193359375
-439.404296875
-566.314453125
-658.69921875
-694.15625
-646.591796875
-518.052734375
-363.962890625
-258.580078125
-239.615234375
-298.61328125
-407.6953125
-532.97265625
-634.49609375
-681.306640625
-667.90625
-603.25
-494.509765625
-362.79296875
-263.427734375
-254.33203125
-331.04296875
-412.94140625
-410.419921875
-302.025390625
-142.16796875
-2.166015625
88.599609375
147.06640625
191.33203125
202.82421875
146.515625
28.232421875
-90.09765625
-149.65234375
-157.07421875
-169.10546875
-225.05859375
-317.662109375
-423.48046875
-529.37890625
-619.642578125
-663.787109375
-638.880859375
-557.140625
-459.72265625
-383.73046875
-332.513671875
-268.4453125
-140.8828125
56.326171875
250.80859375
338.65625
281.185546875
144.134765625
33.927734375
11.4375
74.892578125
197.8984375
352.822265625
505.466796875
617.0078125
660.103515625
624.0390625
507.93359375
322.826171875
98.5
-126.1328125
-322.220703125
-475.91015625
-581.59765625
-640.447265625
-655.939453125
-615.568359375
-487.201171875
-258.89453125
17.798828125
249.56640625
376.09375
408.138671875
388.17578125
336.095703125
245.421875
110.154296875
-67.39453125
-281.009765625
-504.279296875
-673.087890625
-716.51953125
-624.265625
-472.787109375
-369.19921875
-368.02734375
-443.970703125
-534.15234375
-592.390625
-605.962890625
-580.263671875
-522.669921875
-438.150390625
-330.30078125
-206.875
-92.763671875
-37.056640625
-92.833984375
-275.3515625
-537.03125
-788.37890625
-950.064453125
-995.67578125
-958.599609375
-904.216796875
-886.890625
-919.90625
-979.369140625
-1034.91796875
-1076.14453125
-1114.576171875
-1168.79296875
-1245.9453125
-1325.34765625
-1357.72265625
-1295.970703125
-1136.517578125
-919.826171875
-682.5
-423.517578125
-130.3984375
177.59765625
453.705078125
661.55859375
788.3359375
830.291015625
792.1875
696.697265625
566.51171875
399.779296875
195.490234375
3.162109375
-95.923828125
-74.07421875
14.849609375
118.744140625
260.54296875
484.642578125
753.142578125
949.568359375
989.939453125
892.84765625
735.75
580.3125
452.984375
360.6875
295.06640625
237.447265625
184.138671875
158.39453125
178.587890625
222.06640625
240.806640625
212.65234375
161.33203125
122.736328125
103.744140625
80.576171875
30.474609375
-43.755859375
-121.017578125
-188.923828125
-259.26953125
-355.21875
-484.439453125
-625.8515625
-741.177734375
-799.76953125
-799.107421875
-768.64453125
-752.0390625
-776.796875
-835.009765625
-891.501953125
-909.900390625
-875.802734375
-806.76953125
-744.24609375
-722.103515625
-728.716796875
-706.8515625
-607.978515625
-448.923828125
-306.96875
-262.716796875
-353.705078125
-565.046875
-833.70703125
-1063.33203125
-1174.37890625
-1167.208984375
-1123.318359375
-1125.755859375
-1185.501953125
-1256.763671875
-1308.087890625
-1352.166015625
-1404.888671875
-1437.365234375
-1385.9296875
-1213.798828125
-960.572265625
-722.33203125
-572.2109375
-503.107421875
-460.150390625
-421.06640625
-414.6953125
-454.494140625
-492.24609375
-469.623046875
-395.044921875
-332.34765625
-319.068359375
-328.330078125
-310.16015625
-238.708984375
-116.587890625
30.35546875
145.564453125
159.9296875
49.83203125
-127.37109375
-272.66015625
-318.640625
-260.119140625
-128.5390625
42.484375
225.640625
389.123046875
491.087890625
496.263671875
407.36328125
276.208984375
169.755859375
121.99609375
127.796875
177.3671875
271.755859375
397.00390625
509.173828125
568.97265625
583.818359375
600.06640625
657.98828125
762.611328125
888.630859375
1002.7109375
1089.537109375
1163.40234375
1239.50390625
1285.02734375
1224.91015625
1023.509765625
743.064453125
485.396484375
282.208984375
81.439453125
-154.69140625
-379.005859375
-505.064453125
-494.763671875
-380.162109375
-223.03515625
-77.4296875
28.236328125
104.58203125
190.15234375
298.771484375
379.375
354.548828125
203.34765625
-16.25
-231.912109375
-418.087890625
-578.734375
-695.2578125
-727.21484375
-666.365234375
-563.544921875
-487.63671875
-470.48828125
-504.09765625
-577.345703125
-689.16796875
-823.234375
-936.42578125
-993.46875
-1002.064453125
-990.853515625
-954.501953125
-846.1953125
-637.26953125
-367.8515625
-119.279296875
59.0078125
178.67578125
269.6875
330.388671875
339.6484375
315.033203125
334.3671875
475.078125
728.38671875
989.396484375
1144.02734375
1159.34765625
1083.41015625
975.712890625
861.958984375
745.962890625
627.64453125
498.291015625
350.884765625
218.84765625
179.51953125
282.626953125
478.8359375
648.033203125
704.35546875
659.09375
586.263671875
551.626953125
575.431640625
629.908203125
650.189453125
566.677734375
359.091796875
86.876953125
-145.796875
-264.140625
-265.060546875
-193.046875
-84.791015625
56.2421875
233.5390625
418.126953125
550.173828125
583.61328125
519.0
387.626953125
218.857421875
37.53125
-121.53515625
-224.6796875
-265.541015625
-256.837890625
-192.265625
-41.658203125
202.248046875
489.2109375
739.125
896.13671875
948.291015625
908.216796875
789.486328125
597.6953125
338.8203125
41.861328125
-230.814453125
-418.595703125
-517.6015625
-580.98046875
-652.619140625
-720.833984375
-751.373046875
-740.76171875
-713.40234375
-687.220703125
-668.775390625
-659.267578125
-629.984375
-514.30859375
-277.029296875
10.806640625
216.294921875
272.642578125
221.0703125
122.603515625
-11.388671875
-173.1796875
-301.5
-327.9609375
-257.01953125
-151.205078125
-49.87109375
53.400390625
159.482421875
233.11328125
227.76171875
111.814453125
-123.740234375
-443.150390625
-748.671875
-932.609375
-972.544921875
-949.158203125
-947.560546875
-960.46484375
-908.8984375
-739.265625
-472.458984375
-165.18359375
147.640625
459.826171875
753.6640625
968.60546875
1027.771484375
910.625
695.21875
508.306640625
426.501953125
437.48828125
493.22265625
569.119140625
655.5859375
722.90625
733.63671875
687.8203125
630.76953125
613.54296875
660.458984375
768.265625
909.83984375
1031.73828125
1071.931640625
1001.94921875
852.701171875
693.986328125
587.4453125
552.3046875
563.16796875
575.830078125
560.525390625
513.826171875
441.93359375
346.341796875
237.8671875
153.220703125
134.392578125
188.9921875
285.599609375
386.138671875
463.939453125
493.767578125
457.255859375
373.439453125
298.42578125
271.48828125
274.6640625
262.17578125
212.150390625
127.58984375
6.640625
-150.474609375
-308.052734375
-403.541015625
-398.310546875
-296.6328125
-112.84765625
146.513671875
452.365234375
734.890625
926.47265625
1017.439453125
1056.357421875
1105.853515625
1205.85546875
1354.697265625
1499.267578125
1559.681640625
1501.1796875
1386.361328125
1328.49609375
1378.640625
1469.70703125
1479.2734375
1342.744140625
1108.859375
897.068359375
799.150390625
808.607421875
842.71484375
836.138671875
800.126953125
779.0625
774.98828125
753.3671875
711.94140625
691.498046875
705.662109375
707.0859375
650.080078125
549.08203125
442.71484375
335.154296875
216.333984375
111.97265625
56.212890625
23.552734375
-51.072265625
-168.638671875
-227.263671875
-113.712890625
185.33984375
568.8515625
887.099609375
1014.705078125
905.412109375
618.875
287.806640625
34.306640625
-89.740234375
-94.357421875
-20.068359375
70.875
105.76953125
39.703125
-120.876953125
-342.904296875
-595.212890625
-837.0390625
-1007.072265625
-1062.076171875
-1022.072265625
-953.419921875
-913.587890625
-930.251953125
-1013.75390625
-1149.783203125
-1280.8984375
-1333.552734375
-1279.095703125
-1151.12890625
-998.861328125
-842.033203125
-673.548828125
-484.115234375
-276.216796875
-67.43359375
118.818359375
281.4375
457.44921875
686.990234375
958.669921875
1206.47265625
1357.935546875
1365.212890625
1202.728515625
883.791015625
496.3671875
180.537109375
32.861328125
42.91015625
136.671875
255.6953125
369.220703125
436.4453125
403.91796875
248.357421875
4.27734375
-249.26171875
-419.23828125
-436.962890625
-302.939453125
-98.876953125
70.162109375
158.005859375
192.552734375
209.46484375
192.298828125
96.541015625
-70.9296875
-216.130859375
-222.947265625
-63.6171875
165.76953125
334.916015625
398.15625
407.27734375
420.50390625
440.0625
446.55078125
447.65625
458.845703125
462.96484375
423.48828125
322.46875
161.958984375
-45.98046875
-259.00390625
-405.630859375
-456.9765625
-478.30859375
-550.89453125
-647.63671875
-646.822265625
-479.21875
-208.26953125
49.046875
227.880859375
324.455078125
360.162109375
377.744140625
430.3515625
528.115234375
619.90234375
661.494140625
672.6640625
691.0390625
702.5546875
666.552734375
588.0390625
513.6953125
469.50390625
453.541015625
480.375
570.998046875
689.25
745.4296875
691.53515625
576.3125
479.89453125
423.92578125
373.408203125
300.744140625
210.6640625
110.0390625
-12.76953125
-167.84765625
-338.244140625
-487.57421875
-594.74609375
-677.271484375
-773.24609375
-898.017578125
-1027.919921875
-1131.443359375
-1199.80859375
-1231.64453125
-1206.333984375
-1103.328125
-941.98046875
-770.6328125
-614.900390625
-465.93359375
-319.841796875
-190.654296875
-73.296875
66.30859375
238.953125
401.0703125
507.42578125
572.623046875
645.5078125
735.810546875
802.1796875
809.8515625
767.17578125
698.498046875
606.267578125
475.080078125
306.63671875
145.720703125
67.984375
122.755859375
270.349609375
391.78125
392.111328125
295.859375
215.263671875
219.7578125
261.23828125
237.380859375
105.03125
-86.2265625
-253.642578125
-347.5703125
-365.25
-331.509765625
-285.580078125
-273.841796875
-325.41796875
-418.0234375
-479.484375
-447.4765625
-335.25390625
-222.888671875
-173.154296875
-167.73828125
-138.03125
-47.06640625
74.580078125
164.296875
178.0859375
111.1328125
-5.3671875
-115.58984375
-159.046875
-93.716796875
89.89453125
362.013671875
652.04296875
872.478515625
974.599609375
987.244140625
987.6171875
1032.59765625
1125.10546875
1230.904296875
1300.146484375
1279.9921875
1146.693359375
941.255859375
748.66015625
626.82421875
572.609375
560.169921875
578.484375
612.501953125
619.130859375
554.658203125
412.876953125
216.96875
-3.677734375
-204.216796875
-323.33984375
-339.513671875
-317.177734375
-348.466796875
-447.40234375
-546.2421875
-601.953125
-655.177734375
-760.59375
-903.287109375
-1022.0234375
-1086.96875
-1113.734375
-1117.669921875
-1095.939453125
-1048.05078125
-974.2109375
-853.564453125
-667.01953125
-455.005859375
-311.728515625
-288.666015625
-322.564453125
-290.02734375
-126.357421875
131.388671875
402.232421875
619.705078125
731.53125
695.626953125
521.232421875
297.48046875
137.072265625
82.505859375
89.146484375
98.3203125
92.939453125
71.56640625
9.302734375
-115.375
-268.8984375
-377.349609375
-399.06640625
-358.78515625
-305.53515625
-260.29296875
-214.791015625
-161.521484375
-108.408203125
-73.048828125
-74.505859375
-124.912109375
-219.65234375
-336.4140625
-444.58984375
-512.962890625
-518.591796875
-468.69140625
-412.8203125
-404.587890625
-434.20703125
-416.138671875
-263.169921875
33.169921875
401.3828125
747.318359375
995.212890625
1096.435546875
1038.8515625
856.205078125
612.208984375
375.12890625
214.0
189.6171875
299.462890625
430.025390625
419.345703125
207.412109375
-92.6328125
-300.615234375
-336.07421875
-260.39453125
-173.65234375
-109.96875
-40.24609375
55.8046875
147.6796875
181.056640625
135.328125
53.25390625
14.919921875
78.173828125
239.259765625
445.609375
636.29296875
765.94140625
807.904296875
764.517578125
683.529296875
642.353515625
690.376953125
802.89453125
901.2109375
918.728515625
840.646484375
684.9765625
467.994140625
204.95703125
-67.90625
-302.90234375
-486.556640625
-659.744140625
-869.544921875
-1101.12109375
-1276.365234375
-1330.076171875
-1277.69921875
-1195.423828125
-1133.98046875
-1060.2265625
-890.111328125
-583.91796875
-211.154296875
85.30859375
201.38671875
153.37109375
48.015625
-19.123046875
-23.275390625
17.95703125
93.6015625
200.2265625
318.2890625
418.1640625
482.5234375
498.896484375
438.392578125
274.390625
26.107421875
-247.875
-512.359375
-782.404296875
-1063.056640625
-1283.990234375
-1333.12109375
-1161.9453125
-837.796875
-487.21484375
-204.306640625
-18.240234375
75.296875
79.3203125
-5.7890625
-167.017578125
-374.82421875
-592.509765625
-784.158203125
-916.59375
-963.646484375
-915.181640625
-780.666015625
-581.146484375
-340.5390625
-89.166015625
127.384765625
254.55859375
256.080078125
142.939453125
-21.7109375
-151.283203125
-182.611328125
-109.1171875
23.919921875
154.001953125
235.126953125
254.76171875
241.328125
256.986328125
354.03125
515.33984375
654.466796875
702.615234375
685.34375
680.65234375
707.927734375
704.361328125
622.94140625
505.833984375
427.291015625
400.78125
390.25390625
391.298828125
441.248046875
543.509765625
632.751953125
636.794921875
538.671875
359.458984375
121.361328125
-132.1953125
-308.369140625
-318.890625
-178.22265625
-11.26171875
63.537109375
45.685546875
32.837890625
107.599609375
269.44140625
468.173828125
663.44921875
830.732421875
936.0078125
943.859375
853.283203125
700.755859375
524.25390625
349.21875
215.30859375
179.837890625
262.025390625
400.03515625
498.46875
520.248046875
510.80078125
534.84765625
611.60546875
708.203125
767.66796875
738.494140625
605.62890625
409.228515625
220.123046875
89.650390625
35.150390625
68.380859375
204.408203125
429.265625
686.818359375
917.251953125
1087.21484375
1166.314453125
1107.55859375
892.189453125
583.333984375
295.669921875
105.0625
9.015625
-28.23046875
-25.53125
7.611328125
39.2578125
18.6953125
-83.08203125
-240.888671875
-385.419921875
-452.431640625
-431.3828125
-366.701171875
-309.62890625
-274.9765625
-247.994140625
-219.2265625
-198.314453125
-201.41015625
-239.85546875
-316.43359375
-419.23828125
-522.45703125
-602.8515625
-648.8515625
-646.041015625
-570.60546875
-416.59375
-217.03515625
-14.861328125
178.01953125
368.837890625
541.333984375
655.580078125
688.189453125
645.435546875
539.775390625
383.287109375
201.130859375
15.8046875
-183.234375
-414.2734375
-640.5390625
-777.87890625
-787.39453125
-726.4375
-686.85546875
-715.99609375
-816.787109375
-976.94921875
-1152.66796875
-1255.53515625
-1213.517578125
-1044.12890625
-835.134765625
-661.943359375
-552.451171875
-512.5078125
-537.837890625
-600.986328125
-665.69921875
-719.234375
-762.697265625
-775.294921875
-726.1484375
-622.7265625
-509.3125
-411.849609375
-322.48828125
-247.607421875
-227.98046875
-286.90234375
-389.654296875
-481.5390625
-544.078125
-588.369140625
-612.392578125
-596.9296875
-541.521484375
-484.505859375
-484.49609375
-585.802734375
-790.63671875
-1051.431640625
-1290.40234375
-1430.2265625
-1411.103515625
-1204.705078125
-848.55078125
-465.732421875
-205.525390625
-132.2578125
-182.306640625
-239.6484375
-236.236328125
-177.115234375
-108.181640625
-86.833984375
-151.927734375
-279.3125
-376.509765625
-356.705078125
-220.666015625
-50.21875
66.98828125
88.185546875
16.8828125
-104.4609375
-209.89453125
-259.58203125
-282.185546875
-341.0
-456.419921875
-590.97265625
-710.546875
-820.19140625
-923.623046875
-982.900390625
-949.068359375
-818.73046875
-637.83203125
-456.8046875
-296.19140625
-148.00390625
2.49609375
150.8046875
260.087890625
281.955078125
200.697265625
54.412109375
-90.671875
-182.787109375
-208.650390625
-195.2890625
-190.8203125
-221.44921875
-257.859375
-244.8359375
-176.52734375
-119.1328125
-137.544921875
-217.83984375
-288.25390625
-302.041015625
-267.95703125
-208.75390625
-132.478515625
-54.74609375
-10.953125
-18.666015625
-47.60546875
-53.5546875
-30.564453125
-3.322265625
24.361328125
78.712890625
164.544921875
234.99609375
237.583984375
175.994140625
100.23046875
42.27734375
-9.375
-70.318359375
-129.2890625
-171.736328125
-201.431640625
-206.833984375
-130.23046875
78.490234375
372.86328125
619.87109375
723.853515625
715.5390625
696.990234375
723.0703125
766.21875
777.185546875
735.994140625
640.90234375
489.529296875
297.32421875
115.9453125
3.427734375
-29.9609375
-35.935546875
-82.712890625
-195.81640625
-344.1640625
-483.4765625
-607.681640625
-746.349609375
-908.396484375
-1045.998046875
-1094.953125
-1045.318359375
-946.384765625
-835.40625
-687.76171875
-460.83984375
-175.708984375
71.84765625
188.373046875
160.34375
56.869140625
-28.79296875
-37.322265625
36.869140625
163.80078125
312.216796875
465.87890625
601.205078125
659.548828125
576.8828125
365.224609375
142.212890625
38.4609375
72.296875
147.0234375
174.59765625
161.79296875
158.345703125
168.24609375
159.880859375
139.189453125
154.826171875
226.712890625
312.505859375
354.46484375
325.083984375
221.01953125
57.279296875
-108.6796875
-184.6953125
-115.263671875
63.1015625
254.07421875
372.4296875
373.29296875
248.02734375
29.90234375
-209.87890625
-403.931640625
-521.669921875
-547.376953125
-456.6328125
-255.689453125
-26.53515625
120.11328125
146.96875
117.85546875
126.275390625
224.255859375
406.208984375
611.775390625
743.498046875
739.81640625
653.87109375
614.28515625
678.435546875
761.17578125
738.86328125
588.75390625
390.40234375
223.654296875
114.109375
58.2578125
45.75
54.248046875
65.916015625
97.912109375
181.36328125
299.015625
375.98828125
352.791015625
249.158203125
138.79296875
74.73828125
56.658203125
62.55078125
90.130859375
156.76953125
266.12890625
390.25
494.119140625
570.45703125
635.44140625
694.5703125
735.640625
757.193359375
771.734375
765.212890625
688.69140625
527.169921875
355.484375
278.482421875
314.142578125
372.189453125
354.9375
250.80078125
124.880859375
50.88671875
65.5
161.87109375
307.111328125
474.88671875
661.8828125
854.44140625
987.3515625
978.01171875
815.99609375
580.990234375
347.404296875
105.484375
-188.263671875
-510.744140625
-772.205078125
-911.814453125
-949.9140625
-935.916015625
-877.74609375
-742.314453125
-508.529296875
-201.66796875
119.908203125
401.00390625
610.849609375
733.203125
748.3671875
646.51171875
466.5703125
299.75390625
229.1171875
269.16796875
379.072265625
521.650390625
682.7890625
840.83203125
954.962890625
997.732421875
974.765625
897.154296875
755.08984375
540.1875
283.68359375
52.642578125
-90.65234375
-116.6796875
-27.26953125
149.720703125
356.9375
515.953125
564.42578125
501.03125
393.873046875
332.068359375
355.984375
431.150390625
488.56640625
481.80078125
404.087890625
275.05859375
140.271484375
73.4140625
131.904296875
283.775390625
402.005859375
365.501953125
167.087890625
-92.443359375
-307.720703125
-444.44140625
-520.20703125
-547.509765625
-517.46875
-424.931640625
-286.599609375
-133.5078125
2.564453125
96.48046875
138.982421875
147.3515625
158.642578125
198.69140625
254.802734375
286.6640625
269.462890625
222.46484375
191.744140625
210.666015625
282.1015625
387.765625
496.173828125
563.064453125
549.94140625
460.90625
351.1796875
281.111328125
262.904296875
262.634765625
246.30078125
204.904296875
139.486328125
53.625
-21.66015625
-17.80078125
123.37890625
385.94921875
680.365234375
913.7421875
1051.572265625
1113.28125
1130.568359375
1126.3828125
1119.98828125
1123.671875
1125.943359375
1094.77734375
1011.5390625
894.806640625
775.80078125
649.484375
464.96484375
179.43359375
-176.193359375
-497.375
-688.6328125
-753.869140625
-795.255859375
-910.064453125
-1093.01171875
-1254.861328125
-1330.841796875
-1340.267578125
-1328.41015625
-1286.291015625
-1170.39453125
-989.921875
-822.517578125
-723.28125
-651.96875
-519.244140625
-285.32421875
15.86328125
333.35546875
640.275390625
919.923828125
1153.162109375
1339.814453125
1504.794921875
1654.966796875
1743.83203125
1707.732421875
1534.671875
1273.703125
977.205078125
663.66015625
349.33984375
86.072265625
-67.6796875
-107.958984375
-87.15234375
-49.822265625
5.89453125
90.427734375
175.9921875
221.33984375
235.412109375
283.162109375
418.53515625
629.71875
855.486328125
1034.703125
1130.3203125
1127.298828125
1030.12890625
857.28515625
624.1328125
335.171875
0.7265625
-348.87109375
-676.11328125
-951.0625
-1141.162109375
-1206.775390625
-1139.470703125
-1002.5234375
-900.025390625
-888.66015625
-931.728515625
-946.833984375
-886.5234375
-768.84375
-646.365234375
-555.958984375
-488.650390625
-401.80859375
-270.654296875
-129.91796875
-48.0546875
-52.90625
-99.66796875
-122.08984375
-97.19140625
-46.1875
5.85546875
42.517578125
38.947265625
-32.046875
-164.029296875
-303.015625
-382.392578125
-372.14453125
-298.640625
-224.52734375
-203.35546875
-238.83984375
-286.7578125
-305.48828125
-301.5625
-313.591796875
-354.189453125
-383.44921875
-343.966796875
-214.685546875
-32.890625
127.9375
211.849609375
234.0234375
279.677734375
[truncated: 62,476 more chars]
