# Supplementary material for: Widespread extracellular electron transfer pathways for charging microbial cytochrome OmcS nanowires via periplasmic cytochromes PpcABCDE
Source: Nat Commun. 2024 Mar 20;15:2434. doi: 10.1038/s41467-024-46192-0 (PMC10954620; doi:10.1038/s41467-024-46192-0)
Supplement: Supplementary file 4 — Source Data [file 41467_2024_46192_MOESM4_ESM.zip › 9. Malvankar_Source_Data/9. Malvankar_Source_Data_NMR/Fig_6_PpcA reoxidation/Fig6_PpcA_Gs_Reoxidation_2.txt]

# File created = Friday, November 24, 2023 at 9:20:43 PM Western European Standard Time
# Data set = PpcA_Gs_Reoxidation_Experiments_NMR  3  1  /Users/pilarcportela/Topspin_examdata
# Spectral Region:
# LEFT = 24.728479385375977 ppm. RIGHT = -15.326944503550585 ppm.
#
# SIZE = 32768 ( = number of points)
#
# In the following ordering is from the 'left' to the 'right' limits!
# Lines beginning with '#' must be considered as comment lines.
#
-1817.923828125
-1672.42578125
-1562.490234375
-1490.830078125
-1443.90234375
-1418.7109375
-1435.330078125
-1516.431640625
-1653.685546875
-1797.560546875
-1885.14453125
-1887.748046875
-1840.142578125
-1820.61328125
-1890.796875
-2047.75390625
-2231.70703125
-2373.0
-2427.59375
-2383.890625
-2261.974609375
-2110.763671875
-1983.1640625
-1896.330078125
-1820.36328125
-1711.84375
-1552.69921875
-1359.025390625
-1172.728515625
-1054.3828125
-1060.330078125
-1197.03125
-1400.1171875
-1580.17578125
-1693.033203125
-1752.1953125
-1777.33984375
-1758.03125
-1682.427734375
-1583.611328125
-1533.880859375
-1591.1953125
-1760.2109375
-1999.845703125
-2250.212890625
-2447.46875
-2535.416015625
-2493.63671875
-2364.572265625
-2238.25
-2192.646484375
-2243.86328125
-2352.49609375
-2467.328125
-2554.8984375
-2600.787109375
-2605.921875
-2583.822265625
-2544.0078125
-2474.30859375
-2356.625
-2203.767578125
-2058.650390625
-1946.478515625
-1851.412109375
-1759.2421875
-1698.564453125
-1705.373046875
-1758.08984375
-1789.7109375
-1773.224609375
-1760.4765625
-1813.7734375
-1918.611328125
-1989.46484375
-1956.94140625
-1830.44140625
-1674.9140625
-1542.19921875
-1434.01953125
-1323.51171875
-1195.3125
-1053.2578125
-898.8046875
-729.099609375
-569.5703125
-485.8984375
-533.265625
-696.9296875
-908.4296875
-1120.017578125
-1334.583984375
-1556.955078125
-1750.359375
-1866.03125
-1898.77734375
-1891.68359375
-1897.822265625
-1954.345703125
-2075.67578125
-2239.078125
-2377.404296875
-2416.361328125
-2335.931640625
-2188.34765625
-2050.0703125
-1960.275390625
-1903.919921875
-1843.76171875
-1763.548828125
-1681.96484375
-1624.4765625
-1583.67578125
-1518.296875
-1398.125
-1240.03515625
-1089.423828125
-974.833984375
-893.677734375
-835.60546875
-804.79296875
-820.998046875
-907.421875
-1067.8125
-1260.22265625
-1403.931640625
-1437.921875
-1375.533203125
-1285.177734375
-1220.146484375
-1188.67578125
-1188.42578125
-1232.701171875
-1321.46484375
-1408.30859375
-1423.453125
-1328.46875
-1140.490234375
-915.115234375
-719.783203125
-610.87109375
-608.837890625
-684.228515625
-775.916015625
-833.1796875
-847.61328125
-852.0859375
-890.822265625
-982.5234375
-1105.267578125
-1216.79296875
-1289.048828125
-1323.189453125
-1342.1484375
-1381.466796875
-1477.037109375
-1635.390625
-1812.740234375
-1948.080078125
-2025.009765625
-2075.53515625
-2112.345703125
-2092.8671875
-1982.515625
-1829.859375
-1734.7421875
-1742.212890625
-1799.888671875
-1820.23046875
-1753.166015625
-1595.826171875
-1372.732421875
-1131.619140625
-935.10546875
-827.07421875
-809.98828125
-864.28125
-974.76171875
-1121.552734375
-1259.568359375
-1335.115234375
-1328.97265625
-1271.291015625
-1210.21875
-1170.736328125
-1142.650390625
-1104.0390625
-1059.921875
-1060.8125
-1171.96484375
-1410.2734375
-1713.091796875
-1978.837890625
-2138.455078125
-2187.126953125
-2163.4609375
-2117.015625
-2085.45703125
-2071.546875
-2033.732421875
-1925.390625
-1763.037109375
-1641.845703125
-1662.216796875
-1842.5
-2111.5859375
-2372.326171875
-2553.48828125
-2617.158203125
-2558.701171875
-2415.560546875
-2250.0546875
-2101.3203125
-1964.73046875
-1829.5390625
-1715.984375
-1651.80859375
-1626.623046875
-1600.220703125
-1554.115234375
-1507.873046875
-1482.98828125
-1478.2421875
-1487.55078125
-1513.82421875
-1548.376953125
-1556.619140625
-1502.291015625
-1374.3203125
-1181.71484375
-944.28515625
-704.658203125
-524.02734375
-436.189453125
-418.689453125
-435.583984375
-493.3515625
-620.30078125
-801.21875
-976.607421875
-1112.21875
-1229.720703125
-1354.2421875
-1467.349609375
-1536.2109375
-1565.560546875
-1596.873046875
-1671.634765625
-1811.498046875
-2013.0703125
-2237.83203125
-2421.373046875
-2516.35546875
-2518.9921875
-2441.638671875
-2285.0703125
-2069.02734375
-1870.791015625
-1786.08203125
-1843.4375
-1985.83203125
-2139.92578125
-2271.685546875
-2366.091796875
-2389.51953125
-2301.61328125
-2092.03125
-1789.228515625
-1446.974609375
-1136.861328125
-934.265625
-878.724609375
-941.015625
-1042.015625
-1109.501953125
-1117.591796875
-1083.275390625
-1038.244140625
-1000.30078125
-962.251953125
-913.380859375
-879.3984375
-927.5625
-1108.23828125
-1389.78515625
-1670.998046875
-1866.923828125
-1971.107421875
-2029.0703125
-2067.552734375
-2065.189453125
-1985.462890625
-1822.75390625
-1614.685546875
-1418.263671875
-1276.408203125
-1202.78515625
-1195.427734375
-1259.568359375
-1405.068359375
-1615.8125
-1836.30078125
-2007.990234375
-2116.90234375
-2188.0859375
-2235.134765625
-2242.142578125
-2208.462890625
-2185.666015625
-2238.908203125
-2376.154296875
-2541.048828125
-2676.615234375
-2771.263671875
-2835.912109375
-2863.734375
-2835.373046875
-2751.853515625
-2639.984375
-2525.900390625
-2415.986328125
-2300.6328125
-2162.4453125
-1981.310546875
-1746.712890625
-1472.9609375
-1196.423828125
-951.798828125
-750.431640625
-580.68359375
-429.25
-306.009765625
-247.369140625
-284.537109375
-404.16796875
-554.0859375
-698.25
-850.169921875
-1032.7890625
-1220.623046875
-1355.8671875
-1421.451171875
-1459.849609375
-1502.091796875
-1512.404296875
-1440.109375
-1312.69921875
-1234.044921875
-1275.595703125
-1393.001953125
-1471.455078125
-1446.7890625
-1366.640625
-1333.65625
-1403.515625
-1545.921875
-1692.248046875
-1798.091796875
-1851.8984375
-1844.888671875
-1764.556640625
-1624.23828125
-1476.693359375
-1378.740234375
-1343.939453125
-1335.564453125
-1299.57421875
-1201.96875
-1051.0859375
-900.162109375
-818.048828125
-833.984375
-907.7734375
-971.376953125
-1006.1796875
-1066.25390625
-1217.70703125
-1465.787109375
-1748.48046875
-1987.2578125
-2128.29296875
-2147.517578125
-2050.259765625
-1881.48828125
-1712.470703125
-1585.30078125
-1471.09375
-1309.8203125
-1099.1796875
-917.79296875
-841.3828125
-857.71484375
-892.62890625
-903.33203125
-904.36328125
-904.775390625
-872.859375
-789.05078125
-694.349609375
-646.53125
-650.818359375
-675.005859375
-718.173828125
-814.4375
-964.94921875
-1112.78515625
-1204.32421875
-1241.677734375
-1253.107421875
-1243.12890625
-1203.625
-1152.74609375
-1122.248046875
-1106.970703125
-1058.984375
-943.908203125
-788.8515625
-668.58203125
-651.69140625
-754.8515625
-929.7109375
-1088.669921875
-1160.107421875
-1133.806640625
-1054.810546875
-977.11328125
-931.57421875
-930.140625
-971.533203125
-1024.57421875
-1023.080078125
-907.826171875
-684.421875
-432.662109375
-255.37109375
-216.724609375
-314.224609375
-487.78125
-658.4609375
-788.9765625
-924.9375
-1157.60546875
-1519.875
-1925.708984375
-2237.396484375
-2392.177734375
-2438.013671875
-2443.095703125
-2404.8984375
-2272.0
-2035.63671875
-1771.224609375
-1593.21875
-1582.734375
-1741.634765625
-1985.681640625
-2186.78125
-2258.9453125
-2220.923828125
-2161.505859375
-2140.5390625
-2144.14453125
-2136.79296875
-2118.44140625
-2103.521484375
-2069.431640625
-1965.384765625
-1769.482421875
-1508.357421875
-1222.58984375
-946.458984375
-731.21484375
-650.861328125
-745.328125
-959.576171875
-1166.974609375
-1267.529296875
-1257.728515625
-1203.263671875
-1160.01171875
-1137.03125
-1128.701171875
-1156.794921875
-1262.4296875
-1457.9375
-1694.927734375
-1882.837890625
-1944.494140625
-1868.150390625
-1714.7265625
-1567.251953125
-1465.98828125
-1400.40625
-1364.78125
-1391.939453125
-1504.423828125
-1653.119140625
-1749.5234375
-1759.634765625
-1722.9375
-1670.509765625
-1575.4453125
-1413.892578125
-1230.240234375
-1092.546875
-1008.380859375
-937.619140625
-877.236328125
-877.697265625
-968.212890625
-1111.453125
-1244.515625
-1323.251953125
-1310.041015625
-1164.7890625
-890.208984375
-569.0
-321.2578125
-222.6640625
-271.04296875
-413.486328125
-587.669921875
-754.619140625
-918.123046875
-1106.962890625
-1319.86328125
-1496.255859375
-1561.8671875
-1498.2265625
-1349.318359375
-1167.2890625
-976.146484375
-787.619140625
-623.552734375
-505.7265625
-435.17578125
-395.9609375
-377.4296875
-384.810546875
-427.021484375
-498.98046875
-581.927734375
-662.2890625
-741.310546875
-816.13671875
-859.275390625
-835.099609375
-734.341796875
-570.81640625
-348.833984375
-74.625
184.689453125
301.578125
198.310546875
-57.484375
-309.169921875
-455.0390625
-499.76171875
-481.3671875
-413.4375
-315.814453125
-242.740234375
-236.576171875
-280.85546875
-332.646484375
-379.03125
-430.24609375
-478.953125
-506.2578125
-520.337890625
-554.236328125
-625.771484375
-726.5625
-847.345703125
-982.921875
-1107.005859375
-1170.314453125
-1139.115234375
-1026.548828125
-885.810546875
-786.375
-789.427734375
-913.60546875
-1108.181640625
-1275.814453125
-1338.619140625
-1285.099609375
-1165.806640625
-1067.796875
-1086.51953125
-1273.265625
-1574.423828125
-1844.103515625
-1958.830078125
-1927.25
-1867.677734375
-1876.6171875
-1936.564453125
-1952.115234375
-1854.296875
-1661.14453125
-1454.173828125
-1309.794921875
-1242.986328125
-1200.78515625
-1111.115234375
-950.5859375
-770.23828125
-651.236328125
-631.7265625
-675.052734375
-703.033203125
-653.173828125
-510.826171875
-311.697265625
-135.12109375
-83.10546875
-223.517578125
-521.07421875
-832.087890625
-997.943359375
-961.755859375
-795.642578125
-624.1015625
-535.271484375
-553.94140625
-660.75
-816.2109375
-986.41015625
-1169.056640625
-1384.5
-1622.556640625
-1810.1875
-1858.193359375
-1741.513671875
-1519.35546875
-1282.69140625
-1098.931640625
-993.669921875
-949.01171875
-914.21484375
-851.630859375
-788.05859375
-794.669921875
-899.021484375
-1042.86328125
-1150.193359375
-1211.439453125
-1265.453125
-1317.0
-1323.197265625
-1268.78125
-1207.48828125
-1197.34765625
-1221.951171875
-1216.595703125
-1167.6640625
-1143.98828125
-1207.80859375
-1320.126953125
-1373.99609375
-1325.169921875
-1251.353515625
-1250.623046875
-1300.572265625
-1266.0625
-1059.462890625
-757.595703125
-533.666015625
-495.259765625
-614.904296875
-794.28125
-949.380859375
-1035.87109375
-1044.064453125
-1000.412109375
-953.5234375
-933.205078125
-928.0546875
-913.037109375
-888.89453125
-884.689453125
-929.171875
-1022.76171875
-1124.123046875
-1161.76171875
-1081.951171875
-901.05078125
-697.619140625
-541.59375
-444.6875
-386.220703125
-359.25
-369.3125
-413.740234375
-497.35546875
-651.158203125
-889.833984375
-1151.7578125
-1329.654296875
-1381.828125
-1380.498046875
-1424.4140625
-1527.544921875
-1623.958984375
-1666.26953125
-1679.734375
-1714.091796875
-1774.3359375
-1820.306640625
-1819.275390625
-1774.75390625
-1706.630859375
-1628.556640625
-1555.73828125
-1511.2734375
-1495.7734375
-1457.626953125
-1328.8359375
-1104.107421875
-860.634765625
-682.8984375
-588.375
-544.1796875
-527.220703125
-529.935546875
-524.744140625
-476.94140625
-405.40625
-391.3828125
-503.044921875
-729.38671875
-1000.16015625
-1249.884765625
-1451.009765625
-1609.859375
-1752.958984375
-1905.376953125
-2066.181640625
-2211.98046875
-2327.162109375
-2409.05859375
-2435.486328125
-2358.935546875
-2161.482421875
-1900.5234375
-1674.103515625
-1545.935546875
-1516.23046875
-1548.37890625
-1603.09765625
-1659.677734375
-1723.259765625
-1798.046875
-1839.5546875
-1763.451171875
-1536.640625
-1238.5703125
-989.328125
-827.640625
-702.2578125
-572.03125
-456.373046875
-378.5390625
-317.373046875
-245.458984375
-175.41015625
-136.361328125
-134.265625
-167.03125
-254.1796875
-414.88671875
-625.880859375
-825.75
-951.98828125
-959.384765625
-827.267578125
-583.8125
-313.798828125
-108.986328125
-7.59375
1.5390625
-69.015625
-210.966796875
-375.9609375
-467.08203125
-408.498046875
-222.244140625
-21.923828125
75.83984375
38.41015625
-74.697265625
-182.94140625
-259.419921875
-333.658203125
-432.8828125
-543.341796875
-632.90234375
-686.578125
-703.75
-680.15234375
-614.6875
-522.13671875
-419.404296875
-310.6484375
-206.47265625
-146.845703125
-181.853515625
-334.48046875
-593.58203125
-920.880859375
-1240.392578125
-1451.71875
-1506.39453125
-1464.271484375
-1423.857421875
-1396.474609375
-1304.51171875
-1115.310546875
-888.373046875
-769.060546875
-761.1953125
-801.123046875
-846.060546875
-898.728515625
-956.630859375
-998.4296875
-1022.728515625
-1051.1875
-1081.412109375
-1076.83984375
-1024.087890625
-974.005859375
-1000.689453125
-1124.44921875
-1282.42578125
-1370.97265625
-1325.4375
-1182.658203125
-1071.775390625
-1121.650390625
-1355.333984375
-1669.466796875
-1912.7890625
-1981.763671875
-1860.390625
-1607.12109375
-1322.09375
-1104.48046875
-1004.212890625
-994.275390625
-990.384765625
-912.619140625
-749.609375
-572.857421875
-475.626953125
-484.25
-538.267578125
-568.3515625
-574.318359375
-601.3828125
-657.66796875
-698.447265625
-693.037109375
-664.48828125
-649.443359375
-657.33203125
-691.439453125
-775.302734375
-925.796875
-1123.591796875
-1341.4609375
-1579.212890625
-1832.9921875
-2047.3828125
-2144.794921875
-2101.765625
-1957.525390625
-1748.138671875
-1477.837890625
-1166.263671875
-876.53125
-665.189453125
-532.490234375
-448.431640625
-399.12890625
-372.75390625
-325.462890625
-213.208984375
-56.3125
73.359375
140.447265625
180.4375
225.1953125
233.41796875
138.845703125
-47.443359375
-229.0
-325.421875
-347.47265625
-357.267578125
-387.810546875
-435.0546875
-512.98046875
-672.28125
-948.517578125
-1311.41015625
-1679.7734375
-1976.529296875
-2162.4921875
-2234.5546875
-2212.89453125
-2128.28515625
-2006.490234375
-1861.943359375
-1713.76953125
-1604.01171875
-1584.373046875
-1676.42578125
-1848.509765625
-2033.3984375
-2164.55078125
-2197.263671875
-2107.984375
-1888.76171875
-1552.796875
-1148.4609375
-757.6953125
-457.140625
-265.232421875
-138.2421875
-37.69921875
4.033203125
-90.416015625
-348.787109375
-704.458984375
-1057.212890625
-1356.130859375
-1604.671875
-1808.04296875
-1953.703125
-2042.4765625
-2100.900390625
-2142.34375
-2136.7109375
-2044.357421875
-1874.41796875
-1687.39453125
-1537.2109375
-1429.677734375
-1347.037109375
-1294.185546875
-1295.013671875
-1343.74609375
-1385.09765625
-1357.625
-1243.4453125
-1060.3203125
-821.30859375
-536.1875
-257.7890625
-91.94140625
-126.484375
-346.7734375
-633.873046875
-850.685546875
-933.990234375
-920.626953125
-902.4609375
-952.439453125
-1076.42578125
-1226.349609375
-1357.4453125
-1466.205078125
-1570.0078125
-1664.0234375
-1715.7578125
-1699.86328125
-1624.216796875
-1519.138671875
-1408.6953125
-1292.08984375
-1148.23828125
-965.712890625
-777.705078125
-656.90234375
-655.419921875
-749.775390625
-861.013671875
-928.888671875
-950.908203125
-951.931640625
-939.451171875
-894.35546875
-783.607421875
-573.283203125
-253.4921875
128.869140625
474.486328125
690.296875
748.4375
688.75390625
576.626953125
460.90625
350.044921875
210.7265625
0.876953125
-281.294921875
-590.07421875
-882.466796875
-1156.037109375
-1417.390625
-1632.087890625
-1739.40625
-1715.919921875
-1598.314453125
-1439.666015625
-1264.322265625
-1071.748046875
-865.9453125
-668.525390625
-508.0703125
-401.5859375
-346.75
-336.89453125
-381.17578125
-489.166015625
-624.76171875
-703.431640625
-668.515625
-560.39453125
-479.794921875
-489.6796875
-581.173828125
-718.216796875
-863.279296875
-958.404296875
-945.1484375
-838.615234375
-740.025390625
-731.484375
-776.623046875
-759.572265625
-609.2578125
-357.3203125
-88.572265625
131.306640625
282.470703125
375.546875
419.466796875
400.421875
303.814453125
163.015625
58.802734375
44.099609375
86.671875
112.306640625
85.787109375
16.818359375
-93.8984375
-265.384765625
-492.501953125
-732.591796875
-943.12890625
-1099.998046875
-1176.814453125
-1149.548828125
-1040.23828125
-924.05078125
-870.884765625
-898.3828125
-989.40625
-1122.455078125
-1264.73046875
-1365.17578125
-1385.724609375
-1328.134765625
-1212.11328125
-1043.66015625
-825.6953125
-586.93359375
-380.365234375
-258.671875
-254.01171875
-354.96484375
-485.302734375
-533.361328125
-436.197265625
-226.982421875
16.7109375
247.794921875
446.76171875
576.220703125
594.67578125
517.35546875
420.103515625
371.203125
385.060546875
439.259765625
495.47265625
495.78125
386.240234375
175.765625
-53.84765625
-223.353515625
-324.06640625
-394.0078125
-456.49609375
-516.39453125
-594.841796875
-717.689453125
-862.87109375
-955.056640625
-930.12890625
-789.974609375
-590.53515625
-400.00390625
-276.224609375
-250.984375
-302.49609375
-355.853515625
-349.248046875
-309.671875
-335.7578125
-485.9375
-698.49609375
-843.5859375
-847.33203125
-746.001953125
-628.080078125
-555.87890625
-547.24609375
-592.2734375
-654.96484375
-680.3828125
-641.380859375
-577.435546875
-554.0
-578.890625
-591.640625
-548.857421875
-489.849609375
-493.044921875
-586.927734375
-731.48046875
-875.015625
-996.82421875
-1093.37890625
-1153.419921875
-1162.470703125
-1117.1875
-1022.873046875
-888.0078125
-733.984375
-600.556640625
-520.94140625
-486.833984375
-452.98828125
-390.630859375
-333.779296875
-358.580078125
-507.578125
-736.80078125
-942.583984375
-1040.33203125
-1018.40234375
-928.623046875
-841.359375
-809.84375
-857.9296875
-981.22265625
-1151.953125
-1324.212890625
-1442.771484375
-1465.234375
-1393.958984375
-1283.37109375
-1195.041015625
-1137.51953125
-1065.203125
-943.33203125
-793.849609375
-660.8515625
-551.009765625
-438.783203125
-323.1796875
-242.494140625
-222.92578125
-245.099609375
-285.552734375
-368.263671875
-536.689453125
-774.46484375
-988.771484375
-1093.3203125
-1093.294921875
-1070.478515625
-1095.44921875
-1176.4609375
-1287.505859375
-1409.91796875
-1526.220703125
-1597.775390625
-1586.42578125
-1501.76953125
-1400.015625
-1322.53125
-1250.537109375
-1133.08203125
-948.486328125
-724.2734375
-503.345703125
-304.86328125
-119.005859375
66.416015625
232.80859375
323.060546875
279.333984375
101.552734375
-135.875
-337.029296875
-455.015625
-509.87890625
-550.697265625
-612.134765625
-695.078125
-768.271484375
-792.666015625
-764.291015625
-730.59765625
-740.072265625
-771.474609375
-738.484375
-579.634765625
-329.525390625
-91.828125
40.83984375
29.958984375
-117.41796875
-363.7109375
-647.75
-904.103515625
-1090.7421875
-1199.134765625
-1248.8359375
-1284.373046875
-1357.974609375
-1477.08984375
-1565.8359375
-1519.60546875
-1324.658203125
-1097.462890625
-970.892578125
-955.2578125
-949.833984375
-884.275390625
-795.224609375
-741.953125
-695.505859375
-566.599609375
-331.6953125
-79.208984375
83.212890625
133.142578125
126.8359375
113.291015625
76.48046875
-50.728515625
-329.779296875
-753.705078125
-1216.224609375
-1555.322265625
-1660.314453125
-1548.748046875
-1335.0
-1132.521484375
-995.185546875
-929.359375
-921.802734375
-947.2734375
-976.818359375
-997.84765625
-1019.078125
-1049.07421875
-1075.48828125
-1064.814453125
-976.888671875
-791.4921875
-540.572265625
-305.5703125
-152.599609375
-66.03515625
28.697265625
173.759765625
340.177734375
485.095703125
604.998046875
704.265625
743.357421875
662.041015625
449.5859375
164.638671875
-111.46875
-322.998046875
-454.5
-526.84375
-578.001953125
-625.45703125
-645.15234375
-601.35546875
-493.23046875
-358.638671875
-241.849609375
-174.681640625
-174.751953125
-232.09375
-300.69140625
-330.71484375
-309.623046875
-248.91015625
-136.927734375
60.001953125
343.439453125
660.12890625
943.119140625
1150.755859375
1261.119140625
1264.859375
1184.375
1073.80859375
976.40234375
897.51953125
832.634765625
796.541015625
802.7109375
835.15625
864.1875
870.248046875
827.978515625
694.28125
457.42578125
191.0
14.146484375
-13.990234375
64.533203125
170.15625
254.921875
298.427734375
277.921875
184.826171875
66.029296875
18.962890625
131.171875
422.58984375
835.98828125
1268.884765625
1615.666015625
1798.18359375
1782.060546875
1586.267578125
1285.5390625
988.521484375
783.869140625
687.068359375
639.458984375
567.1328125
444.265625
300.390625
171.685546875
54.068359375
-90.6484375
-286.47265625
-512.380859375
-725.56640625
-904.373046875
-1051.5
-1159.041015625
-1196.16015625
-1143.458984375
-1020.986328125
-864.833984375
-688.455078125
-484.458984375
-253.041015625
-8.46875
231.4375
436.541015625
553.09765625
536.09765625
401.927734375
225.130859375
74.236328125
-29.767578125
-90.45703125
-106.283203125
-83.36328125
-50.98828125
-36.595703125
-39.470703125
-52.880859375
-97.4375
-201.56640625
-353.005859375
-497.712890625
-588.685546875
-612.93359375
-572.404296875
-474.271484375
-357.6640625
-300.267578125
-361.021484375
-516.09375
-675.908203125
-772.318359375
-812.080078125
-836.158203125
-846.650390625
-800.826171875
-676.4140625
-513.328125
-370.751953125
-259.71484375
-147.46484375
-24.619140625
69.4375
106.138671875
123.658203125
188.82421875
311.4375
429.5078125
484.10546875
482.439453125
477.505859375
509.7734375
584.25
682.55078125
770.953125
806.958984375
768.765625
684.384765625
611.482421875
578.5859375
557.203125
496.638671875
373.712890625
205.033203125
30.22265625
-104.92578125
-170.2578125
-182.0390625
-199.70703125
-259.3515625
-311.619140625
-262.41015625
-89.1953125
114.859375
237.525390625
265.46875
277.072265625
334.65234375
418.240234375
457.771484375
393.7265625
207.115234375
-67.669921875
-342.67578125
-520.759765625
-565.552734375
-516.107421875
-428.0859375
-327.447265625
-229.962890625
-163.716796875
-138.10546875
-118.21484375
-69.2578125
-8.25390625
28.748046875
54.888671875
115.46875
201.7109375
235.310546875
161.87109375
22.751953125
-92.7109375
-140.17578125
-139.912109375
-128.115234375
-125.98828125
-153.068359375
-238.380859375
-400.046875
-615.6875
-818.23828125
-930.6640625
-921.005859375
-829.5390625
-733.48828125
-682.837890625
-676.79296875
-690.8046875
-698.701171875
-670.046875
-585.80859375
-476.705078125
-414.63671875
-436.138671875
-493.37890625
-506.68359375
-445.2421875
-327.462890625
-168.798828125
19.962890625
191.794921875
281.181640625
283.46875
274.076171875
318.93359375
393.5703125
423.595703125
389.2109375
354.458984375
390.71875
494.9453125
593.673828125
617.685546875
561.703125
467.771484375
356.837890625
196.0859375
-49.01171875
-341.35546875
-581.66796875
-699.734375
-712.908203125
-682.45703125
-638.560546875
-573.1796875
-486.61328125
-401.96484375
-331.251953125
-259.548828125
-179.03515625
-120.626953125
-132.078125
-228.29296875
-375.166015625
-521.01171875
-632.6484375
-697.42578125
-702.8359375
-635.03125
-507.75
-380.2109375
-322.197265625
-350.720703125
-409.755859375
-420.11328125
-345.470703125
-211.703125
-78.919921875
-2.8125
-3.1796875
-47.951171875
-76.892578125
-65.162109375
-62.0546875
-142.123046875
-310.607421875
-477.140625
-536.3828125
-463.79296875
-324.1875
-202.73046875
-145.337890625
-154.978515625
-215.44921875
-303.552734375
-389.8671875
-446.85546875
-465.146484375
-461.1796875
-466.5234375
-507.58203125
-591.232421875
-702.6328125
-810.669921875
-877.822265625
-876.806640625
-810.369140625
-717.580078125
-653.7265625
-655.5625
-721.982421875
-829.01953125
-965.60546875
-1151.88671875
-1411.15625
-1713.9453125
-1957.20703125
-2019.37890625
-1847.390625
-1488.255859375
-1045.318359375
-627.91015625
-339.931640625
-261.345703125
-383.345703125
-570.203125
-642.404296875
-527.767578125
-314.826171875
-149.203125
-100.501953125
-136.306640625
-185.76953125
-194.21875
-139.119140625
-39.400390625
44.98046875
51.12109375
-37.4609375
-188.1953125
-358.951171875
-519.365234375
-636.892578125
-670.92578125
-593.552734375
-403.09375
-116.35546875
228.8046875
554.396484375
754.203125
755.560546875
570.25390625
275.376953125
-46.23828125
-335.76953125
-549.037109375
-653.98828125
-650.330078125
-575.953125
-480.73046875
-397.625
-343.21484375
-336.23828125
-398.921875
-529.189453125
-670.19921875
-719.46484375
-593.962890625
-309.46484375
6.30078125
204.115234375
238.322265625
202.603515625
230.888671875
357.83203125
479.275390625
450.32421875
219.193359375
-132.966796875
-471.23828125
-711.384765625
-848.2578125
-906.427734375
-893.9921875
-811.587890625
-680.076171875
-530.765625
-373.64453125
-204.521484375
-50.298828125
24.25390625
-16.6875
-118.98046875
-176.146484375
-132.98828125
-30.625
55.703125
99.451171875
132.17578125
195.263671875
305.888671875
454.517578125
605.470703125
705.3828125
725.74609375
707.38671875
736.107421875
855.109375
1014.537109375
1119.53125
1111.8984375
990.736328125
776.951171875
494.404296875
185.466796875
-89.587890625
-289.20703125
-416.33203125
-498.34765625
-553.384765625
-588.025390625
-616.837890625
-660.5859375
-715.51953125
-735.54296875
-664.142578125
-494.828125
-293.791015625
-147.82421875
-87.048828125
-73.513671875
-72.34765625
-112.6875
-253.166015625
-494.7109375
-756.8515625
-947.763671875
-1037.580078125
-1054.708984375
-1031.25
-969.4296875
-850.3203125
-658.20703125
-400.080078125
-113.099609375
148.71484375
343.849609375
462.509765625
521.892578125
552.740234375
587.01171875
637.189453125
678.763671875
671.3671875
608.255859375
525.173828125
446.33203125
349.251953125
214.4296875
88.779296875
51.130859375
110.443359375
179.982421875
170.6015625
81.130859375
-21.51171875
-84.6640625
-108.228515625
-123.8359375
-168.9296875
-271.921875
-428.951171875
-591.9140625
-707.78125
-781.62890625
-880.109375
-1054.208984375
-1267.22265625
-1415.26171875
-1418.892578125
-1288.177734375
-1105.611328125
-961.11328125
-899.96484375
-905.07421875
-907.107421875
-826.283203125
-641.078125
-430.1796875
-323.98046875
-390.71484375
-574.96875
-759.958984375
-877.6484375
-938.849609375
-971.216796875
-967.083984375
-901.890625
-773.322265625
-602.27734375
-414.244140625
-240.658203125
-123.87109375
-91.140625
-118.50390625
-136.798828125
-84.626953125
41.703125
184.60546875
266.431640625
241.697265625
121.630859375
-43.7578125
-199.44140625
-298.4765625
-301.544921875
-197.341796875
-31.12109375
116.50390625
200.48828125
244.744140625
289.638671875
331.18359375
341.3828125
327.27734375
322.892578125
321.091796875
257.81640625
86.962890625
-150.26171875
-346.861328125
-407.390625
-302.34375
-79.94140625
149.3828125
261.587890625
194.24609375
-10.70703125
-247.1796875
-431.34375
-549.4296875
-635.9140625
-723.7109375
-812.62109375
-866.896484375
-837.2421875
-700.7265625
-494.4140625
-307.333984375
-225.197265625
-272.169921875
-404.240234375
-559.65234375
-711.74609375
-867.15625
-1017.92578125
-1114.669921875
-1101.775390625
-972.8203125
-776.439453125
-568.10546875
-369.205078125
-172.673828125
30.28125
239.189453125
445.203125
623.775390625
728.1875
711.248046875
574.572265625
401.673828125
324.56640625
426.615234375
661.380859375
880.759765625
964.5390625
921.529296875
854.173828125
839.2421875
870.03515625
906.791015625
941.599609375
996.8046875
1089.0390625
1218.919921875
1378.064453125
1542.5078125
1669.51953125
1721.662109375
1690.2890625
1586.6796875
1425.86328125
1234.921875
1059.052734375
932.05078125
847.291015625
781.021484375
738.720703125
752.6328125
832.447265625
940.814453125
1023.65234375
1051.119140625
1029.49609375
987.783203125
950.47265625
907.427734375
816.353515625
657.765625
484.037109375
384.630859375
397.7890625
484.86328125
598.828125
740.876953125
924.654296875
1116.37109375
1253.29296875
1312.251953125
1318.251953125
1279.89453125
1156.998046875
919.08984375
613.724609375
341.564453125
163.412109375
56.4140625
-35.849609375
-140.044921875
-255.7734375
-390.3359375
-548.859375
-693.1875
-749.728515625
-671.78125
-470.18359375
-178.880859375
170.068359375
517.994140625
771.353515625
870.0390625
846.353515625
776.296875
689.36328125
571.423828125
440.494140625
357.119140625
351.0546875
390.080078125
435.23828125
475.95703125
492.078125
438.734375
309.71875
174.552734375
106.173828125
97.876953125
92.33203125
67.67578125
49.583984375
55.21484375
71.94140625
84.208984375
81.279296875
44.810546875
-31.109375
-110.8984375
-148.328125
-148.763671875
-166.359375
-238.17578125
-352.2109375
-473.103515625
-553.396484375
-517.802734375
-295.859375
94.5546875
526.783203125
860.9453125
1051.48046875
1155.857421875
1267.734375
1454.6875
1721.353515625
1995.578125
2168.916015625
2186.533203125
2094.6953125
1981.46484375
1882.083984375
1761.2109375
1569.076171875
1282.16015625
899.53515625
445.013671875
-8.708984375
-348.27734375
-488.767578125
-444.1328125
-319.30078125
-223.865234375
-191.173828125
-180.662109375
-150.583984375
-111.9453125
-104.015625
-134.63671875
-169.02734375
-175.72265625
-162.00390625
-160.19921875
-195.634765625
-268.017578125
-341.962890625
-352.91796875
-251.359375
-58.451171875
138.03515625
254.89453125
268.849609375
205.1796875
107.126953125
30.388671875
28.34765625
106.828125
213.005859375
299.70703125
383.9296875
512.65234375
688.935546875
865.5859375
995.1328125
1046.435546875
986.9609375
804.14453125
554.078125
344.21875
244.818359375
240.05078125
274.880859375
321.55078125
387.990234375
488.376953125
621.693359375
759.78515625
848.24609375
846.18359375
779.421875
728.470703125
745.5390625
806.056640625
859.134765625
896.453125
939.150390625
975.626953125
953.697265625
838.462890625
651.96875
449.07421875
271.73046875
133.06640625
31.001953125
-37.646484375
-80.05078125
-120.0234375
-193.2421875
-308.4296875
-408.326171875
-391.16796875
-194.673828125
137.98828125
478.537109375
694.08203125
712.830078125
540.904296875
243.75390625
-90.396484375
-388.17578125
-604.8125
-711.7109375
-691.9453125
-560.5078125
-373.330078125
-193.369140625
-44.974609375
91.3984375
242.783203125
405.435546875
533.48046875
563.349609375
467.765625
296.083984375
143.609375
66.6953125
42.7265625
23.0
-2.775390625
-16.890625
-18.041015625
-15.748046875
1.44140625
46.24609375
88.234375
78.01171875
20.384765625
-24.904296875
-30.703125
-44.94921875
-118.576171875
-229.291015625
-314.65625
-354.734375
-376.728515625
-385.880859375
-337.841796875
-198.75
-12.6640625
113.556640625
101.146484375
-22.71875
-142.58984375
-159.7265625
-78.091796875
22.087890625
80.041015625
90.16796875
47.62109375
-84.77734375
-319.525390625
-589.59765625
-797.365234375
-904.486328125
-935.802734375
-911.71484375
-827.669921875
-697.88671875
-564.908203125
-450.205078125
-339.837890625
-238.671875
-193.4140625
-227.998046875
-293.73046875
-330.2265625
-352.984375
-426.845703125
-557.41015625
-662.619140625
-666.09765625
-575.388671875
-447.095703125
-319.0234375
-218.978515625
-210.302734375
-361.724609375
-654.69921875
-961.25390625
-1143.78125
-1163.537109375
-1079.677734375
-970.498046875
-886.76953125
-860.310546875
-901.9765625
-970.6015625
-978.57421875
-864.537109375
-656.91015625
-445.48046875
-291.142578125
-177.107421875
-45.8046875
133.6171875
340.263671875
532.439453125
692.185546875
834.51171875
971.771484375
1074.798828125
1082.685546875
958.046875
726.5859375
460.232421875
233.412109375
98.48046875
78.06640625
153.994140625
269.982421875
369.263671875
431.83203125
462.884765625
456.40625
397.76953125
300.11328125
207.33203125
154.11328125
149.62109375
206.876953125
351.77734375
579.0390625
825.84375
1020.669921875
1144.87890625
1222.001953125
1265.166015625
1271.701171875
1259.884765625
1265.224609375
1286.88671875
1269.197265625
1155.896484375
946.275390625
687.978515625
436.5390625
237.845703125
128.298828125
122.248046875
199.58203125
319.990234375
444.482421875
531.55859375
529.322265625
407.607421875
207.92578125
33.44921875
-38.494140625
-30.34375
-32.755859375
-99.34765625
-190.34375
-225.791015625
-174.37890625
-70.578125
43.439453125
161.2578125
290.1640625
413.646484375
500.3359375
540.8359375
555.70703125
573.259765625
619.35546875
722.421875
898.31640625
1120.734375
1326.9453125
1463.3359375
1510.849609375
1464.77734375
1321.9375
1107.6875
885.556640625
701.62109375
530.658203125
317.189453125
72.00390625
-108.697265625
-133.32421875
2.4609375
231.947265625
479.92578125
683.638671875
786.51171875
766.103515625
671.416015625
589.744140625
556.8828125
527.052734375
453.083984375
371.408203125
369.70703125
472.5703125
594.943359375
625.244140625
533.08203125
375.490234375
216.6015625
77.1953125
-35.966796875
-92.857421875
-66.70703125
13.96484375
75.38671875
73.95703125
46.6171875
73.525390625
195.896484375
376.048828125
530.00390625
590.916015625
547.798828125
437.50390625
306.943359375
182.5625
72.298828125
-12.474609375
-48.689453125
-14.888671875
98.77734375
293.5078125
553.625
822.560546875
1009.240234375
1053.19921875
988.9375
923.6953125
940.279296875
1029.95703125
1117.740234375
1130.408203125
1033.291015625
831.36328125
565.583984375
300.59375
88.54296875
-60.25390625
-157.951171875
-195.19921875
-139.638671875
13.4453125
204.4140625
336.162109375
337.521484375
206.541015625
10.1875
-151.728515625
-199.462890625
-110.16796875
90.271484375
361.62890625
659.5546875
919.962890625
1075.45703125
1117.177734375
1119.791015625
1169.919921875
1275.26953125
1374.130859375
1427.498046875
1460.126953125
1502.212890625
1534.8359375
1524.158203125
1482.751953125
1459.41796875
1477.162109375
1511.814453125
1528.728515625
1515.123046875
1480.314453125
1454.248046875
1489.298828125
1630.45703125
1863.125
2105.53515625
2268.751953125
2316.05859375
2257.93359375
2110.828125
1886.580078125
1618.529296875
1373.73046875
1223.56640625
1199.3828125
1273.361328125
1377.189453125
1438.189453125
1402.18359375
1236.49609375
939.501953125
568.4765625
239.4296875
52.201171875
-5.939453125
-58.25
-219.27734375
-494.490234375
-813.529296875
-1128.0625
-1428.044921875
-1671.97265625
-1765.84375
-1650.603515625
-1389.677734375
-1137.705078125
-1019.64453125
-1044.6328125
-1122.068359375
-1144.958984375
-1067.37890625
-924.205078125
-786.564453125
-697.935546875
-653.224609375
-632.5390625
-635.36328125
-668.951171875
-714.29296875
-724.46875
-665.1328125
-553.30859375
-450.8046875
-412.228515625
-432.33203125
-447.3046875
-396.259765625
-277.26171875
-131.71875
15.185546875
167.9296875
311.65625
390.4375
366.568359375
281.38671875
220.37890625
221.115234375
244.876953125
239.294921875
200.474609375
167.65234375
183.365234375
269.375
415.052734375
566.8203125
644.650390625
600.517578125
472.794921875
376.044921875
425.404296875
653.048828125
976.40234375
1241.0390625
1314.82421875
1170.345703125
894.490234375
622.82421875
457.9765625
428.96484375
498.40625
594.376953125
649.08203125
632.228515625
564.369140625
503.474609375
513.09375
624.40234375
807.916015625
980.25
1056.00390625
1006.23046875
866.517578125
691.7578125
515.12109375
349.60546875
207.033203125
97.8203125
18.4296875
-47.45703125
-113.888671875
-180.486328125
-229.587890625
-234.44140625
-182.326171875
-97.59375
-33.59765625
-32.23828125
-93.2890625
-184.396484375
-273.728515625
-354.6015625
-454.412109375
-623.212890625
-891.978515625
-1226.77734375
-1537.16015625
-1742.8359375
-1820.638671875
-1780.109375
-1622.93359375
-1355.009765625
-1016.5078125
-656.708984375
-281.1171875
136.11328125
577.125
953.734375
1180.640625
1259.45703125
1271.552734375
1296.74609375
1351.515625
1397.740234375
1396.033203125
1346.095703125
1274.658203125
1186.81640625
1048.96484375
843.525390625
630.0625
511.396484375
522.341796875
579.060546875
560.0859375
420.59765625
212.451171875
18.78125
-101.830078125
-128.9453125
-85.791015625
-37.154296875
-47.974609375
-128.099609375
-232.48828125
-317.078125
-370.97265625
-391.095703125
-362.29296875
-290.1953125
-229.876953125
-240.03515625
-305.669921875
-337.59765625
-262.384765625
-92.220703125
108.822265625
305.54296875
509.28515625
722.83203125
901.978515625
983.134765625
926.998046875
726.59765625
404.921875
33.79296875
-268.771484375
-408.6875
-393.126953125
-312.638671875
-244.0859375
-198.34375
-161.25
-138.9453125
-138.720703125
-142.326171875
-134.57421875
-134.404296875
-157.87890625
-166.236328125
-97.119140625
50.892578125
203.96875
292.412109375
311.9296875
292.9609375
241.166015625
137.4453125
-11.900390625
-146.8671875
-183.06640625
-74.013671875
146.732421875
390.240234375
595.73046875
789.130859375
1039.052734375
1352.759765625
1639.609375
1787.412109375
1756.30078125
1590.76953125
1366.09765625
1140.97265625
938.6328125
744.33203125
527.955078125
290.318359375
81.30078125
-44.919921875
-82.99609375
-64.57421875
-4.958984375
107.0546875
264.984375
421.87109375
525.41796875
555.10546875
510.767578125
385.98828125
178.099609375
-83.865234375
-347.677734375
-578.837890625
-773.92578125
-925.10546875
-990.607421875
-922.638671875
-722.5
-451.708984375
-187.6015625
17.158203125
133.970703125
151.28515625
95.376953125
41.412109375
65.919921875
177.25390625
308.546875
380.83984375
358.484375
252.513671875
105.81640625
-17.61328125
-69.3984375
-72.482421875
-116.263671875
-262.791015625
-466.98828125
-615.0859375
-635.078125
-551.40625
-447.55078125
-402.06640625
-444.51953125
-533.099609375
-575.322265625
-507.328125
-361.98046875
-234.521484375
-181.1953125
-181.75
-199.04296875
-229.76953125
-281.392578125
-344.265625
-418.505859375
-534.998046875
-708.9765625
-889.962890625
-995.4296875
-987.39453125
-888.37890625
-735.669921875
-558.357421875
-394.95703125
-286.716796875
-231.9921875
-174.9765625
-67.58203125
64.931640625
139.78515625
101.326171875
-17.94921875
-125.21484375
-154.98828125
-124.3671875
-97.66796875
-106.83984375
-126.3203125
-122.599609375
-92.99609375
-37.25
73.611328125
257.484375
465.7890625
615.8671875
682.833984375
721.265625
790.580078125
900.615234375
1043.388671875
1229.806640625
1458.55078125
1680.5546875
1837.283203125
1918.4296875
1943.064453125
1897.23828125
1739.341796875
1475.16796875
1188.07421875
974.1953125
868.255859375
843.4453125
856.73828125
872.390625
861.1875
809.4609375
729.98828125
643.306640625
544.22265625
405.462890625
227.759765625
76.087890625
42.240234375
154.2109375
325.138671875
411.279296875
338.5390625
172.67578125
54.93359375
66.9765625
166.51953125
253.544921875
282.912109375
301.1171875
382.6328125
548.169921875
749.330078125
922.49609375
1047.77734375
1156.30859375
1287.984375
1446.751953125
1592.0
1664.001953125
1618.609375
1453.705078125
1217.73828125
990.12109375
838.607421875
786.357421875
814.755859375
884.916015625
945.990234375
937.923828125
818.234375
598.0859375
337.125
94.79296875
-99.59765625
-224.994140625
-243.66796875
-123.841796875
118.45703125
414.966796875
677.455078125
830.3671875
840.29296875
748.015625
661.927734375
678.009765625
791.7421875
910.916015625
960.625
947.650390625
912.107421875
855.306640625
752.501953125
618.59375
517.052734375
494.92578125
532.8203125
566.8359375
542.44921875
442.50390625
285.064453125
111.556640625
-32.2578125
-120.416015625
-153.0859375
-133.599609375
-46.76171875
123.666015625
351.1953125
554.900390625
652.29296875
633.109375
573.736328125
568.087890625
642.7421875
741.787109375
786.41015625
738.484375
616.501953125
477.888671875
393.490234375
408.81640625
498.77734375
567.6171875
522.451171875
356.4375
150.029296875
-8.447265625
-92.294921875
-135.130859375
-185.349609375
-269.6484375
-384.677734375
-509.91015625
-627.111328125
-723.384765625
-771.125
-722.337890625
-551.947265625
-309.703125
-103.435546875
-16.54296875
-49.966796875
-140.505859375
-210.166015625
-195.654296875
-69.880859375
134.076171875
335.4296875
465.259765625
504.958984375
456.73828125
306.439453125
49.89453125
-257.0390625
-509.3984375
-615.5390625
-536.244140625
-288.240234375
49.283203125
344.404296875
486.953125
477.537109375
415.0078125
381.48046875
362.904296875
289.099609375
118.68359375
-130.771484375
-403.2578125
-629.705078125
-757.36328125
-781.208984375
-732.671875
-623.19140625
-425.443359375
-135.517578125
172.275390625
391.005859375
475.5859375
470.06640625
458.052734375
513.01953125
672.16796875
906.921875
1117.638671875
1202.310546875
1146.400390625
1021.806640625
899.990234375
802.431640625
735.796875
721.185546875
760.5
813.580078125
845.59765625
871.892578125
919.595703125
964.267578125
946.53515625
848.193359375
717.96484375
618.576171875
572.078125
557.1796875
535.912109375
480.69921875
398.662109375
334.3125
326.900390625
358.96484375
367.716796875
315.603515625
228.951171875
155.359375
105.57421875
61.201171875
27.775390625
50.2109375
168.390625
374.759765625
627.142578125
893.078125
1165.03125
1429.642578125
1638.21875
1727.86328125
1677.93359375
1534.703125
1371.466796875
1231.150390625
1115.9765625
1019.76953125
947.13671875
901.052734375
875.8828125
873.830078125
909.080078125
976.45703125
1025.275390625
987.443359375
840.205078125
636.65234375
473.412109375
428.34765625
518.638671875
702.958984375
918.439453125
1120.69921875
1295.005859375
1438.41015625
1545.44140625
1616.39453125
1664.755859375
1700.193359375
1710.93359375
1682.0234375
1630.1171875
1597.65234375
1601.234375
1602.73828125
1551.486328125
1450.6484375
1361.927734375
1336.689453125
1353.61328125
1336.21875
1230.396484375
1056.919921875
888.705078125
786.369140625
758.314453125
768.435546875
765.521484375
709.57421875
591.2890625
435.759765625
275.509765625
113.681640625
-69.908203125
-263.3828125
-391.47265625
-368.255859375
-184.67578125
72.158203125
289.841796875
413.8203125
472.998046875
549.23828125
721.75390625
1011.734375
1363.345703125
1687.736328125
1929.95703125
2082.533203125
2144.1015625
2104.208984375
1985.099609375
1865.330078125
1829.998046875
1908.3671875
2073.291015625
2273.14453125
2437.58984375
2486.55859375
2389.75390625
2213.712890625
2063.3125
1970.681640625
1878.0390625
1727.88671875
1520.470703125
1274.1328125
990.4765625
696.328125
472.380859375
382.11328125
387.3828125
381.896484375
307.46875
205.958984375
162.44140625
229.19921875
400.314453125
622.92578125
823.90625
951.275390625
1000.5078125
989.384765625
915.283203125
762.337890625
544.662109375
308.3125
88.279296875
-99.08203125
-210.794921875
-170.625
52.396484375
376.109375
653.0390625
790.126953125
806.83203125
783.431640625
774.533203125
773.15234375
736.6328125
634.56640625
479.642578125
325.87890625
241.025390625
268.87109375
393.310546875
523.015625
529.771484375
341.650390625
15.396484375
-299.275390625
-478.640625
-500.296875
-409.578125
-253.998046875
-77.2578125
55.955078125
85.681640625
19.984375
-57.068359375
-62.083984375
7.537109375
77.548828125
79.97265625
31.390625
25.318359375
138.318359375
344.853515625
538.888671875
637.40234375
637.05859375
567.646484375
437.912109375
262.828125
106.333984375
36.974609375
49.931640625
87.697265625
137.42578125
247.45703125
432.23828125
624.380859375
762.59765625
880.173828125
1049.26953125
1260.564453125
1416.03125
1438.6015625
1339.49609375
1168.8359375
946.552734375
671.21484375
371.88671875
116.1484375
-36.048828125
-72.08984375
-20.35546875
81.017578125
197.716796875
287.45703125
298.603515625
204.74609375
38.974609375
-128.1328125
-248.052734375
-306.990234375
-274.29296875
-84.271484375
283.205078125
718.009765625
1028.0078125
1093.111328125
954.654296875
750.638671875
588.12109375
484.201171875
398.4453125
294.080078125
173.095703125
67.337890625
-1.55859375
-48.80859375
-101.896484375
-154.603515625
-168.607421875
-126.501953125
-61.978515625
-28.76171875
-60.337890625
-168.58984375
-351.9375
-578.755859375
-782.96484375
-912.06640625
-981.833984375
-1063.529296875
-1215.3515625
-1437.08984375
-1683.126953125
-1899.6328125
-2050.361328125
-2124.060546875
-2121.533203125
-2032.349609375
-1838.013671875
-1554.998046875
-1262.087890625
-1056.9140625
-981.7890625
-1005.91796875
-1069.89453125
-1120.826171875
-1112.658203125
-1016.333984375
-848.33984375
-663.275390625
-502.6484375
-372.505859375
-280.3203125
-257.783203125
-318.36328125
-418.60546875
-499.54296875
-555.833984375
-630.7578125
-748.544921875
-882.279296875
-983.431640625
-1007.962890625
-912.947265625
-671.212890625
-313.216796875
70.2265625
392.826171875
632.515625
816.26953125
963.150390625
1062.822265625
1103.263671875
1102.484375
1111.775390625
1190.197265625
1362.259765625
1588.35546875
1786.69921875
1898.255859375
1923.0
1882.328125
1762.64453125
1523.279296875
1158.919921875
728.423828125
312.626953125
-38.806640625
-306.66796875
-463.337890625
-459.703125
-265.640625
73.189453125
427.005859375
651.857421875
691.333984375
613.57421875
537.20703125
517.98046875
515.873046875
468.78125
376.314453125
299.359375
291.78125
349.287109375
418.072265625
434.06640625
352.537109375
161.677734375
-109.603515625
-393.576171875
-608.67578125
-703.611328125
-690.509765625
-636.091796875
-613.501953125
-651.337890625
-713.58203125
-716.623046875
-575.794921875
-268.80859375
124.513671875
464.005859375
664.8046875
773.302734375
901.642578125
1083.7421875
1229.0234375
1235.61328125
1118.619140625
991.875
934.9375
914.5
842.912109375
688.166015625
512.46484375
415.736328125
452.677734375
596.357421875
767.6953125
894.1015625
944.126953125
921.392578125
846.689453125
751.296875
666.53515625
599.53515625
527.302734375
432.74609375
342.658203125
315.24609375
394.88671875
590.375
879.587890625
1204.34765625
1469.201171875
1591.087890625
1571.220703125
1493.40234375
1433.041015625
1385.615234375
1296.91796875
1139.57421875
940.708984375
758.32421875
655.904296875
675.1953125
790.470703125
894.919921875
877.7421875
733.1640625
569.783203125
497.322265625
520.78515625
556.203125
529.37109375
437.302734375
323.2578125
219.453125
128.294921875
52.892578125
28.3359375
101.82421875
269.966796875
447.03125
520.193359375
446.52734375
286.58203125
142.041015625
78.677734375
115.646484375
258.470703125
504.337890625
817.017578125
1132.6953125
1410.13671875
1654.671875
1866.904296875
1979.333984375
1885.251953125
1555.63671875
1110.962890625
744.6875
565.626953125
527.19140625
510.248046875
450.5703125
372.31640625
324.099609375
319.873046875
342.15625
369.875
386.705078125
380.0859375
348.140625
296.53515625
216.3203125
79.7578125
-119.6328125
-328.724609375
-462.755859375
-482.47265625
-430.04296875
-379.0546875
-360.56640625
-351.501953125
-325.66796875
-291.18359375
-268.947265625
-253.224609375
-215.4375
-144.033203125
-60.19921875
11.26953125
68.24609375
117.0546875
149.96875
159.12890625
163.431640625
193.3125
246.2421875
284.0703125
284.541015625
268.44140625
253.501953125
202.1015625
51.025390625
-204.962890625
-486.537109375
-697.203125
-799.9609375
-818.41015625
-784.111328125
-709.4921875
-610.224609375
-527.107421875
-505.05078125
-550.87109375
-621.55078125
-658.03515625
-630.599609375
-558.27734375
-497.2578125
-512.8828125
-644.767578125
-876.73046875
-1137.455078125
-1343.328125
-1447.55078125
-1446.93359375
-1353.650390625
-1184.328125
-977.74609375
-790.9453125
-653.6875
-542.349609375
-423.037109375
-309.404296875
-249.306640625
-257.90625
-295.904296875
-323.087890625
-347.865234375
-410.533203125
-538.0078125
-729.3671875
-962.291015625
-1185.439453125
-1316.783203125
-1288.06640625
-1107.92578125
-866.189453125
-658.802734375
-507.251953125
-356.001953125
-149.123046875
92.314453125
270.7421875
294.70703125
166.34765625
-11.544921875
-112.5859375
-68.36328125
112.326171875
372.498046875
636.240234375
831.22265625
919.72265625
915.38671875
853.0625
744.94921875
591.3359375
432.26171875
343.2890625
349.701171875
374.111328125
314.236328125
166.001953125
27.2890625
-23.6484375
-8.25
12.20703125
29.984375
78.666015625
152.40625
198.57421875
202.443359375
232.12890625
366.45703125
597.099609375
827.197265625
955.79296875
945.40625
823.66015625
651.298828125
489.962890625
373.83984375
298.0546875
240.533203125
193.740234375
163.392578125
142.486328125
111.181640625
68.451171875
43.689453125
68.296875
154.58984375
309.71484375
540.173828125
815.26171875
1045.15234375
1133.78515625
1058.21875
874.4296875
648.458984375
412.060546875
190.677734375
35.28125
-8.173828125
49.107421875
145.4296875
231.806640625
314.28515625
430.421875
595.693359375
779.966796875
931.61328125
1017.48828125
1037.75
1007.146484375
933.3515625
820.646484375
684.84375
547.16015625
415.001953125
287.703125
182.431640625
127.259765625
113.99609375
84.462890625
-6.021484375
-123.580078125
-185.30078125
-151.34765625
-60.556640625
23.12109375
67.4296875
72.533203125
55.888671875
58.736328125
135.783203125
301.609375
494.384765625
616.302734375
606.9375
468.849609375
246.046875
7.16796875
-167.66015625
-229.634765625
-203.09375
-160.056640625
-144.2578125
-136.6171875
-93.6015625
6.0625
152.705078125
309.314453125
412.763671875
406.06640625
294.009765625
146.04296875
25.72265625
-59.07421875
-118.74609375
-135.20703125
-99.59375
-73.767578125
-149.3046875
-332.484375
-518.859375
-607.34765625
-604.25
-583.673828125
-573.115234375
-521.365234375
-374.609375
-147.263671875
91.494140625
274.845703125
367.240234375
357.541015625
252.21875
80.197265625
-110.736328125
-274.15625
-382.62109375
-427.447265625
-412.953125
-361.408203125
-315.9453125
-317.72265625
-369.4296875
-428.83984375
-446.181640625
-404.419921875
-322.24609375
-228.8359375
-140.87109375
-51.798828125
63.734375
220.54296875
388.650390625
507.875
554.578125
575.318359375
629.162109375
713.2265625
778.29296875
804.728515625
819.736328125
840.99609375
849.5703125
827.990234375
779.833984375
695.0390625
543.978515625
337.8828125
154.98046875
64.5546875
49.19140625
36.505859375
-20.716796875
-134.37890625
-312.921875
-536.083984375
-709.845703125
-720.01171875
-552.78125
-318.587890625
-141.591796875
-62.626953125
-53.6171875
-69.1484375
-57.216796875
27.48046875
172.541015625
297.46484375
336.4609375
315.642578125
315.11328125
373.154296875
463.951171875
552.296875
624.380859375
668.3515625
670.453125
642.177734375
616.251953125
598.22265625
547.517578125
427.08203125
257.5703125
104.921875
21.88671875
13.349609375
50.34765625
100.64453125
141.91796875
156.533203125
129.58203125
62.525390625
-17.087890625
-80.009765625
-139.6484375
-254.126953125
-460.984375
-715.76953125
-920.87109375
-1020.474609375
-1049.546875
-1085.775390625
-1174.69921875
-1309.703125
-1455.501953125
-1558.119140625
-1541.60546875
-1340.09375
-964.26953125
-525.84765625
-166.14453125
53.927734375
186.025390625
314.73046875
462.97265625
589.873046875
662.66796875
695.5546875
716.03515625
730.373046875
741.619140625
770.03125
821.33984375
852.84375
812.798828125
713.52734375
630.193359375
618.892578125
665.03515625
722.193359375
770.357421875
813.5625
842.8359375
833.109375
775.119140625
690.298828125
610.060546875
548.705078125
498.998046875
451.8828125
417.42578125
414.318359375
427.822265625
397.3671875
285.859375
165.4921875
187.125
428.083984375
792.857421875
1099.666015625
1252.9609375
1301.64453125
1346.892578125
1438.41796875
1556.369140625
1643.025390625
1636.40234375
1514.9765625
1336.5390625
1205.533203125
1177.205078125
1214.125
1253.69921875
1285.947265625
1333.76171875
1386.5
1401.86328125
1363.548828125
1290.51953125
1189.07421875
1042.486328125
860.08984375
693.423828125
578.939453125
495.625
405.15625
307.423828125
227.224609375
169.654296875
126.861328125
116.892578125
173.859375
294.302734375
423.353515625
502.375
508.302734375
441.958984375
305.3203125
107.4375
-120.42578125
-329.314453125
-469.787109375
-509.984375
-455.767578125
-356.181640625
-268.021484375
-203.142578125
-121.390625
19.416015625
217.294921875
426.791015625
585.45703125
640.947265625
581.96484375
453.09375
314.64453125
180.0078125
23.388671875
-139.958984375
-224.095703125
-153.283203125
60.375
353.35546875
690.26171875
1061.044921875
1427.087890625
1729.8515625
1945.3515625
2078.544921875
2112.28515625
2020.783203125
1833.869140625
1624.37890625
1420.533203125
1194.904296875
960.5078125
806.125
789.931640625
852.357421875
887.697265625
858.283203125
780.248046875
639.0390625
402.39453125
110.150390625
-126.01953125
-234.68359375
-249.171875
-242.529296875
-237.478515625
-200.5546875
-92.607421875
100.52734375
369.26953125
689.2265625
1031.4296875
1369.591796875
1674.865234375
1912.189453125
2058.470703125
2122.53125
2135.48828125
2129.724609375
2138.828125
2194.7265625
2290.4609375
2357.75390625
2323.873046875
2194.275390625
2043.72265625
1921.849609375
1806.1953125
1659.853515625
1497.16796875
1368.06640625
1299.390625
1266.9765625
1204.8828125
1035.197265625
725.91015625
348.650390625
59.517578125
-7.892578125
164.16796875
481.8125
807.091796875
1018.97265625
1057.189453125
950.43359375
792.3203125
666.1484375
599.099609375
590.779296875
647.240234375
757.501953125
868.33984375
926.375
932.7890625
920.501953125
890.02734375
810.052734375
679.328125
546.81640625
459.111328125
414.525390625
378.412109375
323.1875
245.521484375
159.583984375
79.78515625
5.22265625
-69.279296875
-117.28125
-80.751953125
59.68359375
226.03125
296.568359375
225.140625
78.1171875
-49.025390625
-119.126953125
-154.841796875
-195.595703125
-274.76953125
-409.048828125
-580.67578125
-739.677734375
-836.564453125
-844.142578125
-752.525390625
-578.169921875
-389.083984375
-278.421875
-275.578125
-303.6875
-259.34375
-121.310546875
51.353515625
215.794921875
397.29296875
638.203125
926.654296875
1189.65234375
1338.705078125
1316.900390625
1128.91015625
850.48828125
601.6484375
485.369140625
533.5
701.169921875
906.513671875
1079.8125
1191.79296875
1252.236328125
1286.716796875
1309.80078125
1314.275390625
1282.1640625
1204.642578125
1091.521484375
963.17578125
836.87890625
724.13671875
636.943359375
584.16796875
554.818359375
513.1171875
421.12890625
265.255859375
58.91796875
-165.76953125
-354.125
-433.8515625
-360.658203125
-168.677734375
50.6171875
238.03125
420.62109375
659.1484375
951.193359375
1205.552734375
1315.2265625
1248.53515625
1069.087890625
871.65625
700.63671875
532.1796875
331.560546875
109.54296875
-90.666015625
-240.35546875
-325.130859375
-307.318359375
-137.21875
179.6875
560.5546875
911.509765625
1189.91796875
1386.849609375
1491.07421875
1508.26953125
1483.0
1451.771484375
1390.505859375
1256.30859375
1069.982421875
904.048828125
788.09375
676.947265625
522.03125
327.384765625
122.392578125
-71.583984375
-226.724609375
-314.33984375
-364.80859375
-477.765625
-714.876953125
-1002.216796875
-1195.90234375
-1241.689453125
-1218.9765625
-1221.626953125
-1248.966796875
-1241.87890625
-1186.0859375
-1134.9921875
-1141.6640625
-1203.31640625
-1271.173828125
-1283.41015625
-1182.294921875
-932.9296875
-555.3125
-130.365234375
249.8828125
543.216796875
759.748046875
911.013671875
979.677734375
946.86328125
830.384765625
679.91796875
540.966796875
431.55078125
343.689453125
256.052734375
151.677734375
32.52734375
-88.71484375
-213.46875
-359.60546875
-536.06640625
-739.677734375
-986.333984375
-1304.77734375
-1660.044921875
-1910.08984375
-1897.435546875
-1592.33984375
-1110.375
-590.28515625
-96.953125
353.625
731.2421875
987.47265625
1087.30859375
1024.333984375
831.09765625
588.4375
386.607421875
249.724609375
126.90234375
-20.26953125
-159.388671875
-247.775390625
-308.236328125
-388.287109375
-464.990234375
-450.216796875
-291.484375
-22.89453125
283.294921875
568.376953125
782.98046875
881.044921875
851.41796875
740.03125
622.814453125
560.046875
570.23046875
625.419921875
669.6953125
663.373046875
614.583984375
555.875
499.423828125
438.9921875
386.486328125
371.638671875
403.041015625
460.73046875
533.38671875
635.9140625
784.767578125
977.4765625
1190.373046875
1365.552734375
1414.818359375
1296.55078125
1100.05859375
991.73046875
1041.314453125
1144.37890625
1151.09375
1027.517578125
844.87890625
653.81640625
442.580078125
211.73828125
22.404296875
-54.9609375
-11.44921875
91.640625
167.126953125
158.353515625
78.1015625
-3.958984375
-26.97265625
11.994140625
82.27734375
165.181640625
243.77734375
274.15625
223.56640625
137.275390625
114.064453125
196.703125
322.244140625
392.470703125
355.099609375
203.568359375
-50.83203125
-365.263671875
-654.841796875
-842.25
-910.890625
-883.65625
-770.5625
-579.423828125
-369.40234375
-241.796875
-253.07421875
-358.06640625
-454.91015625
-471.140625
-394.96484375
-244.822265625
-40.953125
188.787109375
401.49609375
564.65234375
691.3515625
828.787109375
991.197265625
1107.71875
1059.548828125
785.3984375
349.2578125
-100.064453125
-436.03515625
-630.2265625
-745.025390625
-864.87109375
-1021.734375
-1166.345703125
-1206.61328125
-1081.802734375
-804.220703125
-432.9296875
-20.193359375
403.060546875
795.388671875
1084.310546875
1202.064453125
1149.126953125
1010.978515625
894.638671875
842.68359375
819.806640625
787.892578125
772.341796875
827.869140625
947.306640625
1041.2109375
1022.099609375
884.263671875
684.919921875
475.072265625
282.58984375
148.974609375
135.240234375
267.6171875
490.681640625
690.802734375
770.32421875
707.56640625
560.44921875
414.955078125
316.107421875
238.00390625
122.71484375
-49.541015625
-231.9296875
-352.04296875
-378.21875
-347.958984375
-336.017578125
-390.51953125
-492.400390625
-578.40234375
-608.30078125
-603.1171875
-608.857421875
-632.078125
-628.779296875
-554.724609375
-409.13671875
-227.9921875
-52.896484375
89.556640625
199.880859375
310.033203125
458.16796875
641.541015625
806.015625
900.21875
931.556640625
949.544921875
981.638671875
1012.146484375
1025.421875
1037.375
1064.17578125
1083.134765625
1061.37109375
1024.587890625
1062.265625
1236.791015625
1495.263671875
1695.048828125
1722.873046875
1578.58203125
1346.181640625
1110.884765625
922.5625
814.21875
805.73046875
868.7109375
915.607421875
861.84765625
706.435546875
535.583984375
441.017578125
445.61328125
510.779296875
592.61328125
663.7734375
685.95703125
600.31640625
376.69921875
63.33984375
-242.599609375
-480.015625
-657.595703125
-797.328125
-876.47265625
-853.57421875
-733.412109375
-569.115234375
-401.076171875
-227.314453125
-41.748046875
129.50390625
248.37109375
300.580078125
293.30859375
233.79296875
130.34375
4.61328125
-114.150390625
-200.724609375
-231.638671875
-189.177734375
-85.388671875
34.1171875
133.884765625
224.560546875
332.16015625
447.134765625
539.251953125
615.81640625
721.92578125
873.412109375
1026.125
1128.53125
1175.634765625
1194.279296875
1205.0546875
1220.771484375
1253.119140625
1288.880859375
1279.9453125
1191.595703125
1048.65625
901.197265625
755.71484375
578.16015625
360.30078125
138.59375
-64.998046875
-284.58984375
-570.693359375
-929.16796875
-1313.748046875
-1658.439453125
-1902.72265625
-2008.5390625
-1979.51953125
-1857.80078125
-1686.9609375
-1484.931640625
-1261.634765625
-1047.216796875
-884.572265625
-799.666015625
-786.044921875
-803.4453125
-784.4453125
-672.712890625
-483.263671875
-304.484375
-204.419921875
-146.75
-39.828125
134.390625
285.021484375
316.08203125
226.81640625
91.15234375
-27.828125
-118.349609375
-203.89453125
-317.1875
-472.783203125
-639.470703125
-755.166015625
-792.052734375
-787.255859375
-780.9140625
-746.9921875
-629.56640625
-437.84765625
-255.828125
-151.775390625
-123.166015625
-144.48828125
-221.45703125
-362.2734375
-523.4140625
-624.71875
-614.9140625
-504.576171875
-350.021484375
-228.126953125
-208.84765625
-310.443359375
-468.974609375
-569.791015625
-521.65625
-306.275390625
21.791015625
360.375
599.0234375
673.171875
596.306640625
428.650390625
216.2890625
-22.513671875
-261.244140625
-452.994140625
-564.845703125
-593.48828125
-531.861328125
-356.337890625
-82.015625
191.91015625
341.017578125
329.35546875
237.099609375
166.89453125
145.470703125
126.458984375
64.693359375
-34.859375
-129.662109375
-177.01953125
-157.423828125
-76.591796875
46.568359375
194.396484375
352.28515625
497.888671875
599.53515625
634.671875
603.240234375
512.21875
355.408203125
129.546875
-128.111328125
-343.259765625
-464.33984375
-508.328125
-528.818359375
-544.55078125
-520.0859375
-419.3125
-260.201171875
-110.14453125
-39.55078125
-81.224609375
-212.953125
-366.12890625
-470.16015625
-511.13671875
-538.49609375
-593.57421875
-639.333984375
-586.513671875
-390.677734375
-102.890625
174.5390625
357.21484375
404.92578125
322.076171875
162.92578125
17.728515625
-37.912109375
17.083984375
161.94140625
361.564453125
561.9765625
687.83203125
690.208984375
595.693359375
473.869140625
357.03515625
228.4609375
91.248046875
-0.048828125
-0.828125
66.693359375
148.26953125
219.271484375
274.2109375
278.7890625
185.37109375
0.287109375
-202.87890625
-348.44921875
-410.79296875
-397.255859375
-314.244140625
-171.30859375
3.041015625
173.080078125
314.119140625
405.5390625
418.3125
326.474609375
124.89453125
-173.79296875
-545.888671875
-943.384765625
-1286.4609375
-1495.392578125
-1535.109375
-1419.87109375
-1184.13671875
-869.8359375
-535.423828125
-242.181640625
-12.751953125
180.17578125
366.560546875
530.947265625
628.3203125
639.544921875
587.94921875
497.333984375
356.076171875
143.447265625
-114.029296875
-336.642578125
-457.759765625
-489.73828125
-508.158203125
-568.931640625
-654.685546875
-706.94140625
-692.896484375
-626.951171875
-545.12890625
-485.951171875
-487.21484375
-560.69921875
-653.99609375
-667.8828125
-541.853515625
-313.59765625
-74.517578125
122.609375
290.603515625
457.36328125
625.970703125
791.31640625
963.41796875
1151.763671875
1341.08984375
1502.232421875
1621.25
1703.96484375
1755.947265625
1770.455078125
1735.763671875
1647.109375
1514.111328125
1364.05859375
1235.234375
1156.095703125
1122.783203125
1093.1171875
1003.5
805.685546875
509.673828125
196.4765625
-31.697265625
-133.275390625
-155.6171875
-175.19921875
-224.595703125
-294.060546875
-385.4921875
-526.80078125
-726.05859375
-937.6171875
-1086.119140625
-1109.384765625
-977.572265625
-702.53515625
-350.419921875
-23.921875
198.966796875
309.162109375
340.4296875
316.212890625
244.408203125
149.146484375
70.244140625
26.3359375
6.5
4.74609375
34.05078125
93.208984375
147.412109375
164.75390625
155.28125
152.486328125
170.60546875
201.99609375
241.728515625
286.0859375
317.388671875
325.244140625
339.6328125
400.51953125
481.720703125
486.041015625
349.24609375
127.953125
-49.3203125
-110.431640625
-94.595703125
-92.205078125
-164.474609375
-320.7890625
-534.318359375
-756.6328125
-936.720703125
-1051.88671875
-1122.267578125
-1188.982421875
-1279.68359375
-1390.73828125
-1486.43359375
-1512.025390625
-1428.263671875
-1250.15234375
-1044.86328125
-880.287109375
-777.177734375
-708.068359375
-624.126953125
-479.97265625
-261.615234375
-11.0625
198.677734375
338.82421875
455.44921875
594.548828125
720.744140625
763.947265625
740.8125
761.580078125
886.517578125
1028.509765625
1048.25390625
917.990234375
740.28515625
619.646484375
570.50390625
555.685546875
562.2265625
608.5078125
700.716796875
808.7890625
879.73828125
868.169921875
768.14453125
621.48828125
476.96484375
333.986328125
150.447265625
-77.607421875
-268.873046875
-321.044921875
-215.998046875
-33.435546875
141.53125
300.154296875
491.60546875
742.220703125
1007.615234375
1197.55859375
1238.78125
1120.07421875
889.939453125
616.830078125
350.45703125
115.30859375
-71.599609375
-192.498046875
-243.587890625
-250.083984375
-256.505859375
-297.95703125
-378.44140625
-471.48046875
-535.55078125
-528.841796875
-418.6953125
-193.205078125
123.955078125
472.103515625
779.3359375
997.677734375
1112.26953125
1121.880859375
1028.501953125
856.197265625
665.544921875
525.681640625
464.3515625
450.029296875
421.673828125
332.69140625
178.77734375
4.13671875
-117.599609375
-128.455078125
-27.544921875
132.4453125
289.69140625
408.9296875
480.33203125
504.849609375
492.052734375
462.62109375
442.017578125
452.3125
506.4296875
594.943359375
673.498046875
680.60546875
585.3125
417.478515625
249.11328125
150.79296875
157.33984375
248.279296875
352.51953125
399.73828125
388.4296875
384.3828125
432.787109375
497.2578125
516.228515625
494.234375
489.044921875
517.78125
530.173828125
483.814453125
397.7578125
314.46484375
253.513671875
227.505859375
260.05078125
349.150390625
441.79296875
483.01171875
469.32421875
423.677734375
350.96484375
267.248046875
246.99609375
372.80859375
631.75390625
912.896484375
1118.34765625
1233.818359375
1284.6171875
1279.23046875
1225.10546875
1156.654296875
1108.91015625
1084.142578125
1066.326171875
1042.43359375
989.4921875
875.28125
704.841796875
540.703125
444.220703125
418.095703125
433.814453125
482.130859375
552.62109375
592.365234375
545.701171875
429.16015625
316.150390625
250.28125
220.94140625
214.65625
225.509765625
208.52734375
96.087890625
-105.62890625
-292.60546875
-375.04296875
-369.83203125
-345.564453125
-324.876953125
-290.216796875
-239.318359375
-166.89453125
-23.154296875
226.927734375
507.470703125
674.4375
672.525390625
583.138671875
490.263671875
365.984375
142.18359375
-149.0546875
-375.7421875
-440.919921875
-367.419921875
-242.130859375
-116.462890625
16.8359375
170.107421875
313.322265625
389.0234375
368.767578125
283.826171875
192.3828125
123.6171875
69.0390625
22.26171875
-3.53125
-10.234375
-36.27734375
-107.341796875
-169.4921875
-104.123046875
169.26171875
603.0390625
1033.53515625
1286.53125
1290.962890625
1113.767578125
893.484375
738.30078125
683.78125
728.55078125
870.7421875
1086.609375
1299.7421875
1417.9609375
1415.033203125
1357.3671875
1338.0078125
1390.478515625
1469.013671875
1503.830078125
1473.037109375
1425.48828125
1429.501953125
1492.251953125
1538.90234375
1486.095703125
1328.55859375
1133.927734375
959.5390625
804.880859375
651.59765625
518.171875
452.1796875
483.142578125
601.03125
769.005859375
937.890625
1056.5703125
1091.73828125
1045.189453125
946.16796875
828.6484375
720.10546875
641.251953125
599.427734375
580.431640625
557.55078125
513.11328125
449.4921875
382.955078125
333.40625
318.23046875
347.904296875
421.365234375
519.9921875
603.994140625
629.474609375
594.447265625
569.017578125
644.744140625
826.21875
991.583984375
996.677734375
819.470703125
577.83984375
408.01171875
355.26953125
382.396484375
436.423828125
473.833984375
452.18359375
354.55078125
235.087890625
203.615234375
331.52734375
572.701171875
791.431640625
873.005859375
808.048828125
681.71875
600.205078125
628.7578125
771.01171875
971.205078125
1131.927734375
1163.71875
1050.578125
866.484375
712.138671875
637.263671875
632.650390625
677.078125
754.48828125
823.919921875
815.880859375
689.87109375
482.25390625
278.162109375
148.642578125
128.8828125
230.169921875
430.435546875
654.369140625
805.236328125
841.904296875
813.03515625
802.923828125
850.478515625
921.845703125
941.947265625
840.51953125
586.7578125
208.30078125
-215.1953125
-586.263671875
-827.345703125
-898.369140625
-799.966796875
-575.080078125
-298.208984375
-41.0546875
162.4609375
317.72265625
440.564453125
534.00390625
591.642578125
615.296875
624.787109375
649.373046875
705.931640625
785.900390625
872.984375
975.56640625
1122.05078125
1306.091796875
1452.73828125
1474.611328125
1367.806640625
1221.40625
1114.587890625
1028.068359375
882.576171875
649.146484375
389.45703125
188.205078125
72.0859375
0.484375
-84.564453125
-204.880859375
-322.708984375
-363.744140625
-283.62109375
-123.275390625
17.03125
68.216796875
41.78125
-12.896484375
-64.3828125
-87.125
-30.634765625
139.74609375
369.404296875
534.19140625
561.154296875
502.37890625
463.93359375
481.97265625
498.701171875
452.6796875
363.115234375
314.734375
370.591796875
508.880859375
647.267578125
726.3828125
756.9296875
774.4765625
768.724609375
698.015625
574.98046875
484.576171875
482.873046875
517.076171875
497.302734375
425.611328125
391.6328125
441.158203125
514.50390625
539.53125
530.8828125
553.955078125
626.337890625
705.849609375
761.505859375
809.455078125
878.48828125
976.265625
1092.490234375
1202.095703125
1257.45703125
1208.46875
1046.7890625
812.103515625
546.98046875
270.822265625
11.951171875
-166.076171875
-207.6640625
-130.150390625
-17.509765625
54.84765625
72.060546875
59.57421875
38.34375
11.728515625
-24.12890625
-77.498046875
-159.361328125
-264.79296875
-358.275390625
-396.291015625
-370.451171875
-318.345703125
-288.9609375
-305.517578125
-358.25390625
-413.08984375
-420.611328125
-339.419921875
-172.802734375
25.671875
199.341796875
332.36328125
431.34765625
482.400390625
465.9921875
416.3828125
422.4609375
539.822265625
720.845703125
858.169921875
889.748046875
843.2734375
787.73828125
762.69921875
749.642578125
691.361328125
538.353515625
292.8203125
12.458984375
-232.43359375
-399.05859375
-467.47265625
-422.078125
-266.87109375
-48.7578125
168.408203125
357.548828125
531.58984375
691.349609375
800.349609375
823.638671875
768.32421875
672.73046875
576.552734375
514.3671875
512.6015625
566.87890625
634.56640625
673.4765625
683.658203125
695.669921875
725.259765625
756.93359375
767.93359375
753.2890625
728.615234375
717.09375
728.025390625
740.755859375
720.0234375
655.4296875
568.9609375
468.30078125
314.4375
68.25390625
-235.9921875
-494.994140625
-621.69921875
-611.65625
-530.62890625
-462.12890625
-465.33984375
-549.82421875
-672.0546875
-770.65234375
-815.326171875
-811.673828125
-762.203125
-651.44921875
-481.01171875
-294.390625
-146.720703125
-61.962890625
-30.4609375
-29.046875
-25.125
23.841796875
151.30859375
361.46484375
629.865234375
906.322265625
1112.3203125
1172.162109375
1082.263671875
934.591796875
838.21484375
825.13671875
857.580078125
902.2109375
942.228515625
922.99609375
760.705078125
446.125
96.4453125
-144.765625
-239.251953125
-247.376953125
-214.083984375
-120.685546875
45.109375
226.984375
342.375
363.95703125
332.154296875
300.41796875
290.87109375
293.083984375
280.55859375
229.490234375
144.1015625
69.509765625
62.81640625
142.71484375
277.46484375
425.66015625
571.892578125
711.03515625
814.119140625
834.052734375
744.912109375
559.9453125
314.3828125
53.361328125
-160.29296875
-259.462890625
-224.400390625
-112.529296875
-9.41015625
53.837890625
117.166015625
226.12890625
372.095703125
504.259765625
577.408203125
571.466796875
485.052734375
340.498046875
191.822265625
99.013671875
84.51953125
130.810546875
223.1484375
367.365234375
546.38671875
682.9140625
687.234375
552.705078125
378.146484375
272.94140625
244.8671875
195.921875
30.6875
-235.8359375
-474.470703125
-542.064453125
-397.318359375
-135.2734375
88.060546875
171.765625
116.486328125
-32.62109375
-257.291015625
-551.90234375
-856.6328125
-1063.19140625
-1118.599609375
-1092.005859375
-1097.681640625
-1163.564453125
-1213.517578125
-1171.53125
-1035.751953125
-842.404296875
-613.189453125
-379.296875
-221.048828125
-219.97265625
-361.681640625
-523.546875
-577.388671875
-490.408203125
-321.951171875
-143.642578125
24.361328125
212.10546875
448.166015625
704.943359375
896.130859375
944.021484375
854.376953125
710.626953125
592.0234375
518.74609375
482.08984375
491.53515625
557.525390625
644.2265625
680.392578125
623.7734375
492.2109375
331.15625
177.912109375
62.32421875
8.212890625
8.837890625
16.43359375
-20.19921875
-110.474609375
-223.830078125
-325.046875
-393.173828125
-416.826171875
-392.08203125
-322.73828125
-206.07421875
-22.5546875
238.19140625
536.443359375
786.771484375
916.3046875
913.560546875
819.740234375
688.826171875
565.974609375
488.296875
480.23046875
536.66015625
615.873046875
661.72265625
650.134765625
627.181640625
692.056640625
912.142578125
1236.267578125
1505.421875
1572.873046875
1419.798828125
1151.083984375
891.171875
699.251953125
570.107421875
476.4375
390.248046875
284.46875
143.939453125
-21.390625
-186.58984375
-334.986328125
-460.52734375
-549.15625
-576.44140625
-534.607421875
-450.38671875
-358.85546875
-261.0546875
-126.072265625
53.96484375
221.26953125
282.345703125
186.982421875
-24.9140625
-252.4765625
-402.81640625
-437.5078125
-373.529296875
-257.73046875
-139.21484375
-51.9375
-11.1171875
-18.57421875
-66.9375
-141.236328125
-225.74609375
-313.318359375
-402.6328125
-485.552734375
-547.8203125
-586.447265625
-613.150390625
-631.912109375
-628.35546875
-596.0078125
-554.564453125
-512.21484375
-420.505859375
-213.390625
89.76171875
356.35546875
455.23046875
391.580078125
297.666015625
289.814453125
361.3046875
420.060546875
398.392578125
299.0234375
151.580078125
-32.162109375
-239.70703125
-418.259765625
-491.984375
-432.24609375
-293.162109375
-159.2265625
-63.685546875
26.1640625
147.98046875
288.732421875
392.228515625
405.580078125
317.634765625
176.568359375
81.14453125
126.869140625
326.134765625
580.5
751.73828125
766.8203125
651.990234375
482.10546875
322.123046875
212.146484375
172.544921875
197.955078125
254.017578125
299.724609375
322.095703125
348.162109375
416.447265625
526.53515625
616.49609375
608.17578125
487.138671875
320.564453125
175.376953125
37.49609375
-150.087890625
-376.060546875
-539.220703125
-559.783203125
-472.826171875
-375.763671875
-308.146484375
-225.421875
-81.23828125
108.5234375
290.560546875
426.99609375
507.1015625
532.982421875
518.642578125
493.103515625
482.8125
488.759765625
489.453125
464.822265625
410.009765625
328.779296875
224.62109375
103.841796875
-18.068359375
-123.759765625
-214.623046875
-319.56640625
-468.50390625
-647.595703125
-789.3203125
-823.865234375
-746.150390625
-626.373046875
-552.236328125
-563.17578125
-633.3671875
-700.994140625
-707.595703125
-626.5625
-478.615234375
-329.353515625
-262.193359375
-335.240234375
-546.57421875
-829.697265625
-1082.326171875
-1210.787109375
-1164.533203125
-947.984375
-615.798828125
-257.880859375
32.0
201.68359375
267.416015625
286.595703125
292.08984375
254.201171875
116.35546875
-126.8515625
-391.271484375
-553.01953125
-548.07421875
-427.724609375
-313.41015625
-295.017578125
-373.744140625
-493.671875
-603.673828125
-674.28125
-675.48828125
-575.166015625
-370.501953125
-104.70703125
154.54296875
341.830078125
402.82421875
309.560546875
93.5703125
-145.73828125
-290.708984375
-274.294921875
-107.7265625
137.021484375
357.974609375
462.267578125
416.513671875
266.912109375
89.123046875
-83.587890625
-261.453125
-432.7421875
-539.30078125
-539.96484375
-467.376953125
-387.009765625
-316.494140625
-222.8828125
-90.658203125
53.279296875
191.0625
345.69140625
532.623046875
708.58203125
806.154296875
808.599609375
757.1640625
688.943359375
603.6171875
501.6796875
425.5546875
438.576171875
568.64453125
779.248046875
985.533203125
1096.8515625
1067.2109375
924.416015625
741.1484375
561.625
361.716796875
92.1953125
-246.794921875
-585.9765625
-831.025390625
-913.912109375
-819.8828125
-598.501953125
-350.955078125
-175.81640625
-107.462890625
-114.25
-157.5859375
-233.830078125
-352.72265625
-499.9140625
-642.40625
-758.9296875
-843.58203125
-884.447265625
-858.98828125
-753.77734375
-576.44921875
-347.080078125
-90.302734375
162.078125
377.18359375
544.32421875
688.228515625
845.400390625
1022.322265625
1184.81640625
1295.626953125
1355.373046875
1391.865234375
1410.046875
1374.861328125
1259.08984375
1092.13671875
935.177734375
810.228515625
678.3671875
492.9765625
253.962890625
5.701171875
-191.3984375
-273.9609375
-191.076171875
57.265625
399.77734375
732.83203125
979.0234375
1098.546875
1066.021484375
878.650390625
596.6640625
341.94140625
224.17578125
264.1953125
393.6796875
520.90234375
587.6171875
573.0
470.720703125
286.59765625
59.892578125
-137.25390625
-249.03125
-287.76171875
-319.310546875
-391.486328125
-492.77734375
-584.994140625
-650.646484375
-692.37109375
-712.87890625
-727.68359375
-783.923828125
-929.03515625
-1156.55078125
-1407.09765625
-1626.029296875
-1800.953125
-1944.228515625
-2061.201171875
-2137.40234375
-2139.24609375
-2034.203125
-1837.083984375
-1630.189453125
-1500.17578125
-1448.8984375
-1400.560546875
-1302.96875
-1180.408203125
-1071.10546875
-959.716796875
-809.71875
-633.05859375
-485.1015625
-402.11328125
-374.783203125
-371.693359375
-359.458984375
-310.9453125
-225.736328125
-139.287109375
-87.427734375
-66.009765625
-43.8203125
-0.919921875
70.99609375
186.533203125
341.55078125
472.40625
482.609375
325.10546875
38.576171875
-295.033203125
-598.7421875
-810.443359375
-893.646484375
-866.658203125
-800.25
-765.869140625
-793.923828125
-880.328125
-1001.626953125
-1108.20703125
-1131.669921875
-1029.990234375
-823.80859375
-581.169921875
-375.8125
-256.38671875
-225.5078125
-234.5078125
-224.263671875
-189.591796875
-180.984375
-223.787109375
-261.255859375
-207.904296875
-46.048828125
154.849609375
299.4765625
321.6015625
200.046875
-31.705078125
-285.1875
-463.265625
-530.376953125
-530.734375
-537.3515625
-595.341796875
-704.80078125
-826.21875
-893.185546875
-848.71875
-694.9453125
-501.673828125
-352.080078125
-278.830078125
-251.978515625
-216.1484375
-133.17578125
-2.64453125
141.576171875
253.912109375
305.712890625
297.708984375
247.869140625
174.82421875
100.869140625
67.435546875
127.20703125
293.603515625
488.388671875
564.7890625
422.009765625
106.72265625
-221.71484375
-434.4296875
-516.5234375
-504.44140625
-395.66796875
-174.5859375
99.111328125
303.802734375
379.2890625
389.505859375
435.435546875
542.8125
667.90234375
780.125
887.619140625
988.490234375
1047.69140625
1044.69140625
1019.984375
1047.697265625
1160.603515625
1311.591796875
1413.486328125
1417.560546875
1352.6484375
1286.869140625
1255.92578125
1235.421875
1177.0625
1055.962890625
883.775390625
699.65234375
560.076171875
515.048828125
569.62109375
676.759765625
787.302734375
899.1875
1036.484375
1187.1015625
1288.861328125
1280.529296875
1144.15234375
896.318359375
571.904296875
235.654296875
-22.033203125
-146.166015625
-178.345703125
-226.935546875
-360.17578125
-540.884765625
-673.509765625
-695.123046875
-601.431640625
-403.33203125
-102.55859375
273.205078125
643.728515625
925.03125
1107.998046875
1265.212890625
1472.3828125
1735.6171875
1993.880859375
2167.501953125
2196.39453125
2063.150390625
1812.140625
1536.88671875
1317.26953125
1162.482421875
1030.515625
899.044921875
791.71875
730.818359375
692.9609375
631.47265625
529.62890625
417.67578125
349.427734375
373.21875
503.083984375
686.55078125
808.80078125
769.71484375
575.9296875
336.173828125
149.931640625
20.63671875
-102.109375
-221.30078125
-279.36328125
-247.119140625
-179.455078125
-156.0390625
-195.23828125
-259.783203125
-327.802734375
-413.341796875
-515.6484375
-592.064453125
-602.458984375
-551.57421875
-461.70703125
-326.373046875
-130.203125
85.259765625
211.041015625
151.599609375
-82.9453125
-369.3671875
-555.396484375
-557.556640625
-391.494140625
-121.80078125
206.0625
578.54296875
969.677734375
1309.763671875
1516.75
1556.263671875
1463.5859375
1312.6328125
1169.330078125
1063.123046875
987.806640625
931.0859375
909.328125
963.341796875
1108.287109375
1298.419921875
1457.966796875
1538.921875
1531.6953125
1432.55078125
1234.21484375
953.3828125
639.34765625
341.732421875
86.388671875
-108.423828125
-212.189453125
-195.65234375
-57.943359375
165.142578125
410.203125
605.06640625
703.658203125
718.7109375
707.556640625
712.51171875
723.912109375
708.197265625
656.34765625
592.384765625
547.41015625
536.984375
548.90625
540.025390625
464.056640625
325.97265625
198.396484375
159.447265625
216.181640625
305.6328125
365.3515625
385.298828125
398.916015625
448.568359375
558.64453125
714.716796875
856.84765625
908.904296875
829.775390625
638.953125
398.744140625
179.26171875
28.587890625
-47.89453125
-86.396484375
-131.697265625
-200.791015625
-281.65234375
-355.9609375
-406.453125
-412.068359375
-363.529296875
-287.083984375
-231.21484375
-225.033203125
-265.669921875
-342.34375
-443.5703125
-536.8515625
-577.919921875
-562.947265625
-548.275390625
-592.20703125
-688.04296875
-771.900390625
-782.421875
-694.169921875
-510.802734375
-259.50390625
6.22265625
224.802734375
360.94921875
415.8203125
402.82421875
322.90625
166.16796875
-66.169921875
-340.3515625
-591.966796875
-762.783203125
-845.3203125
-881.87890625
-912.251953125
-936.4765625
-940.4296875
-938.166015625
-962.47265625
-1020.74609375
-1085.125
-1123.416015625
-1115.4453125
-1040.94140625
-884.50390625
-670.2421875
-474.041015625
-381.33984375
-430.7265625
-596.548828125
-813.794921875
-1017.701171875
-1175.6953125
-1293.58203125
-1388.41796875
-1455.822265625
-1471.966796875
-1423.404296875
-1319.08203125
-1175.6015625
-1013.765625
-873.322265625
-801.8046875
-809.537109375
-854.828125
-893.482421875
-925.185546875
-965.546875
-987.74609375
-930.529296875
-770.0234375
-554.310546875
-352.8828125
-191.935546875
-55.50390625
65.318359375
148.720703125
169.484375
136.21875
93.431640625
84.810546875
110.1171875
116.4296875
40.390625
-131.08203125
-343.029296875
-520.98828125
-635.078125
-710.642578125
-783.689453125
-863.431640625
-939.84765625
-1004.224609375
-1043.431640625
-1029.423828125
-945.390625
-825.841796875
-742.951171875
-735.203125
-762.216796875
-742.82421875
-624.775390625
-405.83984375
-111.6484375
210.892578125
484.9375
632.814453125
637.255859375
556.314453125
462.64453125
383.142578125
310.5859375
253.001953125
243.12890625
301.564453125
409.193359375
515.90625
564.421875
511.48828125
346.73828125
99.47265625
-178.447265625
-437.546875
-639.361328125
-757.927734375
-793.91796875
-781.015625
-751.630859375
-690.345703125
-545.513671875
-302.798828125
-31.517578125
161.359375
217.3984375
153.771484375
15.884765625
-170.21484375
-393.0
-628.1875
-839.677734375
-1002.908203125
-1107.751953125
-1134.791015625
-1047.50390625
-825.609375
-504.41015625
-170.18359375
85.90234375
209.13671875
191.90234375
68.111328125
-94.623046875
-213.8984375
-226.794921875
-122.37890625
45.19921875
171.423828125
153.853515625
-30.462890625
-290.75390625
-493.955078125
-586.021484375
-621.482421875
-665.767578125
-710.900390625
-721.73828125
-725.71875
-791.5078125
-925.125
-1051.302734375
-1114.455078125
-1145.484375
-1201.09375
-1280.97265625
-1340.74609375
-1351.478515625
-1303.154296875
-1176.08984375
-964.630859375
-726.580078125
-558.70703125
-502.720703125
-498.25390625
-441.875
-280.09375
-43.490234375
189.92578125
354.892578125
434.3125
446.765625
407.94921875
322.6640625
222.201171875
179.052734375
246.947265625
395.080078125
538.986328125
635.587890625
709.740234375
785.03515625
838.462890625
846.919921875
832.703125
817.80078125
757.78515625
573.7421875
252.951171875
-116.603515625
-417.080078125
-579.671875
-594.60546875
-486.24609375
-307.31640625
-135.462890625
-33.630859375
-0.2265625
25.19921875
91.04296875
171.150390625
185.623046875
89.951171875
-62.697265625
-155.96484375
-106.30078125
76.0078125
307.724609375
497.072265625
595.5078125
616.50390625
618.41015625
650.41015625
695.837890625
676.232421875
526.79296875
266.43359375
-8.9140625
-187.51171875
-192.515625
-7.94921875
303.888671875
616.265625
808.9609375
844.103515625
763.25
616.29296875
418.419921875
175.912109375
-79.154296875
-294.48046875
-416.7734375
-400.1328125
-231.673828125
24.64453125
236.81640625
299.955078125
226.580078125
122.939453125
79.076171875
99.82421875
134.91015625
146.6640625
139.6015625
141.982421875
169.40234375
200.275390625
187.84765625
106.970703125
-13.451171875
-117.55078125
-177.451171875
-203.359375
-204.21484375
-168.787109375
-95.525390625
-12.193359375
57.39453125
127.908203125
225.576171875
332.197265625
381.25390625
314.2890625
126.44921875
-144.099609375
-454.169921875
-776.271484375
-1094.115234375
-1386.7265625
-1613.826171875
-1718.724609375
-1659.345703125
-1444.783203125
-1136.376953125
-809.359375
-518.236328125
-295.935546875
-166.095703125
-139.306640625
-202.203125
-323.6640625
-472.240234375
-621.55859375
-744.73046875
-818.572265625
-838.380859375
-821.119140625
-788.8125
-750.390625
-698.767578125
-620.484375
-508.666015625
-373.998046875
-247.017578125
-165.994140625
-157.9375
-226.79296875
-350.70703125
-482.787109375
-562.390625
-545.98828125
-439.212890625
-295.744140625
-181.06640625
-138.015625
-179.15625
-293.580078125
-455.162109375
-640.53515625
-851.4453125
-1108.005859375
-1406.412109375
-1692.013671875
-1888.181640625
-1946.087890625
-1859.1171875
-1649.681640625
-1369.412109375
-1098.826171875
-903.263671875
-775.001953125
-645.783203125
-470.1875
-271.92578125
-93.181640625
71.1953125
255.89453125
455.525390625
607.541015625
648.296875
568.96875
420.9453125
286.212890625
234.390625
274.302734375
332.5546875
296.9453125
97.9296875
-247.67578125
-657.861328125
-1028.29296875
-1266.13671875
-1327.98828125
-1252.02734375
-1134.162109375
-1047.4765625
-989.08984375
-913.419921875
-797.447265625
-652.75
-491.103515625
-312.84765625
-131.8203125
14.5234375
91.08203125
87.646484375
10.037109375
-136.248046875
-342.798828125
-588.3515625
-845.443359375
-1097.49609375
-1342.79296875
-1578.599609375
-1783.177734375
-1920.396484375
-1972.2265625
-1968.66796875
-1972.13671875
-2018.140625
-2074.046875
-2066.5625
-1947.66796875
-1726.611328125
-1447.796875
-1158.642578125
-900.728515625
-710.837890625
-613.83203125
-613.15234375
-684.642578125
-771.814453125
-799.03515625
-721.1796875
-574.419921875
-457.54296875
-441.591796875
-502.9296875
-554.650390625
-531.796875
-433.98046875
-302.9453125
-186.486328125
-120.900390625
-120.259765625
-170.5234375
-244.953125
-329.142578125
-420.451171875
-503.322265625
-541.6484375
-501.623046875
-372.892578125
-170.154296875
64.724609375
257.814453125
331.06640625
265.783203125
134.12109375
45.724609375
56.88671875
136.185546875
209.677734375
226.08984375
187.939453125
144.64453125
159.314453125
258.97265625
401.876953125
504.79296875
516.677734375
463.2890625
415.6640625
424.66015625
491.708984375
583.927734375
652.919921875
645.044921875
528.546875
334.224609375
158.51171875
100.9375
185.98828125
346.4921875
480.986328125
521.185546875
448.27734375
265.064453125
-22.962890625
-390.552734375
-768.9375
-1059.287109375
-1184.767578125
-1138.318359375
-987.14453125
-832.974609375
-753.54296875
-755.169921875
-766.3828125
-690.068359375
-484.771484375
-202.484375
57.826171875
230.16796875
309.71875
318.056640625
268.51953125
165.935546875
9.181640625
-217.837890625
-526.140625
-867.771484375
-1130.65234375
-1230.134765625
-1198.23046875
-1143.39453125
-1124.720703125
-1108.716796875
-1053.462890625
-979.69140625
-927.455078125
-887.046875
-821.673828125
-735.6875
-670.05859375
-639.158203125
-619.7421875
-601.3359375
-595.91796875
-583.6171875
-497.02734375
-291.90234375
-5.69140625
281.79296875
520.533203125
692.435546875
767.201171875
707.2890625
523.96484375
294.462890625
104.447265625
-17.951171875
-109.1875
-223.98828125
-381.82421875
-545.54296875
-651.421875
-669.912109375
-633.103515625
-591.474609375
-553.66015625
-489.158203125
-381.994140625
-252.099609375
-124.1484375
-10.626953125
64.369140625
65.68359375
4.77734375
-28.05859375
66.263671875
291.734375
553.078125
760.357421875
912.90234375
1071.32421875
1271.388671875
1486.794921875
1665.609375
1777.6328125
1816.708984375
1770.00390625
1606.625
1309.41015625
912.388671875
490.251953125
105.666015625
-219.74609375
-477.220703125
-639.158203125
-686.83984375
-665.458984375
-675.126953125
-782.05859375
-945.1484375
-1045.08984375
-987.6875
-776.91015625
-495.134765625
-224.021484375
11.162109375
225.208984375
415.623046875
538.68359375
548.435546875
448.3203125
295.7734375
167.79296875
130.744140625
217.6015625
396.341796875
565.26953125
623.2109375
563.798828125
476.8359375
444.01953125
459.900390625
469.509765625
449.087890625
418.8515625
401.8125
408.634765625
448.96875
516.955078125
567.703125
543.234375
426.86328125
250.423828125
55.00390625
-126.986328125
-262.361328125
-334.015625
-370.259765625
-415.15625
-460.9140625
-451.541015625
-365.205078125
-245.9375
-133.40625
-13.318359375
123.935546875
220.966796875
204.837890625
76.93359375
-97.5390625
-268.521484375
-417.34375
-514.333984375
-528.99609375
-487.14453125
-456.44921875
-458.09375
-445.740234375
-394.46875
-359.462890625
-409.71484375
-538.783203125
-677.66796875
-769.37109375
-795.76171875
-754.466796875
-651.37890625
-509.283203125
-352.126953125
-183.76171875
-5.048828125
154.587890625
245.669921875
236.390625
130.75
-33.193359375
-181.2109375
-220.28125
-101.154296875
128.408203125
354.65234375
486.775390625
507.66796875
456.724609375
396.73046875
392.685546875
482.62890625
648.943359375
829.46484375
959.443359375
993.654296875
906.369140625
709.98046875
479.138671875
320.14453125
293.9140625
377.587890625
496.50390625
566.689453125
512.888671875
299.091796875
-26.740234375
-346.478515625
-561.470703125
-657.060546875
-668.248046875
-615.73828125
-508.205078125
-383.806640625
-307.240234375
-325.919921875
-448.1796875
-648.619140625
-866.109375
-1012.248046875
-1023.892578125
-914.396484375
-752.984375
-600.73828125
-489.923828125
-444.71484375
-467.90234375
-499.5078125
-440.013671875
-248.109375
5.115234375
197.83984375
255.80859375
183.970703125
38.697265625
-102.21875
-169.12890625
-142.236328125
-64.00390625
10.595703125
68.916015625
127.1015625
177.064453125
180.5390625
116.86328125
9.302734375
-100.658203125
-180.900390625
-205.818359375
-156.939453125
-48.47265625
65.26953125
135.318359375
170.650390625
229.521484375
358.533203125
553.564453125
779.494140625
1007.673828125
1221.361328125
1397.16796875
1502.81640625
1519.015625
1456.140625
1347.693359375
1232.8671875
1140.044921875
1068.708984375
980.828125
828.255859375
607.33203125
380.291015625
227.724609375
184.373046875
233.40234375
350.755859375
526.78515625
742.947265625
955.287109375
1115.21484375
1193.80078125
1183.341796875
1098.013671875
980.765625
881.205078125
805.19140625
704.876953125
539.31640625
327.736328125
121.70703125
-53.8515625
-200.4921875
-306.17578125
-351.8828125
-358.072265625
-377.86328125
-424.896484375
-440.603515625
-357.37890625
-175.3125
41.255859375
223.466796875
334.748046875
369.619140625
349.169921875
317.025390625
316.357421875
362.1640625
440.544921875
530.169921875
616.302734375
691.75390625
756.392578125
811.271484375
844.314453125
831.37890625
765.662109375
677.626953125
606.75
555.716796875
490.298828125
383.935546875
244.599609375
97.345703125
-37.388671875
-140.556640625
-193.060546875
-198.826171875
-200.236328125
-249.072265625
-355.919921875
-472.25390625
-520.701171875
-445.119140625
-252.953125
-32.1796875
82.546875
0.87109375
-236.626953125
-469.3125
-536.427734375
-396.8359375
-135.01953125
132.095703125
334.947265625
454.92578125
496.22265625
481.853515625
457.099609375
462.75
502.01171875
552.248046875
610.37890625
708.919921875
882.494140625
1129.171875
1402.501953125
1625.076171875
1713.015625
1616.296875
1353.94140625
1001.671875
639.22265625
318.646484375
75.765625
-64.58203125
-113.703125
-121.017578125
-122.40234375
-103.318359375
-38.51953125
52.224609375
123.326171875
162.205078125
182.87109375
164.546875
51.55859375
-164.302734375
-401.96484375
-561.798828125
-613.1796875
-588.255859375
-519.63671875
-423.20703125
-324.634765625
-255.953125
-221.658203125
-202.4609375
-199.86328125
-244.02734375
-340.421875
-436.609375
-472.935546875
-458.59375
-469.369140625
-562.96484375
-713.408203125
-839.96875
-890.75
-885.25
-881.861328125
-923.0625
-1014.509765625
-1132.779296875
-1230.95703125
-1248.20703125
-1146.841796875
-956.314453125
-772.009765625
-700.306640625
-797.248046875
-1038.6640625
-1323.46484375
-1514.203125
-1517.544921875
-1350.396484375
-1111.55859375
-876.900390625
-643.654296875
-387.572265625
-135.158203125
59.470703125
185.919921875
276.716796875
339.947265625
340.541015625
260.5390625
139.82421875
36.388671875
-28.552734375
-67.240234375
-87.66015625
-78.943359375
-22.30078125
95.5390625
265.005859375
437.4765625
543.736328125
549.509765625
488.900390625
432.80859375
427.8515625
464.095703125
483.478515625
415.994140625
236.083984375
2.779296875
-177.462890625
-252.322265625
-275.689453125
-341.37890625
-484.6328125
-671.369140625
-855.54296875
-999.61328125
-1048.81640625
-942.943359375
-675.515625
-310.587890625
72.3671875
420.626953125
687.9140625
821.3203125
808.91015625
714.287109375
618.8828125
538.263671875
435.46875
313.990234375
249.71484375
308.025390625
458.03515625
596.92578125
647.41796875
611.228515625
540.140625
484.462890625
470.861328125
500.201171875
546.388671875
567.44140625
534.529296875
448.80859375
322.806640625
156.078125
-51.93359375
-267.021484375
-420.56640625
-457.1171875
-373.77734375
-209.56640625
-11.68359375
177.328125
315.033203125
363.3984375
298.880859375
113.478515625
-182.08203125
-544.185546875
-900.97265625
-1194.25390625
-1410.826171875
-1554.5859375
-1604.8046875
-1539.3359375
-1392.61328125
-1239.88671875
-1106.658203125
-938.943359375
-696.31640625
-437.58203125
-265.8359375
-206.287109375
-189.20703125
-151.16015625
-101.94140625
-77.078125
-69.37109375
-40.80078125
21.255859375
93.716796875
156.830078125
217.130859375
289.537109375
374.658203125
461.125
541.3125
615.791015625
679.193359375
704.001953125
649.29296875
499.26171875
291.517578125
91.912109375
-62.068359375
-177.685546875
-264.001953125
-299.1015625
-262.822265625
-185.146484375
-125.796875
-99.2109375
-49.220703125
79.22265625
255.513671875
375.462890625
362.583984375
241.939453125
105.58203125
20.439453125
-9.185546875
4.568359375
79.3671875
236.869140625
447.810546875
637.208984375
747.18359375
769.025390625
710.796875
569.44921875
356.98828125
126.61328125
-60.814453125
-184.912109375
-253.701171875
-259.185546875
-185.28125
-57.005859375
65.48046875
160.603515625
278.216796875
472.66796875
727.501953125
973.638671875
1160.5234375
1275.40234375
1308.8359375
1250.294921875
1129.703125
1027.474609375
1016.626953125
1103.703125
1235.498046875
1348.076171875
1396.8125
1356.169921875
1217.064453125
990.30859375
704.51953125
399.595703125
122.9296875
-81.578125
-198.943359375
-258.22265625
-307.75390625
-367.77734375
-412.990234375
-405.677734375
-339.9375
-247.08203125
-161.3203125
-90.49609375
-26.865234375
18.46875
6.9375
-89.21875
-242.966796875
-381.783203125
-448.98046875
-448.8359375
-424.87890625
-403.017578125
-368.419921875
-294.0703125
-178.833984375
-56.814453125
21.763671875
24.2109375
-30.1328125
-63.625
9.908203125
206.53125
443.59765625
600.935546875
611.669921875
490.400390625
287.46875
44.443359375
-193.326171875
-342.984375
-303.84765625
-39.724609375
357.4765625
706.908203125
863.875
816.5546875
662.9453125
503.390625
368.197265625
242.15625
128.55078125
65.08203125
82.525390625
165.27734375
257.345703125
304.9921875
300.625
290.658203125
328.30078125
405.849609375
446.912109375
390.08984375
277.3203125
232.419921875
342.712890625
577.884765625
828.228515625
998.732421875
1055.876953125
1012.74609375
901.546875
755.365234375
591.0234375
402.982421875
181.6953125
-64.79296875
-311.771484375
-526.5859375
-665.869140625
-686.064453125
-587.748046875
-443.806640625
-352.21875
-353.7890625
-413.712890625
-477.626953125
-512.22265625
-488.203125
-369.947265625
-156.796875
84.603515625
259.36328125
311.212890625
241.564453125
89.47265625
-78.48828125
-183.125
-188.798828125
-151.884765625
-178.408203125
-321.083984375
-539.97265625
-763.576171875
-949.810546875
-1073.40234375
-1098.083984375
-1004.5859375
-832.65234375
-661.400390625
-551.0234375
-521.546875
-568.001953125
-656.0234375
-708.341796875
-646.23046875
-469.703125
-271.404296875
-148.984375
-119.68359375
-135.451171875
-156.189453125
-175.30859375
-184.681640625
-155.12890625
-67.96484375
51.31640625
145.701171875
171.357421875
131.55859375
76.095703125
65.7890625
123.072265625
212.908203125
282.490234375
320.25
360.296875
425.833984375
491.21484375
516.1328125
499.177734375
472.224609375
451.84375
428.7421875
409.017578125
430.94140625
516.78515625
627.951171875
698.447265625
706.58203125
682.375
641.359375
549.12109375
379.912109375
189.37890625
87.921875
134.39453125
281.0546875
431.0625
524.72265625
555.80859375
534.623046875
473.330078125
400.107421875
350.701171875
336.9296875
347.91796875
389.91796875
498.9921875
698.80078125
963.9453125
1237.84375
1466.541015625
1599.140625
1581.740234375
1388.564453125
1059.306640625
684.669921875
354.310546875
124.119140625
7.197265625
-38.224609375
-98.095703125
-232.8984375
-409.79296875
-536.12109375
-564.384765625
-528.46484375
-473.837890625
-405.3671875
-328.1171875
-285.158203125
-302.12890625
-324.7109375
-269.212890625
-127.630859375
22.9296875
107.904296875
106.064453125
20.552734375
-139.009765625
-327.7265625
-471.86328125
-540.908203125
-585.4375
-674.72265625
-817.501953125
-964.59765625
-1061.328125
-1068.001953125
-956.755859375
-736.138671875
-479.421875
-294.0234375
-248.26171875
-331.404296875
-471.90625
-577.61328125
-575.548828125
-448.134765625
-238.83203125
-10.69140625
193.775390625
341.095703125
383.0078125
287.3203125
89.4609375
-126.427734375
-304.451171875
-442.52734375
-541.029296875
-575.39453125
-542.927734375
-493.732421875
-476.193359375
-478.947265625
-469.259765625
-471.619140625
-559.13671875
-762.755859375
-1024.130859375
-1246.267578125
-1364.689453125
-1367.94921875
-1287.21875
-1187.6484375
-1143.486328125
-1188.443359375
-1290.060546875
-1385.943359375
-1442.044921875
-1467.373046875
-1480.80078125
-1479.23046875
-1439.912109375
-1346.095703125
-1207.44140625
-1054.544921875
-908.84765625
-758.23046875
-570.99609375
-336.517578125
-82.09765625
153.6328125
350.009765625
498.5625
584.697265625
595.6640625
541.853515625
450.923828125
340.2421875
211.9375
77.431640625
-33.330078125
-101.44921875
-149.6875
-230.123046875
-378.47265625
-579.3828125
-768.146484375
-863.56640625
-814.6484375
-637.0703125
-411.392578125
-236.28125
-168.82421875
-196.181640625
-252.728515625
-262.26171875
-177.818359375
-1.66796875
222.587890625
440.296875
615.45703125
736.865234375
801.958984375
800.515625
715.0703125
535.93359375
278.271484375
-13.6953125
-287.6328125
-522.6171875
-751.359375
-1029.677734375
-1369.828125
-1705.30859375
-1932.2421875
-1988.68359375
-1887.88671875
-1675.828125
-1372.583984375
-970.822265625
-487.97265625
-1.4140625
379.796875
577.087890625
579.146484375
435.103515625
227.939453125
44.80078125
-58.58203125
-86.66015625
-92.466796875
-122.419921875
-171.376953125
-200.40625
-196.060546875
-197.216796875
-255.6640625
-376.9140625
-507.3984375
-577.580078125
-553.453125
-449.759765625
-301.5078125
-127.412109375
78.244140625
318.4140625
560.232421875
734.353515625
773.513671875
657.923828125
429.79296875
168.876953125
-49.63671875
-187.611328125
-251.171875
-274.0625
-292.890625
-330.923828125
-392.9765625
-464.0234375
-513.26171875
-513.609375
-469.58203125
-424.767578125
-433.505859375
-520.951171875
-668.13671875
-828.015625
-949.50390625
-994.447265625
-951.390625
-845.935546875
-733.3515625
-667.369140625
-665.423828125
-700.064453125
-725.19921875
-714.14453125
-674.951171875
-630.1875
-586.529296875
-533.130859375
-473.14453125
-446.50390625
-506.884765625
-673.08203125
-909.32421875
-1152.646484375
-1349.400390625
-1465.294921875
-1481.37890625
-1402.73046875
-1266.259765625
-1112.728515625
-937.408203125
-688.619140625
-344.92578125
7.232421875
207.466796875
160.984375
-62.859375
-292.01953125
-407.580078125
-417.787109375
-384.6640625
-320.83203125
-186.501953125
37.86328125
317.685546875
599.3671875
842.0234375
1006.94921875
1054.84375
986.044921875
870.26953125
805.396484375
839.54296875
943.0390625
1053.1328125
1130.98828125
1174.669921875
1194.73828125
1192.353515625
1161.21875
1103.98828125
1041.52734375
1002.59375
1003.080078125
1036.0703125
1079.265625
1103.6875
1072.740234375
947.57421875
716.146484375
426.416015625
178.353515625
59.173828125
69.546875
116.63671875
98.28515625
5.669921875
-67.515625
-32.189453125
88.81640625
182.78125
173.5625
94.810546875
24.05859375
-24.732421875
-109.470703125
-272.48828125
-478.505859375
-642.806640625
-697.4609375
-627.11328125
-465.95703125
-273.349609375
-95.1015625
67.390625
242.595703125
435.12890625
596.435546875
660.478515625
603.994140625
463.91796875
300.68359375
150.794921875
7.912109375
-159.908203125
-370.234375
-589.755859375
-732.712890625
-705.58203125
-472.76171875
-98.359375
270.072265625
478.00390625
458.23046875
271.49609375
54.849609375
-75.98046875
-83.734375
1.66796875
117.6796875
193.4296875
181.208984375
97.5
23.53125
39.81640625
157.68359375
324.37890625
484.9140625
619.978515625
730.541015625
812.408203125
853.361328125
836.251953125
734.935546875
525.447265625
223.24609375
-92.5234375
-313.693359375
-381.1796875
-332.009765625
-259.28515625
-219.375
-186.970703125
-111.150390625
-0.72265625
77.626953125
91.3203125
99.91015625
197.3984375
413.283203125
690.92578125
944.966796875
1112.408203125
1165.171875
1115.6171875
1013.177734375
902.697265625
782.09375
631.74609375
483.6015625
411.494140625
431.974609375
460.25
404.47265625
275.8984375
163.05859375
115.2109375
97.91796875
56.748046875
-26.01171875
-149.337890625
-323.51953125
-552.205078125
-803.15234375
-1019.5390625
-1154.09765625
-1186.3359375
-1125.34375
-1010.97265625
-897.70703125
-817.26953125
-759.4765625
-697.8359375
-624.541015625
-550.412109375
-483.58203125
-426.28125
-386.486328125
-374.27734375
-387.201171875
-414.400390625
-456.18359375
-526.89453125
-637.77734375
-787.716796875
-965.169921875
-1136.45703125
-1229.724609375
-1163.041015625
-918.4140625
-581.244140625
-282.638671875
-98.84765625
-16.4140625
16.26171875
32.802734375
46.828125
70.060546875
102.23046875
112.01953125
52.240234375
-101.8203125
-334.068359375
-594.298828125
-807.458984375
-893.60546875
-816.45703125
-620.708984375
-394.876953125
-184.4296875
37.076171875
298.244140625
557.279296875
725.751953125
752.1484375
656.791015625
491.796875
292.705078125
68.34375
-185.4921875
-465.015625
-732.00390625
-911.591796875
-947.57421875
-871.439453125
-791.14453125
-792.80859375
-868.74609375
-954.26171875
-1010.140625
-1041.736328125
-1056.04296875
-1044.24609375
-1014.8046875
-1008.796875
-1056.595703125
-1131.98828125
-1170.4765625
-1131.505859375
-1030.857421875
-916.638671875
-829.27734375
-783.333984375
-764.60546875
-728.29296875
-613.26171875
-384.39453125
-68.033203125
266.140625
557.708984375
770.376953125
854.173828125
735.779296875
393.0546875
-65.53515625
-439.724609375
-580.109375
-486.55859375
-273.4921875
-70.16015625
41.728515625
42.654296875
-26.87890625
-97.6171875
-137.40234375
-184.29296875
-293.080078125
-462.36328125
-644.84765625
-815.177734375
-980.130859375
-1118.58984375
-1164.201171875
-1076.9609375
-898.7890625
-704.935546875
-523.03515625
-335.861328125
-149.79296875
-17.66015625
14.916015625
-40.5390625
-130.767578125
-211.65625
-276.5
-344.21484375
-427.326171875
-511.279296875
-570.138671875
-605.392578125
-652.02734375
-725.791015625
-774.9375
-715.693359375
-522.578125
-259.826171875
-14.03515625
181.3203125
341.46875
479.45703125
594.404296875
702.869140625
844.552734375
1039.154296875
1253.005859375
1425.880859375
1528.76171875
1585.62109375
1638.0703125
1694.767578125
1718.6640625
1662.58203125
1516.287109375
1320.119140625
1134.658203125
996.18359375
895.541015625
792.708984375
650.552734375
461.087890625
248.669921875
56.05078125
-69.8984375
-89.916015625
5.5078125
171.857421875
326.91796875
422.390625
499.720703125
644.146484375
871.71875
1091.349609375
1202.29296875
1204.490234375
1176.83203125
1160.9140625
1115.263671875
996.158203125
843.67578125
758.06640625
806.748046875
974.107421875
1185.541015625
1353.9609375
1409.99609375
1318.376953125
1083.48828125
740.853515625
346.5234375
-25.630859375
-296.041015625
-414.125
-386.830078125
-266.65625
-115.3515625
15.59765625
86.775390625
82.958984375
28.724609375
-27.234375
-53.615234375
-56.39453125
-62.087890625
-100.310546875
-203.083984375
-392.048828125
-644.775390625
-888.212890625
-1050.6328125
-1121.33203125
-1144.728515625
-1155.314453125
-1133.3828125
-1031.904296875
-837.884765625
-595.07421875
-363.8203125
-167.697265625
8.294921875
169.16015625
282.515625
317.69140625
295.421875
265.490234375
236.8515625
169.732421875
52.384765625
-54.443359375
-86.861328125
-68.865234375
-91.7265625
-212.486328125
-416.384765625
-675.994140625
-989.453125
-1331.58984375
-1609.20703125
-1714.392578125
-1618.9296875
-1392.30859375
-1137.27734375
-934.06640625
-834.47265625
-861.439453125
-987.11328125
-1130.056640625
-1204.419921875
-1181.701171875
-1100.619140625
-1017.34375
-950.1171875
-869.7265625
-734.767578125
-530.103515625
-276.974609375
-21.15234375
181.16796875
282.583984375
278.81640625
233.419921875
248.92578125
391.92578125
642.87109375
919.171875
1136.466796875
1245.67578125
1238.0
1145.599609375
1033.427734375
958.32421875
919.52734375
861.1328125
733.734375
546.525390625
353.919921875
204.24609375
115.8828125
96.62109375
161.8359375
313.37890625
501.392578125
629.73046875
626.015625
511.322265625
380.30078125
298.5078125
235.58203125
120.419921875
-51.041015625
-195.4375
-232.361328125
-168.435546875
-83.017578125
-54.439453125
-111.86328125
-232.935546875
-361.912109375
-441.669921875
-454.685546875
-434.45703125
-422.125
-412.169921875
-352.88671875
-202.763671875
16.021484375
214.525390625
289.353515625
201.59765625
20.302734375
-130.2421875
-189.833984375
-218.73828125
-314.716796875
-491.2421875
-673.037109375
-802.33203125
-901.13671875
-1016.060546875
-1144.681640625
-1244.916015625
-1290.015625
-1285.37109375
-1250.1484375
-1210.669921875
-1195.78125
-1205.3671875
-1187.833984375
-1077.984375
-862.27734375
-593.591796875
-349.419921875
-193.287109375
-161.845703125
-252.5
-417.705078125
-596.443359375
-754.91796875
-873.388671875
-899.234375
-761.39453125
-457.802734375
-98.005859375
175.8046875
300.50390625
307.173828125
249.673828125
157.376953125
53.267578125
-23.205078125
-32.265625
38.986328125
170.189453125
314.095703125
408.05078125
401.033203125
284.328125
90.25390625
-140.134765625
-374.65625
-576.91796875
-705.71875
-752.111328125
-766.119140625
-821.375
-949.400390625
-1120.1171875
-1282.64453125
-1406.26171875
-1480.17578125
-1498.486328125
-1465.7734375
-1407.841796875
-1354.658203125
-1308.650390625
-1243.5859375
-1140.57421875
-1014.36328125
-897.439453125
-809.369140625
-752.423828125
-725.453125
-721.373046875
-713.19921875
-665.986328125
-570.896484375
-449.97265625
-318.107421875
-161.4765625
27.150390625
209.994140625
333.46484375
396.103515625
460.607421875
587.328125
767.650390625
924.244140625
961.787109375
821.18359375
515.541015625
132.068359375
-216.662109375
-461.53125
-595.1640625
-626.45703125
-547.876953125
-367.69140625
-148.01953125
28.171875
126.619140625
171.16796875
185.05859375
153.216796875
53.009765625
-101.634765625
-264.21484375
-391.744140625
-464.521484375
-481.810546875
-456.607421875
-417.064453125
-403.556640625
-455.26171875
-590.111328125
-788.587890625
-997.611328125
-1159.328125
-1242.083984375
-1247.60546875
-1201.4765625
-1147.98828125
-1139.892578125
-1203.07421875
-1302.9140625
-1364.515625
-1336.55078125
-1223.36328125
-1052.369140625
-835.484375
-582.2109375
-334.28125
-159.6328125
-107.548828125
-178.26171875
-332.01953125
-517.162109375
-693.42578125
-838.9453125
-935.455078125
-948.9765625
-844.748046875
-637.861328125
-415.537109375
-280.888671875
-267.03125
-316.064453125
-339.953125
-290.205078125
-176.234375
-42.25
63.021484375
109.0703125
91.7890625
22.50390625
-85.748046875
-213.146484375
-322.984375
-377.05078125
-364.27734375
-299.0859375
-191.048828125
-37.419921875
148.39453125
326.216796875
466.0234375
580.736328125
701.935546875
830.783203125
929.794921875
954.70703125
875.3828125
675.82421875
368.73046875
23.572265625
-245.654296875
-352.85546875
-308.0078125
-205.13671875
-138.859375
-134.3984375
-155.5859375
-169.783203125
-194.109375
-275.78515625
-433.13671875
-623.654296875
-772.1796875
-826.998046875
-787.7890625
-687.46875
-560.416015625
-436.185546875
-358.10546875
-387.9296875
-567.59375
-864.25390625
-1163.7265625
-1340.22265625
-1344.79296875
-1224.6171875
-1059.296875
-891.76953125
-725.12109375
-567.037109375
-450.8359375
-404.4921875
-407.591796875
-387.384765625
-262.107421875
2.158203125
364.23046875
730.744140625
1010.83203125
1157.798828125
1168.560546875
1055.904296875
833.10546875
528.283203125
204.716796875
-51.37890625
-184.25390625
-220.13671875
-254.82421875
-368.638671875
-545.2109375
-682.30078125
-686.87890625
-553.962890625
-357.66015625
-187.37890625
-100.365234375
-108.259765625
-177.90625
-250.287109375
-287.48828125
-309.419921875
-368.599609375
-483.638671875
-612.609375
-698.181640625
-724.845703125
-722.4609375
-725.22265625
-740.29296875
-751.912109375
-743.1015625
-708.59765625
-650.16015625
-565.271484375
-448.212890625
-305.416015625
-160.833984375
-35.5546875
71.912109375
170.93359375
248.4296875
273.234375
234.986328125
161.060546875
87.6953125
31.9453125
2.5859375
17.919921875
87.07421875
177.189453125
220.775390625
166.421875
23.63671875
-135.689453125
-218.9609375
-176.94140625
-51.85546875
38.755859375
-13.083984375
-224.109375
-519.837890625
-806.322265625
-1032.40625
-1195.01171875
-1311.9765625
-1398.67578125
-1453.05859375
-1449.53515625
-1356.060546875
-1169.646484375
-934.08203125
-716.3359375
-563.322265625
-476.701171875
-420.4140625
-351.84375
-255.30078125
-148.447265625
-48.6328125
66.443359375
248.001953125
514.234375
806.2734375
1018.97265625
1079.19140625
995.681640625
841.36328125
692.259765625
574.408203125
458.1015625
302.013671875
104.416015625
-93.115234375
-250.654296875
-364.087890625
-448.962890625
-510.93359375
-555.880859375
-622.375
-775.099609375
-1051.421875
-1420.849609375
-1799.5625
-2097.3984375
-2256.35546875
-2266.908203125
-2161.3125
-1982.93359375
-1753.63671875
-1477.923828125
-1182.1796875
-934.0234375
-807.283203125
-831.287109375
-979.9921875
-1196.240234375
-1409.25390625
-1540.341796875
-1526.453125
-1360.03515625
-1102.14453125
-847.0078125
-668.4921875
-590.390625
-592.609375
-640.544921875
-714.640625
-813.162109375
-923.13671875
-998.708984375
-988.763671875
-889.185546875
-748.076171875
-608.546875
-461.603515625
-269.1015625
-19.845703125
254.23046875
507.36328125
703.048828125
809.9453125
798.02734375
651.333984375
381.1796875
28.587890625
-339.2890625
-645.142578125
-838.0390625
-923.623046875
-947.310546875
-942.923828125
-907.767578125
-828.5234375
-712.419921875
-581.8984375
-451.9765625
-327.57421875
-215.9375
-127.2421875
-62.982421875
-11.20703125
46.2109375
121.478515625
208.44140625
280.462890625
312.05859375
308.4453125
301.03125
304.748046875
292.455078125
225.462890625
101.298828125
-40.771484375
-152.3984375
-202.931640625
-190.087890625
-148.349609375
-137.966796875
-193.591796875
-277.4921875
-309.912109375
-261.5625
-201.693359375
-238.666015625
-414.59375
-659.94140625
-842.494140625
-860.505859375
-705.51953125
-450.91015625
-184.796875
40.697265625
195.794921875
239.626953125
143.955078125
-43.564453125
-198.97265625
-215.42578125
-88.7734375
99.306640625
262.189453125
357.220703125
383.22265625
367.853515625
353.36328125
365.099609375
388.939453125
394.080078125
371.9375
334.568359375
286.2890625
226.400390625
175.365234375
162.79296875
182.1875
189.5703125
160.001953125
115.884765625
81.314453125
38.66796875
-38.056640625
-124.525390625
-156.17578125
-95.19140625
38.6640625
202.765625
369.57421875
522.072265625
634.158203125
673.53515625
619.49609375
472.7734375
256.740234375
17.556640625
-180.8828125
-273.646484375
-222.27734375
-47.5234375
154.404296875
249.51953125
158.7734375
-71.294921875
-305.642578125
-439.0390625
-469.689453125
-461.265625
-467.330078125
-513.66796875
-620.4609375
-789.015625
-963.953125
-1053.759765625
-1015.619140625
-902.341796875
-808.580078125
-785.01953125
-816.638671875
-861.49609375
-885.212890625
-872.97265625
-840.45703125
-830.294921875
-867.724609375
-915.853515625
-902.384765625
-800.796875
-662.712890625
-558.58203125
-507.646484375
-480.501953125
-449.322265625
-414.05859375
-393.119140625
-409.2421875
-472.125
-550.744140625
-571.90234375
-477.7578125
-293.275390625
-120.59375
-59.91015625
-138.931640625
-304.681640625
-460.283203125
-518.01171875
-453.634765625
-326.150390625
-229.486328125
-216.80078125
-281.05078125
-396.609375
-541.384765625
-672.13671875
-725.23828125
-676.890625
-577.994140625
-497.37109375
-450.794921875
-419.4296875
-413.95703125
-465.66796875
-555.228515625
-607.970703125
-587.041015625
-556.181640625
-618.96484375
-813.060546875
-1084.18359375
-1341.16796875
-1507.91796875
-1540.064453125
-1436.201171875
-1246.49609375
-1047.876953125
-893.75
-789.01171875
-709.654296875
-632.5078125
-545.44140625
-444.986328125
-332.4609375
-205.80078125
-55.7109375
116.056640625
271.33203125
345.6640625
295.763671875
127.76171875
-125.705078125
-433.525390625
-752.146484375
-1010.01953125
-1155.94140625
-1231.1328125
-1347.287109375
-1556.998046875
-1766.79296875
-1817.55859375
-1648.083984375
-1347.64453125
-1048.41015625
-804.890625
-593.859375
-392.87890625
-216.689453125
-86.021484375
0.134765625
50.3125
62.275390625
35.90625
-3.3828125
-5.99609375
73.87890625
245.857421875
466.775390625
653.44140625
724.119140625
641.841796875
424.1484375
117.009765625
-233.609375
-587.787109375
-906.70703125
-1157.455078125
-1324.9375
-1412.638671875
-1428.521484375
-1374.6328125
-1258.25390625
-1114.984375
-1009.14453125
-993.87109375
-1066.7265625
-1178.5703125
-1295.1953125
-1437.6015625
-1645.5234375
-1906.642578125
-2137.83984375
-2236.962890625
-2146.064453125
-1877.798828125
-1509.046875
-1154.265625
-915.4375
-826.890625
-842.232421875
-880.966796875
-891.0234375
-872.72265625
-855.517578125
-856.892578125
-857.990234375
-818.380859375
-721.681640625
-601.951171875
-508.51171875
-444.02734375
-358.642578125
-214.966796875
-41.23828125
92.658203125
136.283203125
81.04296875
-62.05078125
-282.59765625
-569.552734375
-902.521484375
-1240.94921875
-1516.91015625
-1659.091796875
-1651.3984375
-1563.673828125
-1497.951171875
-1496.8203125
-1518.8359375
-1503.861328125
-1440.515625
-1359.34375
-1278.2265625
-1177.48828125
-1032.5390625
-860.515625
-722.341796875
-671.21875
-702.232421875
-763.08984375
-812.375
-849.291015625
-883.744140625
-907.12109375
-913.513671875
-923.49609375
-951.033203125
-961.50390625
-906.26953125
-800.095703125
-724.126953125
-742.1015625
-847.568359375
-1002.71875
-1186.236328125
-1375.712890625
-1518.04296875
-1560.74609375
-1507.16015625
-1417.677734375
-1364.01171875
-1393.619140625
-1511.751953125
-1663.69140625
-1747.37109375
-1684.361328125
-1489.80859375
-1256.076171875
-1066.939453125
-940.638671875
-846.294921875
-748.546875
-632.76171875
-507.75
-394.052734375
-305.4921875
-246.3671875
-229.173828125
-272.283203125
-358.51171875
-416.7578125
-382.162109375
-270.107421875
-157.98828125
-96.125
-70.388671875
-50.09375
-30.443359375
-20.7265625
-36.8828125
-126.810546875
-360.005859375
-753.392578125
-1225.138671875
-1646.7421875
-1926.013671875
-2031.470703125
-1979.390625
-1835.64453125
-1699.150390625
-1631.62890625
-1610.3046875
-1584.443359375
-1561.15625
-1588.1328125
-1660.21484375
-1697.986328125
-1628.47265625
-1442.814453125
-1164.984375
-814.59765625
-428.142578125
-78.2109375
163.81640625
265.8671875
220.251953125
27.40234375
-271.76171875
-577.5546875
-793.791015625
-901.859375
-940.35546875
-927.248046875
-849.970703125
-729.572265625
-636.8046875
-616.521484375
-632.271484375
-620.4765625
-579.947265625
-573.8046875
-651.677734375
-804.234375
-997.779296875
-1219.890625
-1467.25
-1703.333984375
-1858.375
-1882.501953125
-1791.087890625
-1655.22265625
-1558.083984375
-1561.00390625
-1684.142578125
-1887.158203125
-2072.37109375
-2145.0
-2093.935546875
-1998.40234375
-1938.35546875
-1912.75
-1861.814453125
-1748.189453125
-1585.0
-1398.451171875
-1207.697265625
-1048.1015625
-971.27734375
-994.462890625
-1071.916015625
-1141.32421875
-1185.3984375
-1228.197265625
-1285.484375
-1344.404296875
-1386.5703125
-1407.271484375
-1408.5234375
-1385.66796875
-1319.890625
-1177.41015625
-932.12109375
-614.13671875
-330.08984375
-201.119140625
-261.009765625
-424.44921875
-564.52734375
-615.9453125
-603.501953125
-588.970703125
-606.591796875
-645.33984375
-676.794921875
-686.67578125
-676.958984375
-651.7109375
-624.16796875
-639.578125
-757.3046875
-980.9609375
-1224.8828125
-1387.32421875
-1450.681640625
-1471.63671875
-1478.40234375
-1434.951171875
-1326.884765625
-1224.900390625
-1211.400390625
-1274.095703125
-1328.46875
-1335.71875
-1345.50390625
-1417.1875
-1545.5390625
-1681.49609375
-1791.458984375
-1873.791015625
-1938.7265625
-1990.142578125
-2011.2734375
-1957.046875
-1779.556640625
-1475.0703125
-1091.04296875
-679.12890625
-264.287109375
126.78515625
435.6875
599.873046875
597.181640625
441.509765625
153.603515625
-229.294921875
-621.962890625
-908.736328125
-1010.693359375
-930.630859375
-742.662109375
-557.869140625
-483.3359375
-565.994140625
-755.58984375
-946.162109375
-1070.0703125
-1137.732421875
-1186.599609375
-1230.013671875
-1277.1953125
-1364.6484375
-1519.7421875
-1702.806640625
-1828.4453125
-1851.734375
-1806.025390625
-1752.828125
-1724.19140625
-1720.3671875
-1727.6171875
-1716.0
-1647.537109375
-1518.8984375
-1381.240234375
-1285.048828125
-1212.32421875
-1098.3671875
-923.498046875
-746.90625
-632.921875
-573.84765625
-514.611328125
-437.5390625
-390.462890625
-432.560546875
-577.119140625
-787.947265625
-1005.7890625
-1170.244140625
-1241.87109375
-1226.49609375
-1174.2890625
-1145.244140625
-1177.099609375
-1279.541015625
-1432.3359375
-1576.98046875
-1640.482421875
-1602.044921875
-1525.392578125
-1490.986328125
-1498.578125
-1470.96484375
-1355.11328125
-1175.451171875
-968.798828125
-714.7421875
-381.140625
-19.0859375
246.56640625
334.966796875
279.990234375
167.685546875
38.564453125
-119.75
-310.349609375
-502.42578125
-667.943359375
-804.49609375
-906.50390625
-941.3515625
-881.595703125
-752.609375
-624.203125
-551.7109375
-539.60546875
-563.552734375
-606.859375
-660.353515625
-698.9453125
-682.63671875
-588.830078125
-435.650390625
-269.103515625
-132.66015625
-50.896484375
-33.64453125
-85.712890625
-208.005859375
-386.443359375
-580.572265625
-735.177734375
-818.55859375
-845.896484375
-845.677734375
-802.859375
-666.849609375
-437.744140625
-219.734375
-145.853515625
-243.64453125
-402.224609375
-479.7734375
-421.53125
-270.615234375
-104.484375
7.16015625
9.103515625
-119.75390625
-337.013671875
-552.4921875
-693.154296875
-749.71875
-762.064453125
-778.93359375
-840.4609375
-977.673828125
-1199.03125
-1469.46484375
-1713.5078125
-1850.005859375
-1832.734375
-1671.466796875
-1427.431640625
-1187.642578125
-1026.6953125
-972.716796875
-998.3515625
-1045.01171875
-1064.005859375
-1042.837890625
-998.220703125
-951.51953125
-919.09375
-922.755859375
-988.86328125
-1118.12109375
-1260.458984375
-1339.87890625
-1314.11328125
-1205.17578125
-1070.578125
-953.755859375
-863.54296875
-787.509765625
-713.974609375
-645.830078125
-602.1796875
-607.923828125
-680.232421875
-822.23828125
-1017.193359375
-1215.8671875
-1342.9609375
-1350.390625
-1276.658203125
-1229.462890625
-1290.833984375
-1452.45703125
-1650.521484375
-1833.01171875
-1970.861328125
-2040.482421875
-2045.849609375
-2043.412109375
-2091.517578125
-2173.501953125
-2219.705078125
-2210.55078125
-2201.46875
-2227.84765625
-2248.34375
-2226.3203125
-2215.1640625
-2295.638671875
-2450.796875
-2566.8125
-2553.28125
-2409.849609375
-2180.037109375
-1903.787109375
-1629.7734375
-1413.5
-1266.267578125
-1141.119140625
-998.2578125
-854.15234375
-740.451171875
-648.634765625
-549.810546875
-440.6171875
-328.658203125
-193.142578125
-6.482421875
210.9296875
396.80859375
506.11328125
531.4453125
472.43359375
329.84765625
135.875
-53.9453125
-216.74609375
-373.275390625
-520.28515625
-587.115234375
-498.4296875
-267.380859375
3.107421875
204.76953125
288.5390625
261.83203125
161.462890625
36.55078125
-70.611328125
-144.58203125
-187.4375
-184.69921875
-99.697265625
80.8515625
305.43359375
485.25390625
573.654296875
611.376953125
682.16015625
818.611328125
953.67578125
969.982421875
801.99609375
493.2578125
156.744140625
-119.08984375
-329.72265625
-532.150390625
-771.826171875
-1030.671875
-1240.59765625
-1342.09765625
-1325.791015625
-1218.759765625
-1042.884765625
-802.13671875
-511.73828125
-222.92578125
-2.6171875
112.853515625
138.228515625
113.927734375
63.78515625
-23.548828125
-174.78515625
-393.265625
-638.552734375
-847.703125
-981.759765625
-1053.216796875
-1108.8125
-1186.74609375
-1287.984375
-1382.4140625
-1439.228515625
-1452.173828125
-1434.599609375
-1389.63671875
-1293.984375
-1121.7890625
-880.69140625
-612.419921875
-363.142578125
-172.24609375
-86.169921875
-147.708984375
-349.30078125
-616.390625
-863.453125
-1062.201171875
-1243.171875
-1447.55078125
-1697.919921875
-1994.501953125
-2299.62890625
-2528.212890625
-2594.958984375
-2489.44921875
-2287.771484375
-2087.673828125
-1954.353515625
-1922.19921875
-1997.373046875
-2128.841796875
-2211.849609375
-2165.337890625
-2002.9609375
-1806.396484375
-1640.515625
-1516.513671875
-1418.763671875
-1328.30078125
-1220.740234375
-1075.208984375
-893.130859375
-685.16015625
-440.419921875
-143.015625
170.55078125
407.841796875
506.2421875
507.68359375
520.841796875
613.638671875
761.958984375
896.416015625
973.896484375
1000.591796875
1008.84765625
1025.517578125
1050.87890625
1053.482421875
988.052734375
828.908203125
589.92578125
313.220703125
43.837890625
-184.53515625
-355.2265625
-478.505859375
-591.462890625
-724.125
-855.22265625
-919.67578125
-876.396484375
-755.064453125
-616.1328125
-481.171875
-338.283203125
-209.37109375
-158.49609375
-209.728515625
-302.140625
-371.3984375
-447.091796875
-609.927734375
-857.158203125
-1070.09765625
-1132.662109375
-1036.25
-846.5234375
-618.115234375
-389.10546875
-226.83984375
-212.4765625
-367.337890625
-628.478515625
-907.828125
-1154.125
-1355.5078125
-1512.27734375
-1623.705078125
-1684.044921875
-1676.01953125
-1578.193359375
-1390.509765625
-1145.984375
-890.4921875
-658.265625
-472.025390625
-356.08203125
-338.421875
-440.365234375
-659.51953125
-943.806640625
-1176.763671875
-1222.119140625
-1030.55859375
-714.162109375
-482.609375
-471.603515625
-631.68359375
-797.4375
-856.494140625
-828.83984375
-790.708984375
-769.732421875
-743.306640625
-702.115234375
-657.787109375
-593.529296875
-468.62890625
-295.623046875
-164.111328125
-147.423828125
-218.318359375
-303.01953125
-393.443359375
-545.810546875
-771.0625
-985.306640625
-1085.013671875
-1027.67578125
-825.91015625
-516.01953125
-165.40234375
136.2734375
347.75
520.755859375
731.291015625
978.953125
1193.419921875
1326.630859375
1388.87890625
1395.51953125
1334.296875
1207.517578125
1062.890625
945.1953125
837.603515625
683.921875
462.404296875
215.23828125
11.919921875
-94.263671875
-78.755859375
53.765625
264.162109375
487.365234375
666.484375
781.919921875
837.78515625
820.970703125
696.173828125
463.134765625
206.28125
47.052734375
28.87109375
77.515625
101.34765625
104.826171875
162.71875
299.2578125
450.09375
551.712890625
612.623046875
666.736328125
701.021484375
673.681640625
578.177734375
444.294921875
291.25390625
125.67578125
-21.16015625
-105.84375
-135.53515625
-178.2265625
-288.68359375
-449.275390625
-601.21484375
-709.83203125
-777.92578125
-816.599609375
-832.84375
-838.849609375
-848.154296875
-859.3515625
-856.306640625
-823.359375
-751.431640625
-636.931640625
-490.998046875
-346.853515625
-240.17578125
-178.529296875
-143.693359375
-127.9609375
-152.140625
-234.36328125
-348.095703125
-427.884765625
-424.912109375
-354.98828125
-289.005859375
-297.1328125
-403.177734375
-587.435546875
-818.7890625
-1069.642578125
-1303.251953125
-1470.4765625
-1540.751953125
-1533.294921875
-1498.640625
-1464.990234375
-1422.38671875
-1375.14453125
-1389.802734375
-1548.806640625
-1838.943359375
-2114.71484375
-2212.240234375
-2103.021484375
-1910.611328125
-1773.681640625
-1724.82421875
-1715.0625
-1711.451171875
-1720.73828125
-1735.048828125
-1716.732421875
-1654.03515625
-1586.01171875
-1542.599609375
-1492.611328125
-1387.396484375
-1235.646484375
-1096.462890625
-1008.81640625
-967.314453125
-966.171875
-1024.923828125
-1154.20703125
-1323.75390625
-1482.873046875
-1595.158203125
-1639.361328125
-1595.119140625
-1449.640625
-1214.111328125
-923.060546875
-621.857421875
-355.017578125
-148.29296875
8.751953125
147.970703125
278.962890625
373.77734375
404.583984375
376.029296875
302.63671875
175.373046875
-21.0625
-269.466796875
-525.38671875
-748.9140625
-900.728515625
-923.349609375
-780.5546875
-527.72265625
-297.6953125
-189.466796875
-196.56640625
-259.52734375
-347.326171875
-452.998046875
-546.033203125
-586.646484375
-581.94921875
-582.404296875
-616.736328125
-660.880859375
-669.3671875
-603.236328125
-432.14453125
-160.486328125
130.5078125
311.837890625
312.990234375
178.216796875
-3.11328125
-190.474609375
-386.88671875
-575.35546875
-715.91015625
-797.912109375
-842.025390625
-839.0234375
-731.236328125
-484.326171875
-158.611328125
115.138671875
231.1484375
183.58203125
67.416015625
11.568359375
89.93359375
281.1875
517.2890625
762.455078125
1020.146484375
1266.962890625
1425.654296875
1432.23046875
1303.892578125
1111.208984375
904.763671875
702.826171875
529.35546875
409.453125
319.705078125
188.15625
-31.654296875
-309.392578125
-575.84375
-789.37890625
-949.923828125
-1074.900390625
-1189.091796875
-1318.119140625
-1455.052734375
-1538.662109375
-1502.09765625
-1352.859375
-1176.3984375
-1045.75390625
-951.517578125
-843.3671875
-721.90625
-653.02734375
-685.849609375
-783.751953125
-854.701171875
-838.31640625
-748.1875
-639.41796875
-558.888671875
-530.162109375
-560.58984375
-637.009765625
-716.681640625
-746.1171875
-706.2421875
-636.021484375
-598.166015625
-614.5546875
-639.37890625
-602.16796875
-475.859375
-297.322265625
-126.708984375
-3.26171875
55.681640625
40.001953125
-38.30078125
-125.591796875
-164.2890625
-166.705078125
-220.634765625
-393.61328125
-649.4140625
-887.103515625
-1045.974609375
-1134.330078125
-1165.16796875
-1119.74609375
-998.76171875
-868.490234375
-812.3671875
-846.748046875
-916.205078125
-967.607421875
-998.13671875
-1025.130859375
-1037.333984375
-997.185546875
-882.126953125
-704.685546875
-488.484375
-237.037109375
58.72265625
378.46484375
651.662109375
797.458984375
789.20703125
669.53125
502.91015625
330.625
173.46484375
47.990234375
-44.0625
-123.3046875
-196.71875
-219.5234375
-127.30859375
83.4609375
329.611328125
508.126953125
575.890625
560.78515625
519.025390625
498.0390625
520.640625
574.724609375
613.859375
583.67578125
459.21484375
264.072265625
65.15234375
-49.458984375
-11.154296875
179.751953125
438.130859375
644.197265625
727.841796875
714.62109375
696.435546875
756.25
905.525390625
1076.419921875
1171.2421875
1128.6328125
952.80859375
693.67578125
416.30078125
187.57421875
58.830078125
30.50390625
43.9453125
38.125
13.03125
8.970703125
26.0234375
8.404296875
-69.8359375
-143.19140625
-123.517578125
-16.193359375
78.162109375
83.76171875
36.7109375
39.013671875
150.486328125
338.59375
511.34765625
582.255859375
523.1640625
378.865234375
226.00390625
106.30078125
8.060546875
-83.787109375
-147.6484375
-157.9453125
-133.26953125
-115.259765625
-111.45703125
-99.578125
-84.048828125
-99.84375
-147.30078125
-169.16796875
-122.4296875
-40.66015625
10.85546875
22.3984375
46.541015625
127.14453125
251.251953125
363.677734375
399.89453125
311.4140625
95.7265625
-187.673828125
-451.15234375
-635.767578125
-724.173828125
-710.359375
-592.703125
-405.060546875
-222.73046875
-113.162109375
-87.994140625
-110.462890625
-136.771484375
-143.671875
-130.435546875
-104.78125
-62.0390625
18.205078125
139.26171875
255.677734375
301.791015625
259.994140625
178.919921875
118.5546875
104.998046875
148.681640625
267.005859375
450.544921875
621.380859375
663.669921875
510.54296875
203.490234375
-118.74609375
-288.6640625
-207.76953125
80.443359375
417.3046875
653.3046875
747.841796875
743.46484375
674.9140625
543.0859375
364.41015625
193.24609375
73.115234375
-13.826171875
-132.44921875
-331.73046875
-590.19140625
-814.30859375
-904.298828125
-840.666015625
-696.634765625
-551.384765625
-414.388671875
-261.85546875
-114.111328125
-16.96875
45.859375
155.3203125
353.357421875
587.755859375
783.966796875
926.82421875
1044.330078125
1156.541015625
1280.05859375
1445.6796875
1660.05078125
1865.6640625
1982.697265625
1987.626953125
1926.919921875
1869.6796875
1871.93359375
1957.12890625
2082.666015625
2140.2578125
2045.916015625
1836.640625
1634.6875
1508.208984375
1409.263671875
1261.0390625
1058.685546875
853.427734375
673.396484375
505.279296875
342.75
210.96484375
132.185546875
89.916015625
43.0
-30.28515625
-110.669921875
-157.892578125
-144.265625
-66.76953125
60.6171875
206.642578125
313.59765625
314.80859375
184.810546875
-32.5703125
-258.171875
-429.474609375
-509.40234375
-471.169921875
-315.595703125
-100.767578125
87.734375
216.1484375
331.75390625
499.0625
721.646484375
935.49609375
1061.943359375
1057.474609375
931.75
737.830078125
541.818359375
393.13671875
322.279296875
351.478515625
476.3515625
630.83203125
702.833984375
612.41796875
370.5625
59.1171875
-223.630859375
-391.98828125
-393.8671875
-251.130859375
-67.1796875
51.14453125
89.458984375
117.955078125
183.212890625
236.69140625
185.826171875
-4.015625
-275.681640625
-532.328125
-699.763671875
-743.103515625
-654.572265625
-451.880859375
-188.3046875
57.603515625
223.4140625
300.40625
329.025390625
360.853515625
426.19921875
521.876953125
608.15234375
622.712890625
528.30078125
360.2421875
207.1171875
128.916015625
107.79296875
90.125
55.51171875
22.759765625
5.833984375
-4.37109375
-18.380859375
-36.19140625
-60.3515625
-99.193359375
-151.25390625
-203.333984375
-249.662109375
-298.994140625
-356.1875
-405.916015625
-419.05859375
-372.0078125
-267.2890625
-148.373046875
-87.603515625
-137.431640625
-286.853515625
-475.642578125
-648.4453125
-778.828125
-844.0
-804.71875
-628.470703125
-325.501953125
44.67578125
397.79296875
662.61328125
817.443359375
898.291015625
957.037109375
1005.83984375
1015.560546875
966.3984375
869.859375
728.181640625
507.40234375
189.87109375
-158.603515625
-419.16015625
-534.85546875
-573.166015625
-653.669921875
-820.1796875
-996.1328125
-1058.7421875
-941.896484375
-671.12890625
-326.505859375
6.328125
262.021484375
410.77734375
466.845703125
465.81640625
418.04296875
299.861328125
108.3671875
-95.904296875
-236.705078125
-307.763671875
-374.267578125
-482.904296875
-605.638671875
-687.587890625
-718.115234375
-730.705078125
-758.23828125
-817.412109375
-916.390625
-1037.990234375
-1117.2265625
-1071.55078125
-872.67578125
-582.896484375
-317.26953125
-168.5546875
-150.140625
-189.572265625
-181.880859375
-71.306640625
110.60546875
288.900390625
415.66015625
484.982421875
494.56640625
423.103515625
250.541015625
-18.169921875
-352.09375
-697.6875
-978.7890625
-1117.1796875
-1075.494140625
-880.359375
-597.458984375
-285.486328125
25.0703125
315.669921875
551.615234375
679.2109375
662.248046875
524.681640625
343.822265625
189.724609375
79.060546875
-4.115234375
-61.19140625
-75.24609375
-41.958984375
25.970703125
123.75390625
252.986328125
385.5703125
453.681640625
394.03515625
196.255859375
-94.849609375
-411.533203125
-694.919921875
-911.578125
-1049.201171875
-1094.873046875
-1028.376953125
-853.376953125
-622.6015625
-399.255859375
-192.482421875
36.484375
298.814453125
544.970703125
720.681640625
820.501953125
865.705078125
865.849609375
833.76953125
806.25
804.439453125
787.591796875
688.3515625
492.0859375
250.974609375
25.767578125
-154.33203125
-280.19140625
-350.173828125
-375.923828125
-373.16796875
-343.845703125
-293.1796875
-259.3359375
-284.537109375
-345.373046875
-349.935546875
-227.283203125
4.080078125
270.978515625
516.388671875
711.6484375
832.427734375
870.357421875
863.6484375
875.62890625
928.044921875
972.142578125
933.28125
775.21875
522.279296875
234.1953125
-37.263671875
-282.640625
-540.013671875
-863.65234375
-1272.30078125
-1709.31640625
-2044.521484375
-2135.25390625
-1928.328125
-1525.791015625
-1129.37890625
-884.90234375
-773.794921875
-668.884765625
-489.958984375
-283.32421875
-150.7109375
-131.970703125
-180.38671875
-240.689453125
-321.875
-476.31640625
-711.98046875
-945.33203125
-1062.625
-1031.369140625
-931.826171875
-863.517578125
-837.345703125
-786.197265625
-672.546875
-546.591796875
-486.705078125
-518.619140625
-622.48046875
-793.89453125
-1049.845703125
-1367.587890625
-1653.43359375
-1797.73828125
-1754.990234375
-1564.875
-1311.234375
-1072.29296875
-891.521484375
-765.5
-651.30859375
-500.412109375
-297.978515625
-71.93359375
130.8828125
270.15234375
323.541015625
298.90234375
247.78515625
247.548828125
339.193359375
472.28515625
524.572265625
393.30078125
79.1875
-308.1484375
-620.392578125
-758.6015625
-723.087890625
-600.41796875
-496.84765625
-461.1484375
-455.669921875
-402.560546875
-263.83984375
-77.748046875
82.103515625
176.318359375
223.78125
265.658203125
324.3203125
403.099609375
506.177734375
634.48046875
765.296875
860.67578125
904.369140625
911.302734375
890.0078125
818.0625
677.35546875
498.291015625
339.193359375
228.638671875
161.869140625
154.564453125
255.4921875
477.48828125
741.056640625
921.01953125
944.75
825.830078125
615.93359375
356.025390625
73.02734375
-210.162109375
-477.634765625
-716.927734375
-902.48828125
-998.869140625
-994.1796875
-922.439453125
-844.822265625
-815.85546875
-867.06640625
-998.216796875
-1162.1875
-1270.46484375
-1244.875
-1079.619140625
-849.998046875
-659.486328125
-577.224609375
-608.255859375
-695.90625
-746.912109375
-679.748046875
-478.16015625
-206.55078125
33.037109375
167.06640625
186.056640625
133.6796875
72.34765625
50.3125
81.427734375
144.75390625
204.705078125
233.681640625
214.69140625
129.076171875
-41.0625
-286.22265625
-550.88671875
-757.33984375
-859.724609375
-879.291015625
-888.18359375
-953.767578125
-1082.44921875
-1201.38671875
-1198.65625
-1005.134765625
-657.84375
-283.138671875
-4.73046875
142.337890625
212.1875
267.8046875
302.947265625
243.8828125
29.671875
-308.59765625
-654.1640625
-898.134765625
-1024.451171875
-1092.154296875
-1139.076171875
-1128.251953125
-1002.78125
-773.4453125
-526.970703125
-354.00390625
-290.046875
-319.318359375
-402.61328125
-490.5546875
-538.708984375
-538.328125
-527.892578125
-559.375
-655.669921875
-806.931640625
-993.208984375
-1189.0390625
-1349.533203125
-1417.01171875
-1358.12890625
-1193.93359375
-990.416015625
-818.34765625
-713.470703125
-662.21484375
-621.427734375
-556.798828125
-466.583984375
-373.390625
-304.505859375
-284.9296875
-331.466796875
-428.234375
-507.904296875
-482.54296875
-311.51953125
-37.47265625
244.7734375
443.9609375
500.73828125
392.84375
143.5859375
-176.93359375
-483.421875
-723.1171875
-893.9765625
-1021.248046875
-1123.861328125
-1198.123046875
-1221.318359375
-1171.9453125
-1058.103515625
-925.64453125
-826.658203125
-781.06640625
-782.4375
-835.1328125
-956.46484375
-1133.37109375
-1308.29296875
-1433.498046875
-1518.54296875
-1594.2109375
-1648.666015625
-1643.609375
-1588.462890625
-1543.15234375
-1525.68359375
-1464.068359375
-1283.490234375
-1017.57421875
-789.095703125
-688.8125
-711.05859375
-799.703125
-905.6796875
-984.0703125
-979.26171875
-850.12109375
-597.828125
-252.994140625
142.720703125
519.4296875
767.431640625
787.072265625
562.654296875
174.845703125
-256.294921875
-627.23046875
-868.115234375
-948.587890625
-887.478515625
-738.982421875
-550.646484375
-340.189453125
-119.671875
72.25390625
179.173828125
165.470703125
37.384765625
-166.83984375
-391.66796875
-570.587890625
-642.595703125
-589.677734375
-466.44140625
-379.349609375
-414.54296875
-570.232421875
-755.646484375
-858.134765625
-817.1875
-648.44140625
-418.650390625
-207.966796875
-80.22265625
-61.2578125
-132.779296875
-252.232421875
-384.138671875
-512.21875
-627.849609375
-721.001953125
-789.07421875
-847.451171875
-922.654296875
-1031.583984375
-1162.78515625
-1272.72265625
-1306.62109375
-1240.53125
-1112.865234375
-1006.65234375
-988.283203125
-1060.056640625
-1172.64453125
-1276.5546875
-1351.376953125
-1386.42578125
-1351.9453125
-1214.572265625
-992.091796875
-776.9375
-676.806640625
-720.55078125
-836.064453125
-930.654296875
-979.556640625
-1023.166015625
-1093.962890625
-1168.52734375
-1181.681640625
-1064.88671875
-782.84375
-369.625
67.201171875
412.150390625
624.046875
729.72265625
737.841796875
609.6484375
342.59375
36.666015625
-176.58203125
-255.431640625
-254.90625
-227.71875
-172.48828125
-80.4375
26.693359375
133.904296875
268.033203125
457.705078125
674.17578125
839.396484375
885.5234375
792.6328125
585.388671875
316.416015625
43.6171875
-200.271484375
-416.779296875
-610.6640625
-762.9296875
-858.154296875
-933.380859375
-1067.09765625
-1299.6953125
-1573.603515625
-1766.69921875
-1787.267578125
-1635.51171875
-1380.298828125
-1088.552734375
-782.4453125
-456.322265625
-116.921875
203.91015625
466.34765625
634.4375
672.689453125
554.623046875
292.318359375
-47.259765625
-366.337890625
-579.609375
-641.177734375
-549.208984375
-338.986328125
-65.72265625
216.984375
464.70703125
637.060546875
708.09375
691.9375
636.591796875
570.06640625
466.439453125
293.451171875
89.654296875
-37.00390625
-0.494140625
185.798828125
424.09765625
606.734375
675.005859375
635.041015625
542.154296875
462.25
425.638671875
409.40625
367.51953125
278.31640625
163.578125
69.087890625
30.826171875
52.501953125
107.83203125
165.962890625
216.888671875
268.84375
323.36328125
365.90234375
386.162109375
393.30859375
397.8046875
388.38671875
346.107421875
278.212890625
214.162109375
157.0078125
57.0625
-140.6875
-419.05078125
-673.3828125
-785.587890625
-714.919921875
-521.232421875
-314.0859375
-183.888671875
-158.50390625
-194.810546875
-212.458984375
-167.318359375
-107.369140625
-135.005859375
-296.06640625
-525.4921875
-724.283203125
-867.6796875
-1000.388671875
-1138.509765625
-1228.755859375
-1218.326171875
-1123.552734375
-1005.78515625
-911.6640625
-863.90625
-877.75390625
-941.158203125
-990.484375
-951.859375
-818.0859375
-661.169921875
-562.701171875
-547.306640625
-579.1640625
-597.783203125
-555.689453125
-448.90625
-322.314453125
-228.15625
-174.166015625
-130.818359375
-90.525390625
-89.537109375
-156.90625
-266.8984375
-361.431640625
-398.86328125
-360.658203125
-235.865234375
-37.603515625
171.8828125
310.375
339.482421875
278.94140625
158.6953125
-12.091796875
-219.56640625
-423.576171875
-588.37890625
-713.58203125
-803.427734375
-820.130859375
-712.376953125
-500.876953125
-299.625
-223.244140625
-285.236328125
-405.421875
-499.302734375
-529.396484375
-480.716796875
-336.044921875
-99.82421875
183.572265625
468.28125
748.8203125
1028.9140625
1253.705078125
1316.080078125
1154.54296875
828.6171875
479.51171875
225.04296875
101.2890625
84.056640625
133.224609375
212.794921875
297.25
383.328125
490.365234375
626.1640625
742.697265625
744.70703125
574.990234375
302.302734375
97.78125
88.451171875
230.21875
348.26171875
309.3515625
135.73046875
-52.44140625
-171.52734375
-225.263671875
-249.216796875
-256.09765625
-249.38671875
-256.955078125
-315.416015625
-416.4765625
-487.099609375
-443.1015625
-271.998046875
-55.658203125
103.96484375
181.3515625
233.05859375
305.06640625
361.802734375
327.623046875
179.2421875
-31.927734375
-238.0546875
-400.158203125
-494.228515625
-491.099609375
-377.220703125
-186.0859375
7.837890625
131.03125
152.859375
97.4765625
13.51953125
-75.638671875
-183.4140625
-311.953125
-414.32421875
-438.13671875
-395.634765625
-345.888671875
-306.08984375
-232.861328125
-109.16015625
4.646484375
44.576171875
23.259765625
-14.3046875
-80.357421875
-222.978515625
-426.1796875
-598.41796875
-672.91796875
-669.248046875
-642.716796875
-621.125
-609.62890625
-609.95703125
-605.841796875
-570.625
-523.47265625
-540.873046875
-669.259765625
-854.748046875
-1007.865234375
-1116.912109375
-1239.494140625
-1387.830078125
-1486.115234375
-1460.59765625
-1321.80859375
-1128.451171875
-910.447265625
-667.36328125
-415.3984375
-188.544921875
-2.3203125
139.1328125
199.990234375
128.70703125
-54.591796875
-221.666015625
-234.796875
-83.26953125
108.15625
212.248046875
214.88671875
189.138671875
188.03125
201.34765625
212.513671875
255.419921875
387.203125
615.609375
874.291015625
1069.384765625
1138.84765625
1071.880859375
896.021484375
664.1796875
444.681640625
293.25
210.451171875
129.9609375
-27.79296875
-276.62109375
-549.103515625
-770.4765625
-932.0390625
-1069.52734375
-1186.0390625
-1244.794921875
-1250.45703125
-1287.580078125
-1430.880859375
-1635.609375
-1763.998046875
-1720.16796875
-1521.4140625
-1239.048828125
-923.478515625
-613.04296875
-368.599609375
-241.693359375
-210.63671875
-183.107421875
-68.525390625
164.408203125
485.05859375
821.83203125
1090.80859375
1243.380859375
1300.28515625
1316.16796875
1305.974609375
1237.650390625
1106.392578125
971.212890625
883.560546875
814.669921875
705.73828125
572.78515625
497.35546875
503.263671875
504.087890625
409.41015625
240.728515625
95.47265625
24.259765625
-0.576171875
-5.771484375
29.748046875
124.1953125
243.625
335.173828125
380.23046875
386.09765625
353.85546875
295.412109375
265.759765625
327.54296875
473.453125
617.693359375
678.46484375
645.359375
558.240234375
455.3515625
369.251953125
346.423828125
423.048828125
572.302734375
701.7578125
719.71484375
602.43359375
404.1484375
220.423828125
139.37890625
196.10546875
348.287109375
502.685546875
585.0078125
589.6640625
562.69921875
551.169921875
581.2109375
665.8828125
797.455078125
923.291015625
959.841796875
860.181640625
667.240234375
487.7109375
412.62109375
462.5
591.05078125
722.35546875
792.48046875
780.619140625
711.41796875
623.779296875
542.29296875
485.259765625
480.779296875
543.10546875
637.201171875
705.47265625
741.08984375
796.423828125
891.94140625
950.072265625
864.74609375
626.34765625
336.53515625
98.953125
-67.25390625
-200.970703125
-329.1796875
-446.6953125
-536.42578125
-579.0625
-555.154296875
-463.802734375
-336.7734375
-217.05859375
-123.9765625
-48.046875
26.70703125
106.419921875
185.41796875
248.208984375
279.966796875
287.181640625
299.654296875
335.634765625
370.189453125
356.90234375
281.951171875
181.55859375
104.755859375
73.373046875
79.0625
99.78515625
110.783203125
97.859375
77.052734375
90.859375
164.458984375
267.365234375
339.314453125
361.548828125
384.02734375
464.638671875
592.71875
698.873046875
741.423828125
752.3984375
779.99609375
813.01953125
800.169921875
734.8515625
676.009765625
672.365234375
703.619140625
720.30859375
710.32421875
690.958984375
656.984375
584.33984375
488.666015625
441.984375
511.17578125
690.216796875
892.97265625
996.310546875
899.71484375
584.626953125
140.328125
-284.92578125
-581.328125
-731.1328125
-775.19921875
-753.263671875
-687.53515625
-598.0625
-505.294921875
-421.939453125
-359.990234375
-342.853515625
-395.072265625
-516.416015625
-668.892578125
-786.208984375
-801.611328125
-691.146484375
-506.11328125
-347.162109375
-282.833984375
-296.86328125
-331.29296875
-372.283203125
-466.5625
-647.328125
-865.71484375
-1014.326171875
-1018.826171875
-901.26171875
-752.43359375
-643.1015625
-567.1640625
-479.53515625
-383.322265625
-354.13671875
-463.41796875
-695.080078125
-957.37890625
-1160.861328125
-1257.1328125
-1217.333984375
-1025.9609375
-719.369140625
-397.509765625
-159.599609375
-29.314453125
40.0390625
93.2421875
125.21484375
103.498046875
19.33984375
-91.935546875
-172.982421875
-179.921875
-101.166015625
46.8515625
231.603515625
409.36328125
530.9921875
565.033203125
526.95703125
477.421875
477.197265625
538.53125
621.181640625
673.056640625
672.443359375
637.916015625
609.09375
621.044921875
687.69140625
795.4765625
905.7421875
970.173828125
959.9921875
889.611328125
807.078125
754.767578125
743.408203125
767.583984375
831.865234375
942.615234375
1079.546875
1201.62890625
1292.32421875
1383.06640625
1516.404296875
1689.701171875
1842.615234375
1898.193359375
1819.994140625
1645.751953125
1471.10546875
1380.177734375
1370.849609375
1352.60546875
1232.31640625
1000.806640625
728.505859375
489.119140625
307.462890625
176.181640625
95.267578125
80.248046875
142.25390625
272.412109375
443.5234375
619.892578125
764.1015625
837.96484375
809.478515625
680.744140625
518.7734375
434.046875
489.57421875
621.853515625
677.271484375
546.607421875
258.396484375
-61.47265625
-299.71484375
-411.16015625
-393.732421875
-255.515625
-20.658203125
258.978515625
526.896484375
760.69921875
980.24609375
1216.62890625
1476.6796875
1734.361328125
1946.7109375
2071.853515625
2077.50390625
1950.07421875
1713.296875
1438.078125
1213.04296875
1083.35546875
1017.259765625
946.759765625
846.46484375
761.390625
748.505859375
799.462890625
836.138671875
786.580078125
659.11328125
538.181640625
509.609375
589.38671875
717.5390625
812.044921875
826.4296875
763.361328125
649.685546875
514.580078125
392.5625
328.095703125
353.8828125
457.654296875
579.779296875
652.904296875
647.162109375
581.98046875
502.71875
445.849609375
415.07421875
383.13671875
323.2265625
246.734375
206.802734375
256.794921875
404.408203125
606.916015625
804.236328125
952.384765625
1035.8828125
1063.38671875
1052.705078125
1012.08984375
936.015625
824.076171875
699.041015625
598.291015625
551.517578125
571.994140625
655.337890625
768.015625
847.638671875
844.759765625
769.6953125
675.94140625
594.544921875
512.951171875
426.01953125
368.908203125
367.2109375
378.92578125
330.466796875
212.4921875
109.2265625
122.77734375
283.873046875
536.85546875
788.548828125
961.109375
1015.984375
951.97265625
794.79296875
594.9375
428.109375
369.2421875
438.984375
578.720703125
696.578125
736.474609375
689.97265625
557.318359375
335.94140625
56.875
-198.908203125
-345.458984375
-347.466796875
-226.544921875
-28.9453125
203.30078125
446.865234375
700.431640625
966.755859375
1220.439453125
1400.974609375
1449.95703125
1356.01953125
1164.71484375
953.884765625
797.1796875
730.44140625
739.642578125
786.849609375
848.40234375
916.09765625
968.72265625
976.017578125
942.48046875
916.09375
931.013671875
965.892578125
983.462890625
986.19921875
998.83203125
1016.802734375
1017.67578125
1016.09375
1056.240234375
1138.365234375
1198.2734375
1188.603515625
1152.978515625
1186.6640625
1332.693359375
1540.240234375
1721.79296875
1831.921875
1887.478515625
1925.10546875
1951.228515625
1937.712890625
1864.15625
1754.92578125
1666.416015625
1642.01171875
1685.380859375
1767.32421875
1844.611328125
1882.599609375
1883.833984375
1894.654296875
1962.076171875
2080.974609375
2202.029296875
2288.896484375
2338.94921875
2345.296875
2278.869140625
2133.259765625
1959.462890625
1822.666015625
1735.03515625
1654.841796875
1540.7578125
1383.982421875
1199.177734375
1011.296875
844.83984375
701.291015625
556.55859375
409.751953125
322.48046875
365.208984375
521.0546875
690.044921875
805.876953125
900.873046875
1022.439453125
1133.19921875
1159.2578125
1121.978515625
1149.283203125
1333.314453125
1625.955078125
1907.435546875
2122.353515625
2307.712890625
2509.359375
2718.533203125
2888.806640625
2974.94140625
2946.07421875
2795.013671875
2555.625
2297.04296875
2091.041015625
1993.87890625
2045.7734375
2242.416015625
2492.98828125
2655.814453125
2660.669921875
2574.44140625
2507.79296875
2480.2578125
2427.9765625
2329.484375
2255.498046875
2278.798828125
2392.89453125
2549.462890625
2724.185546875
2897.3515625
3006.396484375
2986.3515625
2862.67578125
2756.498046875
2774.322265625
2907.26953125
3045.431640625
3077.3359375
2973.033203125
2787.673828125
2598.693359375
2445.642578125
2335.517578125
2293.65234375
2368.763671875
2559.833984375
2763.1875
2839.3203125
2739.609375
2539.705078125
2345.248046875
2197.31640625
2083.912109375
2010.462890625
2020.375
2146.6328125
2370.2265625
2643.6640625
2948.595703125
3308.69140625
3729.744140625
4137.94140625
4409.0
4470.943359375
4354.16796875
4123.884765625
3795.791015625
3359.9921875
2872.50390625
2468.015625
2262.998046875
2270.29296875
2412.630859375
2587.3515625
2710.279296875
2738.701171875
2686.599609375
2606.576171875
2539.654296875
2492.220703125
2465.5234375
2480.552734375
2555.64453125
2678.78515625
2818.9296875
2947.298828125
3035.125
3056.76953125
3020.271484375
2976.9765625
2975.3046875
3015.87109375
3070.775390625
3130.869140625
3212.169921875
3330.8671875
3493.3828125
3692.5390625
3888.259765625
4012.37890625
4025.369140625
3954.36328125
3846.185546875
3705.716796875
3521.91796875
3330.5078125
3187.80078125
3085.732421875
2959.01171875
2791.1015625
2650.806640625
2595.333984375
2592.806640625
2579.712890625
2545.203125
2505.044921875
2428.134765625
2254.80078125
1981.900390625
1680.33203125
1427.501953125
1257.125
1163.8671875
1108.970703125
1022.21484375
853.150390625
641.30078125
496.65234375
485.958984375
565.599609375
646.236328125
693.74609375
739.609375
818.587890625
934.287109375
1073.421875
1213.07421875
1309.787109375
1316.505859375
1230.9453125
1114.140625
1047.697265625
1077.103515625
1196.712890625
1368.513671875
1534.86328125
1622.138671875
1566.013671875
1360.306640625
1080.25
837.931640625
700.880859375
657.55078125
666.41796875
722.7578125
852.296875
1041.279296875
1208.66015625
1275.27734375
1244.8984375
1183.474609375
1118.935546875
997.30078125
756.470703125
419.224609375
85.22265625
-160.37890625
-306.404296875
-392.16015625
-459.310546875
-538.166015625
-652.064453125
-805.78515625
-975.740234375
-1133.349609375
-1278.00390625
-1427.98828125
-1574.349609375
-1661.935546875
-1631.140625
-1474.1953125
-1241.685546875
-998.2421875
-782.03125
-604.998046875
-475.466796875
-404.513671875
-388.396484375
-393.89453125
-369.92578125
-277.837890625
-114.33984375
87.623046875
275.697265625
402.375
446.76953125
420.4765625
349.615234375
247.6328125
106.359375
-87.0078125
-327.283203125
-582.927734375
-804.267578125
-945.318359375
-992.69921875
-976.564453125
-941.986328125
-909.431640625
-879.66796875
-874.1484375
-932.685546875
-1049.32421875
-1146.21484375
-1156.36328125
-1115.978515625
-1121.892578125
-1196.595703125
-1251.07421875
-1201.10546875
-1068.841796875
-931.916015625
-813.98828125
-681.74609375
-531.908203125
-419.267578125
-385.837890625
-403.314453125
-406.095703125
-358.787109375
-278.03515625
-206.578125
-176.55859375
-181.267578125
-173.314453125
-107.5390625
3.515625
92.029296875
103.4453125
47.072265625
-34.109375
-125.23828125
-245.021484375
-393.28515625
-518.765625
-554.44140625
-482.6171875
-360.494140625
-278.68359375
-288.48828125
-364.275390625
-437.3515625
-465.28515625
-460.73046875
-452.759765625
-437.572265625
-384.2578125
-283.146484375
-166.73046875
-73.708984375
-6.896484375
53.98828125
97.529296875
59.751953125
-119.443359375
-416.130859375
-713.669921875
-884.802734375
-879.376953125
-733.310546875
-515.330078125
-286.849609375
-97.89453125
20.505859375
79.841796875
130.55859375
213.001953125
313.384765625
374.955078125
345.66015625
211.978515625
3.099609375
-221.23828125
-395.025390625
-478.21875
-473.1875
-409.515625
-318.76953125
-228.673828125
-172.71484375
-191.05859375
-312.564453125
-524.0859375
-747.015625
-861.412109375
-797.033203125
-619.458984375
-492.71484375
-520.955078125
-641.95703125
-708.931640625
-661.97265625
-575.51953125
-540.28125
-548.46484375
-513.134765625
-362.8515625
-95.19140625
227.484375
501.435546875
627.85546875
584.443359375
455.17578125
361.046875
353.21484375
384.572265625
376.541015625
291.38671875
145.615234375
-15.29296875
-143.794921875
-212.48828125
-225.16015625
-201.505859375
-152.091796875
-81.02734375
-8.755859375
33.939453125
41.701171875
36.5703125
16.21484375
-73.21484375
-276.7734375
-550.763671875
-779.8203125
-883.548828125
-882.18359375
-847.841796875
-820.271484375
-793.080078125
-757.482421875
-716.826171875
-657.62890625
-547.3984375
-384.18359375
-225.287109375
-138.11328125
-128.46484375
-137.15625
-100.703125
6.0390625
177.44921875
387.078125
573.73046875
648.3203125
550.1015625
297.1640625
-31.125
-353.673828125
-618.216796875
-792.138671875
-857.42578125
-820.9921875
-710.84765625
-559.330078125
-406.296875
-312.107421875
-332.0390625
-464.46484375
-653.08984375
-858.82421875
-1098.994140625
-1383.48828125
-1637.90625
-1743.072265625
-1656.921875
-1458.59375
-1259.75390625
-1105.744140625
-979.470703125
-863.646484375
-760.958984375
-672.65625
-601.71875
-579.537109375
-653.435546875
-831.6484375
-1058.724609375
-1255.962890625
-1372.130859375
-1389.84375
-1307.73828125
-1139.91015625
-921.814453125
-690.291015625
-453.662109375
-198.28515625
69.626953125
305.740234375
468.494140625
576.201171875
706.130859375
922.822265625
1207.2109375
1464.416015625
1601.8984375
1591.18359375
1455.685546875
1227.259765625
943.826171875
674.884765625
497.466796875
419.37109375
355.361328125
218.19140625
25.98046875
-113.466796875
-124.16015625
-36.779296875
58.833984375
96.29296875
50.345703125
-87.1875
-303.79296875
-549.447265625
-766.361328125
-945.330078125
-1125.60546875
-1327.5078125
-1507.205078125
-1594.509765625
-1562.923828125
-1449.048828125
-1312.822265625
-1190.93359375
-1080.173828125
-951.857421875
-787.701171875
-615.203125
-503.451171875
-505.458984375
-596.255859375
-673.44140625
-624.990234375
-404.861328125
-62.1875
286.40625
525.361328125
614.060546875
606.849609375
585.666015625
564.833984375
477.892578125
266.73046875
-38.09765625
-345.07421875
-592.052734375
-781.048828125
-932.421875
-1040.072265625
-1080.888671875
-1042.1015625
-925.20703125
-743.5390625
-533.166015625
-349.076171875
-225.458984375
-141.375
-41.423828125
107.525390625
285.376953125
436.845703125
510.30078125
485.53125
376.849609375
211.068359375
2.28515625
-240.806640625
-480.138671875
-644.5859375
-683.4140625
-611.98046875
-483.052734375
-325.24609375
-138.400390625
58.767578125
215.525390625
293.181640625
297.462890625
263.986328125
239.697265625
276.541015625
394.84375
530.513671875
561.146484375
423.1484375
179.357421875
-57.939453125
-237.75
-363.875
-415.814453125
-348.451171875
-167.501953125
61.767578125
296.140625
546.240234375
801.51171875
978.537109375
989.546875
832.17578125
574.025390625
275.802734375
-30.908203125
-316.533203125
-557.689453125
-762.7578125
-948.427734375
-1090.8828125
-1143.6953125
-1112.560546875
-1072.33203125
-1090.345703125
-1158.6796875
-1217.787109375
-1223.7890625
-1176.720703125
-1105.861328125
-1050.978515625
-1045.92578125
-1098.533203125
-1185.59375
-1271.603515625
-1324.306640625
-1315.052734375
-1231.931640625
-1107.875
-1011.6484375
-985.216796875
-1002.740234375
-1013.751953125
-1011.318359375
-1025.810546875
-1059.248046875
-1064.802734375
-1001.3828125
-879.36328125
-737.98046875
-601.916015625
-480.189453125
-389.396484375
-350.12109375
-361.388671875
-397.501953125
-435.66015625
-479.205078125
-551.017578125
-666.138671875
-808.7421875
-935.77734375
-1011.326171875
-1041.630859375
-1068.484375
-1123.14453125
-1195.25
-1250.533203125
-1262.353515625
-1212.08203125
-1075.357421875
-837.234375
-524.19921875
-201.53515625
68.95703125
262.1953125
388.873046875
482.5546875
584.21484375
707.25
803.697265625
793.087890625
652.2421875
462.53515625
340.18359375
323.24609375
347.869140625
327.880859375
228.845703125
66.1328125
-129.849609375
-323.17578125
-470.326171875
-538.396484375
-522.927734375
-433.6796875
-271.8671875
-41.525390625
219.986328125
445.443359375
580.865234375
615.740234375
566.8828125
444.490234375
245.1640625
-22.595703125
-311.513671875
-539.705078125
-632.810546875
-574.21875
-415.009765625
-229.98828125
-69.62890625
35.8671875
39.685546875
-118.01953125
-447.875
-863.302734375
-1212.9296875
-1365.94921875
-1276.5703125
-997.82421875
-657.345703125
-399.265625
-303.716796875
-343.93359375
-434.7734375
-525.44921875
-626.0078125
-744.5234375
-835.74609375
-837.861328125
-740.787109375
-591.65234375
-445.37109375
-336.103515625
-283.794921875
-287.029296875
-301.935546875
-265.2734375
-162.9609375
-57.26171875
-24.439453125
-75.240234375
-153.169921875
-201.83203125
-219.126953125
-255.06640625
-371.662109375
-591.4609375
-859.4453125
-1059.1875
-1095.19140625
-970.361328125
-769.2578125
-563.89453125
-355.91015625
-115.98828125
147.3203125
381.390625
540.919921875
623.837890625
658.111328125
670.126953125
669.193359375
650.451171875
605.07421875
530.25
431.333984375
314.001953125
179.87890625
38.51953125
-77.52734375
-122.017578125
-69.94140625
57.994140625
213.951171875
367.69921875
521.517578125
668.3203125
744.28515625
654.478515625
366.548828125
-35.525390625
-415.90625
-700.837890625
-908.03125
-1074.447265625
-1197.53515625
-1261.93359375
-1285.87109375
-1306.5703125
-1333.900390625
-1343.775390625
-1305.009765625
-1191.9296875
-992.111328125
-738.560546875
-522.7890625
-429.63671875
-449.177734375
-485.09765625
-458.728515625
-374.982421875
-281.40234375
-206.275390625
-160.9921875
-162.2890625
-206.189453125
-236.748046875
-187.060546875
-56.6171875
81.97265625
161.185546875
183.720703125
203.9296875
259.947265625
329.177734375
339.8828125
226.00390625
-16.279296875
-321.76171875
-610.8359375
-847.376953125
-1035.28515625
-1169.189453125
-1210.951171875
-1119.24609375
-892.431640625
-585.822265625
-298.103515625
-127.857421875
-112.97265625
-206.751953125
-333.5234375
-469.451171875
-644.65234375
-864.68359375
-1067.18359375
-1178.05078125
-1185.353515625
-1133.859375
-1068.470703125
-1011.953125
-979.3828125
-972.796875
-959.4296875
-887.138671875
-732.021484375
-514.947265625
-273.078125
-37.732421875
161.966796875
306.990234375
412.798828125
519.734375
641.734375
744.400390625
791.404296875
794.130859375
795.2109375
819.5
865.505859375
932.30078125
1025.224609375
1137.681640625
1252.318359375
1358.689453125
1445.05859375
1475.990234375
1414.82421875
1283.443359375
1170.05078125
1149.560546875
1204.97265625
1244.173828125
1186.810546875
1026.466796875
827.251953125
679.87890625
642.85546875
692.212890625
728.673828125
662.671875
499.59765625
321.796875
185.453125
64.12890625
-94.912109375
-291.2265625
-478.125
-629.92578125
-760.6875
-870.609375
-911.521484375
-837.232421875
-678.953125
-538.076171875
-486.310546875
-483.85546875
-417.357421875
-222.974609375
42.67578125
260.70703125
361.77734375
364.517578125
322.12109375
268.9921875
225.68359375
218.287109375
260.880859375
328.123046875
367.080078125
335.4921875
223.36328125
55.119140625
-111.79296875
-208.4296875
-204.83203125
-135.1953125
-48.43359375
59.33203125
229.7265625
457.259765625
656.587890625
733.458984375
664.837890625
491.36328125
254.955078125
-27.099609375
-335.31640625
-621.41015625
-814.634765625
-853.9765625
-732.5546875
-526.396484375
-361.736328125
-322.056640625
-381.0234375
-437.611328125
-410.931640625
-285.984375
-80.26953125
198.333984375
546.869140625
939.314453125
1318.51171875
1612.615234375
1761.744140625
1746.408203125
1601.69921875
1398.431640625
1202.431640625
1046.04296875
922.78515625
793.37890625
609.462890625
364.365234375
128.55859375
8.71484375
55.328125
225.41015625
442.576171875
666.302734375
883.013671875
1060.470703125
1156.861328125
1174.302734375
1167.009765625
1183.92578125
1224.34375
1259.302734375
1276.259765625
1288.12109375
1311.10546875
1348.189453125
1387.53125
1405.548828125
1374.275390625
1273.8125
1099.25
859.529296875
580.5234375
310.978515625
111.240234375
25.013671875
64.072265625
215.783203125
445.0078125
681.77734375
835.5078125
854.283203125
768.0
651.521484375
548.44921875
455.08984375
377.859375
370.314453125
488.720703125
724.412109375
999.33984375
1223.017578125
1345.28125
1370.7265625
1345.626953125
1325.31640625
1328.666015625
1317.7421875
1237.013671875
1076.58203125
883.828125
712.94921875
584.115234375
499.73046875
475.951171875
532.548828125
656.8984375
796.2578125
885.40625
873.681640625
738.09375
495.736328125
205.7578125
-63.865234375
-283.9375
-468.521484375
-628.720703125
-740.8984375
-772.60546875
-721.583984375
-606.990234375
-431.57421875
-178.736328125
152.4296875
534.396484375
941.083984375
1365.15625
1784.685546875
2128.462890625
2307.29296875
2291.03125
2142.93359375
1969.8515625
1842.810546875
1764.9375
1702.806640625
1638.130859375
1593.5703125
1617.587890625
1743.404296875
1954.212890625
2183.109375
2348.044921875
2394.1953125
2317.673828125
2166.453125
2022.4453125
1963.76953125
2018.970703125
2149.986328125
2290.33203125
2410.251953125
2543.67578125
2745.94921875
3022.998046875
3303.451171875
3484.888671875
3515.51953125
3437.517578125
3349.978515625
3324.822265625
3355.03515625
3378.91796875
3343.298828125
3239.224609375
3092.37890625
2940.642578125
2820.220703125
2751.478515625
2727.21484375
2726.962890625
2751.59765625
2829.55859375
2973.49609375
3140.9375
3260.146484375
3297.875
3286.494140625
3279.955078125
3298.208984375
3326.0234375
3354.755859375
3402.171875
3481.150390625
3560.533203125
3577.646484375
3499.7890625
3366.44140625
3260.6484375
3242.3515625
3318.7734375
3469.984375
3675.55859375
3906.236328125
4115.373046875
4266.923828125
4367.337890625
4449.12890625
4524.201171875
4572.2578125
4576.05078125
4547.40625
4508.900390625
4463.0234375
4391.0078125
4278.306640625
4137.498046875
4010.970703125
3950.431640625
3983.69921875
4097.33984375
4256.091796875
4435.330078125
4624.353515625
4805.84375
4958.470703125
5089.611328125
5245.77734375
5473.9296875
5781.306640625
6142.63671875
6530.744140625
6920.876953125
7275.3515625
7551.494140625
7733.669921875
7846.78515625
7935.134765625
8037.1328125
8179.7109375
8376.65234375
8610.55078125
8814.62890625
8892.857421875
8786.404296875
8534.744140625
8260.900390625
8076.73046875
7999.841796875
7973.2265625
7958.564453125
7982.765625
8086.23828125
8257.439453125
8446.595703125
8628.107421875
8815.708984375
9014.900390625
9188.212890625
9281.00390625
9270.03125
9177.8515625
9045.548828125
8895.505859375
8716.578125
8485.1796875
8205.634765625
7928.505859375
7722.626953125
7626.501953125
7624.443359375
7659.705078125
7664.935546875
7593.291015625
7440.1875
7240.86328125
7043.16015625
6882.58984375
6778.533203125
6736.1875
6743.021484375
6778.666015625
6838.1875
6925.005859375
7006.6171875
7009.306640625
6894.8515625
6722.873046875
6587.01953125
6490.66796875
6335.564453125
6045.8984375
5659.45703125
5276.908203125
4964.076171875
4734.216796875
4585.603515625
4505.109375
4448.255859375
4364.017578125
4248.935546875
4150.52734375
4107.634765625
4098.521484375
4048.47265625
3884.119140625
3596.103515625
3267.263671875
3027.7734375
2955.05078125
3011.208984375
3086.74609375
3099.087890625
3040.10546875
2948.412109375
2867.56640625
2829.248046875
2845.138671875
2899.71484375
2964.16796875
3027.95703125
3111.513671875
3245.126953125
3439.52734375
3676.244140625
3923.958984375
4169.3984375
4431.3046875
4725.62109375
5008.01171875
5175.330078125
5150.865234375
4959.28125
4699.515625
4461.314453125
4292.20703125
4217.32421875
4234.306640625
4285.990234375
4291.134765625
4224.783203125
4134.767578125
4064.0078125
3997.59375
3914.14453125
3851.18359375
3875.208984375
4004.125
4198.576171875
4417.912109375
4641.0625
4831.365234375
4926.998046875
4893.8984375
4771.73828125
4647.15234375
4584.0
4583.564453125
4601.3046875
4592.974609375
4552.39453125
4515.189453125
4522.654296875
4572.619140625
4607.072265625
4560.609375
4430.302734375
4293.994140625
4249.376953125
4331.365234375
4492.017578125
4654.1796875
4765.15625
4794.642578125
4713.294921875
4512.318359375
4243.158203125
4005.083984375
3876.828125
3869.08984375
3940.916015625
4038.044921875
4108.6875
4110.189453125
4025.32421875
3868.29296875
3669.119140625
3463.400390625
3296.34375
3208.58203125
3202.025390625
3239.92578125
3294.46484375
3368.77734375
3451.8203125
3482.94140625
3402.048828125
3222.787109375
3019.791015625
2853.66015625
2749.3125
2739.841796875
2869.568359375
3122.927734375
3388.9140625
3539.2421875
3536.033203125
3443.3671875
3349.740234375
3307.6328125
3336.630859375
3441.669921875
3609.8125
3814.986328125
4051.81640625
4350.83203125
4726.0078125
5104.01171875
5343.83984375
5358.71875
5204.90234375
5020.373046875
4886.873046875
4790.734375
4713.26953125
4697.017578125
4787.91796875
4954.21875
5110.7421875
5201.6328125
5215.3671875
5140.453125
4967.197265625
4734.087890625
4515.51171875
4346.23828125
4200.763671875
4061.962890625
3962.333984375
3927.232421875
3913.646484375
3840.22265625
3656.212890625
3359.28125
2982.537109375
2604.458984375
2339.20703125
2252.1328125
2279.19921875
2276.626953125
2166.6796875
2005.982421875
1901.82421875
1896.015625
1952.01953125
2026.955078125
2117.8984375
2238.568359375
2378.79296875
2501.392578125
2571.62890625
2584.0703125
2569.783203125
2587.857421875
2700.515625
2928.02734375
3210.380859375
3430.3828125
3506.619140625
3469.693359375
3427.091796875
3449.310546875
3513.943359375
3568.109375
3611.7265625
3689.73828125
3821.591796875
3975.142578125
4109.359375
4213.833984375
4300.498046875
4379.244140625
4451.369140625
4509.005859375
4527.921875
4473.7578125
4335.142578125
4154.435546875
4014.888671875
3985.560546875
4073.822265625
4233.017578125
4412.869140625
4587.669921875
4729.482421875
4781.58203125
4698.126953125
4510.26953125
4315.3359375
4187.662109375
4131.474609375
4132.91796875
4211.291015625
4380.376953125
4593.908203125
4783.65234375
4940.12109375
5108.322265625
5309.015625
5511.52734375
5687.017578125
5843.21484375
5996.271484375
6146.634765625
6289.001953125
6400.734375
6407.712890625
6217.853515625
5830.9375
5385.083984375
5053.04296875
4904.3203125
4890.423828125
4934.93359375
4994.326171875
5044.869140625
5062.30859375
5033.46484375
4967.83203125
4886.853515625
4808.662109375
4739.4296875
4668.556640625
4579.875
4482.353515625
4421.669921875
4441.919921875
4537.44140625
4657.70703125
4758.169921875
4833.40234375
4904.837890625
4993.240234375
5105.654296875
5237.966796875
5385.69921875
5551.6015625
5732.498046875
5892.703125
5965.740234375
5900.48828125
5704.423828125
5438.427734375
5184.92578125
5028.921875
5040.099609375
5235.79296875
5563.1953125
5940.73828125
6313.28515625
6649.1796875
6902.177734375
7021.978515625
7015.185546875
6968.32421875
6993.50390625
7158.19140625
7459.140625
7831.765625
8173.75390625
8387.53125
8427.828125
8313.91015625
8104.59765625
7878.916015625
7729.943359375
7732.580078125
7890.421875
8130.57421875
8368.294921875
8565.7734375
8721.583984375
8829.5546875
8873.5625
8852.30078125
8789.45703125
8725.375
8709.263671875
8783.935546875
8956.771484375
9191.259765625
9442.826171875
9697.74609375
9965.00390625
10240.275390625
10494.490234375
10689.4921875
10788.423828125
10763.685546875
10626.458984375
10453.923828125
10359.154296875
10407.80859375
10560.7734375
10707.05859375
10761.48046875
10736.130859375
10714.8984375
10753.083984375
10811.32421875
10807.794921875
10730.265625
10660.0
10669.771484375
10736.3515625
10789.58984375
10818.26171875
10872.603515625
10969.208984375
11052.65625
11069.39453125
11033.875
10993.068359375
10957.439453125
10896.1171875
10774.734375
10568.02734375
10258.802734375
9863.474609375
9447.666015625
9079.45703125
8771.60546875
8503.56640625
8293.85546875
8201.572265625
8240.171875
8330.037109375
8365.4609375
8302.55859375
8153.5859375
7923.48828125
7599.484375
7195.552734375
6756.861328125
6306.1953125
5826.79296875
5324.595703125
4876.08984375
4574.326171875
4437.24609375
4402.919921875
4408.876953125
4434.1640625
4451.43359375
4379.681640625
4128.326171875
3689.291015625
3165.5078125
2702.927734375
2394.7109375
2234.412109375
2139.47265625
2019.96875
1843.626953125
1647.943359375
1494.146484375
1415.833984375
1410.75390625
1459.392578125
1529.556640625
1576.498046875
1575.595703125
1566.23828125
1638.2421875
1853.341796875
2186.1875
2550.572265625
2871.119140625
3117.802734375
3286.55859375
3374.43359375
3382.177734375
3328.123046875
3246.005859375
3162.599609375
3073.712890625
2945.158203125
2750.28125
2516.32421875
2327.779296875
2272.185546875
2378.171875
2603.015625
2868.60546875
3103.314453125
3265.65625
3351.572265625
3380.560546875
3358.5078125
3252.783203125
3023.826171875
2690.46484375
2344.759765625
2081.0625
1916.083984375
1796.68359375
1681.380859375
1587.75390625
1550.193359375
1557.583984375
1563.517578125
1553.6796875
1571.708984375
1664.25390625
1820.279296875
1985.125
2123.95703125
2247.779296875
2377.853515625
2506.845703125
2601.248046875
2625.005859375
2556.287109375
2406.236328125
2240.61328125
2163.185546875
2242.224609375
2444.44140625
2656.15625
2774.208984375
2769.826171875
2675.986328125
2543.712890625
2419.7265625
2335.474609375
2285.205078125
2220.583984375
2096.3359375
1932.037109375
1813.39453125
1819.005859375
1949.3671875
2133.275390625
2296.484375
2413.376953125
2495.779296875
2550.615234375
2565.015625
2531.91796875
2475.865234375
2441.80078125
2458.0390625
2514.685546875
2577.458984375
2617.51171875
2628.326171875
2621.5390625
2611.650390625
2601.900390625
2582.2890625
2545.943359375
2510.982421875
2518.201171875
2595.525390625
2726.96484375
2869.85546875
3003.869140625
3146.46875
3313.3984375
3485.82421875
3639.494140625
3791.919921875
3984.482421875
4214.30078125
4421.08984375
4560.3671875
4654.8984375
4738.408203125
4774.96875
4689.42578125
4478.751953125
4240.544921875
4071.234375
3978.59375
3922.703125
3900.765625
3941.443359375
4037.095703125
4138.396484375
4217.958984375
4292.7578125
4375.744140625
4452.630859375
4529.181640625
4659.439453125
4884.248046875
5155.83984375
5359.908203125
5416.8203125
5348.416015625
5254.697265625
5242.28125
5362.458984375
5586.302734375
5828.552734375
6009.87109375
6109.44921875
6164.77734375
6231.849609375
6347.591796875
6508.408203125
6664.84375
6751.40234375
6748.537109375
6710.24609375
6706.5
6745.21875
6782.140625
6804.5546875
6861.947265625
6996.916015625
7184.66015625
7373.458984375
7559.1171875
7778.36328125
8039.359375
8302.5546875
8537.75
8763.662109375
9010.451171875
9266.96875
9492.8515625
9674.8828125
9844.923828125
10035.20703125
10234.34375
10405.056640625
10541.087890625
10684.2109375
10867.302734375
11046.990234375
11117.2109375
11004.615234375
10743.94921875
10452.046875
10238.609375
10152.0078125
10190.177734375
10325.142578125
10506.455078125
10668.81640625
10761.75
10767.396484375
10679.7109375
10480.55859375
10158.953125
9752.95703125
9351.5078125
9041.1796875
8851.564453125
8751.001953125
8687.587890625
8633.625
8600.572265625
8616.75
8684.33203125
8752.228515625
8737.453125
8584.615234375
8308.580078125
7976.95703125
7651.95703125
7351.68359375
7061.0234375
6764.150390625
6457.900390625
6143.9921875
5825.8046875
5515.623046875
5231.30859375
4976.96484375
4735.4609375
4492.30078125
4264.44140625
4094.06640625
4012.3203125
4017.3671875
4087.951171875
4204.830078125
4348.658203125
4483.162109375
4554.6796875
4517.5
4363.966796875
4134.0
3896.470703125
3716.318359375
3630.7578125
3645.779296875
3741.1796875
3871.21875
3972.259765625
3993.65625
3932.2109375
3828.2578125
3722.9609375
3628.509765625
3542.291015625
3470.3203125
3418.736328125
3372.9609375
3308.951171875
3227.05859375
3156.568359375
3118.38671875
3093.0078125
3033.796875
2910.791015625
2741.646484375
2582.056640625
2480.318359375
2432.87109375
2389.091796875
2311.10546875
2226.078125
2205.310546875
2289.97265625
2448.1796875
2604.96484375
2702.806640625
2736.037109375
2746.791015625
2795.068359375
2917.208984375
3102.416015625
3314.9375
3535.654296875
3763.130859375
3974.748046875
4119.205078125
4166.982421875
4146.22265625
4105.818359375
4061.123046875
4003.40234375
3949.048828125
3943.78125
4014.2890625
4137.84765625
4260.5390625
4327.388671875
4302.703125
4192.98046875
4055.802734375
3960.2734375
3931.2578125
3955.66796875
4044.390625
4246.9765625
4580.943359375
4978.212890625
5338.63671875
5622.05859375
5852.478515625
6040.826171875
6149.25
6147.8984375
6076.54296875
6022.267578125
6043.85546875
6133.962890625
6246.314453125
6336.666015625
6373.765625
6334.58984375
6214.466796875
6042.44140625
5867.326171875
5718.8515625
5596.115234375
5507.21484375
5504.59765625
5651.095703125
5945.15625
6301.072265625
6614.982421875
6840.140625
6997.63671875
7140.263671875
7322.658203125
7580.98046875
7902.8515625
8212.109375
8408.044921875
8439.01953125
8344.44921875
8232.62109375
8216.755859375
8345.818359375
8564.521484375
8738.978515625
8747.68359375
8567.642578125
8278.259765625
7993.3828125
7800.71484375
7747.546875
7840.453125
8034.51171875
8240.322265625
8371.796875
8401.6171875
8373.751953125
8364.64453125
8427.525390625
8562.1328125
8732.11328125
8912.0
9111.26171875
9344.92578125
9590.166015625
9790.208984375
9900.279296875
9912.359375
9834.33984375
9667.29296875
9414.841796875
9103.60546875
8789.037109375
8551.794921875
8482.4453125
8634.42578125
8967.63671875
9353.00390625
9654.970703125
9807.654296875
9808.37109375
9666.5
9393.0390625
9033.486328125
8673.76953125
8392.36328125
8209.1171875
8082.57421875
7955.125
7810.177734375
7697.166015625
7694.181640625
7830.751953125
8046.375
8229.47265625
8288.978515625
8188.0703125
7943.349609375
7629.119140625
7365.796875
7248.08203125
7262.99609375
7307.30078125
7300.845703125
7255.1015625
7215.8515625
7178.763671875
7103.478515625
6991.744140625
6902.580078125
6885.51953125
6936.123046875
7028.458984375
7155.8828125
7313.087890625
7459.03125
7531.892578125
7502.42578125
7393.71875
7249.146484375
7101.505859375
6977.830078125
6909.669921875
6915.6484375
6979.36328125
7062.98828125
7145.19921875
7235.505859375
7354.021484375
7513.515625
7723.181640625
7987.630859375
8285.171875
8559.59765625
8755.609375
8863.947265625
8919.275390625
8954.396484375
8968.9296875
8941.771484375
8858.099609375
8719.115234375
8540.080078125
8352.033203125
8202.93359375
8149.951171875
8246.54296875
8527.552734375
8990.388671875
9583.64453125
10223.09765625
10830.404296875
11361.705078125
11806.244140625
12168.83203125
12456.8046875
12676.205078125
12836.73046875
12964.0234375
13104.25390625
13304.91015625
13586.09765625
13934.77734375
14323.20703125
14721.150390625
15092.7265625
15399.361328125
15612.0625
15711.330078125
15681.59765625
15534.02734375
15341.70703125
15218.689453125
15235.5
15368.1875
15549.369140625
15750.69921875
15989.060546875
16271.0625
16574.4140625
16885.69921875
17218.958984375
17583.16796875
17957.943359375
18315.927734375
18646.794921875
18941.376953125
19171.12890625
19308.916015625
19366.560546875
19391.97265625
19422.5390625
19448.3203125
19428.927734375
19353.20703125
19284.65234375
19335.677734375
19577.990234375
19974.388671875
20406.703125
20763.841796875
20987.125
21048.4453125
20940.01171875
20715.81640625
20507.751953125
20447.384765625
20563.158203125
20777.111328125
21000.775390625
21205.767578125
21395.0234375
21540.478515625
21585.5625
21511.29296875
21379.4375
21296.052734375
21330.509765625
21469.80859375
21644.173828125
21784.623046875
21853.416015625
21838.115234375
21743.2578125
21591.73828125
21411.671875
21206.4296875
20948.26171875
20612.5390625
20207.486328125
19760.361328125
19290.23046875
18811.408203125
18347.56640625
17915.0625
17498.623046875
17073.00390625
16652.197265625
16293.44921875
16048.626953125
15934.70703125
15954.466796875
16111.0625
16378.453125
16678.39453125
16916.46484375
17041.068359375
17059.494140625
17012.8046875
16953.591796875
16931.21484375
16963.61328125
17016.12109375
17027.953125
16968.849609375
16860.962890625
16745.248046875
16639.330078125
16527.85546875
16377.0234375
16154.630859375
15855.265625
15520.78125
15227.80859375
15041.8828125
14982.111328125
15027.572265625
15142.421875
15284.93359375
15406.751953125
15466.0859375
15445.8203125
15349.802734375
15184.6015625
14960.9453125
14716.638671875
14519.126953125
14423.75
14424.04296875
14448.96875
14411.921875
14263.23046875
14005.3984375
13679.853515625
13356.23046875
13125.53125
13068.640625
13198.443359375
13430.25390625
13632.087890625
13720.505859375
13702.431640625
13620.2421875
13477.521484375
13244.341796875
12928.16015625
12605.767578125
12370.22265625
12264.384765625
12278.431640625
12389.12890625
12572.5
12785.736328125
12968.14453125
13071.509765625
13080.302734375
13007.888671875
12893.70703125
12797.796875
12758.453125
12736.3359375
12632.1015625
12394.55078125
12100.91015625
11902.529296875
11899.1875
12090.662109375
12430.150390625
12867.83984375
13328.693359375
13703.359375
13911.8671875
13963.673828125
13923.419921875
13831.623046875
13693.515625
13531.939453125
13397.5625
13310.078125
13228.908203125
13108.86328125
12955.482421875
12791.486328125
12591.90234375
12303.49609375
11935.21484375
11588.57421875
11375.216796875
11324.0390625
11382.919921875
11482.314453125
11564.453125
11568.30078125
11436.697265625
11159.880859375
10791.375
10403.302734375
10033.9453125
9683.833984375
9345.822265625
9027.47265625
8760.697265625
8606.087890625
8632.15234375
8861.826171875
9234.310546875
9630.857421875
9939.595703125
10098.37109375
10104.767578125
10017.33984375
9934.775390625
9929.923828125
9991.58203125
10057.380859375
10109.126953125
10200.634765625
10376.515625
10600.630859375
10794.197265625
10916.900390625
10978.05859375
10996.796875
11000.662109375
11048.595703125
11192.15625
11396.595703125
11546.525390625
11559.220703125
11465.376953125
11353.56640625
11259.5546875
11140.2578125
10940.841796875
10655.345703125
10326.212890625
10013.287109375
9765.775390625
9597.080078125
9468.91796875
9306.96484375
9045.61328125
8666.994140625
8207.64453125
7737.126953125
7326.904296875
7025.6015625
6849.78125
6786.666015625
6798.89453125
6834.759765625
6853.890625
6851.81640625
6850.4609375
6862.552734375
6881.150390625
6906.423828125
6952.8984375
7008.669921875
7015.083984375
6929.22265625
6800.123046875
6736.994140625
6785.267578125
6864.880859375
6852.03125
6700.22265625
6461.18359375
6211.75
5996.0546875
5830.3125
5719.80859375
5647.990234375
5566.380859375
5420.869140625
5196.55859375
4938.154296875
4729.63671875
4646.552734375
4704.796875
4839.404296875
4945.0390625
4963.607421875
4941.263671875
4985.96484375
5158.5234375
5411.953125
5640.681640625
5771.181640625
5790.45703125
5710.888671875
5551.494140625
5357.345703125
5191.33203125
5075.37109375
4964.513671875
4811.412109375
4637.478515625
4502.123046875
4414.28515625
4323.1640625
4200.390625
4081.025390625
4002.287109375
3948.130859375
3894.197265625
3877.80859375
3973.98828125
4206.810546875
4518.458984375
4820.103515625
5041.009765625
5138.205078125
5109.01953125
5011.630859375
4936.755859375
4932.412109375
4973.248046875
5015.625
5055.94140625
5114.552734375
5190.4453125
5266.580078125
5346.35546875
5448.54296875
5567.509765625
5668.97265625
5729.5625
5756.5
5766.38671875
5772.708984375
5800.697265625
5881.197265625
6008.076171875
6125.869140625
6187.1171875
6206.6328125
6228.494140625
6247.609375
6200.3828125
6043.330078125
5817.205078125
5619.943359375
5530.33984375
5565.234375
5691.03515625
5856.013671875
6014.76171875
6134.455078125
6184.20703125
6131.0078125
5968.28515625
5750.53515625
5568.7421875
5466.98046875
5398.6328125
5288.34375
5124.17578125
4962.701171875
4857.28125
4820.263671875
4853.640625
4970.609375
5166.2421875
5398.353515625
5620.751953125
5811.357421875
5946.720703125
5979.833984375
5883.40625
5702.7578125
5527.521484375
5412.484375
5357.0703125
5356.392578125
5426.693359375
5563.615234375
5710.240234375
5794.189453125
5779.609375
5664.513671875
5449.89453125
5143.873046875
4788.421875
4448.861328125
4168.154296875
3950.109375
3792.837890625
3716.8359375
3742.19140625
3847.734375
3972.654296875
4061.505859375
4096.087890625
4081.375
4020.6796875
3927.140625
3853.55859375
3874.69140625
4011.390625
4182.18359375
4260.78125
4191.0390625
4028.357421875
3862.84765625
3726.447265625
3594.603515625
3458.068359375
3355.638671875
3332.595703125
3398.033203125
3538.30078125
3744.6953125
3994.505859375
4215.15625
4312.34375
4258.392578125
4132.091796875
4043.501953125
4026.6328125
4029.49609375
4000.65234375
3947.427734375
3899.595703125
3854.869140625
3792.21875
3719.689453125
3675.69140625
3689.4921875
3765.005859375
3892.65234375
4045.09765625
4167.9375
4215.4609375
4205.51171875
4206.33984375
4255.51953125
4318.474609375
4338.18359375
4295.205078125
4203.4296875
4080.349609375
3946.447265625
3822.5546875
3693.96484375
3502.169921875
3212.76953125
2876.0546875
2578.24609375
2341.77734375
2119.080078125
1885.693359375
1693.82421875
1620.212890625
1696.9609375
1907.865234375
2214.548828125
2557.763671875
2859.0234375
3058.45703125
3152.35546875
3179.890625
3177.875
3155.533203125
3099.8046875
2992.08984375
2829.015625
2637.146484375
2455.572265625
2290.87890625
2099.66015625
1834.490234375
1510.712890625
1222.796875
1092.224609375
1187.2734375
1468.794921875
1803.109375
2045.220703125
2131.97265625
2102.0625
2033.294921875
1975.79296875
1943.189453125
1938.251953125
1966.111328125
2034.107421875
2150.0390625
2304.7265625
2444.66796875
2485.138671875
2377.12890625
2155.28515625
1906.908203125
1708.73046875
1606.4921875
1624.12109375
1751.146484375
1931.5546875
2105.197265625
2258.552734375
2398.890625
2484.484375
2436.244140625
2242.70703125
2011.2578125
1874.720703125
1862.587890625
1892.4296875
1872.53515625
1780.3125
1647.4765625
1505.212890625
1354.859375
1170.357421875
918.50390625
595.185546875
257.69921875
9.822265625
-67.142578125
24.51953125
211.255859375
418.912109375
620.841796875
817.154296875
988.5703125
1093.5078125
1108.47265625
1051.322265625
958.78125
855.564453125
750.923828125
647.498046875
540.974609375
426.373046875
320.892578125
267.677734375
297.39453125
393.76171875
512.048828125
616.169921875
674.810546875
643.400390625
500.67578125
310.02734375
198.455078125
244.658203125
405.431640625
565.591796875
636.552734375
594.88671875
466.138671875
314.298828125
228.44921875
267.9375
407.341796875
561.4609375
673.322265625
757.59765625
852.1640625
952.982421875
1017.318359375
1020.80859375
991.4453125
984.86328125
1036.28125
1140.017578125
1267.21484375
1392.25
1500.4375
1581.591796875
1629.380859375
1649.12890625
1662.484375
1706.474609375
1827.025390625
2053.041015625
2354.703125
2637.478515625
2808.876953125
2855.404296875
2829.01953125
2759.884765625
2625.48828125
2423.12109375
2226.001953125
2120.859375
2107.439453125
2100.525390625
2024.2109375
1871.82421875
1683.740234375
1507.416015625
1380.865234375
1317.234375
1292.626953125
1270.89453125
1243.029296875
1218.658203125
1183.357421875
1102.3359375
976.1796875
860.404296875
815.787109375
864.634765625
1000.5703125
1198.658203125
1391.076171875
1471.9453125
1373.62890625
1132.498046875
850.2578125
592.705078125
343.015625
42.8828125
-342.708984375
-793.40234375
-1242.3046875
-1617.91796875
-1892.548828125
-2086.734375
-2218.634765625
-2265.85546875
-2197.494140625
-2032.328125
-1840.62890625
-1690.513671875
-1606.7109375
-1569.828125
-1532.125
-1443.083984375
-1291.763671875
-1129.85546875
-1029.759765625
-1010.703125
-1017.771484375
-973.1953125
-836.14453125
-624.21875
-408.181640625
-288.826171875
-343.7421875
-568.923828125
-874.720703125
-1144.0234375
-1292.42578125
-1291.701171875
-1176.140625
-1038.52734375
-983.681640625
-1050.255859375
-1181.494140625
-1287.7109375
-1332.23046875
-1351.83203125
-1412.58984375
-1560.076171875
-1792.4375
-2056.443359375
-2277.38671875
-2413.73828125
-2477.92578125
-2489.525390625
-2424.34765625
-2240.59765625
-1951.451171875
-1637.666015625
-1377.26953125
-1188.21484375
-1055.716796875
-992.57421875
-1041.697265625
-1217.263671875
-1460.560546875
-1663.62890625
-1739.115234375
-1676.13671875
-1539.541015625
-1415.736328125
-1349.42578125
-1321.49609375
-1280.001953125
-1191.32421875
-1071.365234375
-980.7265625
-987.4921875
-1113.140625
-1297.8046875
-1428.734375
-1429.47265625
-1333.9921875
-1262.4453125
-1308.51171875
-1447.681640625
-1561.62109375
-1552.875
-1432.71484375
-1302.357421875
-1261.556640625
-1337.126953125
-1481.361328125
-1619.60546875
-1702.138671875
-1729.25390625
-1734.546875
-1736.8828125
-1709.548828125
-1612.58203125
-1460.107421875
-1333.9765625
-1310.033203125
-1379.708984375
-1463.63671875
-1496.380859375
-1476.759765625
-1440.19140625
-1413.818359375
-1410.9296875
-1442.37890625
-1507.470703125
-1583.7734375
-1649.228515625
-1713.28125
-1808.873046875
-1951.53125
-2118.89453125
-2273.04296875
-2393.638671875
-2487.1953125
-2570.705078125
-2646.111328125
-2685.771484375
-2649.634765625
-2529.271484375
-2369.376953125
-2224.75390625
-2090.912109375
-1897.71875
-1589.068359375
-1202.578125
-857.3828125
-662.732421875
-641.33984375
-732.935546875
-857.6015625
-969.705078125
-1056.48828125
-1101.140625
-1072.55859375
-966.21875
-838.59375
-770.78515625
-796.625
-892.279296875
-1035.392578125
-1230.919921875
-1457.791015625
-1634.98046875
-1690.255859375
-1646.47265625
-1596.326171875
-1601.99609375
-1661.39453125
-1756.072265625
-1864.32421875
-1915.615234375
-1803.845703125
-1495.703125
-1093.3515625
-752.251953125
-562.029296875
-532.720703125
-650.814453125
-890.1328125
-1189.15625
-1478.912109375
-1734.24609375
-1956.572265625
-2118.197265625
-2180.337890625
-2166.52734375
-2155.0625
-2177.603515625
-2178.3359375
-2103.642578125
-1986.33984375
-1901.412109375
-1873.4609375
-1873.69140625
-1884.8125
-1916.392578125
-1958.59765625
-1965.466796875
-1900.00390625
-1777.45703125
-1659.296875
-1615.720703125
-1684.4375
-1839.974609375
-1999.521484375
-2078.4375
-2050.541015625
-1952.529296875
-1837.890625
-1736.857421875
-1648.935546875
-1552.49609375
-1422.5703125
-1254.0078125
-1065.28125
-871.359375
-668.666015625
-467.083984375
-318.126953125
-271.984375
-305.458984375
-328.419921875
-273.06640625
-149.751953125
-7.123046875
127.287109375
244.30078125
320.541015625
324.74609375
249.931640625
116.279296875
-52.025390625
-233.40234375
-398.822265625
-516.078125
-563.0078125
-523.587890625
-382.828125
-153.271484375
94.16015625
257.669921875
282.05078125
198.306640625
79.91796875
-22.38671875
-92.935546875
-127.466796875
-135.5625
-162.99609375
-268.65234375
-451.578125
-619.71484375
-663.546875
-562.40625
-396.1015625
-249.48046875
-131.85546875
-3.373046875
146.69921875
282.36328125
376.53515625
451.19921875
547.107421875
667.583984375
763.6640625
767.923828125
641.763671875
408.4375
155.185546875
-9.611328125
-27.66015625
67.541015625
181.712890625
235.046875
211.646484375
150.5546875
106.3203125
117.96484375
195.296875
315.2734375
431.55078125
503.85546875
531.994140625
559.703125
632.16015625
739.7109375
805.591796875
739.904296875
517.087890625
209.6640625
-51.203125
-161.40625
-118.875
-33.578125
-52.91796875
-248.748046875
-560.958984375
-853.244140625
-1026.703125
-1079.912109375
-1072.015625
-1050.576171875
-1021.95703125
-973.154296875
-902.8671875
-830.365234375
-780.7578125
-760.5625
-744.662109375
-692.48046875
-584.97265625
-448.2578125
-339.794921875
-307.88671875
-355.625
-435.974609375
-486.71484375
-482.431640625
-452.673828125
-439.32421875
-437.75390625
-394.556640625
-265.59765625
-61.501953125
167.67578125
373.939453125
526.845703125
606.927734375
607.88671875
545.337890625
449.34375
343.8359375
235.01171875
114.404296875
-30.861328125
-202.7109375
-378.66015625
-519.517578125
-598.99609375
-622.685546875
-612.76171875
-579.4921875
-513.810546875
-402.80078125
-246.88671875
-66.33203125
104.796875
235.458984375
312.533203125
341.046875
340.724609375
353.05078125
435.033203125
613.6015625
845.67578125
1055.17578125
1214.408203125
1353.625
1484.634765625
1569.130859375
1594.607421875
1629.259765625
1741.865234375
1896.205078125
1991.416015625
1997.0390625
1981.166015625
1999.501953125
2022.85546875
1999.876953125
1938.53515625
1888.671875
1877.62890625
1895.841796875
1922.451171875
1940.1015625
1948.080078125
1983.23046875
2100.509765625
2303.951171875
2520.564453125
2677.623046875
2793.685546875
2962.24609375
3249.66015625
3627.81640625
3994.875
4243.376953125
4330.06640625
4315.490234375
4328.638671875
4456.7265625
4662.48046875
4830.599609375
4897.5078125
4916.576171875
4996.498046875
5195.384765625
5475.22265625
5739.494140625
5912.66015625
6003.1953125
6098.361328125
6287.873046875
6588.732421875
6947.61328125
7302.466796875
7618.861328125
7871.53125
8025.166015625
8055.115234375
7978.078125
7850.279296875
7738.833984375
7697.669921875
7759.5390625
7935.201171875
8210.748046875
8542.140625
8857.408203125
9079.298828125
9159.111328125
9091.87890625
8906.80078125
8661.29296875
8443.32421875
8341.7109375
8380.07421875
8493.64453125
8603.138671875
8703.748046875
8846.982421875
9038.298828125
9197.3203125
9237.701171875
9154.46875
9008.20703125
8848.033203125
8683.873046875
8525.8671875
8414.87890625
8396.029296875
8467.306640625
8559.841796875
8570.966796875
8427.427734375
8131.669921875
7753.126953125
7372.693359375
7033.5625
6742.111328125
6505.544921875
6354.1640625
6317.796875
6382.22265625
6480.587890625
6540.134765625
6537.52734375
6499.25390625
6450.720703125
6384.46875
6285.619140625
6166.0625
6049.70703125
5932.20703125
5780.203125
5576.650390625
5356.15625
5190.970703125
5140.08203125
5199.662109375
5297.71875
5355.2265625
5365.251953125
5392.025390625
5474.005859375
5554.41796875
5542.84765625
5428.70703125
5290.673828125
5199.7109375
5158.49609375
5140.888671875
5143.931640625
5179.48046875
5245.482421875
5324.953125
5392.796875
5417.0859375
5383.212890625
5325.828125
5304.09375
5332.314453125
5367.1796875
5375.6015625
5377.919921875
5408.240234375
5474.986328125
5584.060546875
5751.232421875
5947.8125
6072.490234375
6033.982421875
5849.00390625
5618.46875
5422.43359375
5274.087890625
5151.6015625
5023.236328125
4854.400390625
4645.541015625
4463.541015625
4386.720703125
4412.203125
4457.111328125
4451.783203125
4386.416015625
4262.595703125
4057.830078125
3770.63671875
3463.84375
3222.412109375
3075.013671875
2976.83984375
2867.865234375
2744.505859375
2679.4140625
2761.84765625
3001.28515625
3300.02734375
3544.091796875
3707.841796875
3837.31640625
3948.935546875
4000.201171875
3963.0078125
3866.3671875
3741.9140625
3573.693359375
3335.39453125
3046.62109375
2762.990234375
2533.236328125
2385.5078125
2326.96484375
2333.294921875
2364.607421875
2412.8515625
2505.736328125
2644.693359375
2775.880859375
2850.7421875
2875.88671875
2864.09765625
2776.2734375
2572.455078125
2302.640625
2086.5546875
2003.087890625
2045.51171875
2178.689453125
2379.494140625
2605.0234375
2775.48046875
2827.845703125
2767.17578125
2645.91796875
2515.0
2413.544921875
2380.728515625
2443.11328125
2590.55078125
2782.5390625
2978.84765625
3152.513671875
3275.90625
3313.69921875
3247.505859375
3108.685546875
2971.06640625
2895.140625
2883.63671875
2908.7734375
2978.787109375
3148.849609375
3457.265625
3878.3359375
4352.736328125
4832.77734375
5270.263671875
5591.154296875
5733.837890625
5714.673828125
5623.748046875
5550.861328125
5531.9140625
5555.775390625
5595.39453125
5639.896484375
5723.849609375
5912.330078125
6220.51953125
6558.78515625
6805.98828125
6941.359375
7059.935546875
7251.908203125
7517.078125
7814.435546875
8140.216796875
8515.220703125
8928.666015625
9340.125
9725.955078125
10094.642578125
10464.48046875
10841.884765625
11204.1953125
11491.15234375
11645.6875
11691.4609375
11738.78125
11869.623046875
12032.369140625
12096.115234375
12007.36328125
11855.20703125
11782.15234375
11868.875
12108.970703125
12447.751953125
12816.14453125
13156.37109375
13455.76953125
13757.076171875
14114.05078125
14530.611328125
14951.580078125
15313.794921875
15598.66015625
15832.7890625
16043.544921875
16218.380859375
16304.2734375
16241.0625
15999.15234375
15600.767578125
15117.404296875
14640.87890625
14240.29296875
13937.58203125
13717.955078125
13548.318359375
13379.783203125
13161.287109375
12886.2265625
12615.00390625
12410.90234375
12252.744140625
12053.755859375
11775.15234375
11471.498046875
11200.240234375
10938.73046875
10640.015625
10337.0859375
10129.748046875
10069.923828125
10102.533203125
10121.162109375
10051.796875
9889.521484375
9689.4453125
9518.05078125
9376.763671875
9174.796875
8816.9375
8323.359375
7826.39453125
7440.634765625
7169.88671875
6950.349609375
6747.2421875
6586.810546875
6514.884765625
6538.37109375
6591.59375
6560.96875
6374.708984375
6076.90234375
5783.892578125
5561.919921875
5383.26171875
5207.205078125
5048.876953125
4936.978515625
4852.642578125
4762.935546875
4689.62890625
4689.4609375
4768.634765625
4857.408203125
4874.451171875
4792.705078125
4647.271484375
4506.59375
4434.376953125
4452.142578125
4530.93359375
4629.025390625
4730.595703125
4836.626953125
4937.244140625
5017.431640625
5072.681640625
5086.419921875
5006.779296875
4792.55078125
4488.548828125
4216.052734375
4070.232421875
4048.150390625
4084.3828125
4126.08984375
4152.765625
4144.697265625
4063.619140625
3872.646484375
3574.083984375
3230.544921875
2941.431640625
2781.84765625
2763.12109375
2861.798828125
3070.55078125
3384.83984375
3738.716796875
4000.47265625
4069.388671875
3969.779296875
3831.525390625
3783.373046875
3871.412109375
4060.6953125
4287.07421875
4500.353515625
4668.435546875
4755.27734375
4716.37109375
4534.359375
4250.462890625
3933.40625
3614.16796875
3278.55078125
2932.6875
2644.646484375
2497.30078125
2516.1875
2661.9140625
2876.0078125
3112.564453125
3339.318359375
3533.599609375
3675.35546875
3732.78125
3668.96484375
3481.330078125
3222.77734375
2964.513671875
2748.228515625
2589.736328125
2506.458984375
2506.361328125
2559.111328125
2614.748046875
2653.470703125
2690.775390625
2736.310546875
2779.619140625
2817.796875
2862.5234375
2911.482421875
2947.689453125
2984.2421875
3079.25390625
3277.572265625
3546.8046875
3786.390625
3895.990234375
3840.322265625
3674.529296875
3514.583984375
3453.2265625
3483.515625
3517.890625
3486.5078125
3390.703125
3261.02734375
3119.88671875
3016.576171875
3035.892578125
3193.833984375
3348.638671875
3305.775390625
3034.515625
2718.65625
2561.634765625
2590.2265625
2685.3984375
2756.912109375
2824.685546875
2946.310546875
3132.603515625
3356.515625
3604.927734375
3884.4140625
4180.1796875
4431.537109375
4560.46875
4527.962890625
4363.775390625
4142.70703125
3936.64453125
3791.337890625
3731.333984375
3754.74609375
3812.802734375
3821.54296875
3720.8984375
3516.37890625
3249.857421875
2948.236328125
2631.1796875
2359.22265625
2227.3203125
2284.1015625
2473.9765625
2680.115234375
2819.1484375
2884.375
2913.2265625
2941.36328125
2992.234375
3083.583984375
3215.216796875
3347.72265625
3414.927734375
3379.841796875
3282.611328125
3220.486328125
3269.357421875
3426.060546875
3630.087890625
3830.6796875
4018.06640625
4194.828125
4344.884765625
4452.953125
4547.953125
4701.55859375
4966.5
5319.390625
5675.138671875
5958.0
6149.4296875
6267.900390625
6323.56640625
6312.482421875
6246.232421875
6160.6796875
6089.23046875
6046.23046875
6044.22265625
6107.65625
6255.205078125
6483.08984375
6779.29296875
7135.927734375
7524.294921875
7869.017578125
8076.068359375
8094.724609375
7949.923828125
7733.009765625
7578.12109375
7616.412109375
7897.90625
8349.451171875
8846.16796875
9332.6796875
9840.1953125
10382.662109375
10893.095703125
11295.880859375
11598.431640625
11863.84765625
12121.017578125
12356.376953125
12582.677734375
12856.55859375
13213.8359375
13626.8046875
14041.048828125
14422.912109375
14755.11328125
15018.326171875
15208.115234375
15358.587890625
15524.142578125
15735.3828125
15981.265625
16232.109375
16475.3515625
16730.380859375
17024.658203125
17345.349609375
17617.341796875
17744.978515625
17680.353515625
17444.611328125
17093.939453125
16689.740234375
16296.736328125
15968.052734375
15708.064453125
15472.94921875
15230.392578125
14998.669921875
14801.443359375
14604.681640625
14338.01171875
13976.390625
13565.298828125
13159.0859375
12768.453125
12385.65234375
12030.294921875
11733.892578125
11485.318359375
11225.904296875
10915.73046875
10593.130859375
10352.833984375
10262.453125
10302.84375
10386.365234375
10426.40234375
10391.083984375
10303.025390625
10199.68359375
10092.888671875
9955.498046875
9740.69140625
9418.224609375
8998.029296875
8520.4609375
8024.8125
7530.228515625
7047.689453125
6607.158203125
6267.876953125
6091.791015625
6089.11328125
6179.744140625
6224.130859375
6122.861328125
5898.421875
5666.884765625
5521.623046875
5455.55859375
5400.19140625
5316.9140625
5228.265625
5172.779296875
5159.6484375
5172.56640625
5194.626953125
5214.53125
5220.80078125
5208.84765625
5196.23046875
5219.837890625
5308.14453125
5453.248046875
5610.97265625
5729.212890625
5777.580078125
5757.025390625
5695.39453125
5640.56640625
5641.705078125
5711.62109375
5805.47265625
5859.2265625
5859.724609375
5858.77734375
5904.705078125
5977.296875
6008.3828125
5949.236328125
5790.359375
5528.95703125
5163.90625
4740.98828125
4369.85546875
4156.45703125
4113.51171875
4153.2109375
4172.673828125
4139.330078125
4091.841796875
4067.4609375
4039.66015625
3932.365234375
3695.318359375
3361.37109375
3026.482421875
2774.83203125
2625.662109375
2548.72265625
2521.033203125
2559.724609375
2696.23046875
2919.82421875
3152.650390625
3288.94921875
3266.828125
3111.474609375
2922.65625
2824.169921875
2898.97265625
3131.2734375
3398.3125
3545.0859375
3493.501953125
3280.001953125
2992.724609375
2700.337890625
2448.83984375
2280.240234375
2206.3359375
2181.947265625
2152.96484375
2128.767578125
2162.49609375
2255.923828125
2334.01171875
2337.353515625
2301.291015625
2307.583984375
2375.59375
2431.9765625
2382.095703125
2193.158203125
1916.5625
1649.15234375
1470.310546875
1400.89453125
1415.36328125
1485.470703125
1597.798828125
1733.05859375
1857.236328125
1947.576171875
2009.16796875
2055.869140625
2097.982421875
2162.939453125
2298.51953125
2523.267578125
2784.48828125
2989.09375
3066.55078125
2987.732421875
2753.3046875
2409.603515625
2067.841796875
1856.140625
1829.892578125
1948.28515625
2143.95703125
2389.638671875
2688.09375
3028.083984375
3377.169921875
3707.24609375
4006.853515625
4271.162109375
4494.044921875
4672.1875
4812.296875
4935.93359375
5080.287109375
5287.63671875
5580.6796875
5938.650390625
6301.2890625
6612.1640625
6867.59375
7107.5078125
7337.912109375
7480.109375
7441.75390625
7242.443359375
7014.02734375
6843.94140625
6665.177734375
6356.341796875
5921.73046875
5504.255859375
5224.123046875
5070.29296875
4964.216796875
4867.228515625
4787.78515625
4723.0078125
4635.72265625
4477.013671875
4214.50390625
3861.353515625
3493.974609375
3212.025390625
3053.525390625
2964.876953125
2869.255859375
2741.00390625
2599.9375
2470.439453125
2376.5078125
2343.65625
2363.537109375
2378.89453125
2348.7734375
2315.744140625
2362.857421875
2506.861328125
2674.8203125
2787.587890625
2829.794921875
2835.576171875
2844.345703125
2881.166015625
2949.65625
3033.61328125
3130.93359375
3288.712890625
3570.66796875
3979.89453125
4446.193359375
4898.474609375
5307.87890625
5640.880859375
5824.384765625
5815.158203125
5683.607421875
5568.66015625
5541.01953125
5552.529296875
5530.515625
5475.673828125
5432.6328125
5395.50390625
5301.333984375
5131.908203125
4983.083984375
4994.0234375
5208.869140625
5530.2890625
5808.978515625
5956.26953125
5971.212890625
5904.5546875
5836.46484375
5865.0703125
6051.978515625
6350.822265625
6618.71484375
6729.95703125
6676.748046875
6551.806640625
6449.25
6395.435546875
6355.916015625
6280.521484375
6143.779296875
5965.37109375
5800.095703125
5698.607421875
5673.330078125
5702.248046875
5753.177734375
5789.94921875
5767.7265625
5656.505859375
5484.3828125
5337.8828125
5294.8671875
5356.24609375
5455.482421875
5532.69921875
5583.72265625
5632.958984375
5678.732421875
5690.20703125
5661.404296875
5649.12109375
5738.115234375
5963.279296875
6267.7734375
6536.806640625
6674.240234375
6657.46484375
6532.412109375
6363.9609375
6194.765625
6051.091796875
5972.51953125
6006.439453125
6158.744140625
6368.166015625
6553.34765625
6680.939453125
6769.611328125
6836.791015625
6872.23828125
6868.099609375
6843.580078125
6821.0234375
6796.384765625
6753.34765625
6696.123046875
6650.447265625
6637.173828125
6657.30859375
6698.5078125
6748.294921875
6809.990234375
6915.01171875
7106.91015625
7395.28515625
7728.61328125
8024.76953125
8226.3515625
8321.46875
8325.056640625
8257.326171875
8133.208984375
7955.912109375
7727.01171875
7479.998046875
7293.962890625
7244.96484375
7337.177734375
7500.279296875
7658.3515625
7782.90625
7877.52734375
7941.037109375
7967.23046875
7964.755859375
7952.869140625
7939.77734375
7922.68359375
7911.58203125
7939.12109375
8035.69140625
8193.20703125
8357.9453125
8467.091796875
8498.30859375
8482.18359375
8466.82421875
8483.3828125
8553.951171875
8709.9453125
8967.607421875
9285.953125
9584.70703125
9820.43359375
10023.388671875
10248.1015625
10514.626953125
10814.810546875
11142.611328125
11483.23828125
11797.490234375
12066.0078125
12343.884765625
12722.09765625
13219.255859375
13742.068359375
14165.189453125
14428.310546875
14559.671875
14650.037109375
14814.171875
15117.267578125
15489.982421875
15749.58203125
15760.994140625
15567.04296875
15319.044921875
15099.06640625
14869.462890625
14589.755859375
14305.158203125
14086.8046875
13941.732421875
13831.8515625
13749.18359375
13719.78125
13742.9765625
13766.7734375
13723.740234375
13571.17578125
13312.205078125
13008.798828125
12760.798828125
12631.8046875
12593.2265625
12569.076171875
12530.736328125
12512.59375
12536.23046875
12565.244140625
12556.626953125
12529.98046875
12564.2890625
12735.916015625
13060.60546875
13473.533203125
13862.802734375
14149.49609375
14342.841796875
14495.140625
14609.251953125
14634.9140625
14561.16015625
14451.6171875
14355.884765625
14240.462890625
14060.427734375
13858.84375
13726.830078125
13681.76953125
13652.509765625
13585.693359375
13503.76953125
13442.126953125
13382.021484375
13273.517578125
13091.431640625
12850.638671875
12601.5
12431.541015625
12433.890625
12633.521484375
12952.6640625
13270.65625
13512.88671875
13678.767578125
13811.162109375
13959.35546875
14148.6796875
14354.177734375
14508.16796875
14554.775390625
14499.150390625
14399.4453125
14324.001953125
14323.869140625
14422.236328125
14600.45703125
14797.66796875
14949.001953125
15037.4375
15109.427734375
15241.64453125
15484.802734375
15818.0546875
16148.8125
16373.533203125
16452.005859375
16415.345703125
16305.029296875
16133.296875
15913.9609375
15694.904296875
15524.03515625
15399.2734375
15287.126953125
15185.291015625
15135.90234375
15175.07421875
15292.41015625
15442.505859375
15577.271484375
15664.380859375
15689.01953125
15641.50390625
15501.36328125
15250.607421875
14919.943359375
14604.359375
14400.443359375
14328.021484375
14333.462890625
14360.67578125
14388.4375
14404.51953125
14388.15234375
14338.546875
14293.998046875
14298.734375
14359.57421875
14444.203125
14507.705078125
14511.271484375
14431.763671875
14271.890625
14059.8828125
13832.283203125
13616.197265625
13420.271484375
13227.130859375
12994.978515625
12685.884765625
12302.4296875
11888.57421875
11492.427734375
11136.228515625
10816.46875
10512.779296875
10194.982421875
9844.35546875
9481.138671875
9162.759765625
8950.92578125
8885.072265625
8973.7265625
9182.611328125
9430.009765625
9625.35546875
9729.33984375
9764.232421875
9765.39453125
9745.16015625
9702.626953125
9633.33203125
9518.419921875
9339.3359375
9120.806640625
8923.90234375
8768.703125
8591.78515625
8312.73046875
7926.8671875
7511.42578125
7165.1328125
6965.2109375
6945.15234375
7060.494140625
7185.666015625
7192.41015625
7042.73046875
6793.0703125
6531.91796875
6344.30078125
6299.716796875
6402.359375
6552.77734375
6625.119140625
6603.427734375
6593.634765625
6685.748046875
6858.208984375
7042.20703125
7218.392578125
7397.439453125
7547.2734375
7608.72265625
7577.58203125
7519.744140625
7497.587890625
7511.94921875
7515.251953125
7449.96484375
7274.435546875
6987.716796875
6645.83203125
6337.162109375
6133.185546875
6069.55078125
6157.931640625
6375.7734375
6634.173828125
6794.791015625
6758.376953125
6542.0
6264.07421875
6062.703125
6028.58984375
6182.515625
6475.255859375
6804.140625
7060.35546875
7187.107421875
7197.876953125
7142.78125
7070.41796875
7022.26171875
7035.34765625
7119.19921875
7233.501953125
7317.611328125
7351.556640625
7365.47265625
7377.341796875
7350.8203125
7246.650390625
7100.43359375
7008.564453125
7032.3125
7146.423828125
7287.30859375
7417.38671875
7531.787109375
7646.09375
7811.041015625
8103.90234375
8548.98828125
9047.109375
9425.7265625
9573.396484375
9510.849609375
9343.154296875
9178.69140625
9088.728515625
9088.09765625
9121.96484375
9102.591796875
8996.916015625
8868.619140625
8810.3046875
8843.677734375
8906.0625
8924.142578125
8881.203125
8823.94140625
8824.23828125
8918.349609375
9051.833984375
9094.04296875
8948.13671875
8655.103515625
8357.66796875
8153.283203125
8016.3203125
7877.630859375
7735.4140625
7643.92578125
7612.587890625
7566.287109375
7416.62109375
7148.376953125
6830.078125
6557.76953125
6389.115234375
6308.64453125
6246.400390625
6143.39453125
6003.767578125
5871.08984375
5756.630859375
5616.109375
5405.369140625
5134.2109375
4849.54296875
4588.736328125
4374.857421875
4239.125
4207.197265625
4255.9453125
4313.861328125
4324.732421875
4300.42578125
4296.240234375
4340.078125
4400.05859375
4422.22265625
4385.9375
4308.830078125
4197.837890625
4011.5546875
3689.73046875
3224.548828125
2693.21875
2214.1875
1873.150390625
1682.87890625
1589.892578125
1507.552734375
1364.814453125
1154.166015625
936.7421875
787.126953125
731.4375
743.994140625
789.47265625
845.955078125
894.650390625
919.634765625
928.625
951.158203125
998.3984375
1033.708984375
994.14453125
837.986328125
573.490234375
258.544921875
-20.9921875
-191.576171875
-231.728515625
-176.181640625
-83.61328125
-10.189453125
-7.2421875
-110.751953125
-309.76953125
-541.6953125
-745.95703125
-920.42578125
-1105.283203125
-1310.595703125
-1478.66015625
-1529.26171875
-1439.18359375
-1272.42578125
-1128.015625
-1051.80078125
-1000.521484375
-902.10546875
-748.470703125
-607.34375
-533.123046875
-489.6640625
-385.90234375
-177.35546875
91.671875
339.212890625
508.091796875
573.8203125
525.50390625
371.185546875
157.87890625
-41.55078125
-181.166015625
-279.1015625
-386.390625
-512.595703125
-598.98828125
-585.521484375
-495.40625
-424.509765625
-444.716796875
-547.177734375
-684.82421875
-825.19921875
-930.978515625
-929.24609375
-760.4921875
-457.287109375
-132.462890625
117.0
267.267578125
336.6171875
340.361328125
286.501953125
183.708984375
44.291015625
-92.685546875
-143.33984375
-34.853515625
196.279296875
402.375
455.646484375
356.771484375
188.822265625
2.869140625
-201.099609375
-405.046875
-553.97265625
-620.439453125
-639.333984375
-650.84765625
-636.892578125
-541.923828125
-342.92578125
-77.1796875
188.8671875
396.337890625
507.1484375
513.578125
454.83203125
412.529296875
464.5390625
630.6015625
866.6875
1113.880859375
1343.416015625
1552.13671875
1735.38671875
1887.1953125
2018.892578125
2151.26171875
2287.09375
2416.140625
2551.283203125
2730.166015625
2964.310546875
3209.5546875
3409.505859375
3554.62109375
3679.640625
3817.701171875
3981.75390625
4182.51171875
4435.814453125
4744.525390625
5082.443359375
5392.8671875
5596.03125
5616.357421875
5433.53125
5114.453125
4781.46875
4542.296875
4445.302734375
4477.220703125
4578.78125
4675.470703125
4728.591796875
4764.521484375
4835.30859375
4951.4296875
5077.17578125
5192.892578125
5329.591796875
5526.19921875
5775.134765625
6030.095703125
6254.791015625
6447.705078125
6630.947265625
6835.333984375
7092.294921875
7418.125
7791.701171875
8146.423828125
8388.73828125
8438.763671875
8278.326171875
7978.701171875
7677.39453125
7504.568359375
7507.06640625
7628.435546875
7758.68359375
7809.3984375
7754.16796875
7616.52734375
7440.3671875
7275.48828125
7163.623046875
7106.14453125
7054.619140625
6972.451171875
6909.984375
6973.271484375
7197.189453125
7492.560546875
7752.49609375
7967.810546875
8184.765625
8385.34765625
8488.00390625
8463.369140625
8376.544921875
8303.388671875
8273.9296875
8318.505859375
8490.98828125
8790.091796875
9108.2734375
9323.712890625
9423.33984375
9490.455078125
9594.283203125
9737.462890625
9888.52734375
10008.494140625
10052.060546875
9997.994140625
9889.70703125
9809.13671875
9800.5
9842.205078125
9887.45703125
9900.25
9859.79296875
9776.916015625
9717.884765625
9773.052734375
9978.650390625
10286.01953125
10612.435546875
10898.427734375
11115.0390625
11254.671875
11335.666015625
11387.056640625
11401.009765625
11314.451171875
11062.859375
10653.162109375
10177.380859375
9758.2109375
9475.19921875
9322.333984375
9230.017578125
9141.3515625
9067.0390625
9049.232421875
9081.47265625
9102.189453125
9072.400390625
9014.935546875
8952.80859375
8849.544921875
8653.41015625
8378.701171875
8096.13671875
7845.291015625
7595.056640625
7299.060546875
6966.013671875
6669.056640625
6501.650390625
6519.90234375
6700.603515625
6947.0546875
7153.921875
7274.6796875
7317.115234375
7283.001953125
7146.333984375
6903.396484375
6614.587890625
6365.8359375
6194.638671875
6075.5390625
5975.787109375
5901.333984375
5875.642578125
5884.34375
5858.39453125
5721.373046875
5456.359375
5126.962890625
4830.865234375
4628.033203125
4507.349609375
4414.546875
4306.4765625
4183.005859375
4081.8828125
4053.69921875
4132.4375
4307.564453125
4514.1015625
4664.0703125
4709.546875
4681.5
4659.771484375
4701.36328125
4798.900390625
4901.08203125
4961.03125
4968.314453125
4950.634765625
4944.380859375
4943.56640625
4876.412109375
4664.107421875
4322.130859375
3976.87109375
3751.05078125
3646.818359375
3569.50390625
3447.857421875
3290.77734375
3140.09375
3027.466796875
2990.861328125
3075.84765625
3279.708984375
3524.8203125
3727.37109375
3877.365234375
4019.35546875
4167.55859375
4273.40625
4273.5859375
4145.79296875
3922.900390625
3678.107421875
3494.056640625
3419.892578125
3447.521484375
3534.794921875
3644.248046875
3748.876953125
3817.96484375
3827.80859375
3788.86328125
3743.494140625
3733.9296875
3779.900390625
3874.923828125
3985.24609375
4063.03515625
4083.8203125
4061.279296875
4000.005859375
3850.181640625
3555.37890625
3150.8828125
2770.896484375
2535.271484375
2452.6171875
2447.26953125
2449.90234375
2438.27734375
2414.607421875
2376.533203125
2306.400390625
2174.55859375
1967.078125
1729.060546875
1567.150390625
1581.314453125
1786.212890625
2100.853515625
2403.41796875
2591.5390625
2617.671875
2501.751953125
2312.32421875
2115.2265625
1931.986328125
1749.0859375
1556.642578125
1366.314453125
1201.54296875
1085.822265625
1033.791015625
1038.53125
1073.248046875
1118.98046875
1182.228515625
1270.208984375
1361.1953125
1423.740234375
1458.537109375
1493.3359375
1537.21484375
1569.755859375
1581.80859375
1596.779296875
1635.04296875
1679.998046875
1699.3046875
1683.791015625
1646.5
1599.865234375
1561.943359375
1579.818359375
1715.33203125
1991.546875
2360.85546875
2731.642578125
3022.447265625
3195.33984375
3256.259765625
3238.90234375
3188.576171875
3152.1015625
3168.39453125
3248.60546875
3353.9765625
3408.275390625
3362.818359375
3260.90625
3220.029296875
3331.732421875
3581.375
3871.9296875
4114.193359375
4282.06640625
4398.064453125
4497.564453125
4611.416015625
4756.8125
4929.953125
5119.65234375
5333.349609375
5589.275390625
5871.724609375
6117.34375
6268.88671875
6329.076171875
6341.404296875
6337.84375
6339.65234375
6395.3203125
6563.298828125
6837.521484375
7125.439453125
7327.59765625
7422.099609375
7455.396484375
7476.337890625
7508.203125
7567.947265625
7674.060546875
7828.2109375
8007.0546875
8176.05078125
8304.884765625
8382.115234375
8434.3515625
8521.736328125
8686.86328125
8905.59375
9111.28515625
9275.38671875
9447.19140625
9704.791015625
10075.28125
10503.279296875
10884.322265625
11131.740234375
11236.318359375
11275.32421875
11349.810546875
11498.712890625
11678.69921875
11831.984375
11960.009765625
12117.837890625
12343.509765625
12605.255859375
12817.630859375
12906.482421875
12866.4296875
12762.51953125
12670.6640625
12611.134765625
12544.841796875
12432.669921875
12279.44921875
12110.2109375
11926.548828125
11714.3203125
11483.361328125
11263.302734375
11055.51171875
10827.224609375
10577.326171875
10378.08203125
10308.837890625
10353.10546875
10402.015625
10370.083984375
10272.482421875
10167.984375
10060.46484375
9897.130859375
9647.1015625
9335.189453125
8998.724609375
8658.28125
8343.650390625
8097.427734375
7914.146484375
7710.35546875
7409.51171875
7050.587890625
6764.4609375
6630.490234375
6587.7265625
6500.048828125
6282.08984375
5946.666015625
5556.341796875
5160.251953125
4775.615234375
4407.890625
4074.93359375
3808.44921875
3632.46875
3545.93359375
3530.1015625
3563.130859375
3616.626953125
3650.587890625
3635.853515625
3581.064453125
3514.912109375
3437.677734375
3310.130859375
3096.5234375
2802.76171875
2471.123046875
2157.9296875
1915.849609375
1765.56640625
1670.076171875
1562.2734375
1414.03125
1255.427734375
1113.609375
967.8046875
794.39453125
626.265625
522.408203125
490.302734375
481.017578125
459.92578125
442.98828125
457.2265625
500.826171875
555.345703125
608.19921875
645.97265625
647.0859375
599.212890625
510.869140625
395.2265625
259.5859375
124.48046875
35.517578125
33.591796875
117.21875
247.546875
384.076171875
502.130859375
584.955078125
623.716796875
631.52734375
638.39453125
657.384765625
664.642578125
628.759765625
556.494140625
489.404296875
448.740234375
403.71875
313.357421875
187.103515625
78.67578125
24.453125
15.5390625
27.646484375
37.88671875
-0.599609375
-151.552734375
-418.53515625
-698.8984375
-862.6171875
-871.818359375
-787.17578125
-672.025390625
-545.478515625
-431.5625
-387.55078125
-444.541015625
-557.669921875
-656.115234375
-721.751953125
-783.79296875
-853.3671875
-904.06640625
-915.162109375
-900.384765625
-887.421875
-893.771484375
-932.1953125
-1018.837890625
-1155.669921875
-1306.669921875
-1406.31640625
-1406.822265625
-1324.59375
-1232.3359375
-1190.736328125
-1189.802734375
-1174.376953125
-1125.9609375
-1092.109375
-1123.583984375
-1207.326171875
-1280.19140625
-1287.37890625
-1205.638671875
-1034.884765625
-808.642578125
-606.783203125
-514.58984375
-551.75390625
-658.9765625
-757.453125
-799.693359375
-763.17578125
-635.427734375
-436.130859375
-236.42578125
-122.03515625
-130.275390625
-234.701171875
-387.7734375
-559.34765625
-728.466796875
-858.990234375
-910.6484375
-881.384765625
-822.841796875
-795.44140625
-807.5703125
-811.029296875
-757.310546875
-643.640625
-498.783203125
-342.439453125
-175.349609375
1.4765625
177.689453125
341.2734375
479.80859375
576.1484375
618.109375
613.478515625
584.38671875
549.291015625
522.513671875
523.71484375
564.265625
621.728515625
651.447265625
636.09765625
609.62109375
621.349609375
687.650390625
787.0703125
888.779296875
971.826171875
1025.826171875
1048.986328125
1044.865234375
1014.232421875
955.806640625
882.119140625
823.853515625
801.921875
798.1640625
771.3125
707.326171875
641.44921875
622.095703125
661.490234375
733.521484375
816.49609375
921.78515625
1070.48828125
1250.119140625
1410.44140625
1506.142578125
1532.5859375
1511.78125
1452.615234375
1339.126953125
1158.126953125
928.138671875
697.859375
519.79296875
422.525390625
399.25390625
419.6953125
456.005859375
498.248046875
547.947265625
608.541015625
688.91015625
800.603515625
930.474609375
1020.857421875
1001.263671875
849.16796875
609.646484375
356.087890625
146.64453125
14.59765625
-30.712890625
-11.455078125
29.68359375
69.78125
126.689453125
224.8671875
350.171875
455.626953125
503.74609375
484.474609375
398.50390625
249.7734375
62.32421875
-113.15625
-222.767578125
-236.166015625
-152.021484375
6.76953125
194.818359375
357.46875
466.619140625
548.912109375
664.439453125
844.9609375
1055.447265625
1223.388671875
1301.91015625
1294.2265625
1222.578125
1099.306640625
943.05859375
802.658203125
732.54296875
740.32421875
777.48828125
786.5
743.291015625
655.939453125
547.01953125
447.083984375
382.84375
352.169921875
320.115234375
252.15234375
143.685546875
12.19921875
-121.046875
-228.560546875
-275.255859375
-241.251953125
-136.724609375
20.27734375
222.421875
444.267578125
610.7734375
634.693359375
494.408203125
253.05078125
-1.845703125
-214.6953125
-358.96484375
-416.76171875
-388.875
-310.51953125
-231.96875
-182.076171875
-160.1328125
-158.580078125
-181.650390625
-241.12890625
-341.5390625
-472.869140625
-616.69140625
-758.673828125
-893.388671875
-1015.19921875
-1107.38671875
-1144.37890625
-1103.265625
-973.0546875
-761.97265625
-504.4296875
-254.91796875
-63.853515625
41.384765625
51.787109375
-31.28125
-184.978515625
-357.78515625
-497.779296875
-591.02734375
-658.2421875
-715.728515625
-756.548828125
-769.7578125
-759.6484375
-742.65625
-740.404296875
-775.896484375
-856.1171875
-952.7421875
-1018.380859375
-1031.173828125
-1011.1015625
-989.5
-979.52734375
-980.03125
-984.736328125
-973.759765625
-913.89453125
-785.2578125
-600.921875
-392.91015625
-190.70703125
-18.890625
104.4453125
182.865234375
241.521484375
296.658203125
336.24609375
344.45703125
332.25390625
326.392578125
337.423828125
355.79296875
373.470703125
394.298828125
428.046875
486.634765625
579.712890625
702.322265625
834.326171875
962.212890625
1089.095703125
1209.935546875
1293.57421875
1313.298828125
1285.640625
1251.576171875
1221.009765625
1161.86328125
1048.93359375
903.029296875
775.212890625
708.2734375
717.703125
791.72265625
898.43359375
1003.95703125
1095.34375
1184.130859375
1286.24609375
1404.486328125
1531.1796875
1659.73828125
1790.1640625
1926.5390625
2068.04296875
2199.072265625
2294.0
2340.177734375
2353.4453125
2364.3203125
2392.83984375
2440.919921875
2497.849609375
2541.91796875
2548.732421875
2517.908203125
2489.611328125
2519.650390625
2637.283203125
2832.08984375
3068.068359375
3294.4140625
3458.212890625
3537.40625
3562.400390625
3583.763671875
3619.623046875
3655.01171875
3686.841796875
3738.677734375
3827.23828125
3942.951171875
4071.345703125
4206.712890625
4334.13671875
4424.8125
4466.001953125
4477.0859375
4484.099609375
4499.08203125
4535.94140625
4618.84375
4749.134765625
4880.435546875
4954.8515625
4962.662109375
4952.11328125
4984.40234375
5086.712890625
5238.359375
5391.435546875
5513.353515625
5616.107421875
5732.685546875
5862.896484375
5965.978515625
6017.751953125
6049.1640625
6107.94140625
6203.73046875
6314.99609375
6430.16796875
6552.853515625
6681.69140625
6818.6171875
6989.140625
7220.126953125
7496.498046875
7766.6640625
7991.1484375
8162.234375
8281.552734375
8353.25390625
8405.525390625
8485.373046875
8614.259765625
8768.28125
8914.623046875
9049.271484375
9187.095703125
9333.298828125
9480.087890625
9617.423828125
9731.55078125
9803.61328125
9826.28515625
9817.37109375
9804.97265625
9802.294921875
9805.82421875
9813.8359375
9835.3125
9878.0625
9933.283203125
9975.962890625
9983.3671875
9954.73046875
9909.82421875
9866.103515625
9824.669921875
9785.728515625
9768.314453125
9797.7578125
9873.8828125
9966.923828125
10049.673828125
10123.04296875
10205.642578125
10306.4140625
10411.345703125
10492.29296875
10530.6015625
10539.529296875
10559.408203125
10618.064453125
10696.28515625
10743.552734375
10726.64453125
10652.33984375
10549.1328125
10446.9609375
10373.857421875
10347.3359375
10357.865234375
10376.251953125
10385.625
10392.228515625
10399.72265625
10393.06640625
10361.392578125
10322.58984375
10311.330078125
10352.490234375
10454.6953125
10613.298828125
10801.56640625
10968.484375
11065.9296875
11082.794921875
11049.248046875
11013.556640625
11017.095703125
11076.37890625
11174.494140625
11274.4609375
11348.5625
11389.12109375
11390.931640625
11344.111328125
11257.775390625
11172.06640625
11124.26953125
11111.525390625
11105.9921875
11098.05859375
11101.998046875
11123.513671875
11146.779296875
11159.00390625
11170.310546875
11202.81640625
11271.26953125
11377.173828125
11510.95703125
11657.546875
11808.412109375
11967.34765625
12134.89453125
12291.18359375
12409.7890625
12488.88671875
12553.216796875
12622.912109375
12696.447265625
12769.88671875
12856.232421875
12972.41796875
13114.30078125
13253.62890625
13354.541015625
13387.513671875
13337.7421875
13216.466796875
13068.21484375
12957.34765625
12933.7890625
12999.71484375
13103.4296875
13170.99609375
13157.25
13076.306640625
12985.169921875
12936.833984375
12945.130859375
12985.111328125
13018.87109375
13022.9765625
12999.384765625
12963.84375
12923.859375
12870.4140625
12791.83203125
12689.216796875
12574.248046875
12459.443359375
12357.90234375
12284.140625
12241.384765625
12209.359375
12156.80859375
12069.609375
11961.76953125
11860.669921875
11787.876953125
11750.5234375
11740.712890625
11741.8125
11741.09375
11735.9296875
11725.779296875
11707.126953125
11685.1015625
11679.884765625
11704.76171875
11741.55859375
11754.771484375
11730.154296875
11684.6015625
11639.638671875
11604.845703125
11591.55078125
11621.609375
11707.724609375
11834.0
11966.572265625
12078.78125
12161.62890625
12218.4921875
12257.998046875
12288.421875
12314.52734375
12341.27734375
12377.7578125
12429.466796875
12488.810546875
12544.103515625
12597.01953125
12658.01953125
12724.0859375
12776.654296875
12805.833984375
12821.59375
12834.546875
12840.49609375
12833.591796875
12822.9375
12825.521484375
12850.3046875
12896.12109375
12956.40625
13019.724609375
13075.591796875
13126.671875
13185.453125
13253.11328125
13313.404296875
13355.197265625
13389.92578125
13439.453125
13518.58984375
13636.150390625
13795.7734375
13982.056640625
14160.287109375
14307.33203125
14433.3203125
14557.232421875
14671.623046875
14751.2734375
14791.423828125
14817.86328125
14858.861328125
14921.56640625
14996.02734375
15069.658203125
15136.6171875
15202.2265625
15278.23046875
15367.9921875
15460.462890625
15544.37109375
15619.90625
15687.79296875
15737.40234375
15759.294921875
15762.099609375
15763.4765625
15771.451171875
15787.662109375
15818.876953125
15867.1015625
15915.646484375
15946.046875
15966.02734375
16002.134765625
16067.546875
16156.185546875
16264.703125
16396.283203125
16541.38671875
16678.951171875
16803.392578125
16930.083984375
17066.8203125
17199.1796875
17313.095703125
17413.43359375
17508.36328125
17591.00390625
17650.4296875
17690.296875
17724.390625
17761.6484375
17804.982421875
17856.72265625
17915.169921875
17971.083984375
18015.591796875
18048.84765625
18078.75390625
18117.640625
18181.259765625
18280.576171875
18409.533203125
18548.15234375
18679.724609375
18796.47265625
18889.98046875
18952.56640625
18993.783203125
19040.32421875
19109.1640625
19189.673828125
19258.853515625
19305.306640625
19334.294921875
19362.80078125
19417.134765625
19521.302734375
19674.611328125
19847.15625
20006.07421875
20140.77734375
20259.3671875
20371.849609375
20482.857421875
20588.62109375
20673.939453125
20725.80859375
20759.15625
20814.576171875
20917.197265625
21048.642578125
21171.78515625
21271.978515625
21360.5859375
21449.787109375
21541.34375
21633.3515625
21722.240234375
21802.763671875
21879.138671875
21970.359375
22091.046875
22232.05078125
22371.4453125
22496.7265625
22602.990234375
22679.875
22721.1015625
22743.892578125
22780.419921875
22849.490234375
22950.171875
23078.890625
23234.212890625
23404.06640625
23565.76171875
23703.71875
23816.896484375
23909.2578125
23985.896484375
24058.80078125
24142.853515625
24244.31640625
24363.33984375
24504.81640625
24671.419921875
24846.1796875
24999.15234375
25116.27734375
25209.1015625
25293.669921875
25373.5078125
25446.77734375
25515.34765625
25579.900390625
25637.251953125
25688.505859375
25740.224609375
25793.158203125
25840.189453125
25880.65625
25927.416015625
25994.359375
26084.34375
26192.255859375
26311.36328125
26434.126953125
26556.34375
26683.4375
26823.12890625
26969.708984375
27106.568359375
27227.419921875
27343.453125
27465.701171875
27592.83984375
27722.294921875
27860.5546875
28012.603515625
28169.32421875
28314.28515625
28438.169921875
28542.087890625
28633.541015625
28723.474609375
28819.86328125
28920.171875
29017.09375
29113.09375
29218.412109375
29331.927734375
29437.625
29526.787109375
29610.802734375
29702.587890625
29796.755859375
29880.302734375
29955.373046875
30039.568359375
30147.25390625
30278.37890625
30421.4375
30561.126953125
30688.419921875
30809.15625
30937.794921875
31078.6640625
31220.427734375
31352.580078125
31477.310546875
31599.59765625
31717.21875
31829.255859375
31943.755859375
32066.146484375
32188.9609375
32304.193359375
32418.044921875
32541.869140625
32675.1640625
32808.916015625
32939.603515625
33068.294921875
33191.43359375
33304.623046875
33411.47265625
33518.142578125
33623.76171875
33726.853515625
33835.46875
33958.109375
34088.564453125
34212.630859375
34327.4921875
34442.318359375
34561.921875
34682.39453125
34801.748046875
34922.0234375
35039.978515625
35147.220703125
35242.1640625
35333.91796875
35433.166015625
35545.431640625
35671.517578125
35806.560546875
35940.1875
36065.66015625
36187.509765625
36313.255859375
36440.974609375
36562.966796875
36677.546875
36787.80859375
36893.59375
36995.71484375
37103.84375
37226.7890625
37356.392578125
37473.58984375
37569.689453125
37650.658203125
37723.1015625
37790.05859375
37860.0078125
37944.865234375
38045.900390625
38153.1953125
38260.5859375
38369.94140625
38480.55078125
38587.869140625
38694.833984375
38810.935546875
38936.5546875
39060.634765625
39177.525390625
39293.814453125
39414.52734375
39534.90625
39650.7421875
39765.109375
39879.369140625
39988.92578125
40094.0703125
40204.826171875
40328.62109375
40461.751953125
40597.490234375
40733.0625
40864.248046875
40983.94921875
41092.052734375
41196.955078125
41301.484375
41397.634765625
41481.625
41564.291015625
41659.080078125
41768.2109375
41887.3359375
42015.01171875
42150.26953125
42288.33203125
42425.5859375
42561.92578125
42693.462890625
42811.576171875
42914.740234375
43012.626953125
43113.259765625
43215.642578125
43320.193359375
43434.341796875
43559.71484375
43684.890625
43800.4609375
43911.802734375
44027.54296875
44145.146484375
44258.294921875
44369.40234375
44483.416015625
44596.98828125
44704.96875
44810.705078125
44919.328125
45027.912109375
45133.330078125
45242.712890625
45364.064453125
45492.28125
45616.01953125
45732.88671875
45846.908203125
45957.6015625
46064.328125
46175.845703125
46301.484375
46436.0
46565.837890625
46687.7265625
46809.140625
46933.48828125
47057.390625
47180.40234375
47304.912109375
47427.556640625
47542.404296875
47651.8671875
47763.875
47879.72265625
47995.01171875
48110.453125
48230.32421875
48351.826171875
48467.466796875
48576.904296875
48685.51953125
48792.7421875
48893.369140625
48989.47265625
49089.0390625
49192.9765625
49295.060546875
49394.927734375
49499.8984375
49613.537109375
49732.837890625
49856.265625
49983.580078125
50108.537109375
50224.076171875
50335.154296875
50454.45703125
50584.646484375
50716.41796875
50844.26171875
50971.38671875
51098.064453125
51218.669921875
51332.94921875
51447.853515625
51565.171875
51679.234375
51789.35546875
51902.333984375
52019.6328125
52134.54296875
52245.6015625
52360.40625
52481.962890625
52603.50390625
52721.15625
52839.78125
52961.43359375
53080.212890625
53193.861328125
53308.564453125
53426.6953125
53541.59375
53650.5078125
53760.849609375
53877.08203125
53992.927734375
54103.591796875
54214.275390625
54329.052734375
54442.5078125
54550.646484375
54659.66015625
54775.396484375
54893.9140625
55010.796875
55130.072265625
55255.28125
55381.15234375
55502.947265625
55624.904296875
55750.4765625
55873.5234375
55988.541015625
56100.990234375
56218.025390625
56337.412109375
56454.943359375
56574.1484375
56698.552734375
56822.517578125
56940.255859375
57056.44140625
57177.86328125
57302.138671875
57424.90234375
57550.078125
57681.8046875
57813.5859375
57937.158203125
58055.74609375
58177.25390625
58300.84375
58421.8125
58543.193359375
58670.27734375
58799.35546875
58924.28515625
59048.79296875
59179.935546875
59314.43359375
59444.138671875
59570.20703125
59699.119140625
59829.11328125
59953.8671875
60075.8671875
60202.767578125
60333.587890625
60461.68359375
60588.353515625
60720.1875
60855.4140625
60986.33984375
61113.4375
61243.81640625
61377.43359375
61508.142578125
61636.90234375
61770.541015625
61908.3359375
62043.158203125
62175.259765625
62311.560546875
62451.76953125
62588.751953125
62722.55078125
62860.376953125
63002.34375
63140.974609375
63275.615234375
63413.583984375
63555.7578125
63694.919921875
63830.10546875
63968.890625
64113.103515625
64255.857421875
64395.30078125
64537.8046875
64684.5625
64828.474609375
64967.75390625
65109.349609375
65255.09375
65397.6953125
65534.443359375
65671.73828125
65811.654296875
65947.197265625
66075.669921875
66203.609375
66333.1640625
66456.46484375
66569.154296875
66676.548828125
66780.34765625
66871.90625
66945.265625
67004.35546875
67050.333984375
67074.162109375
67069.208984375
67039.41796875
66987.302734375
66905.916015625
66790.849609375
66648.779296875
66485.740234375
66298.2890625
66084.923828125
65854.953125
65616.837890625
65368.5078125
65108.62109375
64846.888671875
64593.59375
64349.388671875
64115.369140625
63902.44921875
63719.69921875
63562.89453125
63425.4140625
63311.123046875
63225.533203125
63163.787109375
63119.232421875
63095.08984375
63095.712890625
63114.548828125
63142.90234375
63182.732421875
63238.66015625
63305.09765625
63373.94921875
63447.5625
63531.19140625
63619.64453125
63704.5859375
63788.58984375
63878.634765625
63971.818359375
64061.01171875
64148.87109375
64242.40625
64338.85546875
64430.822265625
64520.595703125
64615.431640625
64713.068359375
64806.009765625
64896.1953125
64991.119140625
65089.0390625
65182.373046875
65272.58984375
65367.232421875
65464.9453125
65558.041015625
65647.6015625
65741.357421875
65838.482421875
65931.251953125
66020.30078125
66113.470703125
66210.453125
66303.458984375
66392.546875
66485.451171875
66582.234375
66675.05859375
66763.482421875
66855.1875
66950.7578125
67042.595703125
67130.15234375
67221.283203125
67316.892578125
67409.02734375
67496.28125
67586.3125
67680.626953125
67771.638671875
67857.81640625
67946.966796875
68040.98828125
68132.025390625
68217.607421875
68305.2109375
68397.39453125
68486.90625
68571.30859375
68658.12890625
68750.30078125
68840.455078125
68925.4296875
69012.337890625
69104.267578125
69193.82421875
69277.388671875
69362.171875
69452.21875
69540.744140625
69623.7265625
69707.830078125
69797.115234375
69884.943359375
69967.193359375
70050.736328125
70140.240234375
70229.0
70311.8828125
70395.060546875
70483.6953125
70571.958984375
70654.853515625
70738.15234375
70826.611328125
70913.765625
70993.939453125
71073.3203125
71158.435546875
71244.4140625
71325.51953125
71406.671875
71493.1484375
71579.228515625
71658.90234375
71738.046875
71823.91015625
71911.931640625
71995.234375
72077.98046875
72166.64453125
72256.873046875
72341.88671875
72425.611328125
72514.421875
72603.939453125
72687.296875
72768.755859375
72855.466796875
72943.216796875
73024.279296875
73102.537109375
73186.5078125
73273.828125
73356.99609375
73438.357421875
73524.6640625
73612.294921875
73692.951171875
73769.3125
73850.19140625
73934.578125
74015.220703125
74093.865234375
74177.953125
74265.90625
74350.576171875
74433.7890625
74522.369140625
74613.17578125
74697.3984375
74776.896484375
74860.666015625
74947.84375
75030.23046875
75109.275390625
75193.947265625
75282.96484375
75366.1015625
75442.662109375
75522.0703125
75605.8828125
75685.853515625
75760.8359375
75839.177734375
75922.64453125
76004.056640625
76082.79296875
76166.591796875
76255.49609375
76339.8125
76416.986328125
76495.080078125
76576.55078125
76654.185546875
76726.51171875
76801.552734375
76881.287109375
76958.08203125
77030.826171875
77108.767578125
77194.083984375
77276.466796875
77351.044921875
77426.390625
77508.119140625
77589.357421875
77664.71484375
77739.203125
77815.833984375
77888.431640625
77954.876953125
78024.130859375
78101.970703125
78182.568359375
78261.904296875
78346.171875
78438.376953125
78529.73046875
78613.451171875
78694.916015625
78779.212890625
78860.9765625
78935.810546875
79009.552734375
79086.873046875
79162.841796875
79235.599609375
79314.740234375
79405.94140625
79498.70703125
79580.58984375
79653.060546875
79722.83203125
79789.03515625
79850.955078125
79917.52734375
79996.056640625
80080.5703125
80163.275390625
80248.08203125
80340.380859375
80432.73828125
80514.314453125
80587.033203125
80659.9921875
80735.13671875
80810.279296875
80888.638671875
80973.1171875
81058.134765625
81138.37890625
81218.08984375
81300.90625
81379.908203125
81450.3203125
81522.5625
81608.45703125
81702.49609375
81791.1171875
81872.59375
81952.935546875
82030.255859375
82099.947265625
82169.439453125
82250.958984375
82343.416015625
82436.408203125
82527.6328125
82621.529296875
82715.9765625
82806.373046875
82898.515625
83001.076171875
83108.669921875
83208.2265625
83298.857421875
83389.67578125
83481.7890625
83569.298828125
83654.884765625
83746.466796875
83840.126953125
83924.349609375
84000.689453125
84082.923828125
84175.978515625
84273.265625
84374.9921875
84490.6015625
84620.53125
84752.228515625
84876.64453125
84993.083984375
85097.046875
85181.59765625
85254.40625
85335.935546875
85435.26953125
85542.416015625
85648.3125
85756.48046875
85870.0703125
85983.072265625
86091.19921875
86198.955078125
86311.14453125
86429.328125
86558.818359375
86704.763671875
86858.490234375
87003.2265625
87137.625
87278.630859375
87437.3515625
87607.87890625
87783.73046875
87967.33203125
88156.87890625
88341.302734375
88516.60546875
88691.705078125
88870.599609375
89045.072265625
89213.490234375
89390.525390625
89588.064453125
89800.890625
90020.359375
90246.890625
90479.388671875
90708.5546875
90932.66015625
91165.083984375
91413.30078125
91663.599609375
91899.09765625
92120.044921875
92334.611328125
92543.765625
92749.53125
92965.140625
93200.876953125
93448.869140625
93694.8125
93934.986328125
94170.251953125
94396.34765625
94614.765625
94840.55859375
95081.67578125
95319.6640625
95527.974609375
95702.2890625
95857.482421875
96002.47265625
96134.419921875
96251.423828125
96355.044921875
96445.322265625
96527.291015625
96616.36328125
96722.556640625
96834.751953125
96933.962890625
97016.173828125
97089.126953125
97154.8046875
97210.884765625
97262.775390625
97317.73046875
97372.07421875
97419.294921875
97464.857421875
97517.662109375
97573.509765625
97623.880859375
97675.23828125
97741.912109375
97824.912109375
97915.404296875
98013.501953125
98124.515625
98241.60546875
98353.76953125
98468.490234375
98604.1171875
98759.03125
98909.306640625
99039.58203125
99157.642578125
99276.712890625
99402.1328125
99537.416015625
99683.021484375
99824.3671875
99940.501953125
100031.884765625
100123.48046875
100234.171875
100358.37109375
100483.2890625
100607.4609375
100733.859375
100859.396484375
100981.796875
101107.505859375
101244.7890625
101395.37890625
101555.689453125
101718.25390625
101871.369140625
102007.56640625
102133.166015625
102259.9453125
102389.689453125
102518.853515625
102653.98046875
102805.568359375
102968.90625
103129.794921875
103288.400390625
103456.97265625
103633.5078125
103800.841796875
103955.88671875
104116.154296875
104290.439453125
104466.44921875
104636.98828125
104815.05078125
105009.583984375
105207.341796875
105394.3984375
105578.23828125
105772.685546875
105975.650390625
106176.13671875
106368.51171875
106545.791015625
106694.130859375
106811.2265625
106918.708984375
107040.794921875
107180.189453125
107326.759765625
107476.37109375
107626.154296875
107763.861328125
107879.03515625
107975.787109375
108060.740234375
108130.0234375
108184.212890625
108244.056640625
108330.544921875
108434.705078125
108525.140625
108583.576171875
108620.86328125
108662.541015625
108729.4609375
108825.38671875
108931.2421875
109017.705078125
109074.43359375
109120.5703125
109178.828125
109251.140625
109329.796875
109416.59375
109514.197265625
109611.384765625
109695.2109375
109767.4765625
109832.59375
109883.107421875
109919.66796875
109973.828125
110083.958984375
110251.974609375
110445.841796875
110639.822265625
110828.869140625
111008.390625
111168.521484375
111312.962890625
111460.626953125
111622.095703125
111790.671875
111958.748046875
112125.484375
112286.548828125
112434.5703125
112574.072265625
112720.896484375
112884.412109375
113063.4296875
113257.654296875
113465.521484375
113671.517578125
113855.2421875
114014.810546875
114162.583984375
114296.029296875
114393.294921875
114442.197265625
114454.736328125
114448.609375
114434.138671875
114425.068359375
114440.6328125
114485.03515625
114540.435546875
114590.728515625
114639.009765625
114692.794921875
114745.19921875
114780.4921875
114788.626953125
114768.029296875
114724.439453125
114672.16796875
114626.08984375
114589.177734375
114558.8203125
114545.322265625
114567.37109375
114626.16796875
114702.5703125
114787.23828125
114897.880859375
115059.30078125
115280.23828125
115554.783203125
115869.2734375
116200.298828125
116522.56640625
116828.3515625
117127.001953125
117423.015625
117715.052734375
118021.904296875
118382.138671875
118810.333984375
119272.5
119722.70703125
120149.4609375
120571.12890625
121003.53515625
121452.244140625
121922.52734375
122413.330078125
122907.42578125
123386.0546875
123850.16796875
124315.240234375
124792.302734375
125284.43359375
125790.619140625
126299.451171875
126790.48828125
127257.43359375
127719.90625
128196.318359375
128674.251953125
129122.365234375
129520.15234375
129858.66796875
130124.78515625
130309.830078125
130431.015625
130525.056640625
130622.376953125
130741.40625
130898.994140625
131104.759765625
131348.87890625
131616.697265625
131914.392578125
132260.53515625
132652.3125
133060.0859375
133458.658203125
133847.51953125
134237.783203125
134634.654296875
135035.552734375
135430.234375
135798.8125
136123.15625
136405.63671875
136667.4609375
136926.923828125
137188.076171875
137448.162109375
137701.55859375
137933.833984375
138124.09765625
138257.447265625
138329.876953125
138347.189453125
138335.416015625
138351.685546875
138463.0
138697.1640625
139014.029296875
139327.7109375
139558.779296875
139676.216796875
139705.3515625
139701.00390625
139709.30078125
139753.9140625
139851.720703125
140017.6640625
140235.828125
140440.55859375
140556.30078125
140562.578125
140506.267578125
140451.34765625
140432.537109375
140455.296875
140516.365234375
140611.248046875
140731.94921875
140867.46484375
141005.9453125
141139.193359375
141271.478515625
141419.05859375
141592.404296875
141784.6640625
141986.90234375
142204.103515625
142440.744140625
142680.1640625
142898.095703125
143090.529296875
143269.380859375
143439.361328125
143603.537109375
143785.048828125
144013.21484375
144287.294921875
144581.384765625
144886.44921875
145218.228515625
145579.90234375
145948.5078125
146307.537109375
146662.796875
147014.46875
147345.013671875
147652.94921875
147970.755859375
148326.25
148707.11328125
149085.390625
149459.30078125
149850.14453125
150274.44140625
150739.982421875
151253.455078125
151806.939453125
152363.677734375
152874.40234375
153301.244140625
153617.560546875
153805.130859375
153872.21484375
153858.037109375
153793.416015625
153663.845703125
153431.537109375
153086.73046875
152659.40234375
152189.595703125
151705.48828125
151221.2890625
150733.75
150223.71484375
149678.640625
149109.25
148530.67578125
147940.46484375
147337.9140625
146753.435546875
146226.478515625
145753.669921875
145288.07421875
144797.3828125
144296.767578125
143808.740234375
143307.904296875
142726.2265625
142013.32421875
141184.82421875
140312.33203125
139469.353515625
138687.41796875
137963.466796875
137300.50390625
136722.154296875
136238.33203125
135810.732421875
135369.810546875
134865.755859375
134298.85546875
133711.18359375
133158.533203125
132676.828125
132256.310546875
131851.53125
131430.46484375
131012.56640625
130652.349609375
130396.96875
130272.173828125
130293.787109375
130463.802734375
130749.71484375
131083.611328125
131391.294921875
131626.5390625
131792.265625
131941.49609375
132147.302734375
132452.14453125
132841.78125
133266.7421875
133674.701171875
134021.47265625
134286.18359375
134507.208984375
134784.125
135204.97265625
135768.658203125
136397.978515625
137018.734375
137600.107421875
138130.671875
138597.97265625
139003.771484375
139373.974609375
139741.01171875
140125.646484375
140528.80078125
140919.7890625
141239.45703125
141444.701171875
141553.05078125
141620.86328125
141678.408203125
141709.251953125
141687.17578125
141600.583984375
141439.556640625
141193.837890625
140873.513671875
140504.96875
140100.521484375
139658.65625
139196.19140625
138743.90234375
138297.919921875
137807.185546875
137225.90625
136556.232421875
135832.244140625
135092.90625
134382.01953125
133740.373046875
133176.427734375
132667.638671875
132202.82421875
131793.890625
131432.642578125
131072.2734375
130675.974609375
130255.525390625
129840.103515625
129436.9453125
129045.921875
128679.326171875
128337.208984375
127995.203125
127652.86328125
127364.4140625
127178.078125
127066.345703125
126961.9296875
126847.35546875
126760.7265625
126720.77734375
126697.080078125
126659.345703125
126610.740234375
126557.322265625
126480.525390625
126363.029296875
126223.6484375
126109.6171875
126061.423828125
126089.09765625
126173.3046875
126288.060546875
126428.814453125
126613.90234375
126853.73828125
127133.822265625
127439.11328125
127771.71484375
128118.84765625
128422.705078125
128619.751953125
128707.28125
128743.033203125
128784.65625
128859.5703125
128986.92578125
129186.4140625
129453.53515625
129757.375
130077.388671875
130419.017578125
130780.88671875
131129.697265625
131426.205078125
131666.4921875
131889.333984375
132152.85546875
132505.484375
132959.263671875
133476.0625
133985.908203125
134429.66796875
134789.791015625
135089.740234375
135372.828125
135673.072265625
135990.576171875
136295.2421875
136561.673828125
136792.869140625
137002.0234375
137188.267578125
137349.986328125
137509.32421875
137700.291015625
137941.208984375
138239.443359375
138607.580078125
139041.77734375
139492.009765625
139894.98046875
140249.0078125
140631.65625
141130.736328125
141766.990234375
142478.431640625
143160.357421875
143727.294921875
144166.173828125
144539.96484375
144929.80078125
145374.7421875
145865.373046875
146358.765625
146770.44140625
146994.072265625
146999.123046875
146906.462890625
146905.373046875
147079.787109375
147356.626953125
147623.888671875
147839.3046875
148009.3046875
148132.75
148217.365234375
148314.0
148481.560546875
148725.896484375
149000.52734375
149257.892578125
149482.8984375
149689.29296875
149895.693359375
150094.3359375
150245.296875
150326.080078125
150383.92578125
150504.00390625
150725.35546875
151028.8125
151405.84375
151877.171875
152419.119140625
152924.693359375
153274.849609375
153420.904296875
153391.32421875
153277.205078125
153230.92578125
153398.177734375
153787.42578125
154256.78125
154691.78125
155149.494140625
155748.111328125
156433.791015625
156931.73828125
156945.298828125
156393.380859375
155500.12890625
154703.3359375
154428.380859375
154859.650390625
155908.66796875
157409.0703125
159274.630859375
161398.59375
163468.5859375
165017.6328125
165669.720703125
165247.705078125
163664.650390625
160879.748046875
157060.921875
152703.251953125
148459.03125
144820.556640625
141963.873046875
139824.427734375
138243.126953125
137061.02734375
136164.45703125
135498.0546875
135042.7890625
134779.890625
134671.310546875
134659.20703125
134678.6875
134685.630859375
134681.603515625
134709.0
134827.57421875
135098.72265625
135563.619140625
136205.52734375
136953.68359375
137766.134765625
138701.875
139882.359375
141409.578125
143364.232421875
145822.90625
148751.212890625
151876.853515625
154819.154296875
157441.29296875
159991.41015625
162794.72265625
165869.763671875
168965.150390625
171906.298828125
174682.732421875
177110.865234375
178610.046875
178566.8046875
176949.6875
174424.724609375
171851.12890625
169837.6953125
168828.50390625
169270.58203125
171256.994140625
174002.779296875
176097.60546875
176554.01171875
175460.521484375
173476.96875
171000.638671875
168195.697265625
165607.0859375
164062.06640625
163664.55859375
163259.759765625
161328.181640625
157393.90234375
152373.4765625
147649.73046875
144037.033203125
141565.927734375
139904.99609375
138771.62890625
138044.015625
137691.48828125
137698.599609375
138038.7265625
138647.669921875
139359.978515625
139906.25
140089.525390625
140000.27734375
139964.515625
140240.21484375
140861.857421875
141796.048828125
143038.880859375
144397.279296875
145338.328125
145337.283203125
144404.21875
143113.515625
142110.818359375
141713.923828125
141926.240234375
142574.9609375
143336.11328125
143812.74609375
143774.24609375
143310.60546875
142705.236328125
142199.59375
141898.509765625
141819.462890625
141967.755859375
142382.498046875
143117.861328125
144157.7578125
145391.720703125
146744.716796875
148293.5
150181.005859375
152481.505859375
155239.421875
158484.873046875
161944.03125
164794.744140625
166094.615234375
165651.185546875
164299.3125
163206.390625
163072.033203125
164031.275390625
165921.986328125
168267.056640625
170200.326171875
170916.873046875
170357.79296875
169262.41796875
168475.01171875
168303.365234375
168484.74609375
168524.998046875
168021.546875
166893.22265625
165468.357421875
164293.439453125
163783.484375
164054.509765625
164979.7421875
166204.267578125
167123.806640625
167139.517578125
166130.595703125
164592.076171875
163201.74609375
162315.71875
161915.501953125
161865.6015625
162050.615234375
162337.94140625
162583.978515625
162702.125
162657.7421875
162423.875
162012.904296875
161514.8125
161020.935546875
160527.904296875
159982.38671875
159392.37109375
158818.978515625
158274.337890625
157701.158203125
157052.49609375
156334.48828125
155571.8984375
154781.72265625
153982.732421875
153194.412109375
152430.826171875
151721.5703125
151116.21875
150630.56640625
150209.06640625
149778.1796875
149314.3203125
148823.794921875
148295.49609375
147735.6953125
147223.76171875
146857.150390625
146640.201171875
146492.009765625
146373.859375
146349.31640625
146496.474609375
146805.8125
147189.0625
147557.177734375
147869.55859375
148133.23046875
148377.50390625
148622.05859375
148863.6171875
149098.04296875
149340.599609375
149600.314453125
149844.3671875
150020.12109375
150113.12890625
150157.73828125
150191.765625
150227.3203125
150263.787109375
150296.923828125
150306.1484375
150257.033203125
150128.517578125
149929.103515625
149690.56640625
149459.44921875
149282.037109375
149170.705078125
149088.27734375
148987.37890625
148857.583984375
148710.068359375
148530.693359375
148289.04296875
147994.65234375
147706.78515625
147479.08984375
147321.0078125
147215.576171875
147142.283203125
147075.220703125
146991.177734375
146892.544921875
146797.62109375
146702.671875
146586.9375
146468.501953125
146420.447265625
146503.1953125
146696.435546875
146916.646484375
147088.4609375
147187.95703125
147238.5625
147287.404296875
147372.943359375
147491.939453125
147598.1015625
147645.55859375
147635.34375
147618.501953125
147659.7421875
147795.693359375
148014.41015625
148272.162109375
148542.24609375
148850.037109375
149249.345703125
149765.091796875
150370.31640625
151010.859375
151631.12890625
152185.4296875
152663.669921875
153118.55859375
153635.841796875
154254.095703125
154926.94140625
155574.431640625
156153.203125
156666.6484375
157131.70703125
157559.271484375
157957.97265625
158342.572265625
158743.013671875
159202.703125
159743.857421875
160325.712890625
160862.8125
161303.6796875
161675.80078125
162039.125
162412.390625
162759.669921875
163034.681640625
163228.578125
163394.197265625
163633.224609375
164033.162109375
164598.515625
165263.205078125
165978.78515625
166758.92578125
167629.884765625
168593.607421875
169669.58984375
170893.5078125
172173.521484375
173172.126953125
173457.134765625
172846.484375
171584.31640625
170158.40625
168969.587890625
168164.802734375
167694.380859375
167444.005859375
167324.216796875
167301.287109375
167376.27734375
167532.052734375
167709.5625
167852.076171875
167962.974609375
168098.853515625
168310.640625
168609.970703125
168985.51953125
169422.765625
169899.0859375
170381.802734375
170851.630859375
171326.181640625
171849.244140625
172451.822265625
173122.63671875
173815.712890625
174487.24609375
175126.775390625
175753.380859375
176384.14453125
177011.123046875
177609.787109375
178164.208984375
178680.751953125
179180.130859375
179676.259765625
180155.197265625
180570.736328125
180869.1875
181030.02734375
181084.939453125
181095.263671875
181112.611328125
181159.607421875
181233.900390625
181312.94140625
181353.474609375
181302.70703125
181125.91796875
180829.0078125
180455.55859375
180063.37890625
179699.029296875
179381.6875
179099.603515625
178819.375
178501.498046875
178111.865234375
177630.861328125
177071.015625
176493.244140625
175986.919921875
175607.677734375
175331.140625
175081.7734375
174806.39453125
174501.85546875
174174.916015625
173813.5234375
173422.67578125
173063.98828125
172823.30859375
172742.388671875
172802.07421875
172953.08984375
173123.099609375
173206.6796875
173116.64453125
172880.623046875
172649.375
172569.28515625
172663.806640625
172865.892578125
173132.439453125
173467.287109375
173834.525390625
174115.400390625
174198.69140625
174102.1875
173973.677734375
173960.25
174076.064453125
174192.943359375
174155.291015625
173906.482421875
173511.892578125
173076.529296875
172661.853515625
172282.552734375
171951.2109375
171694.90234375
171534.890625
171473.208984375
171497.107421875
171579.21875
171680.189453125
171775.427734375
171879.931640625
172025.66796875
172212.1640625
172397.21875
172535.720703125
172607.72265625
172612.400390625
172566.1875
172515.828125
172521.734375
172604.05859375
172718.0078125
172799.35546875
172826.142578125
172826.6328125
172841.69921875
172895.12109375
172990.75
173119.994140625
173268.67578125
173421.189453125
173560.724609375
173677.4453125
173795.2890625
173986.958984375
174333.21484375
174852.82421875
175488.84765625
176171.94921875
176876.220703125
177604.201171875
178349.671875
179103.8125
179876.34765625
180674.341796875
181467.2109375
182205.58203125
182876.716796875
183517.287109375
184172.408203125
184868.7109375
185629.5390625
186483.26171875
187435.62109375
188450.158203125
189476.73046875
190496.345703125
191527.611328125
192593.830078125
193694.048828125
194804.63671875
195898.63671875
196957.6875
197969.021484375
198921.384765625
199813.728515625
200668.5
201529.66796875
202445.7890625
203457.375
204590.853515625
205844.416015625
207178.49609375
208546.2421875
209948.7734375
211439.79296875
213053.568359375
214741.6328125
216403.46484375
217971.02734375
219445.697265625
220872.046875
222309.958984375
223819.05078125
225417.63671875
227038.693359375
228560.669921875
229905.974609375
231094.263671875
232195.23046875
233263.66015625
234336.626953125
235448.75
236598.486328125
237710.57421875
238677.53125
239447.541015625
240049.62890625
240540.18359375
240962.701171875
241362.29296875
241785.73828125
242220.521484375
242545.875
242585.80859375
242232.236328125
241521.0078125
240605.37890625
239675.90625
238892.048828125
238341.2109375
238022.494140625
237867.837890625
237796.455078125
237757.728515625
237727.8671875
237689.716796875
237646.029296875
237653.26953125
237811.572265625
238198.330078125
238819.6875
239641.779296875
240660.134765625
241916.380859375
243443.65625
245212.052734375
247138.2890625
249146.0859375
251216.69140625
253389.080078125
255717.939453125
258231.607421875
260928.26953125
263804.775390625
266871.189453125
270124.435546875
273517.51171875
276974.23828125
280435.8671875
283879.73828125
287291.720703125
290636.650390625
293861.6015625
296917.12890625
299774.552734375
302441.638671875
304971.091796875
307435.73828125
309875.05859375
312267.666015625
314562.630859375
316727.580078125
318755.767578125
320638.9765625
322351.146484375
323849.009765625
325064.4609375
325900.810546875
326277.8828125
326219.87890625
325905.525390625
325615.1953125
325608.18359375
326026.166015625
326878.16796875
328077.423828125
329468.77734375
330833.138671875
331917.068359375
332528.435546875
332657.1328125
332515.76171875
332442.880859375
332737.515625
333556.50390625
334928.0859375
336812.65234375
339124.654296875
341723.451171875
344442.705078125
347168.912109375
349889.67578125
352649.869140625
355463.39453125
358280.0234375
361032.02734375
363692.259765625
366283.5703125
368851.310546875
371433.44921875
374031.15625
376579.296875
378946.8046875
380985.1796875
382586.68359375
383705.185546875
384350.140625
384588.72265625
384543.138671875
384347.322265625
384085.740234375
383778.833984375
383423.58203125
383029.728515625
382617.419921875
382204.158203125
381803.267578125
381416.3125
381016.240234375
380551.23046875
379971.7734375
379243.328125
378340.08984375
377260.177734375
376056.423828125
374814.619140625
373571.431640625
372271.669921875
370825.9453125
369184.0
367322.41796875
365189.140625
362712.09765625
359863.2109375
356677.44921875
353207.548828125
349493.044921875
345573.560546875
341492.83984375
337277.51953125
332945.015625
328546.390625
324167.7890625
319863.927734375
315611.197265625
311351.5234375
307071.642578125
302822.71484375
298676.1015625
294679.6484375
290848.37109375
287178.099609375
283667.453125
280332.86328125
277196.419921875
274257.025390625
271486.99609375
268860.46875
266367.015625
263994.453125
261729.697265625
259593.91015625
257644.33984375
255908.0078125
254334.34375
252848.013671875
251428.33203125
250091.712890625
248811.865234375
247522.765625
246213.5546875
244958.05078125
243811.458984375
242722.43359375
241599.17578125
240437.99609375
239330.181640625
238345.04296875
237455.8828125
236590.0390625
235707.69921875
234813.537109375
233932.5078125
233108.490234375
232398.63671875
231823.115234375
231323.75
230808.734375
230244.666015625
229678.322265625
229164.126953125
228703.599609375
228273.59375
227883.087890625
227566.111328125
227327.837890625
227131.013671875
226938.29296875
226739.91015625
226531.05078125
226290.8203125
226008.62890625
225717.642578125
225471.880859375
225283.890625
225103.89453125
224872.779296875
224584.65234375
224279.158203125
223971.822265625
223612.4296875
223131.716796875
222523.9296875
221858.744140625
221201.103515625
220541.03125
219826.21875
219048.7734375
218260.005859375
217491.24609375
216696.8359375
215803.318359375
214794.6875
213718.453125
212620.814453125
211514.466796875
210411.423828125
209344.798828125
208333.548828125
207353.703125
206381.26953125
205456.462890625
204669.412109375
204068.19140625
203597.107421875
203134.490234375
202576.318359375
201876.25
201032.859375
200078.3984375
199086.921875
198162.984375
197392.77734375
196799.69921875
196345.357421875
195959.904296875
195564.16015625
195080.796875
194447.724609375
193621.14453125
192559.845703125
191230.498046875
189667.82421875
188030.896484375
186554.330078125
185404.50390625
184580.689453125
183955.244140625
183381.669921875
182749.5
181980.3671875
181040.76953125
179977.501953125
178904.076171875
177922.673828125
177062.740234375
176296.349609375
175592.287109375
174943.03125
174355.390625
173830.8046875
173348.646484375
172865.23046875
172347.865234375
171822.83203125
171370.30859375
171046.859375
170818.931640625
170592.279296875
170299.16015625
169933.958984375
169515.09765625
169058.662109375
168608.037109375
168247.16796875
168030.90625
167899.84765625
167701.828125
167318.490234375
166759.29296875
166126.740234375
165512.302734375
164940.9765625
164391.79296875
163835.640625
163257.017578125
162677.263671875
162173.115234375
161845.326171875
161738.408203125
161790.98046875
161875.0625
161878.37890625
161746.42578125
161473.548828125
161090.861328125
160665.947265625
160286.892578125
160027.431640625
159922.275390625
159960.630859375
160085.6171875
160215.744140625
160309.08203125
160424.34375
160702.626953125
161281.849609375
162234.828125
163551.48828125
165088.009765625
166486.703125
167227.1796875
166899.771484375
165505.544921875
163476.357421875
161375.310546875
159562.021484375
158092.84375
156845.42578125
155683.419921875
154545.009765625
153458.177734375
152509.791015625
151785.337890625
151315.513671875
151066.810546875
150970.005859375
150953.07421875
150963.2265625
150979.03125
151009.38671875
151082.890625
151240.58203125
151522.771484375
151928.953125
152381.763671875
152765.8359375
153031.701171875
153242.01953125
153487.01953125
153772.4921875
154025.583984375
154196.646484375
154311.333984375
154423.828125
154563.501953125
154738.03515625
154948.0234375
155176.2890625
155388.349609375
155558.126953125
155670.48828125
155698.572265625
155628.74609375
155532.41015625
155559.828125
155803.994140625
156185.83984375
156518.365234375
156674.9921875
156662.044921875
156552.181640625
156409.57421875
156283.083984375
156210.912109375
156199.095703125
156221.880859375
156259.1953125
156306.74609375
156336.9453125
156283.44140625
156090.88671875
155765.888671875
155367.5234375
154969.115234375
154641.177734375
154442.48828125
154396.9765625
154482.08203125
154646.794921875
154828.201171875
154952.537109375
154957.8515625
154841.421875
154664.43359375
154487.13671875
154314.642578125
154121.068359375
153900.263671875
153665.427734375
153420.6640625
153168.4921875
152937.7265625
152774.375
152703.408203125
152709.91796875
152744.23828125
152736.921875
152642.6328125
152499.986328125
152417.857421875
152457.50390625
152546.298828125
152555.369140625
152449.517578125
152309.767578125
152221.5
152212.275390625
152312.45703125
152598.27734375
153114.283203125
153780.6171875
154426.625
154919.08984375
155246.923828125
155499.115234375
155777.033203125
156110.51953125
156439.970703125
156688.998046875
156861.47265625
157052.109375
157358.373046875
157802.958984375
158341.48046875
158907.42578125
159432.529296875
159858.505859375
160161.6484375
160357.07421875
160471.57421875
160533.77734375
160590.66796875
160690.28515625
160833.392578125
160990.404296875
161189.748046875
161529.2265625
162048.19140625
162637.5859375
163148.369140625
163562.685546875
163983.578125
164469.115234375
164961.03125
165393.408203125
165799.626953125
166274.810546875
166877.083984375
167596.59765625
168384.830078125
169184.068359375
169958.181640625
170726.041015625
171546.9609375
172452.48046875
173412.091796875
174383.341796875
175370.310546875
176406.927734375
177500.984375
178622.994140625
179742.591796875
180853.126953125
181961.56640625
183066.865234375
184148.244140625
185175.841796875
186147.6328125
187118.310546875
188168.310546875
189329.275390625
190554.67578125
191775.12890625
192966.244140625
194151.546875
195361.712890625
196612.46875
197905.015625
199218.90625
200507.890625
201726.375
202864.986328125
203948.72265625
204998.9609375
206005.025390625
206932.818359375
207757.619140625
208491.08203125
209175.224609375
209839.748046875
210464.501953125
210999.349609375
211427.779296875
211797.134765625
212177.58984375
212601.724609375
213046.271484375
213452.775390625
213757.166015625
213924.791015625
213983.28125
214014.79296875
214096.1328125
214242.443359375
214408.376953125
214529.78515625
214559.1171875
214482.08203125
214319.63671875
214106.37109375
213857.94140625
213570.91796875
213256.81640625
212950.21484375
212669.833984375
212400.09375
212134.865234375
211913.88671875
211782.916015625
211732.486328125
211704.884765625
211644.919921875
211511.021484375
211256.189453125
210850.462890625
210328.4296875
209773.671875
209242.267578125
208730.0859375
208225.0546875
207759.916015625
207391.4921875
207143.216796875
206984.62890625
206862.25
206745.716796875
206647.423828125
206590.142578125
206546.580078125
206430.650390625
206179.935546875
205841.650390625
205545.9453125
205394.048828125
205401.150390625
205543.41015625
205815.98828125
206229.658203125
206784.232421875
207462.01171875
208220.673828125
208985.392578125
209689.787109375
210348.064453125
211051.197265625
211864.525390625
212764.16796875
213709.6484375
214745.556640625
215979.572265625
217471.6484375
219186.99609375
221044.48828125
222955.853515625
224811.369140625
226485.0
227898.810546875
229077.9765625
230131.978515625
231191.986328125
232365.982421875
233726.681640625
235316.21484375
237152.81640625
239218.005859375
241413.6953125
243536.50390625
245340.939453125
246679.203125
247600.03125
248309.798828125
249031.349609375
249883.61328125
250863.140625
251906.185546875
252952.19140625
253953.80078125
254849.525390625
255559.978515625
256033.365234375
256292.380859375
256423.41796875
256518.97265625
256632.8984375
256771.96484375
256900.220703125
256950.658203125
256864.91796875
256641.716796875
256332.28125
255974.7421875
255547.9765625
255004.666015625
254331.8203125
253553.630859375
252686.048828125
251721.166015625
250657.01953125
249507.361328125
248265.673828125
246890.48046875
245360.1640625
243732.09375
242114.69921875
240579.18359375
239126.837890625
237749.748046875
236488.751953125
235401.16015625
234486.1171875
233677.4609375
232919.6796875
232233.99609375
231701.080078125
231387.708984375
231294.982421875
231372.353515625
231579.744140625
231935.025390625
232486.9296875
233227.853515625
234050.4921875
234826.826171875
235537.3046875
236292.4921875
237211.1953125
238298.587890625
239457.5625
240590.794921875
241663.927734375
242694.28125
243724.94921875
244812.099609375
246001.7109375
247306.310546875
248721.8125
250260.02734375
251926.30859375
253659.16015625
255340.91796875
256902.435546875
258384.05859375
259847.033203125
261243.822265625
262436.521484375
263357.693359375
264111.4296875
264897.189453125
265868.880859375
267079.732421875
268494.513671875
269975.80859375
271279.318359375
272165.873046875
272578.017578125
272677.181640625
272676.79296875
272672.146484375
272662.341796875
272682.17578125
272827.060546875
273148.505859375
273597.73828125
274099.515625
274630.501953125
275190.81640625
275737.8671875
276195.154296875
276516.697265625
276717.3125
276853.607421875
276997.568359375
277208.951171875
277497.3359375
277808.68359375
278064.51171875
278210.53515625
278226.88671875
278128.16796875
277989.4140625
277950.09765625
278141.431640625
278597.3046875
279255.927734375
280042.216796875
280921.931640625
281886.58203125
282932.203125
284071.3125
285340.0703125
286774.412109375
288386.015625
290161.91015625
292074.1171875
294091.041015625
296189.916015625
298345.271484375
300489.96484375
302519.81640625
304389.142578125
306197.2734375
308131.162109375
310316.392578125
312761.5078125
315423.794921875
318228.94140625
320989.080078125
323405.3515625
325270.26171875
326663.09765625
327875.638671875
329145.75390625
330517.275390625
331942.19140625
333421.6953125
334998.234375
336667.59375
338370.703125
340068.646484375
341782.044921875
343543.765625
345333.36328125
347071.611328125
348676.197265625
350118.251953125
351424.822265625
352630.806640625
353737.494140625
354722.41796875
355579.130859375
356332.693359375
357016.857421875
357645.7890625
358206.552734375
358670.921875
359019.427734375
359266.537109375
359460.40625
359646.65234375
359835.46484375
360015.15625
360186.9375
360359.103515625
360504.10546875
360550.72265625
360438.44921875
360166.16796875
359771.611328125
359278.150390625
358688.5
358030.705078125
357383.771484375
356838.103515625
356431.017578125
356121.646484375
355814.93359375
355398.970703125
354778.4921875
353917.44921875
352879.087890625
351811.240234375
350858.439453125
350074.201171875
349422.9140625
348854.041015625
348343.94140625
347863.10546875
347345.734375
346731.25
346029.810546875
345322.513671875
344698.921875
344210.837890625
343880.88671875
343732.59375
343803.865234375
344134.9609375
344734.224609375
345547.337890625
346485.345703125
347522.31640625
348765.65234375
350391.685546875
352491.8359375
355000.255859375
357784.208984375
360784.03125
364051.005859375
367679.603515625
371747.76953125
376329.34375
381532.541015625
387495.193359375
394329.109375
402061.162109375
410622.896484375
419898.87109375
429773.513671875
440067.09765625
450312.341796875
459508.45703125
466141.470703125
468656.177734375
466194.779296875
459100.11328125
448786.08984375
437073.275390625
425494.576171875
414989.91015625
405981.861328125
398556.412109375
392577.01953125
387769.09375
383833.53515625
380544.271484375
377769.205078125
375435.556640625
373494.28515625
371898.23828125
370588.7421875
369502.998046875
368602.486328125
367885.23828125
367357.84375
367000.814453125
366772.916015625
366645.720703125
366620.484375
366707.849609375
366899.0390625
367162.869140625
367468.912109375
367807.265625
368180.505859375
368577.4765625
368962.83203125
369298.1640625
369571.826171875
369806.98046875
370045.224609375
370321.83203125
370645.5546875
370997.552734375
371360.28125
371750.306640625
372204.20703125
372722.654296875
373253.865234375
373760.529296875
374293.759765625
374978.41015625
375934.052734375
377225.583984375
378857.560546875
380759.220703125
382777.1875
384751.830078125
386650.376953125
388611.912109375
390838.794921875
393450.9140625
396444.357421875
399751.681640625
403303.724609375
407034.01171875
410836.705078125
414519.91796875
417814.384765625
420473.90625
422400.24609375
423658.744140625
424359.267578125
424543.29296875
424199.353515625
423347.79296875
422060.892578125
420403.697265625
418387.12890625
415977.875
413131.470703125
409827.671875
406115.845703125
402143.068359375
398118.162109375
394228.697265625
390585.07421875
387226.65234375
384155.580078125
381360.470703125
378827.201171875
376541.330078125
374479.642578125
372600.90625
370853.6015625
369197.521484375
367619.09765625
366130.02734375
364751.93359375
363494.560546875
362345.234375
361287.02734375
360330.552734375
359521.046875
358913.466796875
358546.28515625
358426.7890625
358515.607421875
358727.984375
358986.373046875
359287.705078125
359694.916015625
360250.916015625
360929.0078125
361678.9375
362480.943359375
363325.486328125
364175.78515625
364991.619140625
365766.033203125
366497.23046875
367148.23828125
367689.96875
368179.205078125
368738.201171875
369439.501953125
370243.720703125
371062.494140625
371851.208984375
372621.953125
373391.19921875
374147.412109375
374874.814453125
375588.7109375
376318.48828125
377044.30859375
377682.32421875
378177.369140625
378597.125
379073.890625
379649.796875
380252.58203125
380842.3203125
381486.4453125
382230.619140625
382987.130859375
383649.748046875
384258.564453125
384945.876953125
385766.681640625
386696.087890625
387747.95703125
388950.919921875
390221.4375
391420.009765625
392566.337890625
393872.515625
395535.19140625
397613.8125
400118.2578125
403056.638671875
406381.046875
410089.078125
414397.94921875
419459.9921875
424640.595703125
428353.48046875
429107.736328125
426837.59375
422990.216796875
419277.814453125
416538.3828125
414745.005859375
413661.607421875
413159.3671875
413078.439453125
413159.802734375
413217.708984375
413255.837890625
413376.431640625
413648.544921875
414060.17578125
414513.95703125
414857.505859375
414984.623046875
414929.6328125
414833.75390625
414825.181640625
414957.125
415226.12890625
415585.05859375
415943.689453125
416217.68359375
416394.94140625
416525.330078125
416647.994140625
416763.189453125
416869.955078125
416984.3515625
417102.46875
417171.88671875
417119.3984375
416903.978515625
416546.412109375
416117.748046875
415692.65625
415304.109375
414951.552734375
414652.517578125
414452.72265625
414363.98828125
414325.552734375
414264.96484375
414176.044921875
414096.62109375
414028.458984375
413930.24609375
413783.39453125
413610.669921875
413421.28125
413188.00390625
412901.234375
412608.1015625
412370.076171875
412202.69921875
412073.0
411930.849609375
411724.974609375
411418.869140625
411027.9375
410635.31640625
410346.267578125
410223.2890625
410267.30859375
410440.744140625
410689.009765625
410958.830078125
411233.76953125
411559.564453125
412010.017578125
412609.669921875
413293.45703125
413951.091796875
414517.375
415030.037109375
415608.447265625
416368.8125
417344.3515625
418482.96875
419724.53125
421069.990234375
422559.658203125
424191.779296875
425891.8203125
427575.76171875
429228.33984375
430908.98046875
432700.42578125
434669.3203125
436854.072265625
439248.484375
441789.72265625
444394.673828125
447030.8671875
449741.521484375
452590.466796875
455593.548828125
458709.275390625
461874.4140625
465029.328125
468125.07421875
471137.673828125
474084.978515625
477020.767578125
480008.88671875
483098.0234375
486300.384765625
489579.041015625
492869.18359375
496129.076171875
499359.296875
502558.365234375
505683.6484375
508691.65234375
511608.212890625
514520.703125
517496.01953125
520533.30078125
523594.037109375
526637.6796875
529615.32421875
532468.892578125
535169.859375
537744.783203125
540239.318359375
542661.251953125
544967.28515625
547096.427734375
549014.111328125
550741.935546875
552352.787109375
553922.517578125
555480.36328125
557016.162109375
558523.76171875
560004.095703125
561427.431640625
562735.349609375
563891.119140625
564885.423828125
565678.28125
566196.357421875
566440.56640625
566561.8125
566766.416015625
567143.099609375
567610.671875
568016.3515625
568244.30078125
568248.97265625
568051.837890625
567732.857421875
567393.87890625
567108.00390625
566912.251953125
566838.57421875
566914.52734375
567122.921875
567390.431640625
567634.54296875
567809.052734375
567900.869140625
567912.09375
567872.580078125
567866.455078125
568026.19921875
568480.671875
569285.5703125
570383.25390625
571628.55859375
572869.7890625
574025.0078125
575104.890625
576188.177734375
577374.30078125
578723.482421875
580215.578125
581781.861328125
583395.544921875
585114.3046875
587017.888671875
589130.23828125
591426.40625
593879.1953125
596448.646484375
599045.169921875
601564.529296875
603969.427734375
606300.357421875
608610.015625
610932.71875
613314.74609375
615807.453125
618395.263671875
620970.88671875
623423.603515625
625741.236328125
628006.5
630306.107421875
632652.041015625
634969.41796875
637146.9296875
639117.642578125
640905.716796875
642586.888671875
644206.3359375
645754.373046875
647212.326171875
648581.97265625
649863.169921875
651041.173828125
652108.921875
653064.080078125
653868.140625
654450.33203125
654781.96875
654918.244140625
654941.474609375
654891.615234375
654774.095703125
654592.474609375
654325.654296875
653897.748046875
653224.9921875
652294.275390625
651163.837890625
649893.474609375
648506.734375
647013.044921875
645422.091796875
643721.560546875
641866.3203125
639805.728515625
637515.83984375
635012.625
632358.123046875
629655.322265625
627006.380859375
624448.560546875
621928.7265625
619346.92578125
616627.53515625
613756.21875
610767.181640625
607712.712890625
604645.85546875
601611.779296875
598629.81640625
595679.958984375
592728.052734375
589773.86328125
586851.28515625
583967.68359375
581078.58203125
578161.443359375
575289.359375
572576.451171875
570053.69140625
567645.630859375
565262.328125
562854.025390625
560375.6875
557780.55078125
555089.177734375
552405.068359375
549813.6640625
547309.291015625
544863.388671875
542515.056640625
540335.603515625
538339.197265625
536490.685546875
534777.38671875
533209.3203125
531760.88671875
530375.607421875
529033.73828125
527771.41796875
526635.7890625
525665.330078125
524910.75390625
524422.748046875
524202.521484375
524194.85546875
524339.806640625
524612.3984375
525019.82421875
525591.638671875
526371.076171875
527386.810546875
528633.123046875
530096.603515625
531783.439453125
533681.486328125
535703.8359375
537713.81640625
539616.240234375
541405.759765625
543141.01953125
544910.0859375
546811.546875
548909.6640625
551167.388671875
553422.845703125
555438.35546875
556991.587890625
557975.724609375
558466.62890625
558692.552734375
558909.306640625
559292.55859375
559917.203125
560747.888671875
561585.283203125
562082.60546875
561927.115234375
561037.37890625
559566.341796875
557757.330078125
555857.02734375
554105.412109375
552664.0078125
551499.48828125
550393.173828125
549089.015625
547408.0546875
545270.5546875
542727.7265625
539997.138671875
537369.7578125
535023.7109375
532958.1796875
531086.990234375
529295.302734375
527396.673828125
525173.859375
522556.31640625
519698.998046875
516830.927734375
514089.005859375
511541.275390625
509273.40234375
507356.810546875
505792.72265625
504577.841796875
503758.423828125
503279.23828125
502776.892578125
501659.80078125
499500.5625
496369.796875
492792.57421875
489400.46484375
486608.8046875
484546.837890625
483166.21875
482280.38671875
481463.767578125
480064.978515625
477551.0859375
473924.220703125
469711.234375
465496.337890625
461542.71875
457876.412109375
454551.48828125
451671.65625
449231.912109375
447104.513671875
445177.16015625
443400.3359375
441718.12109375
440066.0546875
438447.583984375
436927.828125
435542.625
434278.93359375
433138.453125
432148.390625
431307.349609375
430581.3515625
429951.583984375
429414.123046875
428944.375
428511.966796875
428104.513671875
427673.76171875
427087.619140625
426219.72265625
425086.958984375
423840.61328125
422634.767578125
421556.76953125
420652.181640625
419932.087890625
419356.666015625
418869.802734375
418439.673828125
418029.75390625
417587.044921875
417129.423828125
416782.744140625
416636.083984375
416615.1796875
416607.666015625
416660.00390625
416927.041015625
417480.44140625
418315.103515625
419507.62890625
421213.140625
423534.23828125
426523.8125
430174.052734375
434064.599609375
437027.51171875
437616.703125
435251.03515625
430787.25
425795.033203125
421380.890625
417804.935546875
414934.291015625
412663.5859375
410904.6328125
409498.466796875
408304.955078125
407287.5859375
406458.291015625
405811.236328125
405322.138671875
404941.185546875
404589.30859375
404225.16796875
403895.388671875
403657.033203125
403494.20703125
403393.14453125
403451.205078125
403800.123046875
404436.982421875
405229.119140625
406078.85546875
406994.615234375
407998.703125
409037.669921875
409987.80078125
410713.17578125
411165.53125
411496.404296875
412027.2578125
413025.962890625
414531.373046875
416428.4609375
418592.478515625
420854.05859375
422924.41796875
424544.0546875
425723.4140625
426747.173828125
427975.287109375
429724.87109375
432249.3515625
435651.19921875
439832.6328125
444670.26953125
450204.99609375
456556.322265625
463791.962890625
472064.8828125
481579.548828125
491822.5078125
500792.544921875
505755.365234375
505440.8984375
501413.275390625
496936.076171875
494605.1875
495276.05859375
498703.08203125
504103.080078125
509723.642578125
512745.328125
510754.91796875
503646.166015625
493760.208984375
484014.205078125
476026.15625
469898.66015625
465188.4296875
461595.826171875
458899.8828125
456775.021484375
454925.224609375
453248.919921875
451751.396484375
450405.6015625
449185.27734375
448123.23046875
447230.05859375
446425.98046875
445634.3046875
444868.03125
444146.21875
443409.28125
442610.865234375
441812.65234375
441077.9296875
440331.990234375
439425.0546875
438261.158203125
436767.0703125
434837.77734375
432460.060546875
429805.7265625
427034.7265625
424074.16015625
420772.115234375
417206.958984375
413637.052734375
410182.09765625
406770.56640625
403381.93359375
400117.12890625
397036.9609375
394163.615234375
391647.07421875
389693.349609375
388320.33984375
387422.919921875
387056.189453125
387369.521484375
388314.251953125
389821.650390625
392292.130859375
396475.763671875
402861.58203125
411716.376953125
423558.978515625
438272.4140625
452903.685546875
461429.228515625
458567.390625
444370.451171875
424366.224609375
404995.62109375
389454.193359375
377660.353515625
368639.01953125
361811.35546875
356664.396484375
352518.224609375
348937.642578125
345878.095703125
343323.134765625
341126.39453125
339223.947265625
337666.24609375
336396.359375
335255.447265625
334225.44140625
333439.587890625
332954.21875
332723.853515625
332781.16796875
333199.828125
333853.71875
334428.947265625
334749.021484375
334982.234375
335531.80859375
336781.486328125
338763.18359375
340802.67578125
341602.763671875
340094.0
336378.755859375
331678.423828125
327314.765625
323919.794921875
321591.126953125
320450.693359375
320859.2265625
323217.537109375
327519.841796875
332763.958984375
336824.638671875
337592.2890625
334805.232421875
330560.7265625
327647.38671875
327600.775390625
330657.623046875
336836.509765625
345701.52734375
354849.494140625
360013.625
358013.244140625
349582.759765625
338675.1015625
329126.025390625
322553.421875
319050.8359375
318422.37109375
319873.859375
321254.328125
319905.443359375
314671.72265625
306730.994140625
298365.7109375
291236.533203125
285822.169921875
281911.244140625
279083.732421875
276792.96875
274439.66015625
271667.77734375
268592.337890625
265642.326171875
263140.888671875
261066.109375
259243.220703125
257698.498046875
256700.23828125
256452.388671875
256893.58984375
257848.69140625
259239.42578125
261097.03125
263552.6328125
266858.587890625
271042.689453125
275211.501953125
277488.880859375
276251.70703125
271594.091796875
265313.47265625
259424.193359375
254923.03515625
251861.93359375
250009.92578125
249140.85546875
249033.69921875
249564.779296875
250716.48828125
252383.69921875
254375.458984375
256707.833984375
259640.599609375
263328.908203125
267750.544921875
273087.361328125
279828.384765625
288437.720703125
299404.56640625
313493.767578125
330603.396484375
347400.83984375
357157.46875
353996.708984375
338035.09375
315591.20703125
294032.79296875
276988.14453125
264286.208984375
254743.384765625
247677.65625
242494.298828125
238414.68359375
234997.63671875
232272.353515625
230193.171875
228439.978515625
226827.708984375
225459.943359375
224373.376953125
223407.501953125
222526.63671875
221930.30859375
221713.8125
221681.244140625
221596.87890625
221390.234375
221033.427734375
220455.357421875
219694.556640625
218954.6328125
218404.2109375
218054.775390625
217877.623046875
217872.484375
217968.015625
218029.46484375
218040.6796875
218133.9140625
218385.13671875
218736.248046875
219177.5859375
219829.986328125
220742.87890625
221761.083984375
222722.80078125
223687.150390625
224828.267578125
226140.646484375
227339.591796875
228050.880859375
228093.859375
227645.462890625
227155.9921875
227048.87109375
227474.25390625
228354.90234375
229565.345703125
230922.494140625
232069.4296875
232618.431640625
232509.62890625
232099.03125
231820.544921875
231862.892578125
232202.365234375
232781.5546875
233548.654296875
234436.75390625
235421.125
236544.4375
237833.341796875
239258.658203125
240785.90234375
242327.759765625
243608.16796875
244256.126953125
244164.31640625
243645.236328125
243129.173828125
242820.857421875
242744.427734375
242947.025390625
243439.58203125
244007.115234375
244298.693359375
244148.248046875
243714.1328125
243316.634765625
243206.4453125
243408.21875
243647.19140625
243472.666015625
242618.55859375
241271.08984375
239897.05859375
238831.359375
238119.3359375
237675.22265625
237379.482421875
236987.265625
236143.595703125
234644.1015625
232643.484375
230545.228515625
228720.455078125
227353.759765625
226482.560546875
226099.701171875
226202.09375
226743.98046875
227543.3046875
228286.318359375
228713.22265625
228832.982421875
228936.6796875
229408.662109375
230530.38671875
232368.798828125
234701.900390625
237020.68359375
238723.033203125
239431.517578125
239182.318359375
238357.62109375
237469.17578125
236923.24609375
236818.423828125
236876.076171875
236625.5390625
235756.251953125
234341.236328125
232758.1171875
231434.861328125
230645.177734375
230440.80078125
230680.98046875
231097.744140625
231358.775390625
231143.20703125
230277.810546875
228880.728515625
227334.59375
226036.072265625
225159.50390625
224674.537109375
224507.185546875
224571.4140625
224687.896484375
224642.853515625
224401.47265625
224182.916015625
224265.50390625
224770.185546875
225669.73828125
226927.87109375
228519.826171875
230291.72265625
231857.064453125
232736.10546875
232720.056640625
232148.6875
231745.837890625
232085.068359375
233247.921875
235039.47265625
237353.40625
240054.740234375
242540.16796875
243794.23046875
243168.544921875
241040.30859375
238545.46484375
236706.021484375
235899.98046875
236016.18359375
236812.875
238014.9296875
239232.904296875
240009.98046875
240057.763671875
239474.841796875
238725.91015625
238354.375
238647.38671875
239530.791015625
240726.408203125
241942.208984375
242942.189453125
243588.509765625
243925.681640625
244165.93359375
244500.3984375
244953.521484375
245473.83203125
246080.578125
246788.580078125
247414.806640625
247607.080078125
247126.65625
246051.978515625
244693.62890625
243369.46875
242263.0078125
241404.154296875
240711.361328125
240057.576171875
239320.833984375
238391.12890625
237183.888671875
235708.27734375
234107.73046875
232569.68359375
231184.560546875
229923.7265625
228728.462890625
227553.369140625
226334.234375
225002.08984375
223562.12890625
222105.017578125
220713.109375
219396.53125
218135.38671875
216930.1171875
215777.09765625
214633.072265625
213440.603515625
212174.330078125
210850.126953125
209511.14453125
208210.47265625
206976.126953125
205781.53515625
204576.177734375
203350.828125
202144.2265625
200983.244140625
199849.92578125
198713.099609375
197563.267578125
196419.4296875
195337.63671875
194402.45703125
193652.083984375
193003.2109375
192306.724609375
191497.25
190638.470703125
189806.7734375
188995.70703125
188172.6796875
187369.001953125
186650.703125
186030.349609375
185466.625
184941.0703125
184490.232421875
184165.068359375
183991.89453125
183969.103515625
184069.630859375
184239.841796875
184415.767578125
184554.1640625
184656.2734375
184773.533203125
184986.142578125
185352.34375
185869.03515625
186491.560546875
187181.427734375
187908.439453125
188622.078125
189275.373046875
189887.46875
190532.728515625
191247.798828125
191993.841796875
192730.228515625
193470.6640625
194225.91015625
194932.9453125
195488.2421875
195825.59375
195926.111328125
195786.6640625
195427.08203125
194907.015625
194292.064453125
193620.67578125
192937.4140625
192321.091796875
191817.26171875
191357.28125
190807.146484375
190102.12109375
189289.693359375
188444.51953125
187595.435546875
186746.861328125
185922.826171875
185162.10546875
184490.32421875
183907.984375
183391.046875
182908.9140625
182467.896484375
182129.822265625
181954.1015625
181925.212890625
181974.173828125
182067.763671875
182228.1328125
182454.4921875
182676.876953125
182818.5859375
182871.017578125
182874.537109375
182851.224609375
182795.97265625
182724.076171875
182685.134765625
182710.37890625
182759.994140625
182741.109375
182583.728515625
182293.826171875
181925.671875
181509.115234375
181022.6640625
180439.2734375
179771.083984375
179049.36328125
178278.275390625
177430.052734375
176472.666015625
175385.642578125
174170.63671875
172870.7890625
171552.1640625
170226.154296875
168811.283203125
167221.76171875
165482.759765625
163703.572265625
161940.1328125
160145.4609375
158265.162109375
156315.994140625
154341.16015625
152345.955078125
150321.439453125
148288.732421875
146269.84375
144241.611328125
142165.708984375
140048.560546875
137930.580078125
135826.89453125
133714.830078125
131573.912109375
129412.11328125
127267.09765625
125210.654296875
123330.50390625
121660.173828125
120127.984375
118613.578125
117056.818359375
115479.626953125
113909.9296875
112337.265625
110757.80078125
109212.869140625
107745.255859375
106343.087890625
104963.08203125
103597.0703125
102282.990234375
101050.93359375
99881.2265625
98717.71875
97506.8515625
96226.73046875
94899.6328125
93583.533203125
92336.03125
91174.66796875
90076.05078125
89013.513671875
87981.501953125
86976.47265625
85972.671875
84940.810546875
83890.228515625
82873.94921875
81945.642578125
81121.474609375
80383.513671875
79700.974609375
79038.65234375
78363.197265625
77662.703125
76958.216796875
76286.041015625
75673.44140625
75136.072265625
74681.228515625
74295.712890625
73944.40234375
73605.48828125
73301.0078125
73070.044921875
72918.15234375
72815.837890625
72733.216796875
72637.958984375
72468.685546875
72173.498046875
71803.09375
71516.0078125
71438.09765625
71529.673828125
71627.314453125
71606.376953125
71472.478515625
71312.796875
71208.873046875
71202.130859375
71295.34765625
71455.486328125
71633.013671875
71800.705078125
71964.607421875
72125.529296875
72246.611328125
72281.76953125
72231.865234375
72151.841796875
72096.12890625
72067.783203125
72025.5390625
71928.826171875
71765.78125
71546.517578125
71288.154296875
71010.607421875
70731.734375
70456.634765625
70182.869140625
69927.08984375
69731.150390625
69618.419921875
69548.56640625
69439.98046875
69239.5234375
68949.728515625
68589.490234375
68163.587890625
67689.453125
67224.923828125
66834.0
66526.91015625
66252.072265625
65945.166015625
65576.17578125
65159.41796875
64737.158203125
64352.474609375
64023.328125
63735.6796875
63456.611328125
63143.947265625
62749.625
62246.345703125
61670.98046875
61119.521484375
60667.9453125
60298.830078125
59918.822265625
59438.240234375
58822.986328125
58095.333984375
57322.2890625
56599.17578125
56007.111328125
55564.923828125
55222.953125
54898.1640625
54513.9375
54033.427734375
53482.279296875
52923.537109375
52381.208984375
51803.990234375
51139.45703125
50428.671875
49779.0546875
49246.0703125
48791.7578125
48364.4375
47962.64453125
47600.75390625
47268.013671875
46958.462890625
46694.125
46470.36328125
46216.09765625
45870.94140625
45486.29296875
45185.650390625
45018.064453125
44903.80078125
44742.017578125
44525.689453125
44319.171875
44154.728515625
43992.828125
43775.89453125
43486.5859375
43148.40234375
42795.716796875
42459.728515625
42170.162109375
41946.9296875
41781.3515625
41633.861328125
41461.52734375
41252.5703125
41035.1875
40855.2109375
40743.720703125
40695.892578125
40672.1640625
40626.505859375
40547.16796875
40469.28515625
40434.58203125
40435.7734375
40411.30859375
40298.17578125
40081.7890625
39797.056640625
39499.880859375
39244.814453125
39069.5078125
38975.513671875
38920.529296875
38840.90234375
38692.3828125
38478.923828125
38248.884765625
38054.923828125
37900.4609375
37727.0
37475.603515625
37166.681640625
36897.62890625
36749.52734375
36714.48828125
36727.810546875
36748.990234375
36785.162109375
36847.025390625
36911.216796875
36928.498046875
36852.845703125
36666.98046875
36401.0859375
36128.880859375
35925.419921875
35818.0703125
35782.9140625
35784.92578125
35808.0625
35848.25
35897.71875
35949.34765625
36010.26171875
36100.826171875
36234.88671875
36395.537109375
36528.876953125
36572.54296875
36503.498046875
36357.73828125
36198.759765625
36072.029296875
35990.625
35942.96484375
35893.189453125
35790.11328125
35611.806640625
35406.013671875
35258.28515625
35209.166015625
35224.59765625
35256.6328125
35302.626953125
35377.59765625
35449.310546875
35444.251953125
35328.341796875
35155.904296875
35020.97265625
34971.947265625
34988.763671875
35032.603515625
35090.693359375
35162.27734375
35220.23828125
35213.611328125
35115.109375
34954.404296875
34796.009765625
34686.685546875
34622.748046875
34556.513671875
34430.3125
34221.12109375
33971.73828125
33776.251953125
33716.98828125
33805.51953125
33986.48046875
34197.033203125
34415.544921875
34652.646484375
34905.744140625
35134.0703125
35284.9765625
35345.751953125
35363.1015625
35401.4296875
35480.8515625
35564.87109375
35608.486328125
35604.12109375
35577.052734375
35557.1953125
35572.01953125
35650.73046875
35807.708984375
36020.560546875
36242.41015625
36439.265625
36604.103515625
36735.2421875
36814.685546875
36812.189453125
36705.494140625
36499.6484375
36232.587890625
35953.26953125
35682.92578125
35405.25390625
35105.87109375
34808.751953125
34554.890625
34356.48046875
34196.681640625
34065.09765625
33960.544921875
33859.369140625
33716.8359375
33511.544921875
33262.806640625
32998.4296875
32738.78125
32522.45703125
32398.771484375
32352.32421875
32263.611328125
32003.28125
31575.052734375
31128.826171875
30815.666015625
30650.736328125
30532.263671875
30372.623046875
30181.138671875
30018.98046875
29903.84765625
29789.58203125
29639.07421875
29484.841796875
29388.552734375
29350.49609375
29293.236328125
29142.216796875
28892.3828125
28577.38671875
28202.390625
27746.603515625
27229.5
26739.08984375
26374.568359375
26168.552734375
26073.25390625
26015.681640625
25958.966796875
25914.80859375
25908.21484375
25938.544921875
25974.1875
25976.466796875
25922.650390625
25812.9921875
25669.064453125
25527.080078125
25421.119140625
25363.67578125
25340.236328125
25320.001953125
25273.548828125
25195.521484375
25121.265625
25105.69921875
25165.162109375
25253.275390625
25320.96484375
25384.439453125
25486.1171875
25585.990234375
25551.134765625
25291.630859375
24875.501953125
24469.291015625
24180.755859375
23991.306640625
23824.724609375
23638.169921875
23442.75390625
23269.017578125
23129.736328125
23008.0234375
22877.34375
22734.251953125
22602.03515625
22497.25
22408.546875
22318.880859375
22231.052734375
22159.455078125
22118.576171875
22135.640625
22246.66015625
22450.9921875
22689.2578125
22895.84765625
23057.0703125
23192.193359375
23301.947265625
23371.666015625
23400.5078125
23381.18359375
23271.078125
23043.419921875
22766.634765625
22579.732421875
22579.072265625
22763.693359375
23079.626953125
23460.86328125
23830.67578125
24136.9375
24414.77734375
24769.822265625
25290.669921875
26027.666015625
27032.234375
28278.3125
29474.140625
30075.556640625
29655.76953125
28284.5234375
26472.69921875
24752.068359375
23369.09375
22332.814453125
21592.7890625
21089.337890625
20724.119140625
20402.849609375
20115.236328125
19922.421875
19865.408203125
19920.693359375
20039.20703125
20186.037109375
20328.13671875
20411.79296875
20377.904296875
20198.833984375
19895.669921875
19527.962890625
19172.7109375
18897.2421875
18723.6484375
18608.720703125
18477.2890625
18294.8828125
18098.30859375
17934.69921875
17781.40234375
17560.3203125
17236.71484375
16871.953125
16565.25
16371.099609375
16288.4375
16297.037109375
16375.318359375
16507.27734375
16705.32421875
17007.748046875
17417.357421875
17853.7265625
18201.783203125
18405.177734375
18489.224609375
18509.912109375
18516.484375
18547.11328125
18608.33984375
18654.572265625
18632.40625
18553.65625
18485.1484375
18460.86328125
18449.716796875
18419.484375
18375.75
18308.6015625
18155.193359375
17867.634765625
17487.267578125
17098.74609375
16727.73828125
16336.400390625
15912.9765625
15509.978515625
15180.91796875
14923.841796875
14710.091796875
14534.68359375
14407.52734375
14316.837890625
14237.875
14172.54296875
14145.392578125
14152.521484375
14147.146484375
14101.71484375
14063.78515625
14109.4140625
14236.412109375
14340.125
14316.81640625
14168.447265625
13983.541015625
13837.734375
13743.4296875
13675.033203125
13597.181640625
13474.306640625
13303.525390625
13147.2578125
13084.365234375
13106.65234375
13106.3125
12997.61328125
12818.025390625
12675.107421875
12623.2890625
12634.2109375
12663.908203125
12695.1328125
12716.3125
12707.53125
12660.513671875
12581.197265625
12462.595703125
12283.13671875
12044.49609375
11789.369140625
11569.326171875
11409.7265625
11311.517578125
11267.82421875
11269.333984375
11311.669921875
11410.15234375
11592.474609375
11860.578125
12165.728515625
12432.314453125
12604.185546875
12666.908203125
12640.87109375
12571.955078125
12528.708984375
12588.068359375
12798.232421875
13138.458984375
13514.3671875
13804.94921875
13927.220703125
13865.2578125
13653.91796875
13354.294921875
13038.96484375
12767.12890625
12556.220703125
12398.16796875
12316.02734375
12371.462890625
12585.1015625
12877.1015625
13131.58984375
13304.6484375
13420.7265625
13478.4140625
13433.98046875
13296.783203125
13170.408203125
13148.708984375
13212.423828125
13280.69140625
13335.689453125
13437.36328125
13624.408203125
13855.919921875
14056.7109375
14175.328125
14188.455078125
14096.966796875
13948.916015625
13836.517578125
13828.5703125
13903.271484375
13966.818359375
13943.279296875
13841.09375
13733.751953125
13680.666015625
13666.03515625
13614.63671875
13470.4296875
13258.857421875
13070.392578125
12992.20703125
13063.791015625
13280.466796875
13604.7421875
13967.0234375
14286.744140625
14518.810546875
14670.66015625
14761.248046875
14779.833984375
14705.361328125
14551.876953125
14364.318359375
14170.66796875
13968.16796875
13765.716796875
13612.287109375
13559.0703125
13600.4921875
13669.564453125
13692.34375
13642.78515625
13551.99609375
13472.587890625
13429.033203125
13397.357421875
13341.81640625
13275.369140625
13263.51171875
13347.57421875
13478.759765625
13561.2890625
13562.529296875
13550.14453125
13611.39453125
13764.9609375
13966.8984375
14168.728515625
14334.552734375
14424.357421875
14415.5546875
14356.05859375
14363.28125
14544.71875
14920.92578125
15420.443359375
15925.537109375
16320.705078125
16535.876953125
16577.6171875
16510.93359375
16389.994140625
16214.736328125
15972.603515625
15705.67578125
15499.818359375
15403.9609375
15390.509765625
15404.091796875
15416.55078125
15413.662109375
15362.283203125
15239.36328125
15089.728515625
15008.724609375
15048.390625
15170.05859375
15308.623046875
15450.54296875
15611.2265625
15760.419921875
15833.02734375
15829.98828125
15860.310546875
16044.01953125
16390.193359375
16796.68359375
17152.416015625
17411.7734375
17588.484375
17724.15625
17868.74609375
18051.130859375
18243.58984375
18371.267578125
18373.486328125
18250.34765625
18051.91015625
17846.255859375
17705.673828125
17690.712890625
17812.314453125
18012.916015625
18208.4453125
18355.224609375
18468.380859375
18578.353515625
18682.56640625
18744.66796875
18736.869140625
18677.1328125
18616.66015625
18586.0234375
18564.087890625
18513.861328125
18438.3203125
18376.486328125
18351.13671875
18354.98046875
18389.001953125
18465.970703125
18553.40234375
18560.68359375
18429.908203125
18213.630859375
18015.546875
17873.794921875
17755.8671875
17654.2734375
17616.650390625
17665.189453125
17746.09765625
17789.9921875
17776.59765625
17705.5546875
17548.580078125
17285.79296875
16968.91796875
16693.05078125
16503.224609375
16366.91796875
16240.421875
16125.009765625
16048.615234375
16026.435546875
16058.037109375
16138.728515625
16250.365234375
16351.568359375
16394.138671875
16344.009765625
16180.30078125
15892.939453125
15504.541015625
15087.064453125
14727.72265625
14465.89453125
14275.796875
14118.146484375
13992.779296875
13924.11328125
13905.80859375
13886.8359375
13819.302734375
13699.26171875
13543.728515625
13341.146484375
13051.251953125
12659.658203125
12215.92578125
11804.6796875
11480.76171875
11235.208984375
11020.564453125
10807.30859375
10619.123046875
10513.115234375
10521.734375
10615.982421875
10729.92578125
10814.89453125
10860.400390625
10873.98046875
10869.345703125
10881.958984375
10967.7109375
11156.494140625
11408.41015625
11633.5546875
11759.8046875
11777.138671875
11721.634765625
11629.001953125
11506.205078125
11343.197265625
11150.716796875
10984.10546875
10917.34765625
10982.099609375
11135.634765625
11298.103515625
11419.65625
11504.58984375
11574.759765625
11621.802734375
11600.90625
11473.001953125
11259.431640625
11057.2734375
10987.083984375
11108.033203125
11379.443359375
11704.05859375
11998.1328125
12217.16015625
12340.826171875
12366.0234375
12312.34765625
12207.228515625
12061.900390625
11886.212890625
11730.755859375
11678.30078125
11763.8125
11917.341796875
12017.15625
12003.29296875
11924.12109375
11875.3046875
11916.439453125
12052.185546875
12264.294921875
12526.0703125
12782.85546875
12951.60546875
12975.419921875
12884.75390625
12783.34375
12755.765625
12795.787109375
12839.7734375
12861.728515625
12909.134765625
13039.083984375
13244.666015625
13465.826171875
13660.083984375
13836.001953125
14016.412109375
14193.9765625
14338.498046875
14436.201171875
14504.36328125
14570.048828125
14651.46484375
14764.578125
14928.095703125
15138.265625
15340.951171875
15456.634765625
15453.6796875
15386.384765625
15340.3046875
15345.58984375
15368.384765625
15385.931640625
15434.052734375
15559.40625
15752.451171875
15963.64453125
16174.384765625
16409.736328125
16675.01953125
16922.96875
17113.990234375
17285.787109375
17526.248046875
17880.158203125
18309.298828125
18741.80859375
19127.37109375
19433.87890625
19627.71484375
19697.9453125
19694.203125
19703.287109375
19770.3125
19858.48828125
19903.861328125
19903.69921875
19936.251953125
20093.505859375
20406.04296875
20835.5
21326.416015625
21852.208984375
22415.232421875
23019.353515625
23653.068359375
24293.728515625
24919.0
25517.142578125
26096.900390625
26686.57421875
27308.90234375
27949.66015625
28563.4765625
29124.01171875
29661.611328125
30236.7421875
30879.595703125
31572.02734375
32286.93359375
33019.484375
33762.76171875
34468.673828125
35063.501953125
35516.474609375
35887.06640625
36294.162109375
36832.87890625
37518.73828125
38307.33203125
39153.20703125
40029.859375
40893.19140625
41662.8984375
42282.89453125
42799.203125
43337.568359375
43981.859375
44695.775390625
45383.333984375
46004.3671875
46601.732421875
47229.26953125
47891.55078125
48561.439453125
49227.65234375
49902.677734375
50586.533203125
51231.99609375
51754.6640625
52093.353515625
52269.287109375
52368.865234375
52450.591796875
52485.986328125
52420.974609375
52283.333984375
52186.546875
52217.5859375
52354.67578125
52511.68359375
52632.662109375
52716.53515625
52769.205078125
52764.1015625
52650.015625
52381.09375
51941.921875
51357.259765625
50677.78515625
49949.443359375
49197.5859375
48438.013671875
47687.791015625
46958.439453125
46253.099609375
45579.068359375
44947.080078125
44345.990234375
43734.876953125
43079.404296875
42387.83203125
41697.076171875
41032.8203125
40396.796875
39780.896484375
39176.53515625
38580.87109375
38011.6796875
37503.8359375
37068.921875
36668.97265625
36256.4609375
35831.232421875
35423.359375
35019.763671875
34551.248046875
33979.728515625
33377.62890625
32887.671875
32594.86328125
32442.650390625
32274.033203125
31954.89453125
31467.54296875
30898.529296875
30348.26171875
29860.57421875
29429.822265625
29042.91015625
28689.322265625
28346.87109375
27994.8671875
27649.759765625
27365.5
27185.01171875
27096.04296875
27032.541015625
26910.70703125
26676.478515625
26345.43359375
26000.361328125
25728.83203125
25554.869140625
25439.56640625
25337.9609375
25231.7578125
25117.412109375
25004.21875
24931.845703125
24946.73046875
25034.55859375
25103.04296875
25059.1328125
24889.515625
24651.09375
24406.056640625
24184.28125
23980.33203125
23758.673828125
23488.251953125
23210.470703125
23054.251953125
23136.337890625
23445.88671875
23862.1953125
24282.837890625
24691.7890625
25094.890625
25437.6953125
25626.169921875
25617.48046875
25467.466796875
25288.6484375
25164.111328125
25091.431640625
25006.73046875
24873.314453125
24740.900390625
24693.1328125
24735.328125
24770.0546875
24707.017578125
24572.6796875
24479.92578125
24502.61328125
24615.130859375
24752.93359375
24889.9609375
25031.94140625
25158.97265625
25214.91796875
25162.732421875
25031.837890625
24899.595703125
24833.287109375
24852.912109375
24933.35546875
25024.556640625
25075.806640625
25061.85546875
24992.8984375
24892.03515625
24766.931640625
24617.759765625
24465.392578125
24341.03515625
24239.734375
24115.478515625
23943.986328125
23765.865234375
23639.791015625
23573.19921875
23534.890625
23523.361328125
23579.0859375
23726.064453125
23941.1953125
24194.80859375
24486.876953125
24817.95703125
25140.91015625
25361.65234375
25386.408203125
25177.259765625
24792.974609375
24383.525390625
24106.671875
24016.412109375
24043.537109375
24099.916015625
24178.44921875
24327.5390625
24556.375
24813.03515625
25053.248046875
25285.568359375
25530.470703125
25762.95703125
25921.037109375
25964.19921875
25912.046875
25833.263671875
25806.01171875
25876.92578125
26033.587890625
26202.9921875
26285.447265625
26214.341796875
26005.646484375
25753.8671875
25567.572265625
25496.40625
25513.759765625
25558.921875
25584.603515625
25573.849609375
25538.046875
25504.0546875
25477.876953125
25410.376953125
25229.69921875
24933.67578125
24626.353515625
24425.720703125
24343.78515625
24292.314453125
24202.62890625
24101.30859375
24062.638671875
24126.251953125
24280.111328125
24488.71484375
24701.712890625
24849.025390625
24867.009765625
24745.5703125
24542.662109375
24348.328125
24231.845703125
24209.845703125
24249.087890625
24296.83984375
24314.068359375
24284.333984375
24200.439453125
24058.697265625
23872.310546875
23678.677734375
23520.025390625
23413.337890625
23337.509765625
23247.33984375
23109.685546875
22943.92578125
22825.47265625
22823.4609375
22919.7265625
23005.224609375
22974.904296875
22820.25390625
22620.564453125
22461.78125
22385.970703125
22404.837890625
22519.92578125
22708.671875
22908.109375
23039.228515625
23060.41796875
22999.595703125
22930.275390625
22904.49609375
22901.763671875
22854.029296875
22733.919921875
22607.875
22577.92578125
22668.947265625
22796.603515625
22857.51953125
22833.57421875
22794.23828125
22813.8828125
22910.001953125
23055.224609375
23221.95703125
23404.619140625
23612.11328125
23849.490234375
24101.52734375
24329.552734375
24492.7109375
24580.828125
24622.9609375
24659.265625
24710.822265625
24782.8984375
24887.74609375
25049.615234375
25290.056640625
25621.87890625
26053.2109375
26573.810546875
27129.017578125
27631.591796875
28025.36328125
28332.615234375
28621.421875
28932.654296875
29260.275390625
29597.720703125
29968.01171875
30388.49609375
30826.744140625
31219.513671875
31534.8359375
31798.701171875
32059.115234375
32337.734375
32622.54296875
32898.326171875
33171.107421875
33455.525390625
33740.953125
33984.3125
34151.427734375
34261.533203125
34369.236328125
34492.216796875
34572.115234375
34522.05078125
34305.919921875
33962.453125
33567.0
33189.66015625
32879.419921875
32656.48828125
32507.470703125
32401.947265625
32322.23046875
32268.537109375
32232.185546875
32174.95703125
32041.2890625
31787.87890625
31407.76953125
30940.673828125
30458.13671875
30017.11328125
29617.447265625
29215.056640625
28777.91796875
28308.47265625
27802.794921875
27215.357421875
26495.328125
25655.00390625
24780.697265625
23970.169921875
23264.099609375
22629.962890625
21998.791015625
21325.91015625
20638.587890625
20027.505859375
19572.025390625
19262.828125
19006.283203125
18709.494140625
18351.275390625
17967.09765625
17583.109375
17185.193359375
16751.427734375
16297.837890625
15879.298828125
15542.796875
15281.44921875
15037.23828125
14752.728515625
14423.1328125
14099.62890625
13843.671875
13677.466796875
13573.740234375
13488.708984375
13404.3515625
13336.783203125
13298.876953125
13260.27734375
13164.87109375
12999.09375
12823.87109375
12713.193359375
12667.677734375
12615.849609375
12497.8515625
12312.7578125
12075.224609375
11770.00390625
11387.78125
10983.998046875
10657.103515625
10465.990234375
10396.349609375
10403.6015625
10451.685546875
10502.673828125
10508.28515625
10439.904296875
10309.708984375
10143.1640625
9948.12109375
9730.87109375
9524.46875
9373.4296875
9298.611328125
9300.1875
9383.6953125
9549.7734375
9758.189453125
9935.01171875
10025.876953125
10017.802734375
9902.6015625
9655.1875
9275.44921875
8828.517578125
8407.021484375
8056.21875
7761.173828125
7503.24609375
7296.939453125
7160.177734375
7073.056640625
6987.5703125
6870.220703125
6720.025390625
6550.77734375
6374.74609375
6209.390625
6084.904296875
6027.271484375
6031.931640625
6067.533203125
6113.89453125
6183.787109375
6289.349609375
6395.49609375
6439.15625
6406.5859375
6360.5703125
6361.248046875
6379.533203125
6329.2734375
6180.625
5996.88671875
5847.240234375
5726.87890625
5594.2734375
5454.53125
5359.68359375
5336.568359375
5357.962890625
5388.328125
5418.0078125
5437.890625
5417.927734375
5343.904296875
5257.455078125
5222.8828125
5252.841796875
5293.6875
5292.095703125
5252.990234375
5215.447265625
5189.1484375
5144.876953125
5071.734375
5017.138671875
5045.212890625
5158.462890625
5279.837890625
5320.109375
5256.08203125
5143.75
5072.30859375
5112.43359375
5283.427734375
5534.720703125
5756.64453125
5843.478515625
5775.248046875
5634.958984375
5530.328125
5498.7265625
5496.9375
5475.1640625
5438.0703125
5426.484375
5460.779296875
5524.552734375
5596.06640625
5667.62890625
5726.271484375
5743.53125
5713.07421875
5687.42578125
5739.603515625
5873.416015625
5994.462890625
5991.771484375
5841.87109375
5624.462890625
5454.228515625
5414.14453125
5529.759765625
5762.263671875
6020.56640625
6218.5859375
6346.1953125
6470.490234375
6655.072265625
6892.0
7118.365234375
7271.7265625
7310.5546875
7211.529296875
6990.837890625
6724.2265625
6506.267578125
6373.916015625
6284.9453125
6171.306640625
5991.052734375
5730.08203125
5394.103515625
5026.7109375
4712.3203125
4524.302734375
4467.88671875
4493.337890625
4562.654296875
4679.513671875
4848.57421875
5031.490234375
5168.822265625
5242.958984375
5299.666015625
5397.654296875
5544.638671875
5693.748046875
5800.564453125
5870.98828125
5946.88671875
6053.48046875
6171.40625
6257.990234375
6288.16015625
6277.921875
6276.962890625
6332.90625
6446.265625
6558.607421875
6602.359375
6570.001953125
6519.173828125
6499.310546875
6489.40234375
6427.30078125
6290.3984375
6121.763671875
5973.70703125
5848.22265625
5707.29296875
5530.19921875
5342.748046875
5188.265625
5081.630859375
5001.857421875
4929.85546875
4883.802734375
4905.75390625
5010.72265625
5156.623046875
5270.5859375
5303.076171875
5257.1875
5175.341796875
5103.259765625
5057.03515625
5016.275390625
4958.6875
4912.77734375
4964.501953125
5188.310546875
5568.857421875
6007.60546875
6410.6328125
6755.30078125
7066.9453125
7349.669921875
7557.541015625
7630.89453125
7552.888671875
7371.4375
7166.146484375
6987.943359375
6830.3671875
6664.345703125
6492.701171875
6351.880859375
6260.02734375
6184.892578125
6072.673828125
5894.634765625
5662.466796875
5421.7421875
5243.033203125
5194.02734375
5291.859375
5488.1328125
5714.54296875
5932.57421875
6130.955078125
6304.787109375
6467.47265625
6659.5234375
6900.990234375
7142.84375
7308.51953125
7381.12109375
7401.9296875
7378.994140625
7257.0390625
7006.814453125
6692.244140625
6401.255859375
6144.828125
5881.794921875
5627.021484375
5471.982421875
5485.58203125
5635.91015625
5822.884765625
5954.533203125
5982.9296875
5911.87109375
5806.37109375
5771.37890625
5878.5703125
6108.197265625
6379.986328125
6638.318359375
6889.67578125
7159.783203125
7439.060546875
7684.6875
7866.65625
7996.859375
8110.728515625
8229.255859375
8346.958984375
8453.5625
8553.921875
8658.751953125
8766.578125
8870.31640625
8976.4453125
9096.216796875
9213.666015625
9285.19140625
9287.3125
9250.17578125
9222.16015625
9206.72265625
9157.51953125
9042.296875
8896.4765625
8802.158203125
8816.619140625
8922.564453125
9042.318359375
9099.876953125
9078.806640625
9027.26171875
9006.51953125
9036.576171875
9097.2421875
9175.7890625
9291.88671875
9463.5078125
9663.4375
9833.248046875
9941.947265625
10013.18359375
10088.4921875
10180.01171875
10270.65234375
10343.544921875
10384.802734375
10359.14453125
10215.103515625
9938.05078125
9587.59765625
9259.0078125
9005.220703125
8812.064453125
8649.83203125
8523.1171875
8449.64453125
8404.513671875
8319.560546875
8154.19140625
7954.220703125
7822.07421875
7824.439453125
7932.84765625
8052.3125
8100.90234375
8062.3515625
7973.08984375
7868.9609375
7745.02734375
7562.21875
7291.76171875
6954.02734375
6610.6015625
6313.083984375
6060.671875
5813.046875
5542.486328125
5262.703125
5004.470703125
4777.986328125
4574.134765625
4396.6875
4273.5625
4227.998046875
4247.201171875
4286.568359375
4300.736328125
4270.044921875
4209.708984375
4164.943359375
4187.65625
4295.919921875
4448.41796875
4571.4296875
4621.822265625
4616.0546875
4587.208984375
4525.755859375
4389.853515625
4181.185546875
3984.62109375
3905.755859375
3972.724609375
4117.55859375
4249.09765625
4321.853515625
4338.19921875
4322.400390625
4312.494140625
4345.03125
4408.234375
4422.439453125
4310.015625
4093.12890625
3890.5703125
3801.103515625
3808.333984375
3811.30859375
3728.30859375
3557.0625
3355.328125
3187.267578125
3078.037109375
2995.744140625
2877.875
2691.228515625
2464.98046875
2253.78125
2076.869140625
1914.154296875
1759.58984375
1650.29296875
1624.896484375
1661.88671875
1676.275390625
1586.8125
1392.970703125
1189.697265625
1098.701171875
1168.15625
1328.892578125
1449.505859375
1439.75
1309.40625
1142.41796875
1026.076171875
1001.05078125
1063.8828125
1202.02734375
1411.275390625
1667.849609375
1895.962890625
2001.015625
1958.228515625
1846.623046875
1762.99609375
1712.607421875
1619.912109375
1443.927734375
1240.439453125
1096.931640625
1045.88671875
1070.009765625
1158.681640625
1309.02734375
1473.90234375
1554.310546875
1471.826171875
1243.890625
981.123046875
814.720703125
820.7265625
990.6484375
1251.853515625
1511.349609375
1694.068359375
1763.03515625
1723.134765625
1608.083984375
1451.5546875
1264.26953125
1045.38671875
816.748046875
631.47265625
538.875
548.576171875
634.13671875
758.607421875
886.408203125
986.546875
1047.65625
1089.427734375
1144.44921875
1226.783203125
1323.5859375
1407.986328125
1449.318359375
1426.537109375
1358.21484375
1313.771484375
1362.04296875
1497.044921875
1637.248046875
1711.826171875
1728.912109375
1743.255859375
1775.6640625
1790.375
1744.7109375
1633.41015625
1479.072265625
1303.09765625
1124.119140625
974.091796875
893.515625
904.33984375
998.837890625
1162.109375
1393.34765625
1688.08984375
2004.16796875
2272.17578125
2456.51171875
2592.8828125
2745.69140625
2933.7109375
3116.025390625
3245.541015625
3309.302734375
3310.12109375
3238.009765625
3086.6015625
2890.458984375
2722.833984375
2647.154296875
2671.572265625
2745.919921875
2796.5625
2768.61328125
2644.751953125
2431.818359375
2142.3046875
1804.384765625
1484.435546875
1267.013671875
1188.177734375
1199.80859375
1220.134765625
1211.28125
1188.8515625
1171.86328125
1162.912109375
1180.484375
1265.76953125
1425.849609375
1591.70703125
1667.205078125
1619.90625
1508.88671875
1434.744140625
1481.654296875
1686.66015625
2014.912109375
2352.13671875
2564.75390625
2606.478515625
2556.361328125
2529.470703125
2561.119140625
2599.859375
2596.505859375
2559.73828125
2521.529296875
2488.630859375
2451.822265625
2418.396484375
2405.0625
2406.24609375
2396.056640625
2367.232421875
2352.99609375
2400.84375
2525.587890625
2688.365234375
2822.900390625
2889.9453125
2909.94140625
2936.451171875
2997.55078125
3076.900390625
3156.470703125
3256.615234375
3414.94140625
3637.859375
3894.0703125
4148.947265625
4382.904296875
4578.81640625
4716.224609375
4785.82421875
4796.169921875
4763.720703125
4708.43359375
4654.28125
4610.275390625
4545.501953125
4405.01953125
4163.876953125
3855.150390625
3540.83984375
3271.419921875
3078.9921875
2986.017578125
2998.35546875
3093.91015625
3228.67578125
3351.611328125
3414.779296875
3385.251953125
3256.56640625
3041.900390625
2758.9296875
2439.740234375
2151.046875
1966.662109375
1900.3046875
1894.41015625
1901.51171875
1952.083984375
2106.5234375
2354.818359375
2605.212890625
2776.43359375
2873.00390625
2963.7890625
3106.83203125
3296.36328125
3460.01171875
3501.01953125
3363.40625
3071.90625
2711.283203125
2375.01953125
2137.73046875
2048.81640625
2112.638671875
2274.13671875
2457.193359375
2628.462890625
2803.34375
2987.50390625
3144.201171875
3234.462890625
3263.921875
3266.03515625
3250.708984375
3190.771484375
3059.599609375
2873.0859375
2692.08984375
2578.134765625
2537.6015625
2515.2734375
2456.564453125
2366.736328125
2285.5859375
2213.630859375
2104.45703125
1939.37109375
1768.044921875
1647.7109375
1570.59375
1485.939453125
1380.201171875
1303.34765625
1316.833984375
1434.564453125
1611.966796875
1778.537109375
1886.34375
1939.56640625
1973.25390625
2000.28125
1994.53515625
1931.095703125
1816.40234375
1663.419921875
1470.212890625
1258.96484375
1113.974609375
1129.6484375
1312.603515625
1566.548828125
1785.1640625
1943.794921875
2100.759765625
2327.4609375
2632.068359375
2926.943359375
3074.931640625
2999.556640625
2756.90234375
2476.115234375
2227.740234375
1978.591796875
1677.72265625
1345.9765625
1058.552734375
868.865234375
779.345703125
769.380859375
818.634765625
904.18359375
1001.171875
1099.912109375
1218.775390625
1393.681640625
1643.45703125
1930.5703125
2158.9140625
2234.330078125
2141.8203125
1953.8828125
1758.046875
1591.015625
1447.044921875
1320.25390625
1209.28515625
1091.689453125
927.517578125
701.181640625
448.84375
234.919921875
100.6328125
34.0390625
-11.1875
-66.001953125
-116.013671875
-122.173828125
-60.07421875
74.638671875
286.203125
570.935546875
885.630859375
1159.681640625
1359.92578125
1518.896484375
1675.56640625
1810.798828125
1871.25
1841.482421875
1759.47265625
1669.0390625
1588.48046875
1520.634765625
1458.93359375
1381.439453125
1273.15234375
1164.794921875
1120.11328125
1167.45703125
1260.08203125
1313.240234375
1264.3125
1095.927734375
832.9921875
536.615234375
276.44140625
81.447265625
-73.513671875
-218.234375
-341.822265625
-416.99609375
-450.080078125
-473.65234375
-496.158203125
-494.146484375
-459.3828125
-419.220703125
-389.4765625
-327.7265625
-161.94921875
131.15234375
486.013671875
788.248046875
957.033203125
1000.28125
997.80078125
1025.796875
1093.767578125
1160.23828125
1205.4765625
1263.55859375
1367.7109375
1487.673828125
1556.7890625
1558.376953125
1549.90234375
1590.1796875
1673.458984375
1756.93359375
1826.025390625
1894.7890625
1950.462890625
1938.845703125
1820.029296875
1617.802734375
1400.642578125
1224.982421875
1100.673828125
993.423828125
851.998046875
651.19921875
422.36328125
229.296875
103.634765625
19.91015625
-53.7578125
-105.26953125
-107.947265625
-84.947265625
-102.8125
-193.0625
-310.806640625
-387.037109375
-401.400390625
-387.26953125
-383.28515625
-404.3515625
-455.12890625
-547.263671875
-690.60546875
-872.390625
-1052.36328125
-1181.81640625
-1231.1171875
-1203.24609375
-1123.5234375
-1016.8203125
-892.041015625
-743.27734375
-565.994140625
-379.8125
-237.1875
-195.53515625
-266.998046875
-400.24609375
-520.705078125
-582.4453125
-576.673828125
-515.904296875
-440.955078125
-425.6484375
-518.830078125
-662.9765625
-713.4765625
-576.537109375
-308.123046875
-44.068359375
148.96484375
310.341796875
480.169921875
610.267578125
607.087890625
437.37890625
164.625
-105.94921875
-296.92578125
-388.73046875
-416.8828125
-447.65625
-529.478515625
-647.244140625
-734.603515625
-748.046875
-721.490234375
-728.771484375
-796.552734375
-878.056640625
-914.546875
-892.82421875
-829.375
-734.43359375
-629.978515625
-580.25390625
-645.572265625
-791.748046875
-887.20703125
-816.9140625
-580.22265625
-266.88671875
28.4609375
244.787109375
346.607421875
328.05078125
218.84375
52.068359375
-166.927734375
-426.201171875
-652.1328125
-739.33984375
-652.740234375
-467.525390625
-290.28125
-166.462890625
-80.759765625
-15.40234375
27.36328125
48.12109375
61.876953125
82.6171875
115.1328125
167.259765625
259.60546875
419.0625
664.779296875
993.759765625
1369.96484375
1728.84375
2002.220703125
2145.73046875
2149.900390625
2036.623046875
1848.333984375
1627.810546875
1396.462890625
1154.169921875
902.798828125
660.560546875
448.251953125
275.2421875
152.876953125
112.486328125
189.759765625
385.921875
652.361328125
916.6171875
1121.939453125
1247.728515625
1301.435546875
1293.330078125
1220.35546875
1082.107421875
912.970703125
778.66015625
719.326171875
697.958984375
621.5625
419.111328125
96.685546875
-273.318359375
-601.232421875
-825.28515625
-935.822265625
-970.716796875
-979.640625
-983.228515625
-964.994140625
-895.17578125
-749.51953125
-509.3203125
-167.072265625
253.130859375
688.986328125
1065.05078125
1326.6796875
1456.62890625
1475.099609375
1427.26953125
1353.873046875
1263.349609375
1142.1796875
995.236328125
855.748046875
745.0390625
647.517578125
550.7734375
491.779296875
526.0546875
652.81640625
805.99609375
928.880859375
1028.3359375
1141.990234375
1281.884765625
1434.775390625
1593.166015625
1746.931640625
1849.625
1834.154296875
1681.2265625
1452.767578125
1237.732421875
1073.001953125
934.611328125
802.935546875
713.513671875
727.04296875
856.06640625
1042.48828125
1218.517578125
1376.388671875
1558.890625
1787.40234375
2026.26171875
2222.0859375
2343.955078125
2362.583984375
2225.20703125
1905.2734375
1476.732421875
1089.7890625
850.74609375
753.341796875
739.896484375
785.478515625
882.916015625
977.888671875
984.115234375
875.873046875
727.291015625
641.220703125
658.701171875
744.005859375
828.3828125
849.662109375
774.48828125
616.130859375
433.505859375
298.814453125
263.359375
350.89453125
559.734375
849.41796875
1138.90625
1351.076171875
1470.69140625
1546.4140625
1632.21484375
1738.9296875
1844.177734375
1929.115234375
1989.427734375
2019.228515625
2002.935546875
1928.037109375
1798.6875
1633.904296875
1457.314453125
1291.291015625
1156.48046875
1070.869140625
1047.345703125
1091.724609375
1199.39453125
1348.71875
1498.796875
1603.103515625
1633.962890625
1594.244140625
1503.25
1376.93359375
1230.615234375
1098.615234375
1036.4375
1090.4375
1260.66796875
1491.03125
1694.173828125
1794.17578125
1762.654296875
1624.970703125
1429.673828125
1208.93359375
971.59765625
732.00390625
530.154296875
412.65234375
401.046875
488.916015625
660.400390625
891.177734375
1128.734375
1293.693359375
1324.365234375
1227.107421875
1078.705078125
974.12109375
963.412109375
1022.380859375
1068.08203125
1006.6328125
794.40625
480.72265625
188.201171875
23.294921875
-10.58203125
-0.537109375
-15.708984375
-26.5390625
54.64453125
273.55078125
601.740234375
986.23828125
1385.41015625
1752.73828125
2035.205078125
2218.52734375
2347.296875
2471.09375
2585.88671875
2647.962890625
2624.15234375
2506.431640625
2306.064453125
2072.302734375
1897.357421875
1852.228515625
1914.125
1993.548828125
2034.5703125
2051.083984375
2061.427734375
2034.537109375
1926.296875
1739.857421875
1522.107421875
1313.2734375
1115.74609375
901.369140625
641.578125
344.66015625
66.09765625
-137.201171875
-260.9765625
-332.77734375
-342.685546875
-250.69140625
-85.73046875
22.482421875
-30.548828125
-193.96484375
-316.822265625
-323.5625
-278.30078125
-273.259765625
-309.771484375
-310.212890625
-205.451171875
15.865234375
311.689453125
606.28515625
822.033203125
924.130859375
937.6796875
914.201171875
892.46875
898.98828125
961.26953125
1088.087890625
1238.671875
1340.1328125
1351.525390625
1304.171875
1272.369140625
1309.0859375
1412.0546875
1540.212890625
1648.001953125
1704.98046875
1701.625
1652.998046875
1594.54296875
1563.603515625
1585.427734375
1680.5859375
1868.548828125
2136.693359375
2409.916015625
2587.515625
2628.109375
2577.615234375
2503.599609375
2432.7578125
2371.16015625
2345.921875
2381.833984375
2457.46875
2532.146484375
2606.765625
2709.958984375
2827.88671875
2901.787109375
2905.23828125
2872.68359375
2830.958984375
2750.064453125
2593.857421875
2383.796875
2178.69140625
2020.427734375
1932.431640625
1939.396484375
2038.158203125
2158.66015625
2198.443359375
2104.591796875
1905.6796875
1677.0546875
1500.83984375
1438.462890625
1490.484375
1575.009765625
1585.681640625
1493.548828125
1375.638671875
1335.181640625
1411.7734375
1574.765625
1778.474609375
2001.42578125
2237.763671875
2467.658203125
2648.85546875
2747.49609375
2776.150390625
2780.490234375
2775.708984375
2721.666015625
2590.494140625
2437.890625
2359.6953125
2377.478515625
2412.83203125
2387.009765625
2304.267578125
2217.04296875
2150.212890625
2094.23828125
2044.390625
2006.177734375
1975.384765625
1947.16796875
1936.3359375
1958.0859375
1999.337890625
2047.21484375
2143.71484375
2366.576171875
2733.171875
3146.23046875
3455.18359375
3562.30078125
3467.9296875
3245.958984375
3005.603515625
2858.28515625
2870.677734375
3019.203125
3197.986328125
3291.8828125
3252.396484375
3106.314453125
2900.623046875
2657.00390625
2392.38671875
2173.685546875
2118.7265625
2309.521484375
2697.14453125
3109.990234375
3373.849609375
3428.11328125
3329.52734375
3164.60546875
2982.390625
2806.296875
2672.451171875
2621.392578125
2653.466796875
2717.11328125
2753.0390625
2740.626953125
2696.2578125
2640.955078125
2584.19921875
2530.36328125
2479.5625
2415.806640625
2306.109375
2122.505859375
1868.01171875
1584.677734375
1340.103515625
1199.642578125
1196.857421875
1321.64453125
1534.5703125
1787.88671875
2030.796875
2211.22265625
2299.607421875
2318.75390625
2331.4375
2379.54296875
2435.1796875
2420.623046875
2282.990234375
2056.943359375
1859.169921875
1810.205078125
1940.73828125
2168.990234375
2380.91015625
2532.333984375
2659.14453125
2795.0
2914.1328125
2969.529296875
2957.52734375
2918.126953125
2892.0
2907.4140625
2993.404296875
3164.171875
3385.64453125
3587.486328125
3717.337890625
3764.484375
3734.1796875
3635.412109375
3506.9609375
3416.857421875
3396.794921875
3386.08203125
3273.337890625
3002.84765625
2628.0859375
2260.58984375
1980.494140625
1799.751953125
1694.009765625
1646.671875
1652.064453125
1687.51171875
1708.86328125
1691.048828125
1662.40625
1675.083984375
1737.84765625
1795.890625
1783.748046875
1684.451171875
1533.99609375
1388.765625
1298.77734375
1288.92578125
1342.08984375
1411.189453125
1470.00390625
1546.134765625
1684.185546875
1881.423828125
2079.087890625
2210.84765625
2236.359375
2135.8359375
1915.396484375
1640.619140625
1437.1875
1420.052734375
1613.8515625
1949.56640625
2329.318359375
2677.822265625
2938.900390625
3055.974609375
2986.595703125
2743.787109375
2412.8671875
2112.3125
1927.45703125
1878.140625
1943.033203125
2095.49609375
2301.728515625
2502.986328125
2640.03125
2709.30078125
2768.416015625
2865.087890625
2979.921875
3064.46484375
3117.2421875
3181.85546875
3270.255859375
3331.130859375
3314.859375
3237.775390625
3149.451171875
3054.146484375
2906.8515625
2694.21484375
2486.59375
2383.01953125
2408.046875
2475.474609375
2454.416015625
2269.1015625
1946.205078125
1585.333984375
1292.517578125
1128.92578125
1096.95703125
1154.916015625
1246.298828125
1334.740234375
1427.9765625
1566.88671875
1779.7734375
2044.20703125
2300.462890625
2503.642578125
2652.109375
2757.814453125
2801.248046875
2739.3203125
2567.900390625
2362.03125
2231.5234375
2228.869140625
2308.234375
2376.67578125
2372.953125
2290.673828125
2145.791015625
1951.38671875
1725.79296875
1499.048828125
1295.650390625
1122.712890625
985.162109375
897.69921875
864.671875
857.521484375
834.3203125
786.421875
756.486328125
807.666015625
974.697265625
1232.0390625
1497.658203125
1679.890625
1743.302734375
1732.814453125
1724.78125
1758.869140625
1823.900390625
1890.859375
1935.66015625
1944.20703125
1928.74609375
1931.376953125
1972.068359375
1997.416015625
1933.76171875
1804.60546875
1739.705078125
1833.669921875
2040.046875
2244.744140625
2397.578125
2512.388671875
2575.9296875
2544.671875
2434.224609375
2332.828125
2296.626953125
2286.857421875
2243.060546875
2172.845703125
2131.08984375
2143.271484375
2187.62109375
2230.220703125
2243.3046875
2207.89453125
2133.419921875
2065.052734375
2045.583984375
2080.82421875
2159.1015625
2275.08984375
2398.498046875
2449.0390625
2364.79296875
2196.7109375
2077.5234375
2074.744140625
2116.7109375
2093.126953125
1995.6640625
1920.6328125
1949.390625
2066.921875
2199.833984375
2298.75
2362.677734375
2399.345703125
2388.99609375
2295.404296875
2102.77734375
1835.900390625
1553.791015625
1333.5390625
1245.2109375
1308.64453125
1463.54296875
1610.958984375
1712.2265625
1831.318359375
2046.07421875
2321.931640625
2511.244140625
2492.0859375
2283.85546875
2010.583984375
1771.734375
1572.65625
1370.35546875
1156.8359375
983.8203125
913.72265625
957.169921875
1061.271484375
1153.8203125
1189.955078125
1156.796875
1053.44921875
889.19140625
698.28515625
536.302734375
455.775390625
491.396484375
655.072265625
915.052734375
1177.80859375
1326.859375
1306.140625
1155.62109375
956.912109375
765.89453125
613.54296875
541.49609375
593.103515625
768.384765625
1016.28515625
1276.748046875
1510.4140625
1685.419921875
1762.6171875
1713.181640625
1543.447265625
1292.173828125
1007.970703125
734.390625
507.76953125
355.046875
286.2265625
289.109375
335.900390625
400.625
469.091796875
524.39453125
527.30859375
435.9609375
264.595703125
109.982421875
90.55859375
250.31640625
532.001953125
840.818359375
1114.794921875
1332.388671875
1481.544921875
1548.306640625
1532.474609375
1458.7109375
1368.373046875
1300.3671875
1267.634765625
1240.2109375
1161.154296875
1002.576171875
813.8984375
699.08984375
728.552734375
872.201171875
1026.82421875
1108.09765625
1106.658203125
1056.306640625
969.328125
824.2421875
612.541015625
374.828125
181.4609375
88.2109375
113.111328125
235.185546875
398.62890625
533.365234375
599.595703125
616.42578125
631.865234375
665.046875
694.90234375
705.921875
719.904296875
765.77734375
830.546875
858.66015625
798.62890625
641.05859375
417.001953125
175.619140625
-33.8203125
-175.365234375
-240.787109375
-252.52734375
-239.873046875
-202.775390625
-105.48828125
80.080078125
322.431640625
534.021484375
634.59375
604.564453125
473.611328125
275.330078125
33.33203125
-216.6328125
-421.208984375
-543.41015625
-597.1640625
-639.603515625
-724.837890625
-857.189453125
-983.26171875
-1036.90234375
-999.96484375
-908.796875
-791.787109375
-623.822265625
-375.16796875
-92.353515625
119.8984375
212.515625
247.865234375
316.5
431.296875
538.5859375
607.703125
660.92578125
720.111328125
771.32421875
798.02734375
817.939453125
863.595703125
937.35546875
998.390625
989.546875
877.3828125
681.462890625
471.2578125
322.08984375
263.568359375
271.13671875
301.87890625
326.212890625
329.66796875
306.10546875
256.97265625
182.91796875
72.0546875
-85.205078125
-263.029296875
-405.509765625
-485.15234375
-542.5703125
-645.8359375
-815.556640625
-1009.33984375
-1176.689453125
-1304.5234375
-1397.560546875
-1429.26953125
-1334.171875
-1060.849609375
-636.658203125
-178.248046875
171.33203125
328.359375
303.01953125
163.857421875
-15.572265625
-176.470703125
-272.33984375
-281.056640625
-223.86328125
-152.544921875
-105.568359375
-81.33984375
-55.8984375
-16.966796875
22.865234375
35.482421875
-7.9140625
-121.982421875
-294.603515625
-488.08984375
-657.09765625
-766.3125
-797.396484375
-757.701171875
-693.162109375
-674.466796875
-739.580078125
-842.541015625
-878.99609375
-777.45703125
-559.369140625
-304.689453125
-73.12109375
127.59765625
309.169921875
463.05078125
554.70703125
542.330078125
402.9375
159.87890625
-111.400390625
-326.0390625
-452.544921875
-524.95703125
-589.72265625
-658.708984375
-720.76953125
-769.90625
-796.619140625
-774.74609375
-695.759765625
-606.455078125
-567.87890625
-569.828125
-527.8359375
-385.35546875
-186.634765625
-23.80859375
59.384765625
80.439453125
62.44140625
14.603515625
-34.74609375
-30.89453125
63.318359375
235.44921875
439.736328125
623.41796875
736.6796875
751.568359375
690.853515625
616.552734375
569.90234375
535.9375
478.373046875
386.576171875
269.58984375
130.744140625
-16.796875
-125.837890625
-151.875
-118.2578125
-107.38671875
-174.064453125
-296.15625
-422.37890625
-534.48828125
-636.873046875
-713.041015625
-732.060546875
-690.9375
-617.974609375
-533.1015625
-430.970703125
-306.826171875
-176.080078125
-62.18359375
16.44140625
44.884765625
21.12109375
-23.830078125
-39.060546875
-5.548828125
39.142578125
43.916015625
-0.6796875
-66.4453125
-133.1484375
-204.908203125
-281.72265625
-336.046875
-329.99609375
-256.318359375
-164.962890625
-144.23828125
-251.4375
-444.375
-598.51953125
-618.171875
-524.009765625
-408.328125
-316.318359375
-209.60546875
-49.263671875
125.189453125
219.025390625
160.4140625
-55.50390625
-368.15234375
-675.30078125
-886.259765625
-986.56640625
-1036.021484375
-1077.5703125
-1071.751953125
-960.861328125
-780.025390625
-648.056640625
-640.72265625
-723.330078125
-828.326171875
-949.935546875
-1118.134765625
-1307.98046875
-1431.40234375
-1425.361328125
-1313.4453125
-1169.2578125
-1044.10546875
-944.171875
-858.4296875
-786.150390625
-739.076171875
-728.896484375
-753.73046875
-792.482421875
-815.97265625
-809.373046875
-780.35546875
-739.1484375
-677.697265625
-585.33984375
-490.001953125
-466.30859375
-580.294921875
-821.43359375
-1101.013671875
-1324.49609375
-1460.63671875
-1540.40234375
-1604.84375
-1667.3671875
-1715.353515625
-1725.361328125
-1673.888671875
-1553.767578125
-1393.43359375
-1248.84765625
-1158.7421875
-1105.564453125
-1027.91015625
-873.16796875
-636.62890625
-357.27734375
-89.693359375
117.79296875
233.3515625
248.962890625
181.123046875
55.751953125
-111.298828125
-310.95703125
-513.451171875
-657.701171875
-690.94140625
-625.5078125
-540.619140625
-512.625
-546.27734375
-581.734375
-562.369140625
-485.861328125
-397.216796875
-349.8046875
-372.892578125
-456.482421875
-554.333984375
-609.49609375
-590.80859375
-511.044921875
-413.61328125
-345.0546875
-333.984375
-381.26171875
-462.568359375
-544.841796875
-605.271484375
-636.990234375
-644.55859375
-641.423828125
-642.546875
-644.732421875
-623.171875
-571.0234375
-536.75390625
-584.4375
-703.212890625
-792.04296875
-765.78125
-655.19921875
-569.40625
-576.162109375
-658.09765625
-774.19921875
-908.701171875
-1045.033203125
-1141.625
-1171.74609375
-1163.5703125
-1166.361328125
-1190.353515625
-1210.763671875
-1221.376953125
-1249.599609375
-1315.7109375
-1403.755859375
-1477.55859375
-1504.5390625
-1464.279296875
-1364.025390625
-1255.14453125
-1202.423828125
-1214.3046875
-1224.74609375
-1167.4921875
-1048.943359375
-921.24609375
-806.37890625
-691.888671875
-593.580078125
-565.642578125
-627.6171875
-724.58203125
-792.60546875
-833.41015625
-886.18359375
-946.54296875
-958.669921875
-884.0
-739.59375
-567.84375
-405.68359375
-289.439453125
-248.25390625
-267.439453125
-282.123046875
-232.064453125
-113.916015625
29.283203125
151.375
225.322265625
248.265625
248.69140625
274.509765625
351.59375
459.34765625
555.771484375
608.396484375
588.931640625
469.69921875
262.361328125
45.462890625
-86.369140625
-102.58203125
-42.4296875
49.30859375
157.03515625
268.560546875
358.34765625
412.662109375
442.134765625
453.232421875
430.029296875
357.880859375
242.060546875
87.466796875
-116.638671875
-367.927734375
-619.09375
-795.498046875
-843.689453125
-760.009765625
-589.55859375
-410.12109375
-299.984375
-297.58203125
-388.484375
-530.41796875
-677.087890625
-778.490234375
-791.498046875
-717.95703125
-619.3671875
-569.134765625
-592.78515625
-665.49609375
-753.08984375
-836.1328125
-908.783203125
-982.654296875
-1088.736328125
-1249.939453125
-1447.21875
-1627.978515625
-1747.724609375
-1791.16796875
-1759.873046875
-1659.77734375
-1500.58984375
-1291.74609375
-1043.064453125
-785.5
-578.19140625
-460.041015625
-390.546875
-274.431640625
-66.908203125
164.31640625
302.0546875
295.376953125
200.080078125
116.322265625
103.380859375
147.970703125
191.953125
178.591796875
80.40234375
-98.353515625
-328.029296875
-559.64453125
-743.126953125
-859.94921875
-936.638671875
-1011.166015625
-1084.005859375
-1111.7109375
-1046.701171875
-874.0078125
-618.025390625
-335.40234375
-101.654296875
20.244140625
14.564453125
-86.140625
-231.119140625
-372.796875
-472.53515625
-518.546875
-544.26953125
-600.296875
-695.359375
-787.048828125
-838.765625
-855.505859375
-848.01171875
-797.306640625
-686.8125
-542.80859375
-402.341796875
-257.0546875
-75.875
116.427734375
228.810546875
191.783203125
32.93359375
-147.240234375
-258.5546875
-280.185546875
-269.078125
-325.51953125
-521.171875
-828.33203125
-1125.8515625
-1299.341796875
-1340.875
-1341.634765625
-1391.345703125
-1499.29296875
-1612.8984375
-1693.03515625
-1752.591796875
-1822.603515625
-1897.619140625
-1928.982421875
-1869.599609375
-1712.609375
-1485.20703125
-1223.392578125
-968.380859375
-778.2421875
-720.65234375
-841.671875
-1134.37890625
-1523.853515625
-1879.775390625
-2074.478515625
-2068.5234375
-1943.583984375
-1827.791015625
-1783.009765625
-1778.142578125
-1758.9296875
-1703.3828125
-1603.8828125
-1445.962890625
-1242.54296875
-1060.23046875
-964.03125
-939.55859375
-905.373046875
-803.5859375
-646.71484375
-473.08984375
-296.951171875
-126.84375
-3.65625
22.595703125
-42.984375
-128.78515625
-167.734375
-169.9453125
-207.2421875
-322.931640625
-468.537109375
-540.431640625
-477.935546875
-317.91015625
-152.87890625
-45.517578125
9.49609375
47.357421875
71.57421875
37.044921875
-106.341796875
-355.234375
-640.662109375
-878.57421875
-1033.8671875
-1134.9453125
-1234.337890625
-1368.240234375
-1548.587890625
-1765.298828125
-1976.7265625
-2114.490234375
-2127.70703125
-2028.935546875
-1884.03125
-1755.21484375
-1662.271484375
-1591.115234375
-1517.83203125
-1421.6484375
-1299.04296875
-1183.296875
-1139.1796875
-1217.109375
-1404.791015625
-1626.216796875
-1790.732421875
-1849.619140625
-1816.8046875
-1741.84765625
-1663.421875
-1591.14453125
-1530.00390625
-1500.35546875
-1508.224609375
-1504.37109375
-1411.53125
-1209.283203125
-965.888671875
-764.421875
-618.642578125
-488.521484375
-359.6796875
-266.373046875
-235.12109375
-241.873046875
-238.70703125
-199.2109375
-125.62890625
-35.1484375
41.71484375
66.005859375
17.986328125
-82.30078125
-194.982421875
-296.166015625
-383.861328125
-458.64453125
-519.048828125
-577.423828125
-660.921875
-780.880859375
-902.533203125
-957.6171875
-902.42578125
-770.703125
-657.81640625
-631.8046875
-657.09765625
-625.673828125
-474.685546875
-259.6015625
-100.0859375
-66.99609375
-133.26953125
-216.732421875
-250.04296875
-224.453125
-194.80859375
-235.921875
-363.498046875
-494.40625
-509.328125
-359.923828125
-98.283203125
188.01953125
431.294921875
574.1015625
561.900390625
388.57421875
128.060546875
-118.369140625
-306.0078125
-462.994140625
-638.53125
-856.0703125
-1100.314453125
-1319.318359375
-1446.78515625
-1452.84375
-1373.91015625
-1272.236328125
-1172.970703125
-1065.349609375
-954.318359375
-871.37890625
-830.044921875
-806.41015625
-774.619140625
-730.41015625
-669.3125
-580.84765625
-492.533203125
-491.291015625
-661.626953125
-1003.78125
-1428.53515625
-1818.625
-2076.28515625
-2134.716796875
-1973.45703125
-1643.73046875
-1260.640625
-945.689453125
-758.8984375
-669.84765625
-590.509765625
-456.8125
-298.115234375
-217.734375
-287.052734375
-465.21484375
-639.45703125
-735.373046875
-767.193359375
-790.6015625
-838.681640625
-906.66015625
-965.474609375
-971.18359375
-882.689453125
-697.130859375
-467.8671875
-274.623046875
-170.484375
-153.19921875
-177.439453125
-192.505859375
-179.203125
-157.537109375
-154.76171875
-166.779296875
-161.517578125
-121.576171875
-69.90625
-46.84765625
-73.66015625
-148.2109375
-267.888671875
-443.412109375
-687.15625
-988.33203125
-1297.8359375
-1544.326171875
-1680.638671875
-1717.56640625
-1698.119140625
-1634.365234375
-1488.52734375
-1230.41796875
-899.982421875
-593.89453125
-394.2578125
-321.755859375
-346.513671875
-417.9765625
-480.98046875
-490.20703125
-434.384765625
-346.8984375
-280.36328125
-264.212890625
-286.02734375
-310.455078125
-310.60546875
-280.50390625
-225.64453125
-155.138671875
-90.4609375
-71.91015625
-135.392578125
-271.619140625
-418.25390625
-508.69140625
-531.3828125
-532.212890625
-555.40234375
-591.2265625
-590.04296875
-523.587890625
-420.896484375
-340.0546875
-312.9921875
-325.474609375
-343.18359375
-341.365234375
-309.806640625
-251.544921875
-193.341796875
-185.0703125
-265.99609375
-428.08984375
-621.53125
-792.431640625
-905.59375
-943.3125
-908.548828125
-829.619140625
-733.701171875
-604.70703125
-391.70703125
-80.24609375
254.62109375
482.708984375
506.07421875
317.287109375
-3.595703125
-334.673828125
-576.87890625
-705.796875
-767.458984375
-819.2734375
-883.005859375
-956.1640625
-1040.392578125
-1131.392578125
-1195.38671875
-1188.65234375
-1103.361328125
-974.791015625
-843.3984375
-725.46875
-615.298828125
-495.39453125
-348.21484375
-180.125
-30.615234375
67.763671875
138.4765625
239.939453125
386.07421875
513.109375
539.1171875
437.69140625
242.7421875
5.6015625
-229.947265625
-425.5234375
-551.185546875
-600.5625
-599.576171875
-599.18359375
-650.408203125
-765.642578125
-897.033203125
-969.5625
-948.033203125
-864.05078125
-775.203125
-714.080078125
-680.9921875
-660.66796875
-629.353515625
-567.70703125
-492.861328125
-464.7734375
-531.337890625
-666.443359375
-782.48828125
-808.091796875
-743.818359375
-648.255859375
-588.47265625
-604.380859375
-699.345703125
-845.958984375
-996.044921875
-1091.23828125
-1083.61328125
-973.453125
-834.06640625
-776.099609375
-866.62109375
-1090.130859375
-1394.310546875
-1748.662109375
-2135.294921875
-2504.767578125
-2781.7734375
-2917.115234375
-2911.1875
-2792.67578125
-2604.748046875
-2408.755859375
-2258.740234375
-2151.015625
-2023.935546875
-1832.54296875
-1616.908203125
-1485.357421875
-1533.52734375
-1772.830078125
-2110.931640625
-2391.826171875
-2484.037109375
-2364.033203125
-2118.962890625
-1859.087890625
-1628.310546875
-1398.603515625
-1133.74609375
-842.90625
-578.013671875
-391.603515625
-296.919921875
-262.7890625
-244.689453125
-215.005859375
-158.244140625
-54.0234375
103.78515625
267.482421875
347.9765625
289.3125
117.509765625
-96.154296875
-299.00390625
-467.681640625
-583.70703125
-637.248046875
-648.685546875
-650.412109375
-640.955078125
-584.533203125
-467.3359375
-334.24609375
-255.86328125
-270.5625
-368.3359375
-517.943359375
-691.0546875
-858.322265625
-976.375
-997.64453125
-907.7578125
-753.8671875
-620.15625
-560.404296875
-557.087890625
-554.65625
-526.44921875
-498.015625
-511.064453125
-579.345703125
-677.625
-759.314453125
-784.822265625
-746.66015625
-670.689453125
-585.9375
-498.447265625
-409.501953125
-354.087890625
-392.744140625
-546.724609375
-749.40625
-878.20703125
-844.224609375
-661.259765625
-438.66015625
-303.708984375
-314.373046875
-436.796875
-604.060546875
-784.275390625
-978.76171875
-1169.0859375
-1300.80859375
-1330.15234375
-1266.7890625
-1162.87109375
-1079.90625
-1072.947265625
-1176.505859375
-1376.328125
-1601.42578125
-1762.2265625
-1798.724609375
-1698.962890625
-1501.9140625
-1297.78515625
-1189.630859375
-1209.76953125
-1278.71484375
-1278.7890625
-1168.88671875
-1006.419921875
-870.529296875
-799.802734375
-795.443359375
-831.451171875
-847.177734375
-781.359375
-651.0859375
-565.013671875
-615.201171875
-770.453125
-914.236328125
-978.388671875
-1000.4140625
-1051.595703125
-1151.712890625
-1266.52734375
-1350.095703125
-1363.138671875
-1277.669921875
-1103.5390625
-909.630859375
-792.244140625
-812.498046875
-969.7109375
-1224.330078125
-1521.24609375
-1788.826171875
-1948.86328125
-1961.43359375
-1860.466796875
-1724.25390625
-1601.8046875
-1477.140625
-1308.892578125
-1089.603515625
-853.134765625
-635.8984375
-453.53125
-314.615234375
-229.38671875
-186.181640625
-133.927734375
-14.009765625
184.041015625
406.033203125
570.544921875
618.16015625
538.263671875
373.2890625
199.630859375
80.017578125
17.28515625
-37.478515625
-124.125
-231.494140625
-320.482421875
-368.34375
-373.37109375
-334.5703125
-256.939453125
-172.53515625
-124.6875
-121.390625
-126.09765625
-107.6796875
-85.392578125
-114.591796875
-241.40625
-477.505859375
-795.671875
-1128.15234375
-1385.28515625
-1507.46875
-1503.080078125
-1419.54296875
-1281.91796875
-1083.20703125
-833.58203125
-585.578125
-391.6171875
-256.15625
-149.322265625
-51.66015625
38.275390625
126.623046875
219.658203125
296.279296875
322.734375
312.994140625
342.7265625
466.9453125
634.64453125
723.1015625
664.03125
507.1640625
348.203125
225.216796875
114.142578125
6.255859375
-53.32421875
-14.42578125
116.64453125
279.451171875
409.91015625
478.240234375
492.224609375
482.623046875
482.978515625
507.548828125
541.572265625
556.216796875
535.32421875
486.93359375
428.453125
359.0859375
246.572265625
49.5390625
-235.357421875
-550.408203125
-813.498046875
-978.203125
-1044.546875
-1015.072265625
-870.71875
-605.947265625
-264.2265625
85.6875
394.1015625
627.2578125
738.521484375
686.140625
489.05078125
235.470703125
18.1875
-129.74609375
-236.833984375
-354.48828125
-523.08984375
-751.181640625
-1008.697265625
-1247.970703125
-1436.900390625
-1560.8671875
-1596.8125
-1517.955078125
-1340.0546875
-1135.65625
-974.751953125
-864.19921875
-767.966796875
-673.16015625
-607.822265625
-599.025390625
-638.982421875
-690.5859375
-702.861328125
-624.2265625
-433.701171875
-174.810546875
60.048828125
197.76171875
236.71875
231.837890625
239.400390625
278.162109375
327.99609375
355.5859375
349.90625
340.681640625
373.787109375
457.673828125
537.765625
534.41796875
410.517578125
201.8203125
-15.943359375
-185.2109375
-292.705078125
-347.626953125
-352.0
-308.0546875
-249.361328125
-237.466796875
-307.5859375
-425.470703125
-514.646484375
-525.115234375
-467.423828125
-390.298828125
-342.453125
-348.2578125
-394.337890625
-432.697265625
-413.751953125
-324.8515625
-188.41015625
-23.939453125
172.490234375
409.1640625
674.701171875
935.615234375
1142.681640625
1240.345703125
1194.611328125
1024.880859375
795.41015625
568.994140625
382.693359375
264.95703125
237.087890625
272.50390625
284.80859375
201.86328125
52.44140625
-53.703125
-42.904296875
43.6484375
95.4375
40.927734375
-97.3203125
-238.654296875
-316.66796875
-319.451171875
-277.615234375
-228.005859375
-189.294921875
-162.265625
-145.501953125
-154.01171875
-225.791015625
-397.392578125
-654.732421875
-911.806640625
-1061.482421875
-1058.51953125
-945.1328125
-797.8984375
-667.359375
-565.76171875
-481.345703125
-391.240234375
-287.771484375
-208.826171875
-212.0
-290.556640625
-341.53515625
-259.103515625
-53.1875
155.845703125
253.0859375
210.98046875
73.185546875
-91.30078125
-211.666015625
-245.03515625
-216.244140625
-204.611328125
-263.64453125
-362.94140625
-422.5078125
-389.60546875
-269.087890625
-98.654296875
78.021484375
215.63671875
268.232421875
205.576171875
41.423828125
-150.55859375
-267.537109375
-254.146484375
-154.537109375
-66.984375
-37.3984375
-13.603515625
88.55859375
290.4375
525.42578125
686.6875
696.6328125
563.517578125
391.98046875
310.65625
354.15234375
422.30859375
379.248046875
187.74609375
-70.296875
-290.888671875
-434.935546875
-523.173828125
-580.083984375
-602.037109375
-569.88671875
-479.986328125
-362.990234375
-273.9609375
-261.986328125
-345.79296875
-509.08984375
-707.009765625
-883.939453125
-1011.482421875
-1116.71484375
-1247.17578125
-1393.73046875
-1476.853515625
-1436.28125
-1312.671875
-1208.529296875
-1184.443359375
-1227.12890625
-1299.478515625
-1368.603515625
-1384.857421875
-1293.189453125
-1096.298828125
-873.119140625
-706.19140625
-612.703125
-567.23046875
-561.1796875
-601.744140625
-667.697265625
-709.7890625
-702.849609375
-671.521484375
-655.314453125
-666.353515625
-691.169921875
-719.208984375
-753.638671875
-794.671875
-820.400390625
-789.654296875
-670.220703125
-472.380859375
-256.0
-95.2421875
-24.138671875
-12.431640625
0.119140625
40.26171875
74.1640625
48.3984375
-48.03125
-176.572265625
-304.2421875
-447.326171875
-649.494140625
-931.373046875
-1275.60546875
-1645.4140625
-1993.318359375
-2259.802734375
-2395.783203125
-2399.294921875
-2318.16796875
-2212.5
-2121.671875
-2057.29296875
-2003.06640625
-1920.94140625
-1784.033203125
-1613.419921875
-1464.0390625
-1369.21484375
-1321.212890625
-1311.796875
-1358.91015625
-1468.978515625
-1595.12890625
-1668.189453125
-1671.3125
-1662.939453125
-1715.04296875
-1829.59375
-1918.705078125
-1877.55078125
-1690.57421875
-1459.51171875
-1307.201171875
-1260.291015625
-1254.388671875
-1244.3515625
-1254.619140625
-1303.388671875
-1336.5
-1288.44921875
-1176.07421875
-1073.779296875
-1007.994140625
-929.423828125
-788.8203125
-592.369140625
-377.525390625
-181.5625
-48.15625
-18.55859375
-82.55859375
-161.25390625
-170.416015625
-98.79296875
-12.23828125
13.408203125
-42.31640625
-138.515625
-230.0078125
-333.798828125
-523.0234375
-832.033203125
-1180.2421875
-1427.3203125
-1506.337890625
-1468.306640625
-1392.65625
-1299.083984375
-1168.37109375
-1008.203125
-858.48046875
-749.39453125
-686.388671875
-666.708984375
-684.71484375
-724.42578125
-762.2890625
-772.37890625
-727.703125
-623.4375
-514.185546875
-496.357421875
-620.0625
-835.685546875
-1058.0390625
-1265.021484375
-1494.19140625
-1751.658203125
-1967.833984375
-2050.14453125
-1950.61328125
-1681.24609375
-1298.763671875
-888.353515625
-539.328125
-320.36328125
-277.90625
-436.0390625
-761.154296875
-1135.69140625
-1421.138671875
-1571.234375
-1651.080078125
-1725.693359375
-1765.658203125
-1693.802734375
-1496.404296875
-1247.630859375
-1037.96875
-917.791015625
-904.171875
-993.78515625
-1144.33203125
-1266.208984375
-1264.208984375
-1101.970703125
-833.603515625
-576.79296875
-441.720703125
-461.7109375
-583.017578125
-727.955078125
-867.39453125
-1023.6015625
-1209.71484375
-1389.697265625
-1506.513671875
-1533.751953125
-1487.212890625
-1398.431640625
-1295.337890625
-1205.123046875
-1154.123046875
-1150.203125
-1168.162109375
-1161.84375
-1097.03515625
-977.71875
-846.7734375
-763.8515625
-775.677734375
-893.396484375
-1086.318359375
-1294.486328125
-1452.736328125
-1512.564453125
-1454.150390625
-1292.5234375
-1079.96875
-893.095703125
-796.880859375
-807.466796875
-891.443359375
-1006.806640625
-1142.26953125
-1311.931640625
-1516.501953125
-1722.3125
-1884.630859375
-1985.3046875
-2037.30078125
-2051.5625
-2011.43359375
-1893.54296875
-1713.740234375
-1536.037109375
-1421.490234375
-1371.591796875
-1334.01171875
-1262.099609375
-1153.4375
-1028.38671875
-893.447265625
-745.146484375
-599.7421875
-494.365234375
-452.666015625
-462.6640625
-494.1171875
-526.86328125
-555.7265625
-577.517578125
-583.09375
-558.171875
-486.794921875
-362.212890625
-204.1875
-59.1875
30.392578125
57.505859375
41.150390625
-10.994140625
-113.849609375
-274.76953125
-469.48828125
-658.86328125
-814.828125
-916.09375
-938.64453125
-885.220703125
-821.78515625
-840.76953125
-958.267578125
-1068.03125
-1033.640625
-828.400390625
-560.439453125
-357.1328125
-250.978515625
-190.662109375
-135.740234375
-105.09375
-134.513671875
-219.09765625
-314.765625
-380.234375
-397.59765625
-360.53515625
-269.4453125
-145.7265625
-29.06640625
59.697265625
144.978515625
266.61328125
424.697265625
571.40234375
660.3515625
686.802734375
671.359375
621.10546875
525.115234375
385.076171875
236.45703125
132.8359375
105.37890625
130.841796875
141.98046875
85.0390625
-25.359375
-116.802734375
-125.509765625
-39.611328125
116.78125
306.5546875
473.61328125
556.251953125
544.806640625
496.978515625
446.869140625
318.974609375
-0.96875
-502.794921875
-1021.2890625
-1394.427734375
-1603.72265625
-1728.982421875
-1817.541015625
-1853.056640625
-1823.017578125
-1752.56640625
-1669.994140625
-1583.478515625
-1499.07421875
-1428.95703125
-1374.0
-1320.865234375
-1257.443359375
-1168.35546875
-1018.908203125
-776.111328125
-455.91015625
-128.89453125
127.802734375
268.759765625
274.7734375
141.96484375
-105.458984375
-404.515625
-668.767578125
-819.51953125
-823.611328125
-729.001953125
-654.375
-703.337890625
-875.365234375
-1084.111328125
-1264.16015625
-1422.908203125
-1579.3359375
-1702.759765625
-1751.3046875
-1740.595703125
-1726.771484375
-1729.25
-1707.978515625
-1618.216796875
-1460.498046875
-1275.869140625
-1114.857421875
-1009.236328125
-947.40234375
-871.28125
-717.4921875
-470.302734375
-166.1953125
145.203125
421.29296875
612.7578125
668.966796875
582.677734375
415.60546875
258.4453125
164.787109375
125.30078125
88.58984375
-8.052734375
-211.98046875
-524.328125
-880.3046875
-1173.0625
-1317.2421875
-1300.669921875
-1181.025390625
-1038.759765625
-931.60546875
-877.083984375
-855.337890625
-821.2109375
-729.79296875
-570.658203125
-379.798828125
-211.181640625
-102.9765625
-82.529296875
-185.14453125
-422.14453125
-714.361328125
-901.53515625
-872.298828125
-687.87890625
-543.552734375
-596.6796875
-847.80078125
-1180.84375
-1474.69140625
-1653.857421875
-1670.251953125
-1494.671875
-1144.548828125
-700.369140625
-277.734375
22.4921875
153.396484375
139.005859375
60.748046875
6.87890625
13.892578125
57.96875
111.7421875
199.267578125
372.4140625
629.1640625
880.423828125
1021.25
1027.021484375
955.603515625
856.791015625
712.67578125
487.662109375
215.888671875
4.681640625
-54.24609375
39.7734375
210.44140625
373.388671875
481.130859375
517.669921875
475.03125
344.361328125
121.224609375
-191.23828125
-583.6171875
-1031.712890625
-1477.041015625
-1826.80078125
-1999.3203125
-1983.287109375
-1843.1484375
-1658.337890625
-1466.775390625
-1272.494140625
-1086.109375
-932.361328125
-823.9140625
-750.673828125
-696.744140625
-652.759765625
-613.1640625
-577.708984375
-555.439453125
-552.693359375
-560.4765625
-570.595703125
-598.109375
-662.10546875
-744.552734375
-798.595703125
-807.7890625
-810.923828125
-853.2265625
-935.171875
-1026.638671875
-1111.962890625
-1199.9609375
-1301.783203125
-1415.8671875
-1523.60546875
-1586.373046875
-1563.912109375
-1456.72265625
-1319.708984375
-1215.7265625
-1165.984375
-1159.599609375
-1187.689453125
-1234.82421875
-1252.634765625
-1189.923828125
-1061.140625
-952.939453125
-945.384765625
-1045.40625
-1208.4765625
-1401.2109375
-1618.931640625
-1852.279296875
-2062.8671875
-2202.80078125
-2254.49609375
-2247.2890625
-2232.240234375
-2239.734375
-2265.646484375
-2297.56640625
-2335.990234375
-2371.62890625
-2353.162109375
-2209.33203125
-1917.65234375
-1540.638671875
-1185.716796875
-931.69140625
-785.943359375
-692.490234375
-577.3203125
-406.279296875
-213.818359375
-68.978515625
-7.85546875
-7.68359375
-27.18359375
-52.48828125
-90.60546875
-133.056640625
-149.548828125
-122.896484375
-82.232421875
-94.484375
-213.56640625
-425.47265625
-642.73046875
-766.841796875
-765.23828125
-684.763671875
-595.22265625
-535.50390625
-512.02734375
-519.728515625
-544.244140625
-559.244140625
-545.810546875
-512.57421875
-482.1953125
-460.25390625
-429.822265625
-376.52734375
-311.1484375
-269.4609375
-293.298828125
-401.1328125
-562.734375
-703.150390625
-742.220703125
-639.578125
-414.478515625
-138.830078125
92.296875
214.0625
238.5703125
237.443359375
262.544921875
296.154296875
293.390625
253.505859375
222.142578125
236.68359375
302.1171875
414.55078125
571.072265625
750.83984375
919.380859375
1062.595703125
1187.966796875
1281.521484375
1298.66015625
1223.04296875
1107.90234375
1024.498046875
980.630859375
919.5546875
792.326171875
601.822265625
379.453125
155.087890625
-36.97265625
-151.85546875
-161.357421875
-80.091796875
52.76953125
211.384765625
384.673828125
543.70703125
635.322265625
627.455078125
549.810546875
464.912109375
392.40234375
279.48828125
62.5078125
-246.705078125
-547.53125
-722.248046875
-716.779296875
-565.619140625
-363.310546875
-213.015625
-170.755859375
-209.08984375
-235.7890625
-166.724609375
9.103515625
231.587890625
423.140625
530.68359375
528.43359375
409.48046875
192.95703125
-65.359375
-284.224609375
-392.119140625
-365.396484375
-244.56640625
-116.150390625
-68.91015625
-152.40625
-361.83984375
-649.271484375
-945.97265625
-1186.44921875
-1330.203125
-1370.982421875
-1324.802734375
-1207.4140625
-1023.42578125
-774.7890625
-476.439453125
-165.48828125
101.806640625
268.73046875
309.310546875
251.3046875
164.69921875
115.6953125
120.294921875
135.265625
94.5703125
-34.83203125
-219.478515625
-376.716796875
-432.564453125
-371.38671875
-234.599609375
-78.376953125
59.841796875
159.740234375
206.240234375
197.341796875
158.158203125
127.56640625
121.958984375
119.44921875
86.517578125
15.236328125
-72.59375
-154.251953125
-229.67578125
-315.166015625
-421.833984375
-546.36328125
-678.970703125
-809.353515625
-915.802734375
-950.50390625
-851.728515625
-592.716796875
-229.904296875
105.548828125
282.94921875
255.34765625
82.119140625
-117.54296875
-233.712890625
-216.6328125
-96.919921875
35.140625
96.001953125
78.767578125
53.087890625
82.689453125
149.326171875
173.58984375
107.265625
-12.76171875
-105.890625
-128.701171875
-108.041015625
-103.9921875
-150.841796875
-233.25
-312.380859375
-366.14453125
-396.22265625
-399.7578125
-353.765625
-242.341796875
-89.462890625
52.71875
145.48046875
180.927734375
167.392578125
120.087890625
63.208984375
13.390625
-46.48828125
-153.12109375
-309.796875
-466.6640625
-567.626953125
-602.58984375
-604.0859375
-612.76171875
-660.115234375
-760.744140625
-892.0078125
-988.783203125
-982.12890625
-846.162109375
-605.99609375
-322.251953125
-82.203125
27.833984375
-13.06640625
-128.4921875
-211.80859375
-223.474609375
-193.484375
-142.171875
-51.912109375
72.638671875
167.044921875
158.970703125
27.763671875
-206.435546875
-512.740234375
-833.619140625
-1074.072265625
-1162.380859375
-1118.697265625
-1023.1875
-914.533203125
-755.62890625
-507.34765625
-203.3984375
67.23828125
235.466796875
294.837890625
282.533203125
237.4765625
182.09765625
137.0390625
134.98046875
195.22265625
278.61328125
295.7109375
188.041015625
-8.427734375
-204.357421875
-348.95703125
-448.61328125
-503.87890625
-478.052734375
-346.705078125
-142.009765625
77.291015625
273.1015625
420.939453125
485.90234375
447.224609375
337.1640625
220.24609375
136.650390625
95.126953125
113.107421875
218.1796875
395.43359375
569.53515625
666.337890625
675.416015625
633.8125
568.99609375
484.666015625
389.345703125
303.736328125
233.353515625
158.083984375
63.8828125
-24.48828125
-54.392578125
8.998046875
146.56640625
291.3515625
374.60546875
374.763671875
324.298828125
269.806640625
234.513671875
225.875
264.033203125
375.970703125
554.5859375
739.294921875
849.455078125
837.703125
716.869140625
548.662109375
405.630859375
326.568359375
299.572265625
292.197265625
289.076171875
279.20703125
215.37890625
32.634765625
-267.603515625
-582.619140625
-792.50390625
-864.009765625
-844.509765625
-781.14453125
-698.107421875
-641.388671875
-672.037109375
-780.9921875
-856.55078125
-782.15625
-548.27734375
-237.2421875
75.97265625
360.126953125
577.462890625
660.955078125
575.626953125
377.671875
180.70703125
65.107421875
32.900390625
42.03515625
62.45703125
92.7578125
137.728515625
187.87890625
226.619140625
251.974609375
283.736328125
344.384765625
429.162109375
492.47265625
470.6953125
335.103515625
130.478515625
-52.265625
-158.875
-222.021484375
-314.21875
-457.82421875
-602.4296875
-685.2421875
-684.44921875
-612.69140625
-497.587890625
-388.39453125
-347.791015625
-401.9140625
-510.890625
-610.845703125
-666.328125
-655.796875
-532.34765625
-251.056640625
158.908203125
584.541015625
901.859375
1040.58984375
987.779296875
773.787109375
473.732421875
190.904296875
6.080078125
-59.1015625
-30.6171875
48.369140625
136.35546875
208.69140625
266.595703125
315.24609375
331.03515625
279.01171875
173.56640625
88.5234375
77.916015625
103.7421875
71.54296875
-66.05859375
-258.71484375
-405.07421875
-435.736328125
-359.72265625
-251.015625
-194.763671875
-237.548828125
-380.46484375
-603.95703125
-878.599609375
-1154.97265625
-1372.140625
-1488.3515625
-1485.6328125
-1344.390625
-1052.0625
-655.873046875
-267.6953125
22.79296875
221.2109375
385.42578125
536.90234375
658.576171875
758.4375
870.505859375
982.8984375
1018.396484375
914.720703125
693.818359375
429.0234375
168.869140625
-81.56640625
-322.2421875
-532.69921875
-689.8359375
-799.126953125
-899.525390625
-1026.271484375
-1158.6796875
-1216.1171875
-1130.689453125
-926.517578125
-707.501953125
-563.7265625
-506.533203125
-489.48828125
-459.103515625
-376.130859375
-223.767578125
-24.51953125
165.376953125
298.923828125
364.970703125
359.744140625
255.4921875
29.345703125
-282.029296875
-586.470703125
-803.603515625
-912.47265625
-927.9453125
-851.056640625
-665.26171875
-379.248046875
-47.734375
270.826171875
566.1328125
856.576171875
1118.41796875
1276.9296875
1295.123046875
1238.0390625
1207.72265625
1237.787109375
1300.509765625
1393.146484375
1538.103515625
1689.244140625
1722.232421875
1565.99609375
1291.41015625
1023.40625
811.56640625
637.92578125
503.37890625
427.890625
381.291015625
287.6796875
107.7421875
-129.857421875
-375.865234375
-589.380859375
-723.96875
-745.498046875
-678.29296875
-586.703125
-500.17578125
-403.814453125
-310.623046875
-279.423828125
-329.0703125
-389.41796875
-386.412109375
-344.65625
-361.39453125
-498.388671875
-732.93359375
-990.453125
-1183.763671875
-1238.025390625
-1126.32421875
-887.66796875
-587.130859375
-263.6640625
64.552734375
365.654296875
603.9453125
774.298828125
885.359375
909.34765625
791.873046875
526.390625
190.44140625
-105.52734375
-286.796875
-334.896484375
-280.25
-192.6328125
-143.29296875
-141.98046875
-127.7109375
-53.25
31.931640625
19.63671875
-129.75
-327.84375
-446.005859375
-447.01171875
-405.9140625
-404.408203125
-433.349609375
-417.54296875
-319.92578125
-190.04296875
-105.427734375
-93.248046875
-127.779296875
-182.4140625
-252.6484375
-336.0234375
-425.833984375
-532.73046875
-680.12890625
-856.66796875
-995.09375
-1027.9609375
-959.640625
-860.912109375
-793.521484375
-759.990234375
-727.826171875
-678.279296875
-619.197265625
-569.01953125
-547.86328125
-573.16796875
-638.5234375
-694.533203125
-673.927734375
-551.3984375
-370.49609375
-201.796875
-83.291015625
-12.98046875
11.58203125
-28.5
-149.591796875
-335.32421875
-540.52734375
-717.8203125
-834.37890625
-872.53125
-828.791015625
-717.4375
-572.056640625
-436.30859375
-339.802734375
-272.00390625
-186.662109375
-48.15625
127.279296875
291.40234375
420.29296875
524.201171875
597.181640625
593.0546875
478.3125
286.197265625
84.33984375
-101.474609375
-298.20703125
-520.9140625
-725.783203125
-834.869140625
-794.3828125
-618.826171875
-405.77734375
-298.5234375
-385.162109375
-608.470703125
-798.30859375
-815.58984375
-655.8359375
-410.6953125
-161.193359375
71.78515625
306.201171875
570.216796875
882.482421875
1220.78125
1508.5703125
1667.31640625
1696.36328125
1681.53125
1713.037109375
1807.40234375
1914.744140625
1981.970703125
1990.01953125
1938.904296875
1822.1796875
1630.869140625
1376.25
1091.18359375
798.37890625
487.556640625
144.88671875
-193.943359375
-446.25
-556.798828125
-556.412109375
-528.005859375
-525.716796875
-547.59375
-573.587890625
-595.529296875
-608.685546875
-609.458984375
-617.11328125
-672.298828125
-794.11328125
-953.732421875
-1105.08203125
-1224.80078125
-1306.564453125
-1337.431640625
-1308.953125
-1243.7109375
-1183.74609375
-1152.4921875
-1146.337890625
-1156.63671875
-1174.529296875
-1179.306640625
-1157.341796875
-1139.267578125
-1180.27734375
-1281.091796875
-1358.69921875
-1326.505859375
-1182.07421875
-982.421875
-757.021484375
-501.353515625
-254.228515625
-112.99609375
-132.224609375
-244.462890625
-323.216796875
-301.474609375
-191.849609375
-23.14453125
174.390625
325.3203125
333.26953125
195.451171875
46.880859375
34.044921875
159.388671875
292.427734375
320.064453125
240.05078125
116.75390625
8.919921875
-37.62109375
16.25
159.505859375
296.6953125
307.478515625
154.87890625
-85.025390625
-303.896484375
-451.01953125
-540.56640625
-600.314453125
-640.318359375
-662.53125
-669.82421875
-652.59765625
-586.380859375
-467.875
-350.03125
-311.625
-372.791015625
-454.576171875
-446.306640625
-315.185546875
-138.171875
-31.576171875
-64.119140625
-224.302734375
-431.0859375
-563.462890625
-520.580078125
-296.1015625
11.75390625
290.29296875
507.470703125
693.546875
838.564453125
852.62109375
651.662109375
262.791015625
-178.63671875
-531.75
-739.71484375
-830.703125
-855.609375
-835.57421875
-763.134765625
-639.939453125
-498.625
-382.931640625
-318.943359375
-320.212890625
-410.572265625
-614.62109375
-920.482421875
-1274.921875
-1624.46484375
-1937.640625
-2172.404296875
-2252.02734375
-2113.310546875
-1777.271484375
-1344.970703125
-920.83203125
-559.521484375
-282.35546875
-107.48046875
-39.9296875
-46.1640625
-61.1953125
-27.55859375
66.830078125
174.044921875
205.380859375
85.96875
-186.7421875
-533.1640625
-841.341796875
-1027.919921875
-1065.203125
-977.59375
-825.619140625
-678.4453125
-582.484375
-550.58984375
-571.94921875
-613.625
-615.662109375
-520.0
-326.701171875
-103.12890625
80.775390625
207.990234375
292.013671875
335.5078125
349.83203125
386.87109375
490.466796875
617.16015625
663.478515625
590.1796875
473.48046875
409.671875
409.37890625
414.2265625
378.87890625
296.197265625
170.419921875
16.259765625
-123.28515625
-201.873046875
-218.34765625
-214.810546875
-227.94921875
-265.962890625
-326.76953125
-408.2890625
-501.4765625
-602.767578125
-735.24609375
-927.37890625
-1164.1875
-1385.337890625
-1536.7890625
-1598.23046875
-1558.591796875
-1405.939453125
-1163.666015625
-903.703125
-689.4921875
-519.439453125
-352.505859375
-176.009765625
-17.205078125
108.396484375
228.228515625
379.443359375
559.427734375
722.87109375
826.443359375
870.65234375
893.41015625
920.767578125
931.421875
881.36328125
759.453125
600.4765625
442.525390625
296.51171875
169.28515625
89.927734375
83.205078125
125.162109375
152.55859375
121.494140625
43.267578125
-38.009765625
-90.333984375
-114.443359375
-130.068359375
-147.78515625
-157.568359375
-151.47265625
-153.01171875
-202.224609375
-301.3203125
-395.89453125
-429.37109375
-400.818359375
-346.95703125
-281.669921875
-184.037109375
-42.6484375
117.42578125
255.767578125
342.5234375
361.34375
310.716796875
212.94921875
109.646484375
44.6484375
56.17578125
167.931640625
358.81640625
549.115234375
654.716796875
662.53125
623.359375
569.40625
481.908203125
354.57421875
239.791015625
191.46484375
190.17578125
167.501953125
91.1015625
-10.17578125
-93.12890625
-131.912109375
-108.3203125
-15.95703125
111.23046875
206.353515625
229.25
208.5390625
212.603515625
284.3046875
405.1015625
510.791015625
537.927734375
464.5859375
311.796875
106.646484375
-143.6640625
-431.04296875
-717.109375
-950.654296875
-1106.630859375
-1176.931640625
-1125.818359375
-899.990234375
-508.5625
-65.208984375
284.400390625
473.603515625
536.708984375
534.294921875
487.125
387.55859375
248.51171875
116.017578125
31.015625
-10.318359375
-49.376953125
-119.82421875
-220.255859375
-335.37890625
-464.771484375
-606.193359375
-719.888671875
-749.6484375
-696.212890625
-639.765625
-660.89453125
-755.826171875
-858.16796875
-929.404296875
-988.486328125
-1052.8125
-1093.40234375
-1070.19921875
-985.587890625
-878.611328125
-782.666015625
-713.04296875
-683.001953125
-698.84375
-732.849609375
-724.96875
-628.078125
-446.94921875
-228.77734375
-25.109375
130.919921875
222.396484375
241.443359375
188.49609375
73.15625
-86.103515625
-263.08984375
-432.923828125
-590.958984375
-760.421875
-965.642578125
-1189.76953125
-1369.83203125
-1447.439453125
-1422.525390625
-1348.392578125
-1278.224609375
-1228.767578125
-1192.09765625
-1160.646484375
-1131.423828125
-1105.03515625
-1099.505859375
-1153.162109375
-1288.541015625
-1473.78515625
-1642.23046875
-1755.21484375
-1823.3359375
-1855.40234375
-1810.208984375
-1623.484375
-1274.07421875
-805.56640625
-295.5
169.72265625
500.033203125
629.3984375
564.435546875
386.89453125
189.841796875
25.03125
-80.033203125
-90.48828125
10.2734375
178.951171875
341.05859375
463.8828125
564.603515625
643.7421875
657.8046875
581.0078125
454.330078125
334.794921875
219.966796875
65.677734375
-130.4296875
-305.97265625
-401.28515625
-419.310546875
-407.765625
-403.072265625
-400.708984375
-362.94140625
-247.296875
-42.08203125
217.53125
475.193359375
691.193359375
841.953125
896.03515625
828.796875
670.814453125
509.6953125
422.90234375
426.71875
501.689453125
636.365234375
817.654296875
1001.576171875
1134.24609375
1201.208984375
1229.060546875
1236.078125
1200.08984375
1075.751953125
832.259765625
484.138671875
102.96875
-214.443359375
-419.763671875
-555.345703125
-700.609375
-879.681640625
-1046.248046875
-1151.595703125
-1189.466796875
-1169.755859375
-1091.080078125
-962.326171875
-821.548828125
-707.33203125
-629.634765625
-584.90234375
-572.181640625
-568.86328125
-519.431640625
-390.08203125
-222.951171875
-97.015625
-38.361328125
-3.662109375
52.306640625
135.974609375
246.36328125
395.744140625
567.7578125
688.521484375
681.33984375
543.453125
345.736328125
170.333984375
72.72265625
81.37109375
179.93359375
278.814453125
252.205078125
43.744140625
-273.72265625
-564.2265625
-743.8671875
-813.8203125
-801.48828125
-713.7109375
-557.935546875
-373.841796875
-213.9453125
-102.763671875
-35.79296875
-12.38671875
-47.98046875
-150.25390625
-295.087890625
-426.91015625
-477.01953125
-396.806640625
-203.484375
2.390625
95.51953125
25.23046875
-153.19140625
-354.244140625
-542.978515625
-714.9921875
-824.52734375
-795.00390625
-622.775390625
-430.177734375
-372.212890625
-492.7265625
-694.177734375
-845.515625
-900.552734375
-913.90234375
-965.7578125
-1080.166015625
-1199.166015625
-1222.08984375
-1080.384765625
-795.205078125
-471.767578125
-234.015625
-154.23828125
-228.23046875
-396.390625
-578.55859375
-703.3984375
-733.876953125
-684.896484375
-614.3046875
-580.576171875
-595.79296875
-619.279296875
-604.12890625
-551.15625
-509.501953125
-520.896484375
-574.8984375
-631.46484375
-679.859375
-754.126953125
-886.24609375
-1064.19921875
-1250.599609375
-1427.94140625
-1602.404296875
-1764.501953125
-1867.677734375
-1858.439453125
-1724.37109375
-1510.982421875
-1295.525390625
-1138.6484375
-1046.58203125
-976.50390625
-890.16796875
-805.8671875
-784.255859375
-853.88671875
-960.9296875
-1002.978515625
-906.755859375
-668.107421875
-335.546875
18.294921875
311.107421875
471.220703125
474.94140625
369.021484375
245.3046875
182.59765625
204.58984375
284.34765625
382.04296875
478.1328125
576.859375
686.95703125
804.80859375
913.619140625
991.62890625
1020.57421875
993.912109375
920.56640625
815.103515625
680.767578125
506.73828125
282.44140625
7.216796875
-310.98828125
-646.921875
-940.462890625
-1112.017578125
-1122.931640625
-1017.046875
-884.04296875
-784.923828125
-727.04296875
-697.658203125
-688.3359375
-683.021484375
-654.0625
-588.677734375
-506.33984375
-441.4296875
-421.7578125
-465.1171875
-571.73828125
-708.06640625
-820.62109375
-884.166015625
-920.900390625
-958.009765625
-985.02734375
-971.458984375
-907.791015625
-805.34375
-670.79296875
-508.087890625
-335.287109375
-171.89453125
-17.646484375
126.142578125
220.873046875
214.45703125
108.451171875
-30.630859375
-139.759765625
-212.3203125
-269.830078125
-310.953125
-314.439453125
-272.6328125
-190.365234375
-57.529296875
144.439453125
397.64453125
627.546875
747.19140625
727.4140625
622.37890625
522.015625
472.671875
441.41015625
360.88671875
208.0
30.8203125
-101.626953125
-162.921875
-175.625
-167.89453125
-144.064453125
-101.8515625
-63.57421875
-73.8046875
-162.681640625
-319.12890625
-504.318359375
-681.767578125
-822.89453125
-894.794921875
-874.4765625
-789.466796875
-722.453125
-751.125
-887.85546875
-1086.984375
-1289.615234375
-1436.748046875
-1460.40234375
-1309.931640625
-998.984375
-603.490234375
-211.6953125
103.837890625
282.05078125
295.65625
192.904296875
73.68359375
-3.11328125
-63.0
-154.767578125
-286.41796875
-443.904296875
-624.498046875
-803.966796875
-904.26953125
-855.41015625
-685.935546875
-509.390625
-422.953125
-449.310546875
-558.49609375
-693.6015625
-778.384765625
-759.806640625
-669.228515625
-609.865234375
-664.595703125
-832.52734375
-1051.083984375
-1243.4375
-1343.30859375
-1322.76171875
-1219.099609375
-1101.609375
-993.81640625
-861.32421875
-691.390625
-540.185546875
-469.0546875
-470.390625
-497.00390625
-537.90625
-620.005859375
-749.462890625
-893.970703125
-1017.3046875
-1096.1953125
-1110.44140625
-1054.666015625
-959.619140625
-867.947265625
-787.412109375
-699.19921875
-609.48828125
-550.453125
-520.341796875
-466.443359375
-355.435546875
-230.810546875
-165.244140625
-168.888671875
-177.3359375
-132.11328125
-53.541015625
-31.69921875
-156.771484375
-450.8671875
-841.65234375
-1190.115234375
-1362.673828125
-1309.38671875
-1094.66796875
-854.578125
-710.865234375
-704.212890625
-787.228515625
-867.44921875
-865.140625
-760.685546875
-614.3828125
-535.15234375
-598.96875
-780.240234375
-971.85546875
-1077.6953125
-1073.57421875
-981.33984375
-819.669921875
-604.4453125
-371.625
-164.16796875
-6.392578125
80.74609375
58.21484375
-87.4296875
-275.859375
-359.998046875
-251.828125
0.091796875
273.88671875
488.470703125
636.97265625
739.619140625
801.580078125
806.796875
721.9140625
510.919921875
176.177734375
-209.181640625
-529.966796875
-701.103515625
-712.955078125
-622.283203125
-518.849609375
-486.123046875
-552.904296875
-664.84375
-724.228515625
-678.36328125
-563.796875
-456.6484375
-392.876953125
-350.826171875
-299.474609375
-238.81640625
-187.44921875
-147.5859375
-95.97265625
-5.5703125
131.326171875
297.064453125
455.421875
565.892578125
605.673828125
587.564453125
550.6484375
524.935546875
508.962890625
490.060546875
480.685546875
520.4375
640.69140625
836.623046875
1071.220703125
1290.896484375
1437.0859375
1467.6171875
1386.75390625
1248.162109375
1117.474609375
1035.65234375
1016.955078125
1056.49609375
1119.103515625
1140.583984375
1075.84375
948.53515625
829.138671875
761.5078125
733.7578125
722.025390625
728.01953125
754.48046875
772.5546875
748.15625
691.509765625
648.79296875
642.919921875
650.03125
642.890625
631.42578125
640.365234375
662.453125
660.046875
612.0234375
537.796875
468.767578125
412.181640625
352.361328125
274.052734375
170.923828125
40.61328125
-111.07421875
-263.681640625
-395.64453125
-503.8203125
-593.54296875
-649.80859375
-641.779296875
-566.05078125
-464.16015625
-378.8125
-308.033203125
-225.16796875
-132.75
-66.591796875
-45.318359375
-43.189453125
-22.892578125
24.3515625
81.193359375
126.44921875
139.275390625
97.93359375
-1.390625
-127.4140625
-235.0
-308.66796875
-375.357421875
-471.5078125
-603.572265625
-739.314453125
-827.771484375
-825.77734375
-716.294921875
-512.521484375
-247.376953125
43.6171875
335.00390625
614.34375
874.123046875
1093.712890625
1228.0390625
1230.005859375
1102.9140625
926.48046875
806.369140625
782.291015625
793.552734375
746.25390625
609.26953125
434.6484375
292.609375
208.673828125
171.455078125
181.623046875
266.01171875
435.658203125
642.345703125
792.349609375
811.7578125
702.123046875
533.9296875
384.67578125
279.3046875
185.142578125
58.025390625
-110.76953125
-286.74609375
-416.271484375
-455.017578125
-390.71875
-257.0859375
-118.056640625
-14.9296875
73.669921875
197.962890625
357.025390625
478.80859375
500.30078125
449.5390625
420.185546875
469.87890625
566.134765625
627.3046875
591.74609375
451.09375
250.3046875
65.328125
-51.1640625
-123.541015625
-231.34375
-411.626953125
-602.46875
-711.390625
-725.162109375
-716.26953125
-744.392578125
-790.68359375
-800.740234375
-757.28515625
-685.08984375
-608.90625
-542.54296875
-512.248046875
-553.216796875
-669.39453125
-817.83203125
-945.9609375
-1027.181640625
-1046.8515625
-978.640625
-811.69140625
-596.955078125
-423.724609375
-327.0390625
-241.861328125
-76.462890625
179.80078125
445.486328125
633.984375
725.185546875
757.412109375
782.267578125
833.1953125
906.1171875
953.474609375
918.32421875
790.52734375
614.400390625
435.125
266.8671875
129.369140625
77.2421875
150.001953125
309.755859375
471.984375
593.056640625
684.986328125
742.134765625
702.927734375
513.115234375
204.068359375
-114.95703125
-333.0
-400.759765625
-342.87890625
-225.90625
-100.591796875
36.9921875
215.90234375
421.05078125
584.361328125
663.79296875
701.498046875
768.83984375
869.3203125
933.77734375
908.578125
814.05078125
710.876953125
638.873046875
598.208984375
563.185546875
496.7734375
369.96875
186.873046875
-15.12890625
-199.611328125
-358.171875
-498.765625
-621.681640625
-717.935546875
-779.978515625
-803.064453125
-787.98046875
-754.353515625
-735.224609375
-737.1015625
-717.5546875
-632.810546875
-506.302734375
-415.419921875
-395.5859375
-386.0625
-298.51953125
-125.083984375
50.529296875
143.212890625
136.181640625
57.78515625
-72.9296875
-247.1640625
-429.787109375
-560.630859375
-604.486328125
-580.439453125
-527.15625
-450.634765625
-322.9453125
-127.091796875
117.033203125
373.69140625
613.595703125
797.716796875
862.12890625
763.544921875
549.8359375
345.439453125
232.4296875
163.837890625
28.625
-210.76171875
-487.123046875
-726.9296875
-920.583984375
-1073.98046875
-1148.1953125
-1101.09765625
-961.09765625
-802.408203125
-651.818359375
-466.77734375
-210.212890625
89.625
356.69140625
511.52734375
503.908203125
352.33203125
166.296875
85.671875
169.984375
367.998046875
597.53125
808.58984375
955.7421875
976.693359375
855.234375
669.84765625
522.23046875
435.720703125
371.14453125
318.515625
311.162109375
358.40625
429.2734375
509.45703125
613.9765625
724.73828125
769.109375
692.3671875
519.1484375
323.90625
175.283203125
124.9375
200.19921875
363.65625
508.10546875
537.212890625
446.71484375
306.205078125
182.8671875
110.353515625
104.873046875
160.74609375
228.5
236.607421875
152.857421875
12.306640625
-119.34375
-203.61328125
-257.427734375
-332.10546875
-453.060546875
-573.626953125
-610.1171875
-535.478515625
-406.615234375
-271.2578125
-83.806640625
229.728515625
633.115234375
965.76171875
1083.080078125
972.65625
722.19140625
420.822265625
122.62109375
-129.58984375
-296.333984375
-364.892578125
-362.580078125
-341.521484375
-348.962890625
-398.814453125
-463.072265625
-496.84375
-472.62890625
-383.560546875
-227.7734375
-21.677734375
171.521484375
267.03125
234.4609375
124.591796875
2.818359375
-117.6953125
-253.822265625
-392.76171875
-494.48046875
-544.56640625
-568.47265625
-588.328125
-587.525390625
-523.376953125
-366.33203125
-134.498046875
100.279296875
259.171875
333.306640625
400.712890625
537.658203125
721.521484375
851.814453125
859.763671875
761.203125
606.126953125
424.59765625
237.181640625
73.986328125
-49.623046875
-152.037109375
-252.23046875
-334.62109375
-368.1796875
-338.9296875
-237.234375
-36.859375
270.255859375
622.220703125
909.20703125
1057.857421875
1072.63671875
995.017578125
855.02734375
674.6484375
486.32421875
318.625
173.33984375
37.3828125
-87.556640625
-182.69140625
-236.1328125
-256.08203125
-261.265625
-267.783203125
-281.234375
-288.626953125
-257.638671875
-158.431640625
3.359375
176.099609375
287.966796875
287.298828125
169.087890625
-22.287109375
-210.98046875
-321.728515625
-313.0234375
-194.138671875
-17.1953125
151.498046875
269.396484375
345.72265625
434.6953125
587.685546875
800.6796875
1010.185546875
1146.00390625
1187.416015625
1168.15234375
1136.2578125
1120.01953125
1128.765625
1167.4765625
1233.625
1300.216796875
1317.92578125
1251.513671875
1121.185546875
1002.83203125
979.74609375
1091.044921875
1320.880859375
1617.2578125
1900.6484375
2066.248046875
2024.2421875
1772.724609375
1419.2734375
1099.873046875
873.779296875
713.849609375
586.4296875
498.80859375
457.958984375
426.548828125
358.1484375
258.322265625
174.900390625
134.77734375
124.208984375
130.681640625
167.99609375
248.03125
355.919921875
467.9453125
568.6015625
631.322265625
609.1796875
478.904296875
284.892578125
107.375
-14.966796875
-107.115234375
-203.07421875
-299.712890625
-378.439453125
-447.814453125
-539.21875
-666.935546875
-811.55078125
-940.46484375
-1027.921875
-1053.603515625
-1000.9765625
-873.025390625
-705.763671875
-550.451171875
-431.689453125
-323.904296875
-176.61328125
33.712890625
280.861328125
519.283203125
727.859375
912.6640625
1072.1015625
1177.568359375
1194.279296875
1106.640625
914.462890625
620.94921875
247.099609375
-144.619140625
-463.830078125
-643.796875
-678.484375
-610.7109375
-494.6171875
-371.58984375
-266.376953125
-187.32421875
-125.505859375
-61.369140625
17.431640625
98.650390625
148.794921875
145.396484375
110.375
96.470703125
125.328125
151.544921875
114.255859375
19.791015625
-62.708984375
-98.509765625
-141.662109375
-260.572265625
-434.3984375
-565.943359375
-589.6875
-525.78515625
-426.259765625
-314.236328125
-196.041015625
-94.142578125
-30.748046875
4.705078125
38.48828125
68.26953125
62.90234375
6.013671875
-84.265625
-184.87890625
-296.935546875
-430.3125
-563.673828125
-631.84375
-564.998046875
-352.87890625
-73.01171875
155.72265625
255.21484375
220.572265625
80.830078125
-138.607421875
-396.212890625
-608.705078125
-688.662109375
-608.111328125
-401.013671875
-114.302734375
206.888671875
493.07421875
667.72265625
721.9921875
740.458984375
817.80859375
963.90234375
1115.587890625
1225.658203125
1306.712890625
1388.712890625
1460.384765625
1462.9453125
1334.732421875
1065.962890625
719.865234375
395.58984375
160.818359375
25.05078125
-22.01171875
25.57421875
163.49609375
337.802734375
477.80078125
574.05078125
688.05078125
867.283203125
1073.984375
1216.521484375
1233.537109375
1127.017578125
928.09375
664.43359375
371.16015625
111.541015625
-40.73046875
-50.541015625
50.884765625
189.21875
291.14453125
303.30078125
191.62109375
-38.486328125
-310.396484375
-498.728515625
-517.822265625
-382.375
-165.91796875
77.79296875
320.93359375
514.859375
600.984375
585.208984375
554.41796875
585.8984375
663.98828125
710.10546875
670.931640625
550.173828125
378.392578125
193.470703125
47.357421875
-3.255859375
73.93359375
273.904296875
558.609375
853.841796875
1054.62109375
1072.076171875
892.4296875
580.6484375
226.4296875
-101.107421875
-356.70703125
-512.03515625
-560.470703125
-511.6875
-370.78125
-138.173828125
157.060546875
436.345703125
603.36328125
604.36328125
462.775390625
263.427734375
98.8828125
9.3828125
-41.44140625
-129.498046875
-300.615234375
-532.798828125
-757.529296875
-905.833984375
-938.552734375
-855.296875
-687.375
-471.369140625
-219.166015625
77.876953125
405.970703125
698.50390625
862.728515625
841.828125
657.28515625
406.4140625
224.205078125
223.95703125
439.009765625
803.73046875
1194.62109375
1502.13671875
1679.9921875
1746.6015625
1750.3203125
1724.216796875
1659.228515625
1517.73046875
1276.8046875
957.94140625
616.203125
310.09375
84.849609375
-32.66015625
-43.0703125
21.697265625
115.794921875
200.771484375
244.107421875
209.04296875
71.001953125
-149.66796875
-390.162109375
-593.98828125
-748.365234375
-864.1015625
-932.740234375
-926.875
-844.0
-729.189453125
-642.087890625
-611.619140625
-631.341796875
-680.955078125
-727.1875
-712.76171875
-586.75390625
-369.265625
-163.091796875
-71.91015625
-114.20703125
-235.513671875
-383.912109375
-535.12890625
-656.771484375
-707.21875
-690.427734375
-666.388671875
-676.09765625
-691.79296875
-676.783203125
-658.42578125
-689.099609375
-757.2109375
-802.052734375
-816.890625
-870.048828125
-997.341796875
-1125.865234375
-1145.615234375
-1025.12890625
-816.646484375
-571.501953125
-298.685546875
-1.23046875
293.54296875
557.240234375
789.73828125
1009.541015625
1225.09375
1421.931640625
1567.82421875
1627.326171875
1584.697265625
1462.388671875
1311.044921875
1173.45703125
1058.8046875
952.857421875
848.068359375
759.328125
712.626953125
723.505859375
788.6015625
893.5078125
1018.322265625
1130.775390625
1187.552734375
1164.666015625
1089.712890625
1024.638671875
1004.912109375
1007.0859375
984.060546875
915.462890625
810.677734375
684.91015625
562.26171875
491.32421875
518.26953125
634.62890625
779.658203125
905.552734375
1011.03515625
1092.09765625
1096.22265625
977.185546875
791.625
685.505859375
748.41015625
902.92578125
975.9453125
877.810546875
681.65625
521.990234375
448.12109375
398.302734375
292.625
115.462890625
-86.7890625
-250.71484375
-325.841796875
-289.3984375
-159.298828125
9.35546875
150.421875
209.966796875
155.373046875
-9.439453125
-229.806640625
-432.5703125
-596.443359375
-768.953125
-986.83203125
-1198.712890625
-1300.490234375
-1234.591796875
-1017.91015625
-684.814453125
-258.12890625
210.650390625
623.27734375
893.544921875
1003.75
982.8359375
855.658203125
639.9453125
365.44921875
54.705078125
-305.57421875
-735.330078125
-1201.611328125
-1620.103515625
-1924.9140625
-2113.720703125
-2214.56640625
-2230.13671875
-2134.869140625
-1923.453125
-1650.65625
-1415.91015625
-1296.572265625
-1282.65234375
-1278.435546875
-1181.154296875
-963.580078125
-679.921875
-405.0546875
-186.728515625
-50.01953125
-15.51171875
-90.154296875
-245.970703125
-422.888671875
-560.634765625
-634.45703125
-665.822265625
-693.59765625
-725.9453125
-726.857421875
-664.935546875
-569.564453125
-512.861328125
-526.6875
-559.25390625
-533.5703125
-439.0234375
-345.0546875
-322.40234375
-363.1328125
-385.484375
-317.998046875
-178.224609375
-63.05078125
-53.259765625
-131.537109375
-207.87109375
-222.60546875
-200.787109375
-198.287109375
-225.013671875
-249.068359375
-257.34375
-270.998046875
-299.1953125
-317.30859375
-312.68359375
-325.7109375
-411.68359375
-565.681640625
-711.580078125
-772.69921875
-738.15625
-655.10546875
-575.015625
-523.15625
-506.046875
-517.845703125
-529.0078125
-490.033203125
-372.685546875
-210.462890625
-81.0234375
-33.712890625
-33.923828125
12.482421875
170.3359375
404.927734375
602.216796875
667.724609375
610.783203125
528.69921875
510.1484375
564.048828125
639.05859375
682.2734375
657.076171875
530.197265625
291.373046875
-4.83984375
-254.4140625
-384.048828125
-398.7578125
-341.572265625
-240.68359375
-123.76171875
-50.43359375
-73.85546875
-166.17578125
-225.57421875
-177.865234375
-50.39453125
65.455078125
102.50390625
56.734375
-33.58203125
-117.673828125
-151.349609375
-118.5546875
-45.9296875
15.20703125
30.15625
3.478515625
-37.119140625
-71.494140625
-98.72265625
-124.015625
-142.5078125
-141.4296875
-117.4765625
-85.19921875
-63.169921875
-55.46875
-52.470703125
-45.30078125
-29.62109375
3.80859375
71.20703125
183.845703125
338.318359375
516.65234375
687.2734375
808.009765625
845.17578125
800.716796875
714.173828125
627.916015625
549.470703125
449.9921875
299.0859375
102.435546875
-93.125
-237.041015625
-321.373046875
-379.255859375
-427.88671875
-432.400390625
-355.669921875
-234.19921875
-161.1484375
-182.083984375
-246.17578125
-282.935546875
-289.421875
-303.78515625
-321.919921875
-294.361328125
-200.265625
-73.4140625
57.064453125
212.42578125
432.58203125
726.0234375
1065.22265625
1402.74609375
1672.9765625
1807.3984375
1783.017578125
1649.443359375
1487.197265625
1344.896484375
1229.197265625
1135.7109375
1055.6875
952.92578125
766.4375
456.4609375
43.84375
-399.466796875
-792.70703125
-1081.1015625
-1245.294921875
-1291.986328125
-1240.23828125
-1113.962890625
-937.65625
-726.884765625
-483.703125
-218.005859375
21.810546875
164.00390625
184.080078125
150.001953125
167.724609375
276.994140625
420.865234375
521.72265625
564.970703125
598.65625
675.099609375
815.671875
1018.31640625
1265.162109375
1510.607421875
1681.626953125
1716.037109375
1612.646484375
1442.63671875
1305.23046875
1264.576171875
1321.708984375
1437.69140625
1572.669921875
1698.673828125
1786.1484375
1798.109375
1709.505859375
1530.873046875
1305.787109375
1078.787109375
861.283203125
629.962890625
365.255859375
91.943359375
-129.689453125
-260.8515625
-321.419921875
-357.1640625
-379.283203125
-355.947265625
-259.2890625
-97.080078125
103.26953125
313.623046875
496.373046875
606.361328125
630.490234375
613.791015625
618.642578125
658.599609375
690.609375
669.13671875
588.58984375
475.970703125
367.357421875
297.63671875
287.9140625
323.6484375
354.947265625
334.283203125
253.388671875
139.521484375
25.134765625
-69.740234375
-134.25390625
-161.673828125
-150.67578125
-106.302734375
-40.06640625
28.017578125
73.09765625
81.353515625
64.87890625
56.701171875
89.091796875
176.51953125
314.23046875
484.03125
657.759765625
801.140625
883.94921875
892.15234375
829.841796875
707.234375
528.880859375
298.7890625
36.76953125
-218.322265625
-425.958984375
-559.837890625
-607.486328125
-571.94921875
-489.44921875
-432.234375
-462.587890625
-571.181640625
-673.86328125
-680.2421875
-561.974609375
-356.52734375
-121.89453125
102.76953125
304.66796875
480.3359375
612.630859375
669.177734375
638.326171875
567.232421875
542.044921875
617.228515625
775.67578125
959.2734375
1109.431640625
1164.373046875
1058.25
773.85546875
392.255859375
52.5703125
-146.125
-190.673828125
-122.28125
1.572265625
120.95703125
197.36328125
240.111328125
283.072265625
334.443359375
384.861328125
461.748046875
615.462890625
826.18359375
978.912109375
975.703125
836.759765625
648.39453125
451.810546875
243.69140625
54.88671875
-57.12109375
-101.115234375
-160.619140625
-274.4765625
-360.939453125
-305.4765625
-97.765625
155.84375
341.0859375
426.08984375
450.607421875
452.234375
411.791015625
271.5859375
14.828125
-277.462890625
-471.373046875
-490.642578125
-369.3046875
-198.015625
-48.74609375
43.548828125
71.572265625
65.33203125
89.259765625
192.169921875
362.537109375
549.951171875
715.2109375
838.337890625
897.5625
874.423828125
773.166015625
609.951171875
394.189453125
149.828125
-57.771484375
-157.296875
-138.462890625
-54.556640625
43.18359375
146.3359375
268.470703125
420.490234375
610.20703125
827.697265625
1020.55859375
1122.734375
1126.146484375
1088.677734375
1050.818359375
983.056640625
848.08984375
680.123046875
554.26953125
493.087890625
451.380859375
393.091796875
341.21484375
339.822265625
395.951171875
474.474609375
534.53125
561.615234375
574.08984375
601.875
652.0234375
701.802734375
737.92578125
789.279296875
893.431640625
1034.23046875
1143.201171875
1168.603515625
1116.529296875
1017.07421875
882.03125
714.603515625
533.388671875
357.962890625
185.369140625
8.9140625
-147.392578125
-241.453125
-263.740234375
-257.705078125
-284.943359375
-377.060546875
-513.228515625
-628.111328125
-649.91015625
-558.92578125
-417.3203125
-322.888671875
-324.880859375
-397.07421875
-490.482421875
-580.353515625
-645.2734375
-633.513671875
-493.962890625
-240.0546875
46.609375
280.1953125
417.03125
444.6015625
366.697265625
219.34375
67.83984375
-47.228515625
-145.38671875
-254.654296875
-337.376953125
-312.5
-160.359375
33.3828125
160.568359375
193.048828125
182.646484375
185.556640625
221.85546875
299.771484375
440.17578125
660.248046875
944.716796875
1238.77734375
1463.052734375
1544.826171875
1460.982421875
1263.728515625
1055.35546875
927.53515625
919.703125
1019.83984375
1183.701171875
1355.28515625
1494.447265625
1596.611328125
1671.369140625
1697.376953125
1623.404296875
1433.74609375
1195.3515625
1010.75390625
921.68359375
873.60546875
774.2109375
574.986328125
302.94140625
34.7265625
-158.2109375
-261.685546875
-328.76171875
-424.03515625
-546.6171875
-621.060546875
-578.259765625
-435.54296875
-284.0703125
-212.41015625
-264.693359375
-453.7578125
-758.43359375
-1084.328125
-1274.154296875
-1217.119140625
-950.46484375
-617.2265625
-324.34765625
-81.904296875
117.841796875
228.22265625
203.521484375
88.7421875
-9.568359375
-38.75
-38.8046875
-69.9375
-157.29296875
-316.978515625
-570.537109375
-887.56640625
-1154.818359375
-1260.375
-1200.052734375
-1063.9921875
-935.220703125
-846.994140625
-823.787109375
-890.126953125
-1008.86328125
-1063.326171875
-954.75390625
-705.10546875
-426.8671875
-198.90625
-9.51171875
174.95703125
325.90625
368.205078125
270.0078125
91.75390625
-59.072265625
-108.4296875
-47.74609375
93.986328125
283.94921875
486.810546875
653.13671875
730.658203125
695.48046875
569.78125
407.921875
264.521484375
168.703125
121.345703125
116.5703125
164.70703125
283.8359375
461.388671875
636.509765625
742.076171875
769.1796875
776.677734375
826.533203125
912.234375
955.2265625
872.13671875
648.259765625
351.466796875
78.12109375
-113.1015625
-215.09765625
-235.1640625
-171.71875
-40.412109375
99.328125
174.8125
159.560546875
89.177734375
25.056640625
18.240234375
92.875
227.1015625
346.818359375
375.841796875
311.7265625
229.701171875
198.458984375
216.76171875
246.76953125
276.376953125
318.619140625
375.771484375
445.572265625
551.83203125
725.86328125
952.416015625
1166.060546875
1310.1171875
1376.271484375
1382.64453125
1340.505859375
1253.1875
1124.66015625
957.455078125
763.998046875
593.31640625
521.794921875
590.1953125
756.560546875
928.515625
1034.291015625
1048.181640625
965.6328125
793.79296875
578.00390625
406.130859375
351.365234375
405.193359375
481.59765625
496.103515625
438.962890625
373.21484375
372.287109375
463.177734375
614.314453125
758.767578125
832.380859375
812.787109375
733.052734375
645.978515625
568.98046875
479.1796875
369.62890625
284.33203125
271.541015625
317.21484375
357.345703125
353.111328125
322.796875
296.744140625
272.626953125
226.341796875
139.8046875
5.41015625
-165.798828125
-315.197265625
-341.431640625
-175.416015625
145.462890625
497.63671875
767.1953125
917.119140625
975.6171875
988.49609375
986.81640625
976.60546875
943.884765625
874.966796875
777.73828125
680.328125
609.55078125
574.37890625
564.693359375
556.849609375
525.365234375
462.55078125
388.216796875
332.693359375
312.103515625
325.41796875
365.962890625
422.47265625
478.447265625
530.75390625
602.466796875
708.62109375
804.380859375
797.392578125
631.828125
344.291015625
19.525390625
-292.953125
-594.822265625
-884.0078125
-1119.33984375
-1251.955078125
-1271.53125
-1205.529296875
-1085.40625
-933.515625
-778.630859375
-657.115234375
-580.62890625
-513.30078125
-402.990234375
-239.677734375
-69.216796875
55.521484375
123.322265625
158.6796875
186.625
220.228515625
266.916015625
320.05078125
348.580078125
322.296875
250.20703125
169.056640625
89.9921875
-12.31640625
-142.115234375
-244.458984375
-256.046875
-181.775390625
-93.263671875
-57.640625
-91.79296875
-177.630859375
-284.21484375
-363.26953125
-356.4296875
-241.390625
-70.46875
55.693359375
63.693359375
-38.662109375
-173.783203125
-251.974609375
-226.1796875
-111.68359375
27.7265625
109.55859375
69.166015625
-100.736328125
-330.697265625
-507.89453125
-551.412109375
-461.798828125
-297.3125
-116.314453125
42.369140625
139.552734375
135.669921875
26.21875
-142.48828125
-310.169921875
-447.923828125
-560.5703125
-659.12109375
-744.724609375
-808.58203125
-831.341796875
-789.861328125
-683.40234375
-552.24609375
-451.525390625
-395.779296875
-334.08203125
-188.783203125
70.837890625
379.7578125
599.369140625
609.708984375
405.951171875
107.826171875
-136.595703125
-258.529296875
-282.95703125
-260.435546875
-211.318359375
-126.943359375
12.451171875
230.166015625
527.611328125
840.66015625
1045.392578125
1046.39453125
864.794921875
621.75
433.3828125
331.33203125
275.86328125
221.73046875
165.453125
144.435546875
198.955078125
329.654296875
492.2421875
639.783203125
763.279296875
877.78125
977.9453125
1031.27734375
1014.26171875
929.322265625
784.408203125
590.876953125
398.353515625
295.837890625
338.5234375
484.365234375
635.681640625
738.888671875
814.455078125
895.0
973.66015625
1022.53515625
1023.529296875
956.041015625
782.873046875
488.69921875
132.134765625
-167.904296875
-310.77734375
-278.2734375
-132.1328125
33.0390625
137.916015625
150.84375
101.166015625
62.23828125
100.625
220.115234375
348.978515625
391.71875
303.845703125
116.16015625
-112.828125
-349.814453125
-574.689453125
-734.58203125
-756.6796875
-626.712890625
-423.46484375
-240.328125
-82.880859375
122.998046875
419.82421875
742.990234375
966.974609375
1012.30078125
903.177734375
739.095703125
621.083984375
589.89453125
615.505859375
642.986328125
651.84375
668.939453125
726.1328125
818.435546875
911.6640625
983.240234375
1045.2109375
1129.01953125
1253.943359375
1409.068359375
1559.748046875
1667.97265625
1705.75
1653.27734375
1498.455078125
1252.880859375
965.294921875
701.724609375
502.84765625
364.447265625
256.6484375
148.435546875
14.765625
-153.38671875
-324.814453125
-426.083984375
-390.8828125
-220.408203125
12.423828125
220.806640625
363.029296875
451.494140625
517.35546875
570.841796875
591.521484375
555.23828125
470.11328125
381.087890625
335.861328125
351.224609375
412.654296875
491.9609375
555.517578125
571.599609375
532.923828125
468.595703125
413.44140625
365.646484375
296.19140625
203.970703125
138.091796875
151.759765625
249.21484375
390.111328125
528.6796875
629.3046875
659.69140625
603.76953125
490.515625
386.79296875
341.3671875
337.85546875
311.6015625
214.02734375
61.8203125
-69.23046875
-95.896484375
13.859375
213.845703125
401.90625
475.23828125
380.01171875
128.564453125
-212.33984375
-548.04296875
-793.1875
-910.6484375
-921.640625
-867.47265625
-758.8828125
-575.400390625
-317.322265625
-36.99609375
199.76953125
370.1875
489.880859375
563.4765625
578.1171875
555.62109375
573.302734375
698.748046875
915.517578125
1139.40625
1300.474609375
1385.0703125
1408.0390625
1382.8984375
1328.90234375
1273.583984375
1223.681640625
1150.34375
1026.150390625
870.568359375
743.65234375
700.48046875
760.7890625
906.978515625
1087.515625
1227.623046875
1265.17578125
1189.59765625
1037.04296875
846.306640625
634.814453125
422.568359375
258.595703125
199.67578125
259.998046875
392.4296875
523.697265625
604.2578125
624.18359375
590.826171875
505.064453125
366.81640625
198.2578125
47.763671875
-38.154296875
-44.787109375
10.75
100.263671875
193.638671875
252.30078125
235.05859375
128.453125
-27.6875
-154.77734375
-185.869140625
-110.80859375
21.849609375
146.984375
230.599609375
278.43359375
301.25390625
283.93359375
202.650390625
69.890625
-56.693359375
-121.259765625
-115.33984375
-66.755859375
2.80078125
85.703125
157.634765625
172.845703125
115.142578125
40.689453125
39.814453125
147.490234375
306.58203125
426.146484375
460.439453125
420.681640625
330.693359375
203.66796875
64.330078125
-38.48046875
-66.83203125
-32.611328125
19.921875
71.14453125
147.79296875
279.66015625
446.0
577.37890625
609.095703125
526.125
359.35546875
151.169921875
-67.166015625
-270.828125
-430.033203125
-515.37890625
-517.115234375
-454.98828125
-364.123046875
-268.337890625
-166.693359375
-45.388671875
100.662109375
262.162109375
427.4296875
585.49609375
707.423828125
738.935546875
640.458984375
441.560546875
230.703125
72.41015625
-47.224609375
-170.376953125
-282.9375
-319.73828125
-251.939453125
-127.7265625
-14.2890625
63.875
112.650390625
138.55859375
169.7734375
274.103515625
500.2578125
805.826171875
1088.857421875
1292.439453125
1436.796875
1546.94140625
1603.60546875
1590.365234375
1540.9296875
1493.79296875
1426.421875
1286.560546875
1085.705078125
915.3515625
853.41796875
881.580078125
914.759765625
896.49609375
843.44921875
799.9921875
772.48828125
724.81640625
632.404296875
519.302734375
431.3203125
389.48046875
391.5703125
446.48046875
567.140625
716.744140625
796.048828125
716.552734375
480.02734375
171.400390625
-112.9765625
-316.015625
-425.15234375
-465.171875
-484.271484375
-519.330078125
-569.681640625
-617.23046875
-661.06640625
-709.583984375
-752.673828125
-778.115234375
-810.02734375
-886.205078125
-988.75390625
-1043.01171875
-1008.546875
-931.25390625
-871.03125
-811.474609375
-690.626953125
-507.71875
-346.943359375
-284.41015625
-305.693359375
-329.1484375
-286.267578125
-168.0703125
-18.982421875
91.875
106.103515625
7.95703125
-170.9765625
-379.0625
-571.765625
-716.92578125
-797.6875
-827.658203125
-848.298828125
-884.3125
-899.25390625
-815.830078125
-590.24609375
-256.271484375
108.28125
442.51171875
718.080078125
911.470703125
990.9296875
939.87109375
779.595703125
561.244140625
342.431640625
170.431640625
68.685546875
27.935546875
22.90625
48.572265625
126.337890625
261.865234375
416.73828125
547.5
658.884765625
783.20703125
910.826171875
981.697265625
955.962890625
855.32421875
716.958984375
546.296875
348.654296875
174.0234375
78.73828125
51.8828125
27.623046875
-25.65234375
-71.296875
-70.09765625
-36.6328125
-2.783203125
42.55859375
136.8671875
277.0859375
406.224609375
472.599609375
475.64453125
438.439453125
353.4609375
182.5859375
-83.69140625
-384.92578125
-627.91796875
-765.63671875
-824.607421875
-851.703125
-856.38671875
-823.453125
-764.087890625
-721.3515625
-726.818359375
-781.921875
-883.955078125
-1032.21875
-1190.310546875
-1278.263671875
-1239.455078125
-1101.3828125
-938.662109375
-786.767578125
-626.12890625
-443.7421875
-265.97265625
-119.46484375
0.32421875
96.70703125
139.244140625
102.28125
24.99609375
-6.15234375
53.84765625
157.013671875
209.4375
159.552734375
36.431640625
-86.15625
-156.70703125
-187.662109375
-239.681640625
-359.9921875
-531.064453125
-682.181640625
-746.51953125
-693.3046875
-509.611328125
-187.638671875
240.197265625
670.390625
974.595703125
1092.859375
1068.220703125
987.765625
907.63671875
835.001953125
751.318359375
633.712890625
473.619140625
296.087890625
147.908203125
49.16796875
-26.75
-103.455078125
-151.607421875
-123.76953125
-29.22265625
66.365234375
116.18359375
123.078125
83.779296875
-48.06640625
-303.26171875
-626.798828125
-909.72265625
-1087.826171875
-1178.3359375
-1221.296875
-1219.767578125
-1155.208984375
-1044.1640625
-955.296875
-959.904296875
-1065.634765625
-1205.80859375
-1302.13671875
-1332.80078125
-1325.19921875
-1291.81640625
-1211.31640625
-1087.921875
-990.626953125
-990.357421875
-1068.052734375
-1121.060546875
-1061.0546875
-880.15625
-627.208984375
-356.28125
-107.31640625
95.357421875
249.32421875
372.19921875
489.125
629.521484375
822.4140625
1062.279296875
1277.716796875
1371.953125
1316.83203125
1189.263671875
1101.74609375
1110.767578125
1191.53515625
1267.375
1251.818359375
1104.359375
879.455078125
694.390625
613.111328125
581.34765625
511.669921875
410.630859375
371.138671875
442.70703125
559.478515625
610.5234375
545.427734375
396.65625
232.951171875
115.33203125
75.849609375
109.333984375
184.90234375
271.775390625
347.931640625
389.134765625
374.921875
313.05078125
233.203125
143.57421875
19.16796875
-145.818359375
-296.849609375
-363.248046875
-338.689453125
-292.646484375
-302.04296875
-390.048828125
-527.8671875
-669.11328125
-770.7109375
-797.6640625
-728.763671875
-565.142578125
-333.998046875
-82.01171875
143.392578125
313.9140625
419.345703125
446.85546875
378.4765625
226.859375
63.626953125
-16.880859375
23.908203125
134.21875
220.576171875
226.19140625
166.736328125
107.822265625
114.03515625
202.73828125
329.615234375
420.470703125
425.787109375
346.298828125
210.033203125
40.337890625
-144.869140625
-317.783203125
-447.806640625
-527.970703125
-582.232421875
-640.01953125
-704.921875
-745.6171875
-713.1484375
-575.564453125
-351.26171875
-109.60546875
75.376953125
178.53515625
225.65234375
247.1015625
249.7578125
239.345703125
241.294921875
271.791015625
303.212890625
295.18359375
262.61328125
277.462890625
384.609375
541.052734375
662.56640625
711.587890625
707.287109375
659.240234375
535.435546875
315.056640625
47.484375
-168.6796875
-262.623046875
-236.298828125
-143.416015625
-45.318359375
10.30078125
-10.8984375
-125.783203125
-317.041015625
-524.806640625
-671.40234375
-712.599609375
-669.662109375
-602.7734375
-547.796875
-486.169921875
-383.033203125
-247.0
-138.572265625
-115.689453125
-177.51171875
-267.984375
-335.37890625
-384.03515625
-460.8671875
-588.541015625
-720.029296875
-769.607421875
-687.33203125
-494.595703125
-251.86328125
-9.185546875
210.224609375
402.046875
574.23828125
735.46875
872.220703125
945.935546875
931.3125
852.12109375
760.25390625
682.564453125
609.626953125
536.4765625
486.740234375
482.40234375
509.67578125
537.005859375
559.271484375
601.27734375
671.130859375
724.13671875
687.87890625
527.74609375
284.359375
41.638671875
-142.083984375
-267.18359375
-360.5390625
-425.80078125
-436.5625
-369.34765625
-228.40625
-43.66015625
139.00390625
270.087890625
324.046875
322.62109375
313.619140625
318.3984375
314.84375
276.205078125
203.392578125
106.244140625
-20.146484375
-170.205078125
-291.52734375
-310.791015625
-207.6015625
-45.93359375
77.396484375
110.169921875
74.7421875
37.349609375
52.794921875
127.486328125
225.53515625
306.51953125
352.375
359.181640625
321.91796875
246.109375
165.58984375
124.431640625
136.171875
174.47265625
205.1328125
214.396484375
207.865234375
200.54296875
210.5625
243.291015625
273.287109375
255.40625
159.015625
-19.734375
-273.05078125
-578.2734375
-871.986328125
-1064.431640625
-1112.318359375
-1063.4765625
-1002.6953125
-962.484375
-910.943359375
-818.21875
-704.94921875
-622.931640625
-609.70703125
-664.05859375
-746.865234375
-805.169921875
-815.103515625
-802.69921875
-802.521484375
-795.642578125
-715.79296875
-527.94140625
-279.78125
-62.248046875
64.1953125
95.36328125
62.306640625
11.533203125
-5.212890625
48.724609375
173.458984375
333.58203125
476.490234375
551.953125
537.54296875
464.55859375
405.029296875
407.68359375
448.158203125
458.44140625
397.67578125
272.669921875
97.0703125
-134.146484375
-418.0625
-718.3671875
-987.017578125
-1198.7109375
-1347.3125
-1416.8828125
-1374.8203125
-1197.53515625
-898.1953125
-530.095703125
-162.3671875
156.427734375
417.0234375
630.53515625
794.771484375
890.958984375
912.765625
880.453125
819.205078125
740.30078125
655.0625
590.923828125
575.87109375
615.953125
702.427734375
827.595703125
970.083984375
1070.712890625
1051.978515625
874.396484375
566.732421875
203.509765625
-134.478515625
-384.107421875
-512.681640625
-522.7890625
-438.83203125
-286.01953125
-88.51953125
119.96484375
304.685546875
451.1484375
561.953125
636.087890625
677.5390625
724.0625
826.857421875
979.26953125
1098.748046875
1115.6640625
1061.90234375
1033.4453125
1073.9765625
1133.92578125
1142.16796875
1074.478515625
938.634765625
735.28125
469.720703125
185.4921875
-46.703125
-174.65625
-186.6640625
-100.296875
47.173828125
202.53125
321.447265625
404.345703125
492.12109375
610.068359375
722.0
753.701171875
660.095703125
456.9140625
187.35546875
-122.259765625
-460.173828125
-797.927734375
-1088.390625
-1297.61328125
-1417.1484375
-1439.357421875
-1349.556640625
-1165.625
-963.072265625
-821.99609375
-749.67578125
-688.59765625
-606.7578125
-546.3359375
-565.544921875
-660.24609375
-769.181640625
-838.744140625
-854.0390625
-817.439453125
-730.392578125
-600.337890625
-440.92578125
-258.279296875
-56.75
134.173828125
259.109375
279.869140625
212.455078125
112.28515625
31.15625
-4.39453125
10.8203125
60.63671875
103.47265625
94.37890625
32.6484375
-16.71875
33.66015625
221.181640625
508.201171875
827.21484375
1136.328125
1421.615234375
1661.859375
1819.173828125
1871.544921875
1837.208984375
1755.396484375
1651.107421875
1523.869140625
1358.111328125
1136.484375
858.921875
564.2109375
320.140625
170.9375
98.548828125
52.345703125
8.890625
-20.751953125
-36.287109375
-64.587890625
-117.373046875
-160.404296875
-149.39453125
-83.650390625
-1.158203125
73.88671875
156.0234375
267.083984375
395.861328125
499.93359375
543.544921875
525.345703125
465.48828125
371.255859375
230.4609375
49.474609375
-115.14453125
-190.931640625
-164.6953125
-104.3125
-90.6875
-140.837890625
-213.201171875
-272.904296875
-319.640625
-344.865234375
-288.68359375
-70.201171875
327.25390625
806.404296875
1206.90625
1423.90625
1483.45703125
1495.08203125
1529.982421875
1559.283203125
1515.189453125
1389.546875
1250.251953125
1170.59375
1164.41015625
1185.79296875
1169.630859375
1072.892578125
901.9375
711.234375
560.71875
463.75390625
384.306640625
288.5078125
188.919921875
135.521484375
173.4765625
307.689453125
490.919921875
644.533203125
713.05078125
707.64453125
677.470703125
631.9375
520.671875
310.10546875
51.326171875
-161.384765625
-279.068359375
-303.50390625
-219.740234375
12.046875
374.21484375
752.2578125
1027.169921875
[truncated: 60,968 more chars]
