# Supplementary material for: Widespread extracellular electron transfer pathways for charging microbial cytochrome OmcS nanowires via periplasmic cytochromes PpcABCDE
Source: Nat Commun. 2024 Mar 20;15:2434. doi: 10.1038/s41467-024-46192-0 (PMC10954620; doi:10.1038/s41467-024-46192-0)
Supplement: Supplementary file 4 — Source Data [file 41467_2024_46192_MOESM4_ESM.zip › 9. Malvankar_Source_Data/9. Malvankar_Source_Data_NMR/Fig_6_PpcA reoxidation/Fig6_PpcA_Gs_Reoxidation_3.txt]

# File created = Friday, November 24, 2023 at 11:14:22 PM Western European Standard Time
# Data set = PpcA_Gs_Reoxidation_Experiments_NMR  5  1  /Users/pilarcportela/Topspin_examdata
# Spectral Region:
# LEFT = 24.728479385375977 ppm. RIGHT = -15.326944503550585 ppm.
#
# SIZE = 32768 ( = number of points)
#
# In the following ordering is from the 'left' to the 'right' limits!
# Lines beginning with '#' must be considered as comment lines.
#
-2568.42578125
-2619.50390625
-2582.927734375
-2481.0
-2378.865234375
-2318.572265625
-2289.9765625
-2270.03515625
-2259.46484375
-2262.041015625
-2256.66796875
-2224.716796875
-2193.92578125
-2219.154296875
-2314.736328125
-2432.36328125
-2515.6796875
-2557.12109375
-2590.123046875
-2643.78125
-2722.26953125
-2817.193359375
-2917.958984375
-3008.005859375
-3065.830078125
-3077.91015625
-3047.41796875
-2988.73046875
-2917.0234375
-2843.6015625
-2778.421875
-2737.515625
-2747.478515625
-2831.40234375
-2975.94921875
-3115.998046875
-3174.3046875
-3130.65234375
-3042.251953125
-2984.083984375
-2978.216796875
-2995.39453125
-3011.892578125
-3033.220703125
-3058.912109375
-3059.60546875
-3014.501953125
-2950.638671875
-2910.814453125
-2886.796875
-2817.96484375
-2667.1875
-2473.59765625
-2312.8671875
-2220.26171875
-2171.240234375
-2127.76171875
-2081.755859375
-2052.58984375
-2059.28125
-2102.26171875
-2162.419921875
-2210.80859375
-2224.015625
-2196.42578125
-2139.30078125
-2070.228515625
-2006.384765625
-1962.13671875
-1940.626953125
-1923.501953125
-1880.033203125
-1799.21875
-1712.869140625
-1676.44921875
-1718.728515625
-1810.904296875
-1890.228515625
-1916.41015625
-1903.244140625
-1895.337890625
-1919.5390625
-1963.3046875
-1993.564453125
-1984.6171875
-1927.873046875
-1830.130859375
-1713.728515625
-1611.921875
-1553.103515625
-1550.2109375
-1608.142578125
-1730.1328125
-1902.3515625
-2077.912109375
-2195.94140625
-2223.421875
-2170.3515625
-2066.025390625
-1937.880859375
-1817.22265625
-1743.0546875
-1739.400390625
-1794.076171875
-1872.291015625
-1945.37890625
-1996.01171875
-2008.228515625
-1978.453125
-1939.837890625
-1953.166015625
-2056.443359375
-2226.6796875
-2396.498046875
-2502.85546875
-2518.40625
-2451.076171875
-2331.34765625
-2201.51953125
-2105.474609375
-2076.869140625
-2127.55859375
-2238.240234375
-2359.564453125
-2436.158203125
-2446.189453125
-2421.060546875
-2418.43359375
-2470.208984375
-2556.4375
-2627.763671875
-2648.83984375
-2621.0390625
-2571.498046875
-2526.7265625
-2495.81640625
-2474.513671875
-2462.08984375
-2471.134765625
-2517.330078125
-2599.279296875
-2691.98828125
-2763.048828125
-2793.568359375
-2781.033203125
-2724.693359375
-2614.962890625
-2440.884765625
-2206.5
-1938.44140625
-1679.810546875
-1478.134765625
-1372.291015625
-1376.888671875
-1469.08203125
-1593.677734375
-1694.072265625
-1749.369140625
-1784.181640625
-1839.796875
-1933.998046875
-2048.005859375
-2148.755859375
-2216.376953125
-2245.720703125
-2229.146484375
-2156.14453125
-2041.521484375
-1943.833984375
-1933.31640625
-2031.318359375
-2190.943359375
-2345.123046875
-2462.0
-2540.787109375
-2569.298828125
-2521.208984375
-2408.267578125
-2309.271484375
-2314.333984375
-2435.181640625
-2586.607421875
-2665.4921875
-2643.07421875
-2576.849609375
-2540.505859375
-2552.552734375
-2573.34765625
-2560.357421875
-2512.63671875
-2459.076171875
-2418.5078125
-2389.84765625
-2378.505859375
-2407.27734375
-2484.6953125
-2576.556640625
-2632.34375
-2639.8203125
-2633.580078125
-2640.869140625
-2632.05078125
-2538.771484375
-2323.556640625
-2031.345703125
-1774.783203125
-1662.095703125
-1721.126953125
-1881.5078125
-2034.724609375
-2120.908203125
-2162.310546875
-2219.921875
-2329.06640625
-2477.1875
-2626.908203125
-2746.544921875
-2825.296875
-2873.962890625
-2912.31640625
-2947.240234375
-2962.99609375
-2940.921875
-2889.556640625
-2847.798828125
-2854.146484375
-2914.263671875
-2996.248046875
-3051.697265625
-3042.60546875
-2959.1015625
-2822.625
-2675.841796875
-2565.9140625
-2526.990234375
-2564.6484375
-2649.794921875
-2733.390625
-2776.796875
-2770.1171875
-2722.814453125
-2648.13671875
-2566.8828125
-2514.4609375
-2518.37109375
-2561.00390625
-2583.521484375
-2543.29296875
-2460.08984375
-2392.283203125
-2374.84765625
-2400.798828125
-2463.505859375
-2589.537109375
-2804.95703125
-3075.939453125
-3310.603515625
-3434.697265625
-3454.892578125
-3434.455078125
-3416.056640625
-3389.826171875
-3337.037109375
-3277.533203125
-3252.427734375
-3269.806640625
-3288.560546875
-3256.349609375
-3148.603515625
-2969.79296875
-2734.931640625
-2462.10546875
-2177.34375
-1916.67578125
-1717.9609375
-1601.8671875
-1551.34765625
-1516.220703125
-1457.9375
-1395.76171875
-1392.62890625
-1484.01953125
-1631.126953125
-1755.109375
-1808.404296875
-1802.076171875
-1775.390625
-1757.80859375
-1756.53125
-1759.396484375
-1742.109375
-1684.685546875
-1590.00390625
-1483.283203125
-1392.53125
-1335.228515625
-1323.0234375
-1367.267578125
-1469.859375
-1608.845703125
-1737.25
-1801.955078125
-1774.15625
-1670.25
-1541.0859375
-1433.888671875
-1365.466796875
-1333.564453125
-1342.330078125
-1402.314453125
-1512.029296875
-1657.05078125
-1824.330078125
-1997.3046875
-2138.17578125
-2204.7421875
-2198.796875
-2173.794921875
-2172.435546875
-2173.177734375
-2123.451171875
-2014.0390625
-1892.41796875
-1810.326171875
-1793.55078125
-1864.564453125
-2048.52734375
-2325.0390625
-2598.84765625
-2760.0546875
-2777.287109375
-2711.173828125
-2638.1015625
-2583.814453125
-2531.701171875
-2464.44140625
-2377.2890625
-2268.041015625
-2139.189453125
-2007.80859375
-1895.470703125
-1805.6796875
-1722.556640625
-1633.67578125
-1545.607421875
-1476.771484375
-1443.21875
-1449.3984375
-1480.802734375
-1507.001953125
-1509.49609375
-1512.521484375
-1568.4609375
-1698.912109375
-1861.2421875
-1986.78515625
-2042.48828125
-2042.484375
-2015.486328125
-1987.673828125
-1989.63671875
-2042.177734375
-2120.82421875
-2160.958984375
-2120.7890625
-2027.51953125
-1945.646484375
-1913.337890625
-1928.57421875
-1983.37109375
-2079.87109375
-2207.853515625
-2328.0703125
-2388.490234375
-2350.01953125
-2202.357421875
-1978.939453125
-1762.35546875
-1645.9375
-1660.5
-1742.2109375
-1790.98046875
-1760.505859375
-1678.50390625
-1584.77734375
-1475.55859375
-1321.6796875
-1125.728515625
-941.0546875
-835.19140625
-846.8203125
-975.859375
-1195.9296875
-1463.6328125
-1725.111328125
-1932.8515625
-2065.587890625
-2132.134765625
-2157.84375
-2170.802734375
-2195.97265625
-2251.865234375
-2349.869140625
-2500.2109375
-2711.939453125
-2970.71875
-3215.435546875
-3360.232421875
-3360.544921875
-3251.12109375
-3103.82421875
-2955.455078125
-2797.658203125
-2634.72265625
-2520.798828125
-2519.978515625
-2639.3671875
-2816.19921875
-2966.392578125
-3036.35546875
-3016.865234375
-2928.41015625
-2803.49609375
-2675.69140625
-2572.638671875
-2508.728515625
-2477.76171875
-2454.56640625
-2413.7265625
-2352.013671875
-2285.65625
-2222.375
-2150.302734375
-2069.150390625
-2019.5859375
-2049.88671875
-2142.859375
-2202.005859375
-2139.849609375
-1977.427734375
-1833.21875
-1806.490234375
-1885.7421875
-1976.099609375
-1995.82421875
-1928.994140625
-1801.91796875
-1644.64453125
-1485.73828125
-1358.333984375
-1285.013671875
-1258.89453125
-1252.455078125
-1241.697265625
-1211.83203125
-1148.666015625
-1047.888671875
-938.630859375
-878.994140625
-911.099609375
-1022.0390625
-1154.83984375
-1253.55859375
-1294.07421875
-1281.150390625
-1230.181640625
-1153.8671875
-1058.08203125
-945.921875
-828.169921875
-730.880859375
-687.41015625
-715.966796875
-802.677734375
-912.884765625
-1028.94921875
-1177.595703125
-1406.2265625
-1719.55078125
-2046.234375
-2285.12109375
-2387.9921875
-2388.40234375
-2353.615234375
-2325.8671875
-2309.353515625
-2285.517578125
-2223.05078125
-2094.25
-1911.09375
-1741.0703125
-1661.76171875
-1691.69140625
-1775.236328125
-1833.583984375
-1819.744140625
-1733.6171875
-1610.9921875
-1505.599609375
-1458.953125
-1466.837890625
-1478.787109375
-1441.798828125
-1347.462890625
-1238.400390625
-1173.12890625
-1177.939453125
-1216.4609375
-1205.09375
-1078.138671875
-850.333984375
-605.640625
-416.818359375
-287.44140625
-179.287109375
-77.419921875
-9.390625
-14.177734375
-118.962890625
-342.580078125
-688.826171875
-1117.548828125
-1537.974609375
-1856.212890625
-2039.759765625
-2133.26953125
-2208.994140625
-2301.46875
-2388.693359375
-2432.990234375
-2432.470703125
-2424.876953125
-2443.4375
-2482.68359375
-2514.349609375
-2524.63671875
-2523.51171875
-2527.6875
-2553.638671875
-2622.193359375
-2743.189453125
-2886.18359375
-2989.1875
-3018.404296875
-3011.2734375
-3040.98828125
-3140.134765625
-3276.263671875
-3402.064453125
-3505.630859375
-3594.953125
-3647.279296875
-3602.0390625
-3415.5859375
-3114.578125
-2787.18359375
-2523.974609375
-2366.71484375
-2300.240234375
-2278.271484375
-2259.576171875
-2235.53125
-2230.234375
-2266.548828125
-2327.904296875
-2362.455078125
-2331.669921875
-2247.72265625
-2156.591796875
-2093.79296875
-2068.37890625
-2080.779296875
-2133.12890625
-2214.560546875
-2291.990234375
-2330.853515625
-2324.583984375
-2297.8984375
-2282.765625
-2295.5
-2334.455078125
-2391.529296875
-2459.13671875
-2525.091796875
-2566.2578125
-2556.857421875
-2489.04296875
-2383.0859375
-2273.494140625
-2185.94921875
-2126.33203125
-2081.033203125
-2019.53125
-1907.625
-1737.470703125
-1546.04296875
-1388.45703125
-1287.826171875
-1222.716796875
-1166.341796875
-1121.345703125
-1106.361328125
-1123.65625
-1155.681640625
-1184.572265625
-1199.884765625
-1196.70703125
-1187.943359375
-1216.05859375
-1326.537109375
-1516.845703125
-1725.091796875
-1880.080078125
-1953.326171875
-1955.833984375
-1903.521484375
-1809.2265625
-1700.453125
-1612.73046875
-1551.931640625
-1482.861328125
-1374.404296875
-1246.27734375
-1151.564453125
-1118.568359375
-1132.884765625
-1177.427734375
-1260.388671875
-1384.50390625
-1508.6875
-1570.392578125
-1546.408203125
-1472.10546875
-1400.068359375
-1358.08984375
-1349.001953125
-1367.97265625
-1406.65625
-1455.759765625
-1518.8359375
-1614.421875
-1750.814453125
-1904.697265625
-2037.17578125
-2127.61328125
-2183.5
-2223.6484375
-2262.470703125
-2303.92578125
-2335.66796875
-2328.529296875
-2251.646484375
-2091.0546875
-1855.771484375
-1580.87890625
-1333.853515625
-1195.240234375
-1199.212890625
-1292.462890625
-1378.71484375
-1410.908203125
-1418.865234375
-1444.076171875
-1481.18359375
-1505.09375
-1529.142578125
-1599.2734375
-1732.630859375
-1888.16015625
-2002.42578125
-2038.52734375
-1999.548828125
-1913.765625
-1814.919921875
-1724.923828125
-1647.96484375
-1586.794921875
-1563.142578125
-1606.56640625
-1716.681640625
-1849.484375
-1952.29296875
-2007.1796875
-2036.953125
-2083.177734375
-2188.40234375
-2378.6796875
-2629.251953125
-2844.4453125
-2905.27734375
-2765.74609375
-2498.330078125
-2230.94140625
-2045.529296875
-1950.431640625
-1933.689453125
-2000.30859375
-2138.935546875
-2282.123046875
-2340.361328125
-2280.0078125
-2143.908203125
-1987.560546875
-1817.076171875
-1608.54296875
-1374.404296875
-1179.46875
-1078.306640625
-1051.494140625
-1023.40234375
-944.4609375
-842.0859375
-783.580078125
-801.69140625
-872.984375
-962.7421875
-1064.3515625
-1182.830078125
-1301.517578125
-1390.8203125
-1443.927734375
-1478.984375
-1502.828125
-1494.287109375
-1433.841796875
-1334.98046875
-1233.255859375
-1151.5078125
-1084.486328125
-1012.357421875
-925.1015625
-842.607421875
-814.93359375
-888.134765625
-1055.22265625
-1246.12109375
-1378.7265625
-1421.82421875
-1407.64453125
-1392.265625
-1409.69140625
-1453.947265625
-1494.123046875
-1509.12890625
-1509.412109375
-1514.912109375
-1513.12890625
-1464.533203125
-1363.2265625
-1265.982421875
-1232.904296875
-1255.94140625
-1279.033203125
-1278.751953125
-1287.912109375
-1341.61328125
-1439.08203125
-1564.51953125
-1705.83203125
-1838.095703125
-1926.234375
-1968.52734375
-2007.673828125
-2072.423828125
-2134.5625
-2152.791015625
-2134.13671875
-2115.71875
-2105.646484375
-2085.41796875
-2060.70703125
-2060.0390625
-2074.296875
-2037.72265625
-1889.443359375
-1635.01953125
-1341.419921875
-1093.4765625
-953.54296875
-924.939453125
-939.443359375
-915.44921875
-853.51171875
-847.71875
-975.591796875
-1200.634765625
-1416.173828125
-1566.0078125
-1681.158203125
-1806.3203125
-1936.927734375
-2041.423828125
-2111.44921875
-2168.34765625
-2236.09375
-2320.71875
-2402.712890625
-2441.125
-2401.1796875
-2288.431640625
-2142.048828125
-1987.123046875
-1814.45703125
-1622.447265625
-1456.7734375
-1378.625
-1398.431640625
-1464.140625
-1512.1640625
-1508.099609375
-1442.220703125
-1320.03125
-1174.078125
-1062.4453125
-1031.794921875
-1088.11328125
-1215.30859375
-1406.6171875
-1652.861328125
-1908.404296875
-2095.060546875
-2146.466796875
-2071.6875
-1920.837890625
-1727.892578125
-1495.953125
-1236.953125
-1006.3515625
-880.359375
-893.876953125
-1007.32421875
-1142.474609375
-1249.33984375
-1327.587890625
-1382.32421875
-1382.333984375
-1288.822265625
-1122.044921875
-969.4453125
-911.796875
-956.263671875
-1053.740234375
-1159.908203125
-1251.71875
-1297.744140625
-1257.484375
-1130.1796875
-980.54296875
-889.955078125
-886.689453125
-937.548828125
-997.90234375
-1048.14453125
-1082.515625
-1088.3671875
-1054.513671875
-993.611328125
-942.595703125
-937.96875
-991.98828125
-1086.34765625
-1178.734375
-1216.36328125
-1158.68359375
-1004.33203125
-800.61328125
-617.79296875
-503.5
-458.875
-458.96875
-489.8671875
-555.13671875
-645.265625
-716.49609375
-719.052734375
-651.53515625
-577.017578125
-572.193359375
-656.068359375
-772.787109375
-848.54296875
-862.66015625
-856.90625
-876.5390625
-914.048828125
-919.974609375
-863.4140625
-770.421875
-704.033203125
-717.734375
-826.974609375
-1006.25390625
-1200.220703125
-1348.306640625
-1417.77734375
-1416.833984375
-1370.658203125
-1290.63671875
-1177.166015625
-1044.384765625
-919.921875
-814.65234375
-710.505859375
-590.34765625
-468.302734375
-377.5859375
-338.70703125
-357.3203125
-445.876953125
-618.650390625
-853.671875
-1081.2109375
-1235.248046875
-1313.255859375
-1364.517578125
-1416.908203125
-1437.314453125
-1378.203125
-1246.404296875
-1101.69921875
-991.84375
-915.56640625
-858.1171875
-839.02734375
-899.966796875
-1048.681640625
-1231.630859375
-1365.6796875
-1394.0546875
-1321.59765625
-1209.279296875
-1127.30859375
-1093.05859375
-1051.9609375
-935.091796875
-739.41796875
-535.591796875
-391.1796875
-303.837890625
-220.9921875
-109.427734375
10.671875
88.970703125
83.16796875
-18.73828125
-192.216796875
-389.517578125
-574.947265625
-751.791015625
-944.94921875
-1156.630859375
-1351.025390625
-1483.97265625
-1535.30078125
-1509.97265625
-1423.33984375
-1295.490234375
-1150.93359375
-1012.52734375
-895.73828125
-808.53515625
-747.982421875
-694.837890625
-625.046875
-536.76171875
-457.71484375
-416.12890625
-412.310546875
-431.708984375
-479.79296875
-585.126953125
-761.333984375
-975.869140625
-1165.345703125
-1282.3515625
-1328.037109375
-1342.677734375
-1364.708984375
-1395.154296875
-1398.603515625
-1334.853515625
-1184.283203125
-946.48046875
-634.580078125
-290.41796875
0.28125
134.0078125
52.244140625
-214.568359375
-561.8203125
-867.349609375
-1047.087890625
-1083.279296875
-1017.9453125
-915.365234375
-816.2734375
-719.2890625
-601.90234375
-454.19140625
-292.87109375
-153.51953125
-77.337890625
-96.939453125
-216.22265625
-393.85546875
-552.6484375
-620.462890625
-575.802734375
-459.234375
-337.009765625
-247.4765625
-181.16796875
-112.701171875
-44.638671875
-9.875
-32.53515625
-100.31640625
-182.505859375
-265.91015625
-362.5625
-486.521484375
-633.3984375
-781.26171875
-900.701171875
-961.287109375
-939.29296875
-831.94140625
-666.5546875
-488.26171875
-330.689453125
-199.296875
-91.025390625
-29.8125
-64.443359375
-212.7890625
-415.455078125
-570.375
-621.626953125
-597.41015625
-554.927734375
-512.31640625
-452.8125
-374.078125
-303.029296875
-269.02734375
-288.416015625
-368.51171875
-494.87890625
-614.3828125
-667.62109375
-653.552734375
-634.787109375
-661.388671875
-713.142578125
-736.83203125
-716.21484375
-676.5703125
-637.8515625
-598.7421875
-561.171875
-535.880859375
-519.0390625
-491.78125
-451.669921875
-420.986328125
-412.154296875
-403.751953125
-363.796875
-284.6796875
-188.673828125
-115.888671875
-114.630859375
-219.8671875
-418.134765625
-643.78515625
-829.869140625
-958.56640625
-1049.6875
-1114.74609375
-1150.265625
-1172.8046875
-1225.953125
-1331.25390625
-1443.703125
-1473.697265625
-1356.041015625
-1098.19140625
-771.505859375
-464.142578125
-236.33984375
-107.31640625
-73.48046875
-128.826171875
-260.71875
-432.98828125
-590.62109375
-688.587890625
-708.24609375
-644.6953125
-496.712890625
-284.248046875
-63.099609375
102.72265625
190.46875
233.220703125
288.357421875
401.625
591.99609375
841.8515625
1090.296875
1258.06640625
1300.90234375
1233.0078125
1089.013671875
879.7890625
605.64453125
297.033203125
7.06640625
-239.55859375
-461.091796875
-673.244140625
-855.23828125
-975.00390625
-1024.392578125
-1010.513671875
-934.482421875
-805.8515625
-663.42578125
-550.27734375
-472.212890625
-407.2890625
-351.3359375
-322.662109375
-321.25
-319.87109375
-309.6953125
-323.962890625
-394.18359375
-504.560546875
-613.677734375
-705.458984375
-792.271484375
-875.84375
-931.9609375
-937.966796875
-902.060546875
-865.12109375
-881.427734375
-990.462890625
-1194.70703125
-1467.0078125
-1781.76953125
-2120.330078125
-2432.41015625
-2618.240234375
-2588.064453125
-2342.521484375
-1973.79296875
-1593.09765625
-1279.5703125
-1082.388671875
-1017.361328125
-1041.05859375
-1068.845703125
-1055.080078125
-1041.294921875
-1100.931640625
-1247.935546875
-1419.08984375
-1532.599609375
-1542.279296875
-1447.962890625
-1285.740234375
-1114.611328125
-993.982421875
-961.28125
-1025.2734375
-1166.20703125
-1335.0
-1472.45703125
-1551.697265625
-1592.96875
-1619.89453125
-1616.5234375
-1553.634765625
-1443.494140625
-1330.572265625
-1228.220703125
-1103.31640625
-935.171875
-756.4453125
-617.203125
-534.4921875
-496.66015625
-492.544921875
-511.115234375
-531.91796875
-545.78515625
-573.84765625
-636.13671875
-706.26953125
-726.783203125
-671.9375
-570.79296875
-463.908203125
-362.029296875
-258.6875
-163.19140625
-103.212890625
-102.318359375
-165.033203125
-276.087890625
-405.87109375
-526.302734375
-633.990234375
-752.615234375
-900.330078125
-1057.28515625
-1177.771484375
-1236.626953125
-1253.5546875
-1265.84375
-1283.51953125
-1280.90625
-1234.396484375
-1162.69140625
-1121.1484375
-1150.71875
-1232.08203125
-1293.849609375
-1270.876953125
-1160.181640625
-1025.10546875
-944.853515625
-951.236328125
-1003.98046875
-1025.767578125
-967.888671875
-848.251953125
-728.314453125
-654.3828125
-619.498046875
-575.189453125
-476.82421875
-325.51171875
-174.203125
-85.56640625
-70.61328125
-72.509765625
-26.173828125
69.33203125
159.072265625
213.65625
270.380859375
372.306640625
491.349609375
547.71484375
499.560546875
379.97265625
243.822265625
114.111328125
-4.81640625
-96.123046875
-147.70703125
-187.373046875
-263.83203125
-383.9765625
-489.46875
-506.83203125
-411.125
-234.732421875
-25.908203125
187.052734375
391.671875
564.802734375
664.150390625
652.48828125
525.30078125
304.890625
11.060546875
-342.46875
-714.294921875
-1021.65625
-1190.62109375
-1218.82421875
-1166.109375
-1081.693359375
-963.32421875
-791.923828125
-577.173828125
-351.302734375
-142.033203125
20.41796875
84.158203125
0.0390625
-227.052734375
-531.71484375
-837.88671875
-1097.337890625
-1275.65234375
-1328.7578125
-1221.08203125
-965.640625
-630.791015625
-302.359375
-39.4921875
141.796875
255.595703125
320.1953125
339.0859375
303.67578125
213.86328125
92.287109375
-26.00390625
-117.810546875
-183.78515625
-237.296875
-282.984375
-305.740234375
-280.91015625
-197.349609375
-70.177734375
70.947265625
203.21484375
315.279296875
395.8359375
432.638671875
428.673828125
406.794921875
385.185546875
353.255859375
285.462890625
180.0859375
72.736328125
5.107421875
-14.015625
-9.82421875
-4.9140625
11.126953125
68.58203125
173.052734375
282.802734375
342.251953125
338.21875
310.501953125
301.1875
305.8671875
287.0703125
226.873046875
148.126953125
82.33203125
30.2890625
-40.1171875
-164.01171875
-347.419921875
-554.638671875
-726.373046875
-823.94921875
-863.974609375
-902.56640625
-979.69921875
-1084.931640625
-1179.21875
-1235.42578125
-1245.529296875
-1201.52734375
-1095.818359375
-948.908203125
-820.373046875
-772.25
-814.748046875
-892.05078125
-927.748046875
-888.30859375
-803.7578125
-727.60546875
-680.16796875
-632.22265625
-536.07421875
-362.208984375
-111.626953125
184.634765625
464.966796875
651.583984375
690.421875
583.8046875
378.85546875
130.349609375
-112.72265625
-295.865234375
-370.978515625
-341.611328125
-281.322265625
-279.791015625
-363.255859375
-475.38671875
-534.81640625
-501.748046875
-390.890625
-236.93359375
-60.552734375
133.2578125
328.88671875
474.990234375
494.564453125
338.28125
39.146484375
-294.15625
-553.58203125
-705.275390625
-784.392578125
-826.345703125
-823.525390625
-755.845703125
-642.126953125
-534.79296875
-463.623046875
-407.791015625
-337.44921875
-270.384765625
-267.2109375
-368.234375
-547.486328125
-733.26171875
-863.03515625
-910.7578125
-871.8125
-741.697265625
-520.044921875
-233.2265625
53.201171875
253.671875
311.337890625
243.857421875
138.22265625
81.6796875
86.6640625
89.259765625
23.9765625
-111.185546875
-266.734375
-396.453125
-480.58984375
-510.228515625
-481.998046875
-412.9296875
-334.76953125
-261.890625
-183.12890625
-95.162109375
-22.88671875
9.802734375
10.78515625
-0.849609375
-30.7734375
-94.697265625
-171.23046875
-198.826171875
-127.744140625
41.314453125
268.765625
500.162109375
673.166015625
733.015625
669.955078125
535.52734375
406.2421875
333.26953125
328.919921875
379.75
450.078125
484.212890625
437.564453125
318.951171875
191.130859375
119.826171875
122.876953125
166.12890625
198.111328125
183.65625
113.0703125
-3.876953125
-137.6328125
-231.677734375
-216.259765625
-57.3125
200.22265625
453.791015625
620.671875
691.71484375
712.45703125
732.42578125
780.470703125
862.93359375
959.314453125
1032.482421875
1071.22265625
1118.0703125
1226.1875
1383.26953125
1500.837890625
1490.19921875
1338.75
1109.77734375
882.80859375
699.125
551.033203125
413.833984375
289.8671875
216.42578125
220.421875
274.2421875
318.20703125
325.998046875
324.603515625
345.802734375
383.353515625
410.234375
418.52734375
428.150390625
469.484375
563.42578125
694.701171875
788.759765625
739.783203125
495.8046875
119.787109375
-246.01171875
-476.33984375
-527.96484375
-438.353515625
-286.15234375
-142.515625
-35.623046875
42.83984375
95.890625
105.453125
72.26171875
46.298828125
81.947265625
167.6875
230.0703125
209.22265625
108.16015625
-29.533203125
-161.142578125
-257.166015625
-298.67578125
-280.39453125
-212.255859375
-120.177734375
-55.931640625
-92.06640625
-271.482421875
-551.1875
-818.6953125
-978.755859375
-1017.841796875
-991.390625
-974.1875
-1022.681640625
-1149.05859375
-1312.44140625
-1455.125
-1558.099609375
-1637.4140625
-1678.4453125
-1613.75
-1398.7578125
-1087.08203125
-796.841796875
-612.060546875
-539.3671875
-540.4140625
-566.84375
-567.634765625
-501.787109375
-360.86328125
-168.826171875
36.779296875
208.837890625
289.64453125
239.6953125
74.3515625
-147.419921875
-371.857421875
-570.740234375
-722.025390625
-805.216796875
-826.09765625
-821.11328125
-824.734375
-847.693359375
-888.05078125
-935.646484375
-956.33203125
-903.458984375
-770.0078125
-613.1015625
-504.3203125
-462.640625
-447.4140625
-404.2265625
-308.00390625
-183.974609375
-109.484375
-176.955078125
-419.126953125
-764.73046875
-1085.07421875
-1288.00390625
-1361.57421875
-1341.849609375
-1262.3515625
-1131.626953125
-938.1484375
-675.55859375
-378.890625
-130.8359375
-7.66015625
-14.572265625
-92.5234375
-186.998046875
-282.484375
-364.216796875
-383.703125
-295.0546875
-114.5
82.4140625
223.869140625
290.880859375
311.55859375
322.73046875
333.109375
309.345703125
202.28125
5.072265625
-212.634765625
-344.91015625
-333.85546875
-212.50390625
-69.357421875
17.828125
20.119140625
-41.625
-116.798828125
-161.1875
-175.705078125
-209.990234375
-315.138671875
-491.298828125
-687.80078125
-848.927734375
-947.109375
-978.013671875
-949.73046875
-889.5859375
-841.986328125
-833.359375
-839.5
-806.611328125
-710.154296875
-579.72265625
-460.6328125
-366.126953125
-278.890625
-186.75390625
-97.388671875
-20.59765625
45.291015625
105.6953125
162.82421875
219.8515625
274.18359375
296.427734375
234.9453125
65.48828125
-166.94140625
-376.125
-507.2109375
-566.357421875
-579.19140625
-547.275390625
-464.90234375
-362.287109375
-300.5859375
-315.30859375
-379.876953125
-436.017578125
-453.60546875
-450.3984375
-453.626953125
-452.119140625
-396.6484375
-251.8828125
-43.03125
159.23046875
303.875
403.244140625
508.587890625
650.4296875
809.431640625
935.814453125
985.125
944.517578125
845.68359375
752.1875
709.830078125
696.69921875
637.50390625
482.05859375
260.123046875
46.953125
-111.88671875
-221.232421875
-291.611328125
-306.52734375
-249.201171875
-145.2265625
-57.4375
-35.091796875
-74.15625
-128.501953125
-157.474609375
-162.7421875
-179.662109375
-232.107421875
-296.185546875
-310.431640625
-223.494140625
-36.166015625
194.392578125
386.935546875
482.65625
477.703125
418.587890625
363.40234375
344.912109375
368.169921875
430.51953125
527.8984375
644.103515625
752.931640625
839.064453125
903.357421875
937.03125
904.017578125
769.30859375
544.837890625
289.810546875
57.0234375
-151.068359375
-363.005859375
-582.75390625
-770.58203125
-883.232421875
-917.16015625
-897.5625
-835.5390625
-722.603515625
-573.521484375
-448.517578125
-409.232421875
-460.283203125
-552.666015625
-639.546875
-711.095703125
-781.7421875
-870.025390625
-995.52734375
-1170.626953125
-1379.46484375
-1575.765625
-1710.748046875
-1757.908203125
-1715.025390625
-1603.275390625
-1467.9453125
-1354.357421875
-1268.298828125
-1177.5859375
-1063.0546875
-945.146484375
-846.193359375
-755.87109375
-661.423828125
-586.072265625
-556.580078125
-544.494140625
-482.798828125
-343.96484375
-168.779296875
-17.8203125
69.76953125
68.728515625
-30.994140625
-190.59765625
-328.8359375
-400.455078125
-450.720703125
-558.978515625
-737.72265625
-916.724609375
-1020.681640625
-1030.650390625
-964.412109375
-826.123046875
-597.9296875
-276.015625
98.8515625
451.880859375
715.0625
857.072265625
875.359375
771.521484375
552.76171875
259.259765625
-31.01953125
-242.5390625
-345.017578125
-354.755859375
-310.060546875
-256.99609375
-240.33984375
-278.720703125
-344.37109375
-384.51171875
-371.47265625
-327.96484375
-304.38671875
-336.474609375
-420.021484375
-518.478515625
-599.51171875
-670.85546875
-770.34765625
-906.580078125
-1017.84765625
-1011.490234375
-847.279296875
-569.283203125
-257.517578125
34.34765625
294.607421875
534.31640625
768.251953125
999.09375
1201.037109375
1324.03515625
1329.5546875
1223.65234375
1048.451171875
844.9375
632.25
417.666015625
210.65625
21.376953125
-145.24609375
-287.013671875
-403.36328125
-505.11328125
-616.953125
-751.669921875
-879.130859375
-941.865234375
-919.12890625
-864.330078125
-856.177734375
-914.330078125
-984.75
-1009.12109375
-983.13671875
-939.119140625
-901.986328125
-884.8515625
-903.892578125
-963.380859375
-1033.3203125
-1071.44921875
-1067.703125
-1046.068359375
-1027.87109375
-1019.380859375
-1032.189453125
-1081.365234375
-1152.154296875
-1194.73828125
-1168.15234375
-1074.021484375
-939.08203125
-785.865234375
-634.333984375
-512.322265625
-441.8359375
-419.23046875
-417.671875
-401.2421875
-334.412109375
-199.119140625
-19.04296875
144.736328125
236.66015625
239.73828125
165.53515625
36.50390625
-105.5625
-198.56640625
-202.30078125
-141.3203125
-85.94921875
-89.396484375
-151.982421875
-236.67578125
-304.24609375
-341.248046875
-367.515625
-406.076171875
-434.45703125
-388.5625
-242.087890625
-63.427734375
45.87890625
63.8828125
60.296875
95.259765625
148.537109375
160.392578125
99.92578125
-31.6171875
-227.181640625
-461.529296875
-668.537109375
-772.205078125
-747.642578125
-634.71484375
-493.84765625
-363.123046875
-250.80859375
-146.7265625
-38.36328125
67.16796875
131.720703125
107.783203125
-21.529296875
-223.76953125
-432.158203125
-575.892578125
-612.005859375
-549.337890625
-440.509765625
-333.09765625
-226.193359375
-88.34375
81.7265625
231.353515625
299.97265625
277.564453125
209.60546875
154.068359375
139.919921875
153.55859375
150.52734375
88.591796875
-31.5625
-158.08203125
-237.07421875
-275.171875
-338.140625
-477.27734375
-669.822265625
-846.716796875
-969.486328125
-1057.560546875
-1140.421875
-1209.462890625
-1233.12890625
-1203.294921875
-1145.265625
-1088.376953125
-1049.0234375
-1044.095703125
-1097.13671875
-1213.06640625
-1352.0546875
-1442.169921875
-1425.150390625
-1295.6640625
-1104.69140625
-926.697265625
-812.912109375
-762.30078125
-729.673828125
-659.505859375
-516.71484375
-299.24609375
-35.62890625
229.919921875
460.490234375
637.583984375
746.74609375
762.998046875
671.087890625
502.10546875
327.89453125
204.0
126.833984375
56.361328125
-28.923828125
-109.994140625
-150.212890625
-126.091796875
-38.77734375
93.296875
251.109375
425.00390625
601.4921875
741.20703125
789.685546875
725.00390625
583.189453125
420.521484375
261.107421875
101.83984375
-39.669921875
-114.212890625
-91.705078125
-8.283203125
51.2421875
17.55078125
-114.396484375
-288.623046875
-434.4453125
-517.9921875
-558.359375
-598.72265625
-665.158203125
-749.369140625
-813.958984375
-802.70703125
-661.994140625
-381.95703125
-26.322265625
290.015625
462.55859375
445.798828125
267.552734375
20.833984375
-173.55859375
-242.5390625
-220.080078125
-212.076171875
-287.580078125
-418.88671875
-534.115234375
-600.50390625
-634.052734375
-648.92578125
-630.25390625
-553.375
-406.478515625
-196.62109375
44.064453125
256.78125
384.23046875
414.380859375
390.673828125
375.748046875
409.330078125
494.212890625
603.986328125
697.30078125
737.46875
711.208984375
631.30078125
525.03515625
427.046875
377.736328125
408.19921875
512.337890625
637.87890625
716.544921875
711.37890625
641.4453125
564.654296875
530.34375
536.205078125
529.064453125
456.494140625
320.44140625
173.63671875
65.802734375
9.1640625
0.0390625
49.45703125
166.435546875
318.033203125
435.3984375
470.447265625
430.197265625
345.517578125
226.501953125
73.083984375
-79.693359375
-162.31640625
-134.09375
-29.091796875
80.87109375
163.1328125
247.052734375
372.173828125
531.583984375
673.923828125
751.517578125
759.5390625
732.322265625
704.943359375
676.24609375
612.06640625
490.841796875
340.234375
215.43359375
145.453125
121.40625
137.57421875
211.2109375
340.982421875
472.11328125
541.107421875
551.6875
573.625
659.6015625
790.48046875
915.033203125
1018.1015625
1124.1171875
1243.548828125
1342.890625
1374.759765625
1324.578125
1218.642578125
1090.220703125
944.693359375
760.69921875
524.552734375
260.3046875
22.8984375
-138.166015625
-209.47265625
-217.51953125
-213.283203125
-249.958984375
-357.419921875
-522.859375
-696.015625
-821.10546875
-869.68359375
-849.470703125
-792.265625
-738.505859375
-723.353515625
-759.5234375
-824.96484375
-874.908203125
-878.728515625
-847.921875
-819.671875
-807.7578125
-778.501953125
-686.7109375
-530.373046875
-353.81640625
-196.921875
-61.423828125
65.140625
175.349609375
252.392578125
299.2890625
329.83984375
334.830078125
284.83984375
171.703125
25.822265625
-113.681640625
-226.58203125
-304.158203125
-339.10546875
-337.91796875
-324.44921875
-312.595703125
-289.60546875
-246.4375
-212.63671875
-233.833984375
-313.783203125
-400.396484375
-437.056640625
-414.662109375
-366.2734375
-321.873046875
-280.078125
-222.96484375
-150.650390625
-94.755859375
-93.384765625
-152.064453125
-233.060546875
-284.921875
-279.169921875
-218.0078125
-114.60546875
26.341796875
208.658203125
425.728515625
638.6328125
778.9921875
790.859375
679.279296875
509.107421875
348.59375
221.046875
115.23828125
27.853515625
-19.22265625
2.142578125
99.66796875
244.884765625
375.427734375
426.525390625
378.015625
265.37890625
132.287109375
-17.314453125
-203.185546875
-417.5
-618.421875
-776.0546875
-899.3203125
-1009.220703125
-1106.451171875
-1178.958984375
-1227.484375
-1266.55859375
-1300.697265625
-1308.029296875
-1253.59375
-1125.671875
-959.796875
-812.765625
-702.884765625
-592.794921875
-451.802734375
-319.0546875
-269.330078125
-315.736328125
-378.955078125
-362.099609375
-231.98046875
-24.23046875
197.509765625
375.322265625
486.4921875
564.89453125
668.185546875
800.5234375
892.94921875
887.234375
814.333984375
755.234375
742.419921875
737.642578125
693.013671875
590.75
427.677734375
208.650390625
-31.705078125
-235.673828125
-366.91015625
-426.859375
-425.642578125
-371.25390625
-295.099609375
-243.8828125
-217.982421875
-151.822265625
7.423828125
224.251953125
419.4140625
577.322265625
759.857421875
1004.35546875
1250.73046875
1399.962890625
1426.287109375
1402.41015625
1416.43359375
1485.322265625
1554.470703125
1564.029296875
1499.87109375
1385.310546875
1243.328125
1079.177734375
891.72265625
686.349609375
477.130859375
292.203125
181.45703125
197.548828125
344.201171875
543.947265625
679.255859375
682.193359375
583.392578125
470.48046875
404.693359375
382.439453125
366.3828125
333.431640625
287.40625
244.806640625
229.43359375
274.0859375
398.2890625
570.603515625
712.08203125
760.4375
728.052734375
681.322265625
665.95703125
667.791015625
643.365234375
568.75390625
455.595703125
339.326171875
260.427734375
240.126953125
260.455078125
276.533203125
258.76953125
218.609375
191.203125
205.0
271.6171875
387.533203125
534.05078125
688.423828125
843.6484375
1000.703125
1132.814453125
1186.54296875
1146.421875
1077.359375
1062.19140625
1101.037109375
1111.390625
1033.607421875
898.927734375
776.34765625
683.728515625
578.01953125
415.8828125
200.359375
-20.05859375
-176.453125
-215.345703125
-139.572265625
-17.388671875
69.986328125
99.970703125
120.685546875
189.994140625
310.72265625
426.65625
472.55078125
424.318359375
307.31640625
163.744140625
17.72265625
-122.859375
-236.0859375
-279.154296875
-228.392578125
-116.046875
-4.947265625
75.52734375
151.529296875
259.41015625
395.875
522.484375
604.73828125
631.412109375
603.951171875
526.783203125
413.388671875
291.740234375
195.7265625
149.923828125
158.572265625
201.6875
241.70703125
245.89453125
215.806640625
196.912109375
248.1796875
389.478515625
576.7578125
736.833984375
830.27734375
873.677734375
898.966796875
908.380859375
886.62890625
843.501953125
809.830078125
783.361328125
712.8203125
563.734375
380.41796875
245.65234375
182.197265625
131.28125
38.578125
-72.2109375
-133.01171875
-111.947265625
-29.982421875
84.6640625
217.5859375
343.77734375
423.97265625
447.083984375
451.474609375
478.2734375
516.34765625
519.123046875
470.626953125
408.107421875
372.66015625
357.27734375
318.20703125
231.013671875
124.759765625
60.193359375
74.80859375
145.525390625
206.314453125
210.69140625
179.404296875
180.451171875
262.5859375
419.359375
618.26171875
841.759765625
1078.521484375
1284.83203125
1386.076171875
1332.919921875
1149.66015625
920.52734375
732.275390625
628.62109375
603.9375
624.462890625
654.95703125
674.953125
678.08203125
662.427734375
627.48828125
578.63671875
523.650390625
459.302734375
369.123046875
242.091796875
88.4453125
-69.171875
-212.67578125
-326.64453125
-387.3125
-371.126953125
-277.759765625
-134.853515625
20.140625
151.947265625
224.58203125
208.310546875
101.744140625
-62.859375
-242.6640625
-399.73828125
-488.923828125
-457.625
-290.0390625
-50.015625
144.8359375
202.384765625
107.328125
-91.533203125
-320.083984375
-508.712890625
-618.1640625
-656.283203125
-657.275390625
-635.6171875
-577.13671875
-485.8046875
-415.482421875
-426.69921875
-516.728515625
-614.759765625
-649.146484375
-607.359375
-531.69140625
-469.12890625
-424.95703125
-356.39453125
-217.43359375
-23.119140625
137.498046875
172.69140625
74.634765625
-77.525390625
-194.529296875
-235.1484375
-194.4765625
-76.53125
96.345703125
270.728515625
392.283203125
446.53125
449.736328125
405.689453125
299.5234375
142.724609375
1.326171875
-45.849609375
17.763671875
121.5703125
166.521484375
112.7421875
6.93359375
-79.712890625
-133.84765625
-208.056640625
-348.587890625
-534.0703125
-696.80859375
-791.025390625
-824.17578125
-828.83203125
-822.158203125
-793.734375
-720.21875
-589.26171875
-415.234375
-228.75390625
-45.771484375
141.580078125
328.8046875
465.40234375
486.451171875
385.173828125
234.595703125
125.392578125
90.99609375
96.365234375
85.419921875
35.37890625
-16.498046875
11.6015625
187.341796875
502.296875
871.078125
1195.02734375
1413.7734375
1495.53515625
1416.849609375
1190.236328125
897.806640625
654.70703125
527.564453125
505.416015625
541.931640625
589.7109375
589.541015625
474.560546875
225.564453125
-90.05859375
-362.064453125
-517.392578125
-546.662109375
-473.615234375
-331.4921875
-163.72265625
-10.46484375
122.244140625
263.287109375
434.830078125
620.125
778.513671875
880.44921875
922.603515625
923.478515625
915.470703125
930.4921875
978.884765625
1042.0859375
1088.115234375
1088.962890625
1027.72265625
910.923828125
783.248046875
706.439453125
699.703125
712.87109375
682.923828125
608.439453125
539.224609375
495.060546875
431.583984375
303.638671875
138.3046875
22.05859375
23.705078125
140.939453125
307.458984375
433.84765625
452.265625
348.53125
163.02734375
-42.375
-219.736328125
-343.947265625
-406.65625
-415.849609375
-390.962890625
-342.626953125
-264.92578125
-164.69921875
-90.982421875
-108.572265625
-231.353515625
-392.783203125
-490.283203125
-456.896484375
-296.498046875
-67.1484375
161.60546875
344.611328125
468.275390625
532.94140625
539.5546875
497.021484375
428.83984375
358.845703125
297.3125
250.171875
227.103515625
224.203125
217.04296875
198.201171875
204.5625
267.4140625
347.0
373.486328125
361.658203125
421.720703125
618.73046875
869.033203125
1026.02734375
1036.333984375
957.828125
850.091796875
717.5703125
561.515625
421.0078125
336.853515625
317.46875
360.966796875
468.05078125
603.046875
678.224609375
620.728515625
446.857421875
246.353515625
105.294921875
61.984375
113.6328125
227.958984375
353.83984375
455.208984375
540.931640625
640.12109375
747.70703125
819.134765625
823.849609375
778.54296875
714.349609375
632.056640625
511.078125
352.71875
190.759765625
55.255859375
-57.71875
-168.916015625
-275.865234375
-346.1484375
-358.888671875
-345.748046875
-373.513671875
-472.8125
-584.369140625
-587.8828125
-399.03515625
-48.603515625
332.18359375
610.021484375
740.953125
772.380859375
769.2421875
757.12890625
738.4140625
731.26171875
755.412109375
782.279296875
736.5625
568.302734375
308.255859375
38.63671875
-175.744140625
-313.64453125
-375.18359375
-363.884765625
-291.6953125
-182.67578125
-66.650390625
23.22265625
53.162109375
7.619140625
-90.849609375
-192.994140625
-259.306640625
-279.03125
-254.53515625
-179.595703125
-41.091796875
160.07421875
393.087890625
605.580078125
755.79296875
839.716796875
878.671875
878.474609375
818.03125
690.087890625
535.435546875
413.8828125
349.90625
328.837890625
337.544921875
378.771484375
445.36328125
511.052734375
555.873046875
577.521484375
572.4453125
534.421875
482.7265625
460.18359375
482.255859375
515.216796875
531.3515625
560.69140625
650.552734375
787.6640625
903.05078125
955.380859375
971.50390625
995.064453125
1030.20703125
1055.720703125
1066.10546875
1068.42578125
1053.119140625
1001.44140625
924.408203125
869.6328125
879.248046875
955.548828125
1076.58984375
1228.61328125
1403.0
1567.4609375
1665.54296875
1656.365234375
1543.47265625
1358.1875
1132.66796875
906.17578125
738.9765625
681.361328125
719.728515625
779.900390625
800.822265625
790.673828125
800.916015625
866.943359375
993.21875
1175.455078125
1402.361328125
1635.337890625
1813.294921875
1889.064453125
1854.666015625
1736.62109375
1581.8828125
1441.20703125
1339.734375
1256.724609375
1152.04296875
1019.091796875
895.0234375
812.029296875
757.48046875
697.75390625
632.9453125
615.244140625
713.17578125
954.720703125
1289.865234375
1602.158203125
1774.98828125
1769.86328125
1647.333984375
1510.232421875
1426.0703125
1394.865234375
1371.099609375
1306.87890625
1186.900390625
1036.353515625
894.51953125
779.5859375
687.017578125
618.685546875
589.75
594.32421875
585.8046875
517.3984375
397.966796875
289.060546875
248.1015625
288.39453125
390.44921875
532.107421875
699.640625
878.22265625
1039.138671875
1141.490234375
1158.44140625
1108.705078125
1049.6015625
1025.724609375
1034.517578125
1056.177734375
1100.916015625
1197.208984375
1337.1328125
1464.732421875
1526.462890625
1509.46875
1423.326171875
1273.8125
1076.130859375
874.744140625
722.208984375
639.345703125
609.830078125
608.82421875
622.166015625
639.173828125
640.552734375
600.3515625
501.982421875
358.77734375
219.193359375
137.8671875
130.615234375
163.96875
194.8125
210.54296875
224.81640625
251.634765625
300.29296875
380.205078125
482.220703125
556.3984375
536.55078125
402.18359375
207.68359375
42.865234375
-33.8515625
-32.3828125
-20.634765625
-77.212890625
-228.73828125
-415.287109375
-525.9765625
-484.46875
-304.029296875
-62.3203125
165.486328125
345.373046875
476.876953125
572.01953125
646.1484375
715.7890625
791.18359375
863.44140625
898.822265625
855.54296875
720.08203125
529.96484375
353.0
242.951171875
220.7109375
286.111328125
417.08203125
549.556640625
595.29296875
517.3984375
379.248046875
287.1875
286.392578125
339.939453125
403.896484375
478.099609375
566.826171875
633.900390625
640.421875
608.81640625
603.255859375
645.07421875
688.13671875
692.5078125
687.6875
732.88671875
832.248046875
922.212890625
940.41796875
878.544921875
761.716796875
605.150390625
415.12890625
220.15625
71.392578125
2.123046875
0.392578125
32.19921875
83.623046875
167.099609375
288.771484375
425.912109375
547.173828125
649.181640625
760.65625
906.759765625
1075.029296875
1219.232421875
1290.96875
1263.650390625
1135.859375
929.724609375
693.12890625
490.46484375
372.162109375
346.240234375
383.09375
447.6796875
520.861328125
591.287109375
642.1328125
660.80078125
660.572265625
680.029296875
750.142578125
857.06640625
937.693359375
919.767578125
779.716796875
566.2265625
358.720703125
197.763671875
66.462890625
-54.228515625
-133.111328125
-117.2734375
-5.591796875
135.533203125
232.4921875
253.734375
198.923828125
85.001953125
-28.5078125
-40.677734375
105.427734375
339.126953125
507.84375
516.955078125
395.609375
225.66015625
54.130859375
-103.046875
-218.5078125
-264.763671875
-252.111328125
-211.376953125
-141.298828125
-12.03125
170.3359375
335.494140625
407.29296875
379.80859375
322.525390625
315.443359375
385.390625
499.80078125
612.58984375
707.3984375
789.71484375
846.162109375
839.462890625
756.16796875
632.87890625
510.109375
384.16796875
242.53515625
125.681640625
93.666015625
127.36328125
126.2578125
32.9609375
-92.3203125
-160.939453125
-170.900390625
-173.462890625
-156.31640625
-37.103515625
219.939453125
539.525390625
805.318359375
953.126953125
984.09375
937.5390625
882.826171875
899.236328125
1016.74609375
1182.37109375
1307.001953125
1335.453125
1259.76953125
1094.205078125
870.89453125
642.4765625
448.716796875
280.826171875
107.681640625
-64.73046875
-191.85546875
-252.701171875
-280.9296875
-316.751953125
-348.765625
-325.416015625
-218.13671875
-58.548828125
89.333984375
192.23046875
283.91015625
431.228515625
651.94921875
871.806640625
982.826171875
947.375
828.23828125
715.646484375
649.80078125
623.69921875
628.833984375
663.83203125
708.634765625
724.99609375
690.892578125
616.328125
521.498046875
419.697265625
331.5703125
297.642578125
355.18359375
502.708984375
697.4609375
886.349609375
1029.947265625
1099.17578125
1069.0703125
935.443359375
737.71875
548.998046875
430.62890625
397.291015625
428.46484375
501.78515625
599.568359375
688.677734375
719.85546875
661.541015625
525.4765625
352.54296875
186.859375
72.228515625
51.091796875
135.734375
280.53515625
405.890625
456.591796875
427.04296875
339.619140625
230.390625
160.7421875
200.6640625
361.51953125
555.716796875
657.201171875
609.96875
464.142578125
310.861328125
204.439453125
147.98046875
123.91015625
116.400390625
113.82421875
106.23828125
80.22265625
13.080078125
-116.490234375
-301.345703125
-498.1875
-660.181640625
-772.88671875
-846.66796875
-880.83984375
-854.17578125
-751.66796875
-582.701171875
-367.5234375
-123.56640625
123.55859375
332.35546875
470.37890625
542.818359375
577.611328125
582.83984375
539.515625
442.64453125
327.376953125
236.533203125
177.216796875
134.8046875
122.705078125
182.154296875
317.140625
457.255859375
516.501953125
481.53515625
415.6171875
380.67578125
389.671875
442.0625
562.658203125
766.369140625
1000.857421875
1167.009765625
1204.716796875
1135.490234375
1019.56640625
901.59375
808.376953125
764.505859375
777.388671875
820.841796875
864.921875
920.5625
1029.71875
1207.517578125
1412.4453125
1577.1328125
1653.591796875
1630.548828125
1532.7578125
1414.05078125
1326.283203125
1270.3046875
1185.951171875
1013.01171875
763.998046875
522.373046875
365.609375
299.580078125
270.884765625
232.916015625
190.3828125
179.7109375
213.03125
250.48828125
233.763671875
143.080078125
12.294921875
-108.919921875
-191.267578125
-222.34375
-194.22265625
-120.40625
-54.298828125
-58.47265625
-145.615234375
-266.626953125
-363.18359375
-413.978515625
-420.283203125
-369.232421875
-239.46875
-41.3515625
170.6484375
335.2890625
427.703125
466.109375
491.3125
548.7265625
675.30078125
876.3515625
1104.40625
1277.837890625
1343.1640625
1320.30859375
1271.3203125
1224.224609375
1149.970703125
1023.744140625
881.029296875
782.7421875
739.06640625
706.5234375
661.146484375
631.09765625
633.783203125
612.501953125
474.30078125
188.4375
-172.177734375
-482.54296875
-646.68359375
-646.103515625
-537.7578125
-403.06640625
-278.546875
-138.740234375
37.458984375
199.453125
258.697265625
188.71484375
55.27734375
-61.544921875
-140.58203125
-200.193359375
-244.0390625
-260.421875
-255.37109375
-250.24609375
-250.62890625
-241.6796875
-209.43359375
-147.23046875
-51.888671875
59.775390625
136.783203125
125.61328125
17.337890625
-159.31640625
-383.97265625
-644.474609375
-884.697265625
-998.90234375
-915.01171875
-669.55078125
-377.791015625
-142.837890625
-9.064453125
24.427734375
-11.318359375
-59.162109375
-65.3125
-23.041015625
30.248046875
68.138671875
108.78515625
182.091796875
279.6953125
355.037109375
367.185546875
312.34375
217.2578125
116.0703125
37.029296875
3.3984375
36.529296875
146.306640625
309.2734375
461.876953125
535.892578125
513.263671875
438.783203125
371.732421875
336.478515625
330.578125
362.607421875
450.578125
580.451171875
694.279296875
736.55859375
699.6953125
612.01953125
495.640625
354.5078125
195.853515625
43.69140625
-67.115234375
-94.51171875
6.697265625
255.275390625
603.66015625
941.712890625
1155.830078125
1186.88671875
1041.853515625
777.580078125
482.544921875
241.26171875
80.84765625
-40.513671875
-167.4765625
-279.123046875
-315.427734375
-263.01171875
-171.625
-76.541015625
50.94921875
246.583984375
478.509765625
669.2265625
777.533203125
820.97265625
823.009765625
778.4296875
680.04296875
546.15234375
401.673828125
252.28125
99.037109375
-29.712890625
-80.59765625
-16.43359375
143.193359375
320.673828125
429.654296875
444.462890625
422.9140625
444.9921875
526.255859375
608.095703125
635.552734375
622.693359375
632.826171875
717.384765625
887.927734375
1122.384765625
1371.029296875
1569.33984375
1673.26171875
1680.2578125
1601.642578125
1432.146484375
1178.951171875
912.0
741.42578125
726.201171875
825.888671875
952.923828125
1050.546875
1108.1875
1128.740234375
1111.927734375
1064.6484375
1004.953125
951.13671875
914.09765625
896.400390625
889.455078125
875.283203125
841.36328125
794.208984375
752.484375
725.380859375
697.59765625
633.875
505.08984375
323.92578125
154.421875
66.662109375
70.56640625
105.64453125
105.376953125
61.73828125
20.3203125
27.771484375
93.87109375
186.2421875
245.685546875
224.62890625
133.173828125
33.345703125
-34.921875
-103.8046875
-219.412109375
-347.3515625
-384.482421875
-271.33203125
-50.5234375
199.232421875
441.77734375
668.53515625
845.990234375
926.53515625
899.41015625
793.599609375
636.853515625
445.712890625
253.779296875
115.482421875
71.26171875
125.419921875
255.126953125
417.349609375
550.6171875
605.837890625
590.478515625
559.443359375
548.958984375
540.583984375
504.9453125
458.2109375
450.021484375
505.07421875
598.333984375
683.51171875
726.556640625
709.7265625
619.689453125
445.6484375
196.3984375
-78.544921875
-299.677734375
-418.119140625
-472.8359375
-559.130859375
-719.65234375
-888.93359375
-972.267578125
-958.111328125
-914.2890625
-886.896484375
-854.46484375
-787.14453125
-696.03515625
-594.92578125
-457.796875
-263.65625
-64.87109375
38.8125
-0.322265625
-133.626953125
-271.126953125
-352.33203125
-363.376953125
-322.87890625
-270.689453125
-245.93359375
-251.59375
-250.36328125
-211.34765625
-152.49609375
-124.560546875
-162.830078125
-265.791015625
-404.8984375
-531.087890625
-579.76171875
-505.173828125
-331.52734375
-159.216796875
-98.658203125
-184.953125
-351.962890625
-486.9921875
-514.30078125
-436.291015625
-306.7734375
-175.779296875
-64.900390625
15.70703125
52.6953125
49.638671875
53.384765625
138.21484375
350.943359375
669.9921875
1016.73046875
1304.677734375
1482.74609375
1540.751953125
1483.021484375
1310.5078125
1042.23828125
746.939453125
523.484375
432.072265625
458.716796875
557.8515625
702.28515625
863.224609375
968.921875
939.810546875
773.01171875
551.818359375
358.58203125
211.025390625
92.90625
3.12890625
-51.064453125
-72.908203125
-56.99609375
16.146484375
130.5078125
208.833984375
179.68359375
49.865234375
-128.75
-333.90625
-556.076171875
-732.841796875
-786.08984375
-735.666015625
-695.962890625
-725.14453125
-744.17578125
-652.2265625
-466.57421875
-289.623046875
-180.69921875
-130.11328125
-133.693359375
-211.880859375
-346.01953125
-455.439453125
-458.212890625
-321.845703125
-55.615234375
296.623046875
643.861328125
881.0546875
971.0546875
971.365234375
960.634765625
962.513671875
953.99609375
911.3359375
819.638671875
669.111328125
481.857421875
325.9140625
263.044921875
286.572265625
342.666015625
410.3125
524.275390625
706.64453125
900.78515625
996.041015625
919.490234375
703.05078125
465.47265625
324.5390625
313.279296875
373.2890625
424.6484375
433.11328125
410.509765625
375.43359375
338.771484375
318.236328125
337.4375
402.025390625
490.033203125
567.322265625
599.65234375
553.779296875
412.13671875
199.16796875
-19.302734375
-173.931640625
-226.681640625
-175.228515625
-46.24609375
107.60546875
229.064453125
301.21875
366.3046875
478.201171875
632.1953125
755.984375
777.455078125
693.826171875
568.447265625
467.30859375
410.017578125
381.396484375
372.3828125
389.5859375
425.447265625
442.51171875
407.400390625
336.517578125
292.533203125
332.087890625
460.908203125
633.048828125
782.623046875
863.552734375
877.853515625
866.84375
860.708984375
839.46875
763.224609375
638.880859375
527.95703125
480.072265625
489.107421875
532.080078125
617.21875
755.912109375
905.287109375
985.49609375
961.05859375
873.998046875
787.2890625
720.626953125
651.0
550.509765625
406.359375
222.3828125
21.904296875
-158.48046875
-292.095703125
-374.279296875
-406.642578125
-385.873046875
-322.271484375
-252.087890625
-205.185546875
-165.49609375
-90.013671875
29.26953125
146.302734375
215.025390625
243.685546875
277.98046875
340.359375
404.7734375
430.673828125
408.365234375
368.53515625
354.931640625
386.1640625
435.1953125
449.794921875
408.015625
352.81640625
350.177734375
403.7265625
434.234375
367.74609375
230.8125
128.189453125
128.328125
201.486328125
275.681640625
318.908203125
346.44921875
376.9453125
414.65625
460.09765625
502.55859375
504.126953125
422.98828125
260.439453125
66.240234375
-102.5625
-207.177734375
-218.6015625
-124.140625
41.80859375
205.59765625
318.42578125
393.732421875
461.65625
512.830078125
522.015625
511.482421875
546.248046875
659.240234375
812.626953125
944.841796875
1032.462890625
1094.005859375
1154.19140625
1219.83984375
1273.669921875
1273.9765625
1174.65234375
969.9765625
717.513671875
497.0234375
342.982421875
230.595703125
128.013671875
40.12890625
-14.119140625
-51.654296875
-121.9375
-244.345703125
-367.720703125
-411.34375
-340.958984375
-190.0625
-14.095703125
149.880859375
272.947265625
315.162109375
247.033203125
85.623046875
-110.79296875
-285.2421875
-410.23828125
-483.984375
-518.712890625
-529.0
-509.671875
-423.87890625
-235.26953125
41.05859375
336.955078125
585.48046875
758.412109375
848.064453125
845.333984375
759.7578125
638.75390625
532.78125
445.060546875
341.2734375
207.96875
76.451171875
-16.291015625
-68.9921875
-108.431640625
-155.064453125
-206.16796875
-241.48828125
-233.75
-160.150390625
-15.26171875
186.423828125
423.59765625
678.744140625
929.48046875
1134.328125
1241.63671875
1224.349609375
1106.357421875
946.78515625
793.28125
655.5546875
529.16796875
432.806640625
400.380859375
434.486328125
491.126953125
524.455078125
529.759765625
525.623046875
511.923828125
474.65625
425.03515625
398.546875
404.251953125
399.37109375
331.05078125
192.19140625
26.841796875
-106.54296875
-166.44140625
-135.318359375
-13.1796875
189.419921875
444.83984375
685.099609375
799.908203125
700.529296875
412.0859375
83.814453125
-122.01953125
-153.666015625
-78.611328125
7.609375
55.474609375
63.75390625
56.982421875
77.126953125
164.810546875
314.828125
452.943359375
479.998046875
353.791015625
130.609375
-74.123046875
-170.388671875
-148.88671875
-63.9296875
27.29296875
101.962890625
160.58203125
209.373046875
270.333984375
386.05078125
579.091796875
804.76171875
972.166015625
1025.69921875
993.796875
952.822265625
956.12890625
998.810546875
1029.099609375
984.439453125
838.642578125
634.259765625
459.111328125
374.3203125
367.900390625
382.287109375
371.908203125
326.7578125
267.830078125
249.015625
345.12109375
590.681640625
916.46875
1176.943359375
1267.203125
1209.98046875
1120.669921875
1095.5703125
1138.1953125
1176.681640625
1133.126953125
978.75390625
741.185546875
474.755859375
230.5625
51.896484375
-18.021484375
53.47265625
260.84375
550.849609375
848.833984375
1094.212890625
1253.861328125
1316.435546875
1287.943359375
1192.2734375
1066.505859375
947.912109375
858.298828125
794.322265625
735.59765625
672.740234375
627.77734375
631.513671875
672.5390625
685.037109375
608.642578125
458.767578125
319.11328125
258.353515625
266.26953125
279.072265625
256.62109375
221.572265625
225.154296875
287.28515625
376.32421875
442.591796875
465.58203125
469.130859375
495.771484375
568.125
670.404296875
761.779296875
808.4375
807.958984375
783.96484375
753.900390625
703.3828125
600.306640625
437.779296875
254.7734375
104.2890625
2.578125
-81.533203125
-185.677734375
-309.359375
-413.0859375
-455.533203125
-425.685546875
-341.650390625
-227.83984375
-99.7109375
32.77734375
158.619140625
272.0078125
382.15234375
504.64453125
636.15625
743.84375
790.02734375
769.662109375
719.048828125
685.33984375
688.232421875
710.7578125
724.732421875
723.5078125
729.04296875
766.47265625
834.59375
905.494140625
950.396484375
957.5859375
927.671875
869.572265625
811.814453125
800.44140625
860.16796875
957.69140625
1025.599609375
1030.560546875
1001.806640625
982.27734375
967.560546875
911.1796875
784.185546875
612.09765625
452.69921875
352.66796875
329.69140625
379.35546875
479.216796875
584.388671875
636.44921875
597.134765625
481.6328125
352.669921875
272.68359375
259.775390625
290.42578125
336.365234375
387.296875
440.7734375
485.08984375
496.93359375
446.984375
310.98046875
98.380859375
-119.34375
-234.14453125
-186.2421875
-21.568359375
156.81640625
292.99609375
412.61328125
556.04296875
711.029296875
828.990234375
882.9296875
881.04296875
835.662109375
752.0546875
651.828125
579.32421875
567.396484375
608.849609375
673.69921875
742.185546875
803.408203125
830.48828125
786.16015625
666.6015625
524.607421875
429.962890625
407.4140625
424.28125
434.9453125
420.228515625
380.5625
313.16796875
217.966796875
121.01953125
70.548828125
99.388671875
196.783203125
321.162109375
436.1015625
530.8984375
610.861328125
674.998046875
710.244140625
712.548828125
708.08203125
735.0625
793.607421875
828.892578125
786.783203125
681.431640625
581.8359375
527.08203125
481.748046875
391.583984375
263.466796875
166.40234375
160.638671875
245.001953125
369.365234375
477.486328125
533.40625
523.470703125
449.673828125
328.111328125
194.96484375
103.857421875
96.111328125
165.3203125
267.703125
376.849609375
504.5
646.6796875
738.892578125
714.173828125
603.078125
525.29296875
560.9765625
664.470703125
728.662109375
704.97265625
630.255859375
561.087890625
523.765625
521.296875
546.01953125
571.037109375
555.318359375
478.78125
369.330078125
288.763671875
288.982421875
368.9453125
461.28515625
472.7421875
364.02734375
195.548828125
78.83984375
77.796875
165.662109375
271.169921875
344.88671875
382.642578125
415.40625
491.4296875
645.208984375
860.640625
1072.3046875
1217.8203125
1282.982421875
1289.044921875
1254.25
1188.568359375
1114.568359375
1063.369140625
1040.89453125
1011.578125
923.09375
743.9140625
481.908203125
181.888671875
-88.41015625
-259.91015625
-286.826171875
-168.78515625
35.12890625
217.46875
277.4921875
194.2109375
42.861328125
-78.548828125
-137.314453125
-168.119140625
-200.482421875
-217.845703125
-194.40234375
-136.7421875
-61.677734375
47.123046875
223.673828125
457.43359375
672.48046875
783.123046875
760.8984375
639.4140625
466.38671875
269.806640625
71.251953125
-90.171875
-171.3984375
-165.685546875
-111.712890625
-49.998046875
19.634765625
121.919921875
255.796875
384.099609375
477.8046875
549.056640625
627.369140625
717.083984375
792.2578125
824.232421875
802.71875
740.546875
672.083984375
636.7734375
645.41015625
667.205078125
667.4609375
653.9921875
666.90234375
724.0546875
797.943359375
849.09375
861.1875
836.806640625
779.763671875
694.451171875
589.166015625
471.966796875
358.462890625
287.263671875
297.083984375
366.623046875
404.734375
340.529296875
216.220703125
153.423828125
225.47265625
398.005859375
601.423828125
818.03125
1068.58203125
1343.400390625
1589.4375
1757.755859375
1827.802734375
1785.283203125
1615.736328125
1340.67578125
1036.880859375
792.8828125
648.640625
589.236328125
588.28515625
639.337890625
746.95703125
905.048828125
1088.46484375
1252.501953125
1336.486328125
1288.236328125
1108.62890625
871.9375
681.998046875
593.3359375
576.916015625
568.208984375
543.6171875
541.384765625
610.1796875
748.70703125
900.25
998.70703125
1014.462890625
964.2109375
889.83984375
827.705078125
783.205078125
723.73828125
601.318359375
395.251953125
138.453125
-101.6484375
-272.599609375
-369.55859375
-422.541015625
-456.2109375
-462.5390625
-408.115234375
-265.916015625
-44.19921875
211.18359375
445.48828125
632.146484375
783.44140625
923.83984375
1057.361328125
1168.923828125
1255.9140625
1343.4921875
1456.296875
1579.033203125
1657.359375
1641.380859375
1523.990234375
1340.830078125
1147.78515625
1003.068359375
950.6796875
993.88671875
1079.818359375
1128.23828125
1091.62890625
987.982421875
874.134765625
794.896484375
760.1640625
754.201171875
747.79296875
707.33203125
616.9765625
501.369140625
409.96484375
364.93359375
333.537109375
264.255859375
141.919921875
-5.919921875
-146.390625
-262.810546875
-343.439453125
-377.896484375
-374.001953125
-352.619140625
-308.4375
-198.23046875
4.287109375
254.40625
468.966796875
611.873046875
718.416015625
833.234375
959.423828125
1082.78515625
1207.701171875
1331.42578125
1403.38671875
1359.34375
1205.486328125
1035.880859375
949.021484375
965.16015625
1035.73046875
1108.015625
1155.353515625
1162.03125
1119.986328125
1052.078125
1009.41015625
1016.419921875
1023.6015625
942.431640625
743.52734375
510.12890625
375.1875
401.580078125
534.931640625
673.857421875
764.61328125
811.919921875
819.75
762.05078125
620.208984375
419.765625
210.25
24.25390625
-127.267578125
-235.265625
-291.484375
-300.40625
-272.49609375
-210.69140625
-122.654296875
-39.36328125
5.556640625
17.65625
38.30859375
92.51171875
161.53125
215.2734375
248.96875
275.64453125
304.65625
342.796875
392.4453125
426.44921875
390.55078125
268.384765625
132.201171875
87.466796875
164.439453125
299.970703125
429.876953125
554.3828125
690.025390625
798.5703125
811.732421875
718.40625
591.58984375
526.357421875
573.083984375
724.70703125
932.291015625
1119.486328125
1213.134765625
1195.078125
1125.9609375
1099.591796875
1162.23046875
1273.341796875
1341.01171875
1294.904296875
1135.2265625
925.4609375
744.048828125
638.158203125
611.3046875
639.10546875
686.958984375
720.3671875
719.19921875
695.162109375
689.6171875
741.412109375
852.396484375
987.349609375
1107.8671875
1201.9609375
1278.61328125
1338.841796875
1362.78515625
1332.796875
1265.625
1210.111328125
1207.095703125
1257.388671875
1332.34765625
1403.525390625
1449.375
1444.013671875
1365.208984375
1221.16796875
1054.171875
909.40625
809.451171875
758.71484375
750.2109375
756.818359375
740.478515625
696.296875
674.26953125
726.45703125
834.041015625
915.236328125
911.892578125
845.21484375
777.958984375
744.013671875
727.013671875
687.400390625
594.6015625
451.5
308.078125
235.642578125
260.669921875
328.5859375
355.0703125
310.455078125
233.796875
171.11328125
131.21875
106.763671875
104.486328125
132.1953125
175.28125
210.103515625
231.9140625
250.62109375
265.873046875
264.912109375
241.302734375
198.974609375
142.099609375
81.970703125
54.337890625
105.353515625
245.736328125
429.447265625
586.9921875
671.12109375
666.82421875
580.119140625
443.63671875
326.2265625
303.11328125
395.533203125
548.54296875
682.80859375
765.27734375
818.68359375
867.189453125
891.966796875
848.416015625
715.27734375
517.00390625
309.140625
156.978515625
115.98046875
198.033203125
341.1484375
435.98828125
412.47265625
301.51171875
197.591796875
165.736328125
201.373046875
271.607421875
362.25390625
473.669921875
599.35546875
733.681640625
885.54296875
1057.029296875
1212.498046875
1295.4609375
1284.931640625
1220.541015625
1163.298828125
1139.45703125
1128.06640625
1096.646484375
1043.40234375
1006.65234375
1032.39453125
1127.46484375
1245.91015625
1329.109375
1359.15625
1365.544921875
1382.599609375
1414.896484375
1448.154296875
1478.044921875
1512.962890625
1550.5546875
1561.115234375
1498.587890625
1332.326171875
1076.75390625
793.005859375
554.59375
405.375
347.93359375
360.21484375
405.3828125
430.47265625
388.615234375
285.009765625
186.1953125
161.1953125
218.21484375
313.830078125
412.10546875
508.775390625
600.6015625
661.037109375
659.23828125
589.017578125
473.65234375
358.18359375
302.435546875
359.4921875
539.705078125
797.38671875
1058.455078125
1255.177734375
1336.576171875
1270.78515625
1061.1640625
757.861328125
442.142578125
198.583984375
94.220703125
152.408203125
322.3203125
493.1015625
575.2265625
572.859375
555.28125
559.9375
552.494140625
487.44140625
375.580078125
272.71875
225.69921875
253.728515625
362.84375
541.748046875
742.78125
898.14453125
969.52734375
968.36328125
921.49609375
836.451171875
716.0
592.359375
520.30078125
528.8671875
590.310546875
641.771484375
631.146484375
541.001953125
382.376953125
181.6875
-25.7890625
-202.806640625
-321.333984375
-368.560546875
-342.798828125
-249.5078125
-105.115234375
60.40234375
212.41796875
323.72265625
376.982421875
363.880859375
294.599609375
207.044921875
149.0546875
137.701171875
141.41796875
115.5234375
57.5390625
18.6484375
55.0546875
170.875
311.87109375
414.69140625
463.51171875
504.11328125
606.068359375
806.716796875
1082.474609375
1365.73828125
1584.650390625
1689.24609375
1653.771484375
1475.50390625
1183.9453125
843.947265625
532.115234375
299.279296875
153.47265625
73.193359375
26.75
-19.078125
-88.916015625
-181.185546875
-267.400390625
-321.84375
-345.818359375
-349.82421875
-324.6328125
-259.388671875
-187.064453125
-171.75
-226.435546875
-270.0
-200.16796875
0.41796875
258.00390625
493.568359375
675.83984375
793.794921875
830.162109375
790.044921875
721.888671875
673.783203125
644.0390625
605.529296875
567.267578125
575.88671875
651.64453125
749.830078125
798.494140625
763.560546875
672.40625
583.9296875
539.154296875
533.890625
537.2421875
536.33203125
550.935546875
596.30859375
650.388671875
680.83203125
692.359375
715.931640625
753.5546875
768.236328125
736.49609375
678.2578125
618.99609375
551.185546875
456.091796875
340.79296875
227.16796875
122.666015625
34.435546875
1.955078125
75.904296875
251.4296875
442.716796875
538.595703125
481.66015625
297.900390625
63.8828125
-151.611328125
-324.30078125
-461.78125
-561.689453125
-597.607421875
-552.40234375
-443.412109375
-291.359375
-78.55078125
230.43359375
629.109375
1060.576171875
1471.408203125
1843.109375
2161.388671875
2388.060546875
2488.48828125
2470.193359375
2373.587890625
2233.841796875
2062.966796875
1853.009765625
1582.822265625
1241.21484375
865.90625
545.58984375
357.421875
305.955078125
338.24609375
403.791015625
474.359375
519.9375
507.580078125
434.046875
332.775390625
238.77734375
168.310546875
138.9375
179.982421875
302.328125
474.083984375
645.47265625
789.29296875
904.26171875
989.091796875
1029.060546875
1005.427734375
911.98828125
769.64453125
626.359375
525.859375
468.4375
422.046875
383.625
403.73046875
524.392578125
711.189453125
880.291015625
983.69140625
1033.330078125
1046.646484375
1012.392578125
923.5625
809.025390625
712.078125
662.08984375
681.388671875
785.1796875
943.4921875
1070.5703125
1096.40625
1041.921875
986.16015625
963.810546875
937.435546875
876.056640625
812.162109375
792.140625
805.955078125
809.392578125
800.931640625
827.962890625
905.8046875
965.34375
906.78125
693.470703125
374.982421875
27.69140625
-303.126953125
-599.78515625
-836.751953125
-974.70703125
-992.0546875
-907.08203125
-760.3046875
-583.51171875
-396.271484375
-225.11328125
-105.619140625
-55.107421875
-50.61328125
-43.884765625
0.5234375
81.837890625
170.69921875
235.35546875
265.974609375
281.453125
312.955078125
377.03515625
463.3046875
546.23046875
604.669921875
632.076171875
638.912109375
651.046875
697.498046875
789.28125
909.494140625
1024.423828125
1099.046875
1106.39453125
1044.283203125
955.904296875
913.498046875
953.623046875
1032.455078125
1068.57421875
1028.939453125
950.333984375
879.228515625
824.73046875
782.25
768.130859375
799.099609375
853.30078125
882.859375
861.515625
796.810546875
700.328125
575.642578125
443.994140625
357.443359375
364.720703125
464.330078125
597.51171875
688.265625
697.017578125
649.119140625
614.92578125
651.5703125
756.4296875
879.72265625
982.044921875
1070.8828125
1177.431640625
1305.234375
1408.52734375
1420.54296875
1304.125
1081.96484375
823.685546875
603.96484375
468.732421875
429.380859375
470.17578125
553.5390625
635.048828125
693.5703125
742.638671875
797.880859375
841.9140625
844.248046875
812.427734375
794.876953125
824.83203125
884.3984375
934.115234375
955.744140625
953.345703125
936.857421875
927.1796875
960.349609375
1060.5390625
1214.427734375
1386.76171875
1547.15234375
1664.341796875
1698.234375
1636.63671875
1532.642578125
1463.91015625
1447.98828125
1433.107421875
1382.6953125
1328.220703125
1309.642578125
1292.21484375
1184.271484375
936.20703125
596.158203125
267.30078125
30.537109375
-90.53515625
-114.060546875
-68.970703125
22.51171875
141.015625
257.6875
338.7265625
372.705078125
388.447265625
432.2421875
523.916015625
642.388671875
755.259765625
854.470703125
959.966796875
1093.642578125
1249.74609375
1381.69140625
1416.87109375
1303.369140625
1064.580078125
807.2109375
649.875
620.64453125
627.494140625
547.92578125
355.140625
148.681640625
59.927734375
138.580078125
330.509765625
541.376953125
704.14453125
804.474609375
873.67578125
959.017578125
1078.359375
1198.755859375
1274.5
1302.630859375
1317.12109375
1326.9921875
1288.490234375
1149.86328125
902.9765625
585.060546875
257.974609375
-4.3984375
-147.19140625
-183.279296875
-184.76953125
-194.5859375
-171.9140625
-63.724609375
94.251953125
203.392578125
223.50390625
211.4609375
225.740234375
240.623046875
179.818359375
0.3046875
-282.521484375
-624.2265625
-976.474609375
-1298.884765625
-1568.056640625
-1765.857421875
-1853.888671875
-1786.84375
-1568.06640625
-1268.09765625
-972.078125
-734.916015625
-600.427734375
-614.681640625
-771.2265625
-970.580078125
-1091.5703125
-1099.373046875
-1041.07421875
-947.388671875
-799.91015625
-605.984375
-445.427734375
-401.904296875
-471.8046875
-567.201171875
-591.115234375
-494.2890625
-286.552734375
-26.083984375
210.423828125
375.09765625
476.572265625
560.337890625
666.083984375
797.236328125
910.369140625
933.75390625
826.853515625
635.85546875
464.3671875
370.685546875
317.9453125
244.7578125
152.740234375
85.646484375
42.109375
-40.88671875
-212.541015625
-450.111328125
-681.298828125
-834.19140625
-860.08984375
-745.609375
-530.068359375
-294.91796875
-109.82421875
14.068359375
114.595703125
232.4453125
379.26953125
535.626953125
663.103515625
720.875
685.001953125
563.2265625
398.041015625
255.376953125
196.263671875
240.748046875
357.0234375
496.783203125
641.16796875
799.25
961.12890625
1071.55078125
1063.123046875
911.505859375
654.994140625
367.5234375
114.533203125
-75.447265625
-203.896484375
-268.69921875
-248.515625
-137.712890625
8.453125
92.916015625
56.41796875
-76.060546875
-237.78515625
-390.9453125
-539.892578125
-692.2109375
-833.470703125
-939.744140625
-997.3671875
-1007.6328125
-981.1796875
-926.46484375
-836.888671875
-694.984375
-498.0
-272.466796875
-53.142578125
144.775390625
320.44140625
464.61328125
562.806640625
619.84765625
660.951171875
700.4453125
719.07421875
676.43359375
539.681640625
303.310546875
-3.73046875
-322.8125
-585.62890625
-741.041015625
-771.76171875
-696.453125
-562.025390625
-424.80859375
-325.66796875
-281.1953125
-297.435546875
-376.65234375
-499.974609375
-621.193359375
-701.740234375
-746.390625
-785.041015625
-826.806640625
-854.220703125
-851.90625
-807.078125
-685.69140625
-454.759765625
-148.16015625
124.7734375
266.328125
268.7421875
186.232421875
52.890625
-140.16796875
-397.623046875
-680.564453125
-914.216796875
-1019.97265625
-954.5234375
-747.3984375
-498.404296875
-310.568359375
-216.126953125
-176.994140625
-147.30078125
-110.556640625
-60.72265625
16.705078125
128.1484375
257.513671875
384.5546875
502.578125
601.556640625
645.986328125
593.064453125
438.595703125
235.994140625
64.279296875
-23.7890625
-26.634765625
24.455078125
100.505859375
187.5390625
271.31640625
329.390625
352.548828125
364.53125
401.7578125
473.060546875
552.224609375
608.205078125
626.994140625
603.912109375
534.75
425.234375
299.525390625
192.31640625
136.669921875
152.609375
225.828125
293.29296875
276.822265625
155.16015625
-2.8125
-90.646484375
-47.435546875
113.26953125
334.296875
547.107421875
680.84375
679.47265625
542.4453125
347.69921875
211.60546875
204.203125
295.671875
389.86328125
414.787109375
377.958984375
334.337890625
315.939453125
308.4375
286.765625
247.87890625
203.63671875
162.49609375
128.263671875
100.724609375
67.068359375
7.1484375
-81.4765625
-177.22265625
-264.111328125
-352.984375
-459.193359375
-573.115234375
-668.767578125
-727.96875
-737.6171875
-678.078125
-542.05078125
-360.39453125
-183.759765625
-37.77734375
83.1875
180.087890625
232.951171875
226.68359375
171.81640625
90.490234375
-3.357421875
-105.1796875
-219.0078125
-362.283203125
-551.537109375
-767.966796875
-947.591796875
-1019.923828125
-955.94921875
-778.8828125
-540.837890625
-293.931640625
-69.041015625
131.6875
320.2734375
500.044921875
665.275390625
820.46875
978.173828125
1125.841796875
1211.099609375
1179.82421875
1028.775390625
816.05078125
628.31640625
541.36328125
590.892578125
753.640625
952.5625
1095.041015625
1118.267578125
1007.982421875
791.591796875
526.20703125
282.69140625
116.4609375
37.716796875
6.298828125
-43.21484375
-161.58203125
-351.021484375
-560.716796875
-723.64453125
-805.7265625
-814.720703125
-763.177734375
-643.041015625
-449.427734375
-214.001953125
3.447265625
148.818359375
186.62109375
95.54296875
-120.912109375
-419.833984375
-736.34375
-1019.05859375
-1235.126953125
-1348.298828125
-1323.8984375
-1169.376953125
-950.01171875
-744.017578125
-585.220703125
-457.681640625
-338.4375
-232.5234375
-164.634765625
-142.755859375
-135.546875
-92.083984375
10.4921875
141.94140625
247.259765625
295.9296875
295.380859375
263.361328125
204.359375
114.7734375
-4.0625
-142.044921875
-275.181640625
-360.11328125
-353.83984375
-257.03515625
-129.185546875
-40.02734375
0.375
54.69921875
194.390625
421.728515625
655.6953125
794.744140625
793.92578125
684.517578125
531.345703125
387.61328125
289.0703125
262.478515625
312.751953125
409.365234375
508.3828125
586.26171875
634.2890625
629.486328125
545.669921875
401.41015625
267.123046875
206.208984375
225.283203125
289.689453125
359.283203125
390.1015625
333.283203125
177.107421875
-11.54296875
-120.916015625
-82.744140625
79.744140625
282.6171875
440.2421875
502.7109375
470.619140625
392.763671875
338.02734375
353.423828125
442.1484375
571.0
685.9453125
728.01171875
660.474609375
495.744140625
289.92578125
105.830078125
-14.255859375
-44.181640625
35.935546875
227.291015625
491.013671875
750.919921875
929.236328125
990.169921875
953.5703125
863.951171875
748.373046875
615.53125
493.009765625
432.568359375
449.91796875
477.01171875
417.353515625
257.177734375
89.75390625
13.9140625
32.548828125
67.716796875
51.056640625
-26.23828125
-132.875
-228.251953125
-274.169921875
-250.287109375
-174.91796875
-94.6328125
-39.298828125
3.705078125
61.607421875
134.71875
199.25390625
246.345703125
296.962890625
370.345703125
454.5859375
525.361328125
583.80859375
650.580078125
719.376953125
743.587890625
688.73828125
582.880859375
492.017578125
453.185546875
454.671875
476.466796875
519.828125
590.283203125
679.0625
776.90625
885.603515625
996.966796875
1075.96875
1088.583984375
1042.8125
985.09765625
956.462890625
961.955078125
977.4765625
972.4609375
927.462890625
843.6171875
740.638671875
642.603515625
565.5546875
517.48828125
500.189453125
504.294921875
508.89453125
490.01171875
422.177734375
276.642578125
46.5625
-211.6640625
-392.171875
-431.2109375
-376.18359375
-330.83984375
-335.51953125
-336.39453125
-276.12109375
-175.728515625
-107.28125
-113.091796875
-175.291015625
-245.5859375
-279.53125
-253.216796875
-172.078125
-63.3671875
53.2109375
181.263671875
321.23046875
438.591796875
480.13671875
422.193359375
289.662109375
133.0390625
4.845703125
-47.8125
0.4609375
126.962890625
262.927734375
334.85546875
302.294921875
163.208984375
-48.123046875
-252.939453125
-347.0703125
-272.603515625
-80.228515625
103.166015625
181.54296875
154.79296875
80.5546875
2.826171875
-62.078125
-97.2109375
-87.58203125
-53.5390625
-43.068359375
-70.076171875
-84.099609375
-27.55859375
88.736328125
193.44921875
235.416015625
234.306640625
249.46484375
319.240234375
436.625
564.025390625
657.3671875
687.298828125
654.0390625
583.40625
504.337890625
432.21875
372.025390625
324.4609375
281.759765625
228.5546875
159.658203125
93.0625
54.8515625
51.62890625
64.34375
69.005859375
59.59375
50.53515625
55.087890625
56.568359375
6.974609375
-127.435546875
-314.611328125
-472.2265625
-550.599609375
-583.19140625
-633.55859375
-709.421875
-763.6015625
-773.015625
-770.388671875
-780.291015625
-763.173828125
-661.04296875
-482.2890625
-303.142578125
-184.875
-119.005859375
-58.5390625
25.666015625
132.44140625
247.73828125
348.20703125
397.125
362.220703125
241.92578125
61.357421875
-156.1796875
-395.908203125
-625.787109375
-787.736328125
-840.796875
-813.77734375
-794.1328125
-848.890625
-959.525390625
-1044.697265625
-1046.548828125
-983.880859375
-917.306640625
-876.923828125
-841.828125
-785.333984375
-712.60546875
-638.330078125
-547.54296875
-409.78515625
-232.697265625
-74.740234375
7.5078125
9.080078125
-33.919921875
-83.03125
-109.03515625
-85.240234375
0.453125
129.56640625
270.66796875
409.408203125
538.775390625
626.0
624.939453125
533.005859375
408.0390625
312.9765625
267.841796875
272.388671875
343.22265625
489.05078125
661.78515625
774.8671875
778.951171875
694.25
563.517578125
401.357421875
204.33984375
-9.787109375
-192.93359375
-289.08984375
-256.578125
-82.25390625
206.75390625
545.947265625
861.0859375
1100.46875
1245.634765625
1302.01171875
1285.734375
1211.57421875
1086.021484375
919.658203125
754.30859375
664.615234375
707.82421875
864.3359375
1042.39453125
1153.177734375
1174.681640625
1133.41015625
1036.775390625
852.5859375
566.998046875
240.826171875
-21.49609375
-160.6796875
-199.744140625
-190.80078125
-153.7109375
-84.80859375
2.572265625
87.638671875
188.203125
355.3125
602.255859375
861.103515625
1029.583984375
1050.29296875
934.32421875
729.232421875
489.462890625
267.92578125
104.736328125
11.3359375
-27.029296875
-33.0078125
-27.78125
-29.318359375
-38.033203125
-22.87890625
55.9140625
197.677734375
347.671875
445.59765625
481.0078125
491.203125
513.3984375
553.25
594.3984375
617.765625
605.591796875
544.875
442.8828125
330.91015625
234.537109375
139.9921875
6.599609375
-180.626953125
-382.1171875
-534.208984375
-598.57421875
-575.814453125
-486.78515625
-358.3125
-218.470703125
-85.99609375
31.873046875
112.7734375
99.435546875
-58.75390625
-333.95703125
-618.26171875
-812.626953125
-898.0
-904.974609375
-847.396484375
-725.919921875
-578.6328125
-471.611328125
-422.978515625
-375.052734375
-270.55078125
-136.212890625
-60.9375
-95.005859375
-192.794921875
-259.08984375
-241.357421875
-175.208984375
-147.154296875
-213.7734375
-352.05078125
-487.818359375
-572.419921875
-623.1796875
-682.642578125
-750.796875
-779.6953125
-738.10546875
-658.666015625
-599.990234375
-569.64453125
-511.1171875
-379.33984375
-214.33203125
-119.76953125
-165.41796875
-317.748046875
-465.2734375
-506.6875
-423.775390625
-288.03515625
-199.650390625
-203.732421875
-257.53515625
-288.11328125
-280.78515625
-288.7421875
-347.453125
-409.064453125
-391.22265625
-277.97265625
-140.25390625
-56.685546875
-39.8671875
-41.69921875
-2.369140625
115.072265625
309.00390625
532.697265625
715.78125
817.619140625
863.81640625
919.060546875
1018.478515625
1126.43359375
1163.404296875
1076.958984375
891.927734375
688.78125
527.8984375
402.029296875
272.798828125
141.392578125
57.134765625
53.55078125
99.623046875
125.984375
87.0859375
-5.044921875
-89.75
-96.810546875
-4.458984375
124.140625
182.38671875
118.865234375
-15.6875
-129.037109375
-171.505859375
-140.99609375
-34.61328125
159.185546875
420.4453125
683.732421875
874.45703125
944.24609375
876.998046875
690.345703125
438.25
185.34375
-39.58203125
-255.396484375
-486.10546875
-714.9375
-884.123046875
-931.984375
-832.125
-611.30078125
-333.5078125
-58.767578125
180.267578125
355.791015625
422.517578125
357.65234375
224.548828125
152.0390625
220.19921875
383.31640625
523.955078125
562.6796875
493.58984375
339.64453125
120.802734375
-130.150390625
-360.166015625
-530.638671875
-650.3515625
-760.38671875
-889.60546875
-1028.7265625
-1140.28515625
-1188.548828125
-1167.47265625
-1108.064453125
-1055.09765625
-1028.900390625
-1010.3359375
-969.904296875
-912.845703125
-887.150390625
-936.55859375
-1043.71484375
-1128.1875
-1110.0859375
-978.0234375
-793.8515625
-634.125
-530.072265625
-458.478515625
-380.236328125
-285.578125
-207.96875
-197.087890625
-276.25
-425.419921875
-603.123046875
-774.6328125
-913.404296875
-990.171875
-982.451171875
-896.462890625
-766.44921875
-631.330078125
-519.68359375
-446.369140625
-400.033203125
-336.2890625
-211.66015625
-31.7109375
159.185546875
342.076171875
542.814453125
766.291015625
945.076171875
994.919921875
909.9921875
765.716796875
629.482421875
504.375
368.5859375
237.994140625
167.83984375
202.8828125
335.138671875
501.150390625
618.283203125
640.9296875
593.66015625
544.07421875
540.3828125
582.265625
644.9375
704.541015625
729.806640625
677.197265625
527.8359375
328.306640625
170.390625
119.123046875
168.8984375
272.787109375
399.70703125
547.615234375
706.697265625
833.62109375
879.908203125
841.5
765.4453125
705.623046875
682.69921875
687.14453125
701.470703125
706.85546875
683.546875
626.625
559.142578125
514.20703125
504.45703125
519.376953125
545.40234375
569.923828125
568.0
510.125
397.353515625
280.509765625
234.91015625
313.42578125
513.43359375
773.115234375
1001.15234375
1129.1875
1145.751953125
1076.80859375
942.400390625
751.08203125
531.494140625
337.822265625
209.193359375
142.123046875
115.927734375
127.908203125
187.443359375
288.888671875
407.216796875
511.185546875
567.353515625
544.701171875
438.072265625
285.93359375
148.326171875
63.1484375
27.2734375
10.859375
-21.939453125
-97.943359375
-221.17578125
-369.646484375
-512.583984375
-629.634765625
-709.04296875
-736.34375
-699.314453125
-605.26953125
-487.955078125
-397.341796875
-376.48046875
-427.908203125
-494.615234375
-498.759765625
-424.794921875
-352.138671875
-377.646484375
-508.822265625
-657.94140625
-738.265625
-736.484375
-685.72265625
-600.87890625
-466.359375
-277.533203125
-74.962890625
67.03125
90.212890625
5.0546875
-102.40234375
-131.541015625
-46.265625
110.669921875
279.55859375
439.97265625
595.130859375
719.115234375
747.763671875
634.32421875
413.935546875
208.76171875
152.78515625
284.521484375
501.04296875
630.26953125
564.353515625
325.97265625
13.958984375
-288.953125
-541.662109375
-709.029296875
-748.802734375
-651.173828125
-470.875
-296.09765625
-181.1796875
-116.216796875
-62.580078125
-7.501953125
27.66796875
30.732421875
31.2734375
73.177734375
158.041015625
231.109375
226.607421875
119.634765625
-60.712890625
-251.146484375
-388.19140625
-450.666015625
-484.958984375
-570.494140625
-739.490234375
-939.130859375
-1087.623046875
-1154.5234375
-1163.390625
-1126.283203125
-1013.666015625
-804.701171875
-544.119140625
-322.9765625
-203.740234375
-178.36328125
-199.861328125
-237.66796875
-287.7734375
-336.056640625
-337.251953125
-249.431640625
-83.453125
99.626953125
241.5625
323.32421875
350.263671875
324.88671875
247.232421875
126.337890625
-23.52734375
-188.076171875
-346.005859375
-475.3515625
-583.1171875
-708.763671875
-870.060546875
-1015.251953125
-1057.75
-955.11328125
-729.623046875
-422.4453125
-70.642578125
263.830078125
490.369140625
551.673828125
474.185546875
333.908203125
185.283203125
40.947265625
-99.947265625
-237.046875
-376.138671875
-517.939453125
-632.1796875
-668.33203125
-609.17578125
-504.224609375
-437.087890625
-458.798828125
-551.900390625
-650.396484375
-689.255859375
-642.646484375
-529.208984375
-391.39453125
-271.142578125
-194.853515625
-165.439453125
-162.515625
-159.169921875
-147.291015625
-143.365234375
-165.619140625
-212.55859375
-269.3125
-325.552734375
-377.45703125
-421.59765625
-462.62890625
-522.466796875
-622.904296875
-754.28125
-873.337890625
-936.814453125
-929.646484375
-862.3984375
-759.271484375
-657.443359375
-601.841796875
-619.677734375
-698.6640625
-801.740234375
-906.8984375
-1026.396484375
-1183.6953125
-1375.66796875
-1561.369140625
-1686.447265625
-1714.98828125
-1638.529296875
-1465.107421875
-1217.03125
-947.59375
-746.77734375
-705.171875
-855.587890625
-1146.939453125
-1475.021484375
-1739.705078125
-1885.681640625
-1911.91796875
-1855.52734375
-1760.37109375
-1651.158203125
-1536.537109375
-1433.896484375
-1376.357421875
-1384.4921875
-1437.845703125
-1484.708984375
-1477.8984375
-1400.037109375
-1271.822265625
-1153.505859375
-1123.404296875
-1218.86328125
-1386.65234375
-1513.3359375
-1519.982421875
-1416.314453125
-1258.30859375
-1080.0546875
-889.298828125
-706.341796875
-566.095703125
-480.369140625
-431.150390625
-410.4609375
-436.982421875
-515.388671875
-604.41015625
-653.775390625
-662.302734375
-671.900390625
-705.630859375
-736.826171875
-726.7109375
-674.3671875
-618.31640625
-598.7421875
-627.48828125
-687.970703125
-754.005859375
-808.9140625
-852.0859375
-891.216796875
-932.828125
-983.115234375
-1050.375
-1134.5703125
-1215.5703125
-1265.888671875
-1281.13671875
-1288.671875
-1319.796875
-1380.375
-1453.34375
-1520.123046875
-1571.390625
-1608.080078125
-1648.09765625
-1727.236328125
-1869.912109375
-2045.173828125
-2163.1328125
-2137.046875
-1959.611328125
-1712.474609375
-1492.71484375
-1332.412109375
-1197.146484375
-1056.48046875
-934.44140625
-879.912109375
-902.55078125
-956.826171875
-983.185546875
-947.693359375
-848.0234375
-707.83984375
-573.5234375
-495.6015625
-497.111328125
-563.625
-662.08203125
-753.740234375
-792.345703125
-742.427734375
-618.01953125
-484.9921875
-410.828125
-428.978515625
-555.080078125
-792.119140625
-1084.09375
-1304.83984375
-1359.244140625
-1293.71875
-1252.830078125
-1317.85546875
-1433.2421875
-1499.10546875
-1479.97265625
-1395.78515625
-1259.177734375
-1073.427734375
-867.357421875
-683.76953125
-540.58203125
-436.65234375
-383.078125
-388.0078125
-412.1640625
-378.541015625
-239.486328125
-16.08203125
227.75390625
426.38671875
530.625
520.822265625
421.29296875
288.265625
173.56640625
105.36328125
93.482421875
125.08203125
153.158203125
121.9765625
20.537109375
-109.88671875
-233.814453125
-362.966796875
-521.11328125
-690.73046875
-824.3828125
-900.55078125
-942.173828125
-980.876953125
-1022.185546875
-1046.177734375
-1026.546875
-948.45703125
-820.501953125
-668.6484375
-507.05859375
-318.392578125
-77.734375
204.623046875
479.22265625
697.93359375
844.79296875
923.939453125
932.2265625
855.14453125
687.728515625
458.59375
236.521484375
103.94140625
101.962890625
190.6875
272.7421875
266.3671875
159.10546875
1.404296875
-132.5078125
-177.43359375
-102.59765625
65.275390625
246.826171875
361.638671875
389.33203125
379.705078125
401.49609375
479.765625
575.751953125
621.18359375
577.376953125
470.767578125
372.5
338.0703125
362.4453125
388.533203125
353.37890625
232.72265625
61.45703125
-79.86328125
-117.76171875
-48.98046875
50.822265625
96.72265625
70.798828125
17.466796875
-25.71484375
-65.8203125
-123.931640625
-199.783203125
-285.314453125
-392.96484375
-545.435546875
-740.2265625
-937.671875
-1081.47265625
-1124.953125
-1049.130859375
-873.115234375
-650.314453125
-450.87109375
-348.0
-407.91015625
-655.923828125
-1028.013671875
-1377.923828125
-1571.173828125
-1577.392578125
-1453.267578125
-1246.615234375
-954.4140625
-579.541015625
-186.544921875
130.298828125
320.337890625
397.67578125
403.05859375
369.52734375
322.240234375
288.8125
297.787109375
366.83984375
487.0234375
611.96484375
670.404296875
607.025390625
423.46875
185.06640625
-12.642578125
-97.66015625
-65.693359375
19.3125
80.041015625
89.83984375
76.98046875
69.26171875
56.033203125
11.27734375
-70.890625
-180.302734375
-307.93359375
-436.859375
-534.765625
-581.78125
-590.7890625
-573.333984375
-505.169921875
-365.810546875
-199.57421875
-84.037109375
-30.380859375
34.685546875
166.455078125
324.3203125
426.56640625
448.83984375
430.955078125
409.69921875
386.6171875
352.017578125
301.763671875
230.146484375
138.744140625
58.384765625
36.29296875
89.076171875
179.484375
242.908203125
230.529296875
137.8203125
12.228515625
-71.45703125
-69.53125
-10.212890625
40.78515625
58.59765625
83.03515625
157.0078125
261.630859375
330.38671875
320.818359375
258.986328125
212.91015625
227.98046875
290.083984375
351.16015625
384.84765625
404.333984375
424.71484375
432.373046875
412.2265625
386.7109375
394.123046875
431.95703125
453.37109375
420.50390625
328.421875
174.53515625
-48.806640625
-305.15234375
-494.359375
-527.01953125
-413.33984375
-252.783203125
-140.48828125
-99.244140625
-87.470703125
-47.6640625
44.041015625
149.00390625
188.560546875
118.041015625
-20.759765625
-134.865234375
-160.44140625
-95.47265625
24.576171875
148.771484375
221.828125
220.880859375
188.095703125
186.166015625
207.521484375
165.5234375
-2.203125
-251.6015625
-475.009765625
-596.837890625
-602.57421875
-508.93359375
-353.19921875
-199.123046875
-104.125
-69.70703125
-51.076171875
-19.681640625
8.537109375
9.048828125
-15.591796875
-44.3515625
-58.05859375
-41.46875
9.97265625
66.841796875
65.3828125
-46.65234375
-262.794921875
-521.55859375
-750.732421875
-906.1796875
-984.3984375
-1013.990234375
-1032.185546875
-1060.0
-1098.7734375
-1147.310546875
-1208.53515625
-1273.4375
-1312.177734375
-1294.41015625
-1214.80078125
-1092.787109375
-953.4921875
-812.673828125
-671.21875
-520.005859375
-360.07421875
-218.49609375
-125.677734375
-71.63671875
-10.234375
78.361328125
155.90625
180.94921875
170.40234375
171.75
194.685546875
217.421875
251.08203125
338.77734375
475.837890625
582.294921875
585.369140625
495.142578125
372.1171875
256.986328125
169.248046875
140.017578125
188.5390625
274.041015625
321.55859375
302.384765625
251.93359375
203.078125
141.140625
39.50390625
-93.095703125
-222.533203125
-324.8359375
-392.83984375
-422.99609375
-411.650390625
-353.26171875
-233.322265625
-40.142578125
202.779296875
429.20703125
566.17578125
567.849609375
416.953125
129.560546875
-218.4921875
-501.75390625
-625.958984375
-597.669921875
-491.359375
-362.615234375
-227.62109375
-111.98828125
-59.568359375
-72.068359375
-85.1171875
-42.046875
31.392578125
62.00390625
26.09765625
-25.501953125
-39.271484375
-21.814453125
-18.576171875
-53.640625
-107.75
-141.763671875
-125.447265625
-54.18359375
41.724609375
106.9375
102.83203125
49.53125
13.837890625
43.9453125
121.693359375
186.115234375
194.34375
147.951171875
70.8125
-14.66015625
-87.505859375
-129.619140625
-142.47265625
-147.287109375
-150.9609375
-122.060546875
-22.2890625
139.4375
304.001953125
418.990234375
486.064453125
546.55078125
630.90234375
728.181640625
795.6015625
791.189453125
706.412109375
577.966796875
464.42578125
401.802734375
380.833984375
371.77734375
368.521484375
398.8046875
486.017578125
606.0859375
692.28515625
688.939453125
597.21484375
461.62109375
316.021484375
159.337890625
-9.267578125
-149.693359375
-198.30859375
-125.6875
37.80078125
232.814453125
411.095703125
545.19921875
622.6875
647.81640625
640.546875
620.740234375
593.978515625
553.826171875
488.140625
380.689453125
223.7265625
41.869140625
-109.150390625
-185.765625
-195.681640625
-183.138671875
-182.66796875
-202.384765625
-245.873046875
-325.958984375
-446.3984375
-580.177734375
-675.279296875
-683.544921875
-591.78515625
-437.359375
-292.052734375
-214.701171875
-209.150390625
-229.876953125
-227.390625
-182.62109375
-103.62890625
-8.228515625
79.64453125
124.779296875
85.162109375
-68.205078125
-322.048828125
-599.93359375
-781.8828125
-775.671875
-588.3671875
-322.765625
-95.640625
39.158203125
95.673828125
111.892578125
117.49609375
129.638671875
157.150390625
206.244140625
287.40234375
405.34375
528.77734375
584.177734375
509.560546875
322.177734375
115.744140625
-17.591796875
-52.45703125
-19.5078125
44.568359375
118.662109375
184.771484375
221.81640625
218.17578125
177.802734375
108.578125
12.24609375
-109.8828125
-247.189453125
-380.529296875
-490.474609375
-563.0703125
-591.9921875
-579.654296875
-535.474609375
-470.220703125
-391.626953125
-304.8203125
-212.921875
-114.1171875
-2.38671875
119.98046875
227.83984375
279.08984375
246.083984375
144.572265625
27.37109375
-53.802734375
-80.701171875
-69.14453125
-51.724609375
-67.28515625
-153.275390625
-321.494140625
-528.68359375
-684.802734375
-713.25390625
-613.1171875
-459.49609375
-341.701171875
-303.564453125
-337.998046875
-421.1328125
-536.0
-665.51171875
-779.087890625
-839.880859375
-827.525390625
-751.369140625
-642.876953125
-538.697265625
-467.650390625
-440.373046875
-438.66015625
-418.857421875
-345.28515625
-233.15625
-148.306640625
-146.650390625
-214.458984375
-283.939453125
-307.740234375
-296.8125
-277.17578125
-237.755859375
-151.525390625
-37.4140625
35.873046875
18.173828125
-74.484375
-193.353515625
-315.349609375
-445.693359375
-576.673828125
-675.14453125
-718.578125
-726.111328125
-741.7421875
-791.36328125
-863.119140625
-928.994140625
-980.798828125
-1039.390625
-1124.013671875
-1216.005859375
-1263.2734375
-1223.205078125
-1092.748046875
-897.623046875
-673.404296875
-469.671875
-349.958984375
-353.52734375
-452.73046875
-567.38671875
-627.54296875
-614.875
-552.9765625
-481.8671875
-441.076171875
-445.880859375
-463.509765625
-433.861328125
-334.1171875
-210.748046875
-127.916015625
-90.26953125
-34.64453125
101.623046875
314.21484375
530.8203125
668.2265625
696.11328125
656.708984375
622.3984375
628.556640625
648.791015625
634.9609375
569.302734375
471.197265625
368.26953125
277.458984375
206.5390625
155.763671875
118.1484375
90.546875
82.921875
105.431640625
149.3359375
192.65234375
220.4375
224.44140625
185.72265625
78.017578125
-105.353515625
-341.419921875
-598.962890625
-855.642578125
-1086.595703125
-1251.7890625
-1314.001953125
-1272.373046875
-1172.05078125
-1077.8984375
-1035.76953125
-1051.56640625
-1099.748046875
-1146.82421875
-1164.283203125
-1125.494140625
-1008.373046875
-813.611328125
-571.943359375
-321.21484375
-83.625
121.798828125
257.412109375
286.22265625
217.203125
110.197265625
27.1640625
-9.16015625
-9.1875
8.10546875
26.412109375
40.619140625
66.392578125
123.92578125
201.369140625
255.29296875
264.66015625
264.923828125
304.296875
378.43359375
435.103515625
438.95703125
406.080078125
374.001953125
364.1640625
385.90625
456.697265625
590.75390625
759.736328125
880.197265625
869.130859375
733.53515625
594.443359375
588.412109375
731.689453125
902.4765625
966.826171875
893.66015625
730.37109375
510.76953125
241.951171875
-35.869140625
-243.076171875
-332.1640625
-323.548828125
-254.251953125
-133.822265625
22.603515625
158.34765625
217.921875
208.81640625
178.546875
134.900390625
28.25390625
-177.8828125
-446.962890625
-694.4921875
-857.615234375
-930.259765625
-944.373046875
-932.771484375
-908.5703125
-869.431640625
-811.42578125
-730.54296875
-612.390625
-439.6953125
-229.63671875
-57.4453125
-15.974609375
-135.83203125
-350.73828125
-547.060546875
-642.8828125
-623.796875
-527.095703125
-411.26953125
-328.283203125
-294.404296875
-276.08984375
-219.5625
-108.2109375
13.98046875
82.537109375
67.578125
-17.814453125
-146.912109375
-292.431640625
-417.509765625
-490.966796875
-530.236328125
-604.173828125
-763.716796875
-977.982421875
-1163.173828125
-1268.45703125
-1307.61328125
-1311.33984375
-1286.298828125
-1235.658203125
-1189.017578125
-1183.13671875
-1224.009765625
-1290.0546875
-1367.388671875
-1464.111328125
-1592.1484375
-1748.7578125
-1913.693359375
-2052.03515625
-2120.6640625
-2083.650390625
-1927.291015625
-1664.587890625
-1335.9921875
-1005.40625
-730.232421875
-513.43359375
-297.7421875
-31.9609375
262.123046875
512.697265625
684.552734375
813.388671875
944.4609375
1061.490234375
1095.25390625
992.751953125
766.423828125
485.013671875
228.404296875
44.578125
-63.591796875
-115.064453125
-118.333984375
-70.384765625
14.943359375
96.357421875
134.98828125
125.6796875
88.3046875
37.67578125
-23.1796875
-83.767578125
-115.6875
-87.55859375
10.701171875
152.3359375
276.150390625
314.84375
240.61328125
87.568359375
-81.87109375
-236.59375
-393.25
-570.5234375
-742.841796875
-855.0859375
-877.2578125
-826.4296875
-732.53515625
-601.748046875
-428.646484375
-234.841796875
-75.12109375
-0.138671875
-20.84765625
-107.9453125
-213.607421875
-295.5390625
-341.4296875
-380.419921875
-453.298828125
-557.10546875
-634.953125
-638.455078125
-583.251953125
-516.06640625
-440.5078125
-314.6015625
-122.966796875
88.912109375
266.5546875
396.658203125
482.748046875
503.861328125
434.990234375
292.146484375
119.384765625
-63.828125
-268.048828125
-485.490234375
-669.0390625
-771.109375
-781.228515625
-715.38671875
-589.734375
-420.341796875
-234.5859375
-65.375
63.091796875
138.83203125
161.580078125
147.392578125
124.46875
112.81640625
110.44140625
104.921875
93.146484375
83.4140625
82.8125
88.689453125
89.8515625
73.009765625
32.701171875
-21.869140625
-73.810546875
-113.29296875
-138.875
-145.166015625
-123.701171875
-84.41015625
-64.98828125
-104.625
-208.689453125
-343.859375
-462.99609375
-531.9921875
-545.71875
-531.212890625
-527.078125
-542.453125
-537.7890625
-462.19140625
-312.537109375
-143.900390625
-20.34765625
32.2421875
26.294921875
-10.232421875
-41.79296875
-27.330078125
58.970703125
203.859375
362.537109375
491.478515625
567.8046875
584.73046875
549.548828125
491.38671875
448.83203125
429.634765625
391.2109375
282.517578125
106.8828125
-72.9296875
-195.412109375
-249.96484375
-260.2734375
-238.2421875
-173.4609375
-60.271484375
83.076171875
219.693359375
303.888671875
293.884765625
184.3671875
37.60546875
-43.630859375
-4.845703125
96.3984375
133.166015625
24.146484375
-199.236328125
-442.603515625
-654.224609375
-865.80078125
-1123.82421875
-1396.287109375
-1574.513671875
-1578.046875
-1436.916015625
-1245.6484375
-1048.70703125
-810.966796875
-510.5
-219.421875
-54.845703125
-61.8203125
-176.28515625
-300.1171875
-383.833984375
-434.50390625
-476.369140625
-524.845703125
-583.63671875
-644.609375
-687.447265625
-685.2265625
-612.32421875
-454.798828125
-228.326171875
11.59765625
193.2578125
273.525390625
254.759765625
159.37890625
7.36328125
-171.48046875
-324.974609375
-405.810546875
-409.927734375
-368.412109375
-299.13671875
-183.912109375
-1.724609375
227.552734375
445.59765625
600.939453125
686.234375
732.03515625
770.966796875
813.931640625
859.837890625
917.1640625
1001.69921875
1110.013671875
1205.6171875
1239.796875
1183.384765625
1037.1875
824.419921875
586.4765625
379.2109375
250.7265625
207.732421875
205.046875
176.044921875
81.52734375
-61.861328125
-193.84375
-251.97265625
-209.548828125
-82.646484375
89.98046875
268.8359375
425.9140625
554.30078125
668.64453125
778.857421875
857.09375
851.830078125
749.380859375
601.716796875
471.876953125
370.533203125
275.818359375
198.07421875
178.876953125
224.84375
289.091796875
333.53515625
368.443359375
406.70703125
417.794921875
362.234375
243.021484375
84.19140625
-115.697265625
-359.310546875
-593.921875
-736.484375
-761.3046875
-713.9296875
-626.341796875
-471.158203125
-230.1015625
36.138671875
234.55859375
336.833984375
385.40234375
410.072265625
383.638671875
273.203125
104.4765625
-48.544921875
-129.81640625
-144.998046875
-144.7578125
-175.498046875
-248.4765625
-349.927734375
-467.908203125
-597.39453125
-725.599609375
-835.798828125
-935.453125
-1059.52734375
-1223.466796875
-1380.75
-1448.03125
-1372.369140625
-1163.154296875
-869.462890625
-550.51171875
-265.28125
-59.298828125
57.650390625
112.03515625
137.4765625
153.732421875
176.150390625
228.00390625
328.337890625
470.71875
618.95703125
719.2265625
718.912109375
592.876953125
366.9765625
110.28125
-109.423828125
-266.83203125
-375.857421875
-449.947265625
-470.58203125
-397.388671875
-213.330078125
38.8125
274.263671875
429.556640625
500.232421875
507.498046875
449.490234375
318.5234375
156.794921875
45.689453125
20.572265625
31.4765625
13.287109375
-34.640625
-66.8046875
-58.29296875
-12.021484375
77.65234375
212.44140625
340.25390625
369.265625
253.13671875
34.916015625
-203.77734375
-406.66015625
-544.8125
-592.693359375
-533.466796875
-375.3359375
-146.796875
109.513671875
332.775390625
469.173828125
528.337890625
586.615234375
695.291015625
799.9140625
791.462890625
633.96875
403.10546875
195.69921875
40.19140625
-91.33203125
-222.677734375
-355.79296875
-488.416015625
-610.0
-682.904296875
-660.982421875
-541.650390625
-384.84765625
-265.7890625
-210.677734375
-185.205078125
-145.0390625
-92.373046875
-80.017578125
-159.451171875
-324.5078125
-505.888671875
-621.966796875
-638.443359375
-584.205078125
-514.0625
-458.1171875
-406.578125
-338.763671875
-254.916015625
-167.984375
-69.005859375
76.427734375
280.61328125
491.861328125
621.25390625
617.255859375
505.759765625
357.115234375
226.98046875
131.974609375
64.458984375
12.51171875
-31.63671875
-67.603515625
-85.251953125
-73.1953125
-33.681640625
13.53125
47.05859375
65.748046875
93.298828125
156.14453125
251.72265625
339.052734375
367.041015625
317.396484375
220.220703125
127.455078125
73.8359375
64.423828125
92.9140625
161.150390625
276.595703125
437.23828125
627.814453125
830.80859375
1032.1640625
1211.30859375
1334.341796875
1370.08203125
1313.845703125
1187.576171875
1019.115234375
835.78515625
679.98046875
608.2578125
653.263671875
790.83203125
960.046875
1114.255859375
1242.05859375
1347.44140625
1432.43359375
1501.455078125
1559.046875
1590.212890625
1558.76171875
1442.05078125
1261.193359375
1065.83203125
896.8359375
776.458984375
724.599609375
758.22265625
864.560546875
989.216796875
1066.498046875
1063.142578125
991.63671875
890.96484375
805.9765625
778.455078125
832.951171875
952.376953125
1073.232421875
1123.03125
1069.18359375
928.01953125
734.544921875
522.21484375
329.294921875
191.921875
109.302734375
36.298828125
-61.158203125
-153.119140625
-176.49609375
-116.421875
-31.79296875
-1.625
-70.91015625
-242.203125
-478.19921875
-699.98046875
-822.728515625
-823.099609375
-751.51953125
-658.13671875
-531.576171875
-336.140625
-85.107421875
158.083984375
339.291015625
444.025390625
481.306640625
471.287109375
441.44140625
400.4453125
319.5546875
175.734375
14.041015625
-70.861328125
-26.2890625
113.427734375
278.376953125
425.70703125
541.7421875
622.537109375
680.93359375
748.1875
838.888671875
926.34375
972.830078125
971.330078125
940.56640625
896.91015625
856.181640625
850.203125
909.705078125
1025.2890625
1142.4609375
1203.28125
1192.037109375
1146.353515625
1127.197265625
1167.82421875
1246.501953125
1318.009765625
1368.43359375
1416.17578125
1461.177734375
1477.244140625
1478.494140625
1550.935546875
1767.767578125
2088.21875
2385.03515625
2565.55859375
2625.82421875
2596.38671875
2494.21484375
2344.541015625
2198.72265625
2091.583984375
2001.060546875
1876.134765625
1692.029296875
1464.0
1228.158203125
1030.453125
917.443359375
908.109375
971.37109375
1042.36328125
1061.8046875
1002.783203125
877.361328125
725.4375
580.0703125
431.3984375
238.998046875
-9.51171875
-271.005859375
-494.474609375
-677.890625
-852.470703125
-1018.9609375
-1125.98046875
-1116.408203125
-983.5234375
-782.134765625
-591.826171875
-461.30859375
-376.18359375
-284.9453125
-161.337890625
-27.4140625
92.0078125
210.4296875
347.3046875
473.5859375
530.986328125
505.892578125
445.74609375
388.9765625
310.6953125
162.568359375
-49.39453125
-250.1875
-355.998046875
-339.005859375
-240.83203125
-137.115234375
-88.15625
-110.099609375
-179.169921875
-253.958984375
-296.46875
-292.615234375
-271.6796875
-296.1640625
-404.6796875
-556.19921875
-645.759765625
-583.4765625
-354.02734375
-10.142578125
364.888671875
685.884765625
891.94140625
972.0625
958.61328125
886.0703125
768.833984375
626.04296875
502.24609375
436.919921875
421.66015625
408.21484375
355.0078125
252.9921875
118.427734375
-16.728515625
-114.0625
-157.291015625
-179.92578125
-245.8828125
-389.66796875
-579.8203125
-743.478515625
-822.19140625
-807.19921875
-731.337890625
-629.44921875
-504.49609375
-337.34765625
-132.0078125
64.2578125
199.37890625
262.455078125
275.49609375
256.357421875
218.76953125
197.5859375
232.052734375
316.232421875
401.556640625
461.123046875
514.490234375
566.26171875
559.24609375
434.716796875
224.02734375
33.388671875
-66.73046875
-102.189453125
-138.806640625
-201.201171875
-267.0078125
-313.662109375
-338.4296875
-339.58203125
-307.072265625
-240.056640625
-156.849609375
-75.296875
9.333984375
113.75
231.708984375
319.01171875
323.4140625
232.29296875
87.732421875
-47.755859375
-140.29296875
-201.341796875
-258.99609375
-312.646484375
-316.27734375
-214.990234375
-8.314453125
227.466796875
397.16796875
471.591796875
500.71875
535.787109375
555.953125
489.515625
299.2890625
30.28125
-222.5625
-379.8984375
-419.888671875
-379.837890625
-324.41796875
-300.84765625
-317.95703125
-365.673828125
-436.685546875
-510.38671875
-532.9765625
-454.96484375
-299.841796875
-166.07421875
-142.19140625
-236.490234375
-400.0078125
-591.318359375
-795.765625
-1004.189453125
-1208.05859375
-1409.431640625
-1605.279296875
-1761.916015625
-1833.373046875
-1814.2734375
-1756.30078125
-1723.48046875
-1740.353515625
-1781.7421875
-1796.21875
-1739.580078125
-1607.2421875
-1440.873046875
-1284.630859375
-1127.41796875
-911.123046875
-614.982421875
-319.306640625
-164.31640625
-242.341796875
-530.208984375
-910.41796875
-1243.994140625
-1438.955078125
-1482.810546875
-1429.208984375
-1351.89453125
-1302.630859375
-1299.970703125
-1339.560546875
-1404.830078125
-1475.91796875
-1539.171875
-1586.103515625
-1601.763671875
-1566.134765625
-1472.958984375
-1331.501953125
-1138.92578125
-871.98046875
-530.6640625
-176.4453125
105.17578125
279.453125
374.716796875
426.48046875
447.138671875
456.8203125
498.982421875
594.189453125
702.79296875
762.892578125
748.751953125
667.58984375
523.529296875
327.8125
136.119140625
26.744140625
24.859375
75.42578125
102.3515625
70.404296875
-18.1484375
-152.603515625
-312.6015625
-458.251953125
-550.728515625
-577.873046875
-545.6640625
-460.943359375
-346.2109375
-258.021484375
-256.5703125
-350.876953125
-493.029296875
-627.89453125
-730.900390625
-800.685546875
-843.615234375
-876.134765625
-920.90625
-986.38671875
-1063.533203125
-1151.13671875
-1267.24609375
-1423.37109375
-1604.201171875
-1788.697265625
-1976.365234375
-2171.484375
-2348.58203125
-2453.296875
-2438.115234375
-2291.978515625
-2049.77734375
-1787.666015625
-1588.361328125
-1477.560546875
-1398.62109375
-1280.4453125
-1128.916015625
-1016.392578125
-974.88671875
-940.080078125
-825.791015625
-627.123046875
-422.2578125
-289.564453125
-246.583984375
-250.359375
-224.392578125
-98.802734375
131.265625
375.880859375
508.2421875
471.138671875
317.740234375
146.982421875
17.64453125
-71.265625
-142.4921875
-203.845703125
-239.708984375
-223.19140625
-137.546875
8.74609375
189.322265625
379.015625
556.845703125
695.28125
765.98828125
761.3984375
695.1953125
576.4609375
400.658203125
175.634765625
-57.75390625
-241.71875
-330.482421875
-305.509765625
-186.638671875
-38.46875
59.529296875
71.271484375
21.4921875
-53.712890625
-148.990234375
-265.06640625
-373.353515625
-441.3671875
-475.560546875
-502.072265625
-520.828125
-523.837890625
-549.646484375
-662.080078125
-860.498046875
-1057.150390625
-1165.2890625
-1173.34375
-1113.865234375
-1004.7890625
-859.9296875
-725.33203125
-655.64453125
-659.837890625
-700.51953125
-738.064453125
-749.064453125
-715.9921875
-635.619140625
-536.29296875
-457.80859375
-414.517578125
-400.587890625
-420.263671875
-475.8828125
-528.4375
-515.455078125
-427.248046875
-335.228515625
-322.50390625
-404.982421875
-535.48828125
-660.892578125
-748.8046875
-774.0234375
-716.05078125
-584.251953125
-433.125
-337.05859375
-339.458984375
-422.087890625
-529.912109375
-631.357421875
-742.1875
-876.677734375
-994.8984375
-1036.94140625
-1010.279296875
-1000.65625
-1075.33203125
-1207.05078125
-1320.76953125
-1390.458984375
-1456.634765625
-1564.26171875
-1717.060546875
-1882.529296875
-2006.376953125
-2027.45703125
-1920.578125
-1737.990234375
-1580.345703125
-1511.123046875
-1516.705078125
-1556.25
-1623.462890625
-1739.943359375
-1904.486328125
-2070.51171875
-2169.220703125
-2146.1640625
-1987.513671875
-1727.880859375
-1431.474609375
-1157.509765625
-943.828125
-815.984375
-783.607421875
-808.12890625
-794.068359375
-651.19140625
-380.615234375
-88.21875
95.419921875
107.669921875
-20.7421875
-206.587890625
-371.13671875
-479.083984375
-549.490234375
-633.18359375
-764.53515625
-924.3125
-1050.998046875
-1090.853515625
-1034.990234375
-911.580078125
-757.896484375
-612.658203125
-525.30859375
-545.048828125
-684.041015625
-897.857421875
-1113.0703125
-1272.666015625
-1354.28515625
-1362.34375
-1323.0078125
-1279.828125
-1265.25
-1262.533203125
-1210.01171875
-1057.78125
-814.966796875
-532.44921875
-247.892578125
36.255859375
320.609375
571.33984375
729.017578125
757.44140625
680.31640625
566.662109375
479.73046875
440.296875
433.109375
433.177734375
414.779296875
345.9375
199.83203125
-14.578125
-241.328125
-410.404296875
-489.08984375
-505.53515625
-525.45703125
-600.71875
-730.494140625
-870.458984375
-982.765625
-1069.54296875
-1147.146484375
-1198.6640625
-1178.697265625
-1071.009765625
-920.26171875
-795.0546875
-732.478515625
-723.142578125
-729.193359375
-706.10546875
-630.5
-526.83984375
-449.83203125
-421.07421875
-400.833984375
-344.31640625
-263.66015625
-200.232421875
-152.578125
-78.560546875
30.91015625
126.3203125
161.6015625
143.95703125
102.650390625
43.189453125
-37.171875
-111.97265625
-139.8046875
-112.056640625
-63.720703125
-39.359375
-63.501953125
-136.7734375
-240.8828125
-346.150390625
-425.525390625
-461.591796875
-438.490234375
-342.5078125
-184.984375
-13.38671875
117.62109375
179.92578125
165.958984375
67.98828125
-106.14453125
-300.9921875
-430.82421875
-443.376953125
-351.708984375
-199.771484375
-20.05859375
162.25
307.3046875
373.015625
350.302734375
269.58203125
170.451171875
78.173828125
11.62890625
-6.033203125
33.23046875
93.169921875
104.96875
24.8046875
-125.7421875
-288.728515625
-430.62890625
-553.328125
-649.259765625
-682.470703125
-635.572265625
-548.671875
-474.861328125
-404.685546875
-272.265625
-45.35546875
217.845703125
414.216796875
476.962890625
399.90625
208.078125
-63.306640625
-365.33984375
-642.080078125
-859.162109375
-1022.091796875
-1159.966796875
-1291.591796875
-1405.58984375
-1464.869140625
-1424.9609375
-1256.966796875
-973.40234375
-645.82421875
-386.583984375
-283.521484375
-332.513671875
-439.369140625
-500.12109375
-479.16015625
-408.62109375
-329.64453125
-252.693359375
-166.41796875
-63.26171875
44.44921875
120.734375
126.287109375
63.7578125
-4.96484375
-19.005859375
-1.1875
-49.05078125
-227.21875
-489.416015625
-719.79296875
-829.802734375
-803.609375
-681.33203125
-529.904296875
-413.546875
-356.9453125
-333.90625
-305.61328125
-261.09375
-207.23828125
-141.07421875
-63.55859375
-11.283203125
-40.318359375
-174.26171875
-386.19921875
-623.138671875
-822.513671875
-919.185546875
-884.69921875
-772.52734375
-688.529296875
-697.26171875
-778.8984375
-882.580078125
-981.224609375
-1051.017578125
-1039.0
-902.46484375
-674.65625
-455.638671875
-333.744140625
-330.44140625
-406.576171875
-490.193359375
-505.666015625
-419.8046875
-279.67578125
-182.861328125
-191.283203125
-283.3515625
-396.5234375
-496.6015625
-588.4140625
-675.1796875
-737.15625
-755.87109375
-741.564453125
-724.4375
-723.57421875
-732.099609375
-732.5859375
-723.05078125
-726.50390625
-773.724609375
-871.072265625
-978.9140625
-1023.98828125
-947.126953125
-754.5234375
-526.13671875
-365.044921875
-326.759765625
-388.14453125
-475.6328125
-518.1015625
-480.828125
-367.521484375
-202.70703125
-11.125
190.255859375
381.20703125
525.048828125
579.51953125
526.609375
383.93359375
182.0
-58.744140625
-318.6796875
-558.349609375
-727.548828125
-799.173828125
-783.51953125
-706.869140625
-587.93359375
-443.4375
-307.919921875
-230.181640625
-238.599609375
-311.388671875
-391.8359375
-440.421875
-466.21875
-497.591796875
-530.19921875
-526.919921875
-474.986328125
-419.4140625
-419.29296875
-482.400390625
-563.587890625
-620.947265625
-651.712890625
-675.37109375
-706.138671875
-748.80078125
-801.16796875
-847.947265625
-863.80078125
-832.927734375
-758.2109375
-645.16796875
-487.4375
-278.041015625
-30.0
220.373046875
426.9296875
549.634765625
567.435546875
481.72265625
303.6015625
40.724609375
-291.298828125
-647.654296875
-967.6875
-1220.07421875
-1417.638671875
-1577.15625
-1686.052734375
-1728.197265625
-1722.650390625
-1705.345703125
-1678.470703125
-1609.16796875
-1483.16015625
-1335.642578125
-1220.265625
-1164.02734375
-1157.18359375
-1168.2421875
-1160.775390625
-1115.939453125
-1056.732421875
-1042.380859375
-1123.06640625
-1294.0234375
-1487.091796875
-1598.09375
-1535.90234375
-1283.0859375
-929.52734375
-625.95703125
-476.046875
-471.845703125
-538.015625
-618.43359375
-700.69140625
-777.201171875
-821.07421875
-804.03125
-711.974609375
-538.330078125
-287.5078125
3.515625
267.048828125
446.365234375
533.255859375
562.697265625
580.0859375
611.890625
650.091796875
659.380859375
613.900390625
529.474609375
442.33203125
356.794921875
243.814453125
99.77734375
-30.90625
-118.490234375
-200.75
-332.189453125
-499.701171875
-637.453125
-723.029296875
-810.916015625
-957.357421875
-1148.8515625
-1323.111328125
-1432.744140625
-1471.431640625
-1463.45703125
-1446.84375
-1444.166015625
-1428.658203125
-1338.18359375
-1145.8125
-904.65625
-705.373046875
-601.029296875
-584.138671875
-614.326171875
-647.802734375
-661.4609375
-673.744140625
-723.154296875
-800.50390625
-827.083984375
-737.408203125
-563.25
-389.767578125
-244.462890625
-89.11328125
80.345703125
197.341796875
215.6484375
179.671875
161.1328125
164.97265625
143.775390625
76.240234375
-20.466796875
-143.0546875
-315.263671875
-542.14453125
-783.5390625
-977.76953125
-1069.55859375
-1022.08203125
-838.9140625
-583.826171875
-350.763671875
-197.001953125
-114.845703125
-67.3359375
-29.46484375
10.3125
62.435546875
128.837890625
189.841796875
211.078125
166.166015625
58.51171875
-69.14453125
-152.416015625
-151.96484375
-88.029296875
-15.919921875
35.76171875
91.541015625
195.609375
369.205078125
601.892578125
861.408203125
1098.23046875
1253.623046875
1279.8984375
1156.697265625
894.6328125
536.875
152.6328125
-196.23046875
-492.98828125
-756.40625
-990.7265625
-1168.328125
-1270.990234375
-1319.923828125
-1342.185546875
-1328.232421875
-1252.78125
-1128.2890625
-1008.154296875
-935.169921875
-905.32421875
-880.3984375
-819.099609375
-703.498046875
-563.728515625
-480.6484375
-534.435546875
-729.408203125
-979.890625
-1185.517578125
-1318.642578125
-1433.72265625
-1599.259765625
-1826.40625
-2053.845703125
-2189.154296875
-2167.79296875
-1987.5
-1700.279296875
-1378.541015625
-1086.568359375
-870.744140625
-758.908203125
-758.15625
-850.6484375
-990.947265625
-1111.8125
-1148.265625
-1073.640625
-916.30859375
-736.755859375
-590.765625
-517.6015625
-545.87109375
-678.857421875
-863.87890625
-999.95703125
-1002.2265625
-860.375
-624.48828125
-340.400390625
-17.240234375
338.970703125
680.09375
925.751953125
1023.265625
991.458984375
902.771484375
827.59375
798.498046875
816.166015625
866.98046875
922.10546875
931.662109375
846.333984375
661.185546875
435.6015625
259.3125
190.974609375
223.615234375
300.48046875
356.599609375
350.205078125
275.66015625
168.716796875
98.767578125
128.041015625
251.890625
384.427734375
429.537109375
375.8984375
305.13671875
294.783203125
327.2421875
309.28125
170.306640625
-76.3046875
-360.859375
-620.08203125
-825.94921875
-973.599609375
-1064.072265625
-1104.873046875
-1117.595703125
-1127.7890625
-1135.13671875
-1101.43359375
-990.009765625
-822.43359375
-675.166015625
-606.365234375
-601.404296875
-601.65234375
-563.17578125
-466.060546875
-294.99609375
-56.568359375
190.2265625
365.13671875
437.822265625
438.517578125
397.828125
316.892578125
206.99609375
111.890625
60.349609375
27.017578125
-29.583984375
-114.35546875
-209.4921875
-315.60546875
-441.44921875
-567.16796875
-655.884765625
-698.453125
-718.12890625
-735.736328125
-755.974609375
-779.251953125
-796.0078125
-774.482421875
-687.333984375
-551.146484375
-410.662109375
-286.18359375
-170.09765625
-74.64453125
-39.970703125
-79.927734375
-156.091796875
-226.375
-289.1640625
-355.462890625
-404.927734375
-402.205078125
-344.24609375
-264.984375
-200.9296875
-171.5546875
-181.88671875
-219.603515625
-253.72265625
-256.94140625
-228.6796875
-181.955078125
-112.470703125
2.78515625
177.044921875
392.314453125
595.787109375
703.88671875
627.5234375
330.150390625
-126.5625
-609.162109375
-993.689453125
-1223.3828125
-1308.06640625
-1299.974609375
-1272.439453125
-1287.064453125
-1353.44921875
-1425.26953125
-1447.515625
-1405.5078125
-1329.373046875
-1268.19921875
-1267.36328125
-1347.619140625
-1478.23046875
-1573.455078125
-1541.4453125
-1352.6328125
-1061.015625
-762.974609375
-543.232421875
-449.615234375
-487.3984375
-615.20703125
-758.271484375
-856.31640625
-913.638671875
-992.939453125
-1146.609375
-1352.623046875
-1523.103515625
-1577.974609375
-1512.123046875
-1396.875
-1320.216796875
-1320.34375
-1368.04296875
-1409.568359375
-1424.390625
-1436.16796875
-1468.51953125
-1505.2109375
-1506.56640625
-1456.42578125
-1377.068359375
-1302.984375
-1258.501953125
-1257.1171875
-1294.939453125
-1334.77734375
-1321.185546875
-1232.2421875
-1105.1015625
-992.8671875
-903.501953125
-795.40625
-625.9375
-392.111328125
-134.9296875
77.822265625
181.61328125
154.330078125
34.0546875
-111.318359375
-234.37109375
-328.251953125
-414.482421875
-527.376953125
-691.734375
-881.154296875
-1001.154296875
-953.248046875
-735.345703125
-458.474609375
-247.857421875
-140.4140625
-87.509765625
-36.111328125
14.501953125
25.380859375
-35.037109375
-156.71875
-288.69140625
-372.3671875
-380.0546875
-325.146484375
-246.197265625
-196.3046875
-240.115234375
-428.076171875
-754.486328125
-1152.818359375
-1540.501953125
-1854.083984375
-2042.16015625
-2064.107421875
-1926.162109375
-1697.298828125
-1458.841796875
-1251.94921875
-1097.201171875
-1033.96484375
-1084.87109375
-1186.017578125
-1211.638671875
-1093.8125
-886.578125
-695.04296875
-573.232421875
-511.57421875
-489.400390625
-500.705078125
-540.53125
-597.158203125
-654.5546875
-684.203125
-646.494140625
-526.865234375
-366.951171875
-235.533203125
-166.57421875
-142.09375
-131.75390625
-126.150390625
-130.09375
-148.376953125
-189.181640625
-264.431640625
-374.591796875
-504.00390625
-639.65234375
-782.79296875
-931.455078125
-1060.763671875
-1133.544921875
-1129.55078125
-1061.90625
-973.013671875
-915.595703125
-917.6015625
-947.42578125
-926.40625
-803.880859375
-623.849609375
-495.705078125
-489.0390625
-573.26953125
-670.529296875
-747.044921875
-828.720703125
-938.94921875
-1056.06640625
-1141.34765625
-1182.830078125
-1194.185546875
-1190.53515625
-1190.404296875
-1228.12109375
-1327.396484375
-1452.640625
-1512.5859375
-1433.763671875
-1225.140625
-963.685546875
-728.400390625
-555.341796875
-435.546875
-332.130859375
-208.396484375
-67.998046875
27.767578125
4.333984375
-154.5078125
-391.5234375
-633.580078125
-841.498046875
-992.7578125
-1045.14453125
-956.029296875
-738.939453125
-475.306640625
-261.095703125
-154.509765625
-172.810546875
-307.6875
-518.654296875
-725.810546875
-842.587890625
-829.841796875
-711.69140625
-539.138671875
-351.267578125
-173.771484375
-35.00390625
38.3359375
44.193359375
15.853515625
6.091796875
55.779296875
161.84765625
262.3671875
264.669921875
117.552734375
-131.296875
-365.267578125
-503.38671875
-570.380859375
-650.423828125
-777.47265625
-890.375
-900.625
-788.673828125
-622.1484375
-488.25390625
-423.087890625
-406.703125
-410.15234375
-428.955078125
-466.7421875
-502.4140625
-498.98828125
-456.515625
-440.7109375
-534.21484375
-753.53125
-1027.7578125
-1265.533203125
-1430.943359375
-1546.45703125
-1637.583984375
-1696.865234375
-1703.23828125
-1658.935546875
-1592.537109375
-1522.19140625
-1417.99609375
-1209.888671875
-850.287109375
-379.5546875
81.201171875
419.931640625
616.626953125
727.220703125
793.73046875
796.96875
707.4375
557.8125
434.4921875
393.578125
400.814453125
364.857421875
230.79296875
43.552734375
-77.4609375
-31.64453125
182.1796875
466.244140625
696.44921875
793.8515625
742.310546875
569.48828125
330.65625
95.47265625
-79.244140625
-171.81640625
-182.279296875
-104.966796875
60.51953125
267.935546875
425.859375
468.814453125
420.373046875
365.85546875
363.130859375
392.74609375
391.435546875
318.185546875
187.4453125
54.677734375
-24.912109375
-36.02734375
-10.853515625
6.951171875
4.943359375
-1.2109375
-8.78515625
-40.904296875
-106.30078125
-168.3515625
-180.427734375
-145.138671875
-114.462890625
-131.75
-195.048828125
-277.03125
-351.51171875
-387.849609375
-349.322265625
-230.125
-86.158203125
1.693359375
2.91796875
-38.97265625
-58.732421875
-25.849609375
54.041015625
164.447265625
278.54296875
347.021484375
319.009765625
186.90625
-6.11328125
-215.419921875
-439.392578125
-698.5078125
-977.888671875
-1216.712890625
-1366.943359375
-1446.509765625
-1513.408203125
-1590.740234375
-1638.822265625
-1606.412109375
-1488.568359375
-1319.728515625
-1128.71875
-928.32421875
-743.78515625
-618.63671875
-577.158203125
-598.400390625
-641.751953125
-685.337890625
-725.359375
-751.94921875
-750.1328125
-724.00390625
-699.36328125
-694.826171875
-702.138671875
-703.01171875
-698.529296875
-713.162109375
-768.248046875
-852.802734375
-923.509765625
-939.53515625
-898.275390625
-828.955078125
-751.955078125
-665.22265625
-584.654296875
-574.791015625
-702.140625
-954.673828125
-1234.71484375
-1439.923828125
-1531.05859375
-1518.919921875
-1422.650390625
-1268.46484375
-1105.57421875
-982.015625
-898.00390625
-803.498046875
-651.646484375
-451.91796875
-274.1015625
-200.294921875
-255.169921875
-370.09375
-433.099609375
-397.34765625
-331.806640625
-344.10546875
-463.318359375
-622.27734375
-738.998046875
-772.509765625
-700.76171875
-502.818359375
-200.44140625
114.759765625
342.373046875
459.740234375
522.318359375
583.70703125
641.505859375
658.900390625
607.775390625
479.158203125
276.6328125
24.384765625
-222.630859375
-396.5703125
-456.865234375
-415.48828125
-323.56640625
-233.12109375
-168.388671875
-127.4375
-101.9296875
-88.38671875
-85.181640625
-92.916015625
-124.11328125
-202.25390625
-339.166015625
-514.5859375
-685.8046875
-818.216796875
-903.515625
-951.466796875
-971.447265625
-964.830078125
-933.384765625
-890.455078125
-855.12109375
-828.54296875
-783.5234375
-693.734375
-575.99609375
-490.32421875
-493.134765625
-598.833984375
-781.634765625
-988.82421875
-1146.439453125
-1188.146484375
-1112.232421875
-997.986328125
-939.041015625
-967.6953125
-1062.677734375
-1207.076171875
-1394.169921875
-1581.23828125
-1688.673828125
-1666.71875
-1536.7890625
-1356.09765625
-1172.685546875
-1028.361328125
-964.99609375
-991.19921875
-1062.189453125
-1124.01953125
-1163.552734375
-1187.365234375
-1170.8828125
-1071.197265625
-890.0
-688.85546875
-536.275390625
-465.78515625
-484.875
-586.76171875
-738.171875
-887.365234375
-1008.716796875
-1120.017578125
-1235.298828125
-1321.943359375
-1335.2109375
-1284.62109375
-1231.326171875
-1213.14453125
-1196.474609375
-1114.962890625
-943.705078125
-727.861328125
-547.990234375
-460.921875
-459.365234375
-477.33203125
-443.615234375
-342.1796875
-218.123046875
-122.16796875
-65.26953125
-42.619140625
-83.126953125
-233.13671875
-476.267578125
-699.826171875
-774.75390625
-667.7578125
-458.310546875
-254.994140625
-121.181640625
-76.478515625
-124.814453125
-247.74609375
-386.939453125
-470.134765625
-465.58984375
-401.37890625
-333.068359375
-304.841796875
-335.9921875
-419.1484375
-518.294921875
-582.765625
-580.53125
-516.111328125
-408.126953125
-256.619140625
-48.3515625
204.12109375
445.115234375
611.69140625
684.43359375
692.65234375
671.10546875
627.560546875
562.341796875
504.00390625
497.1796875
545.794921875
587.064453125
541.978515625
388.9609375
174.388671875
-46.95703125
-262.90625
-486.517578125
-701.603515625
-846.892578125
-864.0234375
-756.541015625
-593.80078125
-456.53515625
-384.150390625
-372.59375
-404.4765625
-462.884765625
-524.302734375
-566.474609375
-593.142578125
-629.08203125
-673.767578125
-677.09375
-586.185546875
-411.845703125
-228.443359375
-108.814453125
-73.3828125
-94.78125
-126.921875
-128.42578125
-82.962890625
-5.162109375
90.837890625
228.1875
439.005859375
681.318359375
814.642578125
697.787109375
313.951171875
-214.25390625
-723.158203125
-1104.818359375
-1328.55078125
-1415.115234375
-1409.61328125
-1358.529296875
-1290.15625
-1214.20703125
-1137.607421875
-1068.572265625
-1005.84375
-943.04296875
-890.521484375
-871.751953125
-880.1484375
-855.47265625
-733.240234375
-522.47265625
-313.837890625
-197.93359375
-183.6796875
-204.232421875
-192.845703125
-140.974609375
-89.228515625
-79.58984375
-121.552734375
-192.771484375
-261.603515625
-308.626953125
-328.12890625
-309.412109375
-226.509765625
-63.486328125
147.2265625
329.828125
420.392578125
405.978515625
301.640625
113.587890625
-146.0625
-422.392578125
-636.744140625
-749.853515625
-774.88671875
-721.36328125
-567.40625
-314.712890625
-38.4375
160.408203125
243.328125
242.806640625
192.37109375
88.703125
-70.982421875
-249.7890625
-387.41015625
-435.5546875
-368.115234375
-185.029296875
68.626953125
303.62890625
437.912109375
452.177734375
383.3828125
269.873046875
125.5078125
-28.033203125
-131.1484375
-121.705078125
-8.328125
111.865234375
131.654296875
32.10546875
-109.80859375
-211.287109375
-261.41796875
-301.03515625
-350.681640625
-388.1015625
-389.626953125
-362.474609375
-328.779296875
-300.259765625
-279.33203125
-267.666015625
-259.9609375
-239.037109375
-187.515625
-100.001953125
15.685546875
134.365234375
207.501953125
183.171875
49.4765625
-149.01953125
-345.849609375
-493.798828125
-569.7265625
-564.23828125
-489.109375
-382.9140625
-286.427734375
-214.34765625
-161.796875
-125.5546875
-99.609375
-61.916015625
6.71484375
91.640625
154.62890625
174.41015625
156.419921875
107.6171875
32.19921875
-45.822265625
-93.685546875
-120.61328125
-183.44140625
-310.208984375
-439.154296875
-469.958984375
-369.4765625
-198.95703125
-47.365234375
23.51171875
-26.8515625
-215.5859375
-486.29296875
-694.9375
-707.2421875
-523.859375
-280.05859375
-113.759765625
-60.216796875
-81.46875
-154.109375
-285.4453125
-459.9140625
-619.51171875
-712.80859375
-737.826171875
-724.1015625
-695.580078125
-668.45703125
-664.9140625
-699.4609375
-752.40234375
-776.0703125
-732.201171875
-617.5078125
-461.525390625
-317.80859375
-254.228515625
-323.302734375
-518.70703125
-763.75390625
-958.728515625
-1049.349609375
-1051.13671875
-1011.224609375
-956.537109375
-887.0546875
-812.73046875
-774.203125
-808.76953125
-902.330078125
-994.474609375
-1033.5859375
-1012.076171875
-948.537109375
-860.328125
-764.1328125
-677.951171875
-599.552734375
-498.4921875
-354.83203125
-198.029296875
-83.9765625
-35.92578125
-24.359375
3.216796875
91.029296875
256.8359375
468.900390625
643.65234375
704.37890625
653.66015625
561.408203125
474.22265625
365.427734375
182.25390625
-92.0546875
-437.12890625
-815.962890625
-1165.669921875
-1400.26171875
-1468.67578125
-1404.123046875
-1286.56640625
-1165.279296875
-1045.49609375
-935.705078125
-863.849609375
-840.265625
-837.24609375
-816.576171875
-755.33203125
-640.216796875
-465.64453125
-253.609375
-56.2109375
80.166015625
147.591796875
169.818359375
177.4140625
196.318359375
243.736328125
319.09375
403.79296875
478.10546875
534.654296875
574.203125
599.0
614.48046875
626.83984375
633.89453125
628.15234375
611.634765625
594.033203125
571.71484375
525.244140625
447.61328125
359.93359375
287.0
231.587890625
188.10546875
168.177734375
190.98046875
252.212890625
319.6796875
356.65234375
336.130859375
242.150390625
83.33203125
-93.111328125
-227.0625
-297.8359375
-333.65234375
-356.5078125
-336.791015625
-228.73046875
-48.580078125
107.33984375
137.806640625
25.96875
-152.232421875
-304.55859375
-399.931640625
-470.44921875
-547.517578125
-610.11328125
-602.763671875
-498.482421875
-333.970703125
-182.328125
-98.580078125
-90.88671875
-129.333984375
-170.0234375
-178.390625
-148.2421875
-105.453125
-84.9609375
-99.328125
-136.224609375
-188.046875
-268.689453125
-386.291015625
-507.025390625
-566.078125
-519.634765625
-374.57421875
-166.7265625
68.716796875
291.76953125
443.51953125
471.84765625
381.068359375
239.388671875
125.63671875
75.642578125
85.037109375
147.92578125
269.978515625
439.78125
604.09765625
690.140625
659.04296875
533.89453125
371.23046875
208.744140625
48.783203125
-109.794921875
-242.17578125
-314.21484375
-318.58984375
-274.3359375
-192.5
-67.52734375
85.181640625
203.47265625
215.810546875
106.361328125
-66.697265625
-213.76953125
-267.078125
-207.97265625
-74.134765625
49.671875
72.033203125
-44.990234375
-258.109375
-477.982421875
-630.3359375
-685.626953125
-649.98828125
-550.46875
-426.787109375
-314.0703125
-222.068359375
-142.8203125
-86.2109375
-90.646484375
-178.046875
-305.537109375
-387.76953125
-376.046875
-299.748046875
-219.7734375
-154.755859375
-67.673828125
82.94921875
294.619140625
519.80078125
696.611328125
779.82421875
759.408203125
660.734375
521.71875
362.486328125
179.64453125
-26.318359375
-222.46875
-349.203125
-358.35546875
-249.369140625
-74.041015625
90.109375
174.76953125
143.484375
1.673828125
-199.740234375
-377.728515625
-460.072265625
-431.884765625
-335.33984375
-222.369140625
-125.13671875
-77.955078125
-131.59375
-304.548828125
-530.380859375
-697.787109375
-753.783203125
-738.060546875
-710.9375
-688.30859375
-668.736328125
-684.296875
-778.181640625
-941.43359375
-1107.966796875
-1214.4453125
-1243.47265625
-1211.37890625
-1138.466796875
-1035.62109375
-904.337890625
-748.43359375
-596.103515625
-500.158203125
-493.03515625
-544.12890625
-586.8359375
-592.2890625
-594.193359375
-634.244140625
-706.3125
-768.98828125
-795.818359375
-793.591796875
-778.59765625
-753.7421875
-711.662109375
-648.755859375
-569.314453125
-479.81640625
-387.326171875
-306.59765625
-259.822265625
-255.087890625
-265.630859375
-249.322265625
-199.375
-162.734375
-197.66796875
-325.19921875
-527.251953125
-763.421875
-965.458984375
-1045.66796875
-961.8984375
-775.775390625
-609.02734375
-536.353515625
-548.837890625
-614.234375
-721.11328125
-848.34375
-940.68359375
-952.552734375
-894.533203125
-813.7421875
-752.57421875
-746.048828125
-823.79296875
-974.501953125
-1126.66015625
-1202.53515625
-1185.0
-1108.224609375
-1002.873046875
-886.83203125
-796.162109375
-781.43359375
-869.248046875
-1053.166015625
-1312.6171875
-1602.87109375
-1832.427734375
-1903.15625
-1797.4375
-1600.04296875
-1418.705078125
-1302.841796875
-1243.4140625
-1215.322265625
-1196.408203125
-1169.404296875
-1133.12890625
-1102.171875
-1079.15234375
-1039.28125
-957.9765625
-842.333984375
-720.79296875
-614.533203125
-536.130859375
-503.22265625
-526.50390625
-581.560546875
-612.08984375
-572.892578125
-467.83203125
-344.810546875
-257.423828125
-231.390625
-262.21875
-335.6328125
-438.896484375
-550.373046875
-635.2265625
-670.5625
-670.306640625
-667.529296875
-674.140625
-675.134765625
-658.052734375
-624.765625
-577.447265625
-525.349609375
-509.23828125
-576.529296875
-707.302734375
-800.099609375
-770.49609375
-647.150390625
-534.6640625
-494.1484375
-500.03125
-508.4296875
-519.39453125
-554.990234375
-613.24609375
-673.765625
-730.625
-789.125
-831.287109375
-807.076171875
-671.06640625
-424.478515625
-118.8203125
178.09375
415.90625
565.130859375
602.873046875
516.798828125
330.03125
105.193359375
-93.734375
-240.3046875
-339.884765625
-400.595703125
-429.5
-447.478515625
-479.55859375
-527.587890625
-576.47265625
-634.400390625
-743.32421875
-933.888671875
-1183.83203125
-1434.19921875
-1634.841796875
-1762.59375
-1811.603515625
-1790.81640625
-1728.853515625
-1659.1328125
-1591.578125
-1510.787109375
-1411.099609375
-1326.44140625
-1313.30078125
-1398.5859375
-1545.17578125
-1671.96484375
-1711.796875
-1654.40234375
-1539.681640625
-1418.201171875
-1321.828125
-1262.158203125
-1238.671875
-1237.8828125
-1228.0546875
-1162.8828125
-997.9453125
-715.154296875
-343.298828125
45.189453125
370.533203125
589.83203125
708.78515625
754.767578125
747.697265625
697.296875
615.150390625
518.6875
427.56640625
362.673828125
342.626953125
369.75390625
417.40234375
436.74609375
380.955078125
229.0859375
-1.0546875
-254.462890625
-460.642578125
-572.466796875
-596.025390625
-582.658203125
-588.849609375
-641.73046875
-737.10546875
-859.36328125
-996.37109375
-1139.435546875
-1277.51953125
-1393.564453125
-1462.88671875
-1457.810546875
-1366.125
-1213.08203125
-1056.751953125
-946.234375
-882.111328125
-828.021484375
-763.1484375
-712.171875
-719.005859375
-801.693359375
-938.21484375
-1084.16015625
-1197.5546875
-1263.529296875
-1310.966796875
-1391.748046875
-1522.451171875
-1654.552734375
-1724.10546875
-1722.49609375
-1688.505859375
-1633.265625
-1513.275390625
-1296.6171875
-1028.455078125
-806.689453125
-708.037109375
-753.8515625
-922.484375
-1159.37890625
-1384.48046875
-1530.888671875
-1592.626953125
-1617.53515625
-1643.701171875
-1654.482421875
-1600.353515625
-1451.904296875
-1227.564453125
-986.326171875
-804.50390625
-743.537109375
-813.900390625
-961.373046875
-1100.626953125
-1178.615234375
-1212.224609375
-1261.052734375
-1359.953125
-1482.546875
-1576.033203125
-1623.279296875
-1653.35546875
-1691.076171875
-1720.095703125
-1711.330078125
-1671.07421875
-1637.875
-1637.91015625
-1664.63671875
-1698.791015625
-1723.63671875
-1717.646484375
-1660.798828125
-1566.5546875
-1490.552734375
-1484.197265625
-1543.55078125
-1622.57421875
-1697.8515625
-1802.5859375
-1984.693359375
-2234.4765625
-2460.083984375
-2537.521484375
-2393.736328125
-2060.544921875
-1664.193359375
-1356.41796875
-1225.5703125
-1243.96484375
-1294.16015625
-1260.3359375
-1109.654296875
-895.173828125
-694.45703125
-558.787109375
-510.13671875
-549.28125
-641.966796875
-714.1796875
-694.521484375
-571.91796875
-403.765625
-268.810546875
-218.962890625
-264.16796875
-377.669921875
-509.291015625
-611.22265625
-663.515625
-671.751953125
-643.38671875
-581.60546875
-504.595703125
-451.169921875
-451.96484375
-500.6015625
-561.642578125
-601.255859375
-603.00390625
-561.421875
-475.27734375
-354.380859375
-230.875
-156.080078125
-173.66015625
-284.91015625
-440.95703125
-576.892578125
-657.28515625
-691.517578125
-716.154296875
-769.056640625
-865.44140625
-978.63671875
-1049.400390625
-1035.22265625
-950.876953125
-843.546875
-732.9140625
-602.576171875
-453.58203125
-336.044921875
-311.375
-400.966796875
-581.1953125
-805.822265625
-1019.7578125
-1177.349609375
-1273.65625
-1345.7578125
-1425.33984375
-1504.89453125
-1567.44921875
-1626.087890625
-1702.53515625
-1780.970703125
-1820.2265625
-1809.9296875
-1781.419921875
-1758.1953125
-1724.119140625
-1649.744140625
-1527.044921875
-1368.82421875
-1196.216796875
-1042.068359375
-951.078125
-956.609375
-1056.05078125
-1213.505859375
-1385.177734375
-1544.564453125
-1691.263671875
-1837.25
-1982.240234375
-2108.37109375
-2203.638671875
-2278.32421875
-2347.16796875
-2409.376953125
-2462.060546875
-2513.9921875
-2556.978515625
-2540.314453125
-2419.537109375
-2233.263671875
-2086.115234375
-2037.0
-2039.923828125
-2017.400390625
-1959.169921875
-1916.904296875
-1925.08984375
-1963.306640625
-1985.8828125
-1957.00390625
-1861.65625
-1712.798828125
-1554.08203125
-1437.35546875
-1390.248046875
-1407.955078125
-1464.419921875
-1518.40625
-1524.322265625
-1464.685546875
-1371.865234375
-1297.798828125
-1259.8671875
-1229.328125
-1168.82421875
-1064.982421875
-930.2109375
-797.634765625
-718.748046875
-741.80078125
-873.373046875
-1064.16015625
-1239.951171875
-1349.6953125
-1392.291015625
-1406.890625
-1432.130859375
-1463.287109375
-1454.65234375
-1377.466796875
-1267.427734375
-1192.416015625
-1173.029296875
-1158.19921875
-1087.638671875
-961.51171875
-841.486328125
-800.00390625
-875.8125
-1056.14453125
-1279.31640625
-1462.44921875
-1549.5234375
-1540.537109375
-1471.0
-1368.75390625
-1241.052734375
-1099.75390625
-979.9140625
-917.0703125
-905.498046875
-891.333984375
-819.09375
-683.828125
-527.673828125
-387.673828125
-266.298828125
-159.66796875
-88.833984375
-76.984375
-108.078125
-138.16015625
-146.216796875
-148.25
-163.0703125
-194.990234375
-253.03125
-347.451171875
-445.802734375
-465.5859375
-349.73046875
-144.15625
24.212890625
46.619140625
-98.23046875
-353.630859375
-633.537109375
-865.267578125
-1014.953125
-1090.400390625
-1118.61328125
-1119.576171875
-1101.1953125
-1068.814453125
-1030.576171875
-1000.61328125
-1002.5859375
-1055.826171875
-1146.861328125
-1232.142578125
-1289.783203125
-1356.3515625
-1486.78515625
-1681.47265625
-1874.484375
-1990.962890625
-1997.126953125
-1902.14453125
-1741.361328125
-1562.189453125
-1402.181640625
-1273.09375
-1179.55078125
-1142.4140625
-1169.7109375
-1207.55078125
-1169.796875
-1040.05078125
-904.640625
-848.837890625
-848.296875
-804.69921875
-670.41796875
-489.912109375
-323.478515625
-184.490234375
-70.228515625
-9.3671875
-38.58984375
-148.203125
-285.79296875
-413.400390625
-537.216796875
-677.96484375
-833.921875
-984.81640625
-1118.0546875
-1234.12109375
-1329.67578125
-1392.68359375
-1422.896484375
-1449.318359375
-1514.7265625
-1637.0546875
-1785.125
-1891.951171875
-1896.3203125
-1783.765625
-1596.328125
-1397.021484375
-1214.716796875
-1024.80078125
-789.3125
-508.16015625
-219.47265625
39.55078125
248.7109375
387.2265625
436.626953125
416.7265625
387.716796875
385.107421875
367.7890625
263.767578125
63.244140625
-165.76953125
-359.505859375
-526.185546875
-715.150390625
-937.2265625
-1138.83984375
-1254.537109375
-1272.484375
-1243.015625
-1224.9765625
-1228.583984375
-1217.798828125
-1169.001953125
-1113.59765625
-1110.978515625
-1187.1875
-1311.181640625
-1419.32421875
-1445.505859375
-1344.251953125
-1125.80859375
-878.8359375
-723.70703125
-713.97265625
-790.806640625
-847.08203125
-826.935546875
-756.845703125
-700.576171875
-703.826171875
-771.220703125
-875.103515625
-984.9609375
-1093.724609375
-1206.4453125
-1300.529296875
-1321.84375
-1242.34765625
-1106.537109375
-994.439453125
-942.66796875
-919.1484375
-863.349609375
-727.478515625
-493.482421875
-191.283203125
95.544921875
281.6015625
358.052734375
398.01171875
469.21484375
560.5078125
606.7421875
562.443359375
431.4296875
245.1484375
40.10546875
-152.98828125
-324.47265625
-488.853515625
-652.935546875
-782.734375
-821.544921875
-742.720703125
-569.50390625
-345.201171875
-106.767578125
105.5078125
238.41796875
255.1796875
177.705078125
85.12890625
60.16796875
135.6796875
289.96875
480.5625
667.537109375
806.501953125
845.380859375
756.015625
569.162109375
357.119140625
173.1796875
19.673828125
-124.77734375
-271.048828125
-422.90625
-584.634765625
-733.837890625
-801.166015625
-717.556640625
-493.294921875
-230.85546875
-50.814453125
-13.9921875
-107.49609375
-276.716796875
-460.525390625
-619.16796875
-747.31640625
-852.76953125
-919.630859375
-915.201171875
-847.0703125
-787.6484375
-808.689453125
-895.69140625
-955.009765625
-910.515625
-773.212890625
-612.193359375
-483.23046875
-404.8046875
-386.494140625
-446.19921875
-585.841796875
-765.208984375
-920.11328125
-1012.177734375
-1055.75390625
-1094.94921875
-1159.685546875
-1243.166015625
-1308.16796875
-1305.173828125
-1196.80859375
-988.451171875
-740.197265625
-531.404296875
-401.1171875
-330.302734375
-287.724609375
-278.892578125
-334.7421875
-460.306640625
-614.19921875
-742.123046875
-818.90234375
-855.1640625
-875.001953125
-894.220703125
-912.2890625
-915.412109375
-888.74609375
-833.013671875
-771.337890625
-735.572265625
-741.892578125
-779.556640625
-824.7109375
-863.310546875
-897.005859375
-928.875
-952.84765625
-961.361328125
-953.443359375
-925.18359375
-861.845703125
-758.212890625
-644.697265625
-568.88671875
-538.404296875
-497.498046875
-378.8359375
-177.490234375
33.115234375
155.3203125
139.275390625
21.041015625
-97.701171875
-123.533203125
-47.021484375
57.330078125
117.431640625
139.58203125
182.498046875
269.515625
355.83203125
382.322265625
333.76171875
236.244140625
121.3984375
7.04296875
-103.537109375
-217.705078125
-340.01953125
-457.572265625
-554.822265625
-650.625
-797.087890625
-1017.890625
-1257.326171875
-1413.685546875
-1423.744140625
-1302.3203125
-1107.806640625
-894.4453125
-702.96484375
-571.09765625
-525.3671875
-558.869140625
-629.291015625
-687.2421875
-707.3671875
-694.2109375
-668.310546875
-658.26171875
-702.837890625
-837.673828125
-1058.966796875
-1305.068359375
-1494.466796875
-1588.75
-1609.419921875
-1596.052734375
-1567.984375
-1531.736328125
-1500.486328125
-1483.2734375
-1464.798828125
-1419.8671875
-1351.904296875
-1303.193359375
-1317.767578125
-1395.5234375
-1486.609375
-1536.015625
-1536.775390625
-1530.779296875
-1545.47265625
-1539.7578125
-1439.302734375
-1227.736328125
-972.521484375
-747.75
-563.564453125
-396.79296875
-258.677734375
-184.4765625
-163.88671875
-127.5390625
-12.548828125
186.80859375
434.087890625
676.998046875
846.626953125
874.3046875
751.08984375
561.615234375
428.806640625
416.591796875
488.533203125
549.0078125
514.421875
361.015625
130.091796875
-106.625
-297.125
-434.296875
-540.033203125
-635.22265625
-724.873046875
-797.869140625
-834.576171875
-826.07421875
-791.783203125
-764.78125
-752.541015625
-727.8671875
-669.849609375
-597.265625
-543.765625
-512.8515625
-480.2734375
-437.658203125
-414.76171875
-457.39453125
-594.5703125
-820.744140625
-1090.6171875
-1330.248046875
-1472.466796875
-1493.373046875
-1413.234375
-1267.40234375
-1087.373046875
-903.6796875
-744.576171875
-622.451171875
-532.29296875
-467.986328125
-426.08984375
-384.482421875
-293.0859375
-110.861328125
139.439453125
365.36328125
470.193359375
431.650390625
311.70703125
185.787109375
72.501953125
-53.73046875
-190.43359375
-278.044921875
-258.142578125
-143.46484375
-12.8984375
52.095703125
13.154296875
-121.4375
-305.490234375
-468.669921875
-551.390625
-539.44921875
-458.142578125
-340.791015625
-221.98828125
-149.21484375
-160.712890625
-239.42578125
-318.708984375
-351.654296875
-354.140625
-365.708984375
-393.740234375
-418.541015625
-431.1015625
-435.609375
-427.955078125
-404.283203125
-386.71875
-409.03125
-470.453125
-525.61328125
-527.095703125
-462.998046875
-354.173828125
-240.03125
-174.8359375
-208.15234375
-338.275390625
-487.59375
-545.67578125
-448.7734375
-219.83203125
61.501953125
318.212890625
509.0
622.078125
659.091796875
637.017578125
598.623046875
600.083984375
672.19140625
793.794921875
908.328125
962.724609375
928.20703125
799.412109375
595.828125
365.029296875
164.546875
27.7265625
-50.01953125
-93.84375
-131.546875
-192.53515625
-301.69921875
-455.9296875
-614.09765625
-726.189453125
-772.400390625
-765.896484375
-722.947265625
-645.263671875
-533.6953125
-405.5078125
-286.326171875
-185.380859375
-85.078125
38.7578125
181.505859375
293.96875
309.111328125
195.224609375
-10.5546875
-219.791015625
-346.416015625
-353.34765625
-261.416015625
-121.70703125
23.30859375
157.638671875
274.40625
347.005859375
330.251953125
197.990234375
-25.38671875
-276.0390625
-486.63671875
-607.908203125
-612.54296875
-504.60546875
-331.208984375
-169.41796875
-88.197265625
-116.80859375
-233.7265625
-365.951171875
-409.51953125
-295.20703125
-62.298828125
154.296875
244.240234375
224.681640625
198.71484375
221.822265625
251.9765625
241.36328125
228.8828125
296.482421875
449.416015625
587.10546875
605.28515625
500.599609375
360.29296875
268.45703125
240.00390625
233.1484375
202.169921875
134.59375
52.5703125
-9.974609375
-31.79296875
-12.220703125
37.3515625
102.296875
164.609375
203.341796875
205.07421875
175.1484375
134.9609375
106.56640625
98.12109375
99.4921875
89.978515625
55.96875
7.392578125
-23.962890625
-6.728515625
67.427734375
179.935546875
297.302734375
386.791015625
432.90625
450.884765625
479.873046875
548.353515625
639.525390625
694.8828125
655.3125
499.45703125
249.82421875
-43.8828125
-321.380859375
-523.83984375
-609.841796875
-574.29296875
-456.306640625
-323.68359375
-237.98046875
-222.400390625
-257.04296875
-303.26953125
-331.25
-326.08203125
-277.11328125
-173.26171875
-13.09765625
183.0234375
374.474609375
520.458984375
608.96484375
669.005859375
743.634765625
842.00390625
927.025390625
962.498046875
962.794921875
975.7265625
1019.859375
1064.95703125
1082.15234375
1088.669921875
1123.830078125
1195.623046875
1270.5546875
1305.12109375
1265.59375
1127.140625
888.49609375
599.98828125
353.974609375
224.86328125
220.00390625
295.25390625
408.021484375
541.673828125
683.83984375
799.583984375
837.26953125
762.474609375
587.9453125
371.96875
182.140625
53.271484375
-20.54296875
-53.015625
-35.0078125
51.83984375
196.154296875
350.28515625
469.693359375
544.328125
579.169921875
558.427734375
454.3671875
273.458984375
71.134765625
-92.72265625
-201.93359375
-278.8203125
-346.203125
-413.248046875
-490.25390625
-590.533203125
-708.14453125
-808.5859375
-853.314453125
-828.888671875
-748.580078125
-634.681640625
-506.18359375
-377.22265625
-261.630859375
-184.13671875
-187.84375
-314.04296875
-558.337890625
-852.046875
-1102.826171875
-1256.673828125
-1314.958984375
-1299.884765625
-1223.44140625
-1092.7421875
-924.263671875
-736.484375
-539.01953125
-347.400390625
-203.71875
-156.5390625
-205.689453125
-282.0625
-306.095703125
-267.03125
-223.734375
-220.6484375
-227.779296875
-186.798828125
-99.2421875
-29.75
-15.923828125
-11.853515625
53.685546875
186.08203125
324.5546875
422.513671875
490.5703125
551.927734375
588.25
556.03125
444.587890625
293.486328125
153.435546875
51.111328125
0.380859375
27.46484375
156.427734375
364.482421875
574.17578125
711.9296875
770.603515625
799.45703125
839.69140625
893.087890625
948.4453125
998.142578125
1010.853515625
928.0
730.87109375
494.3671875
327.421875
258.904296875
220.44140625
144.71484375
37.671875
-60.744140625
-142.953125
-228.11328125
-319.42578125
-404.875
-484.861328125
-564.283203125
-628.1953125
-664.3203125
-708.818359375
-827.6484375
-1032.80859375
-1242.197265625
-1345.3828125
-1298.072265625
-1136.03515625
-910.287109375
-637.23828125
-317.462890625
21.732421875
328.240234375
569.396484375
754.716796875
904.171875
1008.6796875
1042.783203125
1013.298828125
973.14453125
978.287109375
1042.095703125
1133.5234375
1203.5390625
1211.50390625
1152.259765625
1072.798828125
1038.826171875
1060.0859375
1063.173828125
965.28125
769.15234375
564.6953125
445.32421875
443.357421875
532.19140625
654.142578125
745.498046875
771.197265625
750.763671875
731.759765625
733.900390625
741.640625
749.705078125
779.0859375
836.890625
898.150390625
948.576171875
1008.25390625
1079.216796875
1100.951171875
1008.291015625
825.162109375
654.94140625
572.67578125
563.970703125
579.109375
608.884765625
681.724609375
808.548828125
959.421875
1089.58984375
1170.900390625
1201.39453125
1199.81640625
1191.99609375
1191.55078125
1188.294921875
1156.955078125
1078.861328125
960.548828125
841.41015625
784.07421875
840.09375
1006.18359375
1214.046875
1376.84765625
1454.232421875
1472.181640625
1484.12109375
1521.833984375
1581.619140625
1639.28515625
1665.234375
1636.98828125
1560.326171875
1481.669921875
1459.578125
1509.40625
1584.291015625
1622.068359375
1604.630859375
1561.607421875
1527.119140625
1513.306640625
1523.130859375
1563.47265625
1631.689453125
1700.638671875
1730.625
1696.443359375
1602.09765625
1475.5625
1351.17578125
1251.30859375
1183.634765625
1156.392578125
1181.474609375
1245.0234375
1288.23046875
1253.3359375
1156.54296875
1083.857421875
1097.0546875
1167.712890625
1222.4609375
1228.56640625
1209.95703125
1201.8984375
1223.875
1283.33984375
1367.451171875
1431.466796875
1428.54296875
1360.474609375
1281.6875
1252.947265625
1305.9296875
1441.451171875
1632.373046875
1830.0390625
1996.74609375
2134.025390625
2255.984375
2342.59765625
2355.4140625
2298.447265625
2221.966796875
2157.935546875
2092.447265625
2012.791015625
1935.353515625
1866.380859375
1784.822265625
1699.919921875
1681.05859375
1777.654296875
1933.4296875
2029.21875
1997.16796875
1855.306640625
1657.66015625
1469.173828125
1373.068359375
1425.30078125
1580.19140625
1714.72265625
1752.6328125
1727.51171875
1709.421875
1718.2734375
1736.708984375
1759.251953125
1782.455078125
1778.759765625
1732.18359375
1684.294921875
1694.9140625
1759.919921875
1811.283203125
1801.97265625
1750.84375
1695.302734375
1641.673828125
1585.298828125
1545.4765625
1543.529296875
1561.18359375
1558.095703125
1532.0546875
1530.4765625
1588.41015625
1675.185546875
1721.966796875
1695.818359375
1632.736328125
1601.22265625
1644.482421875
1752.49609375
1872.966796875
1948.28125
1960.125
1945.728515625
1955.978515625
1990.66015625
1994.31640625
1930.5703125
1839.484375
1794.001953125
1811.40625
1841.400390625
1840.033203125
1818.322265625
1805.24609375
1795.173828125
1756.349609375
1671.09765625
1540.859375
1362.462890625
1127.095703125
844.4765625
550.056640625
283.87890625
71.56640625
-74.318359375
-144.154296875
-126.671875
-15.279296875
174.81640625
395.64453125
587.798828125
724.78125
828.720703125
934.826171875
1052.888671875
1174.94140625
1303.048828125
1443.552734375
1577.537109375
1660.8515625
1659.248046875
1571.982421875
1423.6953125
1249.828125
1087.84375
958.3671875
842.580078125
691.779296875
474.408203125
215.296875
-11.392578125
-125.966796875
-89.98046875
70.466796875
280.23046875
461.58203125
572.220703125
603.181640625
558.3203125
454.50390625
329.978515625
220.681640625
121.736328125
-2.537109375
-159.5
-301.43359375
-375.486328125
-385.92578125
-388.705078125
-431.79296875
-516.376953125
-613.234375
-703.75390625
-799.767578125
-921.228515625
-1050.97265625
-1121.927734375
-1071.486328125
-911.373046875
-720.447265625
-561.265625
-432.080078125
-316.68359375
-246.30078125
-271.482421875
-387.013671875
-528.162109375
-644.955078125
-745.71875
-856.97265625
-968.71484375
-1035.888671875
-1017.2265625
-902.396484375
-719.337890625
-529.041015625
-397.802734375
-355.05078125
-379.15234375
-429.24609375
-483.228515625
-543.38671875
-623.54296875
-741.5078125
-903.93359375
-1075.318359375
-1173.9921875
-1131.48046875
-963.8671875
-762.09375
-598.033203125
-455.8828125
-274.580078125
-47.83984375
144.3046875
210.62890625
136.830078125
-13.771484375
-171.408203125
-309.35546875
-429.58984375
-530.505859375
-602.7734375
-638.982421875
-631.958984375
-577.11328125
-493.298828125
-430.619140625
-439.14453125
-535.78515625
-713.951171875
-966.478515625
-1268.95703125
-1551.974609375
-1733.6640625
-1792.361328125
-1778.177734375
-1741.93359375
-1682.408203125
-1576.732421875
-1426.611328125
-1245.66015625
-1029.3515625
-776.61328125
-527.724609375
-341.9375
-238.279296875
-186.8515625
-156.052734375
-140.734375
-148.123046875
-189.01953125
-282.455078125
-430.2421875
-577.880859375
-642.53125
-605.265625
-545.3046875
-553.83203125
-637.830078125
-739.60546875
-824.984375
-903.080078125
-967.3359375
-976.537109375
-919.62109375
-861.234375
-886.2109375
-1012.732421875
-1187.130859375
-1351.345703125
-1482.87109375
-1572.5234375
-1603.90234375
-1575.232421875
-1514.564453125
-1442.5
-1332.224609375
-1145.109375
-916.0859375
-771.44921875
-830.23828125
-1091.849609375
-1440.515625
-1756.009765625
-1995.939453125
-2169.669921875
-2272.177734375
-2282.25390625
-2216.556640625
-2142.025390625
-2112.685546875
-2114.525390625
-2097.29296875
-2048.583984375
-2004.2890625
-1983.662109375
-1950.048828125
-1859.611328125
-1724.564453125
-1592.021484375
-1470.275390625
-1321.45703125
-1139.87109375
-995.0234375
-959.453125
-1012.3125
-1053.173828125
-1008.94921875
-894.75390625
-766.869140625
-650.8046875
-533.30859375
-400.16015625
-256.642578125
-120.951171875
-18.06640625
24.576171875
-5.599609375
-88.830078125
-180.2734375
-236.412109375
-234.63671875
-177.630859375
-89.578125
-3.61328125
57.609375
88.443359375
82.396484375
14.0546875
-149.044921875
-413.70703125
-743.767578125
-1074.283203125
-1342.45703125
-1514.763671875
-1596.33984375
-1616.435546875
-1601.802734375
-1562.8515625
-1497.826171875
-1395.375
-1233.8203125
-1002.076171875
-734.951171875
-506.27734375
-364.07421875
-287.56640625
-233.68359375
-209.541015625
-259.537109375
-385.27734375
-526.181640625
-635.39453125
-733.76171875
-858.7109375
-989.06640625
-1058.607421875
-1031.1015625
-928.388671875
-792.041015625
-652.966796875
-541.9921875
-497.046875
-540.8125
-662.857421875
-831.837890625
-1015.85546875
-1189.55859375
-1336.140625
-1448.375
-1517.931640625
-1524.125
-1449.77734375
-1312.49609375
-1164.1015625
-1053.392578125
-1005.404296875
-1039.2734375
-1174.083984375
-1390.083984375
-1602.978515625
-1716.044921875
-1705.91796875
-1635.63671875
-1575.775390625
-1529.44921875
-1440.98046875
-1258.748046875
-975.095703125
-620.146484375
-241.291015625
109.818359375
390.603515625
583.689453125
697.408203125
740.75390625
695.947265625
524.72265625
213.638671875
-184.0390625
-561.26171875
-824.353515625
-952.13671875
-990.7265625
-1000.794921875
-1021.154296875
-1073.21875
-1169.572265625
-1299.365234375
-1419.98046875
-1487.669921875
-1498.94921875
-1488.0859375
-1480.537109375
-1458.40234375
-1374.982421875
-1200.162109375
-958.5625
-735.48046875
-637.396484375
-719.201171875
-935.79296875
-1175.779296875
-1350.802734375
-1443.37890625
-1471.673828125
-1442.708984375
-1367.708984375
-1301.083984375
-1317.6484375
-1437.240234375
-1591.61328125
-1673.501953125
-1604.91796875
-1363.7421875
-982.037109375
-543.001953125
-158.470703125
85.1015625
166.583984375
112.875
-43.12890625
-269.8046875
-516.859375
-724.505859375
-867.005859375
-971.71875
-1082.67578125
-1212.421875
-1334.625
-1412.62109375
-1426.357421875
-1382.103515625
-1310.111328125
-1248.427734375
-1212.8984375
-1179.51171875
-1108.681640625
-994.7265625
-881.345703125
-813.939453125
-779.5390625
-712.986328125
-573.48046875
-403.251953125
-292.25390625
-284.91796875
-336.09765625
-362.59765625
-326.396484375
-262.98046875
-238.9140625
-285.369140625
-360.001953125
-369.482421875
-250.458984375
-46.109375
110.146484375
106.80859375
-54.427734375
-287.01171875
-513.662109375
-701.501953125
-825.482421875
-857.6640625
-812.47265625
-759.82421875
-760.392578125
-811.3203125
-881.669921875
-971.951171875
-1095.927734375
-1219.84765625
-1274.939453125
-1244.20703125
-1199.185546875
-1227.216796875
-1341.779296875
-1481.447265625
-1580.1875
-1621.318359375
-1636.490234375
-1673.06640625
-1757.9921875
-1876.95703125
-1987.8203125
-2060.455078125
-2096.12109375
-2099.88671875
-2048.8828125
-1910.939453125
-1692.96484375
-1448.81640625
-1231.78515625
-1054.580078125
-903.56640625
-775.244140625
-681.080078125
-624.1171875
-591.537109375
-575.822265625
-590.8671875
-656.96484375
-771.177734375
-896.900390625
-984.23046875
-1004.1328125
-968.775390625
-919.31640625
-887.515625
-864.32421875
-807.0859375
-678.732421875
-479.458984375
-245.943359375
-31.626953125
110.90625
146.87890625
78.65625
-52.66796875
-197.828125
-333.46484375
-460.28125
-575.994140625
-668.748046875
-736.212890625
-788.1328125
-820.99609375
-811.67578125
-754.228515625
-687.84765625
-664.2890625
-690.857421875
-723.666015625
-714.150390625
-644.322265625
-521.115234375
-363.658203125
-204.48046875
-77.66015625
16.53125
125.029296875
297.43359375
523.3046875
724.1484375
815.345703125
779.26171875
680.521484375
606.9921875
585.86328125
553.828125
418.208984375
153.720703125
-166.462890625
-438.51953125
-617.220703125
-733.4375
-839.8125
-960.05078125
-1088.607421875
-1215.740234375
-1335.658203125
-1434.78125
-1487.34765625
-1473.458984375
-1403.314453125
-1317.0390625
-1250.466796875
-1198.388671875
-1119.93359375
-987.08984375
-822.765625
-682.98828125
-603.5859375
-570.6484375
-541.068359375
-485.677734375
-414.955078125
-371.12109375
-395.544921875
-495.490234375
-636.640625
-766.779296875
-845.447265625
-853.755859375
-790.58984375
-675.859375
-556.962890625
-495.11328125
-529.439453125
-647.337890625
-786.5546875
-868.408203125
-842.53125
-715.73828125
-541.853515625
-378.66796875
-253.12109375
-165.193359375
-108.861328125
-71.17578125
-18.1171875
90.708984375
258.728515625
434.37890625
548.296875
566.5625
506.40234375
410.423828125
312.298828125
218.41015625
112.4375
-19.328125
-159.953125
-259.982421875
-268.4921875
-170.142578125
0.05859375
170.650390625
271.37890625
279.984375
240.333984375
221.00390625
248.232421875
288.98828125
299.25
267.01171875
201.58984375
111.625
18.16796875
-35.724609375
-28.6640625
-9.748046875
-67.568359375
-240.6015625
-477.919921875
-689.01171875
-808.125
-810.779296875
-707.193359375
-546.58203125
-409.154296875
-363.173828125
-422.869140625
-550.724609375
-693.06640625
-811.80078125
-898.892578125
-973.78125
-1060.90234375
-1164.158203125
-1269.736328125
-1369.318359375
-1459.29296875
-1516.169921875
-1505.091796875
-1430.40625
-1349.49609375
-1307.384765625
-1275.0703125
-1183.41015625
-1008.564453125
-796.06640625
-610.142578125
-491.673828125
-461.54296875
-526.6953125
-669.4609375
-852.5390625
-1042.0234375
-1208.275390625
-1308.591796875
-1304.30859375
-1209.638671875
-1097.865234375
-1040.017578125
-1049.671875
-1093.62890625
-1133.916015625
-1148.296875
-1134.712890625
-1114.212890625
-1110.2265625
-1107.798828125
-1053.71484375
-917.68359375
-735.85546875
-573.76171875
-465.900390625
-413.66015625
-415.46875
-459.5390625
-503.283203125
-508.896484375
-501.73046875
-550.912109375
-680.41796875
-834.4375
-946.236328125
-1010.73828125
-1069.037109375
-1145.669921875
-1225.193359375
-1276.150390625
-1277.83203125
-1232.380859375
-1165.494140625
-1107.5703125
-1064.86328125
-1021.025390625
-975.375
-961.201171875
-1008.013671875
-1096.939453125
-1171.736328125
-1188.80859375
-1146.404296875
-1077.66796875
-1031.42578125
-1047.62890625
-1128.32421875
-1234.48046875
-1326.650390625
-1402.36328125
-1474.55859375
-1521.2421875
-1488.12890625
-1353.685546875
-1172.853515625
-1038.912109375
-1005.056640625
-1050.3203125
-1118.53125
-1182.8515625
-1267.638671875
-1405.912109375
-1583.546875
-1743.103515625
-1848.439453125
-1924.892578125
-2016.29296875
-2117.625
-2179.982421875
-2178.087890625
-2139.109375
-2093.892578125
-2028.173828125
-1904.369140625
-1717.48046875
-1508.185546875
-1326.068359375
-1196.9375
-1125.0390625
-1111.0390625
-1157.845703125
-1258.560546875
-1381.40625
-1474.064453125
-1494.62890625
-1441.302734375
-1342.853515625
-1216.150390625
-1042.908203125
-795.701171875
-480.755859375
-148.55078125
133.591796875
316.466796875
386.115234375
357.8828125
257.2421875
108.765625
-55.0625
-188.970703125
-265.162109375
-313.947265625
-407.583984375
-581.58984375
-785.005859375
-931.58984375
-993.3125
-1019.259765625
-1065.404296875
-1137.4375
-1215.892578125
-1308.94140625
-1444.916015625
-1613.095703125
-1741.931640625
-1755.626953125
-1643.33984375
-1458.2734375
-1258.869140625
-1077.326171875
-947.25390625
-921.734375
-1023.53515625
-1185.607421875
-1282.29296875
-1236.900390625
-1080.564453125
-899.650390625
-753.142578125
-656.951171875
-616.087890625
-631.24609375
-680.0546875
-728.234375
-770.072265625
-838.384765625
-965.787109375
-1148.43359375
-1351.140625
-1533.0859375
-1660.2890625
-1705.875
-1656.427734375
-1526.974609375
-1367.16796875
-1237.74609375
-1162.12890625
-1103.61328125
-1016.42578125
-927.177734375
-931.6171875
-1081.78515625
-1303.01953125
-1465.4296875
-1524.361328125
-1541.46484375
-1569.947265625
-1578.607421875
-1512.787109375
-1382.421875
-1251.294921875
-1167.24609375
-1137.4453125
-1148.41015625
-1170.515625
-1155.84375
-1071.015625
-932.240234375
-783.083984375
-645.642578125
-520.962890625
-424.76171875
-379.943359375
-368.326171875
-325.548828125
-197.34375
20.728515625
298.13671875
585.62109375
807.025390625
882.443359375
798.423828125
633.78125
482.71875
368.673828125
265.775390625
183.86328125
177.755859375
264.94921875
381.083984375
442.5234375
424.5078125
354.5703125
258.72265625
150.83984375
56.236328125
-4.232421875
-60.958984375
-185.142578125
-406.33203125
-660.640625
-842.705078125
-896.26953125
-837.390625
-707.380859375
-533.0078125
-328.96484375
-112.33203125
91.052734375
239.564453125
279.703125
182.40234375
-19.9921875
-254.6328125
-471.779296875
-667.98046875
-846.681640625
-991.4453125
-1094.1953125
-1173.783203125
-1232.544921875
-1218.494140625
-1074.87109375
-824.21484375
-568.107421875
-400.294921875
-346.123046875
-382.267578125
-473.2265625
-571.626953125
-617.884765625
-574.94921875
-458.666015625
-318.177734375
-192.95703125
-99.060546875
-45.046875
-43.365234375
-106.453125
-238.298828125
-423.75390625
-620.427734375
-771.916015625
-842.66796875
-838.78515625
-789.70703125
-714.775390625
-611.4609375
-467.1640625
-276.234375
-55.361328125
149.908203125
285.998046875
334.060546875
329.193359375
327.25
355.451171875
401.828125
444.7109375
480.185546875
523.623046875
593.306640625
689.654296875
785.296875
845.029296875
865.068359375
881.94921875
929.908203125
1001.78125
1069.912109375
1130.5
1195.263671875
1244.302734375
1229.279296875
1139.298828125
1028.806640625
952.083984375
895.896484375
815.525390625
724.021484375
697.5
780.7421875
926.4765625
1052.330078125
1128.640625
1176.5234375
1201.412109375
1181.69140625
1131.259765625
1123.423828125
1214.783203125
1367.857421875
1489.123046875
1537.265625
1556.1875
1599.34765625
1664.33984375
1723.32421875
1781.74609375
1865.990234375
1965.7421875
2030.15234375
2028.419921875
1985.6015625
1946.236328125
1923.828125
1902.33203125
1873.615234375
1855.197265625
1874.7421875
1948.4609375
2070.876953125
2214.283203125
2339.88671875
2422.73828125
2472.951171875
2528.283203125
2619.451171875
2739.7890625
2847.560546875
2897.34765625
2871.197265625
2785.232421875
2674.775390625
2578.91015625
2533.2265625
2557.94921875
2635.34375
2700.48046875
2673.6953125
2521.802734375
2294.71875
2097.470703125
2013.71484375
2042.087890625
2102.193359375
2111.884765625
2068.83984375
2054.099609375
2148.99609375
2353.03125
2590.515625
2788.8515625
2933.453125
3049.6015625
3155.072265625
3242.208984375
3290.201171875
3278.48046875
3195.720703125
3051.53125
2879.08203125
2717.30859375
2591.189453125
2512.10546875
2485.720703125
2505.130859375
2543.548828125
2575.33984375
2608.5
2677.09375
2789.248046875
2895.638671875
2927.787109375
2865.267578125
2750.369140625
2636.830078125
2543.373046875
2467.73046875
2426.22265625
2447.21875
2519.359375
2574.9609375
2554.017578125
2480.62890625
2449.85546875
2529.5234375
2693.04296875
2861.19921875
2991.59765625
3102.166015625
3216.478515625
3323.599609375
3407.2109375
3484.884765625
3583.822265625
3684.609375
3724.74609375
3670.59375
3561.61328125
3465.2265625
3405.5625
3358.44921875
3299.947265625
3224.744140625
3118.83984375
2954.98828125
2736.33203125
2520.177734375
2374.56640625
2324.607421875
2357.736328125
2458.796875
2607.33984375
2752.705078125
2833.44140625
2831.44140625
2782.22265625
2728.134765625
2691.5
2702.9140625
2816.896484375
3062.1171875
3385.8828125
3678.765625
3861.38671875
3937.2734375
3963.755859375
3984.017578125
3988.4375
3933.13671875
3792.185546875
3590.498046875
3382.529296875
3204.240234375
3059.556640625
2951.02734375
2898.34765625
2913.904296875
2980.166015625
3069.744140625
3173.896484375
3293.849609375
3419.17578125
3536.82421875
3647.6484375
3745.537109375
3788.443359375
3724.44140625
3552.072265625
3330.08203125
3122.396484375
2955.0546875
2826.166015625
2722.228515625
2608.484375
2435.814453125
2191.931640625
1938.669921875
1773.998046875
1754.005859375
1858.48828125
2020.943359375
2176.341796875
2289.634765625
2363.607421875
2426.26171875
2496.703125
2554.95703125
2553.515625
2469.8515625
2349.5625
2289.716796875
2364.271484375
2552.568359375
2743.185546875
2823.09375
2772.015625
2667.318359375
2601.017578125
2606.345703125
2662.791015625
2741.953125
2823.369140625
2879.6328125
2878.93359375
2811.146484375
2695.314453125
2554.271484375
2393.6796875
2213.28515625
2029.095703125
1874.2421875
1780.15234375
1761.634765625
1816.869140625
1935.01171875
2101.64453125
2299.236328125
2506.705078125
2704.75390625
2886.078125
3057.265625
3222.830078125
3365.017578125
3446.81640625
3444.2734375
3376.21484375
3292.2109375
3221.771484375
3139.31640625
2994.46484375
2784.056640625
2580.359375
2469.611328125
2464.810546875
2497.142578125
2496.267578125
2458.513671875
2423.005859375
2398.681640625
2343.08984375
2217.3125
2042.962890625
1891.58984375
1822.4140625
1839.16796875
1906.0234375
1993.7421875
2099.13671875
2220.951171875
2332.748046875
2395.814453125
2399.216796875
2376.576171875
2380.626953125
2448.12890625
2588.265625
2791.400390625
3039.537109375
3309.330078125
3563.947265625
3741.171875
3768.626953125
3621.791015625
3369.375
3128.294921875
2955.248046875
2806.37890625
2623.279296875
2429.9375
2307.796875
2290.931640625
2330.5390625
2363.9140625
2375.736328125
2375.90625
2352.6875
2278.517578125
2150.58203125
2004.962890625
1892.837890625
1846.994140625
1859.880859375
1889.9453125
1906.166015625
1933.3125
2033.072265625
2228.740234375
2470.205078125
2690.537109375
2873.99609375
3042.05859375
3194.623046875
3307.560546875
3383.353515625
3457.21484375
3537.81640625
3579.8671875
3543.31640625
3454.6015625
3375.69140625
3325.6953125
3269.912109375
3186.955078125
3110.544921875
3087.484375
3117.302734375
3156.513671875
3172.07421875
3169.337890625
3171.345703125
3191.9296875
3234.419921875
3301.12109375
3393.1484375
3504.9453125
3622.02734375
3719.365234375
3763.236328125
3726.59765625
3609.65625
3441.92578125
3264.517578125
3116.541015625
3030.353515625
3015.849609375
3041.84375
3055.890625
3040.537109375
3035.078125
3083.62109375
3176.365234375
3266.1796875
3332.234375
3397.728515625
3487.060546875
3594.68359375
3700.728515625
3792.044921875
3862.62890625
3919.154296875
3992.083984375
4108.50390625
4235.50390625
4280.26953125
4178.666015625
3972.875
3777.03515625
3673.96484375
3663.353515625
3693.287109375
3707.30078125
3663.84765625
3550.689453125
3403.55078125
3294.529296875
3280.4140625
3358.61328125
3473.1875
3557.2265625
3572.123046875
3522.525390625
3444.068359375
3371.642578125
3314.390625
3263.814453125
3221.884765625
3206.845703125
3228.52734375
3276.33984375
3346.392578125
3467.8359375
3677.548828125
3964.6015625
4258.564453125
4484.927734375
4621.669921875
4690.076171875
4704.65625
4660.525390625
4573.923828125
4504.8671875
4511.654296875
4586.357421875
4652.673828125
4630.056640625
4496.3046875
4300.669921875
4131.697265625
4059.326171875
4078.23828125
4103.14453125
4040.365234375
3869.623046875
3642.439453125
3409.638671875
3183.22265625
2970.0234375
2797.986328125
2684.509765625
2611.271484375
2562.056640625
2564.0546875
2658.2734375
2839.2109375
3047.46875
3208.873046875
3261.666015625
3173.162109375
2971.802734375
2752.32421875
2608.34375
2558.853515625
2567.509765625
2618.951171875
2731.458984375
2899.412109375
3074.568359375
3215.1484375
3312.029296875
3358.7265625
3345.37109375
3303.029296875
3305.646484375
3392.9609375
3524.359375
3640.443359375
3737.25390625
3842.58984375
3948.458984375
4013.318359375
4016.189453125
3966.775390625
3872.013671875
3732.060546875
3561.486328125
3373.607421875
3148.08984375
2859.55078125
2545.267578125
2300.88671875
2187.61328125
2170.66015625
2165.056640625
2116.146484375
2018.955078125
1888.474609375
1742.59375
1601.8984375
1478.037109375
1364.138671875
1255.5390625
1176.23828125
1162.44140625
1213.05859375
1270.275390625
1259.466796875
1146.8125
959.314453125
758.48046875
597.302734375
488.134765625
394.640625
256.66015625
43.841796875
-199.53125
-369.373046875
-377.259765625
-216.857421875
44.302734375
327.595703125
586.08984375
799.1328125
956.259765625
1056.8671875
1108.53125
1118.12109375
1098.650390625
1083.1953125
1100.615234375
1123.55859375
1072.451171875
900.859375
659.267578125
448.099609375
325.462890625
289.044921875
321.923828125
401.36328125
465.294921875
432.349609375
288.318359375
121.01171875
36.791015625
57.40625
121.30859375
169.578125
199.982421875
240.21484375
298.228515625
354.185546875
388.453125
398.541015625
384.58984375
333.859375
238.748046875
126.251953125
40.263671875
-19.220703125
-110.416015625
-271.609375
-447.068359375
-533.662109375
-499.873046875
-418.19921875
-374.005859375
-384.392578125
-420.876953125
-463.859375
-496.619140625
-477.17578125
-367.6328125
-191.240234375
-27.1328125
58.775390625
61.83203125
20.55078125
-30.830078125
-90.109375
-179.88671875
-313.63671875
-463.580078125
-569.30859375
-586.91015625
-523.1328125
-415.810546875
-292.76953125
-157.279296875
2.73828125
202.501953125
436.658203125
648.373046875
742.05078125
657.333984375
425.650390625
134.02734375
-154.236328125
-418.97265625
-643.609375
-803.279296875
-896.96875
-950.74609375
-972.00390625
-931.541015625
-813.935546875
-664.015625
-556.51171875
-526.466796875
-546.826171875
-567.8828125
-561.111328125
-524.205078125
-456.72265625
-338.708984375
-135.666015625
170.396484375
551.11328125
934.375
1238.8828125
1411.1171875
1444.1875
1378.22265625
1280.80859375
1207.859375
1171.861328125
1151.71484375
1133.494140625
1131.310546875
1165.123046875
1228.859375
1289.31640625
1315.736328125
1309.783203125
1307.1015625
1341.7109375
1400.29296875
1419.943359375
1347.779296875
1201.94921875
1059.380859375
984.896484375
987.458984375
1039.009765625
1104.17578125
1140.208984375
1099.939453125
970.251953125
805.51171875
699.080078125
712.10546875
834.81640625
1014.66015625
1210.166015625
1411.62109375
1616.00390625
1795.78515625
1905.98046875
1925.099609375
1879.03125
1817.20703125
1774.197265625
1760.65625
1770.23046875
1769.12890625
1692.818359375
1494.763671875
1208.775390625
934.0859375
748.03125
660.568359375
661.890625
770.287109375
996.20703125
1283.8984375
1531.033203125
1662.822265625
1663.162109375
1549.853515625
1360.26953125
1160.861328125
1028.9609375
1002.970703125
1063.021484375
1164.56640625
1274.447265625
1374.73046875
1458.16015625
1532.958984375
1616.400390625
1713.291015625
1811.33203125
1899.8828125
1976.900390625
2034.830078125
2062.087890625
2068.421875
2087.994140625
2143.462890625
2224.39453125
2313.537109375
2410.30078125
2504.59375
2550.525390625
2509.1875
2419.9609375
2393.203125
2513.326171875
2763.728515625
3053.9453125
3299.09765625
3460.619140625
3536.5703125
3547.58203125
3531.166015625
3521.541015625
3522.560546875
3512.421875
3481.732421875
3455.61328125
3469.642578125
3530.6796875
3607.298828125
3653.3828125
3639.6171875
3573.76171875
3496.697265625
3446.044921875
3411.392578125
3334.28515625
3166.603515625
2924.408203125
2672.994140625
2465.681640625
2310.0703125
2184.447265625
2067.0
1954.9140625
1878.388671875
1891.548828125
2016.37890625
2185.95703125
2273.896484375
2203.833984375
2018.736328125
1832.4609375
1730.712890625
1727.08203125
1782.181640625
1831.990234375
1813.263671875
1701.8515625
1537.61328125
1398.833984375
1350.46484375
1417.3203125
1580.22265625
1768.962890625
1876.951171875
1830.22265625
1656.591796875
1462.998046875
1334.9609375
1275.154296875
1239.40625
1200.623046875
1160.66796875
1123.814453125
1085.423828125
1042.158203125
997.166015625
955.6640625
922.921875
903.53125
896.125
890.361328125
872.759765625
836.568359375
789.189453125
751.927734375
744.431640625
761.45703125
771.982421875
750.6953125
702.736328125
648.720703125
600.482421875
568.953125
578.52734375
643.01171875
735.4609375
815.85546875
886.49609375
982.23828125
1100.583984375
1183.97265625
1193.306640625
1167.732421875
1184.72265625
1279.76171875
1426.046875
1574.212890625
1689.52734375
1764.115234375
1813.962890625
1856.5234375
1881.1640625
1857.576171875
1784.0234375
1705.84765625
1669.857421875
1679.568359375
1708.451171875
1728.85546875
1706.2890625
1598.658203125
1402.236328125
1183.005859375
1024.83203125
954.05859375
943.7265625
975.064453125
1053.2890625
1170.87890625
1302.0390625
1440.677734375
1605.232421875
1792.18359375
1953.09765625
2032.1484375
2009.787109375
1907.828125
1774.697265625
1668.25
1627.455078125
1652.802734375
1729.6015625
1863.689453125
2066.078125
2306.873046875
2522.390625
2675.802734375
2779.521484375
2853.861328125
2903.12890625
2944.447265625
3016.693359375
3133.826171875
3259.994140625
3354.896484375
3413.095703125
3432.6953125
3381.00390625
3234.79296875
3037.50390625
2876.755859375
2812.064453125
2851.59765625
2981.322265625
3174.333984375
3376.41015625
3526.955078125
3607.873046875
3646.6875
3665.35546875
3650.357421875
3578.1484375
3444.072265625
3256.990234375
3031.15234375
2800.01953125
2619.77734375
2537.916015625
2562.212890625
2669.435546875
2835.556640625
3046.021484375
3283.509765625
3521.162109375
3730.552734375
3887.724609375
3968.158203125
3945.28125
3809.060546875
3593.69921875
3379.765625
3253.98046875
3258.521484375
3377.224609375
3561.62890625
3758.8828125
3924.50390625
4037.73046875
4115.396484375
4188.763671875
4250.55078125
4243.560546875
4123.822265625
3923.71484375
3730.501953125
3608.609375
3561.572265625
3560.626953125
3582.837890625
3619.6328125
3672.841796875
3753.16015625
3869.21875
4010.697265625
4149.87890625
4261.822265625
4336.486328125
4375.390625
4388.904296875
4394.419921875
4403.43359375
4409.82421875
4401.109375
4378.55078125
4354.240234375
4331.4765625
4300.50390625
4250.16015625
4172.33203125
4063.15234375
3936.412109375
3827.693359375
3764.91015625
3742.931640625
3752.361328125
3823.890625
4004.421875
4280.392578125
4559.05859375
4744.576171875
4811.802734375
4795.326171875
4736.408203125
4663.4453125
4599.83984375
4558.064453125
4531.1171875
4510.44921875
4507.880859375
4544.76171875
4625.37890625
4733.42578125
4846.5625
4941.974609375
4997.99609375
5008.52734375
4994.3046875
4988.666015625
5012.77734375
5067.25390625
5137.572265625
5201.01953125
5240.537109375
5261.53125
5285.181640625
5319.2265625
5349.6796875
5367.345703125
5381.20703125
5393.693359375
5387.388671875
5356.771484375
5330.732421875
5338.076171875
5372.044921875
5420.73046875
5511.1875
5675.833984375
5878.849609375
6025.2578125
6060.126953125
6027.677734375
6017.2265625
6075.845703125
6187.072265625
6309.84765625
6419.494140625
6526.47265625
6667.09765625
6858.044921875
7048.412109375
7138.791015625
7069.890625
6884.099609375
6688.51953125
6570.27734375
6557.0625
6635.267578125
6775.81640625
6946.66796875
7126.171875
7313.189453125
7516.361328125
7732.93359375
7942.669921875
8117.697265625
8235.4765625
8296.328125
8340.857421875
8436.603515625
8623.68359375
8870.328125
9094.25
9230.552734375
9275.62109375
9276.423828125
9294.720703125
9375.439453125
9521.912109375
9686.86328125
9800.857421875
9829.546875
9808.6171875
9817.623046875
9913.798828125
10085.69921875
10264.62109375
10376.66015625
10384.681640625
10289.59765625
10110.619140625
9881.146484375
9657.2265625
9502.17578125
9444.6796875
9459.748046875
9502.48046875
9554.515625
9629.224609375
9742.24609375
9891.357421875
10058.580078125
10217.9921875
10348.451171875
10455.9375
10578.4296875
10747.173828125
10940.76953125
11096.23828125
11171.697265625
11184.52734375
11184.298828125
11202.69921875
11232.40625
11235.13671875
11161.20703125
10980.83984375
10715.046875
10429.4375
10187.263671875
10014.24609375
9910.26953125
9872.892578125
9892.50390625
9942.56640625
9999.537109375
10062.798828125
10130.8046875
10167.919921875
10130.2734375
10029.697265625
9939.802734375
9922.228515625
9967.70703125
10024.767578125
10065.0390625
10098.0625
10136.017578125
10169.638671875
10176.330078125
10135.580078125
10042.93359375
9927.44921875
9847.916015625
9843.76171875
9881.982421875
9870.962890625
9736.357421875
9476.1015625
9147.44921875
8825.57421875
8579.142578125
8451.921875
8436.57421875
8473.919921875
8500.904296875
8500.2890625
8493.3515625
8493.576171875
8487.298828125
8458.154296875
8411.671875
8369.765625
8349.80859375
8350.896484375
8354.779296875
8343.20703125
8319.505859375
8302.548828125
8287.94140625
8231.048828125
8094.462890625
7904.947265625
7730.5546875
7597.208984375
7459.908203125
7268.5625
7032.009765625
6798.0546875
6600.021484375
6453.423828125
6384.103515625
6419.11328125
6549.451171875
6727.39453125
6898.8671875
7017.51171875
7039.125
6943.6328125
6774.611328125
6628.068359375
6583.76171875
6659.505859375
6831.732421875
7067.21875
7316.39453125
7505.798828125
7574.27734375
7514.802734375
7364.955078125
7169.46484375
6973.80859375
6836.7265625
6804.505859375
6859.12109375
6918.466796875
6906.96484375
6814.427734375
6677.337890625
6523.966796875
6360.462890625
6197.49609375
6055.841796875
5934.498046875
5796.408203125
5610.8359375
5407.966796875
5270.40625
5256.75390625
5338.453125
5423.828125
5446.431640625
5421.833984375
5414.447265625
5459.095703125
5528.501953125
5576.27734375
5595.85546875
5625.64453125
5701.728515625
5817.48828125
5929.634765625
5991.298828125
5973.439453125
5866.869140625
5682.595703125
5454.77734375
5231.291015625
5049.71484375
4920.880859375
4835.91796875
4784.392578125
4763.7265625
4777.595703125
4828.404296875
4902.77734375
4959.595703125
4947.7421875
4856.53515625
4746.373046875
4707.5546875
4777.841796875
4908.37890625
5012.552734375
5035.41796875
4974.46484375
4858.5
4729.02734375
4630.5546875
4590.4765625
4600.314453125
4627.8203125
4648.18359375
4650.662109375
4615.34375
4504.591796875
4293.455078125
4004.01171875
3700.013671875
3446.849609375
3275.099609375
3171.845703125
3098.474609375
3023.0703125
2948.013671875
2909.306640625
2943.39453125
3050.19140625
3186.6171875
3293.388671875
3328.271484375
3281.947265625
3174.59375
3043.763671875
2931.0390625
2867.341796875
2856.390625
2865.974609375
2843.9609375
2758.8125
2631.36328125
2521.48046875
2479.638671875
2515.27734375
2610.013671875
2744.3984375
2897.11328125
3027.5
3083.1171875
3036.578125
2909.857421875
2758.966796875
2639.865234375
2586.97265625
2607.078125
2678.91015625
2762.783203125
2824.40625
2852.6796875
2848.7421875
2799.978515625
2678.1875
2473.0546875
2223.400390625
2004.1484375
1874.50390625
1837.708984375
1854.126953125
1894.4453125
1974.2890625
2128.615234375
2354.498046875
2593.728515625
2780.3359375
2893.283203125
2948.515625
2951.625
2887.1640625
2757.876953125
2603.208984375
2457.837890625
2311.6953125
2138.11328125
1950.708984375
1800.79296875
1717.79296875
1682.25
1667.01953125
1677.919921875
1734.75
1830.0625
1928.048828125
1996.00390625
2023.09375
2021.154296875
2026.34765625
2088.63671875
2232.11328125
2422.92578125
2594.263671875
2705.0234375
2761.388671875
2788.958984375
2809.794921875
2847.158203125
2920.07421875
3014.849609375
3080.5625
3070.822265625
2981.068359375
2839.2109375
2682.078125
2557.22265625
2523.607421875
2616.615234375
2813.681640625
3051.583984375
3268.3515625
3411.560546875
3430.90234375
3311.017578125
3113.66796875
2939.517578125
2824.705078125
2706.986328125
2519.599609375
2292.1640625
2127.65234375
2098.388671875
2197.349609375
2374.732421875
2575.556640625
2738.6328125
2806.841796875
2769.951171875
2680.361328125
2605.61328125
2574.1171875
2577.0625
2603.818359375
2652.576171875
2714.96484375
2773.365234375
2813.392578125
2822.69921875
2779.22265625
2661.640625
2480.443359375
2286.408203125
2138.197265625
2064.986328125
2060.486328125
2098.97265625
2146.796875
2169.49609375
2147.955078125
2092.6328125
2029.70703125
1963.29296875
1855.900390625
1657.796875
1361.015625
1020.970703125
720.705078125
514.349609375
405.013671875
367.611328125
378.169921875
418.23828125
466.990234375
507.40625
541.6796875
589.7734375
666.91015625
764.638671875
854.09375
904.78125
902.984375
859.609375
802.072265625
755.259765625
732.62890625
750.42578125
841.5234375
1035.419921875
1318.345703125
1625.73828125
1880.66796875
2029.580078125
2042.197265625
1909.52734375
1671.95703125
1432.876953125
1300.265625
1298.44921875
1357.798828125
1402.220703125
1427.880859375
1484.77734375
1604.20703125
1767.90625
1933.876953125
2063.064453125
2123.7734375
2100.2578125
2009.138671875
1891.21484375
1777.6953125
1676.466796875
1596.560546875
1567.705078125
1619.72265625
1750.765625
1928.21875
2114.26953125
2280.056640625
2404.55859375
2478.791015625
2512.9609375
2527.62890625
2534.494140625
2529.443359375
2498.31640625
2422.892578125
2295.974609375
2152.4296875
2076.876953125
2145.970703125
2348.978515625
2585.60546875
2755.50390625
2834.271484375
2855.130859375
2847.556640625
2821.94921875
2791.798828125
2768.7890625
2738.10546875
2676.087890625
2599.654296875
2563.513671875
2590.154296875
2628.892578125
2608.8125
2516.40625
2396.38671875
2286.21875
2178.71875
2052.056640625
1911.3515625
1783.68359375
1680.693359375
1583.83984375
1473.458984375
1364.740234375
1301.876953125
1314.22265625
1391.640625
1511.015625
1665.791015625
1840.455078125
1967.185546875
1955.833984375
1789.1484375
1559.072265625
1382.47265625
1301.6953125
1292.05859375
1336.91796875
1443.90625
1588.91015625
1693.529296875
1684.43359375
1560.29296875
1392.712890625
1276.23828125
1273.857421875
1379.90625
1523.763671875
1634.04296875
1713.1640625
1828.455078125
2018.111328125
2232.400390625
2389.98046875
2471.2734375
2526.857421875
2604.98046875
2702.009765625
2784.064453125
2828.66015625
2832.052734375
2790.361328125
2689.6484375
2518.513671875
2289.818359375
2046.83203125
1840.830078125
1701.87890625
1638.017578125
1654.78125
1749.197265625
1877.857421875
1964.0625
1966.478515625
1924.580078125
1905.05859375
1912.490234375
1887.646484375
1794.744140625
1674.9453125
1598.5234375
1587.23828125
1601.611328125
1593.2265625
1558.703125
1550.578125
1637.244140625
1834.666015625
2068.619140625
2220.646484375
2225.98828125
2120.16015625
1986.931640625
1879.958984375
1807.55078125
1770.884765625
1783.642578125
1851.072265625
1950.501953125
2042.134765625
2093.962890625
2099.18359375
2081.763671875
2084.31640625
2133.267578125
2205.2734375
2237.33984375
2184.8984375
2073.5859375
1987.75390625
2001.98046875
2118.650390625
2265.177734375
2346.17578125
2303.962890625
2147.412109375
1939.869140625
1757.19140625
1638.142578125
1561.546875
1476.455078125
1364.1171875
1267.90234375
1254.009765625
1342.30859375
1478.66015625
1571.97265625
1558.291015625
1443.138671875
1295.61328125
1194.65234375
1163.880859375
1155.32421875
1102.43359375
983.55859375
825.830078125
660.8671875
499.40625
345.736328125
213.51953125
124.2265625
107.359375
197.37109375
399.005859375
646.705078125
828.4375
872.16796875
797.015625
671.8828125
547.87890625
446.494140625
383.734375
367.09765625
371.53515625
345.76953125
252.48046875
101.203125
-48.31640625
-113.01171875
-43.134765625
125.78125
293.87109375
390.537109375
430.0546875
453.37890625
444.3359375
349.46484375
169.189453125
-23.095703125
-160.94140625
-242.095703125
-295.11328125
-331.283203125
-352.916015625
-376.421875
-417.48828125
-471.0234375
-526.083984375
-582.236328125
-632.7109375
-652.80078125
-629.44921875
-586.525390625
-556.927734375
-543.080078125
-527.115234375
-503.224609375
-470.318359375
-405.810546875
-284.78515625
-126.3671875
11.4765625
90.51953125
119.107421875
113.693359375
62.56640625
-55.60546875
-237.44921875
-455.744140625
-677.765625
-865.923828125
-978.744140625
-1000.46875
-969.021484375
-953.44921875
-997.978515625
-1096.861328125
-1217.34375
-1326.271484375
-1392.59765625
-1389.23046875
-1310.564453125
-1178.29296875
-1017.3359375
-836.48046875
-646.734375
-484.078125
-384.650390625
-335.97265625
-282.0234375
-192.32421875
-107.234375
-96.302734375
-183.72265625
-332.123046875
-487.16015625
-613.25390625
-691.134765625
-711.5546875
-684.537109375
-639.783203125
-608.173828125
-610.9921875
-666.263671875
-784.568359375
-946.9453125
-1101.55078125
-1197.392578125
-1216.7421875
-1169.966796875
-1074.705078125
-957.056640625
-865.03515625
-858.9296875
-978.076171875
-1215.94140625
-1520.111328125
-1809.46875
-2001.52734375
-2046.427734375
-1952.251953125
-1783.236328125
-1629.6015625
-1563.5234375
-1600.83984375
-1691.138671875
-1748.33984375
-1700.634765625
-1519.576171875
-1217.44140625
-837.9453125
-451.646484375
-136.55859375
57.85546875
126.763671875
87.3515625
-48.0
-268.513671875
-547.779296875
-842.439453125
-1102.55859375
-1280.9296875
-1352.216796875
-1340.423828125
-1314.623046875
-1334.26953125
-1397.169921875
-1450.26171875
-1446.32421875
-1384.13671875
-1308.12890625
-1283.38671875
-1355.654296875
-1512.654296875
-1689.8359375
-1830.88671875
-1935.32421875
-2034.927734375
-2144.923828125
-2265.64453125
-2410.875
-2588.19140625
-2753.712890625
-2834.796875
-2814.419921875
-2758.3203125
-2738.2265625
-2751.986328125
-2732.97265625
-2611.87109375
-2357.34375
-1995.53515625
-1625.830078125
-1394.171875
-1402.740234375
-1634.08984375
-1978.57421875
-2332.021484375
-2651.146484375
-2926.548828125
-3139.33203125
-3264.982421875
-3308.5234375
-3313.5703125
-3322.720703125
-3329.27734375
-3282.22265625
-3151.072265625
-2975.251953125
-2829.693359375
-2749.384765625
-2715.123046875
-2708.466796875
-2737.703125
-2794.537109375
-2826.650390625
-2786.646484375
-2683.166015625
-2552.8828125
-2407.7890625
-2251.005859375
-2126.5625
-2101.248046875
-2190.22265625
-2335.671875
-2465.29296875
-2542.810546875
-2560.833984375
-2526.0859375
-2472.724609375
-2462.255859375
-2541.072265625
-2700.021484375
-2880.51953125
-3010.513671875
-3039.462890625
-2968.03515625
-2858.056640625
-2792.1953125
-2804.1953125
-2855.861328125
-2887.826171875
-2875.396484375
-2826.556640625
-2751.59765625
-2660.748046875
-2579.068359375
-2535.189453125
-2532.38671875
-2545.720703125
-2546.296875
-2514.380859375
-2433.279296875
-2295.419921875
-2128.31640625
-2000.1171875
-1974.6875
-2051.09375
-2157.41015625
-2218.28125
-2227.837890625
-2242.306640625
-2300.095703125
-2372.859375
-2412.5859375
-2424.984375
-2459.427734375
-2526.849609375
-2563.615234375
-2492.798828125
-2300.1015625
-2037.17578125
-1773.478515625
-1563.40625
-1439.775390625
-1410.1640625
-1461.05859375
-1578.35546875
-1754.232421875
-1961.76171875
-2142.349609375
-2247.080078125
-2283.333984375
-2291.48828125
-2276.896484375
-2197.669921875
-2032.048828125
-1832.5859375
-1692.880859375
-1670.212890625
-1751.701171875
-1880.794921875
-1996.466796875
-2054.17578125
-2036.337890625
-1957.490234375
-1852.498046875
-1750.685546875
-1663.4921875
-1601.767578125
-1597.189453125
-1687.220703125
-1864.90625
-2049.546875
-2128.1953125
-2043.353515625
-1844.021484375
-1650.130859375
-1567.259765625
-1626.001953125
-1779.875
-1945.38671875
-2056.75390625
-2108.3984375
-2151.640625
-2236.626953125
-2352.904296875
-2439.712890625
-2457.427734375
-2428.328125
-2394.666015625
-2360.51171875
-2307.060546875
-2254.8125
-2263.859375
-2352.130859375
-2446.767578125
-2452.599609375
-2355.197265625
-2222.384765625
-2113.76953125
-2031.751953125
-1964.333984375
-1924.01953125
-1915.060546875
-1900.373046875
-1841.408203125
-1747.646484375
-1647.302734375
-1531.77734375
-1381.13671875
-1232.697265625
-1160.09375
-1172.248046875
-1191.9765625
-1162.9921875
-1128.62109375
-1165.51171875
-1279.3046875
-1414.521484375
-1540.48046875
-1671.912109375
-1813.908203125
-1940.51953125
-2037.189453125
-2125.009765625
-2227.40234375
-2335.892578125
-2416.22265625
-2429.271484375
-2347.625
-2179.857421875
-1982.8984375
-1821.115234375
-1700.88671875
-1567.537109375
-1378.607421875
-1162.15234375
-993.529296875
-931.630859375
-982.76953125
-1101.240234375
-1209.466796875
-1239.21875
-1178.640625
-1076.427734375
-990.611328125
-941.744140625
-922.0234375
-932.35546875
-990.978515625
-1109.064453125
-1268.734375
-1424.033203125
-1524.34375
-1550.849609375
-1536.029296875
-1531.884765625
-1548.814453125
-1539.990234375
-1457.87109375
-1311.19921875
-1150.044921875
-1008.818359375
-887.189453125
-780.0
-696.814453125
-642.580078125
-597.736328125
-534.3125
-448.748046875
-368.474609375
-323.375
-315.384765625
-320.9296875
-321.572265625
-323.30859375
-339.71875
-363.708984375
-367.658203125
-330.421875
-255.71484375
-166.5703125
-90.2890625
-42.5859375
-13.34375
26.078125
85.9453125
136.640625
145.2890625
124.669921875
115.38671875
126.859375
141.189453125
182.701171875
329.326171875
619.546875
982.646484375
1299.46484375
1509.642578125
1629.1484375
1696.951171875
1755.8515625
1864.671875
2064.328125
2322.4921875
2557.3984375
2727.537109375
2859.94921875
2982.2578125
3073.3359375
3109.314453125
3128.884765625
3218.162109375
3431.826171875
3735.7265625
4017.359375
4156.7109375
4114.916015625
3965.12109375
3818.068359375
3712.42578125
3601.107421875
3447.60546875
3298.708984375
3241.78125
3318.681640625
3505.826171875
3752.681640625
4006.033203125
4211.529296875
4331.5703125
4371.83203125
4374.642578125
4382.85546875
4415.296875
4465.630859375
4507.3515625
4503.71484375
4430.078125
4293.27734375
4130.361328125
3995.15625
3941.240234375
3991.02734375
4104.16796875
4193.88671875
4198.35546875
4132.7890625
4062.29296875
4038.0625
4072.83984375
4153.103515625
4239.748046875
4265.3984375
4172.611328125
3972.017578125
3745.716796875
3582.19921875
3514.5390625
3518.5546875
3550.455078125
3576.943359375
3581.81640625
3558.703125
3504.908203125
3429.744140625
3370.21484375
3381.716796875
3493.697265625
3676.208984375
3861.884765625
3997.158203125
4063.97265625
4066.796875
4022.57421875
3959.650390625
3903.26953125
3858.759765625
3822.162109375
3800.267578125
3797.919921875
3790.900390625
3740.984375
3641.39453125
3519.255859375
3385.33984375
3210.75390625
2970.150390625
2686.87109375
2418.890625
2217.333984375
2112.021484375
2114.236328125
2205.689453125
2330.517578125
2418.4921875
2420.943359375
2328.212890625
2173.51171875
2029.798828125
1975.880859375
2034.5859375
2148.638671875
2234.912109375
2254.927734375
2219.9140625
2149.53125
2060.720703125
1989.775390625
1984.5078125
2060.421875
2187.8671875
2332.95703125
2488.400390625
2649.01953125
2776.169921875
2809.1171875
2708.658203125
2480.87109375
2169.921875
1843.85546875
1578.560546875
1428.125
1393.775390625
1423.55078125
1448.798828125
1426.654296875
1358.33984375
1281.255859375
1246.8203125
1291.548828125
1411.724609375
1563.02734375
1694.78125
1788.830078125
1857.05078125
1899.08984375
1881.140625
1774.919921875
1606.98828125
1441.802734375
1313.28515625
1199.34765625
1073.3046875
950.62890625
859.99609375
788.96875
693.392578125
557.369140625
415.330078125
312.939453125
270.509765625
287.029296875
352.16015625
442.24609375
526.482421875
593.689453125
662.60546875
759.125
898.0703125
1089.40234375
1332.306640625
1583.45703125
1757.951171875
1797.958984375
1735.611328125
1661.40625
1633.544921875
1641.9375
1653.712890625
1655.591796875
1640.07421875
1584.998046875
1477.75390625
1347.68359375
1247.783203125
1202.568359375
1188.255859375
1165.8046875
1125.236328125
1098.94921875
1138.265625
1270.962890625
1467.341796875
1643.6328125
1707.0703125
1608.14453125
1360.896484375
1028.888671875
698.607421875
448.640625
314.75
272.234375
261.828125
243.830078125
230.07421875
269.376953125
412.474609375
687.896484375
1089.146484375
1564.650390625
2021.513671875
2355.822265625
2496.56640625
2435.01953125
2223.080078125
1941.615234375
1654.63671875
1380.2890625
1104.171875
819.265625
545.291015625
310.697265625
133.064453125
25.69921875
4.978515625
71.26171875
192.916015625
332.576171875
485.974609375
672.265625
887.912109375
1100.46875
1299.15234375
1523.041015625
1811.677734375
2136.787109375
2406.666015625
2541.8984375
2539.44140625
2469.408203125
2421.830078125
2450.060546875
2545.30078125
2657.166015625
2745.083984375
2814.521484375
2903.642578125
3040.158203125
3216.43359375
3400.123046875
3558.51953125
3674.87109375
3752.232421875
3804.90625
3842.333984375
3861.533203125
3855.59375
3820.904296875
3749.615234375
3626.267578125
3447.767578125
3243.138671875
3057.341796875
2913.841796875
2805.958984375
2727.103515625
2694.93359375
2736.111328125
2851.97265625
3005.3125
3142.787109375
3236.005859375
3306.708984375
3406.29296875
3561.08203125
3740.09765625
3882.041015625
3944.337890625
3916.42578125
3804.16015625
3631.330078125
3451.017578125
3319.388671875
3246.025390625
3194.349609375
3140.197265625
3101.185546875
3090.494140625
3070.509765625
2986.4296875
2837.650390625
2688.197265625
2604.89453125
2601.421875
2643.3515625
2696.20703125
2766.8359375
2898.810546875
3118.421875
3385.224609375
3616.71484375
3769.5546875
3869.169921875
3942.013671875
3953.76953125
3856.01171875
3673.873046875
3493.828125
3361.04296875
3235.822265625
3068.4140625
2877.86328125
2727.1015625
2639.94140625
2570.62109375
2453.17578125
2271.224609375
2085.583984375
1995.8828125
2061.50390625
2253.318359375
2488.7890625
2706.607421875
2890.4140625
3036.57421875
3142.5859375
3230.83203125
3334.306640625
3434.98828125
3457.62890625
3357.650390625
3180.619140625
2995.931640625
2803.98046875
2560.185546875
2267.59375
1979.76953125
1712.306640625
1418.6484375
1081.015625
777.931640625
624.40625
669.142578125
875.21875
1172.775390625
1493.16796875
1767.095703125
1935.322265625
1980.07421875
1936.140625
1867.98046875
1840.904296875
1904.419921875
2080.431640625
2353.36328125
2671.0625
2960.556640625
3155.81640625
3229.9140625
3209.962890625
3153.080078125
3099.888671875
3054.58984375
3008.955078125
2968.80078125
2943.154296875
2913.876953125
2830.3828125
2641.810546875
2342.298828125
1996.25390625
1716.193359375
1591.400390625
1618.490234375
1705.091796875
1750.55078125
1722.865234375
1665.2578125
1652.828125
1749.91796875
1974.388671875
2264.73828125
2490.263671875
2533.5
2382.28125
2133.27734375
1904.14453125
1751.630859375
1666.501953125
1619.6796875
1598.80859375
1610.767578125
1660.564453125
1729.0
1775.669921875
1772.76171875
1732.0859375
1687.1953125
1652.7578125
1615.376953125
1558.501953125
1474.671875
1353.619140625
1185.189453125
985.123046875
796.697265625
650.6640625
536.765625
428.685546875
325.6328125
255.484375
246.466796875
309.52734375
441.03515625
628.294921875
853.953125
1102.037109375
1355.83203125
1588.46875
1768.2734375
1878.470703125
1915.4609375
1861.896484375
1688.990234375
1409.185546875
1105.25390625
870.458984375
721.734375
599.779296875
454.767578125
305.431640625
211.728515625
216.712890625
321.498046875
489.228515625
659.30078125
779.330078125
841.150390625
875.232421875
903.27734375
913.486328125
888.201171875
830.173828125
746.62109375
634.93359375
511.216796875
431.853515625
449.611328125
553.06640625
681.05078125
796.990234375
919.248046875
1073.423828125
1244.74609375
1391.60546875
1485.13671875
1521.822265625
1515.150390625
1489.91015625
1470.26171875
1459.091796875
1442.763671875
1429.369140625
1461.19921875
1560.931640625
1676.220703125
1713.9609375
1637.46484375
1503.06640625
1389.052734375
1314.814453125
1251.89453125
1193.287109375
1174.53125
1225.919921875
1337.09765625
1484.376953125
1668.72265625
1900.416015625
2156.1953125
2381.59765625
2542.9921875
2656.8125
2755.68359375
2842.89453125
2900.4140625
2933.734375
2983.666015625
3086.9140625
3241.4296875
3418.58984375
3592.423828125
3741.607421875
3840.1796875
3879.876953125
3906.109375
3998.837890625
4190.38671875
4412.69921875
4550.123046875
4542.373046875
4417.041015625
4230.033203125
4012.763671875
3792.865234375
3630.203125
3590.935546875
3691.49609375
3896.984375
4168.375
4475.212890625
4759.26171875
4933.76171875
4956.607421875
4887.7734375
4840.3203125
4873.72265625
4953.080078125
5006.673828125
5001.130859375
4963.513671875
4956.94140625
5041.466796875
5233.96875
5486.9609375
5715.203125
5857.611328125
5916.001953125
5938.4296875
5978.544921875
6069.93359375
6212.529296875
6361.62109375
6441.375
6395.177734375
6231.826171875
6019.947265625
5844.939453125
5777.0859375
5857.197265625
6072.01171875
6333.37890625
6514.390625
6538.34375
6431.29296875
6276.224609375
6128.416015625
5996.4453125
5893.455078125
5863.423828125
5931.921875
6050.29296875
6120.017578125
6078.029296875
5947.63671875
5808.859375
5732.435546875
5738.81640625
5799.140625
5864.8359375
5904.333984375
5915.2421875
5894.388671875
5805.607421875
5607.986328125
5327.6484375
5070.51171875
4931.095703125
4898.0859375
4875.408203125
4785.806640625
4623.6015625
4419.341796875
4208.669921875
4056.380859375
4060.271484375
4273.455078125
4624.998046875
4955.7265625
5146.84765625
5202.548828125
5211.31640625
5251.056640625
5338.751953125
5448.169921875
5550.38671875
5633.873046875
5698.08984375
5740.869140625
5760.10546875
5767.630859375
5792.015625
5858.73046875
5968.634765625
6100.01171875
6227.189453125
6329.044921875
6381.5546875
6353.720703125
6220.458984375
5984.486328125
5688.61328125
5403.294921875
5190.587890625
5071.431640625
5028.373046875
5037.25390625
5084.23828125
5149.767578125
5195.951171875
5187.806640625
5118.28515625
4996.501953125
4821.587890625
4593.6484375
4351.705078125
4174.93359375
4128.279296875
4209.990234375
4355.529296875
4486.26171875
4555.53515625
4562.158203125
4529.146484375
4467.595703125
4361.845703125
4194.09375
3976.517578125
3745.890625
3530.359375
3337.94921875
3174.8828125
3050.55859375
2955.08203125
2851.283203125
2703.888671875
2507.86328125
2283.513671875
2062.16796875
1887.98046875
1812.2734375
1858.95703125
1997.458984375
2165.4140625
2316.369140625
2437.060546875
2530.4140625
2602.41015625
2662.275390625
2714.22265625
2743.185546875
2722.43359375
2642.314453125
2524.107421875
2400.44140625
2285.17578125
2164.220703125
2016.259765625
1847.314453125
1705.17578125
1647.2578125
1684.84375
1767.822265625
1833.33984375
1857.966796875
1851.2890625
1817.88671875
1753.658203125
1670.92578125
1593.521484375
1523.0703125
1440.400390625
1349.1953125
1285.458984375
1261.904296875
1229.41796875
1128.337890625
970.66796875
842.4140625
823.52734375
927.453125
1117.564453125
1349.134765625
1574.650390625
1730.306640625
1755.546875
1638.951171875
1431.21875
1202.873046875
997.83984375
837.376953125
754.587890625
794.19140625
964.6796875
1208.796875
1445.00390625
1637.5546875
1809.93359375
1989.37890625
2157.73046875
2267.841796875
2298.1328125
2279.896484375
2275.3046875
2335.349609375
2472.40625
2660.29296875
2855.580078125
3022.51953125
3144.81640625
3225.095703125
3284.82421875
3364.041015625
3505.650390625
3725.798828125
3998.494140625
4273.283203125
4507.51171875
4680.23046875
4779.369140625
4783.5234375
4664.826171875
4418.18359375
4088.76953125
3758.07421875
3489.91796875
3295.685546875
3164.7265625
3116.125
3187.65234375
3364.58203125
3548.51953125
3622.1796875
3536.83203125
3324.44140625
3045.34765625
2754.41015625
2509.62890625
2371.0234375
2363.529296875
2448.87890625
2552.115234375
2623.330078125
2675.34765625
2761.6796875
2913.408203125
3094.732421875
3227.064453125
3263.154296875
3231.001953125
3199.3359375
3212.603515625
3272.123046875
3363.208984375
3468.298828125
3550.955078125
3556.853515625
3450.0078125
3240.83984375
2975.26171875
2710.876953125
2506.07421875
2406.076171875
2417.92578125
2508.46875
2640.66015625
2800.314453125
2973.5625
3116.537109375
3178.451171875
3153.509765625
3083.859375
3007.939453125
2932.9609375
2868.13671875
2853.16015625
2920.958984375
3043.037109375
3147.484375
3200.916015625
3249.125
3360.669921875
3544.75390625
3742.66015625
3890.62890625
3969.43359375
3993.6015625
3976.509765625
3918.654296875
3818.498046875
3685.5234375
3551.96484375
3474.720703125
3502.111328125
3616.322265625
3722.51171875
3727.453125
3635.73828125
3550.3515625
3576.236328125
3741.744140625
4010.775390625
4332.24609375
4652.171875
4905.0703125
5039.68359375
5063.033203125
5037.947265625
5028.333984375
5056.4140625
5109.931640625
5167.837890625
5207.5859375
5204.6953125
5148.041015625
5059.15625
4986.88671875
4976.322265625
5039.560546875
5150.578125
5261.998046875
5326.271484375
5306.978515625
5181.87890625
4951.015625
4652.0546875
4361.421875
4160.876953125
4086.677734375
4106.78125
4149.548828125
4158.099609375
4124.83984375
4084.951171875
4082.08203125
4135.33203125
4231.2890625
4343.841796875
4458.91796875
4577.111328125
4696.162109375
4803.080078125
4890.20703125
4969.455078125
5056.666015625
5144.41015625
5207.42578125
5241.544921875
5281.44140625
5362.822265625
5472.904296875
5557.951171875
5584.044921875
5575.7421875
5588.1640625
5655.68359375
5779.8984375
5954.052734375
6175.958984375
6434.9609375
6701.529296875
6935.29296875
7097.71875
7164.197265625
7144.375
7094.021484375
7082.837890625
7129.74609375
7175.431640625
7132.71875
6965.052734375
6715.37890625
6472.1953125
6318.23046875
6296.087890625
6394.560546875
6558.45703125
6723.564453125
6853.48828125
6948.240234375
7028.12890625
7120.6640625
7256.19921875
7455.0625
7706.916015625
7967.390625
8182.6015625
8322.75390625
8401.22265625
8467.91015625
8575.900390625
8739.05859375
8917.58984375
9048.482421875
9087.8359375
9026.326171875
8889.201171875
8748.115234375
8718.123046875
8894.09375
9263.609375
9699.509765625
10057.169921875
10273.376953125
10371.68359375
10406.33984375
10430.33203125
10495.544921875
10635.27734375
10832.6953125
11032.7734375
11204.390625
11381.716796875
11633.251953125
11993.75
12428.224609375
12850.341796875
13166.154296875
13310.8359375
13269.822265625
13088.234375
12863.90625
12709.0859375
12684.197265625
12750.73828125
12799.2109375
12740.27734375
12571.494140625
12356.849609375
12160.193359375
12014.50390625
11937.068359375
11935.98046875
11989.970703125
12044.203125
12043.82421875
11967.158203125
11824.15234375
11636.43359375
11426.255859375
11212.244140625
11005.171875
10813.388671875
10654.537109375
10549.646484375
10501.634765625
10494.44140625
10517.517578125
10569.0078125
10623.806640625
10628.65234375
10561.9140625
10483.294921875
10484.115234375
10584.0625
10707.708984375
10770.658203125
10760.720703125
10723.65625
10699.970703125
10698.50390625
10707.822265625
10701.953125
10648.689453125
10549.640625
10474.234375
10520.2265625
10722.740234375
11019.51953125
11320.40625
11596.923828125
11885.69140625
12211.796875
12529.849609375
12746.388671875
12793.0078125
12679.4609375
12488.9375
12327.333984375
12264.64453125
12305.798828125
12404.576171875
12501.521484375
12553.873046875
12545.43359375
12487.296875
12414.55859375
12367.376953125
12358.068359375
12358.20703125
12332.638671875
12289.2734375
12280.904296875
12348.595703125
12474.5625
12604.625
12709.36328125
12804.8046875
12915.275390625
13039.158203125
13160.611328125
13274.94140625
13382.49609375
13466.078125
13496.19140625
13463.8984375
13400.46875
13363.751953125
13407.24609375
13548.833984375
13750.705078125
13934.501953125
14040.142578125
14076.6875
14097.810546875
14121.197265625
14095.267578125
13963.759765625
13746.671875
13531.203125
13385.2890625
13301.123046875
13224.427734375
13117.4453125
12984.30859375
12853.42578125
12754.548828125
12708.25390625
12717.416015625
12756.8984375
12777.060546875
12732.73828125
12619.64453125
12479.166015625
12356.06640625
12249.970703125
12120.435546875
11943.634765625
11746.26953125
11567.55859375
11400.787109375
11198.779296875
10939.10546875
10661.939453125
10434.994140625
10297.236328125
10246.18359375
10262.091796875
10321.521484375
10387.375
10402.828125
10310.5
10087.10546875
9764.765625
9413.685546875
9092.505859375
8813.423828125
8562.9140625
8351.43359375
8221.80859375
8199.333984375
8247.041015625
8279.806640625
8212.3671875
7992.20703125
7615.716796875
7142.736328125
6685.611328125
6349.50390625
6168.09765625
6101.384765625
6086.48828125
6072.06640625
6014.81640625
5884.671875
5696.30078125
5515.0234375
5404.720703125
5370.87890625
5365.681640625
5340.34375
5277.017578125
5177.7265625
5048.388671875
4903.51953125
4769.138671875
4662.8515625
4574.626953125
4481.017578125
4377.9921875
4285.126953125
4212.462890625
4139.3125
4041.5234375
3931.07421875
3849.208984375
3821.998046875
3841.791015625
3891.2265625
3958.072265625
4019.1640625
4046.51953125
4060.51171875
4152.8046875
4410.396484375
4814.341796875
5244.388671875
5583.376953125
5782.654296875
5824.298828125
5673.9765625
5313.056640625
4797.193359375
4245.556640625
3772.037109375
3440.533203125
3267.861328125
3235.287109375
3296.654296875
3402.998046875
3528.775390625
3661.8359375
3772.25390625
3817.51171875
3789.123046875
3736.318359375
3727.234375
3789.447265625
3891.990234375
3977.623046875
4009.28515625
3995.5703125
3978.546875
3990.501953125
4017.3515625
4011.759765625
3948.91015625
3862.5
3815.54296875
3836.49609375
3890.724609375
3915.36328125
3879.7421875
3815.275390625
3793.369140625
3873.37890625
4061.658203125
4310.177734375
4551.091796875
4735.609375
4845.15234375
4871.828125
4796.955078125
4597.478515625
4277.03515625
3886.333984375
3505.33984375
3200.388671875
2994.427734375
2870.787109375
2797.814453125
2751.052734375
2720.59765625
2703.6875
2692.435546875
2672.189453125
2634.224609375
2585.890625
2545.630859375
2536.322265625
2588.166015625
2729.462890625
2949.505859375
3176.2421875
3320.92578125
3355.197265625
3325.974609375
3290.6953125
3261.94140625
3220.9453125
3150.1328125
3030.44140625
2838.46484375
2583.275390625
2330.458984375
2154.53515625
2072.6875
2048.498046875
2044.3203125
2038.451171875
2011.896484375
1970.08984375
1973.12890625
2086.39453125
2284.71875
2453.939453125
2511.609375
2485.34375
2446.8125
2414.59375
2364.31640625
2295.380859375
2224.771484375
2127.384765625
1947.474609375
1686.5703125
1434.849609375
1285.326171875
1238.134765625
1213.40625
1145.009765625
1035.30078125
917.203125
787.587890625
601.990234375
335.119140625
22.58203125
-277.216796875
-548.09765625
-811.548828125
-1061.068359375
-1244.046875
-1327.00390625
-1339.71484375
-1320.708984375
-1249.76953125
-1083.75390625
-849.212890625
-649.5703125
-569.431640625
-603.392578125
-686.642578125
-765.41015625
-825.505859375
-877.904296875
-933.67578125
-981.30078125
-984.109375
-916.75390625
-807.451171875
-725.044921875
-719.515625
-789.765625
-902.982421875
-1015.34765625
-1074.232421875
-1041.80078125
-936.33984375
-821.625
-736.83203125
-663.763671875
-578.96875
-500.0
-446.5
-387.677734375
-277.494140625
-128.9921875
-4.25390625
71.974609375
144.421875
257.67578125
386.099609375
454.3359375
411.333984375
271.8203125
102.42578125
-16.451171875
-29.150390625
67.19921875
219.486328125
345.8671875
377.84765625
294.94140625
134.685546875
-32.673828125
-153.19140625
-221.86328125
-271.50390625
-339.400390625
-448.240234375
-600.029296875
-766.068359375
-890.10546875
-927.09765625
-884.642578125
-812.890625
-756.431640625
-734.19921875
-759.921875
-846.59375
-974.50390625
-1080.513671875
-1106.611328125
-1054.8671875
-980.267578125
-934.619140625
-927.94921875
-936.927734375
-936.123046875
-920.521484375
-904.8125
-900.328125
-891.19921875
-840.083984375
-722.998046875
-555.72265625
-386.59765625
-269.419921875
-235.39453125
-268.75
-304.46875
-273.126953125
-162.748046875
-21.009765625
112.66796875
250.646484375
411.845703125
562.390625
644.404296875
656.068359375
659.94921875
704.90234375
775.166015625
828.4453125
851.240234375
857.54296875
860.59375
869.412109375
891.5078125
912.953125
893.99609375
816.78515625
731.09375
724.08984375
844.04296875
1072.37109375
1361.67578125
1670.05859375
1958.431640625
2192.201171875
2367.43359375
2517.845703125
2680.66796875
2868.802734375
3084.658203125
3338.0390625
3628.900390625
3926.501953125
4188.048828125
4390.12109375
4523.728515625
4571.67578125
4520.6796875
4394.302734375
4244.59375
4103.779296875
3968.57421875
3842.34765625
3767.560546875
3793.6640625
3921.6171875
4093.943359375
4231.25
4271.125
4194.666015625
4047.0703125
3930.42578125
3943.9609375
4108.85546875
4353.6328125
4579.779296875
4744.0390625
4886.71875
5094.341796875
5430.306640625
5875.599609375
6317.947265625
6607.787109375
6649.015625
6453.05078125
6113.75390625
5735.7265625
5384.265625
5087.814453125
4864.8984375
4732.78125
4689.72265625
4702.439453125
4727.912109375
4752.669921875
4799.041015625
4881.23828125
4963.763671875
4983.25
4916.263671875
4810.837890625
4741.744140625
4744.396484375
4801.50390625
4881.921875
4971.619140625
5065.337890625
5149.77734375
5215.845703125
5286.365234375
5411.505859375
5617.025390625
5856.36328125
6031.443359375
6075.255859375
6008.99609375
5907.779296875
5819.09765625
5733.927734375
5632.869140625
5530.203125
5458.75390625
5434.654296875
5457.861328125
5529.0703125
5636.37109375
5733.048828125
5762.62109375
5713.36328125
5622.701171875
5518.810546875
5385.75
5207.70703125
5027.166015625
4926.2421875
4949.08984375
5063.30859375
5200.623046875
5317.486328125
5410.578125
5492.3515625
5568.654296875
5635.3671875
5684.427734375
5712.89453125
5733.466796875
5775.787109375
5868.912109375
6014.72265625
6174.61328125
6282.509765625
6280.705078125
6161.4609375
5984.830078125
5846.947265625
5812.498046875
5869.1328125
5947.33984375
5980.291015625
5940.96484375
5836.5390625
5693.771484375
5555.318359375
5464.806640625
5433.044921875
5426.484375
5405.19921875
5366.4609375
5335.6015625
5320.92578125
5299.23046875
5246.5625
5162.73046875
5059.7265625
4944.615234375
4823.890625
4709.498046875
4607.5703125
4510.025390625
4406.728515625
4297.453125
4185.634765625
4074.576171875
3980.9921875
3936.337890625
3954.47265625
4006.431640625
4048.93359375
4075.9609375
4122.283203125
4213.921875
4333.0078125
4437.119140625
4499.2890625
4522.998046875
4530.5625
4545.7578125
4579.736328125
4624.09375
4658.228515625
4666.44140625
4648.291015625
4615.560546875
4581.6484375
4547.435546875
4492.734375
4393.21875
4257.98046875
4137.587890625
4073.154296875
4044.07421875
3992.41015625
3898.232421875
3802.3203125
3749.337890625
3738.541015625
3740.943359375
3732.5390625
3691.607421875
3597.515625
3467.177734375
3371.04296875
3372.732421875
3459.533203125
3563.201171875
3636.552734375
3669.220703125
3637.896484375
3501.705078125
3269.83203125
3027.30859375
2854.84765625
2747.693359375
2647.830078125
2533.134765625
2428.5390625
2336.521484375
2210.927734375
2024.1640625
1827.625
1710.25
1705.03515625
1763.79296875
1825.19921875
1881.447265625
1961.80078125
2066.544921875
2146.150390625
2154.095703125
2101.115234375
2037.201171875
1985.708984375
1917.93359375
1800.4921875
1650.693359375
1529.658203125
1488.205078125
1533.310546875
1640.509765625
1777.107421875
1906.87890625
1990.32421875
1998.775390625
1927.955078125
1790.998046875
1603.236328125
1382.6875
1157.48828125
951.80859375
758.5703125
545.806640625
308.666015625
106.08203125
22.7109375
89.587890625
255.546875
438.625
591.173828125
715.322265625
841.080078125
1003.19921875
1214.728515625
1436.767578125
1588.88671875
1620.650390625
1569.48046875
1521.6171875
1519.615234375
1536.3125
1533.013671875
1499.779296875
1430.947265625
1311.880859375
1161.14453125
1044.35546875
997.916015625
959.744140625
825.17578125
566.50390625
257.0546875
-15.365234375
-210.103515625
-309.587890625
-297.90234375
-197.630859375
-86.50390625
-32.30078125
-26.82421875
-15.59765625
23.98046875
69.431640625
107.6796875
162.36328125
257.453125
377.630859375
474.44140625
499.76953125
434.3671875
301.15625
152.9140625
32.10546875
-58.3828125
-132.552734375
-176.517578125
-151.013671875
-41.876953125
115.9453125
275.111328125
418.97265625
559.8515625
714.71484375
896.259765625
1110.255859375
1341.96875
1553.84375
1711.876953125
1808.26171875
1849.95703125
1840.93359375
1793.052734375
1740.279296875
1716.58984375
1723.736328125
1741.88671875
1767.10546875
1812.48046875
1871.666015625
1910.9765625
1910.484375
1892.119140625
1892.02734375
1919.6015625
1955.962890625
1975.7421875
1951.43359375
1848.91796875
1645.728515625
1359.361328125
1045.7109375
766.822265625
565.11328125
460.642578125
454.48828125
528.982421875
655.892578125
813.900390625
998.880859375
1218.35546875
1478.224609375
1769.52734375
2060.31640625
2304.404296875
2469.765625
2561.201171875
2609.4609375
2639.220703125
2654.51953125
2651.826171875
2635.541015625
2620.412109375
2628.73828125
2681.033203125
2769.966796875
2841.201171875
2827.28515625
2721.994140625
2606.119140625
2571.958984375
2622.087890625
2663.76953125
2607.71484375
2455.4765625
2285.607421875
2175.4765625
2151.029296875
2193.31640625
2262.23046875
2309.748046875
2295.78515625
2213.078125
2093.46484375
1976.109375
1867.189453125
1738.01171875
1563.271484375
1352.529296875
1141.212890625
960.689453125
825.70703125
743.150390625
716.73828125
739.4140625
791.998046875
856.01953125
921.291015625
975.404296875
992.9296875
945.3984375
824.216796875
654.330078125
490.517578125
397.09765625
410.138671875
500.83984375
584.39453125
587.041015625
507.162109375
395.59375
278.072265625
122.35546875
-107.736328125
-388.787109375
-649.07421875
-831.791015625
-929.408203125
-968.47265625
-987.455078125
-1026.55859375
-1108.51171875
-1214.1328125
-1290.462890625
-1294.748046875
-1226.625
-1120.7109375
-1024.640625
-983.61328125
-1017.095703125
-1093.142578125
-1147.71484375
-1155.494140625
-1170.00390625
-1267.5234375
-1457.763671875
-1676.7265625
-1863.005859375
-2006.14453125
-2112.736328125
-2164.66796875
-2142.271484375
-2069.986328125
-2005.9140625
-1989.1484375
-2021.611328125
-2098.90234375
-2228.71875
-2406.328125
-2593.3984375
-2742.94921875
-2841.064453125
-2910.634765625
-2977.109375
-3045.1875
-3112.71875
-3193.935546875
-3313.4140625
-3474.19921875
-3640.65234375
-3762.11328125
-3814.365234375
-3812.576171875
-3781.669921875
-3719.6171875
-3595.93359375
-3386.0859375
-3104.77734375
-2806.705078125
-2557.0546875
-2398.119140625
-2335.78125
-2348.8125
-2404.984375
-2468.9765625
-2505.681640625
-2490.7890625
-2424.736328125
-2333.220703125
-2252.8828125
-2218.779296875
-2257.34765625
-2370.302734375
-2515.337890625
-2619.072265625
-2630.31640625
-2560.822265625
-2463.3671875
-2375.732421875
-2301.83984375
-2243.640625
-2226.599609375
-2280.029296875
-2402.359375
-2556.044921875
-2690.591796875
-2763.646484375
-2748.763671875
-2639.126953125
-2450.615234375
-2218.92578125
-1990.16796875
-1810.541015625
-1717.77734375
-1733.126953125
-1852.462890625
-2040.12109375
-2236.892578125
-2388.62890625
-2475.82421875
-2511.388671875
-2509.80078125
-2473.376953125
-2415.193359375
-2372.623046875
-2373.306640625
-2397.994140625
-2402.98828125
-2372.70703125
-2320.990234375
-2245.8515625
-2125.25390625
-1971.705078125
-1853.099609375
-1829.640625
-1889.109375
-1967.34765625
-2015.197265625
-2023.55859375
-2003.93359375
-1978.029296875
-1978.875
-2031.58984375
-2130.64453125
-2252.701171875
-2384.15625
-2514.900390625
-2614.052734375
-2640.65625
-2580.1171875
-2450.62890625
-2277.7265625
-2085.3984375
-1907.0859375
-1775.2578125
-1694.30859375
-1645.083984375
-1616.896484375
-1611.591796875
-1618.21875
-1617.2265625
-1618.966796875
-1667.58203125
-1790.57421875
-1965.82421875
-2149.0859375
-2309.064453125
-2422.896484375
-2467.861328125
-2445.333984375
-2397.103515625
-2373.455078125
-2391.595703125
-2437.068359375
-2490.07421875
-2534.53515625
-2557.33984375
-2557.599609375
-2544.810546875
-2513.900390625
-2441.162109375
-2326.33203125
-2221.775390625
-2192.013671875
-2250.146484375
-2352.59375
-2444.35546875
-2488.1640625
-2465.548828125
-2384.23046875
-2283.681640625
-2205.134765625
-2151.548828125
-2094.666015625
-2018.23828125
-1934.064453125
-1860.962890625
-1812.7578125
-1804.982421875
-1848.130859375
-1932.9921875
-2042.998046875
-2175.001953125
-2319.443359375
-2426.021484375
-2432.15625
-2340.87890625
-2239.4609375
-2221.271484375
-2307.708984375
-2453.630859375
-2596.666015625
-2681.287109375
-2667.265625
-2554.869140625
-2397.71484375
-2265.333984375
-2188.8984375
-2148.919921875
-2104.083984375
-2022.185546875
-1899.95703125
-1771.716796875
-1689.138671875
-1676.18359375
-1710.783203125
-1760.587890625
-1821.53125
-1906.4921875
-2014.744140625
-2136.958984375
-2276.361328125
-2434.1640625
-2578.96875
-2662.0859375
-2667.7890625
-2622.935546875
-2550.80859375
-2442.21484375
-2288.1015625
-2121.771484375
-2006.404296875
-1982.880859375
-2039.662109375
-2128.51171875
-2198.84375
-2221.197265625
-2195.45703125
-2150.380859375
-2132.638671875
-2178.779296875
-2280.3046875
-2376.5078125
-2398.09765625
-2327.189453125
-2206.564453125
-2087.029296875
-1982.1328125
-1884.26953125
-1803.416015625
-1762.5234375
-1762.171875
-1777.73828125
-1793.67578125
-1816.91796875
-1851.75
-1885.541015625
-1910.908203125
-1941.943359375
-1992.720703125
-2053.69140625
-2105.826171875
-2147.99609375
-2193.515625
-2246.513671875
-2299.62890625
-2352.42578125
-2413.662109375
-2482.24609375
-2542.623046875
-2588.26953125
-2638.337890625
-2717.845703125
-2825.10546875
-2930.85546875
-3010.12890625
-3063.197265625
-3098.87109375
-3107.716796875
-3067.2578125
-2974.23828125
-2857.171875
-2747.0546875
-2642.62109375
-2516.328125
-2353.85546875
-2176.58984375
-2020.37890625
-1899.2265625
-1797.86328125
-1697.61328125
-1598.91015625
-1511.666015625
-1430.5546875
-1335.841796875
-1224.5
-1126.580078125
-1074.69140625
-1062.3203125
-1049.912109375
-1013.025390625
-967.95703125
-946.904296875
-965.796875
-1022.314453125
-1104.6875
-1189.03515625
-1246.17578125
-1269.849609375
-1286.818359375
-1323.130859375
-1372.953125
-1417.205078125
-1456.599609375
-1502.169921875
-1547.591796875
-1582.55859375
-1625.40234375
-1705.169921875
-1807.900390625
-1874.74609375
-1863.5859375
-1784.794921875
-1668.365234375
-1529.982421875
-1388.671875
-1287.302734375
-1263.830078125
-1313.060546875
-1396.650390625
-1479.666015625
-1542.228515625
-1572.990234375
-1575.396484375
-1570.8046875
-1573.41015625
-1568.3359375
-1533.3515625
-1475.083984375
-1423.10546875
-1391.31640625
-1362.736328125
-1309.607421875
-1213.53515625
-1072.009765625
-903.919921875
-745.859375
-625.0234375
-536.87890625
-464.263671875
-412.029296875
-401.6015625
-434.3515625
-484.3671875
-528.5234375
-557.638671875
-551.419921875
-471.5546875
-301.283203125
-78.130859375
131.7890625
287.240234375
390.490234375
464.51171875
528.244140625
589.41015625
643.21484375
671.353515625
649.9296875
567.349609375
440.34375
316.029296875
252.650390625
282.76953125
384.908203125
496.21875
562.3203125
576.056640625
567.318359375
563.08984375
566.166015625
568.34765625
570.72265625
585.171875
624.203125
699.228515625
826.21875
1018.478515625
1262.740234375
1507.400390625
1688.962890625
1777.15234375
1790.51171875
1768.951171875
1741.580078125
1722.830078125
1721.865234375
1739.552734375
1763.658203125
1783.66796875
1809.564453125
1863.306640625
1951.802734375
2058.724609375
2162.087890625
2249.490234375
2318.076171875
2372.8125
2425.341796875
2481.189453125
2525.62109375
2535.28515625
2508.630859375
2474.005859375
2463.576171875
2489.67578125
2549.14453125
2634.73828125
2731.421875
2813.5703125
2863.111328125
2891.419921875
2935.205078125
3028.0078125
3174.658203125
3348.029296875
3508.1875
3630.330078125
3718.76953125
3793.984375
3871.48828125
3962.2734375
4087.853515625
4272.232421875
4506.677734375
4735.427734375
4894.48828125
4966.57421875
4991.408203125
5022.978515625
5080.724609375
5139.435546875
5160.59765625
5132.197265625
5078.986328125
5036.03125
5019.064453125
5025.38671875
5053.28125
5103.869140625
5166.123046875
5219.71484375
5258.734375
5297.587890625
5346.7578125
5397.681640625
5440.33203125
5481.33203125
5532.52734375
5591.630859375
5643.5078125
5669.638671875
5648.68359375
5565.1015625
5434.353515625
5307.9375
5234.43359375
5220.8046875
5244.681640625
5292.28515625
5363.00390625
5444.763671875
5512.076171875
5552.712890625
5577.470703125
5599.1484375
5618.7734375
5637.861328125
5667.75
5715.826171875
5771.154296875
5812.9765625
5830.3125
5829.046875
5821.259765625
5807.5078125
5768.39453125
5680.255859375
5546.830078125
5409.8828125
5316.9765625
5279.3046875
5268.765625
5252.28125
5218.978515625
5178.23046875
5144.93359375
5127.6953125
5122.3671875
5118.6796875
5120.068359375
5148.357421875
5214.328125
5290.841796875
5335.51171875
5339.212890625
5332.5546875
5342.80078125
5364.04296875
5374.029296875
5360.99609375
5326.98046875
5283.26953125
5251.951171875
5254.59375
5287.029296875
5318.50390625
5327.265625
5325.224609375
5336.923828125
5367.6015625
5406.521484375
5451.193359375
5509.98046875
5582.349609375
5649.12109375
5684.009765625
5670.888671875
5614.462890625
5539.8515625
5477.59765625
5444.357421875
5440.80859375
5465.87109375
5520.197265625
5592.83203125
5660.1328125
5708.07421875
5745.076171875
5783.810546875
5821.32421875
5847.33203125
5861.732421875
5872.90234375
5888.484375
5919.451171875
5982.8984375
6086.216796875
6214.931640625
6347.72265625
6473.85546875
6581.541015625
6640.69140625
6620.96484375
6527.111328125
6398.396484375
6270.875
6154.6328125
6049.14453125
5964.232421875
5917.583984375
5919.185546875
5961.771484375
6020.642578125
6063.380859375
6068.822265625
6039.03125
5988.5078125
5925.232421875
5850.55078125
5773.701171875
5714.265625
5689.064453125
5703.98046875
5755.1328125
5825.912109375
5884.03125
5896.53515625
5854.85546875
5779.57421875
5699.51953125
5632.564453125
5584.857421875
5556.716796875
5544.08203125
5539.830078125
5536.919921875
5529.26171875
5514.767578125
5504.234375
5520.6328125
5576.994140625
5656.525390625
5726.123046875
5769.078125
5794.259765625
5815.61328125
5836.146484375
5852.13671875
5858.939453125
5850.13671875
5823.4921875
5790.712890625
5769.93359375
5766.216796875
5770.62109375
5778.517578125
5793.779296875
5812.63671875
5821.193359375
5816.548828125
5814.8359375
5827.943359375
5844.638671875
5845.919921875
5830.0078125
5812.84765625
5812.208984375
5838.98046875
5894.357421875
5966.134765625
6035.576171875
6095.40234375
6152.158203125
6204.828125
6236.130859375
6238.87109375
6238.900390625
6272.654296875
6345.630859375
6429.435546875
6498.72265625
6555.880859375
6616.890625
6684.853515625
6743.1328125
6769.89453125
6759.1328125
6732.5078125
6729.1328125
6777.091796875
6873.802734375
6995.291015625
7119.01171875
7232.796875
7329.990234375
7408.189453125
7471.81640625
7526.517578125
7570.4765625
7598.0546875
7611.72265625
7624.029296875
7647.408203125
7685.513671875
7731.76171875
7771.66796875
7791.3515625
7792.232421875
7796.470703125
7831.11328125
7906.16796875
8009.357421875
8115.8046875
8197.716796875
8234.89453125
8230.421875
8213.951171875
8216.0078125
8237.333984375
8253.564453125
8250.89453125
8245.458984375
8263.8203125
8314.623046875
8385.431640625
8459.087890625
8524.427734375
8574.615234375
8604.10546875
8611.0390625
8601.375
8588.85546875
8588.8828125
8610.771484375
8655.708984375
8720.83203125
8801.466796875
8889.591796875
8976.76953125
9061.916015625
9150.22265625
9240.39453125
9320.30078125
9382.0390625
9434.751953125
9493.6796875
9561.146484375
9626.89453125
9682.224609375
9723.857421875
9749.322265625
9762.228515625
9780.291015625
9823.380859375
9890.306640625
9958.09375
10007.646484375
10041.91015625
10077.572265625
10128.3515625
10197.748046875
10277.390625
10349.154296875
10398.703125
10431.17578125
10464.732421875
10505.31640625
10538.357421875
10551.81640625
10558.185546875
10584.755859375
10646.5
10734.64453125
10827.46875
10906.677734375
10967.39453125
11018.95703125
11075.619140625
11143.466796875
11216.9140625
11286.95703125
11348.330078125
11398.916015625
11439.150390625
11474.572265625
11513.2734375
11557.6875
11603.080078125
11645.701171875
11687.810546875
11733.373046875
11783.166015625
11833.86328125
11876.59375
11899.03125
11898.955078125
11896.228515625
11920.162109375
11981.474609375
12065.603515625
12155.5546875
12249.50390625
12351.669921875
12459.109375
12566.2890625
12672.25390625
12773.458984375
12857.953125
12917.19140625
12957.650390625
12992.33984375
13027.81640625
13068.98828125
13128.94140625
13220.23828125
13338.2265625
13462.84375
13575.662109375
13668.4453125
13740.21484375
13796.994140625
13852.306640625
13917.0
13987.8203125
14053.203125
14108.625
14157.7890625
14200.7890625
14231.947265625
14250.921875
14266.611328125
14286.609375
14309.65625
14332.15234375
14357.44921875
14395.224609375
14453.654296875
14532.830078125
14623.619140625
14713.033203125
14792.884765625
14863.193359375
14927.650390625
14990.392578125
15059.125
15144.072265625
15246.4609375
15351.45703125
15439.615234375
15504.173828125
15552.84765625
15596.732421875
15644.138671875
15701.513671875
15770.896484375
15845.7109375
15915.31640625
15974.6484375
16026.29296875
16075.98046875
16131.515625
16203.220703125
16297.765625
16410.904296875
16530.15234375
16643.138671875
16740.6328125
16816.837890625
16873.4296875
16919.7265625
16962.55078125
16999.814453125
17030.314453125
17063.45703125
17109.505859375
17165.236328125
17220.974609375
17278.8359375
17351.365234375
17442.662109375
17542.705078125
17640.845703125
17733.646484375
17818.740234375
17892.806640625
17958.32421875
18021.962890625
18083.8515625
18138.494140625
18188.359375
18245.5546875
18316.15625
18392.71875
18466.298828125
18536.69921875
18607.326171875
18679.73046875
18757.763671875
18847.37109375
18946.642578125
19044.33203125
19133.419921875
19218.009765625
19302.005859375
19380.068359375
19446.220703125
19503.2421875
19556.46875
19605.3359375
19647.994140625
19688.033203125
19730.041015625
19774.359375
19822.224609375
19879.666015625
19949.234375
20023.4296875
20093.3359375
20159.103515625
20225.92578125
20295.08203125
20365.953125
20441.89453125
20526.23828125
20615.26953125
20701.322265625
20780.30078125
20851.650390625
20915.1796875
20973.123046875
21031.021484375
21090.828125
21147.271484375
21196.892578125
21246.876953125
21308.8515625
21386.79296875
21476.029296875
21570.857421875
21667.990234375
21765.40234375
21862.306640625
21957.70703125
22046.6875
22123.15625
22189.1171875
22254.8359375
22325.86328125
22397.22265625
22465.30859375
22536.818359375
22617.91015625
22701.703125
22775.962890625
22838.4453125
22896.552734375
22956.466796875
23020.484375
23090.02734375
23162.7578125
23231.240234375
23292.94921875
23356.998046875
23432.376953125
23514.70703125
23594.38671875
23672.708984375
23758.330078125
23850.890625
23940.18359375
24020.65625
24096.27734375
24171.4609375
24246.5078125
24321.2890625
24394.625
24461.1953125
24518.009765625
24572.505859375
24635.19921875
24705.84375
24776.03125
24843.1796875
24911.416015625
24980.302734375
25044.876953125
25107.259765625
25176.83984375
25256.962890625
25341.060546875
25423.123046875
25502.634765625
25578.595703125
25648.84765625
25716.478515625
25787.099609375
25858.701171875
25924.2109375
25984.9609375
26050.83203125
26125.625
26203.345703125
26281.005859375
26363.470703125
26452.478515625
26542.0859375
26628.919921875
26716.0859375
26802.966796875
26882.056640625
26950.8046875
27016.177734375
27082.673828125
27146.494140625
27207.02734375
27272.876953125
27349.146484375
27428.404296875
27501.892578125
27571.173828125
27641.404296875
27711.642578125
27779.6953125
27848.98828125
27922.6640625
27997.376953125
28070.08984375
28144.4921875
28223.833984375
28303.98828125
28380.302734375
28454.67578125
28529.091796875
28599.232421875
28661.978515625
28722.6953125
28787.44921875
28854.150390625
28918.755859375
28984.185546875
29055.369140625
29131.140625
29208.287109375
29287.65625
29369.10546875
29446.900390625
29518.16015625
29589.513671875
29667.087890625
29746.138671875
29819.29296875
29888.689453125
29960.265625
30031.861328125
30097.74609375
30160.474609375
30227.69921875
30300.5625
30374.8984375
30450.505859375
30529.603515625
30609.349609375
30685.4140625
30759.931640625
30836.736328125
30912.154296875
30980.16796875
31043.416015625
31109.0703125
31177.03125
31242.53515625
31307.6328125
31378.953125
31456.021484375
31532.572265625
31607.95703125
31686.3671875
31766.15234375
31841.029296875
31911.33203125
31983.19140625
32056.89453125
32126.923828125
32193.53125
32263.181640625
32336.751953125
32408.259765625
32476.490234375
32547.275390625
32622.59375
32697.728515625
32771.103515625
32846.9765625
32926.22265625
33004.138671875
33079.671875
33157.3671875
33238.025390625
33316.78515625
33392.71875
33470.689453125
33551.314453125
33628.689453125
33700.900390625
33773.205078125
33847.86328125
33920.427734375
33989.60546875
34061.21875
34138.357421875
34216.62890625
34293.18359375
34371.5
34452.98828125
34532.767578125
34608.404296875
34684.474609375
34764.099609375
34844.166015625
34923.20703125
35005.37890625
35091.884765625
35177.09765625
35258.205078125
35340.31640625
35426.849609375
35513.37890625
35596.54296875
35680.578125
35769.0234375
35858.064453125
35944.44140625
36032.0
36123.88671875
36215.87109375
36304.1796875
36392.578125
36484.87109375
36577.626953125
36667.466796875
36758.423828125
36854.65625
36952.677734375
37048.287109375
37144.60546875
37245.580078125
37348.04296875
37448.1328125
37549.451171875
37656.697265625
37767.064453125
37876.138671875
37986.568359375
38102.529296875
38221.107421875
38337.787109375
38455.29296875
38578.205078125
38703.830078125
38827.203125
38950.47265625
39078.2578125
39208.169921875
39335.099609375
39460.724609375
39589.455078125
39718.9453125
39843.927734375
39965.876953125
40089.26171875
40211.5546875
40326.556640625
40434.5234375
40539.296875
40638.13671875
40724.185546875
40796.646484375
40858.8125
40908.234375
40938.728515625
40950.388671875
40947.83203125
40930.107421875
40891.978515625
40833.76953125
40760.185546875
40670.7421875
40561.3359375
40434.271484375
40296.806640625
40150.54296875
39992.33984375
39825.189453125
39657.984375
39494.61328125
39333.30859375
39176.611328125
39031.447265625
38898.67578125
38772.95703125
38653.943359375
38547.560546875
38455.259765625
38372.3828125
38298.640625
38239.92578125
38197.7109375
38166.6796875
38145.021484375
38137.017578125
38143.017578125
38156.833984375
38175.880859375
38204.193359375
38242.453125
38284.748046875
38328.4140625
38377.4453125
38432.630859375
38487.912109375
38540.44140625
38594.845703125
38653.44140625
38711.517578125
38766.66796875
38823.501953125
38884.41796875
38944.654296875
39001.484375
39059.431640625
39121.234375
39182.3671875
39239.888671875
39298.177734375
39360.24609375
39421.736328125
39479.466796875
39537.66015625
39599.58984375
39661.087890625
39718.7265625
39776.53125
39838.01953125
39899.27734375
39956.681640625
40014.080078125
40075.22265625
40136.359375
40193.60546875
40250.59375
40311.369140625
40372.494140625
40429.865234375
40486.69921875
40547.021484375
40607.56640625
40664.1640625
40720.041015625
40779.587890625
40839.84765625
40896.427734375
40952.15234375
41011.41796875
41071.423828125
41127.681640625
41183.0
41242.138671875
41302.51171875
41359.154296875
41414.224609375
41472.49609375
41531.853515625
41587.5390625
41641.69140625
41699.3359375
41758.6796875
41814.76953125
41869.173828125
41926.51953125
41984.83984375
42039.115234375
42091.31640625
42147.173828125
42205.640625
42261.318359375
42314.861328125
42371.056640625
42428.7421875
42482.775390625
42534.185546875
42588.509765625
42645.41796875
42699.982421875
42752.85546875
42809.162109375
42868.203125
42924.37890625
42977.708984375
43033.494140625
43091.90234375
43147.83984375
43201.04296875
43256.3125
43313.560546875
43367.6640625
43418.623046875
43471.978515625
43528.453125
43583.048828125
43635.302734375
43690.43359375
43749.10546875
43805.8828125
43859.416015625
43914.341796875
43971.3828125
44025.421875
44075.427734375
44126.638671875
44180.623046875
44232.87890625
44282.703125
44335.646484375
44393.24609375
44449.7890625
44502.37109375
44554.806640625
44608.427734375
44658.779296875
44705.111328125
44753.623046875
44807.078125
44860.357421875
44910.462890625
44961.630859375
45015.98828125
45068.416015625
45115.921875
45163.365234375
45214.53515625
45265.912109375
45314.646484375
45364.451171875
45418.037109375
45471.8125
45523.673828125
45578.0
45637.037109375
45695.453125
45749.474609375
45803.484375
45861.05078125
45917.419921875
45967.931640625
46016.4765625
46068.287109375
46121.2734375
46171.75390625
46222.05078125
46275.05078125
46327.642578125
46376.89453125
46426.587890625
46480.556640625
46535.779296875
46589.18359375
46644.56640625
46705.046875
46765.3359375
46819.958984375
46872.87890625
46930.228515625
46989.40234375
47044.607421875
47097.689453125
47153.76171875
47210.75
47263.185546875
47312.576171875
47364.515625
47418.701171875
47470.88671875
47521.478515625
47573.294921875
47624.0
47669.833984375
47714.23046875
47764.017578125
47819.505859375
47876.34375
47933.7890625
47992.4453125
48047.3046875
48092.8984375
48133.244140625
48177.51953125
48227.79296875
48279.59765625
48331.8359375
48386.470703125
48440.642578125
48489.107421875
48533.291015625
48578.599609375
48624.236328125
48665.236328125
48703.205078125
48745.30078125
48793.5546875
48844.625
48898.810546875
48958.9921875
49021.552734375
49079.115234375
49132.3828125
49189.0390625
49250.81640625
49312.150390625
49371.830078125
49434.501953125
49499.171875
49557.240234375
49604.77734375
49647.162109375
49689.56640625
49732.53125
49778.681640625
49833.158203125
49894.34375
49954.083984375
50010.064453125
50068.220703125
50130.158203125
50188.982421875
50241.802734375
50295.669921875
50355.37890625
50414.603515625
50465.3671875
50508.65234375
50550.119140625
50592.51171875
50637.212890625
50685.86328125
50735.19140625
50777.1171875
50809.353515625
50840.166015625
50878.728515625
50926.935546875
50983.369140625
51047.0546875
51113.06640625
51173.369140625
51228.125
51289.0546875
51365.775390625
51455.1640625
51548.7421875
51642.48046875
51733.142578125
51813.041015625
51877.40234375
51932.8359375
51991.982421875
52062.732421875
52145.87109375
52237.216796875
52327.451171875
52406.173828125
52471.67578125
52531.828125
52591.775390625
52647.6875
52696.63671875
52744.484375
52798.189453125
52858.005859375
52923.505859375
52999.416015625
53088.126953125
53183.14453125
53276.92578125
53368.564453125
53457.576171875
53538.50390625
53609.97265625
53681.177734375
53760.21484375
53843.142578125
53924.166015625
54009.09375
54107.22265625
54215.751953125
54324.244140625
54430.380859375
54539.90234375
54654.642578125
54772.53515625
54896.755859375
55032.69921875
55176.505859375
55316.97265625
55448.53515625
55573.455078125
55692.994140625
55806.716796875
55920.048828125
56042.578125
56177.5625
56320.10546875
56464.599609375
56606.70703125
56740.455078125
56862.603515625
56978.779296875
57096.818359375
57215.390625
57327.49609375
57432.8515625
57537.341796875
57642.771484375
57748.306640625
57860.328125
57987.52734375
58124.01953125
58248.8671875
58346.482421875
58419.775390625
58481.869140625
58544.021484375
58614.052734375
58697.265625
58794.126953125
58901.94921875
59019.9453125
59146.861328125
59274.498046875
59391.740234375
59495.6015625
59591.1328125
59681.16796875
59764.734375
59844.654296875
59926.755859375
60010.890625
60092.232421875
60171.64453125
60254.568359375
60339.05859375
60416.111328125
60483.5234375
60548.5625
60615.2265625
60680.54296875
60745.4375
60816.2578125
60891.6484375
60961.533203125
61025.44921875
61099.490234375
61197.0546875
61313.052734375
61434.740234375
61557.82421875
61682.80859375
61804.6015625
61916.125
62016.53515625
62107.759765625
62188.291015625
62257.306640625
62319.466796875
62379.5
62437.826171875
62496.56640625
62562.580078125
62638.771484375
62720.13671875
62804.34375
62897.22265625
63000.29296875
63102.583984375
63195.119140625
63285.78515625
63388.12109375
63500.34375
63606.23828125
63693.5078125
63762.51953125
63821.623046875
63883.5859375
63962.369140625
64062.255859375
64171.224609375
64273.3125
64365.513671875
64455.462890625
64547.158203125
64639.306640625
64734.818359375
64839.673828125
64950.86328125
65054.7578125
65140.638671875
65210.5078125
65274.673828125
65342.7265625
65419.3828125
65504.095703125
65592.36328125
65677.88671875
65752.48046875
65805.806640625
65833.28125
65847.9375
65876.853515625
65939.05859375
66031.322265625
66139.3671875
66254.1953125
66369.8515625
66474.869140625
66559.78125
66630.76171875
66705.099609375
66793.373046875
66892.205078125
66990.732421875
67077.541015625
67147.501953125
67211.740234375
67295.4453125
67413.484375
67550.330078125
67674.7734375
67772.458984375
67854.09765625
67935.388671875
68021.857421875
68112.330078125
68203.7578125
68289.916015625
68365.48828125
68434.109375
68505.505859375
68585.30859375
68675.6328125
68783.4296875
68917.75390625
69078.6484375
69257.36328125
69446.146484375
69639.13671875
69827.076171875
70003.12890625
70172.099609375
70341.984375
70508.9765625
70664.693359375
70815.599609375
70977.58203125
71149.87890625
71312.703125
71456.09375
71594.498046875
71745.248046875
71907.38671875
72070.587890625
72231.484375
72390.12109375
72540.015625
72672.423828125
72784.23828125
72875.2421875
72945.361328125
73000.84375
73054.65234375
73113.91015625
73174.6171875
73234.263671875
73300.111328125
73376.849609375
73452.7421875
73504.896484375
73514.318359375
73476.00390625
73405.8515625
73340.201171875
73312.060546875
73317.21875
73315.421875
73275.556640625
73209.646484375
73153.09765625
73124.697265625
73120.849609375
73138.205078125
73181.490234375
73249.474609375
73328.056640625
73400.65234375
73459.841796875
73511.787109375
73575.669921875
73673.15625
73809.02734375
73964.986328125
74118.91015625
74264.701171875
74407.240234375
74547.1796875
74682.0234375
74815.451171875
74953.296875
75095.546875
75244.6796875
75417.236328125
75632.798828125
75891.900390625
76175.62109375
76465.927734375
76756.595703125
77046.701171875
77335.630859375
77625.732421875
77921.24609375
78224.318359375
78538.140625
78870.662109375
79226.46875
79598.013671875
79973.9921875
80354.025390625
80746.62890625
81156.232421875
81580.935546875
82018.09375
82460.814453125
82892.310546875
83294.896484375
83662.03125
83992.5234375
84280.109375
84523.232421875
84739.6015625
84953.3125
85169.06640625
85375.88671875
85574.763671875
85782.947265625
86008.388671875
86240.13671875
86471.265625
86713.755859375
86980.3203125
87265.0859375
87553.3671875
87841.259765625
88136.251953125
88445.13671875
88766.541015625
89086.390625
89375.181640625
89600.400390625
89751.6015625
89849.5546875
89927.662109375
90011.34765625
90115.7421875
90246.791015625
90391.60546875
90515.404296875
90581.97265625
90580.166015625
90529.16015625
90462.984375
90413.4140625
90401.396484375
90436.37890625
90519.21484375
90640.513671875
90772.939453125
90874.322265625
90912.37890625
90885.59765625
90810.291015625
90694.111328125
90540.6015625
90375.37109375
90239.63671875
90147.26953125
90068.072265625
89964.75390625
89828.869140625
89669.87109375
89490.578125
89293.193359375
89094.279296875
88912.23046875
88749.134765625
88603.390625
88489.80078125
88424.291015625
88393.06640625
88359.087890625
88300.333984375
88224.39453125
88144.419921875
88058.58203125
87959.458984375
87852.447265625
87759.732421875
87711.802734375
87732.73828125
87821.404296875
87943.30859375
88048.708984375
88103.974609375
88107.41796875
88083.76171875
88072.322265625
88113.615234375
88231.65234375
88424.17578125
88673.68359375
88965.603515625
89291.818359375
89643.6171875
90009.927734375
90378.1796875
90731.205078125
91052.712890625
91345.302734375
91632.736328125
91931.78125
92232.154296875
92519.328125
92804.701171875
93109.994140625
93428.115234375
93725.658203125
93985.638671875
94225.953125
94473.150390625
94738.27734375
95019.3203125
95302.583984375
95555.12890625
95740.173828125
95851.525390625
95913.62890625
95938.275390625
95903.228515625
95786.9140625
95601.90234375
95375.3515625
95116.314453125
94827.62109375
94537.580078125
94291.603515625
94112.64453125
93987.865234375
93891.900390625
93806.111328125
93717.904296875
93621.130859375
93520.83203125
93423.171875
93317.251953125
93178.30859375
92990.52734375
92755.216796875
92475.7578125
92149.041015625
91778.123046875
91382.76171875
90989.81640625
90619.033203125
90281.998046875
89985.99609375
89729.3203125
89494.443359375
89252.1640625
88975.23046875
88650.234375
88281.302734375
87885.650390625
87484.515625
87096.474609375
86736.142578125
86411.46875
86116.7109375
85835.8046875
85567.373046875
85347.884765625
85234.048828125
85249.216796875
85351.8671875
85466.87890625
85545.298828125
85585.830078125
85606.298828125
85617.21875
85632.39453125
85684.5390625
85802.09375
85967.44140625
86118.9140625
86209.06640625
86255.517578125
86325.4765625
86473.216796875
86697.24609375
86950.927734375
87185.146484375
87384.8984375
87575.578125
87794.8828125
88052.935546875
88320.962890625
88561.833984375
88763.482421875
88933.96875
89075.013671875
89180.025390625
89255.755859375
89324.21484375
89396.28125
89458.732421875
89494.259765625
89500.05078125
89478.54296875
89424.544921875
89334.447265625
89219.33203125
89097.345703125
88978.6171875
88864.373046875
88751.470703125
88629.119140625
88482.287109375
88312.251953125
88146.435546875
88012.59375
87904.462890625
87782.544921875
87605.484375
87352.9296875
87027.171875
86651.171875
86267.216796875
85923.876953125
85655.255859375
85470.00390625
85351.28125
85259.123046875
85142.796875
84970.4140625
84751.73828125
84525.37109375
84324.837890625
84163.0859375
84040.39453125
83948.228515625
83864.34375
83762.259765625
83634.314453125
83496.23046875
83365.35546875
83245.896484375
83141.02734375
83066.078125
83036.310546875
83045.787109375
83069.11328125
83084.330078125
83087.419921875
83083.28515625
83068.87890625
83032.30859375
82971.99609375
82914.15234375
82902.943359375
82965.828125
83087.8046875
83221.099609375
83318.001953125
83355.154296875
83337.62890625
83292.126953125
83255.115234375
83255.994140625
83304.4921875
83392.423828125
83503.30859375
83617.599609375
83716.0859375
83788.078125
83835.86328125
83866.798828125
83885.099609375
83896.23046875
83911.830078125
83940.537109375
83979.140625
84022.8359375
84079.24609375
84160.8125
84267.251953125
84386.947265625
84511.05078125
84633.611328125
84744.267578125
84838.974609375
84935.177734375
85055.271484375
85192.609375
85314.8515625
85409.529296875
85509.513671875
85662.853515625
85888.28515625
86166.599609375
86461.904296875
86742.53515625
86994.970703125
87230.763671875
87473.2421875
87728.58203125
87977.947265625
88208.125
88443.10546875
88732.703125
89108.29296875
89553.640625
90017.80859375
90453.666015625
90844.26953125
91194.009765625
91502.955078125
91768.001953125
92015.1953125
92304.109375
92667.291015625
93051.4375
93352.02734375
93513.548828125
93572.990234375
93604.755859375
93654.275390625
93729.17578125
93811.86328125
93856.48828125
93809.501953125
93670.572265625
93515.072265625
93425.365234375
93414.259765625
93442.814453125
93492.2734375
93577.505859375
93697.20703125
93812.96875
93885.220703125
93902.38671875
93871.53125
93809.416015625
93751.96484375
93748.916015625
93834.7109375
94012.265625
94262.71484375
94554.701171875
94848.193359375
95113.794921875
95354.98046875
95597.130859375
95856.48828125
96137.1640625
96450.501953125
96805.84765625
97179.857421875
97530.47265625
97858.630859375
98228.123046875
98694.357421875
99216.306640625
99654.1328125
99863.03515625
99810.533203125
99633.8984375
99587.021484375
99897.1796875
100642.9921875
101763.296875
103163.5078125
104771.546875
106482.85546875
108101.6015625
109380.455078125
110105.232421875
110120.66796875
109315.642578125
107659.455078125
105280.701171875
102478.767578125
99622.111328125
97017.0703125
94843.123046875
93159.798828125
91937.7578125
91090.3125
90508.080078125
90092.10546875
89772.92578125
89513.8359375
89306.279296875
89161.685546875
89097.3125
89116.033203125
89192.953125
89288.34375
89385.0
89513.765625
89736.048828125
90103.625
90643.005859375
91370.03515625
92298.93359375
93436.982421875
94794.06640625
96401.45703125
98285.37890625
100392.4921875
102563.798828125
104629.96484375
106547.583984375
108422.625
110393.974609375
112513.82421875
114740.76953125
116994.365234375
119147.7890625
120960.42578125
122089.61328125
122254.546875
121425.947265625
119863.208984375
118001.70703125
116341.583984375
115380.865234375
115469.8359375
116573.115234375
118186.064453125
119598.380859375
120295.63671875
120109.61328125
119080.28515625
117362.162109375
115318.984375
113512.853515625
112351.783203125
111690.056640625
110877.169921875
109273.697265625
106730.537109375
103622.146484375
100523.939453125
97886.16015625
95906.384765625
94567.955078125
93736.44921875
93246.306640625
92962.0234375
92821.208984375
92843.724609375
93070.47265625
93461.478515625
93871.560546875
94159.00390625
94305.86328125
94407.482421875
94577.37109375
94909.205078125
95485.833984375
96312.677734375
97208.56640625
97844.41796875
97965.138671875
97573.83203125
96901.716796875
96250.81640625
95873.744140625
95902.875
96282.85546875
96771.916015625
97085.978515625
97085.681640625
96825.751953125
96444.59375
96042.8671875
95666.15625
95361.6484375
95213.6640625
95309.6484375
95673.373046875
96251.322265625
96986.2109375
97890.78515625
99020.88671875
100399.513671875
102025.232421875
103931.984375
106119.126953125
108360.095703125
110176.517578125
111131.900390625
111169.734375
110636.091796875
110024.78125
109755.697265625
110089.865234375
111043.22265625
112304.267578125
113357.81640625
113823.091796875
113694.5859375
113255.166015625
112803.50390625
112468.06640625
112182.88671875
111755.30078125
110994.59375
109867.009765625
108557.90625
107372.978515625
106581.552734375
106326.0859375
106580.431640625
107114.671875
107548.03125
107552.044921875
107055.673828125
106244.890625
105380.8671875
104647.83984375
104129.212890625
103827.634765625
103672.712890625
103568.421875
103480.185546875
103453.109375
103522.0546875
103633.7890625
103686.03515625
103618.6015625
103434.783203125
103153.615234375
102784.248046875
102350.736328125
101910.25390625
101529.7734375
101252.8046875
101090.083984375
101024.61328125
101011.611328125
100982.06640625
100867.6484375
100635.970703125
100302.083984375
99904.330078125
99477.03515625
99054.1953125
98685.59375
98417.498046875
98244.0234375
98099.544921875
97922.955078125
97720.13671875
97541.537109375
97407.40625
97285.6796875
97146.09375
97003.96484375
96892.162109375
96810.990234375
96731.83984375
96645.142578125
96582.298828125
96583.3046875
96653.32421875
96759.486328125
96867.6875
96975.33984375
97103.44921875
97258.8828125
97412.4453125
97518.107421875
97548.689453125
97509.787109375
97427.83203125
97331.59765625
97235.06640625
97125.9921875
96979.625
96798.09765625
96626.6015625
96509.869140625
96439.92578125
96374.830078125
96308.2890625
96286.021484375
96339.7421875
96434.72265625
96504.705078125
96517.0078125
96481.01953125
96416.072265625
96345.8671875
96312.96484375
96357.78125
96474.685546875
96615.029296875
96742.12109375
96861.671875
96989.830078125
97114.158203125
97203.9921875
97248.494140625
97270.73828125
97309.353515625
97391.837890625
97514.783203125
97640.72265625
97723.341796875
97746.333984375
97732.359375
97708.498046875
97674.697265625
97618.623046875
97552.8515625
97520.8671875
97566.447265625
97705.54296875
97920.54296875
98165.009765625
98376.525390625
98508.62109375
98564.369140625
98589.818359375
98623.759765625
98659.24609375
98663.501953125
98631.681640625
98610.09375
98663.208984375
98821.265625
99061.15625
99335.560546875
99617.1875
99910.79296875
100221.728515625
100523.044921875
100768.78125
100940.630859375
101065.0234375
101174.94140625
101270.154296875
101332.38671875
101369.140625
101417.189453125
101501.556640625
101615.119140625
101746.896484375
101906.603515625
102102.970703125
102315.30859375
102511.70703125
102688.4375
102867.603515625
103058.869140625
103249.59765625
103436.27734375
103638.630859375
103871.7734375
104131.771484375
104430.45703125
104822.478515625
105365.7734375
106064.6015625
106882.4921875
107800.251953125
108806.44921875
109805.111328125
110576.60546875
110892.63671875
110689.341796875
110114.482421875
109406.9765625
108744.47265625
108190.849609375
107739.060546875
107368.2265625
107070.34765625
106852.033203125
106722.291015625
106675.755859375
106689.728515625
106740.908203125
106819.9296875
106926.73046875
107060.970703125
107222.41015625
107409.03515625
107606.2734375
107793.08203125
107974.728515625
108195.17578125
108490.298828125
108832.654296875
109150.37890625
109404.759765625
109622.083984375
109839.267578125
110047.013671875
110210.0546875
110325.798828125
110434.8671875
110577.544921875
110760.666015625
110966.078125
111172.787109375
111367.771484375
111550.3359375
111733.697265625
111936.40625
112167.56640625
112418.6640625
112663.412109375
112864.138671875
112992.408203125
113054.90625
113089.01171875
113121.767578125
113147.716796875
113164.93359375
113214.794921875
113350.388671875
113565.796875
113790.35546875
113963.05859375
114086.134765625
114195.177734375
114306.833984375
114417.2265625
114527.177734375
114638.34765625
114734.5
114792.96875
114811.689453125
114805.341796875
114779.29296875
114728.2890625
114659.28125
114593.35546875
114539.146484375
114481.669921875
114409.26953125
114346.33984375
114353.396484375
114493.37109375
114789.32421875
115202.302734375
115648.125
116043.51171875
116343.271484375
116545.189453125
116681.736328125
116818.080078125
117035.1171875
117379.955078125
117825.671875
118293.638671875
118717.146484375
119077.62890625
119397.458984375
119726.763671875
120126.140625
120611.404296875
121091.70703125
121397.5078125
121411.767578125
121173.814453125
120840.09375
120557.1796875
120391.912109375
120359.1953125
120461.87890625
120681.41796875
120959.255859375
121221.408203125
121424.72265625
121570.537109375
121679.1484375
121763.271484375
121824.91015625
121865.994140625
121896.28125
121934.23828125
122001.3515625
122110.3359375
122255.576171875
122420.400390625
122601.267578125
122823.150390625
123120.001953125
123492.93359375
123891.994140625
124245.37109375
124504.576171875
124660.806640625
124732.755859375
124758.888671875
124800.775390625
124930.560546875
125195.58203125
125591.6796875
126069.083984375
126557.67578125
126992.384765625
127337.69140625
127604.5078125
127838.71875
128086.03125
128372.6328125
128718.109375
129144.447265625
129655.1640625
130219.77734375
130801.8671875
131398.505859375
132031.7578125
132700.873046875
133361.287109375
133957.8984375
134472.30078125
134939.994140625
135431.025390625
136005.4296875
136665.76953125
137350.03515625
137988.263671875
138572.447265625
139161.33984375
139820.630859375
140576.998046875
141425.8203125
142349.90234375
143316.44140625
144284.02734375
145237.4375
146199.58203125
147188.67578125
148182.177734375
149150.4375
150111.283203125
151115.1875
152178.259765625
153263.373046875
154331.115234375
155374.87109375
156395.119140625
157379.375
158340.92578125
159354.015625
160505.6328125
161806.27734375
163174.58984375
164517.74609375
165805.87890625
167057.064453125
168270.216796875
169398.083984375
170387.287109375
171230.435546875
171972.71484375
172672.314453125
173358.111328125
174023.318359375
174655.73046875
175268.4453125
175893.55078125
176543.06640625
177185.458984375
177774.080078125
178298.654296875
178793.505859375
179285.744140625
179745.9765625
180104.134765625
180309.126953125
180359.5859375
180283.640625
180115.798828125
179903.568359375
179713.044921875
179602.73046875
179595.5625
179690.048828125
179889.376953125
180199.509765625
180604.490234375
181071.28125
181589.375
182190.564453125
182922.89453125
183818.916015625
184893.494140625
186149.84765625
187567.369140625
189091.783203125
190654.6953125
192204.599609375
193719.232421875
195207.623046875
196720.0703125
198344.498046875
200160.962890625
202182.3125
204339.69140625
206522.33203125
208626.759765625
210585.7265625
212385.6796875
214075.080078125
215744.916015625
217482.888671875
219332.921875
221277.994140625
223236.859375
225075.998046875
226654.84765625
227891.396484375
228797.87109375
229463.951171875
230022.078125
230626.1640625
231424.046875
232501.396484375
233827.9453125
235254.953125
236566.189453125
237549.318359375
238069.416015625
238133.765625
237909.40234375
237657.611328125
237616.951171875
237917.9453125
238571.81640625
239497.818359375
240542.92578125
241502.40234375
242177.974609375
242467.416015625
242422.310546875
242216.91796875
242044.884765625
242027.9296875
242204.1328125
242574.4609375
243130.32421875
243832.9140625
244597.95703125
245335.453125
246011.484375
246663.978515625
247363.54296875
248166.23828125
249085.576171875
250078.25
251054.56640625
251934.00390625
252712.568359375
253467.693359375
254287.0625
255199.955078125
256179.0703125
257184.998046875
258186.0625
259144.0546875
260006.32421875
260721.609375
261261.029296875
261632.521484375
261890.244140625
262124.998046875
262419.01171875
262789.908203125
263180.107421875
263509.90625
263742.359375
263895.310546875
263998.638671875
264057.0390625
264064.671875
264042.919921875
264033.314453125
264036.302734375
263974.0859375
263742.12109375
263298.32421875
262680.634765625
261937.181640625
261068.931640625
260051.6015625
258880.306640625
257561.82421875
256081.7265625
254414.90234375
252562.349609375
250542.62109375
248344.24609375
245921.17578125
243251.37890625
240377.990234375
237377.533203125
234305.771484375
231191.17578125
228064.888671875
224971.716796875
221951.240234375
219021.4609375
216182.10546875
213426.869140625
210753.9375
208169.736328125
205681.849609375
203289.611328125
200988.96875
198783.767578125
196675.49609375
194638.033203125
192625.875
190628.39453125
188706.671875
186957.0625
185438.568359375
184142.333984375
183015.107421875
181986.708984375
180980.888671875
179936.03515625
178838.640625
177728.458984375
176657.326171875
175642.169921875
174658.55859375
173674.4296875
172690.62890625
171755.0703125
170932.39453125
170245.208984375
169645.546875
169060.1015625
168463.806640625
167887.248046875
167347.27734375
166802.091796875
166199.8984375
165550.423828125
164911.84765625
164311.51953125
163715.8828125
163088.216796875
162445.13671875
161834.453125
161274.544921875
160737.970703125
160187.544921875
159610.732421875
159022.904296875
158452.15234375
157917.580078125
157407.580078125
156881.607421875
156307.486328125
155694.6875
155077.435546875
154474.298828125
153891.955078125
153365.818359375
152951.61328125
152647.0546875
152351.21484375
151946.986328125
151420.701171875
150861.876953125
150337.970703125
149805.708984375
149166.466796875
148383.861328125
147521.291015625
146680.39453125
145931.53515625
145295.4921875
144754.421875
144261.896484375
143759.29296875
143205.13671875
142594.59375
141948.81640625
141288.87109375
140624.16796875
139963.6640625
139330.865234375
138760.232421875
138273.646484375
137859.712890625
137478.52734375
137086.833984375
136658.5859375
136190.359375
135701.765625
135231.056640625
134811.875
134442.2578125
134086.498046875
133717.69921875
133346.6015625
132992.865234375
132635.66015625
132209.77734375
131647.91015625
130916.365234375
130023.7890625
129023.5390625
128007.328125
127066.302734375
126241.951171875
125524.806640625
124900.6796875
124376.533203125
123957.361328125
123624.845703125
123349.931640625
123098.216796875
122805.876953125
122385.357421875
121795.3984375
121091.974609375
120372.21875
119674.080078125
118968.5546875
118247.7734375
117572.134765625
117008.568359375
116554.474609375
116149.578125
115744.568359375
115336.05859375
114950.5859375
114618.875
114356.22265625
114145.595703125
113944.7734375
113727.501953125
113510.572265625
113322.431640625
113153.705078125
112962.59765625
112728.220703125
112479.900390625
112277.0703125
112178.138671875
112216.810546875
112372.36328125
112560.193359375
112691.421875
112760.560546875
112844.373046875
112995.01953125
113167.724609375
113283.845703125
113331.859375
113357.646484375
113374.3359375
113343.103515625
113248.5546875
113134.685546875
113040.677734375
112948.291015625
112831.849609375
112727.33203125
112705.451171875
112793.662109375
112970.8515625
113229.369140625
113587.3203125
114028.703125
114487.08984375
114930.58203125
115432.546875
116098.287109375
116901.9921875
117620.7109375
117956.181640625
117735.423828125
117010.166015625
115988.728515625
114887.80859375
113834.166015625
112866.4375
111990.142578125
111217.4765625
110569.537109375
110059.705078125
109678.74609375
109392.6875
109162.16796875
108975.7890625
108863.48046875
108864.6875
108978.9609375
109154.349609375
109326.140625
109460.998046875
109565.0703125
109662.537109375
109773.88671875
109906.88671875
110057.564453125
110217.619140625
110382.607421875
110552.904296875
110728.8203125
110908.6640625
111089.791015625
111266.47265625
111428.517578125
111566.43359375
111672.412109375
111728.150390625
111700.70703125
111569.431640625
111357.70703125
111121.298828125
110903.53125
110720.234375
110589.3984375
110543.712890625
110590.92578125
110680.876953125
110740.921875
110739.681640625
110694.087890625
110619.736328125
110506.603515625
110357.060546875
110225.45703125
110192.4453125
110295.080078125
110492.12890625
110702.560546875
110870.421875
110983.431640625
111036.712890625
111007.8359375
110890.791015625
110741.041015625
110650.673828125
110667.955078125
110763.767578125
110886.18359375
111019.396484375
111167.369140625
111304.046875
111374.533203125
111341.544921875
111209.939453125
111015.369140625
110812.59765625
110662.9140625
110598.078125
110594.634765625
110612.478515625
110662.166015625
110804.74609375
111075.28125
111431.677734375
111792.5859375
112107.0703125
112375.72265625
112623.2109375
112869.060546875
113118.466796875
113368.6171875
113620.267578125
113874.560546875
114107.927734375
114264.34765625
114302.02734375
114248.33984375
114181.400390625
114154.40625
114165.888671875
114204.40234375
114279.986328125
114393.359375
114510.86328125
114597.75390625
114652.044921875
114685.427734375
114702.0234375
114723.564453125
114804.84375
114988.255859375
115264.1875
115604.728515625
116002.810546875
116435.01171875
116821.1875
117088.8984375
117266.30859375
117442.087890625
117629.66015625
117741.388671875
117720.244140625
117636.9296875
117622.025390625
117746.9375
118002.1875
118341.396484375
118696.07421875
118983.798828125
119167.09375
119303.41015625
119497.69140625
119806.62109375
120212.951171875
120672.306640625
121140.931640625
121567.583984375
121911.86328125
122184.994140625
122436.712890625
122688.935546875
122914.69921875
123097.638671875
123278.82421875
123517.572265625
123826.78515625
124176.931640625
124555.13671875
124992.873046875
125531.654296875
126175.826171875
126879.765625
127569.15625
128174.5859375
128659.44921875
129026.70703125
129300.04296875
129498.744140625
129631.693359375
129710.7421875
129762.6015625
129828.892578125
129961.251953125
130211.935546875
130608.775390625
131121.80859375
131661.703125
132137.955078125
132536.671875
132933.4765625
133413.556640625
133980.240234375
134556.390625
135074.669921875
135544.880859375
136020.671875
136517.83984375
136990.03515625
137385.048828125
137706.533203125
138011.7734375
138355.75
138741.1796875
139116.28125
139416.625
139616.30078125
139750.572265625
139895.9453125
140124.75
140464.314453125
140882.251953125
141306.677734375
141673.71484375
141968.826171875
142222.330078125
142462.533203125
142680.296875
142843.18359375
142931.861328125
142952.009765625
142923.615234375
142877.93359375
142856.779296875
142886.912109375
142947.93359375
142985.888671875
142971.044921875
142930.357421875
142914.455078125
142945.89453125
143011.125
143090.61328125
143178.98046875
143278.5625
143387.06640625
143493.193359375
143577.44140625
143619.375
143612.744140625
143575.255859375
143540.80078125
143543.62109375
143608.51171875
143744.076171875
143936.208984375
144156.05078125
144385.5546875
144630.4921875
144899.33984375
145178.001953125
145440.513671875
145680.16796875
145914.556640625
146164.73046875
146450.384765625
146804.462890625
147263.02734375
147822.55078125
148420.3203125
148971.845703125
149423.55078125
149771.517578125
150056.748046875
150360.640625
150779.24609375
151362.064453125
152073.203125
152836.865234375
153622.7109375
154464.498046875
155395.30859375
156395.662109375
157420.265625
158452.955078125
159513.271484375
160618.345703125
161754.892578125
162885.306640625
163973.931640625
165015.923828125
166047.865234375
167121.314453125
168261.228515625
169461.990234375
170721.291015625
172043.19140625
173386.482421875
174641.82421875
175704.4921875
176567.771484375
177317.263671875
178041.93359375
178783.802734375
179565.546875
180415.962890625
181347.931640625
182342.107421875
183369.796875
184406.296875
185408.91015625
186314.611328125
187083.5390625
187721.2109375
188239.005859375
188625.7421875
188891.26953125
189108.654296875
189363.4609375
189667.00390625
189958.900390625
190191.34375
190371.109375
190517.46875
190621.486328125
190660.455078125
190618.09765625
190474.15625
190205.23828125
189818.33984375
189359.951171875
188868.794921875
188337.333984375
187741.62890625
187090.892578125
186418.4375
185732.62890625
185008.228515625
184232.412109375
183439.193359375
182688.669921875
182021.599609375
181440.85546875
180933.724609375
180510.443359375
180220.478515625
180122.873046875
180230.541015625
180484.29296875
180787.9375
181069.513671875
181309.3359375
181522.671875
181733.65234375
181967.904296875
182253.42578125
182610.64453125
183036.431640625
183504.529296875
183992.177734375
184510.736328125
185102.4140625
185796.017578125
186568.341796875
187362.87890625
188150.61328125
188960.333984375
189841.669921875
190808.4140625
191828.08203125
192857.298828125
193869.771484375
194849.2578125
195774.458984375
196629.318359375
197429.703125
198225.919921875
199063.345703125
199939.228515625
200811.16796875
201652.8046875
202482.568359375
203319.05859375
204122.701171875
204814.205078125
205353.974609375
205773.88671875
206120.099609375
206394.982421875
206580.294921875
206696.296875
206801.373046875
206931.74609375
207067.08203125
207166.376953125
207226.697265625
207298.154296875
207441.80078125
207671.48828125
207935.439453125
208158.888671875
208304.265625
208380.552734375
208398.24609375
208341.77734375
208201.24609375
208010.4609375
207831.201171875
207713.65625
207694.771484375
207817.962890625
208112.515625
208544.12109375
209013.7578125
209425.359375
209752.521484375
210043.482421875
210376.69140625
210808.875
211343.841796875
211943.02734375
212577.2734375
213267.53515625
214058.939453125
214956.470703125
215908.77734375
216861.412109375
217808.341796875
218787.931640625
219850.4921875
221035.802734375
222355.7734375
223782.11328125
225269.30859375
226804.724609375
228414.828125
230098.14453125
231764.326171875
233264.921875
234485.302734375
235401.029296875
236067.97265625
236590.314453125
237091.333984375
237671.68359375
238364.828125
239133.880859375
239918.86328125
240686.20703125
241439.791015625
242204.146484375
243006.845703125
243865.166015625
244775.583984375
245716.65625
246666.564453125
247611.75
248530.525390625
249375.46875
250090.677734375
250656.44140625
251110.80859375
251518.998046875
251923.47265625
252325.990234375
252705.859375
253039.22265625
253306.453125
253507.228515625
253680.25
253890.41015625
254179.876953125
254540.109375
254940.318359375
255364.875
255803.19140625
256218.4609375
256555.58984375
256779.248046875
256888.677734375
256910.068359375
256903.126953125
256959.57421875
257143.931640625
257420.216796875
257669.12890625
257790.0625
257757.650390625
257574.12890625
257217.69140625
256675.294921875
255998.171875
255286.634765625
254631.279296875
254089.18359375
253689.166015625
253420.189453125
253226.3125
253049.736328125
252876.140625
252714.57421875
252550.095703125
252355.25390625
252142.365234375
251965.927734375
251873.294921875
251889.455078125
252050.19921875
252403.21484375
252955.412109375
253652.908203125
254441.421875
255330.36328125
256377.029296875
257618.94921875
259036.779296875
260574.142578125
262182.93359375
263861.00390625
265661.986328125
267670.396484375
269967.232421875
272624.23046875
275720.439453125
279336.48828125
283520.39453125
288273.947265625
293581.69921875
299430.96875
305762.91796875
312362.91015625
318761.5859375
324232.861328125
327941.875
329209.544921875
327759.55859375
323806.494140625
317958.681640625
311019.95703125
303778.908203125
296839.357421875
290547.54296875
285043.791015625
280364.80078125
276480.74609375
273267.599609375
270529.365234375
268108.947265625
265973.560546875
264177.095703125
262759.84765625
261701.0625
260938.017578125
260393.201171875
259991.23828125
259679.60546875
259436.2890625
259248.1875
259095.87890625
258975.822265625
258921.564453125
258979.482421875
259170.849609375
259491.099609375
259925.23828125
260435.068359375
260946.794921875
261392.892578125
261775.037109375
262162.052734375
262620.107421875
263163.34375
263773.638671875
264441.57421875
265169.568359375
265943.384765625
266717.26953125
267439.3359375
268102.21875
268770.0234375
269541.4453125
270477.169921875
271571.63671875
272794.28125
274129.57421875
275561.50390625
277053.22265625
278584.37890625
280201.16015625
281995.642578125
284033.08203125
286314.662109375
288792.568359375
291387.185546875
294000.935546875
296556.755859375
299021.783203125
301354.703125
303435.033203125
305101.841796875
306286.310546875
307066.943359375
307567.986328125
307831.732421875
307806.3515625
307415.841796875
306605.642578125
305354.763671875
303697.33203125
301726.87109375
299540.337890625
297177.625
294643.486328125
291980.12109375
289279.599609375
286623.236328125
284051.107421875
281609.875
279393.86328125
277497.982421875
275934.349609375
274623.154296875
273469.017578125
272423.921875
271468.416015625
270562.951171875
269659.55078125
268766.791015625
267967.7734375
267342.943359375
266883.296875
266502.044921875
266125.5625
265748.490234375
265405.41015625
265125.34765625
264926.814453125
264823.763671875
264805.125
264819.662109375
264805.693359375
264735.0078125
264620.1015625
264497.21875
264426.927734375
264498.224609375
264789.30078125
265299.701171875
265929.111328125
266535.62890625
267016.8984375
267341.984375
267527.544921875
267605.296875
267613.857421875
267604.705078125
267636.833984375
267756.728515625
267982.052734375
268300.0
268673.423828125
269051.30078125
269390.517578125
269679.419921875
269933.66015625
270164.1953125
270362.75
270525.107421875
270664.24609375
270778.326171875
270828.208984375
270783.302734375
270679.46484375
270593.333984375
270565.296875
270591.357421875
270689.37109375
270916.25390625
271297.673828125
271787.04296875
272324.53125
272902.353515625
273546.341796875
274270.80859375
275083.1171875
275998.462890625
277019.080078125
278136.87890625
279391.38671875
280882.455078125
282688.22265625
284830.216796875
287370.986328125
290435.20703125
293948.5
297336.896484375
299664.5625
300230.150390625
299052.3515625
296779.6796875
294208.125
291910.314453125
290171.39453125
289058.259765625
288472.86328125
288222.03515625
288128.345703125
288102.783203125
288132.431640625
288239.12890625
288458.271484375
288813.697265625
289272.5546875
289728.072265625
290052.62109375
290185.568359375
290176.078125
290140.462890625
290172.853515625
290293.111328125
290476.73046875
290716.8984375
291034.224609375
291431.138671875
291870.552734375
292312.8046875
292747.1171875
293168.90234375
293551.94140625
293871.03515625
294137.783203125
294389.119140625
294651.220703125
294935.150390625
295251.908203125
295603.75390625
295972.0078125
296342.53125
296732.251953125
297155.11328125
297568.015625
297896.859375
298133.5703125
298375.841796875
298744.884765625
299272.77734375
299878.455078125
300438.158203125
300871.158203125
301179.35546875
301429.345703125
301697.779296875
302023.0234375
302401.41796875
302817.595703125
303262.046875
303720.34765625
304166.19140625
304579.12109375
304965.041015625
305354.89453125
305783.953125
306263.025390625
306756.224609375
307197.013671875
307555.83984375
307899.21875
308354.515625
308994.083984375
309763.482421875
310538.2265625
311244.41015625
311914.9453125
312640.314453125
313480.767578125
314420.7578125
315391.4609375
316332.794921875
317240.119140625
318156.43359375
319127.2734375
320174.267578125
321307.69140625
322539.10546875
323865.490234375
325255.974609375
326675.533203125
328118.53125
329605.580078125
331153.0
332759.779296875
334417.404296875
336111.3828125
337812.8984375
339492.63671875
341157.58984375
342866.236328125
344695.939453125
346690.16015625
348826.515625
351021.05078125
353168.509765625
355206.873046875
357162.94921875
359126.9453125
361167.7109375
363273.927734375
365380.267578125
367434.677734375
369424.3828125
371350.4453125
373206.669921875
374988.30859375
376700.8984375
378353.6796875
379961.375
381556.982421875
383177.552734375
384817.826171875
386412.720703125
387886.767578125
389215.38671875
390427.658203125
391568.916015625
392686.82421875
393837.7578125
395061.8984375
396338.8203125
397593.71875
398760.65234375
399824.28515625
400800.375
401706.927734375
402565.830078125
403398.45703125
404192.0703125
404889.33203125
405435.6640625
405826.544921875
406097.99609375
406298.63671875
406493.267578125
406759.5546875
407135.78515625
407586.02734375
408056.55859375
408549.216796875
409084.6640625
409597.248046875
409931.439453125
409970.984375
409735.267578125
409332.017578125
408860.30078125
408388.556640625
407981.751953125
407692.470703125
407529.134765625
407461.751953125
407448.4921875
407433.005859375
407337.486328125
407104.39453125
406754.8984375
406388.005859375
406123.140625
406052.22265625
406219.201171875
406598.634765625
407089.076171875
407563.30859375
407942.24609375
408207.787109375
408354.9140625
408378.423828125
408329.025390625
408345.142578125
408579.42578125
409083.833984375
409780.95703125
410545.107421875
411295.81640625
412018.72265625
412728.17578125
413434.650390625
414141.228515625
414845.826171875
415533.7109375
416178.640625
416766.21875
417313.236328125
417851.7421875
418398.318359375
418958.17578125
419559.923828125
420256.044921875
421063.912109375
421916.763671875
422696.03125
423312.203125
423743.49609375
424010.794921875
424149.369140625
424214.5859375
424287.515625
424446.58984375
424731.685546875
425143.41796875
425670.3359375
426300.0859375
426998.587890625
427692.642578125
428296.140625
428766.453125
429128.751953125
429433.87109375
429699.23046875
429908.271484375
430059.9609375
430183.20703125
430286.908203125
430326.26171875
430249.0625
430059.47265625
429806.09765625
429519.388671875
429196.40234375
428842.5859375
428488.2265625
428153.521484375
427826.99609375
427486.248046875
427107.953125
426647.255859375
426048.72265625
425309.01171875
424501.681640625
423702.45703125
422901.150390625
422017.576171875
420994.00390625
419839.708984375
418592.248046875
417277.3203125
415919.908203125
414563.173828125
413249.939453125
411990.572265625
410754.423828125
409480.53515625
408097.529296875
406564.09375
404915.4453125
403257.474609375
401689.00390625
400227.474609375
398820.875
397421.19921875
396023.41015625
394638.640625
393263.548828125
391890.908203125
390527.8203125
389185.458984375
387867.5546875
386586.15625
385366.5078125
384205.1953125
383039.662109375
381806.76953125
380538.9453125
379358.22265625
378350.427734375
377476.349609375
376635.330078125
375789.11328125
374986.75390625
374289.6953125
373723.08984375
373300.041015625
373042.509765625
372951.9453125
372982.10546875
373061.3125
373135.138671875
373190.583984375
373263.42578125
373425.876953125
373737.0234375
374190.142578125
374729.166015625
375322.640625
375986.21875
376713.6015625
377425.365234375
378027.455078125
378498.48046875
378879.1328125
379200.716796875
379489.140625
379839.732421875
380406.06640625
381251.97265625
382237.3359375
383100.115234375
383652.62109375
383876.181640625
383852.580078125
383673.8359375
383443.990234375
383307.82421875
383396.05078125
383717.73828125
384129.26953125
384419.037109375
384414.412109375
384029.99609375
383277.525390625
382271.837890625
381199.310546875
380223.49609375
379398.419921875
378674.24609375
377965.03125
377182.5625
376228.7734375
375024.9765625
373586.611328125
372046.41796875
370575.177734375
369280.701171875
368178.74609375
367222.650390625
366329.826171875
365399.177734375
364344.853515625
363130.4765625
361771.056640625
360313.8671875
358829.28515625
357408.32421875
356150.41015625
355151.935546875
354502.01953125
354253.97265625
354357.103515625
354606.177734375
354682.689453125
354282.80078125
353251.126953125
351644.001953125
349697.15625
347723.009765625
345999.916015625
344707.22265625
343895.13671875
343446.845703125
343063.291015625
342361.15625
341074.7734375
339199.47265625
336948.2734375
334593.31640625
332351.189453125
330355.087890625
328652.193359375
327207.935546875
325947.873046875
324811.85546875
323759.34765625
322742.166015625
321714.56640625
320675.470703125
319669.443359375
318738.103515625
317892.611328125
317133.41796875
316467.36328125
315898.087890625
315422.859375
315044.466796875
314765.599609375
314568.484375
314418.841796875
314287.25
314144.568359375
313944.919921875
313650.08203125
313278.427734375
312903.736328125
312600.701171875
312411.255859375
312353.109375
312419.87890625
312567.861328125
312740.341796875
312915.962890625
313106.916015625
313314.701171875
313530.125
313774.984375
314086.623046875
314446.62890625
314782.212890625
315067.841796875
315379.560546875
315820.5
316439.017578125
317252.048828125
318303.779296875
319667.248046875
321429.4140625
323681.94140625
326408.33984375
329263.958984375
331524.80859375
332427.39453125
331664.771484375
329560.21484375
326782.236328125
323930.705078125
321335.3828125
319087.9921875
317156.18359375
315489.0859375
314081.361328125
312963.65234375
312144.373046875
311584.75
311227.04296875
311013.341796875
310877.525390625
310765.41796875
310680.08984375
310668.22265625
310739.392578125
310833.224609375
310894.158203125
310950.849609375
311087.810546875
311352.546875
311720.923828125
312149.99609375
312637.96484375
313217.31640625
313888.21875
314565.353515625
315112.67578125
315458.109375
315677.611328125
315951.966796875
316441.529296875
317208.134765625
318226.046875
319412.755859375
320638.1171875
321749.908203125
322635.1328125
323274.119140625
323757.23046875
324271.08984375
325043.859375
326249.41015625
327951.46875
330159.484375
332911.4296875
336255.33203125
340200.287109375
344797.09765625
350224.560546875
356544.734375
363186.55859375
368802.6328125
371954.130859375
372132.068359375
370132.453125
367483.365234375
365592.369140625
365310.98046875
366860.986328125
369726.673828125
372581.251953125
373690.275390625
371801.42578125
366851.21875
359878.537109375
352301.654296875
345234.4921875
339256.1171875
334504.205078125
330819.38671875
327883.466796875
325391.611328125
323177.396484375
321187.796875
319380.958984375
317703.681640625
316152.708984375
314788.791015625
313662.662109375
312753.36328125
311986.13671875
311282.33203125
310588.896484375
309894.626953125
309232.529296875
308644.10546875
308131.2578125
307653.42578125
307156.794921875
306576.09375
305826.20703125
304845.275390625
303646.646484375
302275.86328125
300709.447265625
298852.396484375
296655.9921875
294193.474609375
291605.30078125
289016.474609375
286514.88671875
284144.412109375
281889.01171875
279714.185546875
277644.548828125
275747.49609375
274038.828125
272496.08984375
271190.791015625
270304.923828125
269975.390625
270238.951171875
271190.263671875
273061.693359375
276080.939453125
280445.244140625
286540.53125
294785.3671875
304664.4609375
313861.703125
318936.673828125
317442.74609375
309559.09375
297717.298828125
284854.533203125
273040.490234375
263238.240234375
255635.609375
249930.513671875
245572.583984375
242061.685546875
239121.86328125
236638.908203125
234545.0390625
232801.255859375
231390.5546875
230255.681640625
229287.869140625
228413.6171875
227650.841796875
227062.49609375
226706.46484375
226638.615234375
226884.671875
227361.978515625
227881.787109375
228285.779296875
228579.923828125
228943.876953125
229640.12890625
230856.109375
232483.380859375
233988.00390625
234619.69921875
233904.859375
231978.025390625
229433.982421875
226916.419921875
224870.33203125
223565.212890625
223197.947265625
223938.74609375
225882.642578125
228846.982421875
232114.48828125
234521.9921875
235117.1328125
233885.546875
231783.611328125
230078.447265625
229787.5859375
231626.185546875
235924.82421875
242074.619140625
248150.5703125
251650.064453125
251027.921875
246596.654296875
240026.275390625
233212.525390625
227618.3359375
224161.22265625
223051.857421875
223530.732421875
224064.533203125
223164.880859375
220198.63671875
215541.36328125
210126.44140625
204894.068359375
200468.041015625
197059.205078125
194509.544921875
192440.16015625
190461.833984375
188362.462890625
186171.501953125
184055.78515625
182137.19140625
180419.7578125
178891.2578125
177629.8046875
176751.294921875
176293.65625
176224.419921875
176531.732421875
177236.109375
178357.056640625
179958.71484375
182141.123046875
184762.353515625
187122.267578125
188143.3515625
187075.35546875
184039.857421875
179880.763671875
175590.763671875
171896.982421875
169157.4921875
167388.365234375
166379.302734375
165919.189453125
165938.79296875
166412.5703125
167225.453125
168252.27734375
169500.986328125
171067.716796875
173033.095703125
175537.0078125
178880.724609375
183429.263671875
189528.658203125
197629.845703125
208109.244140625
220303.994140625
231606.591796875
238175.251953125
237270.3984375
229126.75390625
216560.5859375
202942.951171875
190579.263671875
180455.435546875
172697.447265625
166957.04296875
162682.541015625
159403.400390625
156853.89453125
154856.765625
153223.73046875
151826.16015625
150648.2890625
149695.205078125
148924.056640625
148313.822265625
147911.546875
147735.857421875
147693.169921875
147650.86328125
147549.05078125
147394.26171875
147193.73046875
146953.599609375
146712.4375
146527.158203125
146435.513671875
146449.021484375
146553.310546875
146696.123046875
146808.587890625
146863.958984375
146895.22265625
146947.556640625
147046.20703125
147215.841796875
147484.8125
147851.48046875
148288.09375
148800.025390625
149442.76171875
150251.60546875
151174.1796875
152077.84375
152793.107421875
153159.8203125
153104.0390625
152714.04296875
152212.376953125
151827.1015625
151699.13671875
151878.943359375
152316.287109375
152820.384765625
153120.603515625
153055.12890625
152687.390625
152208.884765625
151773.51953125
151462.640625
151339.658203125
151443.30078125
151737.365234375
152137.109375
152593.404296875
153116.42578125
153732.41015625
154456.748046875
155282.5546875
156134.064453125
156840.9609375
157228.4765625
157262.232421875
157084.427734375
156911.755859375
156921.263671875
157204.470703125
157755.892578125
158475.345703125
159217.015625
159871.169921875
160409.30078125
160874.125
161352.01953125
161929.271484375
162617.1796875
163310.25390625
163860.85546875
164215.7109375
164460.1328125
164727.802734375
165096.119140625
165566.78125
166098.259765625
166622.451171875
167045.689453125
167263.8046875
167194.375
166817.107421875
166207.421875
165527.64453125
164963.64453125
164663.91015625
164731.455078125
165221.9375
166090.119140625
167153.1015625
168180.04296875
169053.23828125
169821.66015625
170606.291015625
171510.232421875
172627.931640625
174050.55859375
175769.296875
177574.20703125
179104.7578125
180036.46875
180249.0859375
179877.517578125
179250.7109375
178740.001953125
178553.0390625
178593.162109375
178525.146484375
178032.96484375
177062.498046875
175846.900390625
174724.73828125
173942.732421875
173590.5625
173628.50390625
173893.087890625
174087.98046875
173876.830078125
173086.21484375
171835.6640625
170443.142578125
169202.634765625
168253.92578125
167605.015625
167188.345703125
166880.326171875
166542.0390625
166105.97265625
165622.25
165209.693359375
164983.341796875
165035.7734375
165442.5
166230.845703125
167325.466796875
168524.74609375
169538.123046875
170094.66015625
170096.515625
169704.83984375
169245.173828125
169002.208984375
169118.544921875
169660.47265625
170654.4375
171951.666015625
173106.958984375
173550.208984375
172984.478515625
171620.64453125
170011.154296875
168675.232421875
167873.138671875
167642.0
167912.984375
168528.669921875
169200.759765625
169573.70703125
169426.482421875
168830.484375
168083.798828125
167483.921875
167170.267578125
167141.134765625
167327.15625
167605.51171875
167809.71875
167812.48828125
167605.0546875
167262.275390625
166852.3828125
166430.47265625
166093.2109375
165944.166015625
165961.1953125
165947.431640625
165666.552734375
165020.830078125
164085.005859375
163003.546875
161896.658203125
160843.4609375
159886.798828125
159011.90625
158133.58203125
157138.6796875
155962.763671875
154632.482421875
153237.658203125
151866.154296875
150561.84375
149328.494140625
148154.09375
147026.859375
145939.853515625
144888.935546875
143864.025390625
142846.19140625
141827.6015625
140835.634765625
139918.8203125
139099.541015625
138352.82421875
137634.576171875
136910.416015625
136152.466796875
135341.021484375
134493.294921875
133668.51953125
132919.498046875
132254.890625
131665.0625
131152.0625
130699.703125
130245.63671875
129737.337890625
129204.22265625
128721.369140625
128305.119140625
127899.744140625
127473.4921875
127067.65625
126722.0390625
126396.755859375
126006.72265625
125512.11328125
124947.068359375
124373.748046875
123826.91015625
123290.845703125
122719.76953125
122096.033203125
121472.84765625
120937.681640625
120529.31640625
120215.955078125
119952.48828125
119717.34375
119486.71484375
119230.09375
118965.189453125
118770.419921875
118693.05859375
118671.1953125
118593.6796875
118423.1796875
118222.984375
118081.212890625
118050.869140625
118147.083984375
118347.755859375
118590.5390625
118810.361328125
118991.298828125
119156.228515625
119307.912109375
119415.55859375
119462.55078125
119468.216796875
119445.232421875
119363.06640625
119174.826171875
118869.373046875
118489.439453125
118110.611328125
117801.876953125
117582.501953125
117403.59765625
117181.990234375
116859.25390625
116425.37890625
115897.609375
115299.341796875
114656.447265625
113987.232421875
113290.005859375
112561.552734375
111831.65234375
111154.884765625
110559.11328125
110024.03515625
109522.39453125
109062.263671875
108673.04296875
108363.908203125
108111.556640625
107880.853515625
107648.228515625
107414.099609375
107200.451171875
107027.23046875
106885.6015625
106745.73828125
106595.4375
106453.931640625
106335.787109375
106215.732421875
106046.861328125
105807.86328125
105518.125
105210.517578125
104905.603515625
104615.712890625
104358.54296875
104148.427734375
103970.271484375
103777.169921875
103532.904296875
103254.353515625
102987.013671875
102729.267578125
102409.166015625
101963.0546875
101419.314453125
100872.439453125
100386.951171875
99964.44140625
99594.6015625
99279.84375
98986.212890625
98614.3671875
98063.501953125
97318.6328125
96459.185546875
95594.724609375
94799.05859375
94074.69921875
93349.5078125
92521.544921875
91540.021484375
90451.078125
89361.439453125
88366.357421875
87509.68359375
86777.921875
86105.81640625
85409.193359375
84647.111328125
83849.29296875
83065.33203125
82300.1640625
81521.857421875
80717.69921875
79910.828125
79124.76953125
78356.755859375
77583.29296875
76772.23828125
75902.162109375
75003.0078125
74172.470703125
73509.9296875
73016.162109375
72580.1953125
72078.373046875
71472.96875
70812.54296875
70162.21875
69548.056640625
68951.134765625
68336.51953125
67690.453125
67034.201171875
66397.435546875
65783.01953125
65172.275390625
64560.837890625
63967.94140625
63408.525390625
62878.169921875
62369.75
61880.109375
61390.505859375
60866.345703125
60296.142578125
59714.623046875
59168.619140625
58671.267578125
58204.43359375
57752.568359375
57316.45703125
56905.2890625
56534.583984375
56220.75390625
55953.064453125
55677.6796875
55341.369140625
54960.369140625
54621.650390625
54398.6328125
54279.015625
54191.982421875
54093.005859375
53992.201171875
53894.3046875
53741.4453125
53447.34375
52987.119140625
52430.4609375
51880.033203125
51396.0078125
50987.5625
50649.0078125
50371.98828125
50129.880859375
49883.630859375
49614.51171875
49335.548828125
49063.625
48792.7109375
48500.654296875
48174.33984375
47827.201171875
47499.50390625
47235.94921875
47048.265625
46903.013671875
46761.28515625
46624.740234375
46524.37109375
46474.943359375
46471.212890625
46522.708984375
46648.71875
46826.875
46982.625
47044.75390625
46980.90234375
46776.015625
46435.150390625
46038.388671875
45729.689453125
45582.599609375
45507.357421875
45361.21484375
45137.458984375
44974.6796875
44978.00390625
45101.171875
45219.986328125
45252.06640625
45170.830078125
44967.408203125
44663.189453125
44332.248046875
44053.333984375
43841.794921875
43661.173828125
43489.693359375
43339.03125
43214.494140625
43095.41796875
42961.810546875
42814.216796875
42660.669921875
42503.953125
42346.9375
42193.72265625
42040.87890625
41881.115234375
41717.619140625
41560.533203125
41406.279296875
41234.423828125
41031.283203125
40807.68359375
40588.443359375
40389.15625
40203.0
40002.90234375
39755.73828125
39440.6484375
39056.41015625
38615.916015625
38149.1171875
37719.59375
37416.96484375
37300.884765625
37346.681640625
37462.390625
37561.505859375
37605.55859375
37582.80078125
37480.005859375
37295.443359375
37061.5078125
36828.95703125
36627.720703125
36453.0234375
36285.775390625
36115.18359375
35942.568359375
35773.748046875
35613.1953125
35465.408203125
35341.90625
35264.7578125
35258.091796875
35334.818359375
35491.328125
35704.69140625
35922.126953125
36062.53515625
36057.556640625
35904.947265625
35667.79296875
35413.3125
35168.80078125
34943.76953125
34764.35546875
34655.8125
34607.806640625
34593.1015625
34616.7109375
34710.98046875
34875.763671875
35055.55078125
35190.076171875
35262.712890625
35284.236328125
35255.17578125
35168.90234375
35034.22265625
34867.494140625
34672.169921875
34454.25
34255.6171875
34144.2890625
34160.654296875
34282.95703125
34444.017578125
34567.2578125
34590.998046875
34485.271484375
34263.21484375
33972.83203125
33675.1484375
33432.43359375
33300.53125
33299.65234375
33384.341796875
33468.73828125
33499.51171875
33489.833984375
33471.98046875
33441.6171875
33372.833984375
33270.07421875
33173.224609375
33116.68359375
33110.48046875
33155.11328125
33238.0234375
33308.080078125
33292.232421875
33165.634765625
32986.7421875
32835.90625
32728.58203125
32614.2109375
32455.232421875
32275.845703125
32120.794921875
31988.08984375
31826.546875
31598.181640625
31327.451171875
31084.794921875
30932.546875
30893.53125
30959.98828125
31110.51171875
31309.46875
31503.95703125
31639.76953125
31682.9921875
31621.015625
31451.640625
31191.3984375
30898.72265625
30668.189453125
30579.146484375
30643.240234375
30802.44921875
30974.310546875
31099.587890625
31159.90625
31164.927734375
31126.751953125
31045.068359375
30917.462890625
30758.41015625
30592.73828125
30423.75390625
30223.15625
29970.767578125
29700.53515625
29489.78515625
29397.85546875
29422.3125
29512.634765625
29612.291015625
29684.6796875
29717.724609375
29725.576171875
29749.294921875
29841.359375
30031.3671875
30296.435546875
30567.880859375
30779.791015625
30921.12890625
31037.345703125
31173.896484375
31320.970703125
31422.111328125
31435.564453125
31376.365234375
31294.869140625
31223.62109375
31155.20703125
31072.46875
30993.740234375
30978.681640625
31079.3515625
31281.94140625
31503.552734375
31652.0703125
31685.072265625
31611.822265625
31462.1484375
31278.609375
31125.91015625
31063.251953125
31083.59765625
31099.94921875
31016.896484375
30812.896484375
30541.634765625
30265.466796875
30007.662109375
29761.513671875
29516.83984375
29267.50390625
29011.822265625
28762.330078125
28549.642578125
28404.6875
28336.04296875
28328.1328125
28357.6875
28405.27734375
28452.232421875
28476.552734375
28462.259765625
28416.04296875
28368.4140625
28348.1484375
28351.6640625
28342.966796875
28287.296875
28178.19921875
28025.310546875
27825.060546875
27561.189453125
27238.3203125
26901.669921875
26611.49609375
26398.58984375
26247.3046875
26115.791015625
25965.77734375
25777.671875
25550.919921875
25299.306640625
25044.6015625
24808.359375
24605.49609375
24443.72265625
24325.537109375
24244.68359375
24177.326171875
24082.484375
23923.861328125
23700.310546875
23454.75390625
23250.173828125
23135.8359375
23131.98828125
23232.845703125
23410.623046875
23618.099609375
23800.763671875
23916.7109375
23948.673828125
23904.1640625
23814.154296875
23729.55078125
23701.95703125
23753.361328125
23864.392578125
23995.107421875
24111.890625
24191.0625
24210.80859375
24162.53515625
24075.20703125
24009.630859375
24008.0703125
24048.328125
24060.583984375
23997.404296875
23882.89453125
23788.8515625
23768.57421875
23821.69140625
23916.6484375
24027.0546875
24134.3125
24207.68359375
24205.681640625
24106.09765625
23925.484375
23702.228515625
23467.314453125
23238.19921875
23031.876953125
22866.998046875
22749.1875
22665.171875
22598.39453125
22542.728515625
22492.09375
22424.822265625
22318.779296875
22190.353515625
22103.509765625
22119.83203125
22237.505859375
22392.607421875
22525.423828125
22636.25390625
22772.939453125
22978.33984375
23262.373046875
23615.794921875
24035.458984375
24540.111328125
25173.19140625
25973.046875
26896.9375
27755.35546875
28257.458984375
28180.404296875
27527.287109375
26522.1328125
25449.552734375
24495.59765625
23713.419921875
23085.529296875
22579.056640625
22154.431640625
21770.51953125
21415.9375
21129.3515625
20966.041015625
20938.03515625
20997.025390625
21075.919921875
21129.509765625
21127.7421875
21035.720703125
20836.013671875
20572.626953125
20342.4453125
20222.90625
20216.669921875
20273.884765625
20348.447265625
20411.568359375
20424.525390625
20334.341796875
20112.513671875
19786.064453125
19417.734375
19056.40234375
18709.18359375
18359.125
18007.794921875
17697.32421875
17481.185546875
17370.3046875
17324.869140625
17315.763671875
17378.359375
17572.0
17882.8515625
18198.978515625
18400.49609375
18456.888671875
18422.220703125
18357.70703125
18282.96875
18183.8984375
18030.779296875
17789.345703125
17449.263671875
17056.955078125
16699.826171875
16442.193359375
16287.490234375
16211.650390625
16215.603515625
16323.32421875
16530.36328125
16768.8515625
16927.615234375
16907.900390625
16674.56640625
16273.728515625
15804.10546875
15356.181640625
14963.640625
14607.451171875
14265.56640625
13959.388671875
13755.875
13725.119140625
13886.546875
14184.376953125
14514.30859375
14784.564453125
14962.2421875
15067.990234375
15132.310546875
15161.30859375
15141.2734375
15067.625
14963.2265625
14865.986328125
14795.6953125
14731.90234375
14629.81640625
14464.634765625
14259.560546875
14066.87890625
13926.0078125
13846.62890625
13825.6875
13864.015625
13962.806640625
14117.19140625
14318.052734375
14544.484375
14745.45703125
14850.2421875
14826.044921875
14724.73828125
14647.9921875
14654.8515625
14713.5859375
14746.599609375
14705.3203125
14592.1953125
14428.93359375
14229.76171875
14011.01953125
13814.041015625
13704.044921875
13731.212890625
13877.90234375
14046.125
14120.171875
14058.126953125
13913.955078125
13763.3515625
13626.962890625
13481.845703125
13323.595703125
13180.533203125
13073.466796875
12998.478515625
12951.59375
12931.984375
12908.330078125
12820.14453125
12640.423828125
12414.58984375
12212.732421875
12061.875
11947.322265625
11856.7578125
11790.083984375
11744.48046875
11732.373046875
11809.59765625
12042.09375
12430.751953125
12891.01953125
13308.326171875
13591.2578125
13682.787109375
13572.294921875
13318.314453125
13023.443359375
12757.6171875
12522.828125
12303.85546875
12119.060546875
11994.615234375
11920.091796875
11869.4375
11849.486328125
11887.6328125
11976.630859375
12066.4140625
12111.73828125
12101.5546875
12044.95703125
11959.68359375
11877.326171875
11829.275390625
11816.54296875
11813.48828125
11805.2578125
11798.85546875
11793.908203125
11771.6171875
11725.884765625
11681.458984375
11663.642578125
11665.861328125
11661.337890625
11632.375
11576.603515625
11502.048828125
11432.810546875
11405.814453125
11442.365234375
11527.576171875
11627.455078125
11716.541015625
11781.634765625
11818.197265625
11842.669921875
11893.95703125
11997.515625
12132.080078125
12251.712890625
12335.8828125
12395.828125
12434.005859375
12426.599609375
12361.732421875
12279.90234375
12254.671875
12324.462890625
12443.837890625
12508.107421875
12438.435546875
12251.970703125
12045.861328125
11910.099609375
11864.107421875
11879.095703125
11939.2578125
12057.849609375
12241.578125
12465.275390625
12689.40234375
12891.833984375
13078.748046875
13266.958984375
13448.34765625
13567.583984375
13555.525390625
13407.564453125
13216.7265625
13098.865234375
13085.0625
13111.1640625
13108.341796875
13070.640625
13031.666015625
13017.37890625
13044.21484375
13129.791015625
13268.337890625
13407.310546875
13480.666015625
13470.912109375
13429.287109375
13441.501953125
13578.29296875
13854.208984375
14206.21875
14523.35546875
14730.94921875
14854.35546875
14983.3984375
15171.666015625
15385.837890625
15552.384765625
15629.509765625
15621.15625
15539.525390625
15381.53125
15151.515625
14897.001953125
14702.865234375
14632.625
14670.740234375
14731.912109375
14733.2578125
14652.09375
14515.89453125
14359.533203125
14209.515625
14091.25390625
14018.837890625
13974.923828125
13924.6484375
13858.83203125
13809.01953125
13811.96484375
13867.587890625
13931.61328125
13935.083984375
13812.26171875
13538.06640625
13162.544921875
12801.1796875
12566.8125
12496.1484375
12540.029296875
12624.712890625
12723.205078125
12870.029296875
13107.09375
13414.775390625
13702.40625
13875.005859375
13906.015625
13834.9765625
13699.80078125
13492.78125
13192.3515625
12822.962890625
12465.451171875
12204.177734375
12063.76953125
11992.80859375
11910.640625
11781.314453125
11646.302734375
11577.052734375
11595.09375
11654.4765625
11710.013671875
11783.7890625
11942.041015625
12208.978515625
12519.6796875
12758.8359375
12834.07421875
12715.400390625
12430.095703125
12042.9296875
11636.7109375
11284.0625
11012.71875
10794.98828125
10584.59375
10372.021484375
10196.76171875
10099.708984375
10075.599609375
10085.02734375
10100.43359375
10114.71875
10106.984375
10033.07421875
9869.228515625
9647.384765625
9426.68359375
9239.2578125
9081.978515625
8953.052734375
8872.2890625
8859.357421875
8906.677734375
8982.240234375
9053.619140625
9105.154296875
9136.40625
9149.775390625
9142.21484375
9108.119140625
9045.251953125
8954.45703125
8842.060546875
8732.841796875
8667.9140625
8660.693359375
8651.431640625
8539.357421875
8284.890625
7963.1640625
7694.08203125
7533.751953125
7457.84765625
7432.69921875
7460.2265625
7547.36328125
7665.37890625
7759.548828125
7788.6171875
7750.076171875
7679.9453125
7629.677734375
7627.599609375
7660.09765625
7702.65625
7762.021484375
7861.42578125
7984.37109375
8068.048828125
8070.212890625
8019.662109375
7982.3515625
7995.478515625
8050.900390625
8121.083984375
8174.873046875
8180.7890625
8126.138671875
8037.091796875
7964.287109375
7946.380859375
7992.833984375
8090.884765625
8214.6171875
8336.1484375
8444.314453125
8545.78515625
8635.087890625
8679.998046875
8664.466796875
8637.884765625
8684.771484375
8831.7890625
9004.580078125
9087.703125
9015.751953125
8808.25
8545.6640625
8328.34765625
8234.6875
8285.57421875
8443.328125
8653.083984375
8880.828125
9107.095703125
9303.3125
9441.09765625
9524.58203125
9591.5234375
9673.443359375
9766.08984375
9844.740234375
9895.84765625
9923.345703125
9932.873046875
9924.451171875
9900.125
9867.771484375
9834.857421875
9806.8671875
9794.73046875
9814.2109375
9869.8515625
9945.572265625
10021.6875
10099.923828125
10201.203125
10335.771484375
10482.4921875
10600.318359375
10655.552734375
10640.53125
10580.0
10525.681640625
10530.80859375
10613.861328125
10750.03515625
10909.181640625
11097.0859375
11343.107421875
11647.03515625
11959.396484375
12229.591796875
12463.71484375
12715.1875
13015.07421875
13326.35546875
13577.546875
13733.310546875
13817.765625
13871.66015625
13908.087890625
13921.05859375
13917.681640625
13915.6640625
13914.853515625
13902.220703125
13894.158203125
13946.2265625
14098.16796875
14322.6484375
14550.2109375
14739.58203125
14907.197265625
15095.6640625
15333.279296875
15619.49609375
15925.421875
16203.072265625
16412.607421875
16550.8125
16647.505859375
16737.208984375
16847.146484375
17006.890625
17242.80078125
17549.958984375
17881.673828125
18175.712890625
18386.3125
18497.99609375
18532.73046875
18549.12890625
18607.5546875
18716.78515625
18832.177734375
18926.693359375
19049.89453125
19289.84765625
19676.2734375
20139.025390625
20563.552734375
20873.830078125
21062.412109375
21161.19140625
21201.890625
21206.537109375
21203.705078125
21233.296875
21317.56640625
21429.85546875
21512.697265625
21537.962890625
21536.91796875
21559.73828125
21615.763671875
21665.765625
21664.337890625
21598.962890625
21499.53125
21427.095703125
21444.74609375
21575.259765625
21780.0625
21988.072265625
22144.7421875
22228.705078125
22234.21875
22158.83203125
22008.244140625
21798.095703125
21550.3984375
21297.943359375
21083.203125
20931.939453125
20830.091796875
20748.740234375
20693.09765625
20701.421875
20784.22265625
20883.439453125
20909.087890625
20812.990234375
20624.251953125
20422.029296875
20273.029296875
20179.271484375
20082.162109375
19930.962890625
19745.982421875
19591.697265625
19484.900390625
19362.927734375
19164.19140625
18915.359375
18708.673828125
18605.05078125
18586.84375
18596.353515625
18587.056640625
18533.787109375
18424.943359375
18266.125
18081.9921875
17899.646484375
17726.306640625
17540.841796875
17305.828125
16999.6796875
16651.83984375
16340.826171875
16138.41015625
16050.91015625
16023.61328125
15996.109375
15935.44921875
15822.599609375
15643.2734375
15413.12890625
15191.98828125
15045.064453125
14988.669921875
14984.669921875
14983.521484375
14961.87890625
14924.97265625
14889.55078125
14867.685546875
14856.732421875
14840.287109375
14801.5390625
14733.046875
14628.671875
14473.37109375
14254.576171875
13983.841796875
13696.15234375
13427.095703125
13201.443359375
13041.6640625
12965.828125
12965.498046875
13002.875
13049.734375
13120.498046875
13244.96875
13410.111328125
13551.197265625
13605.634765625
13557.560546875
13428.1328125
13253.787109375
13094.267578125
13030.705078125
13107.05859375
13270.212890625
13406.802734375
13458.07421875
13474.6015625
13539.49609375
13661.33203125
13773.34375
13827.896484375
13856.4296875
13927.8046875
14072.9140625
14266.802734375
14469.31640625
14661.41015625
14843.201171875
15014.634765625
15166.314453125
15280.064453125
15328.689453125
15280.986328125
15124.240234375
14890.908203125
14653.0234375
14473.173828125
14356.58984375
14259.56640625
14147.619140625
14037.916015625
13982.62109375
14019.197265625
14139.0703125
14293.39453125
14424.34375
14504.115234375
14553.896484375
14614.59765625
14688.376953125
14721.05859375
14657.537109375
14504.173828125
14317.888671875
14145.44140625
14003.59375
13916.193359375
13928.61328125
14058.2578125
14250.373046875
14412.03515625
14488.09765625
14489.119140625
14455.4765625
14420.935546875
14412.6484375
14455.677734375
14552.103515625
14663.0859375
14733.0859375
14736.23828125
14686.6484375
14602.19921875
14481.396484375
14336.7734375
14236.841796875
14274.2890625
14470.923828125
14731.998046875
14920.173828125
14974.25390625
14944.62890625
14923.59375
14962.6328125
15052.03515625
15152.203125
15234.359375
15307.9609375
15418.1953125
15605.927734375
15866.12890625
16155.861328125
16436.08984375
16679.287109375
16838.169921875
16853.3203125
16722.123046875
16530.287109375
16374.1015625
16264.55859375
16149.12109375
16023.453125
15972.5078125
16078.59765625
16317.275390625
16570.80859375
16734.20703125
16792.05078125
16803.29296875
16832.1484375
16892.998046875
16944.970703125
16929.908203125
16819.21875
16634.32421875
16434.552734375
16290.974609375
16257.798828125
16342.755859375
16495.203125
16638.0859375
16728.041015625
16783.744140625
16850.099609375
16939.701171875
17015.220703125
17022.77734375
16933.671875
16758.599609375
16535.61328125
16309.673828125
16113.66796875
15954.025390625
15808.197265625
15643.689453125
15453.58984375
15277.7578125
15178.31640625
15184.439453125
15266.4609375
15370.275390625
15463.603515625
15530.544921875
15533.400390625
15417.947265625
15172.509765625
14859.146484375
14566.0625
14342.662109375
14197.56640625
14138.2109375
14172.638671875
14270.046875
14357.82421875
14383.392578125
14364.552734375
14357.626953125
14385.037109375
14418.5546875
14434.302734375
14458.060546875
14539.09375
14690.966796875
14876.5078125
15046.669921875
15174.279296875
15247.283203125
15253.49609375
15193.86328125
15102.52734375
15029.333984375
14993.2109375
14962.673828125
14889.85546875
14761.111328125
14614.490234375
14515.18359375
14515.958984375
14632.94140625
14850.771484375
15145.3515625
15492.91015625
15852.609375
16156.158203125
16341.0625
16401.216796875
16388.93359375
16360.458984375
16334.30859375
16308.595703125
16295.2734375
16314.29296875
16364.634765625
16424.90625
16481.62109375
16538.990234375
16601.8515625
16669.287109375
16750.1953125
16865.08203125
17015.783203125
17160.76171875
17238.92578125
17227.908203125
17176.662109375
17172.685546875
17269.708984375
17445.607421875
17630.16796875
17764.06640625
17820.013671875
17782.5
17649.138671875
17472.00390625
17362.77734375
17407.216796875
17569.015625
17708.7265625
17709.314453125
17567.3203125
17362.794921875
17172.89453125
17031.705078125
16944.72265625
16901.693359375
16868.4140625
16788.888671875
16617.685546875
16359.55078125
16074.525390625
15829.9921875
15636.216796875
15438.873046875
15191.09765625
14919.255859375
14684.6015625
14483.900390625
14237.146484375
13898.4921875
13538.4453125
13270.564453125
13116.3046875
12991.4765625
12821.5234375
12617.458984375
12423.076171875
12236.24609375
12023.2109375
11788.412109375
11585.22265625
11451.255859375
11359.158203125
11242.87890625
11058.435546875
10808.232421875
10517.0703125
10204.40234375
9886.966796875
9595.521484375
9367.875
9216.1484375
9110.388671875
9006.791015625
8890.86328125
8784.79296875
8714.35546875
8676.0546875
8633.076171875
8534.376953125
8345.396484375
8081.15625
7814.712890625
7635.560546875
7585.435546875
7637.58203125
7737.806640625
7848.53515625
7943.80078125
7982.400390625
7916.818359375
7735.9609375
7486.1796875
7241.669921875
7054.470703125
6928.65625
6833.0234375
6735.876953125
6633.66015625
6551.6328125
6519.6640625
6549.318359375
6629.609375
6730.9296875
6805.396484375
6797.111328125
6674.228515625
6456.134765625
6197.50390625
5940.06640625
5687.994140625
5434.669921875
5201.990234375
5038.388671875
4974.98046875
4990.025390625
5020.10546875
5002.5703125
4903.154296875
4709.3828125
4419.087890625
4056.091796875
3691.916015625
3420.62109375
3287.669921875
3250.705078125
3229.369140625
3191.029296875
3169.140625
3198.8984375
3261.3671875
3306.20703125
3315.5
3329.544921875
3416.33203125
3624.28515625
3948.919921875
4320.66015625
4626.529296875
4771.90234375
4743.4140625
4611.92578125
4467.869140625
4353.41796875
4254.748046875
4146.75390625
4031.70703125
3934.73828125
3874.26171875
3849.14453125
3857.53125
3919.775390625
4068.44921875
4306.3359375
4577.212890625
4788.61328125
4871.759765625
4824.529296875
4703.3671875
4579.349609375
4496.458984375
4456.375
4431.830078125
4395.396484375
4341.65234375
4286.40234375
4249.388671875
4241.279296875
4261.380859375
4294.59765625
4307.70703125
4264.69140625
4163.26171875
4054.80859375
4012.30859375
4066.66015625
4172.775390625
4240.41796875
4205.263671875
4084.607421875
3974.40234375
3982.0
4138.810546875
4368.05078125
4545.67578125
4599.697265625
4548.548828125
4451.865234375
4350.42578125
4266.15625
4231.8125
4277.619140625
4381.126953125
4460.126953125
4437.650390625
4307.3125
4126.1953125
3956.951171875
3831.537109375
3758.822265625
3740.609375
3772.5
3842.384765625
3935.443359375
4035.16796875
4121.501953125
4181.875
4227.419921875
4282.140625
4344.32421875
4368.388671875
4298.7109375
4119.775390625
3868.2421875
3605.70703125
3390.296875
3262.240234375
3232.1015625
3276.873046875
3360.341796875
3460.787109375
3569.873046875
3670.486328125
3739.65234375
3780.35546875
3827.99609375
3910.7421875
4021.73046875
4148.009765625
4306.232421875
4516.88671875
4748.69140625
4924.40625
4994.779296875
4985.82421875
4960.74609375
4952.501953125
4948.130859375
4925.01171875
4882.03125
4834.923828125
4790.58203125
4728.162109375
4609.841796875
4423.73828125
4217.94140625
4070.4921875
4009.056640625
3972.380859375
3868.57421875
3664.990234375
3410.560546875
3187.984375
3068.064453125
3093.56640625
3260.6640625
3498.97265625
3698.14453125
3780.3203125
3743.771484375
3634.4296875
3496.654296875
3364.6171875
3276.716796875
3263.197265625
3314.42578125
3378.69140625
3400.404296875
3360.056640625
3282.208984375
3210.3125
3168.486328125
3143.015625
3109.923828125
3085.53125
3131.212890625
3285.966796875
3500.087890625
3659.55078125
3683.26953125
3585.47265625
3443.4765625
3323.896484375
3250.408203125
3227.849609375
3272.205078125
3401.22265625
3594.21875
3775.12890625
3860.064453125
3834.990234375
3773.236328125
3759.845703125
3809.66015625
3879.109375
3942.13671875
4013.9140625
4096.919921875
4150.443359375
4144.419921875
4117.1171875
4142.98046875
4251.66796875
4406.2265625
4552.4296875
4656.853515625
4696.96875
4652.4375
4528.935546875
4373.080078125
4242.18359375
4162.822265625
4128.0546875
4125.220703125
4150.755859375
4201.046875
4265.228515625
4332.18359375
4393.6953125
4432.125
4413.873046875
4313.310546875
4149.3046875
3983.24609375
3864.189453125
3781.705078125
3692.923828125
3594.9921875
3541.904296875
3573.01953125
3647.296875
3676.20703125
3614.884765625
3499.736328125
3406.1953125
3396.87890625
3501.83203125
3704.4765625
3928.474609375
4070.03515625
4073.2734375
3966.7265625
3817.138671875
3668.353515625
3539.333984375
3450.26171875
3411.802734375
3400.099609375
3382.119140625
3368.44921875
3407.109375
3515.06640625
3645.259765625
3738.66015625
3787.587890625
3828.1484375
3886.75390625
3958.51171875
4031.443359375
4106.46875
4186.1015625
4257.47265625
4296.65234375
4286.51171875
4225.517578125
4119.4375
3967.4375
3761.482421875
3506.92578125
3245.994140625
3052.451171875
2989.904296875
3066.7578125
3229.796875
3403.966796875
3545.28125
3662.701171875
3790.640625
3939.728515625
4080.107421875
4179.37890625
4248.744140625
4333.505859375
4455.0625
4580.556640625
4661.404296875
4687.798828125
4688.16015625
4682.578125
4657.224609375
4585.923828125
4459.34375
4285.408203125
4072.740234375
3823.76953125
3539.12109375
3222.080078125
2883.333984375
2549.15625
2263.3828125
2071.48046875
1993.3984375
2007.138671875
2059.1640625
2096.54296875
2095.99609375
2064.60546875
2014.01171875
1941.375
1844.478515625
1751.748046875
1718.30078125
1774.865234375
1881.306640625
1946.08984375
1904.115234375
1774.845703125
1637.53515625
1550.095703125
1499.650390625
1432.46875
1318.87890625
1179.0390625
1056.8203125
988.453125
994.0859375
1072.857421875
1190.298828125
1286.486328125
1319.115234375
1298.62109375
1270.748046875
1270.099609375
1302.18359375
1361.396484375
1444.31640625
1542.349609375
1637.216796875
1707.189453125
1725.173828125
1653.11328125
1462.765625
1174.2734375
858.125
584.552734375
379.853515625
239.25390625
162.505859375
153.955078125
196.6484375
253.53125
301.50390625
351.1953125
429.37109375
552.625
719.228515625
910.900390625
1092.833984375
1222.71875
1276.50390625
1270.47265625
1251.564453125
1257.7109375
1283.103515625
1283.029296875
1215.5
1077.220703125
896.75390625
700.3671875
499.552734375
312.34765625
174.83203125
113.126953125
110.90234375
119.14453125
93.8984375
13.326171875
-131.5625
-336.865234375
-568.982421875
-764.654296875
-863.359375
-843.896484375
-734.5859375
-593.240234375
-467.3671875
-357.1640625
-220.193359375
-29.61328125
173.955078125
310.015625
341.828125
311.78515625
286.525390625
289.193359375
297.37890625
282.943359375
230.625
134.1171875
1.158203125
-143.982421875
-284.67578125
-429.796875
-581.169921875
-689.591796875
-679.896484375
-533.244140625
-319.60546875
-130.41796875
6.5859375
131.494140625
286.513671875
465.658203125
621.0546875
696.35546875
651.830078125
477.615234375
201.146484375
-116.3359375
-399.21484375
-585.751953125
-651.583984375
-617.451171875
-537.4765625
-473.41015625
-465.607421875
-512.162109375
-568.939453125
-579.826171875
-522.61328125
-428.955078125
-353.91796875
-328.71484375
-351.25
-412.599609375
-504.541015625
-591.779296875
-606.548828125
-505.3828125
-328.994140625
-177.390625
-114.314453125
-110.484375
-86.947265625
4.73046875
159.341796875
354.669921875
577.796875
809.6640625
1009.962890625
1139.1953125
1189.27734375
1176.919921875
1111.29296875
987.51953125
816.1953125
640.83984375
511.1328125
446.2578125
435.806640625
466.13671875
523.693359375
572.984375
560.44140625
464.09765625
332.609375
252.705078125
268.751953125
340.53125
383.951171875
349.419921875
260.36328125
183.015625
162.619140625
182.45703125
177.9140625
94.466796875
-58.240234375
-207.203125
-277.1640625
-255.578125
-194.70703125
-150.033203125
-126.2421875
-89.6015625
-21.375
59.099609375
122.900390625
163.685546875
193.939453125
225.146484375
265.197265625
324.912109375
410.3984375
512.505859375
617.029296875
721.154296875
824.345703125
905.376953125
928.15234375
877.93359375
781.71484375
690.40625
650.478515625
686.2890625
781.6796875
867.59765625
855.94140625
717.41796875
523.033203125
388.498046875
376.798828125
464.6015625
590.384765625
707.685546875
791.955078125
829.814453125
825.796875
807.466796875
801.4765625
803.728515625
785.755859375
732.572265625
664.6015625
618.1640625
610.619140625
631.072265625
663.337890625
710.5546875
792.275390625
919.3515625
1076.275390625
1227.076171875
1333.1953125
1369.435546875
1339.59375
1287.876953125
1281.662109375
1357.251953125
1474.80859375
1543.451171875
1508.09375
1411.439453125
1363.19921875
1448.072265625
1664.65625
1942.35546875
2198.0
2371.203125
2427.029296875
2357.375
2193.91015625
2004.5078125
1853.7578125
1760.310546875
1699.38671875
1644.888671875
1595.748046875
1558.80078125
1523.6953125
1470.783203125
1399.53125
1336.93359375
1314.8203125
1338.85546875
1373.671875
1358.8515625
1256.68359375
1098.0
970.669921875
944.421875
1006.58984375
1079.599609375
1093.904296875
1033.748046875
928.55078125
829.126953125
789.791015625
838.65234375
945.662109375
1035.693359375
1051.12890625
998.751953125
930.6953125
889.111328125
874.349609375
855.423828125
802.94921875
719.533203125
644.677734375
626.322265625
689.533203125
840.712890625
1089.35546875
1434.912109375
1828.546875
2183.5703125
2446.982421875
2639.724609375
2804.2265625
2932.37890625
2973.609375
2900.861328125
2738.380859375
2530.6484375
2312.52734375
2106.373046875
1917.08984375
1725.126953125
1511.740234375
1301.064453125
1154.283203125
1108.060546875
1133.701171875
1169.267578125
1181.21875
1185.041015625
1215.33984375
1286.64453125
1379.3046875
1456.27734375
1492.087890625
1482.5
1425.53515625
1308.62890625
1132.103515625
936.33984375
780.3671875
690.630859375
648.1484375
622.1875
589.84765625
523.09375
396.30078125
229.232421875
96.58984375
66.79296875
140.951171875
265.568359375
384.658203125
460.23828125
470.314453125
428.982421875
400.078125
446.07421875
550.84375
621.779296875
582.404296875
442.353515625
266.181640625
99.44140625
-50.72265625
-176.3515625
-240.251953125
-194.9375
-20.841796875
255.96875
577.6640625
886.61328125
1150.779296875
1361.91015625
1512.708984375
1585.951171875
1573.138671875
1494.837890625
1386.228515625
1261.576171875
1109.8203125
934.169921875
779.82421875
700.71484375
702.158203125
738.486328125
770.935546875
802.943359375
844.205078125
864.78125
816.1484375
690.544921875
530.5390625
379.603515625
248.6953125
132.03515625
24.197265625
-89.29296875
-229.125
-390.09375
-530.390625
-607.64453125
-606.962890625
-523.4140625
-350.107421875
-111.73046875
117.912109375
273.341796875
362.73828125
444.056640625
549.564453125
671.984375
811.90625
983.873046875
1165.853515625
1292.69140625
1327.181640625
1308.01953125
1304.6875
1348.029296875
1421.029296875
1487.908203125
1507.455078125
1444.57421875
1304.408203125
1146.900390625
1042.91015625
1020.037109375
1061.798828125
1138.72265625
1217.052734375
1257.52734375
1241.560546875
1194.1953125
1152.638671875
1115.853515625
1053.951171875
965.373046875
889.92578125
852.892578125
822.310546875
741.369140625
592.20703125
414.224609375
265.58203125
175.37890625
129.50390625
95.85546875
61.572265625
45.490234375
77.337890625
173.025390625
328.14453125
515.16015625
677.1171875
750.072265625
722.234375
661.248046875
651.685546875
705.294921875
757.453125
748.630859375
678.349609375
578.142578125
470.6875
373.033203125
308.2578125
285.953125
285.033203125
273.861328125
235.90234375
167.865234375
77.916015625
3.466796875
2.513671875
94.421875
223.712890625
314.009765625
348.228515625
364.158203125
380.744140625
371.45703125
318.509765625
255.2890625
232.689453125
263.841796875
320.005859375
364.29296875
372.275390625
335.44921875
268.85546875
211.337890625
196.681640625
217.845703125
228.875
186.763671875
88.890625
-28.42578125
-122.32421875
-175.427734375
-203.185546875
-232.8125
-271.6796875
-292.22265625
-247.080078125
-104.115234375
121.720703125
361.482421875
522.189453125
543.365234375
441.306640625
301.158203125
219.0859375
241.056640625
342.2421875
451.740234375
497.861328125
446.537109375
313.732421875
147.478515625
-3.33984375
-108.21484375
-156.17578125
-153.162109375
-121.70703125
-91.81640625
-80.00390625
-74.6796875
-43.75
42.7265625
193.138671875
389.728515625
602.06640625
810.25390625
1013.265625
1205.212890625
1344.576171875
1364.080078125
1224.513671875
955.951171875
641.259765625
363.9609375
170.173828125
58.990234375
-10.7578125
-96.08984375
-227.40625
-381.650390625
-505.64453125
-565.76953125
-564.66015625
-514.6953125
-419.501953125
-293.89453125
-184.234375
-143.98046875
-183.994140625
-257.390625
-299.4765625
-280.69921875
-221.939453125
-167.25390625
-150.025390625
-181.53125
-254.466796875
-340.57421875
-389.625
-356.27734375
-244.7421875
-115.2109375
-27.923828125
12.875
42.513671875
74.34765625
87.119140625
78.21484375
92.044921875
166.416015625
269.701171875
326.044921875
303.076171875
248.37890625
231.634765625
268.986328125
315.12109375
319.353515625
279.49609375
244.400390625
268.294921875
359.44140625
470.08203125
536.1328125
524.068359375
440.6015625
311.630859375
166.3671875
33.705078125
-66.908203125
-133.96875
-170.556640625
-167.64453125
-124.775390625
-89.443359375
-142.30859375
-317.634765625
-553.4296875
-745.302734375
-844.64453125
-886.185546875
-928.8046875
-996.2890625
-1076.732421875
-1151.01953125
-1205.376953125
-1230.421875
-1225.181640625
-1198.865234375
-1157.78515625
-1090.251953125
-971.0234375
-785.533203125
-554.314453125
-335.55859375
-194.9375
-158.8515625
-195.466796875
-251.013671875
-303.970703125
-369.126953125
-446.5390625
-490.4609375
-451.419921875
-341.84375
-236.26953125
-199.126953125
-224.18359375
-250.64453125
-227.302734375
-152.283203125
-60.642578125
10.08984375
42.82421875
46.365234375
46.48828125
61.169921875
74.8203125
46.607421875
-39.984375
-140.623046875
-183.404296875
-142.7578125
-61.2578125
10.03515625
69.703125
143.873046875
224.373046875
263.58984375
232.48046875
154.14453125
67.947265625
-17.140625
-115.23828125
-222.20703125
-300.919921875
-307.181640625
-222.55078125
-65.615234375
122.142578125
305.513671875
477.125
648.8671875
822.865234375
978.423828125
1085.931640625
1119.412109375
1054.298828125
876.55859375
612.01953125
334.146484375
121.703125
7.3359375
-28.5859375
-28.501953125
-36.841796875
-92.240234375
-209.328125
-360.388671875
-488.521484375
-545.220703125
-515.103515625
-417.32421875
-297.375
-206.041015625
-163.8203125
-148.185546875
-132.3046875
-127.298828125
-161.478515625
-224.958984375
-269.759765625
-270.427734375
-252.0390625
-245.970703125
-249.666015625
-250.990234375
-265.921875
-323.830078125
-429.4453125
-562.58984375
-702.3203125
-827.072265625
-902.4140625
-898.1171875
-817.345703125
-687.59375
-522.732421875
-313.603515625
-58.041015625
215.875
458.32421875
617.673828125
657.75390625
577.03125
415.5625
228.2890625
47.435546875
-119.005859375
-257.68359375
-343.228515625
-368.865234375
-363.375
-361.0234375
-362.28515625
-336.572265625
-261.955078125
-156.08984375
-68.466796875
-41.40234375
-73.25
-120.037109375
-137.693359375
-118.560546875
-80.3125
-30.740234375
37.08203125
120.671875
205.60546875
290.189453125
384.35546875
472.537109375
507.685546875
468.78515625
404.84765625
387.03125
419.482421875
426.64453125
334.46484375
142.671875
-88.8203125
-301.029296875
-467.44921875
-582.73828125
-647.71875
-671.03125
-671.822265625
-670.12890625
-674.015625
-677.5
-669.90234375
-647.9765625
-623.14453125
-618.658203125
-653.70703125
-721.087890625
-780.240234375
-784.1875
-723.1484375
-636.0625
-568.2734375
-521.345703125
-458.322265625
-358.7734375
-252.216796875
-189.14453125
-190.26953125
-232.587890625
-275.224609375
-289.533203125
-273.8203125
-251.69921875
-250.818359375
-272.19140625
-286.150390625
-269.4453125
-238.134765625
-226.89453125
-240.1640625
-244.970703125
-215.580078125
-165.7890625
-127.037109375
-108.68359375
-91.453125
-48.482421875
42.07421875
196.6875
415.703125
664.021484375
874.5234375
986.224609375
984.697265625
903.380859375
785.76953125
651.4453125
501.5078125
348.03515625
220.193359375
132.0
54.265625
-63.802734375
-239.544921875
-430.271484375
-566.201171875
-607.728515625
-570.205078125
-498.912109375
-426.439453125
-356.298828125
-284.537109375
-226.94921875
-211.51171875
-240.1875
-269.51171875
-240.09765625
-122.875
67.83984375
295.994140625
525.1484375
725.72265625
880.53515625
987.978515625
1053.099609375
1081.1796875
1091.650390625
1126.09375
1214.26953125
1331.01171875
1415.236328125
1440.533203125
1439.482421875
1444.54296875
1436.203125
1378.095703125
1281.982421875
1203.0234375
1179.888671875
1210.056640625
1274.185546875
1344.548828125
1368.318359375
1289.5
1114.08984375
927.419921875
818.599609375
797.623046875
802.072265625
768.12109375
673.5390625
528.15234375
359.18359375
213.91015625
152.744140625
218.828125
407.439453125
657.662109375
871.673828125
963.740234375
921.111328125
820.75
764.5078125
788.013671875
844.771484375
879.783203125
894.654296875
927.830078125
993.81640625
1067.962890625
1121.98046875
1148.3671875
1149.634765625
1126.939453125
1086.873046875
1041.65625
992.13671875
923.16015625
826.861328125
721.166015625
633.53515625
571.65234375
518.798828125
452.6640625
361.28125
249.583984375
143.359375
80.30859375
80.173828125
123.42578125
173.65234375
222.216796875
296.107421875
417.716796875
570.966796875
712.931640625
805.044921875
826.001953125
772.609375
668.23046875
563.86328125
510.083984375
521.23046875
572.5703125
630.037109375
675.533203125
710.357421875
750.224609375
818.06640625
926.14453125
1056.94140625
1169.947265625
1235.34765625
1258.205078125
1265.68359375
1273.396484375
1268.0
1224.431640625
1144.044921875
1076.951171875
1094.888671875
1225.525390625
1413.828125
1563.681640625
1623.185546875
1618.6328125
1603.02734375
1589.427734375
1547.138671875
1449.576171875
1306.96484375
1156.71484375
1040.255859375
991.80078125
1032.869140625
1163.232421875
1355.11328125
1559.009765625
1719.396484375
1794.546875
1772.138671875
1670.2421875
1524.865234375
1380.16015625
1286.96484375
1292.267578125
1412.48828125
1618.603515625
1856.240234375
2076.05078125
2239.087890625
2312.845703125
2293.19921875
2227.3046875
2177.298828125
2144.77734375
2061.189453125
1881.033203125
1663.9453125
1528.302734375
1529.865234375
1621.09375
1728.96484375
1830.8359375
1939.240234375
2055.34375
2175.53125
2318.294921875
2496.126953125
2664.84375
2747.724609375
2723.361328125
2651.86328125
2592.587890625
2529.916015625
2416.359375
2267.572265625
2167.0
2171.958984375
2251.15625
2327.2109375
2350.6953125
2313.14453125
2215.01171875
2058.763671875
1874.337890625
1725.548828125
1677.154296875
1756.44921875
1940.693359375
2169.2734375
2370.19140625
2493.0625
2530.955078125
2513.7578125
2483.392578125
2476.95703125
2521.1484375
2621.083984375
2747.71484375
2850.392578125
2894.587890625
2883.578125
2837.48046875
2759.33203125
2633.4296875
2453.98046875
2243.15625
2039.046875
1875.939453125
1779.412109375
1767.30859375
1838.927734375
1961.373046875
2077.927734375
2139.8046875
2131.369140625
2065.220703125
1959.759765625
1828.341796875
1686.240234375
1556.546875
1463.798828125
1426.83984375
1461.35546875
1582.72265625
1796.748046875
2085.787109375
2408.75
2718.828125
2984.009765625
3193.587890625
3346.279296875
3431.46875
3424.736328125
3308.134765625
3095.96875
2834.814453125
2577.6953125
2366.38671875
2236.89453125
2218.80078125
2307.599609375
2444.857421875
2548.662109375
2570.798828125
2516.43359375
2414.0546875
2287.50390625
2161.046875
2066.294921875
2021.6640625
2010.5625
1996.017578125
1958.134765625
1909.3671875
1873.130859375
1853.74609375
1829.046875
1771.21875
1674.451171875
1558.02734375
1437.986328125
1305.484375
1150.919921875
1006.361328125
935.6484375
965.900390625
1046.095703125
1091.95703125
1060.685546875
967.826171875
853.15625
762.826171875
753.40234375
867.126953125
1086.767578125
1342.857421875
1581.884765625
1803.52734375
2013.43359375
2168.4296875
2206.056640625
2120.728515625
1975.0
1828.349609375
1681.5703125
1504.552734375
1297.15625
1100.662109375
958.134765625
885.12890625
877.439453125
922.185546875
987.025390625
1017.220703125
974.71875
888.48046875
846.001953125
916.81640625
1089.048828125
1290.529296875
1460.681640625
1583.998046875
1665.36328125
1709.107421875
1734.462890625
1781.685546875
1874.49609375
1986.111328125
2064.927734375
2089.30859375
2079.359375
2062.423828125
2052.3984375
2063.50390625
2115.498046875
2208.966796875
2309.77734375
2372.443359375
2371.767578125
2305.01953125
2177.712890625
2003.16015625
1807.64453125
1617.037109375
1437.41015625
1262.0625
1098.94921875
976.80859375
915.087890625
893.79296875
862.720703125
784.375
669.123046875
568.685546875
532.09375
564.146484375
628.11328125
689.951171875
751.7890625
832.158203125
918.763671875
959.234375
906.95703125
765.6875
580.0234375
392.0859375
221.83203125
81.841796875
-14.68359375
-73.056640625
-128.708984375
-218.419921875
-337.298828125
-436.033203125
-466.24609375
-424.0078125
-346.931640625
-274.978515625
-217.7890625
-153.9609375
-53.904296875
96.06640625
283.26171875
473.50390625
624.994140625
706.310546875
716.75
696.98046875
705.71484375
762.052734375
809.203125
760.751953125
598.09375
400.63671875
253.56640625
140.779296875
-32.302734375
-307.5625
-604.13671875
-794.173828125
-813.146484375
-671.46484375
-399.015625
-36.380859375
329.494140625
587.40625
690.173828125
688.978515625
655.703125
598.66015625
481.830078125
301.060546875
101.6640625
-70.228515625
-197.919921875
-277.2890625
-301.49609375
-265.603515625
-160.564453125
34.458984375
316.84375
611.396484375
801.16015625
836.1484375
783.98828125
745.796875
749.25390625
756.994140625
748.94140625
740.23828125
727.34765625
678.833984375
595.203125
525.9296875
499.556640625
481.216796875
439.076171875
417.68359375
489.724609375
644.9765625
779.333984375
802.228515625
716.0078125
580.6328125
444.31640625
336.3125
292.978515625
342.4453125
463.068359375
587.689453125
658.638671875
664.712890625
625.115234375
560.53125
492.615234375
454.466796875
476.724609375
557.53125
655.271484375
714.87890625
697.85546875
591.8515625
410.669921875
199.419921875
27.59765625
-51.263671875
-45.06640625
-14.744140625
-8.201171875
-11.15234375
27.357421875
134.271484375
293.564453125
472.251953125
633.560546875
725.728515625
697.3671875
550.228515625
360.859375
225.552734375
184.447265625
206.015625
229.904296875
207.130859375
113.17578125
-45.318359375
-227.4140625
-378.318359375
-464.1953125
-485.029296875
-459.431640625
-410.98828125
-367.587890625
-355.3046875
-384.7109375
-451.78515625
-553.169921875
-687.7265625
-841.697265625
-989.849609375
-1119.892578125
-1242.728515625
-1370.876953125
-1500.384765625
-1622.1640625
-1733.244140625
-1821.353515625
-1855.28515625
-1814.90234375
-1722.017578125
-1614.013671875
-1487.54296875
-1297.55859375
-1023.96484375
-719.1640625
-475.80078125
-361.1328125
-390.98046875
-542.185546875
-760.587890625
-966.265625
-1088.4765625
-1113.404296875
-1084.640625
-1045.96484375
-993.13671875
-889.869140625
-720.486328125
-515.666015625
-333.533203125
-225.30078125
-208.947265625
-256.97265625
-310.34765625
-324.189453125
-309.556640625
-320.921875
-396.6171875
-521.572265625
-653.4375
-768.837890625
-867.1796875
-939.310546875
-958.400390625
-910.1875
-818.8203125
-733.25
-692.9921875
-708.376953125
-761.40625
-815.181640625
-829.916015625
-785.630859375
-696.67578125
-602.87890625
-545.236328125
-547.861328125
-614.216796875
-729.240234375
-861.787109375
-972.283203125
-1028.4375
-1019.8359375
-957.8203125
-859.853515625
-736.1015625
-594.59765625
-453.685546875
-333.599609375
-229.533203125
-110.322265625
35.857421875
161.76953125
193.29296875
107.703125
-40.5625
-182.216796875
-302.2265625
-433.005859375
-598.275390625
-787.6015625
-976.19140625
-1141.865234375
-1260.97265625
-1310.98046875
-1286.0078125
-1197.69140625
-1060.701171875
-896.88671875
-757.61328125
-713.80859375
-796.78515625
-952.931640625
-1076.859375
-1097.005859375
-1026.72265625
-936.44140625
-885.84765625
-884.333984375
-908.283203125
-944.220703125
-1002.912109375
-1085.71875
-1148.31640625
-1120.458984375
-974.41015625
-767.875
-610.91015625
-589.833984375
-717.109375
-935.087890625
-1155.091796875
-1307.0703125
-1377.904296875
-1410.943359375
-1459.01171875
-1529.97265625
-1577.66796875
-1544.232421875
-1409.927734375
-1210.041015625
-1014.630859375
-890.14453125
-866.875
-933.16796875
-1057.958984375
-1215.61328125
-1388.435546875
-1556.26171875
-1697.568359375
-1798.67578125
-1848.544921875
-1825.373046875
-1707.923828125
-1512.583984375
-1307.50390625
-1170.806640625
-1129.5625
-1144.970703125
-1156.771484375
-1136.42578125
-1099.0546875
-1075.724609375
-1082.703125
-1112.697265625
-1143.375
-1148.3359375
-1107.248046875
-1018.130859375
-904.572265625
-804.31640625
-743.3046875
-720.41796875
-718.193359375
-723.220703125
-733.021484375
-752.45703125
-795.89453125
-887.9375
-1040.828125
-1219.720703125
-1344.294921875
-1347.740234375
-1241.02734375
-1108.193359375
-1029.390625
-1012.1796875
-1003.337890625
-959.833984375
-892.5
-838.96875
-813.876953125
-803.822265625
-802.96875
-829.974609375
-903.66796875
-1017.701171875
-1145.970703125
-1257.76171875
-1319.583984375
-1303.4453125
-1217.185546875
-1118.90234375
-1078.240234375
-1120.779296875
-1220.625
-1336.2890625
-1430.59765625
-1464.177734375
-1408.794921875
-1282.451171875
-1144.16015625
-1034.216796875
-940.201171875
-842.9921875
-774.291015625
-791.869140625
-899.75
-1025.056640625
-1086.263671875
-1067.296875
-1015.279296875
-982.216796875
-986.0234375
-1021.330078125
-1084.75390625
-1172.869140625
-1259.626953125
-1298.744140625
-1269.857421875
-1219.29296875
-1232.4296875
-1355.19921875
-1554.541015625
-1758.578125
-1911.666015625
-1978.107421875
-1926.87890625
-1757.484375
-1535.783203125
-1363.572265625
-1299.357421875
-1329.275390625
-1415.359375
-1538.119140625
-1678.875
-1794.998046875
-1845.16796875
-1829.197265625
-1783.33203125
-1745.236328125
-1736.1875
-1758.14453125
-1781.466796875
-1745.396484375
-1603.103515625
-1374.90234375
-1141.302734375
-979.357421875
-915.263671875
-931.197265625
-991.45703125
-1052.18359375
-1067.57421875
-1013.17578125
-911.09765625
-828.30859375
-841.83203125
-988.83984375
-1233.111328125
-1481.2109375
-1650.185546875
-1731.1328125
-1781.787109375
-1853.93359375
-1936.765625
-1975.05859375
-1930.41796875
-1813.044921875
-1660.974609375
-1506.099609375
-1366.005859375
-1255.646484375
-1187.935546875
-1155.3359375
-1120.927734375
-1044.578125
-923.275390625
-796.900390625
-710.943359375
-685.9765625
-729.5625
-855.42578125
-1062.724609375
-1303.03515625
-1501.501953125
-1623.361328125
-1699.333984375
-1774.455078125
-1853.9921875
-1918.1640625
-1969.380859375
-2032.4609375
-2111.357421875
-2176.025390625
-2201.080078125
-2193.064453125
-2161.82421875
-2083.103515625
-1921.595703125
-1697.220703125
-1503.07421875
-1432.240234375
-1489.14453125
-1593.07421875
-1670.720703125
-1719.89453125
-1769.67578125
-1812.083984375
-1818.83203125
-1816.435546875
-1884.818359375
-2050.470703125
-2217.12890625
-2244.77734375
-2085.28125
-1809.54296875
-1517.84375
-1266.873046875
-1079.58984375
-971.392578125
-937.96875
-946.1640625
-965.62109375
-996.01953125
-1043.021484375
-1080.111328125
-1056.90234375
-944.57421875
-765.087890625
-584.62890625
-485.0078125
-521.044921875
-678.994140625
-875.068359375
-1009.626953125
-1030.5
-951.2109375
-827.396484375
-724.865234375
-687.962890625
-711.80078125
-748.66796875
-757.669921875
-742.017578125
-725.541015625
-709.693359375
-679.46875
-639.67578125
-611.474609375
-594.830078125
-568.90625
-536.224609375
-533.615234375
-583.8515625
-660.369140625
-714.64453125
-720.228515625
-682.71484375
-634.130859375
-631.111328125
-724.85546875
-902.77734375
-1080.86328125
-1184.984375
-1225.830078125
-1265.140625
-1325.005859375
-1369.94140625
-1372.93359375
-1355.802734375
-1352.96875
-1368.236328125
-1385.1328125
-1396.783203125
-1403.8515625
-1392.9453125
-1335.19921875
-1210.8046875
-1036.29296875
-868.87109375
-772.138671875
-764.10546875
-808.853515625
-875.15625
-985.41796875
-1173.08203125
-1400.7578125
-1566.087890625
-1599.68359375
-1522.365234375
-1398.306640625
-1277.861328125
-1206.861328125
-1238.30078125
-1383.142578125
-1576.365234375
-1742.3515625
-1880.650390625
-2042.82421875
-2238.7109375
-2420.201171875
-2557.130859375
-2671.376953125
-2777.21875
-2835.91015625
-2800.2265625
-2672.62109375
-2490.7265625
-2281.642578125
-2061.966796875
-1863.095703125
-1719.1328125
-1632.02734375
-1573.572265625
-1521.564453125
-1477.111328125
-1450.208984375
-1443.873046875
-1446.0546875
-1420.375
-1316.251953125
-1119.89453125
-901.7578125
-785.09375
-841.515625
-1016.3671875
-1165.314453125
-1168.3046875
-1015.603515625
-797.421875
-618.16796875
-516.19921875
-458.59765625
-407.068359375
-378.234375
-428.263671875
-579.67578125
-777.67578125
-930.07421875
-988.443359375
-982.90625
-976.8515625
-995.080078125
-1003.154296875
-954.376953125
-845.09375
-716.203125
-609.3984375
-539.21484375
-508.607421875
-529.1171875
-605.392578125
-707.609375
-784.564453125
-815.31640625
-834.08984375
-885.87890625
-958.099609375
-975.787109375
-880.87109375
-710.625
-577.703125
-565.505859375
-657.20703125
-774.314453125
-861.76171875
-911.548828125
-922.619140625
-883.029296875
-800.8359375
-716.54296875
-664.462890625
-645.095703125
-651.427734375
-692.26953125
-760.794921875
-805.646484375
-776.68359375
-695.25
-643.369140625
-679.462890625
-790.3515625
-925.2421875
-1046.056640625
-1138.1640625
-1200.533203125
-1238.91015625
-1252.943359375
-1228.88671875
-1168.779296875
-1125.494140625
-1170.08203125
-1307.8515625
-1460.5078125
-1556.544921875
-1612.052734375
-1692.017578125
-1814.517578125
-1930.76953125
-1987.771484375
-1970.73828125
-1884.919921875
-1736.23046875
-1546.703125
-1364.765625
-1240.337890625
-1196.416015625
-1227.9296875
-1311.099609375
-1402.556640625
-1443.17578125
-1383.98828125
-1218.94921875
-997.318359375
-805.537109375
-724.58203125
-782.703125
-939.19140625
-1120.6484375
-1278.693359375
-1411.6015625
-1537.322265625
-1662.921875
-1785.486328125
-1906.78125
-2030.75
-2149.146484375
-2241.701171875
-2294.34375
-2312.244140625
-2310.90234375
-2296.1015625
-2258.134765625
-2188.8984375
-2100.05859375
-2016.17578125
-1951.849609375
-1907.7578125
-1890.251953125
-1914.94921875
-1975.28125
-2020.21875
-1986.984375
-1858.916015625
-1679.63671875
-1511.89453125
-1392.537109375
-1318.390625
-1252.93359375
-1146.439453125
-976.427734375
-784.2734375
-659.41796875
-672.357421875
-822.150390625
-1045.287109375
-1261.76953125
-1413.396484375
-1482.060546875
-1489.087890625
-1470.44140625
-1445.451171875
-1417.646484375
-1403.328125
-1432.767578125
-1509.833984375
-1596.306640625
-1660.982421875
-1724.5
-1821.3984375
-1927.478515625
-1966.416015625
-1898.603515625
-1771.841796875
-1665.240234375
-1603.091796875
-1542.19140625
-1427.63671875
-1239.484375
-995.974609375
-739.603515625
-524.79296875
-396.9609375
-366.32421875
-405.2578125
-478.783203125
-574.927734375
-699.974609375
-848.76953125
-991.08203125
-1092.177734375
-1142.896484375
-1168.001953125
-1210.802734375
-1309.611328125
-1472.15234375
-1654.65625
-1773.267578125
-1763.43359375
-1639.490234375
-1479.900390625
-1345.224609375
-1231.1171875
-1117.482421875
-1036.880859375
-1054.6328125
-1185.53125
-1368.76953125
-1533.884765625
-1656.9140625
-1735.234375
-1744.970703125
-1663.806640625
-1522.734375
-1395.474609375
-1331.408203125
-1323.404296875
-1342.06640625
-1370.806640625
-1395.501953125
-1389.2578125
-1337.00390625
-1268.9765625
-1248.4765625
-1321.078125
-1478.15234375
-1660.265625
-1787.03125
-1798.423828125
-1693.220703125
-1533.001953125
-1393.642578125
-1304.34375
-1238.4140625
-1161.083984375
-1072.30859375
-999.091796875
-959.29296875
-942.328125
-919.625
-871.29296875
-813.169921875
-801.4921875
-893.55859375
-1085.59375
-1292.365234375
-1401.025390625
-1349.986328125
-1162.14453125
-921.88671875
-732.044921875
-672.359375
-765.25390625
-970.3671875
-1219.005859375
-1452.783203125
-1629.892578125
-1722.578125
-1739.4296875
-1734.70703125
-1753.580078125
-1768.771484375
-1714.955078125
-1594.275390625
-1497.744140625
-1493.681640625
-1537.142578125
-1531.748046875
-1451.56640625
-1353.333984375
-1287.263671875
-1251.76171875
-1234.59765625
-1243.357421875
-1278.01953125
-1315.12109375
-1342.5078125
-1380.859375
-1449.435546875
-1534.771484375
-1615.734375
-1702.197265625
-1828.501953125
-2018.9140625
-2268.896484375
-2541.1953125
-2769.0625
-2890.224609375
-2902.40625
-2866.677734375
-2829.537109375
-2757.99609375
-2583.671875
-2301.3828125
-1986.544921875
-1710.66796875
-1473.052734375
-1232.62109375
-985.7265625
-789.830078125
-712.58203125
-767.2265625
-897.705078125
-1024.044921875
-1102.73046875
-1141.376953125
-1156.361328125
-1130.65625
-1028.330078125
-846.5546875
-639.208984375
-487.96484375
-455.126953125
-553.591796875
-743.12109375
-956.296875
-1145.71875
-1311.03515625
-1472.029296875
-1623.244140625
-1736.79296875
-1808.271484375
-1870.349609375
-1948.01953125
-2024.611328125
-2073.244140625
-2104.62890625
-2155.275390625
-2232.017578125
-2294.8203125
-2302.48046875
-2257.6484375
-2194.234375
-2130.45703125
-2049.271484375
-1924.955078125
-1756.978515625
-1571.41015625
-1397.0
-1252.796875
-1159.158203125
-1143.064453125
-1215.6484375
-1347.951171875
-1484.3828125
-1584.578125
-1645.58203125
-1687.86328125
-1738.23046875
-1830.376953125
-1997.62109375
-2239.0625
-2494.1328125
-2668.8359375
-2696.05859375
-2569.984375
-2330.619140625
-2032.546875
-1732.8359375
-1489.865234375
-1347.5
-1308.71875
-1330.560546875
-1355.650390625
-1352.638671875
-1324.69921875
-1283.443359375
-1229.015625
-1165.494140625
-1126.35546875
-1164.455078125
-1306.716796875
-1522.55078125
-1740.3671875
-1893.443359375
-1954.05078125
-1935.92578125
-1870.99609375
-1779.154296875
-1655.314453125
-1487.080078125
-1284.65625
-1087.857421875
-941.73828125
-866.986328125
-848.607421875
-843.857421875
-806.32421875
-720.46484375
-618.232421875
-549.20703125
-531.25
-545.9296875
-583.970703125
-666.26953125
-800.947265625
-945.75
-1048.95703125
-1117.392578125
-1202.2265625
-1309.064453125
-1361.458984375
-1284.6328125
-1110.8359375
-972.408203125
-987.228515625
-1163.755859375
-1414.0234375
-1636.9453125
-1778.365234375
-1828.78515625
-1794.654296875
-1688.9296875
-1540.951171875
-1395.421875
-1291.244140625
-1242.587890625
-1238.66796875
-1252.705078125
-1252.1484375
-1219.982421875
-1181.69140625
-1199.912109375
-1319.087890625
-1510.48046875
-1685.125
-1768.5234375
-1760.158203125
-1723.87109375
-1729.7890625
-1802.322265625
-1909.439453125
-1997.28125
-2041.91796875
-2064.392578125
-2083.888671875
-2065.55859375
-1947.09375
-1730.486328125
-1519.146484375
-1430.6796875
-1477.365234375
-1559.283203125
-1576.98828125
-1524.216796875
-1458.765625
-1410.146484375
-1350.001953125
-1251.18359375
-1142.9296875
-1087.236328125
-1114.9375
-1206.333984375
-1326.490234375
-1449.853515625
-1543.57421875
-1559.521484375
-1475.27734375
-1336.234375
-1229.10546875
-1205.548828125
-1241.650390625
-1269.158203125
-1232.7109375
-1126.03125
-1001.7890625
-950.587890625
-1038.865234375
-1246.7734375
-1484.03515625
-1683.212890625
-1859.7734375
-2061.208984375
-2277.794921875
-2438.8515625
-2494.990234375
-2471.703125
-2429.75
-2392.9140625
-2330.59375
-2204.689453125
-2023.716796875
-1849.984375
-1748.50390625
-1718.220703125
-1675.810546875
-1524.1796875
-1245.353515625
-917.951171875
-639.9140625
-445.490234375
-303.869140625
-182.693359375
-90.62890625
-55.001953125
-74.341796875
-108.18359375
-113.78515625
-83.130859375
-39.171875
-5.78125
4.14453125
-25.08203125
-113.08203125
-255.185546875
-407.099609375
-519.0390625
-582.966796875
-630.767578125
-689.875
-759.77734375
-830.87890625
-902.37890625
-972.267578125
-1027.7734375
-1057.46875
-1059.08984375
-1025.728515625
-941.53125
-809.15625
-670.71484375
-580.43359375
-557.64453125
-580.34375
-620.669921875
-668.63671875
-719.099609375
-752.732421875
-740.748046875
-663.921875
-525.109375
-350.982421875
-184.9296875
-69.41796875
-25.3828125
-45.548828125
-106.064453125
-182.912109375
-262.185546875
-344.8984375
-445.55078125
-580.013671875
-749.353515625
-935.818359375
-1115.384765625
-1272.859375
-1405.474609375
-1513.09765625
-1581.869140625
-1576.033203125
-1456.515625
-1222.708984375
-935.91015625
-686.380859375
-528.8046875
-455.65625
-432.85546875
-442.951171875
-480.927734375
-524.396484375
-535.509765625
-496.76171875
-429.953125
-378.2890625
-384.966796875
-486.74609375
-694.990234375
-959.3515625
-1173.087890625
-1256.306640625
-1239.84765625
-1236.58984375
-1316.84375
-1436.005859375
-1499.833984375
-1471.7109375
-1382.634765625
-1255.291015625
-1070.603515625
-822.705078125
-567.212890625
-384.080078125
-309.701171875
-330.015625
-423.056640625
-571.248046875
-731.0703125
-828.537109375
-811.416015625
-697.73828125
-557.576171875
-450.13671875
-386.779296875
-347.9296875
-319.763671875
-309.90625
-336.791015625
-412.28125
-533.048828125
-680.990234375
-825.7265625
-927.779296875
-949.875
-880.576171875
-755.876953125
-651.251953125
-633.98046875
-707.240234375
-799.3671875
-818.1953125
-724.28125
-552.736328125
-369.548828125
-222.00390625
-137.119140625
-145.029296875
-270.8125
-499.7734375
-776.6953125
-1052.388671875
-1314.228515625
-1560.986328125
-1771.81640625
-1924.546875
-2029.42578125
-2113.64453125
-2175.47265625
-2183.01953125
-2123.16796875
-2025.69921875
-1927.822265625
-1834.126953125
-1723.59765625
-1581.373046875
-1413.28125
-1243.02734375
-1103.9921875
-1017.248046875
-965.03125
-901.564453125
-806.041015625
-712.638671875
-673.109375
-702.9296875
-780.134765625
-878.60546875
-974.8125
-1034.298828125
-1028.630859375
-968.7109375
-890.654296875
-804.279296875
-690.796875
-566.921875
-515.01171875
-612.8046875
-844.396484375
-1108.990234375
-1310.552734375
-1412.134765625
-1409.912109375
-1298.23046875
-1087.177734375
-836.728515625
-642.130859375
-574.890625
-641.07421875
-792.626953125
-968.529296875
-1126.076171875
-1250.025390625
-1351.03515625
-1459.400390625
-1606.49609375
-1795.07421875
-1983.978515625
-2112.390625
-2147.5546875
-2106.458984375
-2028.32421875
-1934.751953125
-1826.671875
-1713.78125
-1629.044921875
-1606.712890625
-1653.51953125
-1746.0234375
-1849.412109375
-1936.029296875
-1998.04296875
-2054.423828125
-2138.220703125
-2259.658203125
-2380.21875
-2438.966796875
-2411.927734375
-2333.54296875
-2251.21484375
-2173.6328125
-2082.146484375
-1982.48046875
-1914.22265625
-1899.544921875
-1906.306640625
-1882.53125
-1816.08203125
-1739.912109375
-1682.607421875
-1631.603515625
-1543.54296875
-1375.3125
-1111.99609375
-794.953125
-533.251953125
-458.193359375
-631.978515625
-994.35546875
-1406.90625
-1749.48046875
-1977.724609375
-2113.005859375
-2202.494140625
-2282.537109375
-2354.017578125
-2384.70703125
-2347.40234375
-2257.134765625
-2157.3046875
-2067.783203125
-1963.517578125
-1811.044921875
-1611.93359375
-1400.1015625
-1206.052734375
-1033.84375
-867.26171875
-690.693359375
-508.1796875
-346.37109375
-232.986328125
-170.44140625
-141.197265625
-142.658203125
-199.85546875
-328.173828125
-492.65234375
-623.3359375
-674.41796875
-662.072265625
-647.033203125
-685.1953125
-785.646484375
-904.017578125
-981.509765625
-1003.001953125
-1013.5234375
-1067.75
-1172.662109375
-1296.537109375
-1422.640625
-1562.240234375
-1710.548828125
-1822.5546875
-1853.095703125
-1803.015625
-1706.482421875
-1586.796875
-1445.9296875
-1288.341796875
-1131.296875
-991.478515625
-878.16796875
-798.8046875
-754.4140625
-729.337890625
-704.66015625
-688.171875
-715.55859375
-812.1875
-963.421875
-1128.634765625
-1272.20703125
-1372.9921875
-1421.75390625
-1433.15625
-1455.78125
-1542.458984375
-1695.65625
-1854.01171875
-1947.55078125
-1961.673828125
-1935.052734375
-1900.044921875
-1845.462890625
-1745.646484375
-1609.6796875
-1483.2578125
-1403.927734375
-1367.412109375
-1338.0703125
-1281.60546875
-1188.515625
-1081.0390625
-1002.29296875
-982.84375
-1005.033203125
-1008.966796875
-947.94140625
-836.8359375
-739.54296875
-715.59765625
-786.39453125
-937.818359375
-1128.658203125
-1293.60546875
-1365.578125
-1320.86328125
-1204.43359375
-1100.80078125
-1072.955078125
-1123.5078125
-1206.912109375
-1275.328125
-1314.521484375
-1337.634765625
-1349.890625
-1334.78515625
-1286.57421875
-1243.95703125
-1266.78515625
-1375.623046875
-1533.70703125
-1693.685546875
-1838.8515625
-1963.830078125
-2038.490234375
-2023.12109375
-1916.765625
-1764.51953125
-1610.8515625
-1464.37890625
-1316.71875
-1179.455078125
-1087.3671875
-1070.705078125
-1134.4140625
-1260.408203125
-1419.5703125
-1580.9609375
-1717.20703125
-1806.384765625
-1831.982421875
-1788.234375
-1691.22265625
-1577.69140625
-1477.93359375
-1387.466796875
-1281.78515625
-1170.26171875
-1117.20703125
-1178.5
-1315.6953125
-1406.908203125
-1365.013671875
-1223.58203125
-1079.15625
-969.345703125
-852.859375
-707.0859375
-590.369140625
-579.505859375
-682.33203125
-848.30078125
-1038.15234375
-1236.65234375
-1408.791015625
-1498.28125
-1485.9375
-1415.748046875
-1346.349609375
-1302.798828125
-1289.890625
-1319.5078125
-1391.736328125
-1465.51953125
-1485.974609375
-1446.712890625
-1403.724609375
-1419.283203125
-1501.990234375
-1602.8359375
-1657.64453125
-1630.494140625
-1529.583984375
-1393.01171875
-1258.91015625
-1144.77734375
-1052.767578125
-989.88671875
-976.158203125
-1030.869140625
-1152.25390625
-1309.8125
-1455.6953125
-1549.240234375
-1579.244140625
-1565.6640625
-1537.72265625
-1509.712890625
-1477.935546875
-1435.669921875
-1383.0234375
-1321.46875
-1247.517578125
-1160.982421875
-1081.0859375
-1049.22265625
-1108.01953125
-1269.9375
-1500.0625
-1728.2578125
-1885.98828125
-1947.228515625
-1945.076171875
-1943.248046875
-1975.26171875
-2006.234375
-1966.49609375
-1831.861328125
-1662.61328125
-1555.046875
-1563.212890625
-1675.693359375
-1850.376953125
-2046.419921875
-2228.662109375
-2370.873046875
-2462.59765625
-2494.9140625
-2442.404296875
-2293.478515625
-2109.833984375
-2014.818359375
-2081.66015625
-2244.51953125
-2353.759765625
-2318.259765625
-2171.1015625
-2005.470703125
-1883.921875
-1816.6171875
-1787.841796875
-1770.193359375
-1724.650390625
-1618.263671875
-1454.416015625
-1278.748046875
-1145.767578125
-1071.26953125
-1012.0078125
-897.8359375
-697.3828125
-456.8359375
-268.201171875
-198.546875
-254.267578125
-404.384765625
-615.419921875
-856.818359375
-1094.03515625
-1298.951171875
-1466.6796875
-1612.904296875
-1756.587890625
-1908.013671875
-2061.314453125
-2184.666015625
-2225.662109375
-2147.921875
-1970.013671875
-1758.267578125
-1576.197265625
-1448.6640625
-1375.10546875
-1356.03515625
-1384.931640625
-1421.8671875
-1405.716796875
-1309.65625
-1171.802734375
-1052.705078125
-966.66015625
-872.25
-732.279296875
-567.662109375
-445.751953125
-424.98046875
-513.744140625
-669.419921875
-826.705078125
-932.716796875
-963.8359375
-914.59765625
-787.076171875
-612.892578125
-476.216796875
-471.724609375
-615.490234375
-820.279296875
-980.044921875
-1057.1171875
-1068.8515625
-1030.61328125
-964.646484375
-942.19140625
-1045.291015625
-1272.0390625
-1530.46875
-1744.3046875
-1917.63671875
-2071.609375
-2168.171875
-2143.916015625
-1994.453125
-1783.8828125
-1586.69140625
-1454.03125
-1415.28515625
-1461.19921875
-1522.388671875
-1506.271484375
-1375.9140625
-1181.267578125
-1012.75390625
-937.57421875
-971.548828125
-1084.751953125
-1227.8359375
-1365.837890625
-1484.4609375
-1554.849609375
-1513.052734375
-1307.853515625
-966.400390625
-583.7265625
-245.93359375
13.3515625
189.44140625
281.697265625
303.716796875
284.732421875
241.375
167.921875
63.853515625
-55.103515625
-185.486328125
-344.18359375
-524.669921875
-670.978515625
-726.384765625
-694.119140625
-622.384765625
-542.3828125
-453.740234375
-364.978515625
-308.443359375
-298.904296875
-300.681640625
-258.712890625
-160.203125
-56.10546875
-20.958984375
-91.015625
-235.0
-380.75
-473.28125
-512.888671875
-542.44140625
-602.017578125
-694.91796875
-791.0234375
-857.80078125
-887.287109375
-892.328125
-878.203125
-828.087890625
-725.724609375
-585.798828125
-449.03125
-352.396484375
-319.369140625
-371.189453125
-517.6171875
-728.5
-941.423828125
-1114.515625
-1253.0546875
-1368.236328125
-1432.646484375
-1405.986328125
-1296.3359375
-1166.701171875
-1074.765625
-1019.904296875
-952.119140625
-826.388671875
-654.228515625
-511.310546875
-485.0
-598.1953125
-785.966796875
-953.2265625
-1045.109375
-1055.94140625
-999.5859375
-906.77734375
-839.55078125
-861.04296875
-971.142578125
-1093.26171875
-1141.326171875
-1092.02734375
-989.623046875
-897.505859375
-852.939453125
-853.9296875
-878.3359375
-919.6796875
-1002.7734375
-1151.6171875
-1343.37109375
-1513.57421875
-1614.712890625
-1657.5234375
-1691.4140625
-1758.099609375
-1864.28125
-1977.025390625
-2037.837890625
-2004.146484375
-1892.359375
-1762.552734375
-1644.64453125
-1496.953125
-1259.3046875
-936.140625
-605.193359375
-351.0234375
-211.572265625
-183.400390625
-247.67578125
-377.9765625
-541.626953125
-713.091796875
-884.279296875
-1052.634765625
-1200.333984375
-1292.703125
-1299.962890625
-1218.45703125
-1069.66796875
-881.4375
-674.8515625
-469.134765625
-291.052734375
-171.458984375
-133.505859375
-186.578125
-323.701171875
-515.0625
-710.13671875
-860.923828125
-944.9453125
-960.35546875
-910.89453125
-814.982421875
-718.607421875
-663.84375
-637.39453125
-583.13671875
-482.056640625
-389.384765625
-366.689453125
-401.728515625
-428.912109375
-413.10546875
-374.724609375
-337.298828125
-291.513671875
-221.951171875
-137.810546875
-57.806640625
17.21484375
98.291015625
182.931640625
247.205078125
259.814453125
202.580078125
88.1328125
-36.669921875
-114.81640625
-117.748046875
-64.2109375
-6.154296875
0.86328125
-71.6328125
-200.197265625
-313.39453125
-342.20703125
-279.537109375
-184.04296875
-124.736328125
-133.431640625
-208.21875
-337.681640625
-506.9453125
-695.671875
-887.126953125
-1072.0625
-1232.240234375
-1329.751953125
-1328.8046875
-1226.94921875
-1055.869140625
-854.7890625
-651.208984375
-462.65234375
-304.34375
-190.04296875
-125.962890625
-103.55859375
-103.3125
-117.208984375
-167.361328125
-284.92578125
-461.076171875
-633.791015625
-738.875
-766.482421875
-756.107421875
-747.88671875
-756.576171875
-782.763671875
-822.953125
-866.833984375
-908.3359375
-968.560546875
-1089.72265625
-1292.099609375
-1543.533203125
-1778.01171875
-1937.28125
-1993.81640625
-1951.64453125
-1839.76171875
-1695.689453125
-1540.33203125
-1371.6796875
-1193.03515625
-1039.896484375
-962.123046875
-979.93359375
-1072.072265625
-1207.083984375
-1365.94921875
-1525.501953125
-1640.580078125
-1667.1640625
-1601.541015625
-1481.861328125
-1353.095703125
-1243.841796875
-1170.166015625
-1134.396484375
-1110.763671875
-1057.302734375
-964.1640625
-878.62109375
-861.505859375
-925.65625
-1035.794921875
-1159.490234375
-1289.232421875
-1412.994140625
-1494.099609375
-1496.669921875
-1413.7890625
-1259.146484375
-1051.1875
-823.873046875
-636.185546875
-544.380859375
-566.365234375
-688.1328125
-896.26171875
-1180.943359375
-1508.765625
-1818.439453125
-2056.087890625
-2203.970703125
-2268.84765625
-2255.330078125
-2162.724609375
-2004.17578125
-1819.595703125
-1664.46484375
-1579.763671875
-1566.58203125
-1592.009765625
-1624.048828125
-1654.775390625
-1682.3359375
-1682.21875
-1617.60546875
-1479.3671875
-1299.896484375
-1127.3203125
-1004.109375
-969.01953125
-1046.28125
-1210.65234375
-1383.18359375
-1490.244140625
-1522.146484375
-1514.6171875
-1482.603515625
-1402.505859375
-1262.087890625
-1096.9296875
-959.423828125
-869.10546875
-812.96484375
-783.962890625
-797.13671875
-867.822265625
-991.154296875
-1146.052734375
-1303.484375
-1422.8125
-1455.9765625
-1377.841796875
-1217.89453125
-1050.625
-942.888671875
-906.591796875
-901.939453125
-885.3359375
-854.876953125
-852.81640625
-925.671875
-1080.107421875
-1275.59765625
-1459.208984375
-1604.845703125
-1716.009765625
-1795.802734375
-1827.064453125
-1788.0625
-1679.724609375
-1528.40234375
-1365.71875
-1214.544921875
-1091.25390625
-1007.376953125
-962.01953125
-939.36328125
-922.193359375
-910.12890625
-925.2265625
-1000.44921875
-1156.33984375
-1376.603515625
-1602.8515625
-1765.056640625
-1831.052734375
-1827.06640625
-1802.302734375
-1771.216796875
-1695.646484375
-1526.9296875
-1263.591796875
-965.923828125
-715.7109375
-561.935546875
-498.642578125
-483.572265625
-471.919921875
-439.916015625
-391.978515625
-353.74609375
-351.66796875
-387.806640625
-430.03515625
-428.658203125
-345.494140625
-174.208984375
53.087890625
270.677734375
402.310546875
402.44140625
286.51953125
117.365234375
-42.05859375
-162.689453125
-244.7734375
-296.884765625
-329.490234375
-363.263671875
-431.521484375
-565.375
-768.69140625
-1001.310546875
-1189.087890625
-1260.900390625
-1185.8828125
-982.396484375
-701.20703125
-404.95703125
-150.298828125
32.966796875
152.759765625
235.390625
292.35546875
314.34765625
296.064453125
250.814453125
197.2890625
148.8203125
120.716796875
124.658203125
137.775390625
95.05078125
-59.9140625
-317.720703125
-613.734375
-892.498046875
-1143.16015625
-1371.48046875
-1557.451171875
-1651.57421875
-1608.541015625
-1427.40234375
-1170.525390625
-939.5703125
-811.97265625
-790.23828125
-820.490234375
-860.21484375
-911.458984375
-984.416015625
-1053.984375
-1076.3359375
-1039.40625
-971.71484375
-898.091796875
-809.20703125
-689.505859375
-561.23046875
-476.556640625
-463.494140625
-500.0859375
-553.80078125
-626.13671875
-728.9375
-821.837890625
-813.818359375
-653.11328125
-399.162109375
-181.029296875
-91.654296875
-138.3984375
-276.533203125
-449.83203125
-596.84765625
-663.916015625
-647.494140625
-611.8984375
-639.11328125
-757.646484375
-927.234375
-1086.06640625
-1202.29296875
-1283.740234375
-1348.69140625
-1391.99609375
-1384.71875
-1314.93359375
-1223.287109375
-1177.072265625
-1201.373046875
-1254.431640625
-1284.076171875
-1289.74609375
-1304.896484375
-1326.58203125
-1291.70703125
-1135.533203125
-865.41015625
-569.4375
-350.560546875
-245.875
-205.62890625
-155.3359375
-77.87109375
-21.2109375
-24.599609375
-65.248046875
-98.146484375
-122.251953125
-167.416015625
-225.666015625
-244.4296875
-202.373046875
-152.349609375
-160.076171875
-224.04296875
-287.298828125
-313.98046875
-320.529296875
-335.662109375
-365.650390625
-410.08203125
-481.345703125
-581.033203125
-668.400390625
-682.265625
-604.845703125
-490.724609375
-420.7734375
-431.314453125
-496.060546875
-571.146484375
-640.83984375
-711.681640625
-773.91015625
-787.453125
-714.732421875
-565.306640625
-402.802734375
-301.2578125
-288.623046875
-334.44921875
-398.142578125
-482.033203125
-618.458984375
-803.888671875
-974.587890625
-1068.640625
-1092.86328125
-1100.076171875
-1114.396484375
-1118.3125
-1111.744140625
-1135.294921875
-1210.177734375
-1287.7265625
-1291.86328125
-1197.580078125
-1044.421875
-891.7734375
-791.51171875
-787.224609375
-893.08984375
-1064.470703125
-1222.169921875
-1319.462890625
-1363.599609375
-1366.583984375
-1309.3828125
-1176.896484375
-1000.525390625
-831.017578125
-677.818359375
-505.75
-290.91796875
-52.609375
175.916015625
383.185546875
571.14453125
727.033203125
823.2890625
844.5
805.861328125
746.103515625
704.076171875
691.94921875
681.40234375
623.568359375
496.859375
334.904296875
197.791015625
118.482421875
87.703125
82.29296875
82.615234375
59.34375
-23.005859375
-163.203125
-302.658203125
-379.00390625
-393.767578125
-398.26953125
-418.494140625
-431.78125
-422.802734375
-419.33984375
-449.1484375
-496.455078125
-533.638671875
-567.046875
-609.5703125
-630.2421875
-588.46875
-519.056640625
-527.439453125
-678.173828125
-924.412109375
-1164.314453125
-1326.81640625
-1379.248046875
-1302.19921875
-1116.0625
-915.111328125
-817.052734375
-867.208984375
-1021.033203125
-1216.4375
-1423.42578125
-1618.849609375
-1759.791015625
-1813.3515625
-1794.4921875
-1753.484375
-1735.1875
-1756.89453125
-1805.6171875
-1844.26171875
-1838.587890625
-1791.677734375
-1735.4296875
-1678.40234375
-1587.453125
-1440.626953125
-1274.26171875
-1149.150390625
-1085.771484375
-1060.48828125
-1048.98046875
-1038.029296875
-1006.546875
-940.416015625
-870.189453125
-852.80859375
-902.2890625
-971.591796875
-1015.9765625
-1038.931640625
-1057.4375
-1061.984375
-1044.998046875
-1036.13671875
-1060.900390625
-1079.63671875
-1020.462890625
-877.427734375
-730.3515625
-649.654296875
-616.7734375
-564.572265625
-473.419921875
-398.3359375
-409.94921875
-529.595703125
-715.2890625
-891.083984375
-995.0234375
-1022.720703125
-1030.830078125
-1081.552734375
-1175.189453125
-1249.716796875
-1255.916015625
-1218.298828125
-1200.78125
-1214.23828125
-1182.138671875
-1013.158203125
-699.20703125
-329.736328125
-17.359375
177.17578125
259.15234375
272.271484375
267.265625
272.490234375
272.642578125
224.025390625
103.9609375
-63.6015625
-239.767578125
-407.583984375
-556.537109375
-649.78515625
-643.5546875
-538.640625
-383.453125
-225.8046875
-91.736328125
-10.251953125
-12.6328125
-85.267578125
-160.806640625
-191.1484375
-206.556640625
-266.376953125
-365.146484375
-425.474609375
-381.3125
-237.310546875
-47.873046875
127.888671875
243.125
268.177734375
200.26953125
57.0078125
-146.900390625
-401.58203125
-676.9140625
-919.42578125
-1091.068359375
-1197.982421875
-1266.7890625
-1303.921875
-1293.150390625
-1224.361328125
-1109.181640625
-973.099609375
-846.306640625
-759.646484375
-733.69921875
-763.25
-812.03125
-823.28515625
-744.744140625
-565.591796875
-342.390625
-174.603515625
-131.37109375
-197.513671875
-297.599609375
-366.68359375
-387.703125
-374.1328125
-347.28125
-337.46484375
-378.140625
-470.669921875
-559.724609375
-566.880859375
-459.486328125
-282.052734375
-116.740234375
-15.650390625
29.73046875
62.01171875
110.0703125
168.8515625
220.59375
265.1640625
318.859375
382.900390625
426.208984375
411.857421875
336.81640625
233.60546875
134.98046875
53.263671875
-4.08984375
-23.900390625
-11.572265625
-7.48828125
-46.623046875
-104.6328125
-119.20703125
-76.322265625
-41.666015625
-79.39453125
-161.876953125
-195.46484375
-127.958984375
2.59765625
121.673828125
178.861328125
143.44140625
-15.087890625
-298.337890625
-643.173828125
-955.74609375
-1194.09765625
-1397.552734375
-1622.37890625
-1859.716796875
-2029.560546875
-2051.857421875
-1913.5625
-1666.3359375
-1371.572265625
-1060.37890625
-743.490234375
-439.244140625
-176.166015625
22.453125
139.08984375
154.3203125
63.4921875
-96.53125
-262.669921875
-397.8203125
-506.07421875
-586.525390625
-604.462890625
-538.439453125
-434.71875
-374.537109375
-389.916015625
-444.265625
-494.763671875
-536.328125
-575.583984375
-600.966796875
-603.955078125
-602.951171875
-614.82421875
-617.755859375
-573.810546875
-482.59765625
-382.775390625
-298.9296875
-215.62109375
-114.8125
-14.939453125
47.796875
64.900390625
59.634765625
46.431640625
7.7265625
-75.943359375
-183.0
-256.890625
-261.072265625
-217.087890625
-177.04296875
-164.513671875
-159.26953125
-141.75
-129.453125
-148.658203125
-181.623046875
-172.9375
-97.11328125
4.64453125
75.193359375
113.498046875
168.869140625
267.55859375
374.955078125
438.912109375
442.537109375
395.333984375
297.74609375
150.71484375
-5.107421875
-96.94140625
-81.98046875
13.73828125
124.072265625
192.591796875
191.166015625
117.607421875
-5.46484375
-146.3203125
-296.98828125
-475.84765625
-679.828125
-853.025390625
-933.390625
-925.3046875
-900.12890625
-927.37890625
-1026.4765625
-1174.8125
-1324.544921875
-1408.033203125
-1370.95703125
-1228.830078125
-1069.12890625
-971.2890625
-934.267578125
-896.93359375
-810.35546875
-666.740234375
-475.841796875
-252.876953125
-35.080078125
123.171875
196.1484375
220.205078125
265.78125
374.05859375
524.84375
662.162109375
741.65625
751.322265625
698.42578125
592.986328125
447.54296875
279.2265625
101.5234375
-76.623046875
-232.546875
-324.427734375
-328.021484375
-276.66015625
-242.193359375
-272.205078125
-360.146484375
-467.32421875
-541.671875
-518.869140625
-358.794921875
-110.767578125
95.984375
171.07421875
156.095703125
165.560546875
253.71484375
379.0625
480.228515625
526.4453125
490.33984375
338.19921875
87.837890625
-160.671875
-298.341796875
-303.0
-234.228515625
-144.35546875
-29.16015625
127.958984375
291.560546875
378.7890625
331.427734375
176.041015625
5.939453125
-98.037109375
-124.39453125
-110.29296875
-83.791015625
-47.388671875
-9.09765625
4.111328125
-23.255859375
-74.322265625
-127.80859375
-192.326171875
-291.876953125
-422.681640625
-542.2265625
-602.40234375
-584.423828125
-504.90234375
-401.51171875
-316.595703125
-284.37109375
-318.515625
-397.517578125
-456.96484375
-412.84375
-222.03515625
67.732421875
342.091796875
507.75390625
552.841796875
519.447265625
435.47265625
291.0234375
72.60546875
-202.6953125
-494.59765625
-770.642578125
-1019.638671875
-1232.8671875
-1380.2890625
-1423.306640625
-1364.888671875
-1275.869140625
-1245.501953125
-1300.228515625
-1388.376953125
-1445.00390625
-1444.11328125
-1379.708984375
-1234.4140625
-1002.279296875
-726.619140625
-481.759765625
-320.12109375
-256.16796875
-284.921875
-378.7109375
-469.052734375
-476.041015625
-379.810546875
-247.83203125
-178.50390625
-224.744140625
-368.21484375
-541.775390625
-666.7890625
-694.015625
-636.490234375
-563.7890625
-550.576171875
-620.17578125
-727.251953125
-787.009765625
-732.7890625
-570.126953125
-381.953125
-266.8515625
-265.564453125
-352.599609375
-486.923828125
-643.30859375
-795.92578125
-909.94140625
-970.46484375
-995.287109375
-995.94140625
-945.326171875
-810.5390625
-606.609375
-392.873046875
-222.884765625
-119.009765625
-85.763671875
-116.654296875
-184.720703125
-252.376953125
-301.109375
-336.966796875
-364.009765625
-371.068359375
-349.60546875
-302.50390625
-222.3046875
-80.6640625
136.748046875
389.517578125
595.498046875
688.658203125
657.6328125
533.189453125
355.525390625
159.96875
-20.0
-154.990234375
-231.79296875
-258.68359375
-253.814453125
-228.55078125
-184.44921875
-125.5546875
-68.234375
-33.71484375
-30.171875
-44.443359375
-51.6640625
-30.73828125
29.33984375
131.306640625
267.25
410.072265625
514.779296875
542.359375
491.48046875
405.138671875
339.849609375
323.8359375
341.412109375
353.234375
331.18359375
280.701171875
235.91015625
232.556640625
284.107421875
385.4375
532.349609375
716.869140625
894.423828125
980.29296875
912.50390625
720.435546875
506.927734375
355.724609375
273.9140625
224.3515625
180.046875
126.369140625
38.91015625
-101.048828125
-271.1015625
-415.708984375
-495.189453125
-511.96875
-493.25
-471.6796875
-483.142578125
-550.28125
-646.12109375
-691.078125
-613.001953125
-413.103515625
-163.865234375
50.427734375
175.8984375
183.28125
59.267578125
-169.21484375
-417.052734375
-585.98828125
-646.599609375
-662.029296875
-715.10546875
-821.28515625
-928.466796875
-989.486328125
-1004.796875
-992.955078125
-955.19921875
-892.619140625
-836.29296875
-826.68359375
-862.88671875
-894.388671875
-868.76171875
-776.845703125
-653.345703125
-549.568359375
-509.14453125
-554.1484375
-679.236328125
-854.822265625
-1036.279296875
-1176.603515625
-1246.359375
-1250.71875
-1214.240234375
-1134.43359375
-963.470703125
-662.046875
-273.0859375
79.708984375
278.05078125
291.271484375
182.85546875
55.1796875
-15.90625
-20.869140625
-7.775390625
-24.630859375
-64.7421875
-79.3984375
-43.873046875
8.044921875
19.626953125
-38.08203125
-156.35546875
-305.826171875
-451.0703125
-572.38671875
-694.84765625
-877.658203125
-1144.232421875
-1423.556640625
-1582.75
-1527.5078125
-1272.40625
-926.8984375
-626.19921875
-463.56640625
-460.607421875
-581.966796875
-767.029296875
-943.34765625
-1032.02734375
-986.9453125
-849.357421875
-730.0625
-701.04296875
-720.095703125
-695.2265625
-608.181640625
-531.69140625
-528.83984375
-582.240234375
-633.654296875
-650.833984375
-631.765625
-576.04296875
-484.568359375
-372.22265625
-256.763671875
-147.189453125
-60.060546875
-25.833984375
-47.7109375
-65.44140625
1.20703125
163.05078125
339.61328125
440.931640625
459.048828125
467.1875
535.443359375
656.943359375
755.400390625
759.2265625
666.5
539.7578125
442.703125
387.857421875
341.923828125
267.1171875
150.48046875
7.384765625
-126.814453125
-213.693359375
-238.00390625
-222.271484375
-210.435546875
-240.517578125
-337.15234375
-512.12109375
-743.04296875
-953.44140625
-1050.333984375
-1006.21484375
-889.9375
-797.26171875
-761.751953125
-753.373046875
-750.609375
-776.326171875
-852.15625
-947.759765625
-1003.05859375
-993.201171875
-949.55078125
-914.62109375
-890.435546875
-835.048828125
-701.47265625
-480.646484375
-219.1875
0.564453125
110.62109375
99.5
3.69140625
-142.828125
-338.50390625
-585.9375
-849.298828125
-1064.27734375
-1194.599609375
-1262.423828125
-1314.046875
-1365.51171875
-1390.533203125
-1353.462890625
-1243.548828125
-1082.703125
-913.06640625
-775.57421875
-684.33203125
-611.4765625
-503.544921875
-324.888671875
-89.8046875
149.0
342.86328125
477.3515625
565.291015625
617.5078125
622.45703125
551.001953125
382.091796875
131.986328125
-137.80859375
-350.251953125
-462.06640625
-485.158203125
-457.375
-401.216796875
-323.375
-245.931640625
-210.333984375
-236.6328125
-292.599609375
-318.076171875
-274.220703125
-161.966796875
-7.111328125
154.13671875
283.6640625
360.66015625
398.4609375
429.078125
468.302734375
507.25390625
537.173828125
565.96484375
606.83984375
666.48828125
749.6875
858.31640625
975.24609375
1063.060546875
1092.123046875
1062.37890625
989.244140625
880.75
743.658203125
602.51953125
490.12890625
411.76171875
326.798828125
171.9296875
-92.453125
-446.166015625
-808.73828125
-1081.505859375
-1206.501953125
-1194.30078125
-1100.923828125
-985.53515625
-885.93359375
-811.7890625
-745.9140625
-665.138671875
-576.974609375
-523.5390625
-527.205078125
-541.62109375
-487.529296875
-341.58984375
-163.466796875
-25.861328125
56.64453125
112.810546875
152.974609375
152.75390625
94.712890625
3.37890625
-65.73046875
-61.357421875
34.880859375
196.634765625
365.978515625
494.45703125
579.212890625
648.6328125
708.888671875
722.103515625
650.365234375
505.466796875
331.076171875
141.974609375
-88.939453125
-375.498046875
-678.1484375
-938.349609375
-1130.740234375
-1251.658203125
-1270.9453125
-1140.35546875
-863.654296875
-527.0390625
-235.236328125
-30.1875
111.685546875
217.9296875
279.525390625
267.078125
169.74609375
19.044921875
-115.74609375
-162.16796875
-87.40625
95.234375
362.873046875
701.87890625
1070.31640625
1366.990234375
1485.775390625
1411.134765625
1233.19140625
1060.345703125
938.701171875
857.171875
792.0859375
721.529296875
620.609375
476.427734375
306.748046875
148.556640625
31.33984375
-33.6484375
-55.63671875
-70.3984375
-123.83984375
-221.958984375
-306.443359375
-310.291015625
-239.3203125
-172.583984375
-175.494140625
-236.16796875
-298.947265625
-336.744140625
-364.2890625
-388.349609375
-374.783203125
-279.59765625
-103.365234375
95.896484375
241.267578125
283.66796875
222.052734375
99.646484375
-12.80078125
-50.51171875
2.765625
101.26171875
176.802734375
193.896484375
161.85546875
104.515625
38.552734375
-21.671875
-63.41796875
-87.0546875
-98.39453125
-85.103515625
-29.55078125
39.533203125
40.4296875
-80.125
-271.427734375
-421.853515625
-479.59765625
-501.755859375
-576.90234375
-724.6953125
-885.302734375
-989.197265625
-1019.2265625
-1011.47265625
-1011.919921875
-1037.3671875
-1074.296875
-1106.58203125
-1129.91015625
-1132.42578125
-1077.35546875
-928.591796875
-695.544921875
-436.1015625
-209.833984375
-38.154296875
89.82421875
189.046875
264.59375
315.734375
343.830078125
356.310546875
360.654296875
349.34765625
298.369140625
196.28125
73.076171875
-19.681640625
-64.8359375
-101.025390625
-178.466796875
-304.28515625
-442.06640625
-557.369140625
-651.2265625
-749.98046875
-871.2421875
-1004.919921875
-1128.625
-1238.109375
-1351.748046875
-1477.72265625
-1587.3359375
-1636.46484375
-1610.34375
-1532.919921875
-1435.552734375
-1333.048828125
-1227.474609375
-1114.08203125
-981.30078125
-826.927734375
-680.97265625
-591.728515625
-578.826171875
-615.421875
-662.1875
-698.193359375
-710.314453125
-678.041015625
-587.94921875
-446.466796875
-263.18359375
-41.666015625
193.037109375
377.6640625
451.390625
408.78515625
294.837890625
159.244140625
37.197265625
-39.521484375
-49.845703125
-10.728515625
23.376953125
-1.30078125
-105.01953125
-272.537109375
-468.255859375
-654.576171875
-806.5703125
-907.060546875
-926.375
-829.513671875
-623.31640625
-378.080078125
-173.337890625
-30.87109375
75.037109375
159.083984375
215.4140625
254.09375
293.33203125
305.921875
224.419921875
27.896484375
-211.36328125
-399.759765625
-518.798828125
-621.630859375
-751.150390625
-890.716796875
-987.78125
-1003.115234375
-942.474609375
-858.607421875
-817.41796875
-846.53125
-919.40234375
-996.341796875
-1068.671875
-1151.37890625
-1247.017578125
-1333.99609375
-1381.185546875
-1360.7734375
-1259.818359375
-1097.029296875
-919.51953125
-768.42578125
-658.232421875
-601.087890625
-626.951171875
-747.220703125
-908.744140625
-1022.107421875
-1046.26171875
-1025.603515625
-1035.390625
-1099.3359375
-1156.779296875
-1098.646484375
-848.970703125
-440.001953125
-8.94921875
302.892578125
456.04296875
513.072265625
552.646484375
615.30859375
722.609375
895.02734375
1124.46484375
1358.205078125
1535.1953125
1620.08984375
1587.79296875
1408.55078125
1087.1015625
703.771484375
377.330078125
178.302734375
93.638671875
69.203125
60.498046875
40.91015625
-8.765625
-96.2734375
-208.18359375
-313.2578125
-373.41015625
-352.154296875
-226.1484375
-4.560546875
257.52734375
473.169921875
570.607421875
545.9609375
469.19140625
418.482421875
399.005859375
341.783203125
195.416015625
2.6015625
-135.5078125
-161.810546875
-107.41015625
-39.21484375
8.265625
42.171875
75.4921875
98.951171875
85.693359375
24.857421875
-41.529296875
-26.8984375
125.630859375
372.447265625
599.482421875
733.43359375
797.203125
841.6875
856.025390625
777.388671875
568.12890625
246.65234375
-142.92578125
-546.20703125
-886.541015625
-1091.109375
-1154.595703125
-1146.78515625
-1133.6328125
-1113.388671875
-1049.94921875
-940.634765625
-818.044921875
-703.310546875
-596.458984375
-508.310546875
-464.37890625
-469.3046875
-494.587890625
-510.916015625
-511.353515625
-496.009765625
-459.48046875
-408.640625
-373.05859375
-378.396484375
-420.244140625
-477.724609375
-539.216796875
-597.43359375
-632.8046875
-628.45703125
-600.46875
-588.19140625
-603.9921875
-607.349609375
-543.20703125
-404.865234375
-253.04296875
-171.388671875
-201.28515625
-315.095703125
-448.255859375
-553.5546875
-623.291015625
-669.263671875
-700.587890625
-726.576171875
-761.9765625
-809.951171875
-846.486328125
-840.064453125
-787.43359375
-717.708984375
-662.80078125
-637.501953125
-647.251953125
-696.78125
-782.884765625
-889.400390625
-995.025390625
-1076.50390625
-1101.677734375
-1038.9296875
-893.41015625
-729.009765625
-632.123046875
-639.453125
-704.92578125
-747.359375
-732.3125
-699.3515625
-705.078125
-750.923828125
-782.10546875
-750.4296875
-652.748046875
-504.23046875
-307.857421875
-75.37109375
147.318359375
316.228515625
444.556640625
582.484375
735.23046875
835.373046875
813.017578125
672.30859375
488.740234375
353.64453125
328.30078125
417.275390625
558.41796875
657.8671875
662.9609375
595.908203125
506.091796875
410.740234375
301.80859375
186.65625
88.123046875
15.203125
-34.794921875
-50.751953125
-13.99609375
71.61328125
180.744140625
293.365234375
393.697265625
447.78515625
417.107421875
301.1875
139.45703125
-33.796875
-207.947265625
-366.060546875
-475.193359375
-528.04296875
-567.015625
-640.11328125
-745.611328125
-837.908203125
-875.76171875
-852.501953125
-796.2734375
-757.408203125
-779.57421875
-863.720703125
-970.21875
-1068.544921875
-1166.7734375
-1274.26953125
-1357.08203125
-1362.484375
-1281.501953125
-1160.96875
-1056.662109375
-995.443359375
-974.4609375
-966.015625
-921.47265625
-802.59765625
-625.8828125
-461.935546875
-382.021484375
-412.927734375
-537.21875
-709.822265625
-867.021484375
-948.94140625
-939.75390625
-879.18359375
-821.333984375
-790.3125
-784.56640625
-806.876953125
-866.888671875
-958.962890625
-1057.490234375
-1134.240234375
-1163.955078125
-1113.41015625
-948.197265625
-666.322265625
-319.044921875
11.015625
251.3828125
363.49609375
347.580078125
244.736328125
127.107421875
59.896484375
60.265625
99.76171875
144.609375
174.3125
158.912109375
54.78125
-142.345703125
-356.267578125
-485.2890625
-503.74609375
-474.220703125
-449.083984375
-397.951171875
-257.42578125
-22.548828125
243.828125
470.48046875
608.65625
620.537109375
489.103515625
252.373046875
-3.5703125
-200.296875
-302.494140625
-307.9921875
-240.677734375
-158.98046875
-129.607421875
-168.955078125
-236.291015625
-301.1484375
-382.7890625
-494.2421875
-581.19140625
-565.337890625
-438.974609375
-273.712890625
-135.109375
-26.69921875
76.107421875
175.939453125
256.740234375
310.0
333.5390625
318.29296875
256.912109375
159.2421875
45.9375
-67.111328125
-168.00390625
-242.705078125
-285.712890625
-312.603515625
-345.701171875
-385.478515625
-409.00390625
-400.474609375
-369.572265625
-327.189453125
-251.240234375
-100.1328125
125.939453125
351.27734375
481.181640625
502.779296875
509.255859375
601.591796875
773.193359375
913.408203125
923.39453125
804.1953125
625.404296875
436.6328125
235.5078125
9.46875
-223.7109375
-428.037109375
-587.515625
-720.72265625
-859.42578125
-1014.7890625
-1158.734375
-1233.8046875
-1186.259765625
-1001.52734375
-720.60546875
-429.453125
-225.0078125
-167.76953125
-243.560546875
-367.048828125
-436.53125
-400.4375
-278.0234375
-122.955078125
22.4375
136.740234375
204.18359375
215.15234375
185.3125
153.208984375
141.45703125
127.576171875
69.595703125
-42.611328125
-178.51953125
-306.359375
-413.947265625
-479.634765625
-454.234375
-308.880859375
-93.978515625
86.029296875
167.517578125
174.779296875
166.22265625
164.296875
159.65625
156.791015625
172.953125
192.546875
160.83203125
44.658203125
-114.9296875
-228.607421875
-235.744140625
-151.41796875
-45.71875
16.205078125
22.8046875
18.486328125
56.021484375
137.40234375
203.669921875
193.208984375
108.98046875
16.05078125
-27.619140625
-19.59765625
17.42578125
93.771484375
250.90234375
501.337890625
796.787109375
1066.22265625
1263.525390625
1363.974609375
1343.20703125
1199.455078125
990.345703125
804.318359375
676.396484375
555.05859375
368.087890625
100.884765625
-205.849609375
-508.974609375
-778.9296875
-974.3671875
-1042.609375
-961.625
-764.375
-513.26953125
-266.162109375
-72.8828125
20.021484375
-9.21484375
-127.046875
-249.560546875
-291.814453125
-224.203125
-92.474609375
14.75390625
31.056640625
-36.38671875
-110.771484375
-105.638671875
4.189453125
156.435546875
244.16015625
198.482421875
40.955078125
-147.5390625
-309.9921875
-450.87109375
-583.537109375
-666.16015625
-626.419921875
-450.587890625
-217.572265625
-33.1953125
48.880859375
34.5390625
-52.529296875
-196.5625
-388.7265625
-620.75
-869.841796875
-1077.08984375
-1162.509765625
-1092.95703125
-929.86328125
-780.958984375
-702.208984375
-668.8984375
-641.109375
-624.501953125
-651.05078125
-724.373046875
-809.310546875
-866.623046875
-876.162109375
-827.11328125
-706.994140625
-514.56640625
-279.080078125
-53.18359375
124.14453125
260.017578125
398.044921875
572.513671875
774.15234375
960.095703125
1086.109375
1123.359375
1060.876953125
914.716796875
731.3359375
557.08984375
395.244140625
210.048828125
-14.015625
-226.720703125
-338.478515625
-293.19921875
-116.375
100.091796875
260.31640625
326.09765625
327.19140625
308.876953125
273.12109375
183.392578125
22.0703125
-182.111328125
-388.8046875
-577.80859375
-727.498046875
-792.169921875
-741.7734375
-618.205078125
-514.912109375
-490.658203125
-525.2265625
-564.650390625
-584.71484375
-598.6015625
-626.125
-676.814453125
-750.083984375
-828.220703125
-870.841796875
-837.109375
-724.96875
-583.560546875
-478.478515625
-439.755859375
-441.23828125
-429.78125
-372.8671875
-274.84375
-153.083984375
-19.666015625
99.353515625
145.794921875
65.88671875
-128.580078125
-361.064453125
-562.44140625
-717.6015625
-825.529296875
-846.20703125
-730.931640625
-501.634765625
-259.759765625
-99.4609375
-32.884765625
-14.02734375
-14.013671875
-46.984375
-128.306640625
-233.435546875
-310.861328125
-329.833984375
-308.93359375
-297.701171875
-329.904296875
-391.591796875
-432.80859375
-410.689453125
-322.82421875
-204.6953125
-103.4609375
-55.61328125
-78.890625
-172.4765625
-321.431640625
-504.240234375
-696.81640625
-870.060546875
-993.337890625
-1054.326171875
-1077.783203125
-1112.380859375
-1187.056640625
-1280.380859375
-1338.86328125
-1326.59765625
-1254.529296875
-1162.31640625
-1076.21484375
-986.57421875
-863.373046875
-689.107421875
-473.67578125
-240.681640625
-11.759765625
183.24609375
287.34765625
235.197265625
12.01953125
-314.005859375
-638.22265625
-898.3203125
-1093.271484375
-1233.384765625
-1307.560546875
-1315.826171875
-1303.01171875
-1321.181640625
-1360.1328125
-1342.498046875
-1194.97265625
-911.78125
-553.7890625
-211.740234375
26.494140625
108.66015625
52.015625
-59.900390625
-136.037109375
-139.19921875
-87.005859375
-6.015625
95.2734375
212.076171875
328.55078125
432.751953125
534.669921875
649.814453125
761.603515625
813.58203125
752.375
578.853515625
349.515625
127.55078125
-57.041015625
-197.736328125
-283.998046875
-306.529296875
-282.984375
-251.412109375
-231.65625
-214.490234375
-197.900390625
-210.302734375
-275.87109375
-368.818359375
-424.748046875
-396.83203125
-289.72265625
-146.05078125
-15.337890625
70.529296875
112.0234375
135.84765625
162.85546875
182.94140625
170.478515625
115.044921875
17.892578125
-134.53125
-363.45703125
-655.12109375
-947.810546875
-1177.005859375
-1320.720703125
-1386.95703125
-1368.541015625
-1233.458984375
-969.564453125
-632.822265625
-334.6171875
-157.98046875
-75.2265625
33.876953125
258.427734375
556.04296875
794.634765625
881.771484375
822.173828125
661.107421875
429.22265625
162.11328125
-80.681640625
-263.0625
-409.650390625
-550.859375
-653.580078125
-659.5234375
-582.677734375
-509.22265625
-488.783203125
-475.736328125
-400.87109375
-259.310546875
-96.248046875
59.373046875
202.802734375
311.9609375
346.916015625
301.181640625
224.10546875
175.2265625
166.693359375
158.25390625
101.23046875
-15.845703125
-156.7265625
-269.296875
-335.607421875
-391.21484375
-483.11328125
-603.359375
-678.927734375
-645.259765625
-528.291015625
-434.646484375
-447.376953125
-536.28515625
-582.484375
-492.68359375
-284.212890625
-61.783203125
75.763671875
102.390625
56.419921875
-14.091796875
-93.208984375
-193.353515625
-320.4140625
-452.66015625
-559.95703125
-633.01171875
-672.80078125
-652.734375
-524.974609375
-287.623046875
-23.154296875
165.869140625
255.6640625
306.720703125
374.021484375
449.974609375
509.373046875
574.265625
698.888671875
899.203125
1123.70703125
1296.61328125
1376.509765625
1372.74609375
1318.087890625
1236.083984375
1137.73828125
1043.130859375
985.83984375
978.859375
988.974609375
973.744140625
942.41015625
947.806640625
1010.833984375
1087.865234375
1129.0
1131.353515625
1105.244140625
1022.109375
843.806640625
590.12109375
331.900390625
119.15625
-46.46484375
-172.03125
-252.2890625
-296.900390625
-335.1875
-372.689453125
-375.52734375
-321.349609375
-241.0546875
-187.1953125
-180.2578125
-204.341796875
-233.54296875
-240.58984375
-201.8203125
-123.197265625
-47.642578125
-9.45703125
6.326171875
32.98046875
67.830078125
88.169921875
113.173828125
199.3828125
358.560546875
520.888671875
610.380859375
633.12109375
658.3359375
725.234375
804.5859375
854.3359375
878.765625
909.359375
940.423828125
910.435546875
756.609375
477.94140625
135.166015625
-204.66796875
-507.90234375
-758.537109375
-927.83984375
-986.71484375
-947.662109375
-869.646484375
-805.95703125
-756.75390625
-684.42578125
-566.083984375
-414.185546875
-249.986328125
-79.8515625
90.537109375
232.3359375
303.416015625
286.224609375
209.390625
129.9453125
95.146484375
113.3359375
148.998046875
148.125
87.07421875
5.736328125
-24.04296875
17.962890625
56.244140625
-16.265625
-222.998046875
-467.90625
-622.091796875
-635.076171875
-557.66796875
-476.046875
-441.248046875
-450.623046875
-471.19921875
-472.171875
-444.4296875
-396.310546875
-333.583984375
-251.265625
-149.359375
-46.076171875
35.888671875
89.109375
115.501953125
109.169921875
63.642578125
-6.380859375
-70.41796875
-113.193359375
-145.0625
-179.552734375
-219.00390625
-268.783203125
-345.68359375
-457.14453125
-583.380859375
-692.73046875
-764.853515625
-786.765625
-738.830078125
-607.21484375
-412.0859375
-208.873046875
-54.6484375
25.787109375
48.03125
54.91015625
94.431640625
196.693359375
359.65234375
550.712890625
719.720703125
819.4921875
833.6953125
794.109375
756.625
746.982421875
740.392578125
708.068359375
670.392578125
681.248046875
766.0
900.044921875
1046.349609375
1183.232421875
1285.681640625
1310.5078125
1228.0390625
1059.751953125
865.3984375
695.701171875
567.158203125
472.8046875
400.79296875
345.46875
313.9140625
320.7890625
367.650390625
431.625
485.328125
523.755859375
559.47265625
595.6015625
619.755859375
625.6875
625.548828125
635.3359375
659.7734375
696.58984375
742.4140625
782.005859375
778.015625
688.6484375
506.23046875
277.658203125
78.669921875
-40.998046875
-89.388671875
-106.546875
-111.291015625
-87.560546875
-26.185546875
41.224609375
69.40625
48.45703125
3.61328125
-44.8359375
-90.537109375
-108.86328125
-52.44921875
97.986328125
296.732421875
469.8515625
581.787109375
650.923828125
708.544921875
760.625
788.9765625
777.556640625
734.6484375
689.646484375
662.658203125
641.880859375
609.42578125
588.982421875
635.884765625
763.1640625
907.9296875
999.927734375
1038.376953125
1064.48828125
1082.431640625
1062.966796875
1019.548828125
1016.40234375
1077.201171875
1133.28515625
1097.1875
958.705078125
780.0234375
623.814453125
518.0703125
466.373046875
451.251953125
437.34375
407.7109375
394.068359375
441.998046875
550.078125
670.78125
764.353515625
817.169921875
809.3671875
710.23828125
527.9375
335.259765625
217.818359375
204.53515625
261.09375
335.916015625
393.349609375
412.287109375
379.435546875
296.2578125
185.09765625
76.634765625
-14.203125
-94.001953125
-159.15625
-158.564453125
-14.869140625
290.970703125
666.76953125
971.716796875
1136.87890625
1203.11328125
1240.068359375
1258.0078125
1212.900390625
1073.634765625
862.064453125
637.298828125
455.86328125
339.65234375
271.044921875
222.2265625
189.25390625
186.12890625
210.3984375
240.841796875
273.263671875
325.458984375
389.90234375
414.21875
358.939453125
252.94140625
160.16796875
108.90625
86.791015625
87.216796875
115.65234375
156.19921875
180.51953125
198.484375
256.380859375
366.42578125
474.052734375
519.98828125
508.669921875
490.5
497.431640625
520.84765625
534.67578125
512.6796875
437.349609375
325.447265625
242.888671875
262.341796875
391.435546875
553.17578125
642.626953125
600.0546875
440.623046875
235.12890625
63.810546875
-32.3984375
-70.447265625
-92.779296875
-115.3125
-115.77734375
-73.63671875
-7.16796875
36.90625
20.6484375
-65.212890625
-204.51171875
-359.76953125
-476.73046875
-508.125
-447.970703125
-335.486328125
-213.130859375
-83.548828125
79.896484375
278.609375
457.83203125
541.392578125
497.1015625
366.107421875
232.37109375
164.177734375
172.62890625
212.58203125
224.326171875
184.044921875
116.138671875
54.544921875
0.162109375
-72.021484375
-167.197265625
-245.65625
-245.439453125
-124.650390625
108.044921875
383.8984375
598.234375
676.6875
638.576171875
582.248046875
592.228515625
667.994140625
749.953125
793.52734375
796.06640625
768.984375
721.091796875
673.833984375
661.044921875
693.013671875
733.48828125
728.458984375
653.34375
523.173828125
364.21875
189.931640625
4.833984375
-181.0546875
-350.828125
-491.384765625
-599.28515625
-674.47265625
-712.25
-703.97265625
-642.53125
-525.76953125
-364.001953125
-194.70703125
-81.28515625
-74.09765625
-164.478515625
-291.978515625
-404.1328125
-492.365234375
-560.873046875
-587.80078125
-546.23046875
-448.572265625
-333.958984375
-213.099609375
-60.98828125
127.357421875
307.228515625
429.30859375
491.37890625
525.736328125
555.341796875
583.962890625
609.9375
618.978515625
574.013671875
447.583984375
268.775390625
111.0546875
25.529296875
7.17578125
31.96875
98.88671875
215.904296875
364.189453125
503.13671875
607.390625
680.9765625
736.791015625
777.0078125
793.513671875
776.40625
724.134765625
655.00390625
600.42578125
568.130859375
516.3671875
389.431640625
184.2265625
-40.2578125
-225.83984375
-360.548828125
-447.806640625
-464.5625
-389.388671875
-261.05859375
-168.98046875
-176.955078125
-278.248046875
-425.275390625
-575.078125
-700.466796875
-786.9296875
-834.86328125
-846.572265625
-803.38671875
-680.794921875
-497.638671875
-320.05859375
-193.47265625
-93.873046875
28.0625
175.216796875
304.36328125
378.9453125
388.44140625
330.962890625
216.77734375
84.404296875
-24.5859375
-107.23046875
-182.283203125
-235.103515625
-223.134765625
-145.681640625
-65.720703125
-40.552734375
-60.537109375
-74.708984375
-47.416015625
30.181640625
152.3828125
291.521484375
398.34375
438.58984375
418.07421875
355.814453125
256.423828125
132.697265625
26.75390625
-32.443359375
-79.6953125
-180.857421875
-350.21875
-531.580078125
-659.30859375
-707.001953125
-676.9453125
-579.07421875
-435.138671875
-280.88671875
-150.392578125
-68.369140625
-54.890625
-113.9765625
-213.326171875
-298.91015625
-340.294921875
-348.05859375
-345.916015625
-347.689453125
-366.509765625
-421.0390625
-516.533203125
-632.53515625
-738.65234375
-811.384765625
-833.828125
-799.203125
-723.705078125
-638.935546875
-562.603515625
-490.1640625
-416.03125
-338.81640625
-240.732421875
-96.2578125
77.6953125
210.751953125
252.66796875
242.376953125
268.115234375
363.466796875
475.685546875
540.072265625
554.20703125
562.0625
582.763671875
576.3046875
480.888671875
276.203125
6.79296875
-254.126953125
-456.365234375
-583.267578125
-624.8203125
-570.0625
-437.8359375
-291.18359375
-195.44921875
-167.529296875
-181.583984375
-213.560546875
-258.955078125
-315.392578125
-376.24609375
-444.943359375
-531.646484375
-624.78515625
-680.685546875
-653.0390625
-528.984375
-337.982421875
-137.84375
7.841796875
58.845703125
22.142578125
-54.904296875
-124.380859375
-176.845703125
-245.1484375
-367.98046875
-537.974609375
-679.962890625
-696.537109375
-553.603515625
-315.15234375
-79.05078125
111.615234375
275.6875
431.033203125
564.5546875
666.74609375
755.564453125
848.20703125
939.35546875
1027.572265625
1133.978515625
1264.767578125
1374.626953125
1400.615234375
1324.771484375
1178.138671875
995.12109375
797.51953125
618.986328125
504.943359375
472.080078125
490.21875
516.751953125
532.234375
534.59765625
521.6171875
497.4921875
482.3671875
494.41015625
524.208984375
536.494140625
494.193359375
380.482421875
215.130859375
60.962890625
-5.50390625
42.939453125
153.673828125
249.09375
313.591796875
405.69921875
577.7890625
800.873046875
978.69140625
1026.349609375
933.8046875
772.779296875
653.236328125
651.1953125
750.00390625
852.884765625
873.951171875
823.142578125
791.45703125
851.560546875
982.69921875
1091.310546875
1091.255859375
964.83203125
767.630859375
589.2734375
500.396484375
520.173828125
624.1171875
772.609375
922.740234375
1024.431640625
1036.455078125
961.380859375
848.365234375
746.681640625
668.498046875
607.111328125
568.162109375
554.0390625
528.193359375
429.470703125
229.833984375
-40.93359375
-329.10546875
-592.42578125
-796.3671875
-901.87109375
-879.845703125
-735.3984375
-511.271484375
-271.90625
-81.1640625
22.443359375
39.083984375
-8.033203125
-97.873046875
-207.375
-291.009765625
-298.916015625
-229.30859375
-137.833984375
-78.306640625
-55.884765625
-54.0859375
-77.474609375
-137.2734375
-219.138671875
-304.361328125
-404.447265625
-524.49609375
-598.220703125
-520.892578125
-271.21484375
43.19921875
293.533203125
452.52734375
580.541015625
722.98046875
869.2734375
997.376953125
1101.57421875
1163.580078125
1139.9453125
1007.861328125
803.6796875
591.09765625
399.892578125
213.8828125
12.646484375
-192.294921875
-361.638671875
-456.021484375
-461.62890625
-401.951171875
-327.337890625
-282.4375
-276.119140625
-283.18359375
-274.322265625
-243.0
-210.34375
-213.69140625
-286.16796875
-432.25390625
-617.951171875
-792.646484375
-921.7734375
-989.24609375
-974.017578125
-852.8203125
-642.62890625
-419.896484375
-268.44140625
-209.00390625
-197.16015625
-184.60546875
-160.89453125
-140.173828125
-138.4609375
-172.23828125
-249.798828125
-344.4921875
-396.34375
-362.541015625
-256.291015625
-120.185546875
24.40234375
179.912109375
335.115234375
451.146484375
486.611328125
422.783203125
271.556640625
80.9296875
-69.794921875
-108.6640625
-22.318359375
132.9921875
268.00390625
301.923828125
189.119140625
-54.46484375
-339.572265625
-547.18359375
-610.0703125
-549.228515625
-427.390625
-283.119140625
-118.51953125
69.423828125
267.615234375
451.6015625
597.650390625
693.166015625
745.021484375
776.912109375
817.12890625
892.95703125
1026.916015625
1210.919921875
1376.62890625
1423.015625
1304.849609375
1089.3203125
909.16796875
865.841796875
982.462890625
1220.021484375
1503.896484375
1747.5
1892.29296875
1935.708984375
1901.109375
1786.076171875
1571.46484375
1279.91796875
983.671875
737.37109375
536.0546875
360.513671875
230.697265625
178.794921875
190.53515625
215.171875
229.3359375
253.90625
304.99609375
365.365234375
419.521484375
487.07421875
596.49609375
743.029296875
898.119140625
1050.763671875
1211.1875
1371.8515625
1491.046875
1531.01171875
1502.466796875
1460.783203125
1464.458984375
1542.201171875
1684.40625
1845.03515625
1954.298828125
1954.68359375
1841.955078125
1667.287109375
1493.78125
1356.1328125
1261.884765625
1211.35546875
1198.01171875
1200.158203125
1196.720703125
1191.267578125
1197.53125
1196.419921875
1134.5078125
985.232421875
793.734375
632.95703125
520.197265625
405.568359375
248.537109375
78.974609375
-35.158203125
-62.01171875
-24.08984375
46.466796875
138.001953125
236.86328125
303.7265625
300.966796875
241.712890625
193.201171875
224.65625
355.2109375
547.1875
736.53515625
868.8359375
922.052734375
908.498046875
855.484375
783.119140625
704.44140625
641.96484375
625.037109375
659.646484375
712.5703125
741.26171875
734.998046875
712.919921875
686.466796875
644.359375
580.796875
522.19140625
512.98046875
581.27734375
726.142578125
927.533203125
1150.03125
1336.892578125
1424.3984375
1386.634765625
1268.267578125
1154.8359375
1095.94921875
1062.720703125
993.35546875
876.416015625
770.896484375
741.13671875
791.552734375
874.5390625
939.787109375
954.634765625
897.2109375
770.134765625
622.81640625
521.962890625
480.99609375
443.1640625
355.18359375
237.412109375
155.138671875
135.404296875
147.205078125
164.494140625
213.056640625
333.650390625
515.814453125
693.298828125
806.1171875
852.765625
877.314453125
916.6953125
970.947265625
1019.498046875
1048.953125
1054.86328125
1027.947265625
960.232421875
868.9140625
794.724609375
760.04296875
736.048828125
668.173828125
535.607421875
376.1640625
253.61328125
210.9296875
252.599609375
353.080078125
471.306640625
569.0234375
632.36328125
675.580078125
711.796875
717.443359375
636.732421875
432.05078125
132.193359375
-168.771484375
-358.017578125
-356.400390625
-149.78515625
204.541015625
598.333984375
919.09765625
1097.79296875
1122.263671875
1019.240234375
842.525390625
673.77734375
594.93359375
626.033203125
700.935546875
732.568359375
697.59765625
632.9375
560.962890625
461.73046875
326.859375
197.69921875
125.041015625
120.771484375
174.0859375
283.970703125
438.65234375
584.802734375
661.0234375
655.0859375
593.5859375
489.462890625
349.837890625
233.244140625
235.80859375
389.80859375
616.345703125
812.244140625
952.71875
1071.21484375
1165.57421875
1179.0703125
1076.90625
900.6171875
732.76171875
632.693359375
616.232421875
669.34375
755.693359375
820.76171875
815.583984375
730.107421875
602.654296875
493.884765625
447.30078125
466.361328125
521.275390625
574.40625
602.048828125
600.5390625
581.53515625
562.67578125
553.630859375
545.33203125
518.50390625
467.9140625
411.8125
371.318359375
348.5625
334.615234375
330.19140625
341.50390625
357.650390625
352.33203125
315.96875
270.30859375
237.390625
204.529296875
138.9375
35.142578125
-72.16015625
-149.828125
-202.9921875
-253.193359375
-290.904296875
-276.34765625
-192.6640625
-76.01171875
21.736328125
85.291015625
134.5625
185.61328125
238.0
294.70703125
364.45703125
438.04296875
488.53515625
508.251953125
524.4140625
561.47265625
606.12890625
632.138671875
649.2421875
702.994140625
826.015625
1004.927734375
1193.58984375
1343.609375
1422.9765625
1422.470703125
1353.220703125
1236.529296875
1098.232421875
971.654296875
885.75
830.865234375
749.576171875
592.11328125
384.044921875
215.681640625
159.439453125
218.583984375
358.93359375
554.984375
779.85546875
975.384765625
1075.19921875
1064.6328125
993.580078125
917.34765625
835.8515625
700.95703125
477.36328125
186.673828125
-106.701171875
-342.408203125
-490.236328125
-538.416015625
-480.111328125
-331.2578125
-153.548828125
-28.3046875
12.5859375
20.162109375
76.560546875
212.328125
385.5
534.982421875
634.720703125
693.5859375
725.205078125
736.732421875
738.486328125
742.6796875
745.021484375
717.291015625
625.921875
455.65625
216.154296875
-61.330078125
-324.150390625
-508.123046875
-571.603515625
-527.302734375
-428.673828125
-319.94921875
-208.833984375
-85.490234375
56.818359375
231.505859375
461.09765625
738.92578125
1001.265625
1174.125
1251.515625
1299.119140625
1375.232421875
1477.220703125
1575.619140625
1665.94921875
1757.921875
1833.84765625
1852.90625
1795.041015625
1676.060546875
1517.58203125
1322.59375
1088.478515625
832.732421875
597.853515625
429.755859375
343.63671875
303.244140625
242.7421875
124.857421875
-22.486328125
-134.6875
-168.775390625
-123.244140625
-13.92578125
142.869140625
322.880859375
497.3203125
657.6484375
820.7265625
996.357421875
1162.375
1284.7578125
1351.22265625
1371.283203125
1355.8203125
1318.880859375
1293.892578125
1317.509765625
1383.009765625
1427.7734375
1386.93359375
1252.4140625
1061.44921875
834.498046875
555.98046875
230.171875
-69.626953125
-241.63671875
-247.5
-144.732421875
-26.86328125
48.763671875
73.94921875
65.484375
54.66015625
83.390625
175.615234375
304.7265625
406.16015625
430.8046875
382.126953125
305.26953125
250.619140625
243.6796875
273.994140625
309.634765625
332.388671875
359.61328125
422.302734375
524.943359375
642.296875
756.171875
876.36328125
1015.99609375
1159.3046875
1265.783203125
1301.23046875
1259.48046875
1162.1875
1046.126953125
945.73046875
877.712890625
837.283203125
805.369140625
757.9140625
678.62109375
578.181640625
499.607421875
487.482421875
545.94921875
638.326171875
730.28125
817.01953125
899.904296875
952.28515625
924.62890625
782.662109375
540.271484375
266.748046875
61.443359375
-4.38671875
57.34765625
160.55078125
221.412109375
222.052734375
197.34765625
179.6171875
170.484375
147.044921875
73.61328125
-74.8984375
-269.6875
-415.794921875
-417.59765625
-263.65234375
-27.6640625
208.693359375
403.427734375
529.271484375
552.41796875
469.4453125
342.8125
265.84375
292.0390625
406.955078125
551.384765625
653.162109375
656.357421875
557.96484375
424.57421875
352.107421875
395.689453125
538.759765625
720.91015625
880.166015625
975.14453125
993.59765625
952.8671875
881.267578125
790.666015625
674.544921875
535.8515625
404.119140625
316.41796875
288.759765625
312.69140625
372.02734375
455.74609375
561.583984375
693.552734375
846.80859375
986.2109375
1052.9453125
1013.791015625
904.28125
804.501953125
762.974609375
752.998046875
709.22265625
599.2890625
455.529296875
346.759765625
325.34765625
388.798828125
476.337890625
506.537109375
438.158203125
308.123046875
209.484375
224.578125
368.9921875
588.474609375
805.669921875
977.392578125
1113.779296875
1238.345703125
1329.43359375
1318.595703125
1163.794921875
914.796875
683.58203125
549.525390625
510.6796875
522.345703125
550.693359375
578.208984375
592.263671875
602.53125
654.05859375
783.6171875
956.17578125
1072.048828125
1054.92578125
925.404296875
780.310546875
705.32421875
710.1875
738.07421875
727.18359375
663.767578125
583.193359375
527.873046875
509.876953125
510.390625
502.181640625
467.337890625
406.478515625
344.28125
319.54296875
356.107421875
443.66015625
551.490234375
652.07421875
724.91796875
756.60546875
758.66796875
771.537109375
820.4921875
872.73046875
871.77734375
818.634765625
785.06640625
833.353515625
951.98046875
1086.083984375
1199.955078125
1283.32421875
1323.71484375
1312.9296875
1272.134765625
1233.474609375
1193.671875
1113.869140625
971.388671875
788.177734375
600.75390625
425.623046875
271.42578125
171.666015625
182.564453125
338.919921875
612.177734375
915.31640625
1158.689453125
1310.7265625
1402.912109375
1472.421875
1510.15234375
1475.51953125
1349.998046875
1154.484375
918.37890625
659.3359375
403.4375
202.86328125
110.427734375
135.953125
234.123046875
333.037109375
376.423828125
353.662109375
301.82421875
273.853515625
293.10546875
335.1796875
354.470703125
325.345703125
256.3203125
169.58984375
72.38671875
-48.822265625
-201.359375
-351.3203125
-426.96875
-375.611328125
-220.900390625
-51.205078125
54.865234375
85.880859375
85.591796875
102.5
154.6640625
220.685546875
247.591796875
182.95703125
24.83203125
-159.06640625
-277.32421875
-283.919921875
-197.2421875
-60.544921875
96.98046875
258.7890625
400.560546875
485.6171875
479.005859375
365.759765625
166.158203125
-59.142578125
-227.86328125
-277.939453125
-203.373046875
-51.697265625
116.779296875
271.80859375
420.50390625
578.650390625
743.8046875
900.73046875
1041.341796875
1159.73828125
1227.595703125
1201.09765625
1072.84765625
903.935546875
779.33203125
732.259765625
732.28125
746.384765625
783.431640625
864.40625
970.123046875
1043.29296875
1039.84375
965.51171875
867.060546875
800.2109375
798.84375
854.388671875
919.935546875
948.1875
932.4453125
902.21484375
875.810546875
830.32421875
728.23828125
566.46875
389.53515625
258.390625
212.48828125
253.04296875
347.33984375
448.689453125
527.115234375
590.1328125
670.44140625
789.94140625
937.87109375
1081.087890625
1186.00390625
1230.232421875
1208.818359375
1142.294921875
1071.6484375
1029.00390625
1008.833984375
975.919921875
905.8203125
812.205078125
728.16796875
660.630859375
569.953125
405.734375
170.328125
-60.095703125
-193.78125
-206.673828125
-155.30078125
-103.30859375
-54.509765625
28.435546875
160.203125
314.599609375
457.3828125
561.412109375
589.19921875
501.873046875
308.951171875
85.48828125
-85.626953125
-177.15625
-208.205078125
-192.283203125
-124.083984375
-9.505859375
122.220703125
240.42578125
326.083984375
363.85546875
349.345703125
315.671875
327.599609375
422.669921875
560.0
642.83984375
598.578125
440.5234375
261.24609375
168.828125
214.48828125
362.11328125
521.296875
614.109375
615.833984375
541.47265625
410.4921875
236.3046875
42.056640625
-132.423828125
-249.755859375
-297.673828125
-287.93359375
-236.0390625
-149.841796875
-39.40625
72.41796875
161.689453125
225.08203125
278.353515625
330.048828125
369.84375
391.02734375
409.017578125
437.130859375
449.650390625
393.919921875
247.837890625
50.951171875
-128.609375
-243.998046875
-278.998046875
-228.123046875
-93.33203125
100.044921875
305.505859375
485.671875
634.328125
760.755859375
856.720703125
891.26171875
846.7421875
758.025390625
703.94921875
747.1171875
877.318359375
1016.275390625
1079.310546875
1034.806640625
914.54296875
780.0859375
679.5390625
622.767578125
586.3671875
540.4609375
470.947265625
378.19921875
267.083984375
152.185546875
64.365234375
27.39453125
23.416015625
5.998046875
-38.1015625
-60.54296875
-5.91796875
118.83203125
253.69921875
354.326171875
420.24609375
452.71875
419.51171875
286.6171875
73.28515625
-146.00390625
-297.056640625
-358.35546875
-365.056640625
-371.13671875
-403.716796875
-441.83203125
-434.701171875
-345.353515625
-182.5859375
4.259765625
156.837890625
235.974609375
232.083984375
163.306640625
67.427734375
-13.3359375
-51.44921875
-45.259765625
-13.748046875
19.8359375
41.81640625
51.703125
58.447265625
74.212890625
106.984375
155.4375
213.787109375
283.923828125
375.41796875
483.859375
575.0390625
610.65234375
599.017578125
605.3203125
691.37890625
843.10546875
968.595703125
973.078125
834.40234375
610.560546875
386.921875
222.859375
139.578125
136.826171875
199.69921875
286.541015625
334.5
307.080078125
239.224609375
213.1796875
281.158203125
429.7109375
624.1953125
852.265625
1093.23046875
1272.455078125
1300.19140625
1163.341796875
942.685546875
729.1328125
554.515625
413.701171875
310.857421875
249.365234375
202.8046875
138.697265625
64.1484375
12.138671875
-18.10546875
-73.541015625
-188.3046875
-335.298828125
-451.6796875
-499.583984375
-489.181640625
-450.416015625
-395.43359375
-310.814453125
-183.93359375
-32.533203125
104.7109375
218.375
356.025390625
571.09765625
838.60546875
1049.3046875
1108.990234375
1032.162109375
920.89453125
862.546875
867.490234375
895.791015625
911.37109375
899.357421875
854.603515625
777.7421875
683.162109375
602.1640625
575.32421875
634.341796875
773.953125
935.20703125
1034.861328125
1032.10546875
964.521484375
907.189453125
901.70703125
936.359375
982.40625
1021.412109375
1036.625
1011.40234375
956.90625
920.716796875
940.103515625
990.775390625
1002.544921875
928.40625
788.974609375
655.126953125
600.046875
657.537109375
798.369140625
938.53125
990.38671875
923.294921875
773.955078125
598.2265625
424.54296875
257.1015625
107.591796875
6.515625
-17.224609375
39.25
151.642578125
291.8046875
448.931640625
617.26953125
760.431640625
809.91015625
724.818359375
546.68359375
368.580078125
251.052734375
194.95703125
192.0
254.05859375
369.935546875
473.849609375
499.99609375
452.86328125
387.89453125
333.40625
268.060546875
172.033203125
64.244140625
-17.9453125
-50.080078125
-28.373046875
27.40625
75.109375
84.49609375
82.654296875
139.60546875
292.134765625
500.50390625
694.322265625
840.193359375
944.638671875
1010.41015625
1022.62890625
978.203125
904.240234375
836.01953125
784.962890625
734.34765625
662.810546875
568.71484375
472.51953125
397.15234375
347.896484375
309.751953125
256.5625
160.0703125
6.646484375
-174.6875
-307.431640625
-319.12109375
-209.791015625
-54.369140625
73.216796875
167.70703125
278.94140625
445.3828125
652.03515625
843.90625
968.935546875
1010.72265625
984.81640625
904.154296875
760.318359375
557.05078125
354.369140625
245.86328125
279.02734375
418.826171875
596.40234375
763.3125
883.736328125
913.54296875
829.236328125
663.921875
480.84765625
318.25390625
184.107421875
86.857421875
33.02734375
1.970703125
-36.796875
-78.650390625
-89.97265625
-61.3671875
-20.5390625
11.673828125
40.26953125
61.44921875
49.396484375
-0.76171875
-49.375
-58.421875
-38.29296875
-26.123046875
-41.51171875
-88.7265625
-176.974609375
-301.673828125
-419.232421875
-477.513671875
-468.44140625
-422.201171875
-357.0546875
-271.142578125
-184.9296875
-151.2578125
-203.685546875
-318.669921875
-445.658203125
-553.48046875
-627.8046875
-644.21484375
-579.23046875
-451.70703125
-329.080078125
-276.494140625
-302.615234375
-358.306640625
-381.751953125
-341.32421875
-245.095703125
-125.30859375
-19.71875
41.671875
46.302734375
3.306640625
-60.501953125
-107.990234375
-100.1484375
-16.470703125
112.62890625
198.193359375
147.12109375
-53.4296875
-310.76171875
-498.466796875
-553.318359375
-500.5078125
-401.603515625
-300.33203125
-216.6171875
-167.615234375
-172.90234375
-234.1328125
-313.04296875
-339.3046875
-259.994140625
-97.310546875
49.734375
82.234375
-10.01171875
-140.158203125
-203.025390625
-156.216796875
-32.4609375
104.421875
205.380859375
256.021484375
276.16015625
308.23828125
396.8671875
561.904296875
772.646484375
942.2578125
966.802734375
801.5859375
511.416015625
230.361328125
54.818359375
-24.1796875
-81.6171875
-164.65234375
-249.751953125
-283.033203125
-240.357421875
-139.837890625
-11.9765625
120.6875
231.96875
281.279296875
239.345703125
130.310546875
32.7265625
23.08984375
117.958984375
274.92578125
440.25390625
582.65234375
687.814453125
741.92578125
728.9921875
634.390625
447.494140625
171.962890625
-162.744140625
-512.94921875
-850.6328125
-1169.95703125
-1455.783203125
-1660.560546875
-1732.943359375
-1671.302734375
-1537.7421875
-1412.685546875
-1333.689453125
-1275.140625
-1188.544921875
-1068.638671875
-975.90625
-976.8359375
-1056.041015625
-1105.84765625
-1020.2578125
-794.724609375
-526.923828125
-332.638671875
-269.623046875
-318.07421875
-400.900390625
-427.677734375
-354.8984375
-220.416015625
-106.419921875
-61.919921875
-69.98046875
-84.083984375
-71.443359375
-16.880859375
86.865234375
233.201171875
400.345703125
570.630859375
740.986328125
907.244140625
1056.734375
1188.611328125
1318.291015625
1438.22265625
1494.173828125
1437.349609375
1297.923828125
1174.11328125
1139.71484375
1184.681640625
1251.234375
1299.40625
1320.0078125
1307.0390625
1247.619140625
1137.1796875
985.974609375
809.787109375
627.865234375
471.439453125
379.609375
374.021484375
434.375
499.263671875
495.26171875
377.87890625
160.1953125
-90.462890625
-288.03125
-372.0859375
-332.765625
-204.849609375
-40.015625
123.298828125
274.505859375
425.4140625
595.60546875
799.765625
1035.0390625
1268.072265625
1439.232421875
1497.197265625
1439.55859375
1317.201171875
1197.40234375
1124.0078125
1104.4765625
1118.9921875
1140.302734375
1159.796875
[truncated: 61,037 more chars]
